# Supplementary material for: Directional translocation resistance of Zika xrRNA
Source: Nat Commun. 2020 Jul 27;11:3749. doi: 10.1038/s41467-020-17508-7 (PMC7385498; doi:10.1038/s41467-020-17508-7)
Supplement: Supplementary file 4 — Source Data [file 41467_2020_17508_MOESM4_ESM.zip › Source_Data_Figures/Fig2B/5'translocation-rate_r0-T300K/r_5_translocated_portion.dat]

# Trajectory file ../../zika_rna/03_translocation_by_force_ramping/TP_END1/rate1x/t95/r_5/dump_t95_Rramped.lammpstrj
# time  length_translocated_portion
         0    3
     10000    2
     20000    3
     30000    3
     40000    3
     50000    3
     60000    3
     70000    2
     80000    3
     90000    3
    100000    3
    110000    3
    120000    4
    130000    2
    140000    4
    150000    3
    160000    3
    170000    4
    180000    3
    190000    4
    200000    3
    210000    3
    220000    4
    230000    4
    240000    4
    250000    3
    260000    3
    270000    4
    280000    4
    290000    2
    300000    3
    310000    3
    320000    3
    330000    2
    340000    5
    350000    4
    360000    4
    370000    3
    380000    2
    390000    3
    400000    3
    410000    3
    420000    3
    430000    3
    440000    4
    450000    3
    460000    3
    470000    3
    480000    4
    490000    3
    500000    3
    510000    2
    520000    3
    530000    2
    540000    3
    550000    3
    560000    5
    570000    3
    580000    3
    590000    3
    600000    3
    610000    3
    620000    2
    630000    3
    640000    3
    650000    4
    660000    3
    670000    3
    680000    4
    690000    4
    700000    3
    710000    2
    720000    2
    730000    4
    740000    3
    750000    3
    760000    4
    770000    3
    780000    3
    790000    4
    800000    4
    810000    3
    820000    3
    830000    4
    840000    5
    850000    2
    860000    3
    870000    4
    880000    3
    890000    3
    900000    2
    910000    3
    920000    3
    930000    3
    940000    2
    950000    4
    960000    4
    970000    3
    980000    3
    990000    3
   1000000    3
   1010000    2
   1020000    3
   1030000    2
   1040000    4
   1050000    4
   1060000    4
   1070000    2
   1080000    3
   1090000    2
   1100000    2
   1110000    3
   1120000    3
   1130000    3
   1140000    4
   1150000    4
   1160000    3
   1170000    3
   1180000    4
   1190000    4
   1200000    3
   1210000    3
   1220000    3
   1230000    5
   1240000    3
   1250000    3
   1260000    2
   1270000    3
   1280000    3
   1290000    4
   1300000    2
   1310000    2
   1320000    3
   1330000    5
   1340000    2
   1350000    3
   1360000    3
   1370000    2
   1380000    2
   1390000    4
   1400000    3
   1410000    4
   1420000    3
   1430000    3
   1440000    4
   1450000    4
   1460000    3
   1470000    3
   1480000    2
   1490000    4
   1500000    3
   1510000    2
   1520000    3
   1530000    3
   1540000    2
   1550000    3
   1560000    3
   1570000    3
   1580000    4
   1590000    2
   1600000    3
   1610000    4
   1620000    3
   1630000    3
   1640000    3
   1650000    3
   1660000    8
   1670000    4
   1680000    4
   1690000    3
   1700000    2
   1710000    2
   1720000    2
   1730000    3
   1740000   11
   1750000   16
   1760000    2
   1770000    3
   1780000    3
   1790000    3
   1800000    3
   1810000    3
   1820000    3
   1830000    3
   1840000    3
   1850000    2
   1860000    3
   1870000    3
   1880000    2
   1890000    3
   1900000    3
   1910000    3
   1920000    3
   1930000    3
   1940000    2
   1950000    2
   1960000    2
   1970000    2
   1980000    3
   1990000    3
   2000000    3
   2010000    4
   2020000    3
   2030000    3
   2040000    3
   2050000    2
   2060000    3
   2070000    3
   2080000    2
   2090000    3
   2100000    3
   2110000    2
   2120000    2
   2130000    2
   2140000    4
   2150000    3
   2160000    2
   2170000    3
   2180000    2
   2190000    4
   2200000    3
   2210000    3
   2220000    2
   2230000    3
   2240000    3
   2250000    3
   2260000    2
   2270000    2
   2280000    4
   2290000    3
   2300000    3
   2310000    3
   2320000    3
   2330000    3
   2340000    2
   2350000    2
   2360000    2
   2370000    3
   2380000    4
   2390000    4
   2400000    2
   2410000    3
   2420000    4
   2430000    3
   2440000    3
   2450000    4
   2460000    3
   2470000    3
   2480000    4
   2490000    3
   2500000    4
   2510000    3
   2520000    2
   2530000    3
   2540000    3
   2550000    3
   2560000    3
   2570000    3
   2580000    4
   2590000    2
   2600000    2
   2610000    3
   2620000    2
   2630000    2
   2640000    3
   2650000    2
   2660000    2
   2670000    3
   2680000    3
   2690000    4
   2700000    3
   2710000    4
   2720000    2
   2730000    3
   2740000    3
   2750000    2
   2760000    3
   2770000    2
   2780000    2
   2790000    3
   2800000    1
   2810000    3
   2820000    3
   2830000    4
   2840000    3
   2850000    3
   2860000    2
   2870000    2
   2880000    3
   2890000    3
   2900000    3
   2910000    3
   2920000    3
   2930000    3
   2940000    3
   2950000    3
   2960000    2
   2970000    2
   2980000    3
   2990000    2
   3000000    3
   3010000    3
   3020000    4
   3030000    3
   3040000    3
   3050000    3
   3060000    3
   3070000    8
   3080000   11
   3090000    7
   3100000    8
   3110000    3
   3120000    2
   3130000    3
   3140000    2
   3150000    4
   3160000    2
   3170000    3
   3180000    2
   3190000    4
   3200000    4
   3210000    5
   3220000    5
   3230000    3
   3240000    3
   3250000    4
   3260000    2
   3270000    3
   3280000    3
   3290000    3
   3300000    3
   3310000    2
   3320000    3
   3330000    2
   3340000    2
   3350000    3
   3360000    3
   3370000    3
   3380000    3
   3390000    2
   3400000    3
   3410000    3
   3420000    5
   3430000    4
   3440000    2
   3450000    2
   3460000    2
   3470000    3
   3480000    4
   3490000    3
   3500000    3
   3510000    2
   3520000    3
   3530000    2
   3540000    3
   3550000    1
   3560000    3
   3570000    4
   3580000    3
   3590000    2
   3600000    3
   3610000    3
   3620000    2
   3630000    3
   3640000    3
   3650000    2
   3660000    3
   3670000    4
   3680000    2
   3690000    3
   3700000    3
   3710000    3
   3720000    3
   3730000    2
   3740000    3
   3750000    2
   3760000    4
   3770000    2
   3780000    4
   3790000    3
   3800000    3
   3810000    3
   3820000    3
   3830000    2
   3840000    2
   3850000    3
   3860000    3
   3870000    3
   3880000    3
   3890000    3
   3900000    3
   3910000    3
   3920000    3
   3930000    3
   3940000    3
   3950000    2
   3960000    3
   3970000    3
   3980000    3
   3990000    3
   4000000    3
   4010000    4
   4020000    3
   4030000    3
   4040000    4
   4050000    3
   4060000    3
   4070000    3
   4080000    2
   4090000    3
   4100000    2
   4110000    3
   4120000    3
   4130000    3
   4140000    3
   4150000    3
   4160000    3
   4170000    3
   4180000    3
   4190000    4
   4200000    3
   4210000    2
   4220000    2
   4230000    3
   4240000    3
   4250000    3
   4260000    2
   4270000    3
   4280000    3
   4290000    2
   4300000    3
   4310000    3
   4320000    4
   4330000    3
   4340000    3
   4350000    3
   4360000    4
   4370000    3
   4380000    3
   4390000    3
   4400000    3
   4410000    4
   4420000    2
   4430000    2
   4440000    2
   4450000    3
   4460000    3
   4470000    4
   4480000    2
   4490000    4
   4500000    4
   4510000    3
   4520000    3
   4530000    4
   4540000    3
   4550000    4
   4560000   10
   4570000   13
   4580000   11
   4590000    4
   4600000    4
   4610000    3
   4620000    2
   4630000    3
   4640000    3
   4650000    2
   4660000    3
   4670000    4
   4680000    5
   4690000    3
   4700000    3
   4710000    4
   4720000    3
   4730000    3
   4740000    3
   4750000    4
   4760000    2
   4770000    4
   4780000    3
   4790000    3
   4800000    5
   4810000    5
   4820000    4
   4830000    4
   4840000    4
   4850000    2
   4860000    3
   4870000    4
   4880000    3
   4890000    3
   4900000    5
   4910000    3
   4920000    4
   4930000    4
   4940000    4
   4950000    4
   4960000    4
   4970000    3
   4980000    3
   4990000    3
   5000000    3
   5010000    3
   5020000    4
   5030000    2
   5040000    3
   5050000    3
   5060000    2
   5070000    3
   5080000    2
   5090000    3
   5100000    2
   5110000    3
   5120000    3
   5130000    2
   5140000    3
   5150000    2
   5160000    3
   5170000    3
   5180000    2
   5190000    5
   5200000    3
   5210000    4
   5220000    3
   5230000    2
   5240000    5
   5250000    4
   5260000    2
   5270000   18
   5280000   10
   5290000   12
   5300000    2
   5310000    2
   5320000    4
   5330000    2
   5340000    4
   5350000    3
   5360000    4
   5370000    3
   5380000    3
   5390000    4
   5400000    4
   5410000    4
   5420000    2
   5430000    3
   5440000    2
   5450000    3
   5460000    3
   5470000    3
   5480000    3
   5490000    4
   5500000    4
   5510000    5
   5520000    3
   5530000    5
   5540000    4
   5550000    4
   5560000    3
   5570000    5
   5580000    3
   5590000    4
   5600000    6
   5610000    4
   5620000    4
   5630000    3
   5640000    4
   5650000    4
   5660000    3
   5670000    2
   5680000    3
   5690000    3
   5700000    4
   5710000    3
   5720000    3
   5730000    3
   5740000    3
   5750000    2
   5760000    8
   5770000    2
   5780000    3
   5790000    3
   5800000    3
   5810000    3
   5820000    2
   5830000    3
   5840000    2
   5850000    3
   5860000    2
   5870000    4
   5880000    3
   5890000    3
   5900000    2
   5910000   18
   5920000    9
   5930000    5
   5940000   12
   5950000    7
   5960000   13
   5970000   12
   5980000    5
   5990000    4
   6000000    3
   6010000    3
   6020000    3
   6030000    2
   6040000    4
   6050000    3
   6060000    4
   6070000    2
   6080000    2
   6090000    2
   6100000    3
   6110000    4
   6120000    3
   6130000    3
   6140000    3
   6150000    2
   6160000    2
   6170000    3
   6180000    2
   6190000    2
   6200000    3
   6210000    3
   6220000    3
   6230000    3
   6240000    3
   6250000    2
   6260000    3
   6270000    3
   6280000    2
   6290000    3
   6300000    3
   6310000    3
   6320000    3
   6330000    3
   6340000    3
   6350000    3
   6360000    4
   6370000    3
   6380000    3
   6390000    3
   6400000    3
   6410000    2
   6420000    3
   6430000    3
   6440000    3
   6450000    2
   6460000    3
   6470000    2
   6480000    2
   6490000    2
   6500000    3
   6510000    2
   6520000    3
   6530000    4
   6540000    3
   6550000    3
   6560000    2
   6570000    3
   6580000    3
   6590000    3
   6600000    3
   6610000    2
   6620000    3
   6630000    2
   6640000    2
   6650000    3
   6660000    4
   6670000    2
   6680000    3
   6690000    2
   6700000    2
   6710000    4
   6720000    9
   6730000   21
   6740000   15
   6750000   15
   6760000   20
   6770000   12
   6780000   14
   6790000   20
   6800000    7
   6810000    9
   6820000    9
   6830000   13
   6840000   12
   6850000   13
   6860000   18
   6870000   17
   6880000   11
   6890000   11
   6900000   12
   6910000    2
   6920000    3
   6930000    3
   6940000    3
   6950000    3
   6960000    3
   6970000    3
   6980000    3
   6990000    3
   7000000    3
   7010000    3
   7020000    3
   7030000    3
   7040000    3
   7050000    3
   7060000    3
   7070000    4
   7080000    3
   7090000    3
   7100000    3
   7110000    3
   7120000    3
   7130000    3
   7140000    3
   7150000    3
   7160000    4
   7170000    2
   7180000    2
   7190000    4
   7200000    2
   7210000    2
   7220000    2
   7230000    3
   7240000    3
   7250000    3
   7260000    2
   7270000    4
   7280000    2
   7290000    4
   7300000    3
   7310000    3
   7320000    3
   7330000    3
   7340000    3
   7350000    4
   7360000    3
   7370000    3
   7380000    3
   7390000    2
   7400000    3
   7410000    4
   7420000    3
   7430000    3
   7440000    4
   7450000    2
   7460000    3
   7470000    3
   7480000    3
   7490000    4
   7500000    3
   7510000    4
   7520000    3
   7530000    3
   7540000    2
   7550000    2
   7560000    3
   7570000    2
   7580000    3
   7590000   14
   7600000    5
   7610000    3
   7620000    3
   7630000    2
   7640000    5
   7650000    2
   7660000    3
   7670000    2
   7680000    2
   7690000    2
   7700000    3
   7710000    2
   7720000    2
   7730000    4
   7740000    4
   7750000    3
   7760000    3
   7770000    2
   7780000    3
   7790000    3
   7800000    3
   7810000    3
   7820000    3
   7830000    3
   7840000    2
   7850000    3
   7860000    3
   7870000    3
   7880000    4
   7890000    2
   7900000    5
   7910000   14
   7920000   13
   7930000    5
   7940000    3
   7950000    4
   7960000    2
   7970000    3
   7980000    2
   7990000    3
   8000000    3
   8010000    3
   8020000    3
   8030000    3
   8040000    2
   8050000    3
   8060000    3
   8070000    3
   8080000    3
   8090000    3
   8100000    2
   8110000    3
   8120000    3
   8130000    3
   8140000    4
   8150000    2
   8160000    3
   8170000    4
   8180000    2
   8190000    3
   8200000    3
   8210000    2
   8220000    3
   8230000    3
   8240000    3
   8250000    2
   8260000    3
   8270000    2
   8280000    3
   8290000    3
   8300000    2
   8310000    2
   8320000    4
   8330000    3
   8340000    2
   8350000    2
   8360000    2
   8370000    3
   8380000    3
   8390000    3
   8400000    3
   8410000    2
   8420000    3
   8430000    2
   8440000    2
   8450000    3
   8460000    3
   8470000    3
   8480000    3
   8490000    3
   8500000    2
   8510000    3
   8520000    3
   8530000    3
   8540000    3
   8550000    3
   8560000    2
   8570000    3
   8580000    3
   8590000    3
   8600000    5
   8610000   10
   8620000   12
   8630000    3
   8640000    5
   8650000    3
   8660000    3
   8670000    3
   8680000    2
   8690000    3
   8700000    3
   8710000    3
   8720000    4
   8730000    4
   8740000    3
   8750000    4
   8760000    3
   8770000    3
   8780000    4
   8790000    3
   8800000    2
   8810000    2
   8820000    4
   8830000    2
   8840000    4
   8850000    4
   8860000    3
   8870000    3
   8880000    4
   8890000    3
   8900000    4
   8910000    4
   8920000    2
   8930000    3
   8940000    4
   8950000    3
   8960000    3
   8970000    3
   8980000    4
   8990000    3
   9000000    3
   9010000    3
   9020000    3
   9030000    2
   9040000    2
   9050000    2
   9060000    3
   9070000    3
   9080000    3
   9090000    3
   9100000    3
   9110000    3
   9120000    4
   9130000    3
   9140000    2
   9150000    2
   9160000    2
   9170000    3
   9180000    3
   9190000    3
   9200000    3
   9210000    2
   9220000    3
   9230000    5
   9240000    4
   9250000    2
   9260000    2
   9270000    3
   9280000    4
   9290000    4
   9300000    3
   9310000    3
   9320000    3
   9330000    3
   9340000    4
   9350000    3
   9360000    3
   9370000    3
   9380000    3
   9390000    2
   9400000    4
   9410000    2
   9420000    3
   9430000    3
   9440000    3
   9450000    3
   9460000    3
   9470000    3
   9480000    3
   9490000    2
   9500000    2
   9510000    2
   9520000    3
   9530000    3
   9540000    2
   9550000    2
   9560000    4
   9570000    4
   9580000    3
   9590000    3
   9600000    3
   9610000    2
   9620000    3
   9630000    3
   9640000    3
   9650000    3
   9660000    4
   9670000    4
   9680000    3
   9690000    3
   9700000    2
   9710000    3
   9720000    2
   9730000    3
   9740000    2
   9750000    2
   9760000    3
   9770000    3
   9780000    3
   9790000    2
   9800000    3
   9810000    3
   9820000    2
   9830000    3
   9840000    4
   9850000    3
   9860000    3
   9870000    2
   9880000    3
   9890000    2
   9900000    3
   9910000    2
   9920000    3
   9930000    3
   9940000    3
   9950000    2
   9960000    3
   9970000    4
   9980000    3
   9990000    3
  10000000    3
  10010000    4
  10020000    3
  10030000    3
  10040000    3
  10050000    3
  10060000    6
  10070000    3
  10080000    4
  10090000    3
  10100000    3
  10110000    3
  10120000    2
  10130000    3
  10140000    4
  10150000    2
  10160000    4
  10170000    3
  10180000    3
  10190000    5
  10200000    3
  10210000    3
  10220000    4
  10230000    3
  10240000    3
  10250000    3
  10260000    4
  10270000    3
  10280000    3
  10290000    2
  10300000    3
  10310000    2
  10320000    2
  10330000    2
  10340000    3
  10350000    3
  10360000    3
  10370000    2
  10380000    3
  10390000    2
  10400000    3
  10410000    3
  10420000    3
  10430000    2
  10440000    2
  10450000    3
  10460000    3
  10470000    3
  10480000    2
  10490000    3
  10500000    3
  10510000    4
  10520000    3
  10530000    3
  10540000    3
  10550000    2
  10560000    3
  10570000    3
  10580000    4
  10590000    3
  10600000    1
  10610000    3
  10620000    3
  10630000    3
  10640000    3
  10650000    3
  10660000    3
  10670000    3
  10680000    3
  10690000    3
  10700000    2
  10710000    3
  10720000    2
  10730000    3
  10740000    3
  10750000    3
  10760000    3
  10770000    2
  10780000    3
  10790000    2
  10800000    3
  10810000    2
  10820000    4
  10830000    2
  10840000    3
  10850000    3
  10860000    3
  10870000    5
  10880000    5
  10890000    3
  10900000    3
  10910000    2
  10920000    3
  10930000    3
  10940000    2
  10950000    4
  10960000    3
  10970000    3
  10980000    3
  10990000    3
  11000000    3
  11010000    3
  11020000    4
  11030000    3
  11040000    3
  11050000    3
  11060000    3
  11070000    3
  11080000    2
  11090000    3
  11100000    2
  11110000    3
  11120000    3
  11130000    3
  11140000    3
  11150000    3
  11160000    3
  11170000    3
  11180000    2
  11190000    3
  11200000    2
  11210000    3
  11220000    3
  11230000    2
  11240000    3
  11250000    3
  11260000    2
  11270000    3
  11280000    3
  11290000    2
  11300000   10
  11310000    4
  11320000    3
  11330000    2
  11340000    3
  11350000    3
  11360000    3
  11370000    3
  11380000    4
  11390000    3
  11400000    2
  11410000    2
  11420000    2
  11430000    4
  11440000    2
  11450000    3
  11460000    4
  11470000    3
  11480000    3
  11490000    2
  11500000    2
  11510000    2
  11520000    4
  11530000    3
  11540000    3
  11550000    3
  11560000    3
  11570000    3
  11580000    3
  11590000    2
  11600000    2
  11610000    4
  11620000    4
  11630000    4
  11640000    2
  11650000    3
  11660000    3
  11670000    3
  11680000    2
  11690000    3
  11700000    4
  11710000    2
  11720000    3
  11730000    4
  11740000    3
  11750000    4
  11760000    2
  11770000    3
  11780000    3
  11790000    4
  11800000    2
  11810000    3
  11820000    2
  11830000    3
  11840000    3
  11850000    3
  11860000    3
  11870000    3
  11880000    3
  11890000    4
  11900000    2
  11910000    4
  11920000    3
  11930000    2
  11940000    3
  11950000    3
  11960000    3
  11970000    4
  11980000    3
  11990000    3
  12000000    2
  12010000    3
  12020000    2
  12030000    3
  12040000    3
  12050000    3
  12060000    3
  12070000    3
  12080000    2
  12090000    3
  12100000    2
  12110000    3
  12120000    2
  12130000    2
  12140000    3
  12150000    3
  12160000    2
  12170000    3
  12180000    3
  12190000    2
  12200000    3
  12210000    2
  12220000    2
  12230000    2
  12240000    2
  12250000    3
  12260000    3
  12270000    2
  12280000    3
  12290000    3
  12300000    2
  12310000    3
  12320000    2
  12330000    2
  12340000    3
  12350000    2
  12360000    2
  12370000    3
  12380000    2
  12390000    3
  12400000    3
  12410000    2
  12420000    2
  12430000    4
  12440000    2
  12450000    2
  12460000    3
  12470000    3
  12480000    2
  12490000    3
  12500000    3
  12510000    4
  12520000    2
  12530000    3
  12540000    3
  12550000    4
  12560000    2
  12570000    2
  12580000    3
  12590000    3
  12600000    3
  12610000    3
  12620000    3
  12630000    3
  12640000    3
  12650000    3
  12660000    3
  12670000    2
  12680000    3
  12690000    3
  12700000    3
  12710000    2
  12720000    2
  12730000    4
  12740000    3
  12750000    2
  12760000    3
  12770000    2
  12780000    2
  12790000    3
  12800000    3
  12810000    3
  12820000    3
  12830000    3
  12840000    3
  12850000    4
  12860000    3
  12870000    3
  12880000    2
  12890000    4
  12900000    4
  12910000    2
  12920000    5
  12930000    3
  12940000    3
  12950000    5
  12960000    4
  12970000    3
  12980000    2
  12990000    5
  13000000    5
  13010000    3
  13020000    3
  13030000    3
  13040000    4
  13050000    3
  13060000    3
  13070000    4
  13080000    4
  13090000    3
  13100000    4
  13110000    4
  13120000    2
  13130000    3
  13140000    3
  13150000    5
  13160000    2
  13170000    4
  13180000    2
  13190000    3
  13200000    3
  13210000    4
  13220000    4
  13230000    2
  13240000    4
  13250000    4
  13260000    9
  13270000    3
  13280000    3
  13290000    4
  13300000    2
  13310000    3
  13320000    3
  13330000    3
  13340000    3
  13350000    3
  13360000    4
  13370000    3
  13380000    3
  13390000    3
  13400000    3
  13410000    3
  13420000    3
  13430000    3
  13440000    4
  13450000    4
  13460000    3
  13470000    3
  13480000    4
  13490000    2
  13500000    3
  13510000    3
  13520000    3
  13530000    3
  13540000    3
  13550000    2
  13560000    3
  13570000    2
  13580000    3
  13590000    4
  13600000    3
  13610000    3
  13620000    3
  13630000    2
  13640000    3
  13650000    3
  13660000    3
  13670000    3
  13680000    2
  13690000    2
  13700000    4
  13710000    3
  13720000    2
  13730000    3
  13740000    3
  13750000    3
  13760000    2
  13770000    3
  13780000    3
  13790000    2
  13800000    2
  13810000    3
  13820000    3
  13830000    3
  13840000    4
  13850000    4
  13860000    3
  13870000    3
  13880000    3
  13890000    2
  13900000    2
  13910000    2
  13920000    3
  13930000    2
  13940000    2
  13950000    3
  13960000    3
  13970000    4
  13980000    3
  13990000    3
  14000000    3
  14010000    2
  14020000    3
  14030000    2
  14040000    3
  14050000    3
  14060000    3
  14070000    4
  14080000    2
  14090000    3
  14100000    3
  14110000    4
  14120000    3
  14130000    4
  14140000    3
  14150000    5
  14160000    4
  14170000    4
  14180000    3
  14190000    3
  14200000    3
  14210000    3
  14220000    2
  14230000    3
  14240000    3
  14250000    4
  14260000    3
  14270000    3
  14280000    3
  14290000    3
  14300000    4
  14310000    3
  14320000    2
  14330000    3
  14340000    2
  14350000    3
  14360000    4
  14370000    7
  14380000    2
  14390000    4
  14400000    2
  14410000    3
  14420000    4
  14430000    3
  14440000    3
  14450000    3
  14460000    3
  14470000    2
  14480000    3
  14490000    3
  14500000    3
  14510000    3
  14520000    2
  14530000    3
  14540000    3
  14550000    4
  14560000    3
  14570000    3
  14580000    3
  14590000    2
  14600000    4
  14610000    3
  14620000    2
  14630000    3
  14640000    3
  14650000    2
  14660000    3
  14670000    2
  14680000    3
  14690000    3
  14700000    2
  14710000    7
  14720000    3
  14730000    3
  14740000    3
  14750000    3
  14760000    3
  14770000    2
  14780000    3
  14790000    2
  14800000    3
  14810000    2
  14820000    2
  14830000    3
  14840000    4
  14850000    3
  14860000    2
  14870000    3
  14880000    3
  14890000    3
  14900000    3
  14910000    4
  14920000    4
  14930000    2
  14940000    2
  14950000    4
  14960000    2
  14970000    3
  14980000    2
  14990000    3
  15000000    3
  15010000    3
  15020000    2
  15030000    3
  15040000    2
  15050000    3
  15060000    5
  15070000    2
  15080000    5
  15090000    4
  15100000    3
  15110000    3
  15120000    4
  15130000    2
  15140000    2
  15150000    5
  15160000    3
  15170000    3
  15180000    3
  15190000    3
  15200000    3
  15210000    3
  15220000    3
  15230000    4
  15240000    4
  15250000    2
  15260000    2
  15270000    3
  15280000    4
  15290000    3
  15300000    3
  15310000    3
  15320000    4
  15330000    2
  15340000    3
  15350000    4
  15360000    3
  15370000    2
  15380000    3
  15390000    7
  15400000    3
  15410000    3
  15420000    3
  15430000    3
  15440000    4
  15450000    5
  15460000    3
  15470000    5
  15480000    3
  15490000    4
  15500000    5
  15510000    4
  15520000    3
  15530000    4
  15540000    2
  15550000    2
  15560000    5
  15570000    3
  15580000    2
  15590000    2
  15600000    3
  15610000    3
  15620000    2
  15630000    3
  15640000    2
  15650000    4
  15660000    3
  15670000    2
  15680000    2
  15690000    2
  15700000    3
  15710000    3
  15720000    5
  15730000    4
  15740000    4
  15750000    3
  15760000    3
  15770000    3
  15780000    2
  15790000    5
  15800000    3
  15810000    3
  15820000   10
  15830000   13
  15840000   16
  15850000   16
  15860000   13
  15870000   12
  15880000    3
  15890000    2
  15900000    2
  15910000    3
  15920000    2
  15930000    2
  15940000    3
  15950000    3
  15960000    5
  15970000    4
  15980000    3
  15990000    3
  16000000    2
  16010000    2
  16020000    2
  16030000    3
  16040000    3
  16050000    4
  16060000    2
  16070000    4
  16080000    3
  16090000    2
  16100000    2
  16110000    3
  16120000    2
  16130000    3
  16140000    3
  16150000    2
  16160000    2
  16170000    3
  16180000    3
  16190000    3
  16200000    3
  16210000    4
  16220000    3
  16230000    3
  16240000    3
  16250000    3
  16260000    2
  16270000    3
  16280000    3
  16290000    3
  16300000    2
  16310000    4
  16320000    3
  16330000    3
  16340000    3
  16350000    3
  16360000    3
  16370000    6
  16380000    5
  16390000    3
  16400000    5
  16410000    4
  16420000    5
  16430000    4
  16440000    3
  16450000    2
  16460000    4
  16470000    3
  16480000    5
  16490000    5
  16500000    3
  16510000    2
  16520000    3
  16530000    4
  16540000    3
  16550000    2
  16560000    4
  16570000    3
  16580000    3
  16590000    3
  16600000    4
  16610000    3
  16620000    3
  16630000    2
  16640000    3
  16650000    2
  16660000    2
  16670000    3
  16680000    3
  16690000    2
  16700000    3
  16710000    2
  16720000    3
  16730000    3
  16740000    3
  16750000    2
  16760000    3
  16770000    4
  16780000    3
  16790000    3
  16800000    3
  16810000    3
  16820000    3
  16830000    2
  16840000    3
  16850000    3
  16860000    5
  16870000    3
  16880000    3
  16890000    3
  16900000    3
  16910000    2
  16920000    3
  16930000    4
  16940000    2
  16950000    2
  16960000    3
  16970000    3
  16980000    2
  16990000    3
  17000000    4
  17010000    3
  17020000    2
  17030000    3
  17040000   13
  17050000    3
  17060000    3
  17070000    2
  17080000    3
  17090000    3
  17100000    4
  17110000    4
  17120000    3
  17130000    5
  17140000    3
  17150000    3
  17160000    2
  17170000    3
  17180000    2
  17190000    3
  17200000    2
  17210000    2
  17220000    3
  17230000    3
  17240000    4
  17250000    3
  17260000    3
  17270000    3
  17280000    2
  17290000    3
  17300000    3
  17310000    4
  17320000    3
  17330000    3
  17340000    3
  17350000    3
  17360000    3
  17370000    2
  17380000    3
  17390000    3
  17400000    4
  17410000    4
  17420000    3
  17430000    3
  17440000    3
  17450000    3
  17460000    4
  17470000    4
  17480000    2
  17490000    2
  17500000    2
  17510000    3
  17520000    4
  17530000    3
  17540000    3
  17550000    4
  17560000    2
  17570000    3
  17580000    2
  17590000    3
  17600000    2
  17610000    3
  17620000    2
  17630000    3
  17640000    4
  17650000    3
  17660000    7
  17670000    3
  17680000    3
  17690000    5
  17700000    5
  17710000    9
  17720000   14
  17730000    8
  17740000   13
  17750000   13
  17760000   15
  17770000   17
  17780000   14
  17790000   15
  17800000   17
  17810000   16
  17820000   13
  17830000   13
  17840000   17
  17850000   13
  17860000   16
  17870000   19
  17880000    5
  17890000    8
  17900000    3
  17910000    4
  17920000    3
  17930000    2
  17940000    3
  17950000    4
  17960000    2
  17970000    3
  17980000    3
  17990000    3
  18000000    8
  18010000    3
  18020000    3
  18030000    3
  18040000    2
  18050000    3
  18060000    3
  18070000    3
  18080000    3
  18090000    3
  18100000    3
  18110000    3
  18120000    3
  18130000    3
  18140000    3
  18150000    3
  18160000    3
  18170000   10
  18180000   12
  18190000   15
  18200000   17
  18210000    8
  18220000    4
  18230000    6
  18240000    5
  18250000    4
  18260000    3
  18270000    3
  18280000    2
  18290000   17
  18300000   15
  18310000   13
  18320000    5
  18330000    3
  18340000    2
  18350000    3
  18360000    4
  18370000    4
  18380000    4
  18390000    2
  18400000    2
  18410000    3
  18420000    3
  18430000    3
  18440000    3
  18450000    5
  18460000    4
  18470000    3
  18480000    3
  18490000    3
  18500000    3
  18510000    3
  18520000    2
  18530000    2
  18540000    3
  18550000    3
  18560000    2
  18570000    2
  18580000    4
  18590000    5
  18600000    3
  18610000    3
  18620000    4
  18630000    4
  18640000    3
  18650000    3
  18660000    2
  18670000    4
  18680000    3
  18690000    2
  18700000    3
  18710000    3
  18720000    3
  18730000    3
  18740000    3
  18750000    3
  18760000    3
  18770000    4
  18780000    4
  18790000    3
  18800000    3
  18810000    2
  18820000    3
  18830000    4
  18840000    3
  18850000    3
  18860000    3
  18870000    4
  18880000    5
  18890000    4
  18900000    3
  18910000    4
  18920000    3
  18930000   15
  18940000   20
  18950000    4
  18960000    2
  18970000    3
  18980000    4
  18990000    3
  19000000    2
  19010000    4
  19020000    3
  19030000   11
  19040000   16
  19050000    6
  19060000    4
  19070000    2
  19080000    9
  19090000    2
  19100000   10
  19110000   19
  19120000    4
  19130000    3
  19140000    3
  19150000    4
  19160000    2
  19170000    2
  19180000    4
  19190000    4
  19200000    4
  19210000    3
  19220000    4
  19230000    3
  19240000    3
  19250000    4
  19260000    2
  19270000    3
  19280000    3
  19290000    2
  19300000    2
  19310000    2
  19320000    3
  19330000    2
  19340000    7
  19350000    3
  19360000    4
  19370000    3
  19380000    2
  19390000    4
  19400000    3
  19410000    2
  19420000    3
  19430000    3
  19440000    3
  19450000    3
  19460000    3
  19470000    3
  19480000    3
  19490000    3
  19500000    3
  19510000    3
  19520000    4
  19530000    3
  19540000    3
  19550000    3
  19560000    3
  19570000    4
  19580000    5
  19590000    3
  19600000    3
  19610000    4
  19620000    2
  19630000    5
  19640000    4
  19650000    2
  19660000    4
  19670000    4
  19680000    4
  19690000    4
  19700000    3
  19710000    4
  19720000    2
  19730000    4
  19740000    3
  19750000    6
  19760000   12
  19770000   11
  19780000   17
  19790000   16
  19800000   14
  19810000   15
  19820000    8
  19830000    4
  19840000    2
  19850000    3
  19860000    2
  19870000    4
  19880000    3
  19890000    3
  19900000    4
  19910000   10
  19920000    6
  19930000    2
  19940000    3
  19950000    5
  19960000    2
  19970000    2
  19980000    3
  19990000    3
  20000000    8
  20000000    8
  20010000   15
  20020000    7
  20030000    5
  20040000    2
  20050000    3
  20060000    2
  20070000    3
  20080000    3
  20090000    3
  20100000    3
  20110000    3
  20120000    3
  20130000    2
  20140000    3
  20150000    3
  20160000    3
  20170000    3
  20180000    2
  20190000    3
  20200000    2
  20210000    4
  20220000    3
  20230000    6
  20240000    3
  20250000    4
  20260000    2
  20270000    3
  20280000    4
  20290000    3
  20300000    4
  20310000    3
  20320000    3
  20330000    2
  20340000    3
  20350000    4
  20360000    3
  20370000    3
  20380000    4
  20390000    4
  20400000    4
  20410000    3
  20420000    3
  20430000    3
  20440000    2
  20450000    3
  20460000    5
  20470000    3
  20480000    2
  20490000    3
  20500000    3
  20510000    3
  20520000    3
  20530000    3
  20540000    4
  20550000    3
  20560000    2
  20570000    3
  20580000    4
  20590000    3
  20600000    3
  20610000    2
  20620000    3
  20630000    3
  20640000    3
  20650000    4
  20660000    2
  20670000    2
  20680000    3
  20690000    4
  20700000    3
  20710000    2
  20720000    2
  20730000    3
  20740000    3
  20750000    3
  20760000    2
  20770000    4
  20780000    3
  20790000    3
  20800000    3
  20810000    3
  20820000    3
  20830000    3
  20840000    2
  20850000    2
  20860000    3
  20870000    3
  20880000    3
  20890000    3
  20900000    3
  20910000    2
  20920000    4
  20930000    3
  20940000    3
  20950000    3
  20960000    3
  20970000    2
  20980000    3
  20990000    3
  21000000    3
  21010000    3
  21020000    3
  21030000    2
  21040000    2
  21050000    2
  21060000    3
  21070000    3
  21080000    3
  21090000    3
  21100000    3
  21110000    3
  21120000    3
  21130000    3
  21140000    3
  21150000    3
  21160000    3
  21170000    4
  21180000    3
  21190000    3
  21200000    4
  21210000    4
  21220000    3
  21230000    3
  21240000    3
  21250000    3
  21260000    3
  21270000    3
  21280000    3
  21290000    3
  21300000    2
  21310000    2
  21320000    2
  21330000    3
  21340000    2
  21350000    3
  21360000    4
  21370000    4
  21380000    2
  21390000    2
  21400000    2
  21410000    3
  21420000    3
  21430000    3
  21440000    3
  21450000    3
  21460000    4
  21470000    2
  21480000    3
  21490000    2
  21500000    3
  21510000    3
  21520000    2
  21530000    4
  21540000    3
  21550000    2
  21560000    3
  21570000    2
  21580000    2
  21590000    3
  21600000    2
  21610000    4
  21620000    4
  21630000    3
  21640000    3
  21650000    3
  21660000    4
  21670000    4
  21680000    3
  21690000    3
  21700000    3
  21710000    2
  21720000    2
  21730000    3
  21740000    3
  21750000    5
  21760000    3
  21770000    3
  21780000    3
  21790000    2
  21800000    5
  21810000    3
  21820000    2
  21830000    3
  21840000    2
  21850000    3
  21860000    2
  21870000    3
  21880000    2
  21890000    3
  21900000    3
  21910000    3
  21920000    3
  21930000    2
  21940000    3
  21950000    3
  21960000   13
  21970000    9
  21980000    4
  21990000    3
  22000000    4
  22010000    3
  22020000    7
  22030000    3
  22040000    3
  22050000    3
  22060000    3
  22070000    3
  22080000    3
  22090000    4
  22100000    3
  22110000    3
  22120000    4
  22130000    5
  22140000    3
  22150000    3
  22160000    3
  22170000    3
  22180000    2
  22190000    3
  22200000    3
  22210000    2
  22220000    4
  22230000    6
  22240000    2
  22250000    2
  22260000    4
  22270000    3
  22280000    3
  22290000    3
  22300000    2
  22310000    3
  22320000    3
  22330000    2
  22340000    3
  22350000    3
  22360000    3
  22370000    2
  22380000    3
  22390000    2
  22400000    2
  22410000    3
  22420000    4
  22430000    5
  22440000    3
  22450000    2
  22460000    3
  22470000    3
  22480000    3
  22490000    3
  22500000    3
  22510000    3
  22520000    3
  22530000    3
  22540000    2
  22550000    3
  22560000    3
  22570000    5
  22580000    3
  22590000    2
  22600000    4
  22610000    3
  22620000    3
  22630000    3
  22640000    2
  22650000    3
  22660000    3
  22670000    4
  22680000    4
  22690000    3
  22700000    3
  22710000    4
  22720000    5
  22730000   17
  22740000    8
  22750000   12
  22760000    4
  22770000    3
  22780000    4
  22790000    3
  22800000    4
  22810000    2
  22820000    3
  22830000    3
  22840000    3
  22850000    2
  22860000    3
  22870000    3
  22880000    3
  22890000    4
  22900000   10
  22910000   13
  22920000   19
  22930000   10
  22940000   18
  22950000   19
  22960000    9
  22970000    8
  22980000    6
  22990000    3
  23000000    3
  23010000    3
  23020000    4
  23030000    3
  23040000    2
  23050000    3
  23060000    2
  23070000    3
  23080000    3
  23090000    3
  23100000    3
  23110000    4
  23120000    3
  23130000    3
  23140000    4
  23150000    3
  23160000    4
  23170000    5
  23180000    3
  23190000    5
  23200000    4
  23210000    4
  23220000    5
  23230000    7
  23240000    3
  23250000    8
  23260000    4
  23270000    3
  23280000    3
  23290000    3
  23300000    3
  23310000    5
  23320000    4
  23330000    5
  23340000    4
  23350000    3
  23360000    4
  23370000    4
  23380000    3
  23390000    5
  23400000    4
  23410000    2
  23420000    3
  23430000    2
  23440000    3
  23450000    3
  23460000    3
  23470000    3
  23480000    3
  23490000    6
  23500000    4
  23510000    4
  23520000    3
  23530000    4
  23540000    3
  23550000    2
  23560000    3
  23570000    2
  23580000    3
  23590000    3
  23600000    3
  23610000    2
  23620000    3
  23630000    4
  23640000    4
  23650000    4
  23660000    3
  23670000    3
  23680000    3
  23690000    5
  23700000    2
  23710000    4
  23720000    2
  23730000    3
  23740000    4
  23750000    3
  23760000    4
  23770000    4
  23780000    4
  23790000    5
  23800000    4
  23810000    2
  23820000    2
  23830000    2
  23840000    3
  23850000    3
  23860000    4
  23870000    4
  23880000    3
  23890000    3
  23900000    4
  23910000    2
  23920000    3
  23930000    3
  23940000    4
  23950000    2
  23960000    4
  23970000    3
  23980000    2
  23990000    3
  24000000    3
  24010000    4
  24020000    2
  24030000    2
  24040000    3
  24050000    3
  24060000    2
  24070000    3
  24080000    3
  24090000    3
  24100000    3
  24110000    3
  24120000    3
  24130000    3
  24140000    4
  24150000    4
  24160000    3
  24170000    3
  24180000    3
  24190000    2
  24200000    2
  24210000    3
  24220000    2
  24230000    3
  24240000    3
  24250000    2
  24260000    3
  24270000    3
  24280000    3
  24290000    4
  24300000    3
  24310000    3
  24320000    2
  24330000    2
  24340000    2
  24350000    3
  24360000    3
  24370000    3
  24380000    2
  24390000    4
  24400000    4
  24410000    2
  24420000    3
  24430000    3
  24440000    4
  24450000    3
  24460000    3
  24470000    3
  24480000    3
  24490000    4
  24500000    3
  24510000    3
  24520000    3
  24530000    3
  24540000    4
  24550000    3
  24560000    3
  24570000    5
  24580000    3
  24590000    4
  24600000    2
  24610000    2
  24620000    1
  24630000    3
  24640000    3
  24650000    3
  24660000    3
  24670000    3
  24680000    3
  24690000    4
  24700000    3
  24710000    3
  24720000    3
  24730000    2
  24740000    3
  24750000    3
  24760000    4
  24770000    2
  24780000    3
  24790000    2
  24800000    4
  24810000    3
  24820000    2
  24830000    3
  24840000    5
  24850000    5
  24860000    3
  24870000    3
  24880000    3
  24890000    2
  24900000    3
  24910000    3
  24920000    3
  24930000    2
  24940000    3
  24950000    3
  24960000    4
  24970000    3
  24980000    5
  24990000    2
  25000000    3
  25010000    3
  25020000    3
  25030000    5
  25040000    3
  25050000    3
  25060000    3
  25070000    3
  25080000    3
  25090000    3
  25100000    3
  25110000    3
  25120000    2
  25130000    2
  25140000    3
  25150000    3
  25160000    2
  25170000    3
  25180000    3
  25190000    2
  25200000    9
  25210000   16
  25220000   14
  25230000   10
  25240000    2
  25250000    3
  25260000    2
  25270000    2
  25280000    3
  25290000    3
  25300000    3
  25310000    2
  25320000    4
  25330000    4
  25340000    3
  25350000    4
  25360000    3
  25370000    2
  25380000    3
  25390000    4
  25400000    5
  25410000    3
  25420000    2
  25430000    4
  25440000    2
  25450000    4
  25460000    2
  25470000    3
  25480000    3
  25490000    3
  25500000    2
  25510000    3
  25520000    2
  25530000    2
  25540000    2
  25550000    3
  25560000    2
  25570000    2
  25580000    3
  25590000    2
  25600000    3
  25610000    3
  25620000    3
  25630000    4
  25640000    3
  25650000    3
  25660000    4
  25670000    3
  25680000    4
  25690000    2
  25700000    4
  25710000    3
  25720000    3
  25730000    5
  25740000    3
  25750000    2
  25760000    3
  25770000    3
  25780000    3
  25790000    3
  25800000    4
  25810000    2
  25820000    3
  25830000    4
  25840000    5
  25850000    5
  25860000    3
  25870000    3
  25880000    3
  25890000    3
  25900000    3
  25910000    2
  25920000    3
  25930000    3
  25940000    3
  25950000    2
  25960000    4
  25970000   12
  25980000   12
  25990000   17
  26000000    8
  26010000    3
  26020000    4
  26030000    2
  26040000    2
  26050000    3
  26060000    2
  26070000    2
  26080000    2
  26090000    3
  26100000    2
  26110000    3
  26120000    2
  26130000    3
  26140000    3
  26150000    3
  26160000    3
  26170000    3
  26180000    4
  26190000    3
  26200000    3
  26210000    3
  26220000    3
  26230000    3
  26240000    4
  26250000    3
  26260000    3
  26270000    3
  26280000    3
  26290000    4
  26300000    3
  26310000    3
  26320000    4
  26330000    3
  26340000    3
  26350000    2
  26360000    4
  26370000    3
  26380000    3
  26390000    4
  26400000    5
  26410000    3
  26420000    3
  26430000    4
  26440000    2
  26450000    3
  26460000    3
  26470000    2
  26480000    1
  26490000    2
  26500000    3
  26510000    3
  26520000    3
  26530000    4
  26540000    3
  26550000    3
  26560000    3
  26570000    2
  26580000    2
  26590000    4
  26600000    3
  26610000    2
  26620000    3
  26630000    3
  26640000    2
  26650000    3
  26660000    3
  26670000    2
  26680000    3
  26690000    2
  26700000    6
  26710000    3
  26720000    3
  26730000    2
  26740000    2
  26750000    2
  26760000    3
  26770000    3
  26780000    3
  26790000    3
  26800000    3
  26810000    3
  26820000    3
  26830000    2
  26840000    4
  26850000    4
  26860000    4
  26870000    2
  26880000    4
  26890000    3
  26900000    4
  26910000    4
  26920000    3
  26930000   11
  26940000    4
  26950000   11
  26960000    9
  26970000    3
  26980000    4
  26990000    3
  27000000    3
  27010000    3
  27020000    3
  27030000    4
  27040000    3
  27050000    3
  27060000    3
  27070000    3
  27080000    3
  27090000    1
  27100000    3
  27110000    4
  27120000    5
  27130000    3
  27140000    3
  27150000    3
  27160000    3
  27170000    3
  27180000    4
  27190000    5
  27200000    2
  27210000    4
  27220000    3
  27230000    3
  27240000    4
  27250000    3
  27260000    3
  27270000    3
  27280000    3
  27290000    3
  27300000    2
  27310000    3
  27320000    2
  27330000    2
  27340000    3
  27350000    2
  27360000    4
  27370000    3
  27380000    3
  27390000    6
  27400000    3
  27410000    3
  27420000    5
  27430000    3
  27440000    4
  27450000    4
  27460000    5
  27470000    3
  27480000    4
  27490000    2
  27500000    3
  27510000    3
  27520000    3
  27530000    4
  27540000    3
  27550000    3
  27560000    5
  27570000    5
  27580000    4
  27590000    5
  27600000    5
  27610000    7
  27620000   11
  27630000    9
  27640000    3
  27650000    2
  27660000    4
  27670000    4
  27680000    3
  27690000    3
  27700000    3
  27710000    3
  27720000    3
  27730000    2
  27740000    3
  27750000    3
  27760000    3
  27770000    3
  27780000    3
  27790000    4
  27800000    2
  27810000    4
  27820000    4
  27830000   12
  27840000    3
  27850000    4
  27860000    2
  27870000    3
  27880000    4
  27890000    3
  27900000    3
  27910000    3
  27920000    2
  27930000    2
  27940000    4
  27950000    2
  27960000    3
  27970000    3
  27980000    3
  27990000    4
  28000000    3
  28010000    3
  28020000    3
  28030000    3
  28040000    4
  28050000    3
  28060000    4
  28070000    2
  28080000    2
  28090000    3
  28100000    3
  28110000    3
  28120000    2
  28130000    2
  28140000    3
  28150000    4
  28160000    4
  28170000    3
  28180000    3
  28190000    3
  28200000    6
  28210000    3
  28220000    4
  28230000    2
  28240000    3
  28250000    2
  28260000    2
  28270000    2
  28280000    3
  28290000    3
  28300000    2
  28310000    3
  28320000    3
  28330000    2
  28340000    4
  28350000    3
  28360000    3
  28370000    3
  28380000    4
  28390000    4
  28400000    3
  28410000    2
  28420000    3
  28430000    3
  28440000    4
  28450000    3
  28460000    3
  28470000    3
  28480000    3
  28490000    3
  28500000    4
  28510000    3
  28520000    3
  28530000    2
  28540000    3
  28550000    3
  28560000    2
  28570000    2
  28580000    3
  28590000    3
  28600000    3
  28610000    3
  28620000    3
  28630000    3
  28640000    3
  28650000    3
  28660000    2
  28670000    2
  28680000    4
  28690000    3
  28700000    2
  28710000    3
  28720000    4
  28730000    3
  28740000    4
  28750000    3
  28760000    3
  28770000    1
  28780000    2
  28790000    3
  28800000    3
  28810000    3
  28820000    3
  28830000    3
  28840000    3
  28850000    3
  28860000    3
  28870000    3
  28880000    4
  28890000    3
  28900000    1
  28910000    3
  28920000    3
  28930000    3
  28940000    4
  28950000    2
  28960000    4
  28970000    4
  28980000    3
  28990000    3
  29000000    2
  29010000    3
  29020000    4
  29030000   10
  29040000    2
  29050000    3
  29060000    3
  29070000    2
  29080000    3
  29090000    2
  29100000    1
  29110000    3
  29120000    3
  29130000    3
  29140000    4
  29150000    4
  29160000    3
  29170000    3
  29180000    2
  29190000    3
  29200000    3
  29210000    3
  29220000    3
  29230000    3
  29240000    3
  29250000    3
  29260000    3
  29270000    4
  29280000    2
  29290000    3
  29300000    4
  29310000    5
  29320000    5
  29330000    4
  29340000    3
  29350000    3
  29360000    2
  29370000    4
  29380000    3
  29390000    3
  29400000    4
  29410000    4
  29420000    3
  29430000    4
  29440000    3
  29450000    5
  29460000    2
  29470000    3
  29480000    3
  29490000    4
  29500000    4
  29510000    2
  29520000    3
  29530000    3
  29540000    2
  29550000    2
  29560000    4
  29570000    2
  29580000    4
  29590000    2
  29600000    3
  29610000    2
  29620000    3
  29630000    3
  29640000    2
  29650000    4
  29660000    3
  29670000    4
  29680000    3
  29690000    2
  29700000    3
  29710000    4
  29720000    3
  29730000    3
  29740000    4
  29750000    4
  29760000    3
  29770000    4
  29780000    3
  29790000    2
  29800000    5
  29810000    3
  29820000    3
  29830000    3
  29840000    3
  29850000    4
  29860000    2
  29870000    2
  29880000    3
  29890000    3
  29900000    4
  29910000    3
  29920000    3
  29930000    3
  29940000    7
  29950000    3
  29960000    3
  29970000    4
  29980000    4
  29990000    4
  30000000    4
  30010000    3
  30020000    3
  30030000    4
  30040000    2
  30050000    4
  30060000    4
  30070000    3
  30080000    4
  30090000    3
  30100000    2
  30110000    2
  30120000    3
  30130000    3
  30140000    2
  30150000    3
  30160000    3
  30170000    3
  30180000    4
  30190000    4
  30200000    3
  30210000    3
  30220000   10
  30230000    8
  30240000   10
  30250000    6
  30260000    8
  30270000    6
  30280000    3
  30290000    3
  30300000    3
  30310000    4
  30320000    3
  30330000    4
  30340000    3
  30350000    3
  30360000    3
  30370000    3
  30380000    3
  30390000    3
  30400000    2
  30410000    3
  30420000    2
  30430000    3
  30440000    4
  30450000    3
  30460000    2
  30470000    4
  30480000    3
  30490000    3
  30500000    3
  30510000    3
  30520000    5
  30530000    4
  30540000    3
  30550000    2
  30560000    2
  30570000    3
  30580000    3
  30590000    3
  30600000    3
  30610000    3
  30620000    3
  30630000    2
  30640000    3
  30650000    4
  30660000    3
  30670000    2
  30680000    3
  30690000    3
  30700000    3
  30710000    2
  30720000    3
  30730000    3
  30740000    3
  30750000    3
  30760000    2
  30770000    3
  30780000    5
  30790000    4
  30800000    2
  30810000    3
  30820000    3
  30830000    3
  30840000    3
  30850000    3
  30860000    4
  30870000    4
  30880000    3
  30890000    2
  30900000    3
  30910000    2
  30920000    2
  30930000    3
  30940000    4
  30950000    3
  30960000    3
  30970000    4
  30980000    3
  30990000    2
  31000000    4
  31010000    3
  31020000    4
  31030000    5
  31040000    2
  31050000    3
  31060000    3
  31070000    3
  31080000    3
  31090000    5
  31100000    4
  31110000    3
  31120000    4
  31130000    3
  31140000    2
  31150000    4
  31160000    4
  31170000    3
  31180000    4
  31190000    3
  31200000    2
  31210000    3
  31220000    3
  31230000    2
  31240000    3
  31250000    3
  31260000    3
  31270000    2
  31280000    3
  31290000    4
  31300000    3
  31310000    2
  31320000    3
  31330000    3
  31340000    2
  31350000    3
  31360000    3
  31370000    3
  31380000    3
  31390000    2
  31400000    2
  31410000    3
  31420000    2
  31430000    3
  31440000    3
  31450000    3
  31460000    3
  31470000    3
  31480000    3
  31490000    2
  31500000    3
  31510000    3
  31520000    3
  31530000    3
  31540000    3
  31550000    3
  31560000    4
  31570000    2
  31580000    3
  31590000    3
  31600000    4
  31610000    3
  31620000    2
  31630000    4
  31640000    3
  31650000    3
  31660000    3
  31670000    2
  31680000    3
  31690000    3
  31700000    3
  31710000    3
  31720000    4
  31730000    2
  31740000    3
  31750000    3
  31760000    3
  31770000    4
  31780000    8
  31790000   13
  31800000   13
  31810000    9
  31820000   11
  31830000   11
  31840000    6
  31850000    4
  31860000    4
  31870000    2
  31880000    3
  31890000    3
  31900000    3
  31910000    2
  31920000    3
  31930000    3
  31940000    3
  31950000    4
  31960000    3
  31970000    3
  31980000    4
  31990000    4
  32000000    3
  32010000    3
  32020000    3
  32030000    3
  32040000    3
  32050000    3
  32060000    3
  32070000    3
  32080000    3
  32090000    3
  32100000    3
  32110000    4
  32120000    2
  32130000    4
  32140000    3
  32150000    4
  32160000    2
  32170000    3
  32180000    4
  32190000    2
  32200000    2
  32210000    4
  32220000    4
  32230000    2
  32240000    3
  32250000    4
  32260000    2
  32270000    3
  32280000    3
  32290000    3
  32300000    3
  32310000    3
  32320000    3
  32330000    3
  32340000    3
  32350000    4
  32360000    2
  32370000    2
  32380000    3
  32390000    3
  32400000    2
  32410000    2
  32420000    3
  32430000    3
  32440000    3
  32450000    2
  32460000    3
  32470000    4
  32480000    3
  32490000    3
  32500000    3
  32510000    3
  32520000    3
  32530000    4
  32540000    3
  32550000    4
  32560000    3
  32570000    3
  32580000    3
  32590000    4
  32600000    3
  32610000    4
  32620000    3
  32630000    4
  32640000    3
  32650000    3
  32660000    2
  32670000    2
  32680000    3
  32690000    2
  32700000    3
  32710000    2
  32720000    4
  32730000    2
  32740000    2
  32750000    3
  32760000    3
  32770000    4
  32780000    4
  32790000    3
  32800000    3
  32810000    3
  32820000    2
  32830000    3
  32840000    4
  32850000    3
  32860000    3
  32870000    4
  32880000    3
  32890000    3
  32900000    2
  32910000    4
  32920000    3
  32930000    4
  32940000    3
  32950000    3
  32960000    4
  32970000    3
  32980000    3
  32990000    2
  33000000    3
  33010000    4
  33020000    3
  33030000    5
  33040000    4
  33050000    5
  33060000    2
  33070000    7
  33080000    3
  33090000    4
  33100000    2
  33110000    2
  33120000    2
  33130000    3
  33140000    3
  33150000    3
  33160000    3
  33170000    3
  33180000    2
  33190000    3
  33200000    3
  33210000    3
  33220000    3
  33230000    2
  33240000    4
  33250000    3
  33260000    3
  33270000    3
  33280000    4
  33290000    3
  33300000    3
  33310000    5
  33320000    3
  33330000    3
  33340000    3
  33350000    2
  33360000    3
  33370000    3
  33380000    2
  33390000    2
  33400000    5
  33410000    3
  33420000    4
  33430000    5
  33440000    3
  33450000    4
  33460000    4
  33470000    2
  33480000    4
  33490000    3
  33500000    3
  33510000    3
  33520000    3
  33530000    3
  33540000    3
  33550000    4
  33560000    3
  33570000    2
  33580000    7
  33590000    2
  33600000    3
  33610000    3
  33620000    3
  33630000    3
  33640000    2
  33650000    3
  33660000    3
  33670000    2
  33680000    3
  33690000    2
  33700000    3
  33710000    2
  33720000    3
  33730000    3
  33740000    3
  33750000    4
  33760000    3
  33770000    4
  33780000    2
  33790000    3
  33800000    5
  33810000    3
  33820000    3
  33830000    4
  33840000    3
  33850000    7
  33860000    3
  33870000    3
  33880000    5
  33890000    2
  33900000    4
  33910000    5
  33920000    3
  33930000    3
  33940000    3
  33950000    5
  33960000    3
  33970000    3
  33980000    3
  33990000    3
  34000000    5
  34010000    2
  34020000    2
  34030000    2
  34040000    3
  34050000    3
  34060000    3
  34070000    3
  34080000    3
  34090000    7
  34100000   10
  34110000    3
  34120000    4
  34130000    3
  34140000    3
  34150000    2
  34160000    3
  34170000    3
  34180000    3
  34190000    3
  34200000    2
  34210000    3
  34220000    3
  34230000    3
  34240000    3
  34250000    2
  34260000    2
  34270000    3
  34280000    3
  34290000    4
  34300000    6
  34310000    4
  34320000    2
  34330000    3
  34340000    3
  34350000    3
  34360000    2
  34370000    3
  34380000    2
  34390000    2
  34400000    4
  34410000    3
  34420000    4
  34430000    4
  34440000    3
  34450000    2
  34460000    2
  34470000    5
  34480000    3
  34490000    3
  34500000    4
  34510000    3
  34520000    2
  34530000    2
  34540000    3
  34550000    4
  34560000    5
  34570000    3
  34580000    3
  34590000    4
  34600000    3
  34610000    3
  34620000    3
  34630000    4
  34640000    4
  34650000    3
  34660000    3
  34670000    3
  34680000    2
  34690000    3
  34700000    3
  34710000    3
  34720000    2
  34730000    2
  34740000    3
  34750000    3
  34760000    2
  34770000    2
  34780000    3
  34790000    4
  34800000    3
  34810000    3
  34820000    7
  34830000    4
  34840000    6
  34850000   13
  34860000   14
  34870000   10
  34880000    5
  34890000    4
  34900000    3
  34910000    4
  34920000    3
  34930000    3
  34940000    3
  34950000    4
  34960000    3
  34970000    4
  34980000    4
  34990000    3
  35000000    4
  35010000    4
  35020000    4
  35030000    4
  35040000    3
  35050000    5
  35060000    4
  35070000    2
  35080000    2
  35090000    3
  35100000    3
  35110000    2
  35120000    2
  35130000    6
  35140000    3
  35150000    3
  35160000    3
  35170000    3
  35180000    2
  35190000    4
  35200000    3
  35210000    2
  35220000    4
  35230000    3
  35240000    3
  35250000    2
  35260000    3
  35270000    2
  35280000    2
  35290000    3
  35300000    2
  35310000    3
  35320000    2
  35330000    3
  35340000    3
  35350000    2
  35360000    3
  35370000    2
  35380000    4
  35390000    3
  35400000    2
  35410000    2
  35420000    2
  35430000    4
  35440000    4
  35450000    2
  35460000    3
  35470000    3
  35480000    4
  35490000    3
  35500000    3
  35510000    3
  35520000    3
  35530000    3
  35540000    3
  35550000    3
  35560000    3
  35570000    2
  35580000    2
  35590000    3
  35600000    4
  35610000   12
  35620000    9
  35630000    3
  35640000    4
  35650000    2
  35660000    3
  35670000    3
  35680000    3
  35690000    2
  35700000    3
  35710000    3
  35720000    3
  35730000    3
  35740000    3
  35750000    4
  35760000    3
  35770000    3
  35780000    3
  35790000    2
  35800000    2
  35810000    3
  35820000    4
  35830000    4
  35840000    3
  35850000    4
  35860000    4
  35870000    3
  35880000    4
  35890000    3
  35900000    2
  35910000    3
  35920000    3
  35930000    3
  35940000    4
  35950000    3
  35960000    3
  35970000    3
  35980000    4
  35990000    3
  36000000    2
  36010000    2
  36020000    2
  36030000    4
  36040000    4
  36050000    1
  36060000    4
  36070000    3
  36080000    2
  36090000    3
  36100000    3
  36110000    3
  36120000    4
  36130000    3
  36140000    3
  36150000    3
  36160000    3
  36170000    2
  36180000    3
  36190000    3
  36200000    3
  36210000    2
  36220000    4
  36230000    3
  36240000    3
  36250000    3
  36260000    4
  36270000    3
  36280000    3
  36290000    3
  36300000    3
  36310000    4
  36320000    4
  36330000    4
  36340000    6
  36350000   18
  36360000   19
  36370000    2
  36380000    4
  36390000    3
  36400000    4
  36410000    3
  36420000    3
  36430000    4
  36440000    1
  36450000    4
  36460000    3
  36470000    2
  36480000    4
  36490000    9
  36500000    3
  36510000    2
  36520000    2
  36530000    2
  36540000    2
  36550000    3
  36560000    2
  36570000    4
  36580000    3
  36590000    4
  36600000    3
  36610000    5
  36620000    3
  36630000   12
  36640000   14
  36650000   10
  36660000   14
  36670000   14
  36680000   13
  36690000   11
  36700000   15
  36710000   12
  36720000   18
  36730000    6
  36740000    3
  36750000    3
  36760000    3
  36770000    2
  36780000    4
  36790000    3
  36800000    4
  36810000    3
  36820000    2
  36830000    3
  36840000    4
  36850000    5
  36860000    3
  36870000    3
  36880000    4
  36890000    4
  36900000    3
  36910000    2
  36920000    3
  36930000    3
  36940000    2
  36950000    3
  36960000    3
  36970000    4
  36980000    5
  36990000    3
  37000000    3
  37010000    4
  37020000    3
  37030000    4
  37040000    3
  37050000    3
  37060000    4
  37070000    4
  37080000    3
  37090000    3
  37100000    7
  37110000    6
  37120000    3
  37130000    3
  37140000    3
  37150000    3
  37160000    3
  37170000    3
  37180000    2
  37190000    3
  37200000    4
  37210000    6
  37220000    4
  37230000    3
  37240000    3
  37250000    4
  37260000    4
  37270000    2
  37280000    3
  37290000    3
  37300000    4
  37310000    3
  37320000    3
  37330000    3
  37340000    2
  37350000    3
  37360000    3
  37370000    3
  37380000    3
  37390000    3
  37400000    2
  37410000    5
  37420000    2
  37430000    4
  37440000    3
  37450000    2
  37460000    2
  37470000    4
  37480000    3
  37490000    5
  37500000    5
  37510000    3
  37520000    3
  37530000    2
  37540000    5
  37550000    4
  37560000    5
  37570000    3
  37580000    4
  37590000    3
  37600000    3
  37610000    3
  37620000    3
  37630000    4
  37640000    3
  37650000    4
  37660000    4
  37670000    5
  37680000    2
  37690000    3
  37700000    3
  37710000    3
  37720000    8
  37730000    2
  37740000    3
  37750000    3
  37760000    3
  37770000    5
  37780000    5
  37790000    3
  37800000    4
  37810000    5
  37820000    3
  37830000    3
  37840000    4
  37850000    3
  37860000    3
  37870000    2
  37880000    3
  37890000    4
  37900000    3
  37910000    2
  37920000    3
  37930000    4
  37940000    3
  37950000    3
  37960000    3
  37970000    2
  37980000    4
  37990000    4
  38000000    2
  38010000    4
  38020000    4
  38030000    3
  38040000    2
  38050000    2
  38060000    3
  38070000    5
  38080000    4
  38090000    3
  38100000    2
  38110000    3
  38120000    3
  38130000    3
  38140000    4
  38150000    4
  38160000    6
  38170000    2
  38180000    4
  38190000    3
  38200000    3
  38210000    3
  38220000    3
  38230000    3
  38240000    3
  38250000    3
  38260000    3
  38270000    2
  38280000    4
  38290000    4
  38300000    3
  38310000    3
  38320000    3
  38330000    3
  38340000    3
  38350000    3
  38360000    3
  38370000    3
  38380000    2
  38390000    2
  38400000    3
  38410000    3
  38420000    3
  38430000    3
  38440000    2
  38450000    5
  38460000    2
  38470000    6
  38480000    3
  38490000    4
  38500000    4
  38510000    2
  38520000    2
  38530000    2
  38540000    2
  38550000    4
  38560000    2
  38570000    4
  38580000    3
  38590000    5
  38600000    3
  38610000    3
  38620000    4
  38630000    2
  38640000    3
  38650000    3
  38660000    4
  38670000    3
  38680000    4
  38690000    3
  38700000    4
  38710000    3
  38720000    4
  38730000    3
  38740000    3
  38750000    5
  38760000    3
  38770000    3
  38780000    5
  38790000    3
  38800000    2
  38810000    2
  38820000    3
  38830000    4
  38840000    7
  38850000    3
  38860000    2
  38870000    2
  38880000    2
  38890000    5
  38900000    4
  38910000    4
  38920000    3
  38930000    3
  38940000    3
  38950000    2
  38960000    3
  38970000    4
  38980000    5
  38990000    3
  39000000    3
  39010000    2
  39020000    4
  39030000    6
  39040000    3
  39050000    4
  39060000    4
  39070000    3
  39080000    3
  39090000    3
  39100000    3
  39110000    3
  39120000    2
  39130000    3
  39140000    2
  39150000    3
  39160000    3
  39170000    4
  39180000    4
  39190000    3
  39200000    4
  39210000    3
  39220000    6
  39230000    3
  39240000    2
  39250000    4
  39260000    5
  39270000    4
  39280000    3
  39290000    3
  39300000    2
  39310000    3
  39320000    2
  39330000    4
  39340000    2
  39350000    8
  39360000    3
  39370000    4
  39380000    2
  39390000    3
  39400000    2
  39410000    3
  39420000    3
  39430000    3
  39440000    2
  39450000    4
  39460000    3
  39470000    4
  39480000    3
  39490000    3
  39500000    4
  39510000    3
  39520000    2
  39530000    3
  39540000    4
  39550000    2
  39560000    3
  39570000    4
  39580000   12
  39590000   17
  39600000   13
  39610000    3
  39620000    4
  39630000    2
  39640000    4
  39650000    4
  39660000    2
  39670000    4
  39680000    4
  39690000    3
  39700000    4
  39710000    2
  39720000    2
  39730000    3
  39740000    3
  39750000    4
  39760000    2
  39770000    3
  39780000    4
  39790000    3
  39800000    2
  39810000    2
  39820000    2
  39830000    4
  39840000    4
  39850000   12
  39860000   12
  39870000    2
  39880000    3
  39890000    3
  39900000    3
  39910000    3
  39920000    3
  39930000    3
  39940000    3
  39950000    2
  39960000    4
  39970000    3
  39980000    3
  39990000    4
  40000000    4
  40000000    4
  40010000    3
  40020000    3
  40030000    3
  40040000    3
  40050000    3
  40060000    3
  40070000    4
  40080000    3
  40090000    3
  40100000    3
  40110000    3
  40120000    3
  40130000    2
  40140000    2
  40150000    2
  40160000    3
  40170000    3
  40180000    3
  40190000    3
  40200000    3
  40210000    3
  40220000    3
  40230000    3
  40240000    3
  40250000    4
  40260000    2
  40270000    2
  40280000    3
  40290000    3
  40300000    4
  40310000    2
  40320000    2
  40330000   10
  40340000   19
  40350000   15
  40360000   10
  40370000   13
  40380000   10
  40390000    3
  40400000    4
  40410000    3
  40420000    7
  40430000    4
  40440000    2
  40450000    3
  40460000    2
  40470000    3
  40480000    3
  40490000    4
  40500000   12
  40510000    3
  40520000    4
  40530000    2
  40540000    4
  40550000    3
  40560000    2
  40570000    3
  40580000    7
  40590000    2
  40600000    4
  40610000    5
  40620000    3
  40630000    3
  40640000    2
  40650000    3
  40660000    2
  40670000    2
  40680000    4
  40690000    2
  40700000    3
  40710000    3
  40720000    2
  40730000    2
  40740000    3
  40750000    3
  40760000    3
  40770000    3
  40780000    2
  40790000    3
  40800000    2
  40810000    2
  40820000    3
  40830000    2
  40840000    3
  40850000    3
  40860000    3
  40870000    3
  40880000    3
  40890000    4
  40900000    3
  40910000    3
  40920000    2
  40930000    3
  40940000    3
  40950000    3
  40960000    3
  40970000    3
  40980000    3
  40990000    3
  41000000    3
  41010000    4
  41020000    3
  41030000    3
  41040000    3
  41050000    3
  41060000    2
  41070000    2
  41080000    8
  41090000    3
  41100000    3
  41110000    3
  41120000    3
  41130000    3
  41140000    3
  41150000    3
  41160000    3
  41170000    2
  41180000    2
  41190000    2
  41200000    3
  41210000    4
  41220000    3
  41230000    3
  41240000    4
  41250000    3
  41260000    3
  41270000    3
  41280000    3
  41290000    3
  41300000    3
  41310000    2
  41320000    3
  41330000    4
  41340000    2
  41350000    3
  41360000    3
  41370000    4
  41380000    3
  41390000    4
  41400000    2
  41410000    4
  41420000    3
  41430000    2
  41440000    3
  41450000    3
  41460000    4
  41470000    3
  41480000    3
  41490000    4
  41500000    3
  41510000    3
  41520000    3
  41530000    3
  41540000    2
  41550000    3
  41560000    2
  41570000    3
  41580000    2
  41590000    3
  41600000    3
  41610000    3
  41620000    3
  41630000    3
  41640000    2
  41650000    2
  41660000    3
  41670000    3
  41680000    4
  41690000    3
  41700000    4
  41710000    3
  41720000    3
  41730000    3
  41740000    3
  41750000    5
  41760000    2
  41770000    3
  41780000    3
  41790000    5
  41800000    3
  41810000    2
  41820000    3
  41830000    3
  41840000    3
  41850000    2
  41860000    3
  41870000    3
  41880000    3
  41890000    3
  41900000    3
  41910000    2
  41920000    4
  41930000    2
  41940000    3
  41950000    3
  41960000    2
  41970000    3
  41980000    2
  41990000    2
  42000000    6
  42010000    4
  42020000    3
  42030000    3
  42040000    3
  42050000    3
  42060000    4
  42070000    4
  42080000    3
  42090000    3
  42100000    3
  42110000    3
  42120000    4
  42130000    3
  42140000    3
  42150000    4
  42160000    3
  42170000    3
  42180000    3
  42190000    3
  42200000    3
  42210000    3
  42220000    3
  42230000    3
  42240000    4
  42250000    3
  42260000    2
  42270000    2
  42280000    3
  42290000    3
  42300000    2
  42310000    4
  42320000    3
  42330000    4
  42340000    4
  42350000    4
  42360000    3
  42370000    3
  42380000    3
  42390000    3
  42400000    2
  42410000    4
  42420000    3
  42430000    3
  42440000    3
  42450000    3
  42460000    3
  42470000    3
  42480000    3
  42490000    3
  42500000    3
  42510000    3
  42520000    3
  42530000    3
  42540000    3
  42550000    3
  42560000    2
  42570000    3
  42580000    4
  42590000    3
  42600000    8
  42610000    3
  42620000    3
  42630000    3
  42640000    3
  42650000    3
  42660000    4
  42670000    2
  42680000    4
  42690000    3
  42700000    3
  42710000    3
  42720000    3
  42730000    2
  42740000    3
  42750000    3
  42760000    3
  42770000    3
  42780000    3
  42790000    2
  42800000    2
  42810000    4
  42820000    3
  42830000    4
  42840000    3
  42850000    3
  42860000    2
  42870000    4
  42880000    3
  42890000    4
  42900000    5
  42910000    3
  42920000    3
  42930000    2
  42940000    2
  42950000    3
  42960000    3
  42970000    3
  42980000    4
  42990000    3
  43000000    3
  43010000    4
  43020000    3
  43030000    4
  43040000    3
  43050000    4
  43060000    2
  43070000    4
  43080000    2
  43090000    4
  43100000    3
  43110000    4
  43120000    3
  43130000    3
  43140000    6
  43150000    1
  43160000    2
  43170000    3
  43180000    2
  43190000    3
  43200000    4
  43210000    4
  43220000    2
  43230000    4
  43240000    3
  43250000    4
  43260000    3
  43270000    3
  43280000    2
  43290000    4
  43300000    4
  43310000    3
  43320000    2
  43330000    3
  43340000    3
  43350000    3
  43360000    3
  43370000    3
  43380000    3
  43390000    4
  43400000    3
  43410000    3
  43420000    3
  43430000    2
  43440000    2
  43450000    4
  43460000    4
  43470000    4
  43480000    3
  43490000    3
  43500000    4
  43510000    3
  43520000    3
  43530000    4
  43540000    3
  43550000    3
  43560000    4
  43570000    2
  43580000    3
  43590000    3
  43600000    3
  43610000    3
  43620000    2
  43630000    3
  43640000    3
  43650000    3
  43660000    3
  43670000    3
  43680000    5
  43690000    3
  43700000    4
  43710000    2
  43720000    5
  43730000    3
  43740000    7
  43750000   18
  43760000    3
  43770000    3
  43780000    2
  43790000    3
  43800000    4
  43810000    3
  43820000    4
  43830000    4
  43840000    2
  43850000    3
  43860000    2
  43870000    4
  43880000    2
  43890000    4
  43900000    3
  43910000    3
  43920000    3
  43930000    2
  43940000    2
  43950000    2
  43960000    3
  43970000    2
  43980000    2
  43990000    3
  44000000    4
  44010000    3
  44020000    2
  44030000    3
  44040000    3
  44050000    1
  44060000    3
  44070000    4
  44080000    3
  44090000    3
  44100000    2
  44110000    2
  44120000    2
  44130000    3
  44140000    2
  44150000    4
  44160000    3
  44170000    2
  44180000    2
  44190000    2
  44200000    3
  44210000    4
  44220000    3
  44230000    3
  44240000    3
  44250000    3
  44260000    3
  44270000    3
  44280000    3
  44290000    4
  44300000    3
  44310000    3
  44320000    3
  44330000    3
  44340000    3
  44350000    3
  44360000    3
  44370000    3
  44380000    3
  44390000    2
  44400000    3
  44410000    3
  44420000    3
  44430000    3
  44440000    2
  44450000    3
  44460000    2
  44470000    2
  44480000    3
  44490000    2
  44500000    3
  44510000    8
  44520000    5
  44530000    3
  44540000    2
  44550000    3
  44560000    3
  44570000    3
  44580000    2
  44590000    2
  44600000    3
  44610000    4
  44620000    4
  44630000    3
  44640000    2
  44650000    4
  44660000    2
  44670000    3
  44680000    3
  44690000    3
  44700000    3
  44710000    3
  44720000    2
  44730000    3
  44740000    2
  44750000    3
  44760000    2
  44770000    3
  44780000    4
  44790000    3
  44800000    3
  44810000    3
  44820000    5
  44830000    3
  44840000    4
  44850000    3
  44860000    3
  44870000    4
  44880000    2
  44890000    3
  44900000    3
  44910000    3
  44920000    2
  44930000    3
  44940000    2
  44950000    3
  44960000    3
  44970000    3
  44980000    3
  44990000    4
  45000000    5
  45010000    4
  45020000    4
  45030000    4
  45040000    2
  45050000    3
  45060000    3
  45070000    2
  45080000    5
  45090000    5
  45100000    3
  45110000    3
  45120000    3
  45130000    3
  45140000    3
  45150000    4
  45160000   10
  45170000   17
  45180000   15
  45190000    4
  45200000    4
  45210000    3
  45220000    3
  45230000    4
  45240000    3
  45250000    4
  45260000    3
  45270000    2
  45280000    5
  45290000    4
  45300000    3
  45310000    3
  45320000    2
  45330000    4
  45340000    3
  45350000    3
  45360000    4
  45370000    3
  45380000   10
  45390000   11
  45400000    6
  45410000   12
  45420000   14
  45430000    6
  45440000   13
  45450000   19
  45460000   11
  45470000   18
  45480000    9
  45490000   18
  45500000   20
  45510000   14
  45520000   18
  45530000   22
  45540000   16
  45550000   12
  45560000    6
  45570000    2
  45580000    3
  45590000    3
  45600000    4
  45610000    4
  45620000    3
  45630000    3
  45640000    3
  45650000    4
  45660000    3
  45670000    3
  45680000    3
  45690000    3
  45700000    3
  45710000    4
  45720000    5
  45730000    3
  45740000    4
  45750000    2
  45760000    5
  45770000    5
  45780000    4
  45790000    4
  45800000    4
  45810000    4
  45820000    4
  45830000    4
  45840000    5
  45850000    3
  45860000    2
  45870000    3
  45880000    3
  45890000    5
  45900000    2
  45910000    4
  45920000    3
  45930000    3
  45940000    3
  45950000    3
  45960000    3
  45970000   15
  45980000   10
  45990000   14
  46000000   14
  46010000   12
  46020000   15
  46030000    8
  46040000   13
  46050000   14
  46060000   16
  46070000   10
  46080000   11
  46090000   15
  46100000   12
  46110000    3
  46120000    3
  46130000    8
  46140000    3
  46150000    4
  46160000    3
  46170000    5
  46180000    2
  46190000    5
  46200000    2
  46210000    2
  46220000    3
  46230000    3
  46240000    4
  46250000    3
  46260000    5
  46270000    3
  46280000    4
  46290000    3
  46300000    2
  46310000    5
  46320000    2
  46330000    3
  46340000    4
  46350000    3
  46360000    2
  46370000    5
  46380000    2
  46390000    4
  46400000    4
  46410000    4
  46420000    2
  46430000    2
  46440000    3
  46450000    3
  46460000    3
  46470000    4
  46480000    4
  46490000    4
  46500000    5
  46510000    4
  46520000    4
  46530000    2
  46540000    5
  46550000    3
  46560000    4
  46570000    4
  46580000    4
  46590000    3
  46600000    5
  46610000    4
  46620000    3
  46630000    3
  46640000    7
  46650000    4
  46660000    2
  46670000    4
  46680000    3
  46690000    3
  46700000    3
  46710000    2
  46720000    3
  46730000    3
  46740000    3
  46750000    4
  46760000    2
  46770000    2
  46780000    3
  46790000    4
  46800000    3
  46810000    2
  46820000    3
  46830000    4
  46840000    4
  46850000    4
  46860000    3
  46870000    3
  46880000    3
  46890000    3
  46900000    3
  46910000    5
  46920000    3
  46930000    2
  46940000    3
  46950000    3
  46960000    3
  46970000    3
  46980000    4
  46990000    3
  47000000    4
  47010000    3
  47020000    3
  47030000    3
  47040000    3
  47050000    3
  47060000    4
  47070000    3
  47080000    3
  47090000    2
  47100000    3
  47110000    4
  47120000    2
  47130000    4
  47140000    3
  47150000    5
  47160000    3
  47170000    3
  47180000    3
  47190000    4
  47200000    4
  47210000    4
  47220000    4
  47230000    5
  47240000    4
  47250000    4
  47260000    3
  47270000    2
  47280000    3
  47290000    3
  47300000    3
  47310000    3
  47320000    3
  47330000    2
  47340000    3
  47350000    3
  47360000    3
  47370000    3
  47380000    3
  47390000    2
  47400000    3
  47410000    3
  47420000    2
  47430000    4
  47440000    2
  47450000    3
  47460000    4
  47470000   10
  47480000    2
  47490000    2
  47500000    4
  47510000    3
  47520000    3
  47530000    2
  47540000    3
  47550000    4
  47560000    2
  47570000    3
  47580000    3
  47590000    4
  47600000    3
  47610000    4
  47620000    4
  47630000    4
  47640000    3
  47650000    3
  47660000    3
  47670000    3
  47680000    2
  47690000    2
  47700000    3
  47710000    3
  47720000    3
  47730000    2
  47740000    4
  47750000    3
  47760000    3
  47770000    5
  47780000    4
  47790000    4
  47800000    3
  47810000    2
  47820000    7
  47830000    2
  47840000    3
  47850000    3
  47860000    2
  47870000    3
  47880000    3
  47890000    3
  47900000    3
  47910000    3
  47920000    4
  47930000    3
  47940000    2
  47950000    4
  47960000    4
  47970000    5
  47980000    4
  47990000    4
  48000000    2
  48010000    3
  48020000    4
  48030000    3
  48040000    4
  48050000    2
  48060000    2
  48070000    5
  48080000    3
  48090000    4
  48100000    3
  48110000    3
  48120000    3
  48130000    3
  48140000    2
  48150000    4
  48160000    3
  48170000    4
  48180000    6
  48190000    3
  48200000    3
  48210000    3
  48220000    3
  48230000    3
  48240000    3
  48250000    2
  48260000    2
  48270000    4
  48280000    2
  48290000    3
  48300000    3
  48310000    4
  48320000    4
  48330000    3
  48340000    3
  48350000    8
  48360000    3
  48370000    2
  48380000    3
  48390000    4
  48400000    3
  48410000    3
  48420000    3
  48430000    3
  48440000    3
  48450000    2
  48460000    3
  48470000    4
  48480000    3
  48490000    2
  48500000    4
  48510000    3
  48520000    2
  48530000    3
  48540000    3
  48550000    3
  48560000    4
  48570000    5
  48580000    4
  48590000    4
  48600000    3
  48610000    5
  48620000    5
  48630000    4
  48640000    4
  48650000    2
  48660000    3
  48670000    4
  48680000    2
  48690000    3
  48700000    4
  48710000    3
  48720000    4
  48730000    3
  48740000    2
  48750000    4
  48760000    4
  48770000    3
  48780000    3
  48790000    4
  48800000    3
  48810000    4
  48820000    4
  48830000    3
  48840000    2
  48850000    3
  48860000    3
  48870000    3
  48880000    3
  48890000    4
  48900000    3
  48910000    3
  48920000    3
  48930000    3
  48940000    3
  48950000    2
  48960000    2
  48970000    2
  48980000    3
  48990000    4
  49000000    3
  49010000    4
  49020000    2
  49030000    3
  49040000    3
  49050000    3
  49060000    2
  49070000    4
  49080000    3
  49090000    4
  49100000    2
  49110000    3
  49120000    3
  49130000    2
  49140000    3
  49150000    4
  49160000    2
  49170000    2
  49180000    3
  49190000    2
  49200000    2
  49210000    2
  49220000    2
  49230000    3
  49240000    3
  49250000    3
  49260000    2
  49270000    3
  49280000    3
  49290000    2
  49300000    3
  49310000    3
  49320000    3
  49330000    3
  49340000    3
  49350000    3
  49360000    3
  49370000    3
  49380000    3
  49390000    3
  49400000    3
  49410000    5
  49420000    5
  49430000    4
  49440000    5
  49450000    5
  49460000    3
  49470000    3
  49480000    2
  49490000    2
  49500000    3
  49510000    2
  49520000    2
  49530000    3
  49540000    2
  49550000    4
  49560000    2
  49570000    3
  49580000    3
  49590000    2
  49600000    4
  49610000    3
  49620000    3
  49630000    2
  49640000    3
  49650000    6
  49660000   18
  49670000   13
  49680000   10
  49690000    4
  49700000    7
  49710000    5
  49720000    4
  49730000    3
  49740000    3
  49750000    3
  49760000    4
  49770000    3
  49780000    3
  49790000    3
  49800000    3
  49810000    2
  49820000    2
  49830000    4
  49840000    3
  49850000    4
  49860000    3
  49870000    4
  49880000    3
  49890000    4
  49900000    2
  49910000    3
  49920000    3
  49930000    4
  49940000    2
  49950000    3
  49960000    3
  49970000    4
  49980000    3
  49990000    3
  50000000    3
  50010000    8
  50020000    4
  50030000    3
  50040000    3
  50050000    3
  50060000    3
  50070000    3
  50080000    2
  50090000    4
  50100000    3
  50110000    3
  50120000    3
  50130000    3
  50140000    3
  50150000    3
  50160000    3
  50170000    2
  50180000    3
  50190000    3
  50200000    2
  50210000    3
  50220000    3
  50230000    3
  50240000    3
  50250000    5
  50260000    3
  50270000    3
  50280000    4
  50290000    5
  50300000    3
  50310000    4
  50320000    4
  50330000    6
  50340000    4
  50350000    4
  50360000    4
  50370000    4
  50380000    5
  50390000    5
  50400000    5
  50410000    3
  50420000    3
  50430000    3
  50440000    3
  50450000    4
  50460000    4
  50470000    7
  50480000    5
  50490000    4
  50500000   10
  50510000    4
  50520000    3
  50530000   13
  50540000   18
  50550000   12
  50560000   17
  50570000    9
  50580000   16
  50590000    9
  50600000    4
  50610000    3
  50620000   14
  50630000   16
  50640000   12
  50650000   10
  50660000   15
  50670000    8
  50680000    4
  50690000    3
  50700000    3
  50710000    3
  50720000    5
  50730000    5
  50740000    3
  50750000    3
  50760000    3
  50770000    3
  50780000    7
  50790000    3
  50800000    3
  50810000    2
  50820000    3
  50830000    3
  50840000    3
  50850000    4
  50860000    3
  50870000    2
  50880000    3
  50890000    3
  50900000    2
  50910000    3
  50920000    3
  50930000    3
  50940000    2
  50950000    3
  50960000    3
  50970000    4
  50980000    2
  50990000    3
  51000000    4
  51010000    3
  51020000    2
  51030000    3
  51040000    3
  51050000    3
  51060000    3
  51070000    3
  51080000    3
  51090000    3
  51100000    2
  51110000    4
  51120000    2
  51130000    7
  51140000   17
  51150000   11
  51160000   10
  51170000    4
  51180000    4
  51190000    3
  51200000    3
  51210000    3
  51220000    3
  51230000    2
  51240000    3
  51250000    4
  51260000    5
  51270000    2
  51280000    3
  51290000    2
  51300000    4
  51310000    2
  51320000    2
  51330000    3
  51340000    4
  51350000    4
  51360000    3
  51370000    3
  51380000    4
  51390000    3
  51400000    4
  51410000    4
  51420000    4
  51430000    4
  51440000    4
  51450000    4
  51460000    3
  51470000    3
  51480000    3
  51490000    3
  51500000    3
  51510000    3
  51520000    5
  51530000    3
  51540000    4
  51550000    3
  51560000    3
  51570000    4
  51580000    3
  51590000    4
  51600000    5
  51610000    4
  51620000    4
  51630000    7
  51640000   20
  51650000    6
  51660000    4
  51670000    3
  51680000    4
  51690000    4
  51700000    2
  51710000    4
  51720000    2
  51730000    2
  51740000    3
  51750000    7
  51760000    5
  51770000    3
  51780000    2
  51790000    2
  51800000    3
  51810000    3
  51820000    4
  51830000    5
  51840000    5
  51850000    4
  51860000    4
  51870000    3
  51880000    4
  51890000    3
  51900000    3
  51910000    3
  51920000    3
  51930000    3
  51940000    3
  51950000    2
  51960000    3
  51970000    3
  51980000    3
  51990000    3
  52000000    3
  52010000    3
  52020000    3
  52030000    3
  52040000    3
  52050000    3
  52060000    3
  52070000    3
  52080000    3
  52090000    4
  52100000    3
  52110000    3
  52120000    2
  52130000   13
  52140000   16
  52150000    5
  52160000    3
  52170000    4
  52180000    3
  52190000    3
  52200000    4
  52210000    3
  52220000    4
  52230000    4
  52240000    6
  52250000    4
  52260000    5
  52270000    5
  52280000    3
  52290000    3
  52300000    2
  52310000    3
  52320000    3
  52330000    3
  52340000    4
  52350000    3
  52360000    3
  52370000    3
  52380000    4
  52390000    3
  52400000    4
  52410000    3
  52420000    2
  52430000    3
  52440000    3
  52450000    3
  52460000    3
  52470000    2
  52480000    3
  52490000    3
  52500000    4
  52510000    3
  52520000    3
  52530000    3
  52540000    4
  52550000    3
  52560000    4
  52570000    3
  52580000    3
  52590000    3
  52600000    3
  52610000    4
  52620000    6
  52630000    3
  52640000    2
  52650000    5
  52660000    5
  52670000    4
  52680000    2
  52690000    3
  52700000    4
  52710000    3
  52720000    3
  52730000    3
  52740000    3
  52750000    2
  52760000    3
  52770000    2
  52780000    3
  52790000    3
  52800000    8
  52810000    8
  52820000   11
  52830000   12
  52840000    2
  52850000    4
  52860000    2
  52870000    3
  52880000    3
  52890000    3
  52900000    3
  52910000    4
  52920000    3
  52930000    3
  52940000    4
  52950000    4
  52960000    3
  52970000    3
  52980000    2
  52990000    3
  53000000    3
  53010000    3
  53020000    3
  53030000    3
  53040000    4
  53050000    4
  53060000    3
  53070000    3
  53080000    3
  53090000    3
  53100000    3
  53110000    8
  53120000    3
  53130000    2
  53140000    4
  53150000    3
  53160000    3
  53170000    3
  53180000    3
  53190000    2
  53200000    3
  53210000    3
  53220000    3
  53230000    3
  53240000    3
  53250000    3
  53260000    2
  53270000    2
  53280000    3
  53290000    3
  53300000    3
  53310000    4
  53320000    3
  53330000    2
  53340000    3
  53350000    3
  53360000    3
  53370000    4
  53380000    3
  53390000    2
  53400000    4
  53410000    3
  53420000    3
  53430000    3
  53440000    4
  53450000    3
  53460000    5
  53470000    3
  53480000    5
  53490000    9
  53500000   14
  53510000   17
  53520000   15
  53530000   17
  53540000   18
  53550000   15
  53560000   15
  53570000   14
  53580000   14
  53590000   15
  53600000    3
  53610000    4
  53620000    3
  53630000    7
  53640000    4
  53650000    3
  53660000    3
  53670000    3
  53680000    3
  53690000    4
  53700000    4
  53710000    4
  53720000    4
  53730000    6
  53740000    2
  53750000    3
  53760000    5
  53770000    3
  53780000    3
  53790000    4
  53800000    4
  53810000    4
  53820000    5
  53830000    5
  53840000    3
  53850000    5
  53860000    3
  53870000    4
  53880000    4
  53890000    3
  53900000    4
  53910000    3
  53920000    2
  53930000    2
  53940000    3
  53950000    3
  53960000    2
  53970000    2
  53980000    3
  53990000    3
  54000000    3
  54010000    4
  54020000    3
  54030000    2
  54040000    3
  54050000    3
  54060000    3
  54070000    5
  54080000    5
  54090000    4
  54100000    5
  54110000    4
  54120000    5
  54130000    3
  54140000    4
  54150000    6
  54160000    5
  54170000    4
  54180000    3
  54190000    3
  54200000    2
  54210000    3
  54220000    7
  54230000   14
  54240000    4
  54250000    3
  54260000    5
  54270000    5
  54280000    4
  54290000    2
  54300000    4
  54310000    2
  54320000    4
  54330000    3
  54340000    5
  54350000    4
  54360000    3
  54370000    4
  54380000    4
  54390000    3
  54400000    4
  54410000    2
  54420000    3
  54430000    3
  54440000    3
  54450000    2
  54460000    3
  54470000    4
  54480000    3
  54490000    3
  54500000    3
  54510000    3
  54520000    2
  54530000    3
  54540000    4
  54550000    4
  54560000    3
  54570000    2
  54580000    4
  54590000    3
  54600000    4
  54610000    6
  54620000    3
  54630000    5
  54640000    4
  54650000    3
  54660000    3
  54670000    4
  54680000    4
  54690000    2
  54700000    4
  54710000    5
  54720000    3
  54730000    2
  54740000    3
  54750000    3
  54760000    3
  54770000    2
  54780000    4
  54790000    4
  54800000    3
  54810000    4
  54820000    3
  54830000    2
  54840000    3
  54850000    3
  54860000    2
  54870000    3
  54880000    4
  54890000    3
  54900000    3
  54910000    4
  54920000    3
  54930000    2
  54940000    2
  54950000    2
  54960000    3
  54970000    3
  54980000    2
  54990000    4
  55000000    7
  55010000    8
  55020000    3
  55030000    2
  55040000    3
  55050000    3
  55060000    2
  55070000    3
  55080000    4
  55090000    3
  55100000    3
  55110000    4
  55120000    3
  55130000    4
  55140000    3
  55150000    3
  55160000    3
  55170000    3
  55180000    3
  55190000    7
  55200000    4
  55210000    4
  55220000    3
  55230000    4
  55240000    4
  55250000    3
  55260000    2
  55270000    3
  55280000    3
  55290000    4
  55300000    2
  55310000    4
  55320000    3
  55330000    4
  55340000    4
  55350000    3
  55360000    3
  55370000    2
  55380000    4
  55390000    3
  55400000    3
  55410000    3
  55420000    3
  55430000    2
  55440000    3
  55450000    3
  55460000    3
  55470000    4
  55480000    4
  55490000    4
  55500000    3
  55510000    2
  55520000    3
  55530000    3
  55540000    2
  55550000    4
  55560000    3
  55570000    3
  55580000    5
  55590000    3
  55600000    3
  55610000    3
  55620000    4
  55630000    3
  55640000    3
  55650000    3
  55660000    3
  55670000    4
  55680000    2
  55690000    3
  55700000    3
  55710000    3
  55720000    3
  55730000    2
  55740000    5
  55750000    5
  55760000    4
  55770000    4
  55780000    2
  55790000    4
  55800000    4
  55810000    3
  55820000    2
  55830000    3
  55840000    3
  55850000    3
  55860000    3
  55870000    3
  55880000    4
  55890000    3
  55900000    5
  55910000    2
  55920000    2
  55930000    3
  55940000    4
  55950000    3
  55960000    4
  55970000    4
  55980000    3
  55990000    4
  56000000    4
  56010000    3
  56020000    3
  56030000    4
  56040000    3
  56050000    3
  56060000    3
  56070000    3
  56080000    3
  56090000    2
  56100000    3
  56110000    3
  56120000    3
  56130000    2
  56140000    4
  56150000    4
  56160000    2
  56170000    4
  56180000    3
  56190000    2
  56200000    3
  56210000    2
  56220000    3
  56230000    2
  56240000    3
  56250000    4
  56260000    3
  56270000    3
  56280000    4
  56290000    2
  56300000    4
  56310000    3
  56320000    2
  56330000    3
  56340000    2
  56350000    2
  56360000    3
  56370000    3
  56380000    2
  56390000    3
  56400000    2
  56410000    2
  56420000    2
  56430000    3
  56440000    3
  56450000    3
  56460000    3
  56470000    2
  56480000    3
  56490000    2
  56500000    4
  56510000    3
  56520000    6
  56530000    3
  56540000    3
  56550000    4
  56560000    3
  56570000    3
  56580000    2
  56590000    2
  56600000    3
  56610000    4
  56620000    3
  56630000    4
  56640000    3
  56650000    2
  56660000    2
  56670000    3
  56680000    3
  56690000    3
  56700000    3
  56710000    3
  56720000    2
  56730000   11
  56740000   13
  56750000   10
  56760000    3
  56770000    3
  56780000    2
  56790000    4
  56800000    4
  56810000    3
  56820000    3
  56830000    4
  56840000    4
  56850000    2
  56860000    3
  56870000    4
  56880000    3
  56890000    2
  56900000    5
  56910000    3
  56920000    3
  56930000    3
  56940000    3
  56950000    3
  56960000    3
  56970000    3
  56980000    3
  56990000    4
  57000000    3
  57010000    5
  57020000    5
  57030000    3
  57040000    3
  57050000    3
  57060000    4
  57070000    3
  57080000    2
  57090000    5
  57100000    2
  57110000    2
  57120000    3
  57130000    3
  57140000    2
  57150000    2
  57160000    3
  57170000    3
  57180000    2
  57190000    3
  57200000    3
  57210000    3
  57220000    3
  57230000    2
  57240000    4
  57250000    3
  57260000    3
  57270000    3
  57280000    2
  57290000    3
  57300000    2
  57310000    3
  57320000    3
  57330000    2
  57340000    4
  57350000    3
  57360000    3
  57370000   12
  57380000    6
  57390000    3
  57400000    3
  57410000    4
  57420000    3
  57430000    2
  57440000    2
  57450000    4
  57460000    3
  57470000    3
  57480000    4
  57490000    3
  57500000    3
  57510000    3
  57520000    3
  57530000    3
  57540000    4
  57550000    2
  57560000    3
  57570000    2
  57580000    3
  57590000    3
  57600000    3
  57610000    2
  57620000    3
  57630000    3
  57640000    3
  57650000    2
  57660000    3
  57670000    3
  57680000    3
  57690000    3
  57700000    3
  57710000    3
  57720000    5
  57730000    3
  57740000    5
  57750000    4
  57760000    3
  57770000    3
  57780000    3
  57790000    3
  57800000    3
  57810000    3
  57820000    3
  57830000    2
  57840000    4
  57850000    3
  57860000    3
  57870000    4
  57880000    2
  57890000    4
  57900000    3
  57910000    3
  57920000    3
  57930000    3
  57940000    3
  57950000    1
  57960000    4
  57970000    2
  57980000    2
  57990000    3
  58000000    3
  58010000    3
  58020000    3
  58030000    3
  58040000    3
  58050000    3
  58060000    2
  58070000    2
  58080000    3
  58090000    3
  58100000    4
  58110000    3
  58120000    2
  58130000    3
  58140000    3
  58150000    2
  58160000    4
  58170000    3
  58180000    2
  58190000    3
  58200000    3
  58210000    2
  58220000    4
  58230000    2
  58240000    3
  58250000    3
  58260000    2
  58270000    3
  58280000    2
  58290000    4
  58300000    3
  58310000    4
  58320000    4
  58330000    3
  58340000    3
  58350000    4
  58360000    3
  58370000    3
  58380000    2
  58390000    3
  58400000    3
  58410000    3
  58420000    3
  58430000    3
  58440000    2
  58450000    3
  58460000    4
  58470000    4
  58480000    3
  58490000    3
  58500000    3
  58510000    2
  58520000    2
  58530000    3
  58540000    3
  58550000    3
  58560000    3
  58570000    2
  58580000    3
  58590000    8
  58600000    3
  58610000    3
  58620000    3
  58630000    3
  58640000    3
  58650000    3
  58660000    3
  58670000    2
  58680000    3
  58690000    2
  58700000    3
  58710000    3
  58720000    3
  58730000    3
  58740000    3
  58750000    3
  58760000    3
  58770000    3
  58780000    3
  58790000    3
  58800000    4
  58810000    4
  58820000    2
  58830000    5
  58840000    3
  58850000    3
  58860000    2
  58870000    4
  58880000    3
  58890000    3
  58900000    3
  58910000    3
  58920000    2
  58930000    4
  58940000    4
  58950000    4
  58960000    2
  58970000    2
  58980000    3
  58990000    3
  59000000    3
  59010000    2
  59020000    3
  59030000    2
  59040000    4
  59050000    2
  59060000    2
  59070000    3
  59080000    3
  59090000    3
  59100000    4
  59110000    5
  59120000    3
  59130000    3
  59140000    3
  59150000    2
  59160000    3
  59170000    4
  59180000    3
  59190000    3
  59200000    2
  59210000    2
  59220000    3
  59230000    5
  59240000    2
  59250000    4
  59260000    3
  59270000    2
  59280000    3
  59290000    9
  59300000    7
  59310000    3
  59320000    4
  59330000    2
  59340000    2
  59350000    5
  59360000    3
  59370000    2
  59380000    3
  59390000    3
  59400000    3
  59410000    3
  59420000    2
  59430000    4
  59440000    3
  59450000    3
  59460000    4
  59470000    4
  59480000    3
  59490000    2
  59500000    4
  59510000    3
  59520000    3
  59530000    5
  59540000    2
  59550000    3
  59560000    3
  59570000    3
  59580000    4
  59590000    3
  59600000    2
  59610000    3
  59620000    4
  59630000    4
  59640000    3
  59650000    3
  59660000    4
  59670000    4
  59680000    3
  59690000    3
  59700000    4
  59710000    4
  59720000    3
  59730000    3
  59740000    3
  59750000    2
  59760000    3
  59770000    3
  59780000    7
  59790000    3
  59800000    3
  59810000    3
  59820000    3
  59830000    3
  59840000    2
  59850000    2
  59860000    4
  59870000    3
  59880000    3
  59890000    3
  59900000    3
  59910000    3
  59920000    4
  59930000    3
  59940000    3
  59950000    3
  59960000    2
  59970000    2
  59980000    3
  59990000    3
  60000000    3
  60000000    3
  60010000    2
  60020000    4
  60030000    3
  60040000    3
  60050000    3
  60060000    3
  60070000    2
  60080000    2
  60090000    3
  60100000    3
  60110000    3
  60120000    2
  60130000    3
  60140000    3
  60150000    3
  60160000    3
  60170000    4
  60180000    2
  60190000    2
  60200000    2
  60210000    3
  60220000    2
  60230000    3
  60240000    3
  60250000    3
  60260000    3
  60270000    3
  60280000    3
  60290000    4
  60300000    4
  60310000    4
  60320000    3
  60330000    3
  60340000    3
  60350000    3
  60360000    3
  60370000    3
  60380000    4
  60390000    3
  60400000    2
  60410000    3
  60420000    4
  60430000    4
  60440000    3
  60450000    3
  60460000    3
  60470000    5
  60480000    3
  60490000    3
  60500000    3
  60510000    3
  60520000    3
  60530000    3
  60540000    2
  60550000    2
  60560000    3
  60570000    2
  60580000    3
  60590000    3
  60600000    2
  60610000    3
  60620000    4
  60630000    3
  60640000    3
  60650000    3
  60660000    2
  60670000    2
  60680000    3
  60690000    3
  60700000    5
  60710000    4
  60720000    5
  60730000    4
  60740000    3
  60750000    4
  60760000    4
  60770000    4
  60780000    3
  60790000    4
  60800000    3
  60810000    3
  60820000    2
  60830000    4
  60840000    3
  60850000    3
  60860000    5
  60870000    3
  60880000    2
  60890000    4
  60900000    3
  60910000    2
  60920000    4
  60930000    3
  60940000    2
  60950000    4
  60960000    3
  60970000    3
  60980000    4
  60990000    4
  61000000    4
  61010000    7
  61020000    4
  61030000    4
  61040000    3
  61050000    3
  61060000    3
  61070000    3
  61080000    3
  61090000    3
  61100000    2
  61110000    3
  61120000    3
  61130000    3
  61140000    2
  61150000    3
  61160000    3
  61170000    3
  61180000    3
  61190000    3
  61200000    2
  61210000    2
  61220000    4
  61230000    4
  61240000    3
  61250000    3
  61260000    3
  61270000    3
  61280000    2
  61290000    2
  61300000    4
  61310000    4
  61320000    3
  61330000    5
  61340000    4
  61350000    4
  61360000    3
  61370000    2
  61380000    4
  61390000    4
  61400000    2
  61410000    3
  61420000    3
  61430000    2
  61440000    5
  61450000    2
  61460000    3
  61470000    3
  61480000    3
  61490000    3
  61500000    2
  61510000    3
  61520000    3
  61530000    3
  61540000    2
  61550000    2
  61560000    3
  61570000    3
  61580000    3
  61590000    3
  61600000    3
  61610000    2
  61620000    3
  61630000    3
  61640000    3
  61650000    2
  61660000    3
  61670000    2
  61680000    1
  61690000    2
  61700000    3
  61710000    3
  61720000    3
  61730000    3
  61740000    2
  61750000    3
  61760000    3
  61770000    3
  61780000    4
  61790000    3
  61800000   16
  61810000    3
  61820000    2
  61830000    3
  61840000    4
  61850000    3
  61860000   19
  61870000    3
  61880000    3
  61890000    4
  61900000    5
  61910000    3
  61920000    4
  61930000    5
  61940000    3
  61950000    4
  61960000    3
  61970000    5
  61980000    4
  61990000    3
  62000000    5
  62010000    4
  62020000    2
  62030000    3
  62040000    3
  62050000    3
  62060000    3
  62070000    4
  62080000    3
  62090000    3
  62100000    3
  62110000    4
  62120000    3
  62130000    4
  62140000    4
  62150000    2
  62160000    3
  62170000    3
  62180000    3
  62190000    4
  62200000    2
  62210000    3
  62220000    5
  62230000    5
  62240000    3
  62250000    3
  62260000   10
  62270000   10
  62280000    5
  62290000    2
  62300000    3
  62310000    4
  62320000    4
  62330000    4
  62340000    3
  62350000    4
  62360000    2
  62370000    2
  62380000    3
  62390000    4
  62400000    4
  62410000    4
  62420000    3
  62430000    3
  62440000    3
  62450000    3
  62460000    2
  62470000    4
  62480000    3
  62490000    2
  62500000    2
  62510000    3
  62520000    3
  62530000    2
  62540000    3
  62550000    3
  62560000    4
  62570000    4
  62580000    3
  62590000    4
  62600000    3
  62610000    3
  62620000    3
  62630000    4
  62640000    2
  62650000    3
  62660000    3
  62670000    3
  62680000    2
  62690000    3
  62700000    3
  62710000    2
  62720000    2
  62730000    3
  62740000    2
  62750000    4
  62760000    2
  62770000    2
  62780000    4
  62790000    3
  62800000    3
  62810000    3
  62820000    3
  62830000    4
  62840000    5
  62850000    3
  62860000    5
  62870000    5
  62880000    3
  62890000    2
  62900000    3
  62910000    4
  62920000    2
  62930000    2
  62940000    5
  62950000    3
  62960000    4
  62970000    3
  62980000    3
  62990000    3
  63000000    6
  63010000    3
  63020000    4
  63030000    3
  63040000    3
  63050000    2
  63060000    3
  63070000    3
  63080000    3
  63090000    4
  63100000    3
  63110000    7
  63120000    3
  63130000    5
  63140000    4
  63150000    3
  63160000    3
  63170000    3
  63180000    2
  63190000    3
  63200000    3
  63210000    4
  63220000    5
  63230000    3
  63240000    3
  63250000    5
  63260000    3
  63270000    3
  63280000    4
  63290000    3
  63300000    3
  63310000    4
  63320000    5
  63330000    3
  63340000    3
  63350000    5
  63360000    3
  63370000    4
  63380000    3
  63390000    4
  63400000    4
  63410000    3
  63420000    3
  63430000    3
  63440000    3
  63450000    3
  63460000    5
  63470000    3
  63480000    3
  63490000    3
  63500000    4
  63510000    3
  63520000    4
  63530000    5
  63540000    4
  63550000    3
  63560000    3
  63570000    4
  63580000    4
  63590000    3
  63600000    4
  63610000    3
  63620000    2
  63630000    3
  63640000    3
  63650000    3
  63660000    4
  63670000    3
  63680000    3
  63690000    3
  63700000    3
  63710000    3
  63720000    4
  63730000    4
  63740000    4
  63750000    2
  63760000    3
  63770000    2
  63780000    3
  63790000    4
  63800000    3
  63810000    4
  63820000    5
  63830000    2
  63840000    5
  63850000    5
  63860000    4
  63870000    3
  63880000    3
  63890000    2
  63900000    3
  63910000    4
  63920000    3
  63930000    3
  63940000    3
  63950000    3
  63960000    3
  63970000    4
  63980000    5
  63990000    3
  64000000    3
  64010000    4
  64020000    4
  64030000    3
  64040000    4
  64050000    3
  64060000    2
  64070000    6
  64080000    2
  64090000    4
  64100000    4
  64110000    4
  64120000    2
  64130000    5
  64140000    3
  64150000    7
  64160000    3
  64170000    2
  64180000    4
  64190000    3
  64200000    4
  64210000    4
  64220000    6
  64230000    2
  64240000    4
  64250000    3
  64260000    5
  64270000    2
  64280000    2
  64290000    3
  64300000    3
  64310000    4
  64320000    5
  64330000    2
  64340000    2
  64350000    4
  64360000    3
  64370000    8
  64380000    4
  64390000    3
  64400000    5
  64410000    2
  64420000    3
  64430000    3
  64440000    2
  64450000    3
  64460000    3
  64470000    4
  64480000    2
  64490000    4
  64500000    5
  64510000    3
  64520000    3
  64530000    2
  64540000    5
  64550000    3
  64560000    3
  64570000    3
  64580000    5
  64590000    4
  64600000    5
  64610000    4
  64620000   14
  64630000   13
  64640000   18
  64650000   19
  64660000   22
  64670000   22
  64680000   17
  64690000   22
  64700000   19
  64710000   15
  64720000   14
  64730000   18
  64740000   21
  64750000   13
  64760000   14
  64770000   19
  64780000   13
  64790000   14
  64800000    4
  64810000    4
  64820000    2
  64830000    4
  64840000    3
  64850000    3
  64860000    3
  64870000    5
  64880000    3
  64890000    4
  64900000    3
  64910000    3
  64920000    3
  64930000    2
  64940000    2
  64950000    3
  64960000    2
  64970000    4
  64980000    3
  64990000    5
  65000000    3
  65010000    4
  65020000    4
  65030000    3
  65040000    3
  65050000    3
  65060000    3
  65070000    3
  65080000    3
  65090000    3
  65100000    3
  65110000    3
  65120000    3
  65130000    3
  65140000    2
  65150000    3
  65160000    3
  65170000    4
  65180000    3
  65190000    3
  65200000    3
  65210000    4
  65220000    3
  65230000    2
  65240000    3
  65250000    3
  65260000    2
  65270000    3
  65280000    3
  65290000    4
  65300000    4
  65310000    4
  65320000    3
  65330000    3
  65340000    3
  65350000    2
  65360000    3
  65370000    5
  65380000    4
  65390000    4
  65400000    2
  65410000    3
  65420000    4
  65430000    4
  65440000    3
  65450000    3
  65460000    3
  65470000    3
  65480000    4
  65490000    3
  65500000    3
  65510000    3
  65520000    2
  65530000    3
  65540000    3
  65550000    2
  65560000    3
  65570000    4
  65580000    3
  65590000    4
  65600000    3
  65610000    4
  65620000    3
  65630000    2
  65640000    3
  65650000    3
  65660000    3
  65670000    3
  65680000    3
  65690000    3
  65700000    2
  65710000    3
  65720000    2
  65730000    3
  65740000    3
  65750000    2
  65760000    4
  65770000    5
  65780000    4
  65790000    3
  65800000    2
  65810000    3
  65820000    3
  65830000    3
  65840000    3
  65850000    3
  65860000    4
  65870000    3
  65880000    3
  65890000    3
  65900000    3
  65910000    4
  65920000    4
  65930000    2
  65940000    3
  65950000    4
  65960000    5
  65970000    5
  65980000    4
  65990000    7
  66000000    2
  66010000    4
  66020000    5
  66030000    2
  66040000    2
  66050000    4
  66060000    3
  66070000    3
  66080000    3
  66090000   13
  66100000   17
  66110000   12
  66120000   18
  66130000   19
  66140000   15
  66150000    8
  66160000    2
  66170000    3
  66180000    4
  66190000    4
  66200000    2
  66210000    3
  66220000    5
  66230000    2
  66240000    3
  66250000    2
  66260000    4
  66270000    4
  66280000    2
  66290000    2
  66300000    3
  66310000    2
  66320000    3
  66330000    2
  66340000    3
  66350000    3
  66360000    2
  66370000    3
  66380000    3
  66390000    3
  66400000    2
  66410000    4
  66420000    2
  66430000    5
  66440000    4
  66450000    3
  66460000    6
  66470000    3
  66480000    4
  66490000    3
  66500000    2
  66510000    3
  66520000    2
  66530000    2
  66540000    4
  66550000    3
  66560000    3
  66570000    3
  66580000    5
  66590000   19
  66600000    7
  66610000    7
  66620000    2
  66630000   13
  66640000   22
  66650000   19
  66660000   18
  66670000    5
  66680000    6
  66690000    5
  66700000    4
  66710000    3
  66720000    3
  66730000    4
  66740000    2
  66750000    8
  66760000    8
  66770000   10
  66780000    7
  66790000    2
  66800000    2
  66810000    3
  66820000    4
  66830000    2
  66840000    3
  66850000    3
  66860000    3
  66870000    2
  66880000    4
  66890000    4
  66900000    4
  66910000    3
  66920000    4
  66930000    4
  66940000    3
  66950000    3
  66960000    3
  66970000    3
  66980000    3
  66990000    3
  67000000    3
  67010000    3
  67020000    3
  67030000    3
  67040000    2
  67050000    2
  67060000    3
  67070000    4
  67080000    3
  67090000    3
  67100000    3
  67110000    3
  67120000    4
  67130000    4
  67140000    3
  67150000    2
  67160000    4
  67170000    3
  67180000    3
  67190000    3
  67200000    3
  67210000    2
  67220000    3
  67230000   13
  67240000   11
  67250000    4
  67260000    3
  67270000    3
  67280000    3
  67290000    4
  67300000    4
  67310000    4
  67320000    4
  67330000    2
  67340000    3
  67350000    3
  67360000    4
  67370000    3
  67380000    3
  67390000    3
  67400000    2
  67410000    4
  67420000    3
  67430000    5
  67440000    3
  67450000    3
  67460000    2
  67470000    3
  67480000    4
  67490000    3
  67500000    4
  67510000    3
  67520000    4
  67530000    4
  67540000    3
  67550000    3
  67560000    4
  67570000    4
  67580000    3
  67590000    5
  67600000    4
  67610000    3
  67620000    2
  67630000    2
  67640000    3
  67650000    5
  67660000    4
  67670000    3
  67680000    3
  67690000    3
  67700000    4
  67710000    3
  67720000    3
  67730000    3
  67740000    4
  67750000    3
  67760000    3
  67770000    3
  67780000    3
  67790000    3
  67800000    3
  67810000    3
  67820000    3
  67830000    2
  67840000    3
  67850000    3
  67860000    3
  67870000    4
  67880000    3
  67890000    3
  67900000    3
  67910000    3
  67920000    3
  67930000    4
  67940000    5
  67950000    3
  67960000    3
  67970000    3
  67980000    2
  67990000    3
  68000000    3
  68010000    3
  68020000    3
  68030000    3
  68040000    3
  68050000    3
  68060000    3
  68070000    4
  68080000    2
  68090000    3
  68100000    4
  68110000    3
  68120000    2
  68130000    2
  68140000    3
  68150000    2
  68160000    3
  68170000    3
  68180000    4
  68190000    3
  68200000    3
  68210000    5
  68220000    3
  68230000    3
  68240000    3
  68250000    3
  68260000    3
  68270000    4
  68280000    4
  68290000    3
  68300000    6
  68310000    3
  68320000    3
  68330000    3
  68340000    5
  68350000    4
  68360000    5
  68370000    1
  68380000    5
  68390000   10
  68400000    8
  68410000   16
  68420000    3
  68430000    3
  68440000    4
  68450000    3
  68460000    2
  68470000    3
  68480000    3
  68490000    5
  68500000    4
  68510000    4
  68520000    3
  68530000    4
  68540000    3
  68550000    3
  68560000    4
  68570000    3
  68580000    4
  68590000    4
  68600000    4
  68610000    3
  68620000    3
  68630000    3
  68640000    3
  68650000    3
  68660000    3
  68670000    3
  68680000    2
  68690000    2
  68700000    3
  68710000    3
  68720000    3
  68730000    3
  68740000    3
  68750000    4
  68760000    5
  68770000    5
  68780000    3
  68790000    3
  68800000    4
  68810000    2
  68820000    5
  68830000    4
  68840000    4
  68850000    3
  68860000    3
  68870000    3
  68880000    3
  68890000    5
  68900000    3
  68910000    5
  68920000    4
  68930000    4
  68940000    4
  68950000    2
  68960000    3
  68970000    4
  68980000   13
  68990000   14
  69000000    9
  69010000   18
  69020000   11
  69030000    5
  69040000    3
  69050000    3
  69060000    3
  69070000    4
  69080000    3
  69090000    2
  69100000    3
  69110000    4
  69120000    2
  69130000    3
  69140000    4
  69150000    3
  69160000    3
  69170000    4
  69180000    3
  69190000    3
  69200000    3
  69210000    4
  69220000    3
  69230000    4
  69240000    3
  69250000    3
  69260000    3
  69270000    3
  69280000    2
  69290000    3
  69300000    3
  69310000    4
  69320000    3
  69330000    3
  69340000    3
  69350000    3
  69360000    3
  69370000    3
  69380000    4
  69390000    3
  69400000    2
  69410000    3
  69420000    4
  69430000    5
  69440000    4
  69450000    5
  69460000    3
  69470000    3
  69480000    3
  69490000    4
  69500000    5
  69510000    3
  69520000    4
  69530000    5
  69540000    7
  69550000    7
  69560000    4
  69570000    4
  69580000    3
  69590000    4
  69600000    3
  69610000    3
  69620000    3
  69630000    3
  69640000    5
  69650000    4
  69660000    5
  69670000    4
  69680000   11
  69690000    3
  69700000    5
  69710000    3
  69720000    6
  69730000    3
  69740000    4
  69750000    3
  69760000    3
  69770000    5
  69780000    3
  69790000    3
  69800000   11
  69810000    7
  69820000    4
  69830000    3
  69840000    4
  69850000    2
  69860000    5
  69870000    4
  69880000    2
  69890000    3
  69900000    3
  69910000    3
  69920000    3
  69930000    4
  69940000   12
  69950000    9
  69960000    4
  69970000    3
  69980000    4
  69990000    4
  70000000    2
  70010000    4
  70020000    2
  70030000    4
  70040000    4
  70050000    3
  70060000    3
  70070000    3
  70080000    3
  70090000    3
  70100000    2
  70110000    5
  70120000    2
  70130000    2
  70140000    4
  70150000    5
  70160000    3
  70170000    4
  70180000    4
  70190000    4
  70200000    3
  70210000    2
  70220000    2
  70230000    2
  70240000    3
  70250000    3
  70260000    4
  70270000    4
  70280000    4
  70290000    2
  70300000    2
  70310000    3
  70320000    2
  70330000    3
  70340000    3
  70350000    3
  70360000    2
  70370000    3
  70380000    3
  70390000    4
  70400000    8
  70410000    4
  70420000    4
  70430000    2
  70440000    4
  70450000    3
  70460000    2
  70470000    3
  70480000    3
  70490000    3
  70500000    2
  70510000    3
  70520000    2
  70530000    1
  70540000    3
  70550000    3
  70560000    2
  70570000    2
  70580000    4
  70590000    3
  70600000    2
  70610000    7
  70620000    6
  70630000    3
  70640000    2
  70650000    4
  70660000    3
  70670000    1
  70680000    3
  70690000    3
  70700000    2
  70710000    5
  70720000    3
  70730000    3
  70740000    3
  70750000    3
  70760000    5
  70770000    8
  70780000   12
  70790000   11
  70800000   16
  70810000   18
  70820000    4
  70830000    3
  70840000    3
  70850000    3
  70860000    3
  70870000    3
  70880000    4
  70890000    5
  70900000    3
  70910000    6
  70920000    7
  70930000   18
  70940000   14
  70950000    8
  70960000    3
  70970000    4
  70980000    3
  70990000    3
  71000000    3
  71010000    3
  71020000    2
  71030000    3
  71040000    2
  71050000    4
  71060000    3
  71070000    3
  71080000    2
  71090000    3
  71100000    3
  71110000    3
  71120000    4
  71130000    4
  71140000    2
  71150000    2
  71160000    2
  71170000    5
  71180000    3
  71190000    2
  71200000    3
  71210000    3
  71220000    2
  71230000    3
  71240000    4
  71250000    3
  71260000    2
  71270000    2
  71280000    4
  71290000    2
  71300000    4
  71310000    3
  71320000    2
  71330000    4
  71340000    4
  71350000    3
  71360000    3
  71370000    3
  71380000    3
  71390000    3
  71400000    4
  71410000    3
  71420000    3
  71430000    4
  71440000    2
  71450000    2
  71460000    3
  71470000    3
  71480000    4
  71490000    3
  71500000    4
  71510000    4
  71520000    3
  71530000    3
  71540000    3
  71550000    4
  71560000    3
  71570000    3
  71580000    3
  71590000    5
  71600000    3
  71610000    2
  71620000    3
  71630000    7
  71640000    3
  71650000    3
  71660000    4
  71670000    2
  71680000    2
  71690000    3
  71700000    2
  71710000    3
  71720000    3
  71730000    3
  71740000    3
  71750000    3
  71760000    3
  71770000    3
  71780000    2
  71790000    3
  71800000    3
  71810000    3
  71820000    3
  71830000    2
  71840000    4
  71850000    2
  71860000    3
  71870000    5
  71880000    2
  71890000    3
  71900000    3
  71910000    3
  71920000    3
  71930000    3
  71940000    3
  71950000    3
  71960000    3
  71970000    3
  71980000    3
  71990000    2
  72000000    5
  72010000    3
  72020000    5
  72030000    3
  72040000    2
  72050000    2
  72060000    3
  72070000    3
  72080000    3
  72090000    3
  72100000    3
  72110000    4
  72120000    3
  72130000    3
  72140000    3
  72150000    3
  72160000    3
  72170000    4
  72180000    3
  72190000    3
  72200000    2
  72210000    3
  72220000    2
  72230000    5
  72240000    2
  72250000    7
  72260000    3
  72270000    3
  72280000    4
  72290000    5
  72300000    6
  72310000    3
  72320000    2
  72330000    2
  72340000    3
  72350000    3
  72360000    3
  72370000    3
  72380000    3
  72390000    3
  72400000    3
  72410000    2
  72420000    4
  72430000    3
  72440000    5
  72450000    2
  72460000    3
  72470000    3
  72480000    4
  72490000    3
  72500000    3
  72510000    4
  72520000    4
  72530000    3
  72540000    4
  72550000    4
  72560000    4
  72570000    3
  72580000    2
  72590000    3
  72600000    3
  72610000    3
  72620000    3
  72630000    4
  72640000    3
  72650000    5
  72660000    5
  72670000    3
  72680000    3
  72690000    4
  72700000    3
  72710000    3
  72720000    2
  72730000    4
  72740000    3
  72750000    3
  72760000    2
  72770000    2
  72780000    2
  72790000    3
  72800000    3
  72810000    3
  72820000    2
  72830000    3
  72840000    3
  72850000    5
  72860000    3
  72870000    3
  72880000    2
  72890000    3
  72900000    3
  72910000    4
  72920000    2
  72930000    3
  72940000    3
  72950000    2
  72960000    4
  72970000    4
  72980000    4
  72990000    3
  73000000    3
  73010000    3
  73020000    3
  73030000    2
  73040000    4
  73050000    2
  73060000    2
  73070000    2
  73080000    3
  73090000    2
  73100000    2
  73110000    3
  73120000    4
  73130000    2
  73140000    4
  73150000    2
  73160000    3
  73170000    3
  73180000    3
  73190000    4
  73200000    2
  73210000    4
  73220000    2
  73230000    3
  73240000    3
  73250000    3
  73260000    4
  73270000    3
  73280000    3
  73290000    3
  73300000    3
  73310000    3
  73320000    3
  73330000    2
  73340000    3
  73350000    3
  73360000    3
  73370000    3
  73380000    3
  73390000    4
  73400000    4
  73410000    3
  73420000    4
  73430000    3
  73440000    3
  73450000    5
  73460000    3
  73470000    3
  73480000    4
  73490000    2
  73500000    4
  73510000    3
  73520000    2
  73530000    2
  73540000    3
  73550000    4
  73560000    2
  73570000    4
  73580000    3
  73590000    3
  73600000    3
  73610000    4
  73620000    2
  73630000    3
  73640000    2
  73650000    3
  73660000    2
  73670000    3
  73680000    3
  73690000    4
  73700000    2
  73710000    4
  73720000    3
  73730000    5
  73740000    4
  73750000    2
  73760000    4
  73770000    3
  73780000    4
  73790000   10
  73800000    4
  73810000    3
  73820000    4
  73830000    4
  73840000    5
  73850000    4
  73860000   14
  73870000    9
  73880000    3
  73890000    5
  73900000    3
  73910000    3
  73920000    3
  73930000    2
  73940000    4
  73950000    3
  73960000    3
  73970000    2
  73980000    4
  73990000    3
  74000000    3
  74010000    4
  74020000    3
  74030000    3
  74040000    4
  74050000    3
  74060000    3
  74070000    3
  74080000    2
  74090000    4
  74100000    3
  74110000    4
  74120000   18
  74130000   22
  74140000   14
  74150000   13
  74160000   14
  74170000    4
  74180000    3
  74190000    5
  74200000    5
  74210000    3
  74220000    3
  74230000    4
  74240000    2
  74250000    3
  74260000    3
  74270000    4
  74280000   21
  74290000   22
  74300000   25
  74310000   22
  74320000   19
  74330000   16
  74340000    8
  74350000   17
  74360000    4
  74370000   12
  74380000   19
  74390000   14
  74400000   17
  74410000   15
  74420000   16
  74430000   10
  74440000   19
  74450000   15
  74460000   21
  74470000   11
  74480000    9
  74490000    3
  74500000    2
  74510000    4
  74520000    3
  74530000    3
  74540000    3
  74550000    2
  74560000    3
  74570000    3
  74580000    3
  74590000    3
  74600000    7
  74610000    3
  74620000    3
  74630000    5
  74640000    5
  74650000    4
  74660000    4
  74670000    2
  74680000    4
  74690000    4
  74700000    2
  74710000    3
  74720000    3
  74730000    4
  74740000    3
  74750000    4
  74760000    3
  74770000    2
  74780000    4
  74790000   10
  74800000    5
  74810000    5
  74820000    4
  74830000    3
  74840000    3
  74850000    3
  74860000    4
  74870000    3
  74880000    4
  74890000    5
  74900000    3
  74910000    3
  74920000    3
  74930000    3
  74940000    6
  74950000    3
  74960000    4
  74970000   12
  74980000    8
  74990000   13
  75000000   14
  75010000   14
  75020000   13
  75030000   18
  75040000   15
  75050000   14
  75060000   12
  75070000   13
  75080000   15
  75090000   16
  75100000   19
  75110000   19
  75120000   11
  75130000   11
  75140000    8
  75150000    4
  75160000    3
  75170000    3
  75180000    4
  75190000    2
  75200000    4
  75210000    4
  75220000    3
  75230000    3
  75240000    3
  75250000    3
  75260000    3
  75270000    3
  75280000    5
  75290000    3
  75300000    3
  75310000    3
  75320000    3
  75330000    3
  75340000    4
  75350000    5
  75360000    4
  75370000    3
  75380000    3
  75390000    4
  75400000    2
  75410000    2
  75420000    4
  75430000    5
  75440000    4
  75450000    3
  75460000   12
  75470000    2
  75480000    3
  75490000    3
  75500000   10
  75510000    4
  75520000    3
  75530000    3
  75540000    3
  75550000    4
  75560000    3
  75570000    3
  75580000    2
  75590000    3
  75600000    3
  75610000    3
  75620000    4
  75630000    2
  75640000    3
  75650000    3
  75660000    2
  75670000    3
  75680000    3
  75690000    3
  75700000    3
  75710000    3
  75720000    3
  75730000    5
  75740000    4
  75750000    5
  75760000    2
  75770000    2
  75780000    4
  75790000    3
  75800000    2
  75810000    4
  75820000    2
  75830000    2
  75840000    3
  75850000    3
  75860000    2
  75870000    3
  75880000    4
  75890000    4
  75900000    2
  75910000    3
  75920000    4
  75930000    3
  75940000    4
  75950000    4
  75960000    3
  75970000    4
  75980000   11
  75990000    2
  76000000    3
  76010000    3
  76020000    3
  76030000    3
  76040000    3
  76050000    3
  76060000    2
  76070000    3
  76080000    3
  76090000    2
  76100000    4
  76110000    3
  76120000    3
  76130000    2
  76140000    3
  76150000    3
  76160000    3
  76170000    3
  76180000    4
  76190000    3
  76200000    3
  76210000    3
  76220000    2
  76230000    4
  76240000    3
  76250000    4
  76260000    3
  76270000    3
  76280000    3
  76290000    3
  76300000    4
  76310000    3
  76320000    3
  76330000    3
  76340000    3
  76350000    4
  76360000    3
  76370000    2
  76380000    4
  76390000    2
  76400000    3
  76410000    3
  76420000    4
  76430000    3
  76440000    3
  76450000    4
  76460000    2
  76470000    4
  76480000    2
  76490000    3
  76500000    4
  76510000    3
  76520000    3
  76530000    3
  76540000    3
  76550000    2
  76560000    4
  76570000    4
  76580000    4
  76590000    2
  76600000    3
  76610000    2
  76620000    3
  76630000    2
  76640000    2
  76650000    3
  76660000    3
  76670000    3
  76680000    3
  76690000    3
  76700000    3
  76710000    3
  76720000    3
  76730000    3
  76740000    3
  76750000    3
  76760000    3
  76770000    2
  76780000    3
  76790000    3
  76800000    2
  76810000    3
  76820000    4
  76830000    5
  76840000    3
  76850000    3
  76860000    4
  76870000    3
  76880000    3
  76890000    4
  76900000    4
  76910000    3
  76920000    2
  76930000    4
  76940000    4
  76950000    3
  76960000    4
  76970000    3
  76980000    3
  76990000    2
  77000000    3
  77010000    3
  77020000    3
  77030000    3
  77040000    4
  77050000    4
  77060000    4
  77070000    3
  77080000    3
  77090000    3
  77100000    3
  77110000    3
  77120000    3
  77130000    3
  77140000    4
  77150000    3
  77160000    4
  77170000    3
  77180000    4
  77190000    3
  77200000    3
  77210000    4
  77220000    3
  77230000    3
  77240000    3
  77250000    3
  77260000    3
  77270000    3
  77280000    3
  77290000    3
  77300000    3
  77310000    3
  77320000    3
  77330000    6
  77340000    4
  77350000    3
  77360000    4
  77370000    3
  77380000    4
  77390000    2
  77400000    2
  77410000    3
  77420000    4
  77430000    3
  77440000    3
  77450000    3
  77460000    4
  77470000    3
  77480000    5
  77490000    3
  77500000    3
  77510000    3
  77520000    5
  77530000    3
  77540000    3
  77550000    3
  77560000    4
  77570000    2
  77580000    3
  77590000    3
  77600000    3
  77610000    3
  77620000    4
  77630000    4
  77640000    4
  77650000    3
  77660000    4
  77670000    4
  77680000    2
  77690000    4
  77700000    3
  77710000    3
  77720000    4
  77730000    3
  77740000    3
  77750000    3
  77760000    4
  77770000    5
  77780000    5
  77790000    3
  77800000    4
  77810000    2
  77820000    2
  77830000    2
  77840000    3
  77850000    4
  77860000    3
  77870000    5
  77880000    3
  77890000    5
  77900000    4
  77910000    3
  77920000    3
  77930000    4
  77940000    3
  77950000    3
  77960000    3
  77970000    3
  77980000    3
  77990000    3
  78000000    3
  78010000    4
  78020000    5
  78030000    3
  78040000    3
  78050000    4
  78060000    4
  78070000    3
  78080000    4
  78090000    4
  78100000    4
  78110000    7
  78120000    3
  78130000    3
  78140000    3
  78150000    5
  78160000    3
  78170000    4
  78180000    4
  78190000    4
  78200000    2
  78210000   13
  78220000   12
  78230000    9
  78240000    2
  78250000    3
  78260000    3
  78270000    2
  78280000    3
  78290000    3
  78300000    3
  78310000    3
  78320000    2
  78330000    3
  78340000    3
  78350000    3
  78360000    2
  78370000    4
  78380000    2
  78390000    3
  78400000    4
  78410000    5
  78420000    5
  78430000    4
  78440000    2
  78450000    3
  78460000    3
  78470000    4
  78480000    3
  78490000    3
  78500000    4
  78510000    2
  78520000    4
  78530000    3
  78540000    3
  78550000    4
  78560000    3
  78570000    3
  78580000    4
  78590000    2
  78600000    5
  78610000    3
  78620000    4
  78630000    4
  78640000    3
  78650000    3
  78660000    3
  78670000    3
  78680000    3
  78690000    3
  78700000    4
  78710000    4
  78720000    4
  78730000    4
  78740000    4
  78750000    4
  78760000    4
  78770000    3
  78780000    4
  78790000    3
  78800000    4
  78810000    3
  78820000    2
  78830000    2
  78840000    3
  78850000    2
  78860000    2
  78870000    3
  78880000    4
  78890000    3
  78900000    5
  78910000    4
  78920000    5
  78930000    3
  78940000    2
  78950000    4
  78960000    2
  78970000    3
  78980000    4
  78990000    4
  79000000    4
  79010000    3
  79020000    2
  79030000    3
  79040000    4
  79050000    4
  79060000    5
  79070000    5
  79080000    3
  79090000    4
  79100000    3
  79110000    3
  79120000    5
  79130000    3
  79140000    3
  79150000    3
  79160000    3
  79170000    4
  79180000    3
  79190000    2
  79200000    3
  79210000    3
  79220000    3
  79230000    4
  79240000    3
  79250000    4
  79260000    5
  79270000    3
  79280000    3
  79290000    1
  79300000    4
  79310000    2
  79320000    6
  79330000    6
  79340000    4
  79350000    3
  79360000    5
  79370000    3
  79380000    3
  79390000    2
  79400000    4
  79410000    4
  79420000    3
  79430000    2
  79440000    3
  79450000    4
  79460000    4
  79470000    5
  79480000    4
  79490000    3
  79500000    3
  79510000    4
  79520000    3
  79530000    3
  79540000    3
  79550000    3
  79560000    4
  79570000    6
  79580000    3
  79590000    4
  79600000    3
  79610000    3
  79620000    5
  79630000    3
  79640000    3
  79650000    4
  79660000    3
  79670000    2
  79680000    3
  79690000    4
  79700000    4
  79710000    3
  79720000    4
  79730000    4
  79740000    4
  79750000    3
  79760000    3
  79770000    3
  79780000    4
  79790000    3
  79800000    3
  79810000    3
  79820000    2
  79830000    2
  79840000    4
  79850000    1
  79860000    3
  79870000    3
  79880000    3
  79890000    3
  79900000    3
  79910000    3
  79920000    3
  79930000    4
  79940000    3
  79950000    2
  79960000    4
  79970000    4
  79980000    3
  79990000    3
  80000000    3
  80000000    3
  80010000    4
  80020000    3
  80030000    4
  80040000    3
  80050000    4
  80060000    3
  80070000    3
  80080000    4
  80090000    4
  80100000    3
  80110000    2
  80120000    3
  80130000    3
  80140000    2
  80150000    2
  80160000    3
  80170000    5
  80180000    4
  80190000    3
  80200000    3
  80210000    3
  80220000    3
  80230000    3
  80240000    4
  80250000    2
  80260000    5
  80270000    4
  80280000    2
  80290000    3
  80300000    3
  80310000    4
  80320000    3
  80330000    3
  80340000    5
  80350000    4
  80360000    3
  80370000    4
  80380000    3
  80390000    2
  80400000    3
  80410000    3
  80420000    2
  80430000    3
  80440000    4
  80450000    2
  80460000    2
  80470000    3
  80480000    4
  80490000    3
  80500000    4
  80510000    4
  80520000    3
  80530000    3
  80540000    3
  80550000    3
  80560000    1
  80570000    3
  80580000    3
  80590000    4
  80600000    3
  80610000    3
  80620000    3
  80630000    6
  80640000    3
  80650000    4
  80660000    3
  80670000    3
  80680000    3
  80690000    3
  80700000    2
  80710000    3
  80720000    3
  80730000    3
  80740000    3
  80750000    3
  80760000    3
  80770000    3
  80780000    4
  80790000    4
  80800000    4
  80810000    3
  80820000    3
  80830000    3
  80840000    4
  80850000    3
  80860000    2
  80870000    4
  80880000    4
  80890000    2
  80900000    5
  80910000    4
  80920000    3
  80930000    5
  80940000    3
  80950000    5
  80960000    5
  80970000    3
  80980000    5
  80990000    5
  81000000    4
  81010000    2
  81020000    2
  81030000    2
  81040000    3
  81050000    2
  81060000    4
  81070000    3
  81080000    5
  81090000    3
  81100000    4
  81110000    3
  81120000    2
  81130000    3
  81140000    3
  81150000    3
  81160000    3
  81170000    4
  81180000    4
  81190000    4
  81200000    5
  81210000    3
  81220000    4
  81230000    5
  81240000    5
  81250000    5
  81260000    4
  81270000    3
  81280000    3
  81290000    4
  81300000    3
  81310000    3
  81320000    3
  81330000    3
  81340000    8
  81350000    4
  81360000    4
  81370000    4
  81380000    5
  81390000    3
  81400000    3
  81410000    8
  81420000    3
  81430000    4
  81440000    3
  81450000    4
  81460000    3
  81470000    9
  81480000    5
  81490000    4
  81500000    2
  81510000    3
  81520000    2
  81530000    4
  81540000    4
  81550000    5
  81560000    4
  81570000    3
  81580000    5
  81590000    5
  81600000    4
  81610000    3
  81620000    3
  81630000    3
  81640000    2
  81650000    5
  81660000    4
  81670000    3
  81680000    3
  81690000    3
  81700000    3
  81710000    2
  81720000    2
  81730000    3
  81740000    3
  81750000    3
  81760000    2
  81770000    3
  81780000    2
  81790000    2
  81800000    3
  81810000    4
  81820000    3
  81830000    3
  81840000    2
  81850000    3
  81860000    3
  81870000    4
  81880000    3
  81890000    3
  81900000    3
  81910000    2
  81920000    5
  81930000    3
  81940000    2
  81950000    3
  81960000    3
  81970000    4
  81980000    3
  81990000   15
  82000000   14
  82010000   19
  82020000   22
  82030000   12
  82040000   19
  82050000    5
  82060000    4
  82070000    4
  82080000    4
  82090000    4
  82100000    3
  82110000    3
  82120000    3
  82130000    3
  82140000    4
  82150000    4
  82160000    3
  82170000    3
  82180000    4
  82190000    3
  82200000    4
  82210000    4
  82220000    4
  82230000    2
  82240000    1
  82250000    3
  82260000    2
  82270000    3
  82280000    3
  82290000    3
  82300000    3
  82310000    3
  82320000    5
  82330000    4
  82340000    7
  82350000    3
  82360000    5
  82370000    3
  82380000    3
  82390000    9
  82400000    3
  82410000    2
  82420000    3
  82430000    2
  82440000    4
  82450000    4
  82460000    4
  82470000    3
  82480000    8
  82490000    3
  82500000    4
  82510000    5
  82520000    5
  82530000    4
  82540000    3
  82550000    3
  82560000    4
  82570000    3
  82580000    3
  82590000    4
  82600000    3
  82610000    5
  82620000    3
  82630000    3
  82640000    3
  82650000    3
  82660000    4
  82670000    3
  82680000    4
  82690000    4
  82700000    4
  82710000    3
  82720000    3
  82730000    4
  82740000    3
  82750000    2
  82760000    3
  82770000    3
  82780000    3
  82790000    3
  82800000    2
  82810000    4
  82820000    3
  82830000    3
  82840000    3
  82850000    3
  82860000    3
  82870000    3
  82880000    3
  82890000    4
  82900000    3
  82910000    4
  82920000    4
  82930000    4
  82940000    3
  82950000    2
  82960000    3
  82970000    3
  82980000    4
  82990000    4
  83000000    4
  83010000    3
  83020000    3
  83030000    3
  83040000    3
  83050000    3
  83060000    3
  83070000    3
  83080000    3
  83090000    3
  83100000    3
  83110000   11
  83120000   15
  83130000   14
  83140000   15
  83150000    9
  83160000   13
  83170000   12
  83180000   14
  83190000   16
  83200000   15
  83210000   11
  83220000    3
  83230000    4
  83240000    3
  83250000    4
  83260000    2
  83270000    2
  83280000    2
  83290000    3
  83300000    4
  83310000    3
  83320000    3
  83330000    3
  83340000    3
  83350000    5
  83360000    2
  83370000    5
  83380000    4
  83390000    3
  83400000    4
  83410000    3
  83420000    5
  83430000    4
  83440000    5
  83450000    6
  83460000    4
  83470000    3
  83480000    3
  83490000    2
  83500000    2
  83510000    2
  83520000    4
  83530000    3
  83540000    7
  83550000    9
  83560000   14
  83570000   17
  83580000    8
  83590000   11
  83600000    9
  83610000    9
  83620000    4
  83630000    3
  83640000    4
  83650000    3
  83660000    2
  83670000    3
  83680000   11
  83690000    1
  83700000    3
  83710000    4
  83720000    1
  83730000    5
  83740000    3
  83750000    4
  83760000    4
  83770000    3
  83780000    3
  83790000    3
  83800000    5
  83810000   12
  83820000    8
  83830000    3
  83840000    5
  83850000    5
  83860000    6
  83870000    4
  83880000    3
  83890000    2
  83900000    3
  83910000    3
  83920000    3
  83930000    3
  83940000    3
  83950000    3
  83960000    3
  83970000    3
  83980000    3
  83990000    3
  84000000    3
  84010000    3
  84020000    3
  84030000    3
  84040000    5
  84050000    3
  84060000    3
  84070000    3
  84080000    3
  84090000    2
  84100000    2
  84110000    3
  84120000    3
  84130000    3
  84140000    2
  84150000    2
  84160000    2
  84170000    3
  84180000    3
  84190000    3
  84200000    3
  84210000    4
  84220000    3
  84230000    4
  84240000    2
  84250000    4
  84260000    4
  84270000    3
  84280000    3
  84290000    3
  84300000    5
  84310000    4
  84320000    3
  84330000    5
  84340000    3
  84350000    3
  84360000    4
  84370000    3
  84380000    4
  84390000    4
  84400000    4
  84410000    3
  84420000    5
  84430000    3
  84440000    5
  84450000    4
  84460000    3
  84470000    4
  84480000    4
  84490000    4
  84500000    3
  84510000    5
  84520000    2
  84530000    4
  84540000    3
  84550000    5
  84560000    3
  84570000    3
  84580000    5
  84590000    4
  84600000    3
  84610000    4
  84620000   10
  84630000    8
  84640000    2
  84650000    2
  84660000    3
  84670000    3
  84680000    3
  84690000    3
  84700000    3
  84710000    2
  84720000    3
  84730000    2
  84740000    3
  84750000    2
  84760000    3
  84770000    4
  84780000    3
  84790000    2
  84800000    2
  84810000    3
  84820000    4
  84830000    3
  84840000    4
  84850000    2
  84860000    2
  84870000    3
  84880000    2
  84890000    3
  84900000    3
  84910000    3
  84920000    3
  84930000    3
  84940000    2
  84950000    3
  84960000    3
  84970000    3
  84980000    2
  84990000    2
  85000000    3
  85010000    3
  85020000    3
  85030000    2
  85040000    3
  85050000    3
  85060000    3
  85070000    2
  85080000    3
  85090000    4
  85100000    3
  85110000    4
  85120000    3
  85130000    4
  85140000    3
  85150000    4
  85160000    4
  85170000    8
  85180000    4
  85190000    4
  85200000    5
  85210000   10
  85220000   10
  85230000    2
  85240000    5
  85250000   13
  85260000   15
  85270000   17
  85280000   19
  85290000    4
  85300000    3
  85310000    3
  85320000    3
  85330000    4
  85340000    3
  85350000    3
  85360000    4
  85370000    4
  85380000    4
  85390000    3
  85400000    2
  85410000    3
  85420000    3
  85430000    5
  85440000    3
  85450000    4
  85460000    4
  85470000    4
  85480000    2
  85490000    4
  85500000    4
  85510000    5
  85520000    4
  85530000    6
  85540000    5
  85550000    2
  85560000    4
  85570000   22
  85580000   16
  85590000    4
  85600000   11
  85610000   21
  85620000   17
  85630000   13
  85640000   18
  85650000   12
  85660000   11
  85670000    2
  85680000    2
  85690000    2
  85700000    2
  85710000    4
  85720000    8
  85730000    2
  85740000    3
  85750000    4
  85760000    4
  85770000    4
  85780000    3
  85790000    4
  85800000    4
  85810000    3
  85820000    4
  85830000   12
  85840000   14
  85850000    8
  85860000    6
  85870000    2
  85880000    4
  85890000    3
  85900000   13
  85910000    5
  85920000    5
  85930000    4
  85940000    7
  85950000    3
  85960000    4
  85970000    4
  85980000    3
  85990000    7
  86000000    3
  86010000    4
  86020000   12
  86030000   18
  86040000   22
  86050000   18
  86060000   18
  86070000   14
  86080000   21
  86090000   22
  86100000   23
  86110000   21
  86120000   26
  86130000   23
  86140000   21
  86150000   19
  86160000   18
  86170000   15
  86180000   15
  86190000   17
  86200000   15
  86210000   22
  86220000   19
  86230000   19
  86240000   19
  86250000   21
  86260000   18
  86270000   20
  86280000   24
  86290000   21
  86300000   20
  86310000   25
  86320000   22
  86330000   20
  86340000   20
  86350000   22
  86360000    9
  86370000   22
  86380000   23
  86390000   25
  86400000   22
  86410000   23
  86420000   23
  86430000   23
  86440000   19
  86450000   17
  86460000   14
  86470000   18
  86480000   21
  86490000   10
  86500000   17
  86510000   10
  86520000   12
  86530000   17
  86540000    9
  86550000   17
  86560000   13
  86570000   14
  86580000   15
  86590000   17
  86600000   18
  86610000   19
  86620000   14
  86630000   22
  86640000   20
  86650000   21
  86660000   18
  86670000   16
  86680000   22
  86690000   22
  86700000   17
  86710000   18
  86720000   21
  86730000   12
  86740000   16
  86750000   18
  86760000   18
  86770000   17
  86780000   19
  86790000   22
  86800000   14
  86810000   19
  86820000   21
  86830000   19
  86840000   19
  86850000   20
  86860000   17
  86870000   21
  86880000   16
  86890000   22
  86900000   17
  86910000   18
  86920000   20
  86930000   17
  86940000   22
  86950000   19
  86960000   19
  86970000   17
  86980000   19
  86990000   11
  87000000   17
  87010000   18
  87020000   19
  87030000   17
  87040000   11
  87050000    7
  87060000    4
  87070000    3
  87080000    4
  87090000    3
  87100000    3
  87110000    4
  87120000    2
  87130000    4
  87140000    3
  87150000    3
  87160000    3
  87170000    4
  87180000    4
  87190000    3
  87200000    3
  87210000    3
  87220000    2
  87230000    4
  87240000   15
  87250000   13
  87260000    5
  87270000    8
  87280000    3
  87290000    4
  87300000    4
  87310000    7
  87320000    4
  87330000    4
  87340000    3
  87350000    3
  87360000    3
  87370000    3
  87380000    3
  87390000    4
  87400000    5
  87410000    4
  87420000   10
  87430000    5
  87440000    5
  87450000    2
  87460000    4
  87470000    3
  87480000    3
  87490000    3
  87500000    3
  87510000    4
  87520000    3
  87530000    2
  87540000    2
  87550000    3
  87560000    4
  87570000    3
  87580000    3
  87590000    3
  87600000    3
  87610000    4
  87620000    3
  87630000    3
  87640000    5
  87650000    4
  87660000    4
  87670000    4
  87680000    3
  87690000    3
  87700000    3
  87710000    3
  87720000    2
  87730000    3
  87740000    6
  87750000    3
  87760000    4
  87770000    4
  87780000    4
  87790000    3
  87800000    3
  87810000    3
  87820000    2
  87830000    4
  87840000    3
  87850000    3
  87860000    7
  87870000    5
  87880000    5
  87890000    4
  87900000    4
  87910000    4
  87920000    4
  87930000    4
  87940000    3
  87950000    4
  87960000    2
  87970000    4
  87980000    2
  87990000    5
  88000000   12
  88010000   11
  88020000   16
  88030000   10
  88040000    6
  88050000    3
  88060000    2
  88070000    4
  88080000    2
  88090000    3
  88100000    2
  88110000    4
  88120000    2
  88130000    3
  88140000    5
  88150000   10
  88160000    5
  88170000    3
  88180000    4
  88190000    6
  88200000    8
  88210000    3
  88220000    3
  88230000    4
  88240000    4
  88250000    3
  88260000    2
  88270000    4
  88280000    4
  88290000    5
  88300000    5
  88310000    5
  88320000    5
  88330000    6
  88340000    4
  88350000    2
  88360000    4
  88370000    1
  88380000    5
  88390000    3
  88400000    5
  88410000    4
  88420000    4
  88430000    4
  88440000   12
  88450000    3
  88460000    4
  88470000    4
  88480000    3
  88490000    3
  88500000    3
  88510000    4
  88520000    6
  88530000    3
  88540000    3
  88550000    2
  88560000    3
  88570000    4
  88580000    2
  88590000    4
  88600000    3
  88610000    4
  88620000    6
  88630000    4
  88640000    3
  88650000    4
  88660000    3
  88670000    3
  88680000    3
  88690000    3
  88700000    3
  88710000    1
  88720000    3
  88730000    3
  88740000    3
  88750000    3
  88760000    3
  88770000    5
  88780000    3
  88790000    3
  88800000    4
  88810000    4
  88820000    4
  88830000    4
  88840000    7
  88850000    9
  88860000    2
  88870000    3
  88880000    3
  88890000    4
  88900000    4
  88910000    4
  88920000    3
  88930000    4
  88940000    4
  88950000    7
  88960000    3
  88970000    4
  88980000    5
  88990000    3
  89000000    3
  89010000    4
  89020000    4
  89030000    4
  89040000    3
  89050000    4
  89060000    2
  89070000    3
  89080000    2
  89090000    4
  89100000    4
  89110000    4
  89120000    2
  89130000    3
  89140000    3
  89150000    3
  89160000    3
  89170000    3
  89180000    4
  89190000    3
  89200000    3
  89210000    3
  89220000    4
  89230000    2
  89240000    3
  89250000    4
  89260000    3
  89270000    3
  89280000    3
  89290000    3
  89300000    3
  89310000    3
  89320000    3
  89330000    3
  89340000    3
  89350000    3
  89360000    4
  89370000    3
  89380000    4
  89390000    3
  89400000    4
  89410000    3
  89420000    3
  89430000    4
  89440000    2
  89450000    3
  89460000    3
  89470000    4
  89480000    4
  89490000    3
  89500000    4
  89510000    3
  89520000    3
  89530000    3
  89540000    3
  89550000    3
  89560000    3
  89570000    3
  89580000    2
  89590000    3
  89600000    3
  89610000    3
  89620000    3
  89630000    3
  89640000    3
  89650000    3
  89660000    4
  89670000    4
  89680000    3
  89690000    3
  89700000    3
  89710000    3
  89720000    3
  89730000    2
  89740000    2
  89750000    4
  89760000    2
  89770000    3
  89780000    3
  89790000    3
  89800000    3
  89810000    3
  89820000    3
  89830000    4
  89840000    3
  89850000    3
  89860000    3
  89870000    2
  89880000    3
  89890000    3
  89900000    3
  89910000    4
  89920000    5
  89930000    3
  89940000    3
  89950000    3
  89960000    3
  89970000    3
  89980000    3
  89990000    3
  90000000    4
  90010000    2
  90020000    5
  90030000    4
  90040000    3
  90050000    3
  90060000    4
  90070000    4
  90080000    2
  90090000    4
  90100000    3
  90110000    4
  90120000    4
  90130000    3
  90140000    6
  90150000    4
  90160000    5
  90170000    2
  90180000    4
  90190000    3
  90200000    4
  90210000    4
  90220000    5
  90230000    5
  90240000    3
  90250000    4
  90260000    3
  90270000    5
  90280000    3
  90290000    4
  90300000    2
  90310000    3
  90320000    3
  90330000    4
  90340000    4
  90350000    3
  90360000    3
  90370000    3
  90380000    2
  90390000    4
  90400000    4
  90410000    5
  90420000    3
  90430000    2
  90440000    3
  90450000    3
  90460000    2
  90470000    4
  90480000    3
  90490000    3
  90500000    2
  90510000    4
  90520000    3
  90530000    3
  90540000    3
  90550000    3
  90560000    4
  90570000    9
  90580000    3
  90590000   15
  90600000    3
  90610000    3
  90620000    2
  90630000    2
  90640000    3
  90650000    4
  90660000    5
  90670000    3
  90680000    2
  90690000    4
  90700000    4
  90710000    3
  90720000    3
  90730000    4
  90740000    3
  90750000    3
  90760000    5
  90770000    3
  90780000    2
  90790000    6
  90800000    5
  90810000    4
  90820000    3
  90830000    3
  90840000    3
  90850000    4
  90860000    3
  90870000    3
  90880000    3
  90890000    3
  90900000    4
  90910000    2
  90920000    3
  90930000    4
  90940000    3
  90950000    3
  90960000    2
  90970000    3
  90980000    3
  90990000    4
  91000000    3
  91010000    2
  91020000    3
  91030000    4
  91040000    4
  91050000    5
  91060000    5
  91070000    4
  91080000    4
  91090000    3
  91100000    4
  91110000    4
  91120000    5
  91130000    4
  91140000    4
  91150000    3
  91160000    4
  91170000    5
  91180000    5
  91190000    5
  91200000    4
  91210000    5
  91220000    4
  91230000   19
  91240000   17
  91250000   17
  91260000   19
  91270000    8
  91280000    9
  91290000   19
  91300000   10
  91310000   15
  91320000   17
  91330000   14
  91340000   15
  91350000   23
  91360000   17
  91370000   20
  91380000   11
  91390000    4
  91400000    3
  91410000    3
  91420000    4
  91430000    2
  91440000    3
  91450000    4
  91460000   10
  91470000    4
  91480000    3
  91490000    4
  91500000    4
  91510000    2
  91520000    6
  91530000    4
  91540000    3
  91550000    3
  91560000    3
  91570000    3
  91580000    4
  91590000    4
  91600000    3
  91610000    3
  91620000    5
  91630000   16
  91640000    3
  91650000    4
  91660000    2
  91670000    4
  91680000    2
  91690000    2
  91700000    4
  91710000    2
  91720000    3
  91730000    3
  91740000    3
  91750000    3
  91760000    4
  91770000    3
  91780000    3
  91790000    4
  91800000    3
  91810000    3
  91820000    5
  91830000    4
  91840000    3
  91850000    3
  91860000    3
  91870000    3
  91880000    3
  91890000    6
  91900000   10
  91910000   11
  91920000   12
  91930000   11
  91940000   12
  91950000   14
  91960000   14
  91970000   13
  91980000    3
  91990000    3
  92000000   10
  92010000    3
  92020000    3
  92030000    3
  92040000    3
  92050000    3
  92060000    5
  92070000    2
  92080000    3
  92090000    2
  92100000    4
  92110000    5
  92120000    3
  92130000    2
  92140000    3
  92150000    3
  92160000    4
  92170000    3
  92180000    4
  92190000    2
  92200000    3
  92210000    3
  92220000    2
  92230000    3
  92240000    5
  92250000    2
  92260000    3
  92270000    2
  92280000    2
  92290000    2
  92300000    4
  92310000    3
  92320000    4
  92330000    4
  92340000    5
  92350000    4
  92360000    3
  92370000    3
  92380000    3
  92390000    3
  92400000    3
  92410000    3
  92420000    3
  92430000    2
  92440000    3
  92450000    7
  92460000    4
  92470000    4
  92480000    2
  92490000    3
  92500000    2
  92510000    3
  92520000    4
  92530000    4
  92540000    3
  92550000    4
  92560000    4
  92570000    4
  92580000    3
  92590000    4
  92600000    3
  92610000    3
  92620000    4
  92630000    3
  92640000    2
  92650000    2
  92660000    3
  92670000   11
  92680000    2
  92690000    2
  92700000    4
  92710000    3
  92720000    2
  92730000    4
  92740000    3
  92750000    2
  92760000    2
  92770000    3
  92780000    4
  92790000    4
  92800000    4
  92810000    8
  92820000   15
  92830000   16
  92840000    6
  92850000    3
  92860000    4
  92870000    4
  92880000    3
  92890000    3
  92900000    3
  92910000    3
  92920000    3
  92930000    2
  92940000    3
  92950000    4
  92960000    4
  92970000    4
  92980000    4
  92990000    5
  93000000    3
  93010000    3
  93020000    3
  93030000    3
  93040000    2
  93050000    4
  93060000    3
  93070000    3
  93080000    3
  93090000    3
  93100000    7
  93110000    3
  93120000    3
  93130000    3
  93140000    4
  93150000    4
  93160000    3
  93170000    4
  93180000    4
  93190000    9
  93200000    4
  93210000    3
  93220000    2
  93230000    3
  93240000    2
  93250000    2
  93260000    3
  93270000    2
  93280000    4
  93290000    3
  93300000    2
  93310000    5
  93320000    5
  93330000    5
  93340000    3
  93350000    4
  93360000    4
  93370000    2
  93380000    2
  93390000    2
  93400000    3
  93410000    2
  93420000    3
  93430000    3
  93440000    3
  93450000    3
  93460000    4
  93470000    3
  93480000    3
  93490000    2
  93500000    3
  93510000    3
  93520000    3
  93530000    3
  93540000    3
  93550000    3
  93560000    2
  93570000    4
  93580000    3
  93590000    3
  93600000    3
  93610000    3
  93620000    4
  93630000    4
  93640000    3
  93650000    3
  93660000    4
  93670000    3
  93680000    3
  93690000    3
  93700000    4
  93710000    3
  93720000    3
  93730000    3
  93740000    2
  93750000    5
  93760000    4
  93770000    3
  93780000    3
  93790000    3
  93800000    3
  93810000    3
  93820000    3
  93830000    2
  93840000    2
  93850000    3
  93860000    2
  93870000    3
  93880000    2
  93890000    3
  93900000    2
  93910000    3
  93920000    4
  93930000    2
  93940000    3
  93950000    3
  93960000    3
  93970000    2
  93980000    2
  93990000    2
  94000000    4
  94010000    3
  94020000    2
  94030000    3
  94040000    3
  94050000    3
  94060000    3
  94070000    2
  94080000    3
  94090000    2
  94100000    4
  94110000    3
  94120000    2
  94130000    3
  94140000    5
  94150000    3
  94160000    3
  94170000    1
  94180000    3
  94190000    2
  94200000    3
  94210000    3
  94220000    4
  94230000    2
  94240000    8
  94250000    4
  94260000    3
  94270000    3
  94280000    4
  94290000    3
  94300000    3
  94310000    3
  94320000    3
  94330000    4
  94340000    3
  94350000    3
  94360000    4
  94370000    3
  94380000    2
  94390000    3
  94400000    4
  94410000    4
  94420000    4
  94430000    2
  94440000    3
  94450000    3
  94460000    4
  94470000    3
  94480000    4
  94490000    3
  94500000    2
  94510000    3
  94520000    3
  94530000    3
  94540000    2
  94550000    3
  94560000    2
  94570000    3
  94580000    2
  94590000    3
  94600000    4
  94610000    3
  94620000    4
  94630000    3
  94640000    2
  94650000    3
  94660000    3
  94670000    4
  94680000    3
  94690000    3
  94700000    3
  94710000    3
  94720000    3
  94730000    4
  94740000    2
  94750000    3
  94760000    3
  94770000    2
  94780000    3
  94790000    3
  94800000    4
  94810000    4
  94820000    4
  94830000   13
  94840000    8
  94850000   14
  94860000   17
  94870000   17
  94880000   13
  94890000   15
  94900000   15
  94910000    9
  94920000   12
  94930000   15
  94940000    7
  94950000    3
  94960000    3
  94970000    3
  94980000    2
  94990000    3
  95000000    3
  95010000    3
  95020000    4
  95030000    4
  95040000    4
  95050000    5
  95060000    4
  95070000    4
  95080000    2
  95090000    7
  95100000    3
  95110000    3
  95120000    3
  95130000    3
  95140000    6
  95150000    5
  95160000    4
  95170000    4
  95180000    3
  95190000    3
  95200000    3
  95210000    3
  95220000    3
  95230000    4
  95240000    4
  95250000    3
  95260000    3
  95270000    4
  95280000    3
  95290000    3
  95300000    2
  95310000    4
  95320000    2
  95330000    3
  95340000    3
  95350000    3
  95360000    3
  95370000    3
  95380000    4
  95390000    2
  95400000    3
  95410000    3
  95420000    3
  95430000   12
  95440000   13
  95450000   12
  95460000   16
  95470000   18
  95480000   16
  95490000    3
  95500000    4
  95510000    3
  95520000    2
  95530000    4
  95540000    3
  95550000    4
  95560000    2
  95570000    2
  95580000    4
  95590000    3
  95600000    4
  95610000    3
  95620000    3
  95630000    4
  95640000    3
  95650000    3
  95660000    5
  95670000    3
  95680000    2
  95690000    3
  95700000    2
  95710000    5
  95720000    3
  95730000    2
  95740000    5
  95750000    3
  95760000    3
  95770000    3
  95780000    3
  95790000    3
  95800000    4
  95810000    2
  95820000    5
  95830000    5
  95840000    3
  95850000    4
  95860000    4
  95870000    3
  95880000    4
  95890000    4
  95900000    4
  95910000    3
  95920000    3
  95930000    3
  95940000    3
  95950000    4
  95960000    2
  95970000    2
  95980000    2
  95990000    3
  96000000    3
  96010000    6
  96020000    3
  96030000    4
  96040000    2
  96050000    3
  96060000    3
  96070000    3
  96080000    6
  96090000    5
  96100000    3
  96110000    5
  96120000    3
  96130000    5
  96140000    5
  96150000    4
  96160000    5
  96170000    4
  96180000    3
  96190000    4
  96200000    4
  96210000    4
  96220000    4
  96230000    5
  96240000    3
  96250000    4
  96260000    5
  96270000   14
  96280000   12
  96290000   13
  96300000   20
  96310000   10
  96320000   10
  96330000    2
  96340000    9
  96350000    3
  96360000    3
  96370000    3
  96380000    8
  96390000   12
  96400000   11
  96410000   13
  96420000   18
  96430000   13
  96440000   14
  96450000   13
  96460000   15
  96470000    9
  96480000    2
  96490000    3
  96500000    3
  96510000    4
  96520000    3
  96530000    3
  96540000    2
  96550000    3
  96560000    4
  96570000    5
  96580000    3
  96590000    3
  96600000    2
  96610000    4
  96620000    3
  96630000    2
  96640000    3
  96650000    3
  96660000    3
  96670000    5
  96680000    3
  96690000    4
  96700000    3
  96710000    4
  96720000    7
  96730000    7
  96740000    5
  96750000    3
  96760000    3
  96770000    3
  96780000    7
  96790000    4
  96800000    3
  96810000    4
  96820000    3
  96830000    3
  96840000    5
  96850000    2
  96860000    4
  96870000    4
  96880000    4
  96890000    2
  96900000   12
  96910000    3
  96920000    4
  96930000    5
  96940000    3
  96950000    3
  96960000    3
  96970000    3
  96980000    3
  96990000    2
  97000000    2
  97010000    3
  97020000    2
  97030000    3
  97040000    3
  97050000    2
  97060000    2
  97070000    3
  97080000    3
  97090000    5
  97100000    5
  97110000    4
  97120000    4
  97130000    3
  97140000    3
  97150000    5
  97160000    3
  97170000    4
  97180000    5
  97190000    4
  97200000    3
  97210000    3
  97220000    4
  97230000    4
  97240000    4
  97250000    6
  97260000    7
  97270000    4
  97280000    4
  97290000    4
  97300000    3
  97310000    2
  97320000    4
  97330000    5
  97340000    3
  97350000    3
  97360000    3
  97370000    3
  97380000    3
  97390000    4
  97400000    3
  97410000    2
  97420000    2
  97430000    4
  97440000    3
  97450000    4
  97460000    3
  97470000    4
  97480000    2
  97490000    4
  97500000    4
  97510000    3
  97520000    3
  97530000    3
  97540000    7
  97550000    4
  97560000    5
  97570000    5
  97580000    4
  97590000   19
  97600000   18
  97610000   17
  97620000   20
  97630000   18
  97640000   13
  97650000    7
  97660000   12
  97670000   18
  97680000   14
  97690000    5
  97700000    4
  97710000    5
  97720000    3
  97730000    3
  97740000    3
  97750000    3
  97760000    4
  97770000    3
  97780000    3
  97790000    4
  97800000    3
  97810000   13
  97820000   16
  97830000   16
  97840000   17
  97850000    9
  97860000    7
  97870000    5
  97880000    5
  97890000    5
  97900000    6
  97910000    5
  97920000    5
  97930000    5
  97940000    2
  97950000    4
  97960000    4
  97970000    3
  97980000    4
  97990000    5
  98000000    6
  98010000    3
  98020000    3
  98030000    4
  98040000    4
  98050000    4
  98060000    3
  98070000    3
  98080000    4
  98090000    4
  98100000   10
  98110000   14
  98120000    6
  98130000    3
  98140000    3
  98150000    2
  98160000    3
  98170000    3
  98180000    3
  98190000    2
  98200000    4
  98210000    3
  98220000    2
  98230000    2
  98240000    2
  98250000    3
  98260000    3
  98270000    4
  98280000    3
  98290000    3
  98300000    3
  98310000    3
  98320000    3
  98330000    3
  98340000    3
  98350000    5
  98360000    4
  98370000    5
  98380000    4
  98390000    6
  98400000    4
  98410000    5
  98420000    4
  98430000    3
  98440000    4
  98450000    6
  98460000    7
  98470000    5
  98480000    6
  98490000    6
  98500000    4
  98510000    3
  98520000    3
  98530000    3
  98540000    6
  98550000    2
  98560000    4
  98570000    5
  98580000    2
  98590000   10
  98600000    3
  98610000    3
  98620000    4
  98630000    3
  98640000    2
  98650000    3
  98660000    5
  98670000    4
  98680000    3
  98690000    2
  98700000    3
  98710000    9
  98720000   15
  98730000   10
  98740000    5
  98750000    3
  98760000    4
  98770000    4
  98780000    2
  98790000    3
  98800000    4
  98810000    3
  98820000    3
  98830000    4
  98840000    2
  98850000    3
  98860000    3
  98870000    3
  98880000    3
  98890000    3
  98900000    3
  98910000    3
  98920000    5
  98930000    4
  98940000    4
  98950000    3
  98960000    3
  98970000    4
  98980000    4
  98990000    3
  99000000    2
  99010000    5
  99020000    3
  99030000    3
  99040000    4
  99050000    5
  99060000    3
  99070000    5
  99080000    4
  99090000    3
  99100000    4
  99110000    6
  99120000    4
  99130000   12
  99140000   10
  99150000   10
  99160000   11
  99170000   16
  99180000    6
  99190000    3
  99200000    7
  99210000    5
  99220000    3
  99230000    3
  99240000    4
  99250000    4
  99260000    3
  99270000    3
  99280000    2
  99290000    2
  99300000    3
  99310000    3
  99320000    4
  99330000    3
  99340000    3
  99350000    3
  99360000    3
  99370000    3
  99380000    2
  99390000    2
  99400000    2
  99410000    3
  99420000    3
  99430000    3
  99440000    3
  99450000    3
  99460000    3
  99470000    4
  99480000    4
  99490000    4
  99500000    3
  99510000    3
  99520000    5
  99530000    4
  99540000   13
  99550000    4
  99560000    3
  99570000    2
  99580000    3
  99590000    5
  99600000    6
  99610000    3
  99620000    4
  99630000    3
  99640000    3
  99650000    4
  99660000    2
  99670000    4
  99680000    4
  99690000    2
  99700000    3
  99710000    4
  99720000    4
  99730000    3
  99740000    4
  99750000    4
  99760000    2
  99770000    3
  99780000    2
  99790000    3
  99800000    2
  99810000    3
  99820000    3
  99830000    2
  99840000    2
  99850000    6
  99860000    4
  99870000    4
  99880000    8
  99890000    4
  99900000    5
  99910000    4
  99920000    4
  99930000    3
  99940000    5
  99950000    4
  99960000    3
  99970000    2
  99980000    4
  99990000    3
 100000000    3
 100000000    3
 100010000    4
 100020000   14
 100030000   10
 100040000    4
 100050000    5
 100060000    4
 100070000    4
 100080000    4
 100090000    4
 100100000    4
 100110000    3
 100120000    3
 100130000    3
 100140000    3
 100150000    2
 100160000    4
 100170000    2
 100180000    4
 100190000    2
 100200000    3
 100210000    4
 100220000    3
 100230000    2
 100240000    2
 100250000    3
 100260000    3
 100270000    2
 100280000    3
 100290000    3
 100300000    3
 100310000    5
 100320000    3
 100330000    3
 100340000    3
 100350000    4
 100360000    3
 100370000    3
 100380000    3
 100390000    4
 100400000    5
 100410000    3
 100420000    2
 100430000    3
 100440000    3
 100450000    3
 100460000    3
 100470000    4
 100480000    3
 100490000    8
 100500000    3
 100510000    4
 100520000    3
 100530000    2
 100540000    3
 100550000    3
 100560000    3
 100570000    4
 100580000    3
 100590000    4
 100600000    4
 100610000    2
 100620000    3
 100630000    3
 100640000    2
 100650000    3
 100660000    3
 100670000    3
 100680000    3
 100690000    7
 100700000    3
 100710000    3
 100720000    3
 100730000    5
 100740000    4
 100750000    4
 100760000    3
 100770000    3
 100780000    1
 100790000    8
 100800000    4
 100810000    3
 100820000    6
 100830000    4
 100840000    4
 100850000    4
 100860000    3
 100870000    3
 100880000    3
 100890000   16
 100900000    2
 100910000    4
 100920000    3
 100930000    2
 100940000    3
 100950000    3
 100960000    3
 100970000    3
 100980000    3
 100990000    4
 101000000    3
 101010000    3
 101020000    6
 101030000    3
 101040000    4
 101050000    7
 101060000    3
 101070000    3
 101080000    2
 101090000    2
 101100000    3
 101110000    4
 101120000    5
 101130000    2
 101140000    4
 101150000    4
 101160000    3
 101170000    4
 101180000    4
 101190000    3
 101200000    3
 101210000    3
 101220000    4
 101230000    6
 101240000    3
 101250000    4
 101260000    4
 101270000    5
 101280000    2
 101290000    3
 101300000    3
 101310000    2
 101320000    4
 101330000    3
 101340000    3
 101350000    4
 101360000    3
 101370000    3
 101380000    4
 101390000    3
 101400000    3
 101410000    2
 101420000    4
 101430000    4
 101440000    3
 101450000    3
 101460000    2
 101470000    3
 101480000    3
 101490000    4
 101500000    2
 101510000    3
 101520000    3
 101530000    3
 101540000    4
 101550000    3
 101560000    3
 101570000    3
 101580000    3
 101590000    4
 101600000    4
 101610000    2
 101620000    3
 101630000    3
 101640000    2
 101650000    2
 101660000    5
 101670000    4
 101680000    4
 101690000    2
 101700000    3
 101710000    3
 101720000    3
 101730000    3
 101740000    2
 101750000    3
 101760000    3
 101770000    9
 101780000    4
 101790000    3
 101800000    4
 101810000    3
 101820000    2
 101830000    3
 101840000    4
 101850000    7
 101860000    3
 101870000    3
 101880000    4
 101890000    4
 101900000    1
 101910000    5
 101920000    3
 101930000    4
 101940000    4
 101950000    3
 101960000    4
 101970000    2
 101980000    2
 101990000   17
 102000000   16
 102010000   15
 102020000   10
 102030000   16
 102040000   17
 102050000   14
 102060000   18
 102070000    4
 102080000    3
 102090000    3
 102100000    3
 102110000    3
 102120000    3
 102130000    3
 102140000    3
 102150000    5
 102160000    4
 102170000    4
 102180000    3
 102190000    3
 102200000    3
 102210000    3
 102220000    4
 102230000    3
 102240000    3
 102250000    3
 102260000    4
 102270000    2
 102280000    4
 102290000    5
 102300000    3
 102310000    4
 102320000    3
 102330000    3
 102340000    5
 102350000    3
 102360000    3
 102370000    2
 102380000    3
 102390000    3
 102400000    3
 102410000    3
 102420000    3
 102430000    4
 102440000    3
 102450000    3
 102460000    3
 102470000    3
 102480000    3
 102490000    3
 102500000    3
 102510000    3
 102520000    4
 102530000    3
 102540000    3
 102550000    3
 102560000    3
 102570000    2
 102580000    2
 102590000    3
 102600000    3
 102610000    5
 102620000    3
 102630000    4
 102640000    3
 102650000    2
 102660000    3
 102670000    3
 102680000    2
 102690000    3
 102700000    2
 102710000    3
 102720000    4
 102730000    3
 102740000    3
 102750000    2
 102760000    3
 102770000    3
 102780000    2
 102790000    4
 102800000    4
 102810000    2
 102820000    4
 102830000    4
 102840000    5
 102850000    5
 102860000    5
 102870000    3
 102880000    4
 102890000    4
 102900000    2
 102910000    5
 102920000    3
 102930000    2
 102940000    3
 102950000    3
 102960000    3
 102970000    2
 102980000    3
 102990000    3
 103000000    2
 103010000    3
 103020000    3
 103030000    3
 103040000    3
 103050000    2
 103060000    2
 103070000    3
 103080000    3
 103090000    5
 103100000    3
 103110000    4
 103120000    4
 103130000    3
 103140000    3
 103150000    4
 103160000    4
 103170000    5
 103180000    3
 103190000    3
 103200000    2
 103210000    4
 103220000    4
 103230000    3
 103240000    2
 103250000    3
 103260000    4
 103270000    3
 103280000    2
 103290000    4
 103300000    3
 103310000    3
 103320000    3
 103330000    2
 103340000    2
 103350000    2
 103360000    3
 103370000    3
 103380000    4
 103390000    5
 103400000    3
 103410000    2
 103420000    4
 103430000    3
 103440000    3
 103450000    4
 103460000    2
 103470000    3
 103480000    2
 103490000    7
 103500000    2
 103510000    4
 103520000    2
 103530000    3
 103540000    3
 103550000    3
 103560000    2
 103570000    1
 103580000    2
 103590000    4
 103600000    4
 103610000    2
 103620000    3
 103630000    4
 103640000    3
 103650000    3
 103660000    5
 103670000    5
 103680000    9
 103690000    5
 103700000    5
 103710000    4
 103720000    5
 103730000    5
 103740000    3
 103750000    3
 103760000    4
 103770000    6
 103780000    3
 103790000    5
 103800000    3
 103810000    3
 103820000    3
 103830000    5
 103840000    6
 103850000    4
 103860000    5
 103870000    4
 103880000    4
 103890000    4
 103900000    4
 103910000    3
 103920000    3
 103930000    3
 103940000    3
 103950000    3
 103960000    3
 103970000    3
 103980000    3
 103990000    3
 104000000    3
 104010000    2
 104020000    3
 104030000    3
 104040000    3
 104050000    5
 104060000    4
 104070000    3
 104080000    3
 104090000    4
 104100000    2
 104110000    2
 104120000    3
 104130000    2
 104140000    3
 104150000    3
 104160000    4
 104170000    3
 104180000    4
 104190000    4
 104200000    3
 104210000    3
 104220000    4
 104230000    3
 104240000    5
 104250000    4
 104260000    4
 104270000    3
 104280000    3
 104290000    3
 104300000    4
 104310000    8
 104320000    5
 104330000    2
 104340000    4
 104350000    3
 104360000    4
 104370000    4
 104380000    5
 104390000    4
 104400000    3
 104410000    3
 104420000    3
 104430000    3
 104440000    3
 104450000    3
 104460000    3
 104470000    4
 104480000    1
 104490000    3
 104500000    3
 104510000    4
 104520000    4
 104530000    3
 104540000    5
 104550000    5
 104560000    5
 104570000   14
 104580000   16
 104590000   14
 104600000   13
 104610000    4
 104620000    4
 104630000    4
 104640000    2
 104650000    5
 104660000    4
 104670000    4
 104680000    6
 104690000    4
 104700000    4
 104710000    4
 104720000    5
 104730000    3
 104740000    3
 104750000    4
 104760000    2
 104770000    7
 104780000    7
 104790000    5
 104800000    5
 104810000    4
 104820000    6
 104830000    7
 104840000    2
 104850000    7
 104860000    5
 104870000    4
 104880000    3
 104890000    3
 104900000    4
 104910000    4
 104920000    3
 104930000    5
 104940000    4
 104950000    5
 104960000    3
 104970000    4
 104980000    3
 104990000    3
 105000000    3
 105010000    3
 105020000    4
 105030000    4
 105040000    4
 105050000    3
 105060000    2
 105070000    4
 105080000    4
 105090000    4
 105100000    5
 105110000    2
 105120000    3
 105130000    5
 105140000    3
 105150000    4
 105160000    5
 105170000    4
 105180000    4
 105190000    4
 105200000    5
 105210000    4
 105220000    3
 105230000    2
 105240000    4
 105250000    4
 105260000    3
 105270000    2
 105280000    4
 105290000    3
 105300000    3
 105310000    5
 105320000    5
 105330000    4
 105340000    7
 105350000    4
 105360000    4
 105370000    3
 105380000    4
 105390000    3
 105400000    5
 105410000    4
 105420000    3
 105430000    5
 105440000    3
 105450000    4
 105460000    5
 105470000    3
 105480000    5
 105490000    5
 105500000    4
 105510000    5
 105520000    2
 105530000    4
 105540000    5
 105550000    5
 105560000    6
 105570000    4
 105580000    4
 105590000    4
 105600000    3
 105610000    5
 105620000    5
 105630000    3
 105640000    3
 105650000    2
 105660000    3
 105670000    5
 105680000    5
 105690000    4
 105700000    2
 105710000    4
 105720000    3
 105730000    4
 105740000    3
 105750000    4
 105760000    5
 105770000    3
 105780000    3
 105790000    3
 105800000    3
 105810000    3
 105820000    2
 105830000    3
 105840000    3
 105850000    3
 105860000    1
 105870000   16
 105880000   14
 105890000   10
 105900000    3
 105910000    5
 105920000    3
 105930000    3
 105940000    6
 105950000    4
 105960000    3
 105970000   18
 105980000   19
 105990000   19
 106000000   18
 106010000    4
 106020000    2
 106030000    5
 106040000    3
 106050000    4
 106060000    3
 106070000    5
 106080000    5
 106090000    3
 106100000    3
 106110000    4
 106120000    3
 106130000    5
 106140000    4
 106150000    5
 106160000    4
 106170000    4
 106180000   11
 106190000    8
 106200000   15
 106210000    5
 106220000    3
 106230000    3
 106240000    2
 106250000    3
 106260000    2
 106270000    4
 106280000    4
 106290000    3
 106300000    3
 106310000    2
 106320000    3
 106330000    3
 106340000    3
 106350000    4
 106360000    3
 106370000    3
 106380000    3
 106390000    4
 106400000    2
 106410000    3
 106420000    3
 106430000    3
 106440000    4
 106450000    3
 106460000    6
 106470000    4
 106480000    4
 106490000    4
 106500000    4
 106510000    3
 106520000    4
 106530000    4
 106540000    3
 106550000    4
 106560000    4
 106570000    2
 106580000    3
 106590000    2
 106600000    2
 106610000    3
 106620000    3
 106630000    4
 106640000    3
 106650000    4
 106660000    3
 106670000    3
 106680000    3
 106690000    3
 106700000    4
 106710000    3
 106720000    2
 106730000    3
 106740000    4
 106750000    4
 106760000    3
 106770000    4
 106780000   14
 106790000   12
 106800000    3
 106810000    3
 106820000    3
 106830000    2
 106840000    3
 106850000    3
 106860000    4
 106870000    5
 106880000    5
 106890000    4
 106900000    4
 106910000    3
 106920000    3
 106930000    2
 106940000    3
 106950000    3
 106960000    3
 106970000    2
 106980000    4
 106990000    3
 107000000    4
 107010000    4
 107020000    3
 107030000    8
 107040000    3
 107050000   10
 107060000    3
 107070000    5
 107080000    3
 107090000    3
 107100000    3
 107110000    3
 107120000    5
 107130000    5
 107140000    5
 107150000    4
 107160000    3
 107170000    5
 107180000   13
 107190000    5
 107200000    3
 107210000    4
 107220000    4
 107230000    5
 107240000    3
 107250000    5
 107260000    4
 107270000    3
 107280000    4
 107290000    3
 107300000    3
 107310000    3
 107320000    4
 107330000    4
 107340000    4
 107350000    2
 107360000    5
 107370000    5
 107380000    4
 107390000    5
 107400000    8
 107410000    7
 107420000    4
 107430000    4
 107440000    4
 107450000    4
 107460000    4
 107470000    5
 107480000    3
 107490000    4
 107500000    3
 107510000    4
 107520000    2
 107530000    5
 107540000    4
 107550000    3
 107560000    3
 107570000    6
 107580000    4
 107590000    3
 107600000    5
 107610000    5
 107620000    6
 107630000   22
 107640000   18
 107650000   16
 107660000   19
 107670000   21
 107680000   21
 107690000   18
 107700000   17
 107710000   19
 107720000   10
 107730000   18
 107740000   18
 107750000   18
 107760000    3
 107770000    4
 107780000    5
 107790000    4
 107800000    3
 107810000   12
 107820000    5
 107830000    7
 107840000    7
 107850000    7
 107860000    6
 107870000    3
 107880000    5
 107890000    3
 107900000    5
 107910000    4
 107920000    5
 107930000    5
 107940000    5
 107950000    5
 107960000    5
 107970000    7
 107980000    4
 107990000    4
 108000000    5
 108010000    7
 108020000    4
 108030000    5
 108040000    4
 108050000    4
 108060000    3
 108070000    3
 108080000    4
 108090000    2
 108100000    3
 108110000    3
 108120000    3
 108130000    3
 108140000    4
 108150000    3
 108160000    3
 108170000    3
 108180000    1
 108190000    3
 108200000    3
 108210000    3
 108220000    3
 108230000    3
 108240000    3
 108250000    3
 108260000    2
 108270000    3
 108280000    3
 108290000    2
 108300000    3
 108310000    4
 108320000    3
 108330000    5
 108340000    3
 108350000    5
 108360000    3
 108370000    3
 108380000    5
 108390000    5
 108400000    5
 108410000    5
 108420000    4
 108430000    3
 108440000    3
 108450000    4
 108460000    4
 108470000    3
 108480000    2
 108490000    4
 108500000    2
 108510000    5
 108520000    5
 108530000    4
 108540000    5
 108550000    5
 108560000    6
 108570000    5
 108580000    4
 108590000    4
 108600000    3
 108610000    4
 108620000    4
 108630000    3
 108640000    3
 108650000    4
 108660000    7
 108670000    6
 108680000    4
 108690000    3
 108700000    5
 108710000    5
 108720000    4
 108730000    3
 108740000    3
 108750000    3
 108760000    2
 108770000    6
 108780000    5
 108790000    5
 108800000    5
 108810000    4
 108820000    3
 108830000    3
 108840000    4
 108850000    5
 108860000    6
 108870000    3
 108880000    4
 108890000    3
 108900000    2
 108910000    2
 108920000    5
 108930000    3
 108940000    3
 108950000    3
 108960000    4
 108970000    3
 108980000    3
 108990000    5
 109000000    5
 109010000    5
 109020000    3
 109030000    4
 109040000    2
 109050000    3
 109060000    2
 109070000    5
 109080000    5
 109090000    7
 109100000    4
 109110000    4
 109120000    3
 109130000    3
 109140000    3
 109150000    4
 109160000    4
 109170000    3
 109180000    4
 109190000    3
 109200000    2
 109210000    3
 109220000    5
 109230000    5
 109240000    3
 109250000    4
 109260000    4
 109270000    5
 109280000    6
 109290000    3
 109300000    4
 109310000    3
 109320000    4
 109330000    6
 109340000   18
 109350000    7
 109360000   13
 109370000    8
 109380000    4
 109390000    5
 109400000    4
 109410000    5
 109420000    4
 109430000    7
 109440000    3
 109450000    4
 109460000    4
 109470000    6
 109480000    4
 109490000    4
 109500000    4
 109510000    5
 109520000    3
 109530000    3
 109540000    5
 109550000    3
 109560000    3
 109570000    3
 109580000    3
 109590000    3
 109600000    2
 109610000    2
 109620000    3
 109630000    3
 109640000    1
 109650000    3
 109660000    4
 109670000    3
 109680000    3
 109690000    3
 109700000    2
 109710000    3
 109720000    4
 109730000    9
 109740000   11
 109750000   15
 109760000    9
 109770000   15
 109780000   18
 109790000    4
 109800000    4
 109810000    3
 109820000    4
 109830000    3
 109840000    3
 109850000    3
 109860000    2
 109870000    3
 109880000    2
 109890000    3
 109900000    5
 109910000    3
 109920000    3
 109930000    4
 109940000    2
 109950000    3
 109960000    3
 109970000    8
 109980000    5
 109990000    4
 110000000   16
 110010000    6
 110020000    5
 110030000    4
 110040000    3
 110050000    4
 110060000    4
 110070000    5
 110080000    3
 110090000    3
 110100000    4
 110110000    3
 110120000    3
 110130000    3
 110140000    4
 110150000    5
 110160000    4
 110170000    5
 110180000    2
 110190000    3
 110200000    4
 110210000    5
 110220000   12
 110230000    4
 110240000    5
 110250000    5
 110260000    4
 110270000    5
 110280000    2
 110290000    2
 110300000    3
 110310000    6
 110320000   17
 110330000   19
 110340000   15
 110350000   17
 110360000   16
 110370000    4
 110380000   14
 110390000    4
 110400000    6
 110410000    4
 110420000    3
 110430000    4
 110440000   19
 110450000   10
 110460000    3
 110470000    4
 110480000    3
 110490000    3
 110500000    3
 110510000    3
 110520000    3
 110530000    3
 110540000    3
 110550000    3
 110560000    2
 110570000    3
 110580000    2
 110590000    4
 110600000    6
 110610000    6
 110620000   11
 110630000    5
 110640000    4
 110650000    8
 110660000   20
 110670000    6
 110680000    4
 110690000    5
 110700000    5
 110710000    5
 110720000    5
 110730000    5
 110740000    2
 110750000    4
 110760000    3
 110770000    3
 110780000    4
 110790000    3
 110800000    2
 110810000    3
 110820000    3
 110830000    3
 110840000    4
 110850000    3
 110860000    3
 110870000    4
 110880000    3
 110890000    3
 110900000    3
 110910000    3
 110920000    2
 110930000    3
 110940000    3
 110950000    3
 110960000    3
 110970000    2
 110980000    4
 110990000    2
 111000000    3
 111010000    3
 111020000    3
 111030000    3
 111040000    2
 111050000    4
 111060000    2
 111070000    3
 111080000    3
 111090000    3
 111100000    3
 111110000    2
 111120000    3
 111130000    3
 111140000    4
 111150000    4
 111160000    3
 111170000    3
 111180000    3
 111190000    3
 111200000    3
 111210000    5
 111220000    3
 111230000    3
 111240000    3
 111250000    3
 111260000    4
 111270000    2
 111280000    3
 111290000    3
 111300000    3
 111310000    5
 111320000    9
 111330000    3
 111340000    5
 111350000    4
 111360000    4
 111370000    3
 111380000    2
 111390000    3
 111400000    3
 111410000    2
 111420000    3
 111430000    2
 111440000    2
 111450000    2
 111460000    3
 111470000    4
 111480000    3
 111490000    3
 111500000    3
 111510000    3
 111520000   14
 111530000   13
 111540000    3
 111550000    3
 111560000    3
 111570000    3
 111580000    3
 111590000    4
 111600000    2
 111610000    4
 111620000    3
 111630000    3
 111640000    3
 111650000    3
 111660000    2
 111670000    3
 111680000    4
 111690000    4
 111700000    3
 111710000    3
 111720000    3
 111730000    3
 111740000    3
 111750000    3
 111760000    3
 111770000    2
 111780000    3
 111790000    3
 111800000    2
 111810000    3
 111820000    3
 111830000    2
 111840000    3
 111850000    2
 111860000    3
 111870000    2
 111880000    3
 111890000    3
 111900000    3
 111910000    2
 111920000    3
 111930000    3
 111940000    2
 111950000    3
 111960000    4
 111970000    3
 111980000    4
 111990000    4
 112000000    2
 112010000    4
 112020000    3
 112030000    3
 112040000    4
 112050000    4
 112060000    4
 112070000    3
 112080000    4
 112090000    3
 112100000    4
 112110000    4
 112120000    4
 112130000    3
 112140000    3
 112150000    4
 112160000    6
 112170000    3
 112180000    3
 112190000    4
 112200000    3
 112210000    3
 112220000    3
 112230000    3
 112240000    2
 112250000    2
 112260000    2
 112270000    3
 112280000    3
 112290000    3
 112300000    4
 112310000    3
 112320000    4
 112330000    5
 112340000    3
 112350000    3
 112360000    4
 112370000    3
 112380000    3
 112390000    4
 112400000    2
 112410000    2
 112420000    4
 112430000    4
 112440000    4
 112450000    3
 112460000    2
 112470000    2
 112480000    3
 112490000    3
 112500000    3
 112510000    2
 112520000    3
 112530000    4
 112540000    4
 112550000    4
 112560000    6
 112570000    4
 112580000    7
 112590000    5
 112600000    9
 112610000    5
 112620000    2
 112630000    2
 112640000    3
 112650000    3
 112660000    3
 112670000    4
 112680000    4
 112690000    2
 112700000    4
 112710000    3
 112720000    2
 112730000    3
 112740000    5
 112750000    2
 112760000    4
 112770000    3
 112780000    4
 112790000    1
 112800000    2
 112810000    3
 112820000    7
 112830000    4
 112840000    4
 112850000    4
 112860000    3
 112870000    4
 112880000    5
 112890000    3
 112900000    3
 112910000    3
 112920000    3
 112930000    3
 112940000    2
 112950000    4
 112960000    4
 112970000    4
 112980000    3
 112990000    4
 113000000    4
 113010000    4
 113020000    3
 113030000    4
 113040000    2
 113050000    6
 113060000    4
 113070000    5
 113080000    4
 113090000    5
 113100000    4
 113110000    5
 113120000    4
 113130000    5
 113140000    4
 113150000    5
 113160000    8
 113170000    6
 113180000    6
 113190000    4
 113200000    4
 113210000    3
 113220000    5
 113230000    4
 113240000    3
 113250000    3
 113260000    4
 113270000    4
 113280000    4
 113290000    3
 113300000    5
 113310000    4
 113320000    3
 113330000    3
 113340000    4
 113350000    4
 113360000    5
 113370000    3
 113380000    4
 113390000    6
 113400000    4
 113410000    4
 113420000    4
 113430000    3
 113440000    3
 113450000    3
 113460000    3
 113470000    3
 113480000    2
 113490000    3
 113500000    4
 113510000    4
 113520000    5
 113530000    3
 113540000    3
 113550000    3
 113560000    2
 113570000    2
 113580000    3
 113590000    3
 113600000    2
 113610000    4
 113620000    2
 113630000    4
 113640000    3
 113650000    3
 113660000    3
 113670000    3
 113680000    2
 113690000    2
 113700000    3
 113710000    3
 113720000    3
 113730000    3
 113740000    3
 113750000    2
 113760000    3
 113770000    4
 113780000    3
 113790000    2
 113800000    3
 113810000    2
 113820000    2
 113830000    3
 113840000    3
 113850000    3
 113860000    2
 113870000    3
 113880000    3
 113890000    2
 113900000    2
 113910000    4
 113920000    3
 113930000    3
 113940000    5
 113950000    4
 113960000    4
 113970000    5
 113980000    5
 113990000    4
 114000000    4
 114010000    5
 114020000    4
 114030000    3
 114040000    6
 114050000    4
 114060000    4
 114070000    4
 114080000    3
 114090000    2
 114100000    5
 114110000    3
 114120000    6
 114130000    4
 114140000    3
 114150000    3
 114160000    3
 114170000    4
 114180000    4
 114190000    2
 114200000    3
 114210000    3
 114220000    2
 114230000    3
 114240000    4
 114250000    3
 114260000   12
 114270000    4
 114280000    5
 114290000    7
 114300000    5
 114310000    7
 114320000    9
 114330000    7
 114340000    6
 114350000    3
 114360000    5
 114370000    5
 114380000    6
 114390000    4
 114400000    5
 114410000    5
 114420000    3
 114430000    8
 114440000    7
 114450000    7
 114460000    5
 114470000    4
 114480000    4
 114490000    3
 114500000    3
 114510000    4
 114520000    3
 114530000    4
 114540000    4
 114550000    3
 114560000    4
 114570000    7
 114580000    7
 114590000    6
 114600000    7
 114610000    5
 114620000    7
 114630000    4
 114640000    5
 114650000    4
 114660000    3
 114670000    3
 114680000    3
 114690000    3
 114700000    4
 114710000    3
 114720000    4
 114730000    2
 114740000    3
 114750000    3
 114760000    2
 114770000    6
 114780000    3
 114790000    4
 114800000    4
 114810000    2
 114820000    3
 114830000    3
 114840000    4
 114850000    4
 114860000    4
 114870000    3
 114880000    2
 114890000    4
 114900000    3
 114910000    3
 114920000    3
 114930000    4
 114940000    4
 114950000    5
 114960000    4
 114970000    4
 114980000    4
 114990000    3
 115000000    3
 115010000    3
 115020000    3
 115030000    3
 115040000    4
 115050000    5
 115060000    3
 115070000    3
 115080000    3
 115090000    3
 115100000    4
 115110000    3
 115120000    3
 115130000    3
 115140000    2
 115150000    3
 115160000    3
 115170000    4
 115180000    5
 115190000    4
 115200000    3
 115210000    3
 115220000    4
 115230000    3
 115240000    3
 115250000    2
 115260000    3
 115270000    2
 115280000    4
 115290000    3
 115300000    2
 115310000    4
 115320000    3
 115330000    3
 115340000    4
 115350000    4
 115360000    5
 115370000    3
 115380000    3
 115390000    3
 115400000    3
 115410000    3
 115420000    3
 115430000    3
 115440000    3
 115450000    2
 115460000    7
 115470000    4
 115480000    4
 115490000    2
 115500000    3
 115510000   12
 115520000   14
 115530000    9
 115540000    4
 115550000    4
 115560000    4
 115570000    3
 115580000    4
 115590000    3
 115600000    5
 115610000    5
 115620000    4
 115630000    4
 115640000    4
 115650000    4
 115660000    4
 115670000    3
 115680000    3
 115690000    5
 115700000    3
 115710000    5
 115720000    5
 115730000    7
 115740000    4
 115750000    4
 115760000    4
 115770000    4
 115780000    2
 115790000    4
 115800000    3
 115810000    3
 115820000    3
 115830000    3
 115840000    4
 115850000    3
 115860000    3
 115870000    5
 115880000    5
 115890000    2
 115900000    3
 115910000    4
 115920000    3
 115930000    3
 115940000    2
 115950000    7
 115960000    4
 115970000    3
 115980000    4
 115990000    4
 116000000    3
 116010000    3
 116020000    4
 116030000    2
 116040000    1
 116050000    3
 116060000    2
 116070000    3
 116080000    2
 116090000    3
 116100000    4
 116110000    2
 116120000    3
 116130000    2
 116140000    4
 116150000    3
 116160000    2
 116170000    3
 116180000    3
 116190000    2
 116200000    3
 116210000    2
 116220000    3
 116230000    3
 116240000    3
 116250000    2
 116260000    3
 116270000    3
 116280000    3
 116290000    3
 116300000    2
 116310000    4
 116320000    3
 116330000    4
 116340000    3
 116350000    5
 116360000    2
 116370000    3
 116380000    4
 116390000    5
 116400000    3
 116410000    3
 116420000    2
 116430000    3
 116440000   14
 116450000    5
 116460000    5
 116470000    4
 116480000    5
 116490000    4
 116500000    4
 116510000    4
 116520000    3
 116530000    6
 116540000    3
 116550000    4
 116560000    4
 116570000    4
 116580000    3
 116590000    3
 116600000    3
 116610000    2
 116620000    2
 116630000    3
 116640000    4
 116650000    3
 116660000    4
 116670000    4
 116680000    3
 116690000    2
 116700000    4
 116710000    3
 116720000    3
 116730000    3
 116740000    4
 116750000    5
 116760000    3
 116770000    3
 116780000    3
 116790000    4
 116800000    4
 116810000    3
 116820000    2
 116830000    3
 116840000    4
 116850000    4
 116860000    5
 116870000    3
 116880000    3
 116890000    5
 116900000    4
 116910000    4
 116920000    4
 116930000    3
 116940000    3
 116950000    5
 116960000    2
 116970000    3
 116980000    4
 116990000    3
 117000000    4
 117010000    3
 117020000    4
 117030000    3
 117040000    3
 117050000    3
 117060000    5
 117070000    3
 117080000    3
 117090000    4
 117100000    3
 117110000    5
 117120000    3
 117130000    2
 117140000    5
 117150000    3
 117160000    3
 117170000    3
 117180000    3
 117190000    3
 117200000    3
 117210000    3
 117220000    4
 117230000    4
 117240000    5
 117250000    3
 117260000    3
 117270000    3
 117280000    3
 117290000    3
 117300000    4
 117310000    3
 117320000    3
 117330000    4
 117340000    5
 117350000    2
 117360000    3
 117370000    2
 117380000    3
 117390000    3
 117400000    3
 117410000    3
 117420000    4
 117430000    4
 117440000    9
 117450000    3
 117460000    2
 117470000    3
 117480000    3
 117490000    3
 117500000    3
 117510000    3
 117520000    3
 117530000    2
 117540000    2
 117550000    4
 117560000    2
 117570000    3
 117580000    2
 117590000    3
 117600000    3
 117610000    3
 117620000    3
 117630000    3
 117640000    3
 117650000    3
 117660000    3
 117670000    4
 117680000    3
 117690000    3
 117700000    3
 117710000    3
 117720000    4
 117730000    2
 117740000    3
 117750000    3
 117760000    3
 117770000    2
 117780000    6
 117790000    3
 117800000    4
 117810000    3
 117820000    3
 117830000    2
 117840000    3
 117850000    2
 117860000    2
 117870000    3
 117880000    3
 117890000    2
 117900000    1
 117910000    3
 117920000    3
 117930000    3
 117940000    4
 117950000    3
 117960000    3
 117970000    3
 117980000    3
 117990000    2
 118000000    3
 118010000    3
 118020000    3
 118030000    3
 118040000    3
 118050000    3
 118060000    3
 118070000    4
 118080000    5
 118090000    4
 118100000    2
 118110000    3
 118120000    3
 118130000    3
 118140000    3
 118150000    3
 118160000    4
 118170000    3
 118180000    4
 118190000    4
 118200000    3
 118210000    3
 118220000    4
 118230000    3
 118240000    7
 118250000    3
 118260000    3
 118270000    5
 118280000    3
 118290000    4
 118300000    2
 118310000    3
 118320000    2
 118330000    5
 118340000    3
 118350000    6
 118360000   17
 118370000   10
 118380000   13
 118390000   13
 118400000    4
 118410000    2
 118420000    3
 118430000    2
 118440000    4
 118450000    3
 118460000    2
 118470000    3
 118480000    4
 118490000    6
 118500000    4
 118510000    4
 118520000    5
 118530000    2
 118540000    2
 118550000    4
 118560000    3
 118570000    3
 118580000    3
 118590000    2
 118600000    3
 118610000    2
 118620000    4
 118630000    3
 118640000    4
 118650000    3
 118660000    3
 118670000    3
 118680000    3
 118690000    3
 118700000    3
 118710000    2
 118720000    3
 118730000    2
 118740000    3
 118750000    3
 118760000    4
 118770000    3
 118780000    4
 118790000    3
 118800000    3
 118810000    2
 118820000    3
 118830000    2
 118840000    2
 118850000    3
 118860000    2
 118870000    3
 118880000    3
 118890000    3
 118900000    3
 118910000    3
 118920000    3
 118930000    3
 118940000    4
 118950000    2
 118960000    3
 118970000    3
 118980000    4
 118990000    3
 119000000    4
 119010000    2
 119020000    8
 119030000    5
 119040000    9
 119050000    3
 119060000    3
 119070000    4
 119080000    4
 119090000    5
 119100000    4
 119110000    4
 119120000    2
 119130000    3
 119140000    5
 119150000    4
 119160000    3
 119170000    3
 119180000    3
 119190000    3
 119200000    3
 119210000    3
 119220000    3
 119230000    4
 119240000    3
 119250000    3
 119260000    4
 119270000    5
 119280000    4
 119290000    3
 119300000    5
 119310000    2
 119320000    3
 119330000    6
 119340000    6
 119350000    7
 119360000    3
 119370000    3
 119380000    2
 119390000    2
 119400000    3
 119410000    3
 119420000    3
 119430000    2
 119440000    3
 119450000    3
 119460000    4
 119470000    4
 119480000    4
 119490000    5
 119500000    3
 119510000    4
 119520000    4
 119530000    3
 119540000    4
 119550000    3
 119560000    5
 119570000    4
 119580000    4
 119590000    5
 119600000    3
 119610000    3
 119620000    4
 119630000   15
 119640000   11
 119650000   13
 119660000   17
 119670000   17
 119680000   12
 119690000   23
 119700000   21
 119710000   19
 119720000   19
 119730000   20
 119740000   18
 119750000   19
 119760000   20
 119770000   18
 119780000    7
 119790000   14
 119800000    8
 119810000   11
 119820000    4
 119830000    3
 119840000    4
 119850000    4
 119860000    3
 119870000    5
 119880000    5
 119890000    5
 119900000    7
 119910000    3
 119920000    4
 119930000    5
 119940000    5
 119950000    5
 119960000    7
 119970000    3
 119980000    3
 119990000    3
 120000000    3
 120000000    3
 120010000    3
 120020000    2
 120030000    3
 120040000    2
 120050000    3
 120060000    4
 120070000    5
 120080000    4
 120090000    4
 120100000    4
 120110000    3
 120120000    3
 120130000    3
 120140000    3
 120150000    2
 120160000    2
 120170000    4
 120180000    3
 120190000    3
 120200000    4
 120210000    4
 120220000   19
 120230000   17
 120240000   13
 120250000   19
 120260000   19
 120270000    6
 120280000    5
 120290000    3
 120300000    4
 120310000    5
 120320000    7
 120330000    3
 120340000    4
 120350000    5
 120360000    5
 120370000    3
 120380000    5
 120390000    3
 120400000    3
 120410000    4
 120420000    3
 120430000    4
 120440000    5
 120450000    3
 120460000    3
 120470000    5
 120480000    5
 120490000    3
 120500000    7
 120510000    4
 120520000    4
 120530000    3
 120540000    3
 120550000    4
 120560000    5
 120570000    3
 120580000    8
 120590000    5
 120600000    3
 120610000    3
 120620000    3
 120630000    3
 120640000    3
 120650000    4
 120660000    5
 120670000    4
 120680000    3
 120690000    3
 120700000    4
 120710000    2
 120720000    4
 120730000    4
 120740000    3
 120750000    4
 120760000    4
 120770000    3
 120780000    3
 120790000   11
 120800000    2
 120810000    3
 120820000    2
 120830000    4
 120840000    3
 120850000    3
 120860000    3
 120870000    4
 120880000    3
 120890000    4
 120900000    3
 120910000    3
 120920000    3
 120930000    5
 120940000    3
 120950000    4
 120960000    4
 120970000    2
 120980000    2
 120990000    4
 121000000    3
 121010000    3
 121020000    3
 121030000    2
 121040000    3
 121050000    3
 121060000    6
 121070000    4
 121080000    3
 121090000    4
 121100000    3
 121110000    3
 121120000    3
 121130000    4
 121140000    4
 121150000    5
 121160000    5
 121170000    6
 121180000    3
 121190000    2
 121200000    3
 121210000    3
 121220000    2
 121230000    3
 121240000    3
 121250000    5
 121260000    4
 121270000    3
 121280000    4
 121290000    2
 121300000    3
 121310000    9
 121320000    3
 121330000    2
 121340000    4
 121350000    4
 121360000    3
 121370000    3
 121380000    4
 121390000   13
 121400000    3
 121410000    3
 121420000    3
 121430000    2
 121440000    5
 121450000    3
 121460000    3
 121470000    3
 121480000    4
 121490000    3
 121500000    3
 121510000    2
 121520000    4
 121530000    3
 121540000    3
 121550000    3
 121560000    3
 121570000    5
 121580000    3
 121590000    4
 121600000    3
 121610000    3
 121620000    6
 121630000    3
 121640000    3
 121650000    3
 121660000    4
 121670000    5
 121680000    5
 121690000    3
 121700000    2
 121710000    4
 121720000    4
 121730000    4
 121740000    5
 121750000    4
 121760000    2
 121770000    3
 121780000    4
 121790000    3
 121800000    4
 121810000    5
 121820000    3
 121830000    6
 121840000    4
 121850000    7
 121860000    2
 121870000    3
 121880000    4
 121890000    3
 121900000    5
 121910000    3
 121920000    4
 121930000    3
 121940000    4
 121950000    3
 121960000    3
 121970000    5
 121980000    2
 121990000    4
 122000000    4
 122010000    5
 122020000    3
 122030000    3
 122040000    4
 122050000    3
 122060000    5
 122070000    4
 122080000    3
 122090000    3
 122100000    3
 122110000    7
 122120000    5
 122130000    4
 122140000    3
 122150000    3
 122160000    4
 122170000    3
 122180000    3
 122190000    3
 122200000    3
 122210000    3
 122220000   11
 122230000   17
 122240000   19
 122250000   16
 122260000   17
 122270000   16
 122280000    9
 122290000    3
 122300000    3
 122310000    3
 122320000    3
 122330000    2
 122340000    4
 122350000    3
 122360000    4
 122370000    4
 122380000    3
 122390000    4
 122400000    4
 122410000    2
 122420000    2
 122430000    3
 122440000    3
 122450000    4
 122460000    7
 122470000    5
 122480000    3
 122490000    5
 122500000   11
 122510000   11
 122520000    4
 122530000    3
 122540000    2
 122550000    3
 122560000    4
 122570000    3
 122580000    3
 122590000    4
 122600000    4
 122610000    3
 122620000    3
 122630000    2
 122640000    2
 122650000    4
 122660000    5
 122670000    3
 122680000    2
 122690000    3
 122700000    5
 122710000    4
 122720000    3
 122730000    3
 122740000    3
 122750000    2
 122760000    3
 122770000    3
 122780000    3
 122790000    4
 122800000    4
 122810000    4
 122820000    5
 122830000   17
 122840000    5
 122850000    4
 122860000    2
 122870000    5
 122880000    4
 122890000    4
 122900000   13
 122910000   16
 122920000   18
 122930000    4
 122940000    4
 122950000    3
 122960000    5
 122970000    4
 122980000    3
 122990000    4
 123000000    2
 123010000    3
 123020000    3
 123030000    4
 123040000    3
 123050000    3
 123060000    3
 123070000    4
 123080000    3
 123090000    4
 123100000    4
 123110000    4
 123120000    3
 123130000    4
 123140000    3
 123150000    4
 123160000    3
 123170000    4
 123180000    3
 123190000    5
 123200000    4
 123210000    3
 123220000    3
 123230000    5
 123240000    5
 123250000    4
 123260000    4
 123270000    4
 123280000    2
 123290000    3
 123300000    3
 123310000    3
 123320000    4
 123330000    2
 123340000    3
 123350000   10
 123360000    9
 123370000   10
 123380000    6
 123390000    4
 123400000    3
 123410000    5
 123420000    3
 123430000    3
 123440000    3
 123450000    3
 123460000    3
 123470000    4
 123480000    4
 123490000    2
 123500000    2
 123510000    4
 123520000    2
 123530000    3
 123540000    3
 123550000    3
 123560000    5
 123570000    3
 123580000    3
 123590000    3
 123600000    3
 123610000    2
 123620000    4
 123630000    2
 123640000    7
 123650000    3
 123660000    3
 123670000    3
 123680000    3
 123690000    3
 123700000    4
 123710000    4
 123720000    4
 123730000    3
 123740000    3
 123750000    5
 123760000    4
 123770000   13
 123780000   12
 123790000    4
 123800000    3
 123810000    3
 123820000    3
 123830000    4
 123840000    3
 123850000    4
 123860000    4
 123870000    3
 123880000    4
 123890000    5
 123900000    3
 123910000    2
 123920000    4
 123930000    5
 123940000    4
 123950000    4
 123960000    4
 123970000    4
 123980000    3
 123990000   16
 124000000   21
 124010000   23
 124020000   17
 124030000   14
 124040000   18
 124050000   15
 124060000   13
 124070000   19
 124080000   20
 124090000   15
 124100000   23
 124110000   17
 124120000   21
 124130000   20
 124140000   22
 124150000   19
 124160000   10
 124170000   18
 124180000   18
 124190000   14
 124200000    4
 124210000    5
 124220000    3
 124230000    5
 124240000    4
 124250000    4
 124260000    2
 124270000    5
 124280000    5
 124290000    6
 124300000    7
 124310000    4
 124320000    3
 124330000    3
 124340000    4
 124350000    3
 124360000    3
 124370000    2
 124380000    3
 124390000    4
 124400000    3
 124410000    4
 124420000    3
 124430000    3
 124440000    4
 124450000    5
 124460000    4
 124470000    3
 124480000    4
 124490000    3
 124500000    3
 124510000    2
 124520000    3
 124530000    3
 124540000    3
 124550000    2
 124560000    3
 124570000    2
 124580000    4
 124590000    3
 124600000    2
 124610000    2
 124620000    3
 124630000    3
 124640000    3
 124650000    3
 124660000    3
 124670000    4
 124680000    4
 124690000    2
 124700000    3
 124710000    3
 124720000    4
 124730000    3
 124740000    3
 124750000    3
 124760000    4
 124770000    5
 124780000    4
 124790000    4
 124800000    5
 124810000    3
 124820000    4
 124830000    2
 124840000    5
 124850000    6
 124860000   15
 124870000    5
 124880000    5
 124890000    5
 124900000    3
 124910000    6
 124920000    4
 124930000    3
 124940000    4
 124950000    4
 124960000    3
 124970000    2
 124980000    3
 124990000    4
 125000000    2
 125010000    3
 125020000    4
 125030000    4
 125040000    4
 125050000    4
 125060000    2
 125070000    2
 125080000    3
 125090000    3
 125100000    4
 125110000    5
 125120000    4
 125130000    3
 125140000    4
 125150000    3
 125160000    4
 125170000    5
 125180000    2
 125190000    4
 125200000    5
 125210000    3
 125220000    4
 125230000    5
 125240000    7
 125250000    3
 125260000    4
 125270000    5
 125280000    2
 125290000    4
 125300000    3
 125310000    4
 125320000    3
 125330000    5
 125340000    2
 125350000    4
 125360000    5
 125370000    4
 125380000    4
 125390000    5
 125400000    2
 125410000    7
 125420000    2
 125430000    4
 125440000    5
 125450000    4
 125460000    4
 125470000    4
 125480000    3
 125490000    5
 125500000    4
 125510000    4
 125520000    2
 125530000    5
 125540000    3
 125550000    3
 125560000    3
 125570000    3
 125580000    4
 125590000    3
 125600000    3
 125610000    3
 125620000    3
 125630000    3
 125640000    3
 125650000    3
 125660000    3
 125670000    3
 125680000    3
 125690000    3
 125700000    4
 125710000    5
 125720000    3
 125730000    5
 125740000    3
 125750000    3
 125760000    3
 125770000    3
 125780000    3
 125790000    3
 125800000    4
 125810000    2
 125820000    2
 125830000    4
 125840000    3
 125850000    4
 125860000    3
 125870000    4
 125880000    4
 125890000    3
 125900000    3
 125910000    3
 125920000    3
 125930000    3
 125940000    3
 125950000    3
 125960000    2
 125970000    2
 125980000    3
 125990000    4
 126000000    3
 126010000    3
 126020000    5
 126030000    3
 126040000    3
 126050000    8
 126060000    3
 126070000    3
 126080000    3
 126090000    3
 126100000    4
 126110000    4
 126120000    5
 126130000    3
 126140000    4
 126150000    3
 126160000    3
 126170000    3
 126180000    3
 126190000    3
 126200000    3
 126210000    3
 126220000    3
 126230000    4
 126240000    3
 126250000    3
 126260000    3
 126270000    3
 126280000    3
 126290000    3
 126300000    3
 126310000    3
 126320000    3
 126330000    3
 126340000    5
 126350000    3
 126360000    2
 126370000    3
 126380000    4
 126390000    3
 126400000    2
 126410000    3
 126420000    4
 126430000    4
 126440000    3
 126450000    3
 126460000    3
 126470000    4
 126480000    3
 126490000    3
 126500000    4
 126510000    3
 126520000    5
 126530000    4
 126540000    3
 126550000    3
 126560000    3
 126570000    2
 126580000    3
 126590000    3
 126600000    3
 126610000    3
 126620000    3
 126630000    4
 126640000    2
 126650000    3
 126660000    2
 126670000    4
 126680000    3
 126690000    2
 126700000    3
 126710000    3
 126720000    2
 126730000    3
 126740000    3
 126750000    5
 126760000    3
 126770000    2
 126780000    5
 126790000    3
 126800000    3
 126810000    3
 126820000    3
 126830000    3
 126840000    4
 126850000    4
 126860000    3
 126870000    3
 126880000    2
 126890000    3
 126900000    3
 126910000    3
 126920000    2
 126930000    2
 126940000    4
 126950000    3
 126960000    2
 126970000    2
 126980000    2
 126990000    3
 127000000    3
 127010000    3
 127020000    4
 127030000    3
 127040000    3
 127050000    3
 127060000    3
 127070000    3
 127080000    4
 127090000    4
 127100000    4
 127110000    3
 127120000    3
 127130000    8
 127140000    4
 127150000    3
 127160000    4
 127170000    2
 127180000    3
 127190000    3
 127200000    2
 127210000    5
 127220000    4
 127230000    3
 127240000    4
 127250000    2
 127260000    3
 127270000    6
 127280000    3
 127290000    3
 127300000    2
 127310000    3
 127320000    3
 127330000    3
 127340000    2
 127350000    2
 127360000    3
 127370000    4
 127380000    2
 127390000    3
 127400000    3
 127410000    3
 127420000    3
 127430000    3
 127440000    3
 127450000    3
 127460000    3
 127470000    2
 127480000    4
 127490000    3
 127500000    3
 127510000    2
 127520000    3
 127530000    2
 127540000    3
 127550000    2
 127560000    2
 127570000    2
 127580000    3
 127590000    3
 127600000    3
 127610000    3
 127620000    3
 127630000    4
 127640000    3
 127650000    2
 127660000    2
 127670000   10
 127680000    3
 127690000    2
 127700000    3
 127710000    3
 127720000    5
 127730000    3
 127740000    2
 127750000    3
 127760000    3
 127770000    2
 127780000    4
 127790000    3
 127800000    2
 127810000    9
 127820000    3
 127830000    3
 127840000    3
 127850000    2
 127860000    3
 127870000    3
 127880000    3
 127890000    4
 127900000    3
 127910000    3
 127920000    4
 127930000    3
 127940000    3
 127950000    4
 127960000    4
 127970000    4
 127980000    3
 127990000    2
 128000000    4
 128010000    5
 128020000    3
 128030000    3
 128040000    3
 128050000    7
 128060000    3
 128070000    3
 128080000    4
 128090000    3
 128100000    3
 128110000    2
 128120000    5
 128130000    4
 128140000    3
 128150000    4
 128160000    3
 128170000    3
 128180000    2
 128190000    4
 128200000    3
 128210000    3
 128220000    3
 128230000    2
 128240000    4
 128250000    3
 128260000    3
 128270000    3
 128280000    3
 128290000    3
 128300000    3
 128310000    4
 128320000    5
 128330000    3
 128340000    4
 128350000    2
 128360000    5
 128370000    3
 128380000    4
 128390000    5
 128400000    3
 128410000    3
 128420000    5
 128430000    3
 128440000    2
 128450000    4
 128460000    2
 128470000    2
 128480000    1
 128490000    3
 128500000    2
 128510000    3
 128520000    3
 128530000    3
 128540000    3
 128550000    4
 128560000    1
 128570000    3
 128580000    3
 128590000    4
 128600000    3
 128610000    3
 128620000    3
 128630000    3
 128640000    3
 128650000    3
 128660000    2
 128670000    4
 128680000    3
 128690000    5
 128700000    4
 128710000    2
 128720000    2
 128730000    4
 128740000    7
 128750000    6
 128760000    7
 128770000    7
 128780000    5
 128790000    4
 128800000    5
 128810000    4
 128820000    5
 128830000    9
 128840000    4
 128850000    3
 128860000    3
 128870000    5
 128880000    4
 128890000    5
 128900000    4
 128910000    3
 128920000    4
 128930000    5
 128940000    7
 128950000    3
 128960000    2
 128970000    5
 128980000    5
 128990000    3
 129000000    7
 129010000    5
 129020000    3
 129030000    2
 129040000    4
 129050000   10
 129060000    3
 129070000    4
 129080000    6
 129090000    9
 129100000    3
 129110000    3
 129120000    4
 129130000    3
 129140000    3
 129150000    5
 129160000    4
 129170000    9
 129180000   19
 129190000   18
 129200000   17
 129210000   15
 129220000   18
 129230000   18
 129240000   18
 129250000   12
 129260000    9
 129270000    7
 129280000   17
 129290000   23
 129300000   16
 129310000   19
 129320000   20
 129330000   22
 129340000   22
 129350000    7
 129360000    6
 129370000    4
 129380000    4
 129390000    4
 129400000    3
 129410000    3
 129420000    3
 129430000    3
 129440000    4
 129450000    3
 129460000    3
 129470000    3
 129480000    3
 129490000    4
 129500000    3
 129510000    2
 129520000    4
 129530000    4
 129540000    4
 129550000    3
 129560000    3
 129570000    4
 129580000    8
 129590000    4
 129600000    3
 129610000    3
 129620000    2
 129630000    3
 129640000    2
 129650000    4
 129660000    5
 129670000    5
 129680000    3
 129690000    3
 129700000    3
 129710000    3
 129720000    3
 129730000    2
 129740000    3
 129750000    3
 129760000    3
 129770000    3
 129780000    5
 129790000    5
 129800000    5
 129810000    4
 129820000    3
 129830000    5
 129840000    5
 129850000    5
 129860000    3
 129870000    2
 129880000    4
 129890000    4
 129900000    4
 129910000    4
 129920000    4
 129930000    4
 129940000    5
 129950000    4
 129960000    5
 129970000    3
 129980000    4
 129990000    2
 130000000    2
 130010000    5
 130020000    4
 130030000    3
 130040000    4
 130050000    3
 130060000    5
 130070000    8
 130080000    4
 130090000    5
 130100000    5
 130110000    4
 130120000    5
 130130000    5
 130140000    4
 130150000    3
 130160000    4
 130170000   13
 130180000   19
 130190000   18
 130200000   13
 130210000   11
 130220000    3
 130230000    3
 130240000    7
 130250000    9
 130260000    3
 130270000    4
 130280000    3
 130290000    5
 130300000    3
 130310000    3
 130320000    5
 130330000    3
 130340000    3
 130350000    3
 130360000    3
 130370000    2
 130380000    3
 130390000    2
 130400000    3
 130410000    3
 130420000    3
 130430000    2
 130440000    4
 130450000    3
 130460000    2
 130470000    3
 130480000    3
 130490000    2
 130500000    3
 130510000    4
 130520000    3
 130530000    3
 130540000    4
 130550000    3
 130560000    3
 130570000    4
 130580000    2
 130590000    3
 130600000    3
 130610000    3
 130620000    3
 130630000    3
 130640000    3
 130650000    2
 130660000    3
 130670000    3
 130680000    3
 130690000    1
 130700000    2
 130710000    3
 130720000    3
 130730000    3
 130740000    2
 130750000    3
 130760000    3
 130770000    4
 130780000    3
 130790000    3
 130800000    4
 130810000    3
 130820000    4
 130830000    4
 130840000    4
 130850000    3
 130860000    3
 130870000    2
 130880000    4
 130890000    1
 130900000    3
 130910000    4
 130920000    2
 130930000    3
 130940000    3
 130950000    4
 130960000    4
 130970000    3
 130980000    2
 130990000    3
 131000000    3
 131010000    2
 131020000    4
 131030000    3
 131040000    2
 131050000    4
 131060000    3
 131070000    5
 131080000    5
 131090000   16
 131100000   18
 131110000   10
 131120000   14
 131130000   16
 131140000    4
 131150000    4
 131160000    7
 131170000    3
 131180000    2
 131190000    3
 131200000    3
 131210000    3
 131220000    3
 131230000    3
 131240000    4
 131250000    4
 131260000    4
 131270000    5
 131280000    4
 131290000    3
 131300000    5
 131310000    3
 131320000    3
 131330000    4
 131340000    4
 131350000    7
 131360000    4
 131370000    3
 131380000    2
 131390000    3
 131400000    4
 131410000    4
 131420000    3
 131430000    3
 131440000    3
 131450000    4
 131460000    3
 131470000    3
 131480000    3
 131490000    4
 131500000    4
 131510000    4
 131520000   12
 131530000   16
 131540000    3
 131550000    2
 131560000    6
 131570000    4
 131580000    4
 131590000    4
 131600000    4
 131610000    2
 131620000    7
 131630000    4
 131640000    4
 131650000    4
 131660000    2
 131670000    3
 131680000    9
 131690000   12
 131700000    9
 131710000   12
 131720000    3
 131730000    4
 131740000    3
 131750000    4
 131760000    3
 131770000    6
 131780000    5
 131790000    5
 131800000    5
 131810000    4
 131820000    4
 131830000    4
 131840000    4
 131850000    5
 131860000    4
 131870000    5
 131880000    9
 131890000    6
 131900000    4
 131910000    3
 131920000    3
 131930000    3
 131940000    3
 131950000    2
 131960000    3
 131970000    5
 131980000    2
 131990000    4
 132000000    3
 132010000    3
 132020000    5
 132030000    3
 132040000    4
 132050000    4
 132060000    2
 132070000    3
 132080000    4
 132090000    3
 132100000    3
 132110000    3
 132120000    3
 132130000    3
 132140000    4
 132150000    3
 132160000    3
 132170000    2
 132180000    2
 132190000    4
 132200000    3
 132210000    3
 132220000    3
 132230000    3
 132240000    2
 132250000    3
 132260000    3
 132270000    4
 132280000    3
 132290000    3
 132300000    2
 132310000    7
 132320000   13
 132330000   12
 132340000   12
 132350000   12
 132360000   15
 132370000   17
 132380000    4
 132390000    3
 132400000    4
 132410000    3
 132420000    2
 132430000    4
 132440000    3
 132450000    4
 132460000    2
 132470000    3
 132480000    5
 132490000    4
 132500000    3
 132510000    2
 132520000    3
 132530000    3
 132540000    4
 132550000    4
 132560000    2
 132570000    4
 132580000    4
 132590000    2
 132600000    3
 132610000    3
 132620000    4
 132630000    3
 132640000    5
 132650000    4
 132660000    3
 132670000    2
 132680000    4
 132690000    4
 132700000    3
 132710000    5
 132720000    4
 132730000    5
 132740000    4
 132750000    2
 132760000    3
 132770000    8
 132780000    3
 132790000    3
 132800000    4
 132810000    4
 132820000    2
 132830000    4
 132840000    5
 132850000    4
 132860000    3
 132870000    3
 132880000    3
 132890000    3
 132900000    3
 132910000    5
 132920000    4
 132930000    3
 132940000    3
 132950000    3
 132960000    3
 132970000    3
 132980000    4
 132990000    3
 133000000    3
 133010000    3
 133020000    3
 133030000    2
 133040000    3
 133050000    3
 133060000    3
 133070000    4
 133080000    3
 133090000    4
 133100000    4
 133110000    8
 133120000    2
 133130000    2
 133140000    3
 133150000    3
 133160000    3
 133170000    2
 133180000    3
 133190000    3
 133200000    4
 133210000    1
 133220000    4
 133230000    4
 133240000    4
 133250000    3
 133260000    3
 133270000    3
 133280000    2
 133290000    4
 133300000    2
 133310000    3
 133320000    2
 133330000    3
 133340000    3
 133350000    4
 133360000    4
 133370000    4
 133380000    3
 133390000    4
 133400000    3
 133410000    4
 133420000    3
 133430000    4
 133440000    5
 133450000    3
 133460000    5
 133470000    4
 133480000    4
 133490000    3
 133500000    3
 133510000    3
 133520000    4
 133530000    4
 133540000    3
 133550000    4
 133560000    4
 133570000    4
 133580000    7
 133590000    3
 133600000    4
 133610000    4
 133620000    4
 133630000    3
 133640000    2
 133650000    3
 133660000    4
 133670000    3
 133680000    3
 133690000    3
 133700000    4
 133710000    4
 133720000    2
 133730000    3
 133740000    3
 133750000    3
 133760000    3
 133770000    2
 133780000    2
 133790000    3
 133800000    5
 133810000    3
 133820000    4
 133830000    5
 133840000    3
 133850000    3
 133860000    5
 133870000    2
 133880000    3
 133890000    3
 133900000    3
 133910000    7
 133920000    4
 133930000    3
 133940000    4
 133950000    3
 133960000    4
 133970000    5
 133980000    4
 133990000    5
 134000000    4
 134010000    4
 134020000    5
 134030000    3
 134040000    5
 134050000    3
 134060000    5
 134070000    4
 134080000    4
 134090000    3
 134100000    3
 134110000    3
 134120000    3
 134130000    3
 134140000    3
 134150000    4
 134160000    4
 134170000    4
 134180000    4
 134190000    3
 134200000    3
 134210000    3
 134220000    4
 134230000    5
 134240000    2
 134250000    4
 134260000    2
 134270000    3
 134280000    3
 134290000    3
 134300000    3
 134310000    4
 134320000    4
 134330000    3
 134340000    4
 134350000    3
 134360000    5
 134370000    3
 134380000    2
 134390000    4
 134400000    3
 134410000    4
 134420000    3
 134430000    4
 134440000    3
 134450000    2
 134460000    2
 134470000    3
 134480000    3
 134490000    4
 134500000    3
 134510000    3
 134520000    3
 134530000    3
 134540000    2
 134550000    3
 134560000    3
 134570000    3
 134580000    3
 134590000    3
 134600000    3
 134610000    4
 134620000    6
 134630000    2
 134640000    5
 134650000   10
 134660000   19
 134670000    6
 134680000   17
 134690000   19
 134700000   17
 134710000    9
 134720000    3
 134730000    4
 134740000    4
 134750000    4
 134760000    3
 134770000    4
 134780000    3
 134790000    3
 134800000    4
 134810000    4
 134820000    6
 134830000    5
 134840000    5
 134850000    4
 134860000    8
 134870000   16
 134880000   15
 134890000   19
 134900000   16
 134910000   21
 134920000   22
 134930000   18
 134940000   19
 134950000   22
 134960000   21
 134970000   22
 134980000   17
 134990000   27
 135000000   22
 135010000   26
 135020000   26
 135030000   18
 135040000   22
 135050000   24
 135060000   24
 135070000   24
 135080000   23
 135090000   24
 135100000   20
 135110000   20
 135120000   21
 135130000   23
 135140000   18
 135150000   20
 135160000   21
 135170000   24
 135180000   20
 135190000   18
 135200000   20
 135210000   22
 135220000   25
 135230000   23
 135240000   22
 135250000   22
 135260000   20
 135270000   19
 135280000   19
 135290000   16
 135300000   11
 135310000    3
 135320000    3
 135330000    4
 135340000    2
 135350000    3
 135360000    3
 135370000    4
 135380000    5
 135390000    4
 135400000    3
 135410000    5
 135420000    3
 135430000    2
 135440000    2
 135450000    2
 135460000    4
 135470000    3
 135480000    3
 135490000    3
 135500000    3
 135510000    3
 135520000    3
 135530000    4
 135540000    3
 135550000    4
 135560000    3
 135570000   12
 135580000   13
 135590000    4
 135600000    3
 135610000    2
 135620000    4
 135630000    3
 135640000    3
 135650000    3
 135660000    3
 135670000    2
 135680000    5
 135690000    4
 135700000    8
 135710000   11
 135720000   20
 135730000    6
 135740000    4
 135750000    4
 135760000    2
 135770000    3
 135780000    4
 135790000    4
 135800000    4
 135810000    4
 135820000    9
 135830000    9
 135840000    7
 135850000    5
 135860000    3
 135870000    5
 135880000    4
 135890000    2
 135900000    6
 135910000    4
 135920000    3
 135930000    3
 135940000    4
 135950000    4
 135960000    3
 135970000    4
 135980000    3
 135990000    5
 136000000    5
 136010000    3
 136020000    3
 136030000    2
 136040000    4
 136050000    3
 136060000    5
 136070000    4
 136080000    3
 136090000    3
 136100000    2
 136110000    4
 136120000    4
 136130000    3
 136140000    4
 136150000    2
 136160000    2
 136170000    3
 136180000    2
 136190000    2
 136200000    2
 136210000    3
 136220000    5
 136230000    4
 136240000    3
 136250000    4
 136260000    3
 136270000    3
 136280000    3
 136290000    2
 136300000    2
 136310000    3
 136320000    3
 136330000    3
 136340000    3
 136350000    3
 136360000    3
 136370000    3
 136380000    2
 136390000    2
 136400000    2
 136410000    3
 136420000    2
 136430000    3
 136440000    4
 136450000    3
 136460000    4
 136470000    2
 136480000    3
 136490000    3
 136500000    2
 136510000    4
 136520000    4
 136530000    4
 136540000    3
 136550000    2
 136560000    3
 136570000    3
 136580000    3
 136590000    3
 136600000    5
 136610000    3
 136620000    3
 136630000    3
 136640000    4
 136650000    4
 136660000    4
 136670000    3
 136680000    3
 136690000    3
 136700000    3
 136710000    4
 136720000    4
 136730000    2
 136740000    5
 136750000    3
 136760000    4
 136770000    3
 136780000    3
 136790000    4
 136800000    3
 136810000    3
 136820000    4
 136830000    3
 136840000    3
 136850000    2
 136860000    4
 136870000    3
 136880000    3
 136890000    3
 136900000    3
 136910000    2
 136920000    3
 136930000    3
 136940000    5
 136950000    4
 136960000    3
 136970000    3
 136980000    4
 136990000    4
 137000000    3
 137010000    3
 137020000    3
 137030000    3
 137040000    2
 137050000    2
 137060000    3
 137070000    4
 137080000    2
 137090000    4
 137100000    2
 137110000    4
 137120000    4
 137130000    4
 137140000    5
 137150000    2
 137160000    4
 137170000    4
 137180000    3
 137190000    3
 137200000    3
 137210000    4
 137220000    3
 137230000    4
 137240000    4
 137250000    3
 137260000    4
 137270000    5
 137280000    3
 137290000    3
 137300000    5
 137310000    2
 137320000    3
 137330000    3
 137340000    3
 137350000    3
 137360000    3
 137370000    3
 137380000    2
 137390000    3
 137400000    2
 137410000    2
 137420000    3
 137430000    2
 137440000    3
 137450000    4
 137460000    5
 137470000    4
 137480000    4
 137490000    5
 137500000    5
 137510000    5
 137520000    4
 137530000    4
 137540000    2
 137550000    4
 137560000    3
 137570000    7
 137580000    3
 137590000    2
 137600000    3
 137610000    4
 137620000    3
 137630000    3
 137640000    4
 137650000    3
 137660000    3
 137670000    4
 137680000    4
 137690000    4
 137700000    3
 137710000    3
 137720000    3
 137730000    4
 137740000    5
 137750000    3
 137760000    4
 137770000    4
 137780000    5
 137790000    6
 137800000    2
 137810000    2
 137820000    2
 137830000    4
 137840000    3
 137850000    3
 137860000    3
 137870000    2
 137880000    3
 137890000    3
 137900000    3
 137910000    4
 137920000    2
 137930000    2
 137940000    3
 137950000    3
 137960000    3
 137970000    3
 137980000    3
 137990000    4
 138000000    3
 138010000    4
 138020000    4
 138030000    3
 138040000    3
 138050000    5
 138060000    4
 138070000    3
 138080000    5
 138090000    3
 138100000    3
 138110000    3
 138120000    5
 138130000    3
 138140000    5
 138150000    3
 138160000    5
 138170000    5
 138180000    5
 138190000    4
 138200000    3
 138210000    2
 138220000    3
 138230000    3
 138240000    3
 138250000    3
 138260000    3
 138270000    3
 138280000    3
 138290000    3
 138300000    5
 138310000    2
 138320000    3
 138330000    3
 138340000    2
 138350000    4
 138360000    4
 138370000    4
 138380000    3
 138390000    3
 138400000    3
 138410000    3
 138420000    3
 138430000    3
 138440000    4
 138450000    2
 138460000    4
 138470000    2
 138480000    3
 138490000    5
 138500000    5
 138510000    7
 138520000    4
 138530000    4
 138540000    4
 138550000    5
 138560000    5
 138570000   13
 138580000   13
 138590000   15
 138600000   13
 138610000   19
 138620000   15
 138630000   17
 138640000   12
 138650000    8
 138660000    4
 138670000    4
 138680000    4
 138690000    4
 138700000    5
 138710000    3
 138720000    5
 138730000    4
 138740000    5
 138750000    6
 138760000    4
 138770000    3
 138780000    3
 138790000    4
 138800000    4
 138810000    3
 138820000    3
 138830000    5
 138840000    3
 138850000   13
 138860000    3
 138870000    4
 138880000    5
 138890000    5
 138900000    4
 138910000    3
 138920000    2
 138930000    5
 138940000    4
 138950000    3
 138960000    5
 138970000    4
 138980000    2
 138990000    5
 139000000    4
 139010000    2
 139020000    4
 139030000    5
 139040000    2
 139050000    3
 139060000    4
 139070000    4
 139080000    4
 139090000    5
 139100000    3
 139110000    2
 139120000    3
 139130000    2
 139140000    3
 139150000    5
 139160000    5
 139170000    5
 139180000    4
 139190000    4
 139200000    3
 139210000    3
 139220000    4
 139230000    5
 139240000    5
 139250000    3
 139260000    2
 139270000    5
 139280000    3
 139290000    3
 139300000    3
 139310000    3
 139320000    3
 139330000    2
 139340000    2
 139350000    4
 139360000    3
 139370000    4
 139380000    4
 139390000    3
 139400000    5
 139410000    4
 139420000    4
 139430000    3
 139440000    3
 139450000    4
 139460000    4
 139470000    3
 139480000    5
 139490000    3
 139500000    4
 139510000    4
 139520000    3
 139530000    3
 139540000    4
 139550000    3
 139560000    4
 139570000    4
 139580000    5
 139590000    6
 139600000    2
 139610000    2
 139620000    4
 139630000    3
 139640000    4
 139650000    3
 139660000    5
 139670000    3
 139680000    4
 139690000    5
 139700000    3
 139710000    4
 139720000    3
 139730000    4
 139740000    7
 139750000    7
 139760000    6
 139770000    9
 139780000    3
 139790000    4
 139800000    3
 139810000    4
 139820000    3
 139830000    4
 139840000    3
 139850000    3
 139860000    3
 139870000    3
 139880000    2
 139890000    5
 139900000    3
 139910000    4
 139920000    4
 139930000    3
 139940000    3
 139950000    4
 139960000    2
 139970000    3
 139980000    4
 139990000    3
 140000000    3
 140000000    3
 140010000    3
 140020000    4
 140030000    3
 140040000    3
 140050000    3
 140060000    3
 140070000    3
 140080000    3
 140090000    4
 140100000    3
 140110000    4
 140120000    4
 140130000    5
 140140000    3
 140150000    4
 140160000    7
 140170000    5
 140180000   18
 140190000   23
 140200000   25
 140210000    4
 140220000    3
 140230000    5
 140240000    4
 140250000    4
 140260000    3
 140270000    3
 140280000    4
 140290000    4
 140300000    2
 140310000    4
 140320000    2
 140330000    3
 140340000    5
 140350000    5
 140360000    8
 140370000    4
 140380000    2
 140390000    3
 140400000    6
 140410000    2
 140420000    3
 140430000    4
 140440000    3
 140450000    4
 140460000    3
 140470000    3
 140480000    4
 140490000    7
 140500000    3
 140510000    4
 140520000    4
 140530000    5
 140540000    3
 140550000    2
 140560000    3
 140570000    4
 140580000    2
 140590000   21
 140600000   14
 140610000   10
 140620000   11
 140630000   12
 140640000    4
 140650000    4
 140660000    4
 140670000    4
 140680000    3
 140690000    3
 140700000    4
 140710000    3
 140720000    4
 140730000    4
 140740000    4
 140750000    5
 140760000    3
 140770000    3
 140780000    4
 140790000    3
 140800000    3
 140810000    2
 140820000    3
 140830000    3
 140840000    4
 140850000    5
 140860000    2
 140870000    3
 140880000    3
 140890000    4
 140900000    3
 140910000    4
 140920000    4
 140930000    4
 140940000    4
 140950000    4
 140960000    2
 140970000    3
 140980000    5
 140990000    3
 141000000    4
 141010000    5
 141020000    4
 141030000    2
 141040000    3
 141050000    3
 141060000    3
 141070000    4
 141080000    4
 141090000    5
 141100000    4
 141110000    3
 141120000    3
 141130000    4
 141140000    4
 141150000    4
 141160000    3
 141170000    2
 141180000    5
 141190000    3
 141200000    3
 141210000    6
 141220000    7
 141230000    7
 141240000    3
 141250000    5
 141260000   10
 141270000    4
 141280000    4
 141290000    5
 141300000    3
 141310000    3
 141320000    5
 141330000    5
 141340000    3
 141350000    5
 141360000    8
 141370000    4
 141380000    3
 141390000    4
 141400000    8
 141410000    3
 141420000    2
 141430000    3
 141440000    2
 141450000    2
 141460000    6
 141470000    5
 141480000    9
 141490000   15
 141500000   12
 141510000   14
 141520000   22
 141530000   21
 141540000   23
 141550000   25
 141560000   14
 141570000   17
 141580000    4
 141590000    7
 141600000    3
 141610000    4
 141620000    3
 141630000    3
 141640000    3
 141650000   12
 141660000   12
 141670000   12
 141680000   11
 141690000   14
 141700000   14
 141710000   20
 141720000   21
 141730000   16
 141740000   20
 141750000   19
 141760000   14
 141770000   16
 141780000   12
 141790000   20
 141800000   19
 141810000   18
 141820000   21
 141830000   21
 141840000   21
 141850000   18
 141860000    9
 141870000    4
 141880000    3
 141890000    2
 141900000    4
 141910000    5
 141920000    6
 141930000    5
 141940000    7
 141950000    5
 141960000   16
 141970000   19
 141980000   18
 141990000   19
 142000000   19
 142010000   15
 142020000   18
 142030000   16
 142040000   10
 142050000    7
 142060000    3
 142070000    4
 142080000    5
 142090000    4
 142100000    5
 142110000    2
 142120000    3
 142130000    2
 142140000    2
 142150000    4
 142160000    3
 142170000    3
 142180000    6
 142190000    4
 142200000    3
 142210000    3
 142220000    3
 142230000    7
 142240000    5
 142250000    4
 142260000    3
 142270000    3
 142280000    3
 142290000    3
 142300000    2
 142310000    4
 142320000    3
 142330000    2
 142340000    3
 142350000    4
 142360000    4
 142370000    3
 142380000    3
 142390000    4
 142400000    3
 142410000    3
 142420000    3
 142430000    3
 142440000    2
 142450000    4
 142460000    4
 142470000    5
 142480000    3
 142490000    3
 142500000    3
 142510000    3
 142520000    2
 142530000    4
 142540000    2
 142550000    3
 142560000    3
 142570000    3
 142580000    4
 142590000    3
 142600000    4
 142610000    5
 142620000    4
 142630000    3
 142640000    2
 142650000    3
 142660000    3
 142670000    3
 142680000    3
 142690000    3
 142700000    6
 142710000    4
 142720000    3
 142730000    2
 142740000    4
 142750000    5
 142760000    3
 142770000    4
 142780000    2
 142790000    2
 142800000    3
 142810000    2
 142820000    4
 142830000    2
 142840000    2
 142850000    3
 142860000    3
 142870000    5
 142880000    3
 142890000    4
 142900000    3
 142910000    3
 142920000    3
 142930000    2
 142940000    4
 142950000    4
 142960000    3
 142970000    4
 142980000    3
 142990000    5
 143000000    3
 143010000    3
 143020000    3
 143030000    4
 143040000    3
 143050000    3
 143060000    4
 143070000    4
 143080000    3
 143090000    4
 143100000    3
 143110000    5
 143120000    3
 143130000    3
 143140000    3
 143150000    4
 143160000    4
 143170000    3
 143180000    3
 143190000    2
 143200000    4
 143210000    3
 143220000    3
 143230000    3
 143240000    4
 143250000    3
 143260000    3
 143270000    3
 143280000    4
 143290000    5
 143300000    3
 143310000    4
 143320000    6
 143330000    3
 143340000    2
 143350000    3
 143360000    2
 143370000    3
 143380000    3
 143390000    3
 143400000    2
 143410000    4
 143420000    2
 143430000    3
 143440000    3
 143450000    3
 143460000    3
 143470000    2
 143480000    7
 143490000    3
 143500000    3
 143510000    3
 143520000    2
 143530000    3
 143540000    3
 143550000    2
 143560000    4
 143570000    2
 143580000    3
 143590000    3
 143600000    2
 143610000    3
 143620000    3
 143630000    5
 143640000    5
 143650000    4
 143660000    8
 143670000    2
 143680000    3
 143690000    3
 143700000    3
 143710000    3
 143720000    3
 143730000    3
 143740000    4
 143750000    3
 143760000    4
 143770000    4
 143780000    3
 143790000    2
 143800000    2
 143810000    2
 143820000    4
 143830000    3
 143840000    4
 143850000    3
 143860000    3
 143870000    3
 143880000    4
 143890000    5
 143900000    2
 143910000    3
 143920000    3
 143930000    3
 143940000    3
 143950000    4
 143960000    4
 143970000    4
 143980000    3
 143990000    5
 144000000    3
 144010000    5
 144020000    2
 144030000    5
 144040000    4
 144050000    3
 144060000    8
 144070000    5
 144080000    4
 144090000    2
 144100000    5
 144110000    4
 144120000    5
 144130000    4
 144140000    5
 144150000    5
 144160000    5
 144170000    4
 144180000    3
 144190000    3
 144200000    4
 144210000    3
 144220000    4
 144230000    3
 144240000    4
 144250000    3
 144260000    2
 144270000    3
 144280000    5
 144290000    3
 144300000    5
 144310000    5
 144320000    4
 144330000    3
 144340000    3
 144350000    3
 144360000    3
 144370000    4
 144380000    2
 144390000    4
 144400000    3
 144410000    2
 144420000    3
 144430000    4
 144440000    3
 144450000    4
 144460000    3
 144470000    3
 144480000    3
 144490000    4
 144500000    4
 144510000    5
 144520000    6
 144530000    4
 144540000    7
 144550000    4
 144560000    4
 144570000    5
 144580000    4
 144590000    5
 144600000    5
 144610000    3
 144620000    5
 144630000    3
 144640000    3
 144650000    4
 144660000    3
 144670000    4
 144680000    4
 144690000    4
 144700000    4
 144710000    3
 144720000    3
 144730000    3
 144740000    3
 144750000    3
 144760000    2
 144770000    4
 144780000    3
 144790000    3
 144800000    3
 144810000    3
 144820000    3
 144830000    4
 144840000    2
 144850000    4
 144860000    6
 144870000    6
 144880000    5
 144890000    4
 144900000    4
 144910000    4
 144920000    3
 144930000    4
 144940000    5
 144950000    4
 144960000    4
 144970000    3
 144980000    3
 144990000    7
 145000000    6
 145010000    4
 145020000    4
 145030000    4
 145040000    3
 145050000    3
 145060000    3
 145070000    4
 145080000    4
 145090000    4
 145100000    7
 145110000    3
 145120000    4
 145130000    4
 145140000    3
 145150000    5
 145160000    4
 145170000    3
 145180000    4
 145190000    4
 145200000    3
 145210000    5
 145220000    3
 145230000    3
 145240000    3
 145250000    4
 145260000    3
 145270000    3
 145280000    4
 145290000    3
 145300000    2
 145310000    3
 145320000    5
 145330000    3
 145340000    5
 145350000    2
 145360000    3
 145370000    3
 145380000    3
 145390000    4
 145400000    2
 145410000    3
 145420000    3
 145430000    4
 145440000    5
 145450000    4
 145460000    3
 145470000    3
 145480000    3
 145490000    4
 145500000    3
 145510000    3
 145520000    3
 145530000    3
 145540000    3
 145550000    3
 145560000    3
 145570000    3
 145580000    4
 145590000    2
 145600000    3
 145610000    4
 145620000    2
 145630000    3
 145640000    3
 145650000    4
 145660000    9
 145670000    4
 145680000    4
 145690000    3
 145700000    2
 145710000    3
 145720000    4
 145730000    3
 145740000    3
 145750000    4
 145760000    3
 145770000    2
 145780000    3
 145790000    2
 145800000    3
 145810000    2
 145820000    4
 145830000    3
 145840000    2
 145850000    3
 145860000    4
 145870000    4
 145880000    3
 145890000    3
 145900000    3
 145910000    4
 145920000    2
 145930000    4
 145940000    5
 145950000    5
 145960000    5
 145970000    4
 145980000    4
 145990000    3
 146000000    3
 146010000    3
 146020000    4
 146030000    4
 146040000    5
 146050000    2
 146060000    5
 146070000    3
 146080000    4
 146090000    4
 146100000    3
 146110000    3
 146120000    3
 146130000    2
 146140000    3
 146150000    2
 146160000    3
 146170000    4
 146180000    4
 146190000    5
 146200000    3
 146210000    4
 146220000    4
 146230000    3
 146240000    2
 146250000    3
 146260000    3
 146270000    4
 146280000    5
 146290000    3
 146300000    3
 146310000    7
 146320000    5
 146330000    4
 146340000    4
 146350000    2
 146360000    3
 146370000    4
 146380000    3
 146390000    5
 146400000    3
 146410000    4
 146420000    4
 146430000    4
 146440000    3
 146450000    4
 146460000   14
 146470000    5
 146480000    3
 146490000    3
 146500000    7
 146510000    4
 146520000    4
 146530000    4
 146540000    4
 146550000    2
 146560000    4
 146570000    5
 146580000    4
 146590000    4
 146600000    2
 146610000    5
 146620000    3
 146630000   11
 146640000    4
 146650000    5
 146660000    3
 146670000    3
 146680000    4
 146690000    4
 146700000    4
 146710000    4
 146720000    3
 146730000    2
 146740000    4
 146750000    3
 146760000    5
 146770000    4
 146780000    2
 146790000    3
 146800000    5
 146810000    2
 146820000    2
 146830000    3
 146840000    4
 146850000    3
 146860000    4
 146870000    3
 146880000    5
 146890000    3
 146900000    4
 146910000    3
 146920000    4
 146930000    2
 146940000    5
 146950000    3
 146960000    4
 146970000    2
 146980000    4
 146990000    3
 147000000    5
 147010000    4
 147020000    3
 147030000    4
 147040000    4
 147050000    3
 147060000    2
 147070000    4
 147080000    3
 147090000    4
 147100000    3
 147110000    4
 147120000    3
 147130000    4
 147140000    2
 147150000    3
 147160000    4
 147170000    4
 147180000    2
 147190000    4
 147200000    3
 147210000    4
 147220000    2
 147230000    3
 147240000    3
 147250000    5
 147260000    2
 147270000    6
 147280000    2
 147290000    3
 147300000    3
 147310000    3
 147320000    4
 147330000    3
 147340000    4
 147350000    4
 147360000    4
 147370000    4
 147380000    3
 147390000    4
 147400000    3
 147410000    4
 147420000    4
 147430000    3
 147440000    3
 147450000    2
 147460000    4
 147470000    5
 147480000    5
 147490000    3
 147500000    4
 147510000    4
 147520000    2
 147530000    4
 147540000    2
 147550000    2
 147560000    3
 147570000    4
 147580000    5
 147590000    3
 147600000    3
 147610000    4
 147620000    4
 147630000    4
 147640000    6
 147650000    5
 147660000    3
 147670000    4
 147680000    3
 147690000    3
 147700000    2
 147710000    2
 147720000    2
 147730000    2
 147740000    3
 147750000    4
 147760000    3
 147770000    2
 147780000    4
 147790000    4
 147800000    4
 147810000    4
 147820000    4
 147830000    2
 147840000    4
 147850000    4
 147860000    3
 147870000    3
 147880000    4
 147890000    2
 147900000    2
 147910000    3
 147920000    4
 147930000    3
 147940000    3
 147950000    3
 147960000    3
 147970000    3
 147980000    3
 147990000    5
 148000000    3
 148010000    4
 148020000   21
 148030000   16
 148040000   21
 148050000   21
 148060000   10
 148070000   21
 148080000   14
 148090000   19
 148100000    6
 148110000    4
 148120000    4
 148130000    4
 148140000    4
 148150000    4
 148160000    3
 148170000    3
 148180000    4
 148190000    4
 148200000    3
 148210000    5
 148220000    3
 148230000    4
 148240000    3
 148250000    4
 148260000    4
 148270000    2
 148280000    3
 148290000    3
 148300000    3
 148310000    5
 148320000    5
 148330000    5
 148340000    5
 148350000    3
 148360000    7
 148370000    5
 148380000    5
 148390000    4
 148400000    3
 148410000    3
 148420000    3
 148430000    4
 148440000    4
 148450000    7
 148460000    5
 148470000    4
 148480000    3
 148490000    2
 148500000    4
 148510000    4
 148520000    3
 148530000    3
 148540000    4
 148550000    4
 148560000    2
 148570000    2
 148580000    4
 148590000    3
 148600000    4
 148610000    4
 148620000    4
 148630000    5
 148640000    4
 148650000    3
 148660000    4
 148670000    3
 148680000    4
 148690000    4
 148700000    4
 148710000    4
 148720000    5
 148730000    4
 148740000    4
 148750000    5
 148760000    5
 148770000    4
 148780000    5
 148790000    4
 148800000    3
 148810000    2
 148820000    4
 148830000    5
 148840000    4
 148850000    4
 148860000    3
 148870000    2
 148880000    4
 148890000    5
 148900000    5
 148910000    3
 148920000    5
 148930000    5
 148940000    2
 148950000    4
 148960000    3
 148970000    3
 148980000    3
 148990000    3
 149000000    2
 149010000    4
 149020000    4
 149030000    4
 149040000    2
 149050000    2
 149060000    3
 149070000    2
 149080000    2
 149090000    3
 149100000    3
 149110000    4
 149120000    5
 149130000    3
 149140000    4
 149150000    4
 149160000    3
 149170000    3
 149180000    3
 149190000    3
 149200000    2
 149210000    5
 149220000    4
 149230000    2
 149240000    5
 149250000    3
 149260000    2
 149270000    4
 149280000    3
 149290000    3
 149300000    3
 149310000    2
 149320000    4
 149330000    3
 149340000    2
 149350000    3
 149360000    8
 149370000    3
 149380000    3
 149390000    3
 149400000    4
 149410000    3
 149420000    3
 149430000    4
 149440000   10
 149450000   10
 149460000    8
 149470000    4
 149480000    3
 149490000    3
 149500000    3
 149510000    3
 149520000    4
 149530000    2
 149540000    3
 149550000    4
 149560000    3
 149570000    4
 149580000    3
 149590000    4
 149600000    3
 149610000    3
 149620000    5
 149630000    5
 149640000    7
 149650000    6
 149660000    5
 149670000    5
 149680000    3
 149690000    3
 149700000    2
 149710000    4
 149720000    2
 149730000    4
 149740000    2
 149750000    3
 149760000    3
 149770000    2
 149780000    3
 149790000    4
 149800000    2
 149810000    3
 149820000    3
 149830000    3
 149840000    3
 149850000    7
 149860000    8
 149870000    3
 149880000    3
 149890000    4
 149900000    2
 149910000    4
 149920000    3
 149930000    2
 149940000    3
 149950000    3
 149960000    3
 149970000    3
 149980000    4
 149990000    4
 150000000    3
 150010000    5
 150020000    4
 150030000    3
 150040000    4
 150050000    2
 150060000    2
 150070000    3
 150080000    3
 150090000    3
 150100000    3
 150110000    3
 150120000    3
 150130000    3
 150140000    4
 150150000    4
 150160000    4
 150170000    4
 150180000    3
 150190000    2
 150200000    4
 150210000    4
 150220000    8
 150230000    4
 150240000    5
 150250000    5
 150260000    5
 150270000    4
 150280000    5
 150290000    4
 150300000    6
 150310000    4
 150320000    3
 150330000    3
 150340000    4
 150350000    5
 150360000    4
 150370000    3
 150380000    4
 150390000    4
 150400000    5
 150410000    6
 150420000    3
 150430000    2
 150440000    2
 150450000    3
 150460000    3
 150470000    2
 150480000    3
 150490000    2
 150500000    2
 150510000    4
 150520000    5
 150530000    2
 150540000    2
 150550000    3
 150560000    4
 150570000    3
 150580000    4
 150590000    3
 150600000    4
 150610000    5
 150620000    5
 150630000    3
 150640000    4
 150650000    5
 150660000    3
 150670000    4
 150680000    3
 150690000    3
 150700000    3
 150710000    3
 150720000    4
 150730000    3
 150740000    3
 150750000    3
 150760000    2
 150770000    4
 150780000    3
 150790000    2
 150800000    4
 150810000    2
 150820000    3
 150830000    3
 150840000    4
 150850000    4
 150860000    4
 150870000    3
 150880000    3
 150890000    3
 150900000    3
 150910000    3
 150920000    3
 150930000    3
 150940000    3
 150950000    3
 150960000    4
 150970000    3
 150980000    4
 150990000    5
 151000000    4
 151010000    3
 151020000    4
 151030000    3
 151040000    4
 151050000    3
 151060000    5
 151070000    5
 151080000    5
 151090000    5
 151100000    7
 151110000    5
 151120000    5
 151130000    5
 151140000    4
 151150000    5
 151160000    3
 151170000    3
 151180000    4
 151190000    5
 151200000    4
 151210000    2
 151220000    3
 151230000    4
 151240000    4
 151250000    4
 151260000    4
 151270000    4
 151280000    4
 151290000    7
 151300000    5
 151310000    4
 151320000    5
 151330000    5
 151340000    4
 151350000    5
 151360000    3
 151370000    3
 151380000    4
 151390000    3
 151400000    3
 151410000    3
 151420000    4
 151430000    3
 151440000    3
 151450000    3
 151460000    3
 151470000    3
 151480000    3
 151490000    3
 151500000    3
 151510000    3
 151520000    3
 151530000    4
 151540000    3
 151550000    4
 151560000    2
 151570000    3
 151580000    3
 151590000    3
 151600000    4
 151610000    4
 151620000    2
 151630000    3
 151640000    3
 151650000    3
 151660000    3
 151670000    4
 151680000    4
 151690000    4
 151700000    4
 151710000    2
 151720000    3
 151730000    3
 151740000    3
 151750000    2
 151760000    2
 151770000    2
 151780000    4
 151790000    4
 151800000    3
 151810000    4
 151820000    4
 151830000    4
 151840000    3
 151850000    4
 151860000    2
 151870000    3
 151880000    4
 151890000    3
 151900000    2
 151910000    4
 151920000    3
 151930000    4
 151940000   10
 151950000    5
 151960000    9
 151970000   12
 151980000    3
 151990000    4
 152000000    4
 152010000    4
 152020000    4
 152030000    3
 152040000    3
 152050000    3
 152060000    3
 152070000    4
 152080000    4
 152090000    4
 152100000    4
 152110000    8
 152120000    5
 152130000    5
 152140000    3
 152150000    3
 152160000    3
 152170000    3
 152180000    4
 152190000    3
 152200000    5
 152210000    4
 152220000    5
 152230000    4
 152240000    5
 152250000    4
 152260000    3
 152270000    4
 152280000    3
 152290000    4
 152300000    3
 152310000    3
 152320000    4
 152330000    4
 152340000    3
 152350000    5
 152360000    3
 152370000    4
 152380000    4
 152390000    3
 152400000    3
 152410000    3
 152420000    5
 152430000    5
 152440000    3
 152450000    5
 152460000    4
 152470000    6
 152480000    6
 152490000    4
 152500000    4
 152510000    5
 152520000    5
 152530000    4
 152540000    3
 152550000    5
 152560000    5
 152570000    5
 152580000    5
 152590000    3
 152600000    3
 152610000    4
 152620000    3
 152630000    5
 152640000    5
 152650000    5
 152660000    3
 152670000    3
 152680000    3
 152690000    4
 152700000    6
 152710000    5
 152720000    4
 152730000    5
 152740000    3
 152750000    7
 152760000    3
 152770000    4
 152780000    4
 152790000    3
 152800000    7
 152810000    5
 152820000    5
 152830000    7
 152840000    5
 152850000    5
 152860000    4
 152870000    4
 152880000    5
 152890000    4
 152900000    4
 152910000    5
 152920000    7
 152930000    5
 152940000    7
 152950000    7
 152960000    5
 152970000    4
 152980000    4
 152990000    4
 153000000    4
 153010000    5
 153020000    4
 153030000    3
 153040000    4
 153050000    3
 153060000    4
 153070000    3
 153080000    6
 153090000    5
 153100000    5
 153110000    5
 153120000   19
 153130000    6
 153140000    5
 153150000    4
 153160000    3
 153170000    3
 153180000    4
 153190000    2
 153200000    3
 153210000    1
 153220000    4
 153230000    2
 153240000    5
 153250000    7
 153260000    4
 153270000    5
 153280000    2
 153290000    3
 153300000    3
 153310000    3
 153320000    4
 153330000    7
 153340000    4
 153350000    7
 153360000    4
 153370000    4
 153380000    2
 153390000    3
 153400000    4
 153410000    5
 153420000    5
 153430000    5
 153440000    3
 153450000    5
 153460000    2
 153470000    4
 153480000    4
 153490000    4
 153500000    3
 153510000    6
 153520000    3
 153530000    4
 153540000    3
 153550000    3
 153560000    3
 153570000    4
 153580000    3
 153590000    5
 153600000    2
 153610000    5
 153620000    3
 153630000    4
 153640000    4
 153650000    3
 153660000    2
 153670000    5
 153680000    5
 153690000    3
 153700000    4
 153710000    3
 153720000    4
 153730000    4
 153740000    4
 153750000    5
 153760000    5
 153770000    3
 153780000    3
 153790000    5
 153800000    5
 153810000    3
 153820000    6
 153830000    4
 153840000    3
 153850000    4
 153860000    6
 153870000    6
 153880000    5
 153890000    4
 153900000    4
 153910000    2
 153920000    4
 153930000    4
 153940000    3
 153950000    6
 153960000    2
 153970000    4
 153980000    5
 153990000    5
 154000000    2
 154010000    3
 154020000    3
 154030000    6
 154040000    4
 154050000    5
 154060000    7
 154070000    6
 154080000    4
 154090000    3
 154100000    4
 154110000    5
 154120000    5
 154130000    3
 154140000    2
 154150000    4
 154160000    4
 154170000    4
 154180000    5
 154190000    4
 154200000    5
 154210000    4
 154220000    3
 154230000    5
 154240000    5
 154250000    6
 154260000    3
 154270000    4
 154280000    4
 154290000   14
 154300000    5
 154310000    7
 154320000    3
 154330000    7
 154340000    5
 154350000    5
 154360000    5
 154370000    4
 154380000   10
 154390000    5
 154400000    5
 154410000    5
 154420000    4
 154430000    4
 154440000    4
 154450000    4
 154460000    3
 154470000    5
 154480000    2
 154490000    4
 154500000    2
 154510000    7
 154520000    6
 154530000    5
 154540000    4
 154550000   10
 154560000    6
 154570000    5
 154580000    4
 154590000    3
 154600000    3
 154610000    3
 154620000    4
 154630000    2
 154640000    3
 154650000    2
 154660000    2
 154670000    3
 154680000    8
 154690000    4
 154700000    2
 154710000    3
 154720000    4
 154730000    4
 154740000    3
 154750000    2
 154760000    4
 154770000    3
 154780000    3
 154790000    3
 154800000    3
 154810000    3
 154820000    3
 154830000    3
 154840000    4
 154850000    4
 154860000    4
 154870000    5
 154880000    5
 154890000    4
 154900000    3
 154910000    5
 154920000    4
 154930000    5
 154940000    5
 154950000    5
 154960000    4
 154970000    4
 154980000    3
 154990000    5
 155000000    9
 155010000    3
 155020000    4
 155030000    4
 155040000    5
 155050000    3
 155060000    2
 155070000    4
 155080000    3
 155090000    5
 155100000    5
 155110000    5
 155120000    4
 155130000    5
 155140000    5
 155150000    3
 155160000    4
 155170000    6
 155180000    4
 155190000    5
 155200000    5
 155210000    7
 155220000    3
 155230000    3
 155240000    3
 155250000    3
 155260000    4
 155270000    4
 155280000    5
 155290000    3
 155300000    2
 155310000    3
 155320000    4
 155330000    5
 155340000    5
 155350000    2
 155360000   16
 155370000    6
 155380000    4
 155390000    5
 155400000    7
 155410000   12
 155420000   16
 155430000   15
 155440000   18
 155450000   11
 155460000    4
 155470000    3
 155480000    3
 155490000    4
 155500000    3
 155510000    3
 155520000    3
 155530000    5
 155540000    4
 155550000    3
 155560000    3
 155570000    5
 155580000    4
 155590000    3
 155600000    4
 155610000    3
 155620000    3
 155630000    4
 155640000    4
 155650000    4
 155660000    2
 155670000    4
 155680000    3
 155690000    3
 155700000    4
 155710000    4
 155720000    3
 155730000    3
 155740000    6
 155750000    4
 155760000    4
 155770000    3
 155780000    4
 155790000    3
 155800000    3
 155810000    3
 155820000    3
 155830000    4
 155840000    3
 155850000    2
 155860000    3
 155870000    4
 155880000    4
 155890000    4
 155900000    3
 155910000    4
 155920000    4
 155930000    4
 155940000    5
 155950000    3
 155960000    4
 155970000    5
 155980000    4
 155990000    5
 156000000    5
 156010000    3
 156020000    2
 156030000    3
 156040000    3
 156050000    3
 156060000    4
 156070000    4
 156080000    2
 156090000    3
 156100000    3
 156110000    3
 156120000    4
 156130000    3
 156140000    2
 156150000    3
 156160000    5
 156170000    4
 156180000    3
 156190000    4
 156200000    4
 156210000    3
 156220000    2
 156230000    3
 156240000    3
 156250000    3
 156260000    8
 156270000    6
 156280000    8
 156290000   12
 156300000   10
 156310000   11
 156320000   11
 156330000   21
 156340000   19
 156350000   18
 156360000   21
 156370000   17
 156380000   16
 156390000   17
 156400000   12
 156410000    4
 156420000   10
 156430000   11
 156440000   17
 156450000   15
 156460000   18
 156470000   13
 156480000    8
 156490000    2
 156500000    5
 156510000    3
 156520000    2
 156530000    3
 156540000    4
 156550000    4
 156560000    3
 156570000    3
 156580000    3
 156590000    3
 156600000    4
 156610000    2
 156620000    3
 156630000    2
 156640000    5
 156650000    3
 156660000    5
 156670000    3
 156680000    4
 156690000    3
 156700000    4
 156710000    3
 156720000    5
 156730000    3
 156740000    4
 156750000    3
 156760000    3
 156770000    7
 156780000    3
 156790000    5
 156800000    4
 156810000    3
 156820000    4
 156830000    4
 156840000    3
 156850000    3
 156860000    4
 156870000    3
 156880000    4
 156890000    3
 156900000    4
 156910000    3
 156920000    3
 156930000    3
 156940000    3
 156950000    4
 156960000    4
 156970000    2
 156980000    2
 156990000    4
 157000000    4
 157010000    4
 157020000    8
 157030000    7
 157040000    4
 157050000    5
 157060000    4
 157070000    2
 157080000    3
 157090000    2
 157100000    3
 157110000    3
 157120000    3
 157130000    3
 157140000    3
 157150000    4
 157160000    5
 157170000    4
 157180000    4
 157190000    4
 157200000    3
 157210000    4
 157220000    3
 157230000    4
 157240000    4
 157250000    3
 157260000   17
 157270000   13
 157280000   18
 157290000   16
 157300000    8
 157310000   15
 157320000   19
 157330000   17
 157340000   14
 157350000   12
 157360000   19
 157370000   19
 157380000   19
 157390000   15
 157400000   17
 157410000   19
 157420000   13
 157430000   16
 157440000   19
 157450000   19
 157460000   16
 157470000   21
 157480000   17
 157490000   10
 157500000   19
 157510000   15
 157520000    6
 157530000    7
 157540000    2
 157550000    3
 157560000    3
 157570000    2
 157580000    4
 157590000    4
 157600000    5
 157610000    3
 157620000    4
 157630000    3
 157640000    4
 157650000    3
 157660000    4
 157670000    3
 157680000    2
 157690000    3
 157700000    3
 157710000    8
 157720000   12
 157730000   20
 157740000   18
 157750000   12
 157760000   13
 157770000    3
 157780000    4
 157790000    3
 157800000    3
 157810000    4
 157820000    3
 157830000    2
 157840000    4
 157850000    3
 157860000    3
 157870000    3
 157880000    4
 157890000    5
 157900000    4
 157910000    2
 157920000    5
 157930000    2
 157940000    3
 157950000    4
 157960000    3
 157970000    2
 157980000    3
 157990000    4
 158000000    3
 158010000    4
 158020000    6
 158030000    5
 158040000    3
 158050000    5
 158060000    4
 158070000    3
 158080000   14
 158090000   12
 158100000   12
 158110000    3
 158120000    3
 158130000    4
 158140000    4
 158150000    4
 158160000    4
 158170000    3
 158180000    4
 158190000    5
 158200000    2
 158210000    4
 158220000    5
 158230000    5
 158240000    6
 158250000    3
 158260000    4
 158270000    5
 158280000    3
 158290000    4
 158300000    5
 158310000    3
 158320000    5
 158330000    5
 158340000    2
 158350000    4
 158360000    3
 158370000    4
 158380000    4
 158390000    3
 158400000    3
 158410000    4
 158420000    4
 158430000    4
 158440000   13
 158450000    4
 158460000    3
 158470000    3
 158480000    2
 158490000    3
 158500000    4
 158510000    3
 158520000    3
 158530000    4
 158540000    3
 158550000    3
 158560000    3
 158570000    3
 158580000    3
 158590000    4
 158600000    5
 158610000    5
 158620000   11
 158630000   14
 158640000    4
 158650000    5
 158660000    3
 158670000    4
 158680000    3
 158690000    3
 158700000    4
 158710000    4
 158720000    5
 158730000    5
 158740000    5
 158750000    2
 158760000    5
 158770000    4
 158780000    3
 158790000    3
 158800000    7
 158810000    7
 158820000    4
 158830000    4
 158840000    3
 158850000    3
 158860000    3
 158870000    2
 158880000    5
 158890000    7
 158900000   13
 158910000    3
 158920000    4
 158930000    3
 158940000    3
 158950000    2
 158960000    2
 158970000    3
 158980000    3
 158990000    4
 159000000    3
 159010000    4
 159020000    5
 159030000    4
 159040000    1
 159050000    4
 159060000    3
 159070000    5
 159080000    5
 159090000    2
 159100000    4
 159110000    5
 159120000    3
 159130000    3
 159140000    3
 159150000    3
 159160000    4
 159170000    4
 159180000    3
 159190000    4
 159200000    3
 159210000    3
 159220000    2
 159230000    3
 159240000    3
 159250000    3
 159260000    3
 159270000    4
 159280000    3
 159290000    4
 159300000    3
 159310000    3
 159320000    3
 159330000    3
 159340000    3
 159350000    4
 159360000    4
 159370000    4
 159380000    6
 159390000    3
 159400000    6
 159410000    4
 159420000    3
 159430000    3
 159440000    4
 159450000    2
 159460000    5
 159470000    3
 159480000    3
 159490000    5
 159500000    5
 159510000    5
 159520000    7
 159530000   17
 159540000   16
 159550000   13
 159560000   21
 159570000   21
 159580000   21
 159590000   21
 159600000   16
 159610000   16
 159620000   18
 159630000   21
 159640000   13
 159650000   18
 159660000    3
 159670000    2
 159680000    3
 159690000    3
 159700000    3
 159710000    7
 159720000    3
 159730000    5
 159740000    2
 159750000    8
 159760000   10
 159770000    3
 159780000   11
 159790000   12
 159800000   14
 159810000   10
 159820000    3
 159830000    8
 159840000    9
 159850000    8
 159860000    4
 159870000    2
 159880000    3
 159890000    3
 159900000    3
 159910000    2
 159920000    3
 159930000    4
 159940000    4
 159950000    3
 159960000    3
 159970000    1
 159980000    3
 159990000    3
 160000000    2
 160000000    2
 160010000    3
 160020000    3
 160030000    3
 160040000    4
 160050000    2
 160060000    3
 160070000    3
 160080000    3
 160090000    4
 160100000    3
 160110000    5
 160120000    3
 160130000    3
 160140000    3
 160150000    3
 160160000    3
 160170000    4
 160180000    2
 160190000    2
 160200000    3
 160210000    2
 160220000    3
 160230000    3
 160240000    3
 160250000    3
 160260000    3
 160270000    4
 160280000    5
 160290000    4
 160300000    4
 160310000    4
 160320000    4
 160330000    4
 160340000    5
 160350000    4
 160360000    5
 160370000    5
 160380000    4
 160390000    6
 160400000    4
 160410000    4
 160420000    4
 160430000    4
 160440000    4
 160450000    4
 160460000    5
 160470000    5
 160480000    6
 160490000    5
 160500000    4
 160510000    4
 160520000    3
 160530000    4
 160540000    7
 160550000    3
 160560000    3
 160570000   10
 160580000    3
 160590000    3
 160600000    4
 160610000    4
 160620000    4
 160630000    3
 160640000    3
 160650000    5
 160660000    4
 160670000    4
 160680000   13
 160690000   12
 160700000   18
 160710000    8
 160720000   18
 160730000   15
 160740000   17
 160750000   16
 160760000   15
 160770000   19
 160780000    5
 160790000    4
 160800000    4
 160810000    3
 160820000    4
 160830000    3
 160840000    3
 160850000    4
 160860000    4
 160870000    3
 160880000    4
 160890000    5
 160900000    3
 160910000    5
 160920000    3
 160930000    5
 160940000    5
 160950000    5
 160960000    6
 160970000    2
 160980000    5
 160990000   14
 161000000    4
 161010000    4
 161020000    5
 161030000    4
 161040000    4
 161050000    4
 161060000    3
 161070000    4
 161080000    4
 161090000    4
 161100000    3
 161110000    2
 161120000    3
 161130000    3
 161140000    3
 161150000    5
 161160000    3
 161170000    3
 161180000    4
 161190000    3
 161200000    7
 161210000    3
 161220000    3
 161230000    3
 161240000    3
 161250000    3
 161260000    4
 161270000    3
 161280000    4
 161290000    2
 161300000    3
 161310000    3
 161320000    3
 161330000    4
 161340000    4
 161350000    4
 161360000    3
 161370000    3
 161380000    3
 161390000    4
 161400000    4
 161410000    2
 161420000    2
 161430000    3
 161440000    4
 161450000    4
 161460000    3
 161470000    2
 161480000    3
 161490000    3
 161500000    3
 161510000    2
 161520000    3
 161530000    3
 161540000    3
 161550000    3
 161560000    3
 161570000    4
 161580000    2
 161590000    2
 161600000    3
 161610000    4
 161620000    3
 161630000    2
 161640000    3
 161650000    3
 161660000    3
 161670000    2
 161680000    3
 161690000    3
 161700000    3
 161710000    4
 161720000    4
 161730000    2
 161740000    4
 161750000    3
 161760000    5
 161770000    5
 161780000    4
 161790000    3
 161800000    2
 161810000    5
 161820000    5
 161830000    4
 161840000    8
 161850000   10
 161860000    4
 161870000    4
 161880000    3
 161890000    4
 161900000    4
 161910000    4
 161920000    4
 161930000    5
 161940000    6
 161950000    5
 161960000    5
 161970000    4
 161980000    2
 161990000    5
 162000000    3
 162010000    3
 162020000    4
 162030000    3
 162040000    2
 162050000    2
 162060000    3
 162070000    3
 162080000    3
 162090000    3
 162100000    3
 162110000    3
 162120000    2
 162130000    3
 162140000    3
 162150000    2
 162160000    4
 162170000    3
 162180000    4
 162190000    3
 162200000    4
 162210000    5
 162220000    3
 162230000    4
 162240000    2
 162250000    3
 162260000    2
 162270000    3
 162280000    2
 162290000    3
 162300000    4
 162310000    4
 162320000    4
 162330000    2
 162340000    3
 162350000    3
 162360000    5
 162370000    4
 162380000    3
 162390000    3
 162400000    5
 162410000    3
 162420000    4
 162430000    4
 162440000    4
 162450000    4
 162460000    3
 162470000    4
 162480000    4
 162490000    5
 162500000    3
 162510000    3
 162520000    3
 162530000    3
 162540000    5
 162550000    5
 162560000    4
 162570000    6
 162580000    4
 162590000    4
 162600000    3
 162610000    4
 162620000    4
 162630000    5
 162640000    4
 162650000    4
 162660000    5
 162670000    5
 162680000    5
 162690000    4
 162700000    3
 162710000    3
 162720000    4
 162730000    2
 162740000    4
 162750000    4
 162760000    3
 162770000    3
 162780000    4
 162790000    3
 162800000    4
 162810000    2
 162820000    3
 162830000    4
 162840000    4
 162850000    4
 162860000    4
 162870000    4
 162880000    4
 162890000    5
 162900000    5
 162910000    3
 162920000    4
 162930000    5
 162940000    3
 162950000    5
 162960000    3
 162970000    3
 162980000    4
 162990000    5
 163000000    4
 163010000    4
 163020000    2
 163030000    4
 163040000    3
 163050000    4
 163060000    3
 163070000    3
 163080000    4
 163090000    3
 163100000    3
 163110000    3
 163120000    4
 163130000    4
 163140000    3
 163150000    3
 163160000    3
 163170000    3
 163180000    4
 163190000    2
 163200000    3
 163210000    4
 163220000    2
 163230000    3
 163240000    5
 163250000    3
 163260000    2
 163270000    3
 163280000    3
 163290000    3
 163300000    3
 163310000    3
 163320000    2
 163330000    6
 163340000    2
 163350000    4
 163360000    5
 163370000   20
 163380000   17
 163390000    6
 163400000    4
 163410000    4
 163420000    3
 163430000    4
 163440000    3
 163450000    4
 163460000    4
 163470000    2
 163480000    5
 163490000    6
 163500000    4
 163510000    2
 163520000    4
 163530000    3
 163540000    5
 163550000    5
 163560000    3
 163570000    2
 163580000    2
 163590000    3
 163600000    4
 163610000    2
 163620000    2
 163630000    3
 163640000    3
 163650000    3
 163660000    3
 163670000    2
 163680000    3
 163690000    3
 163700000    3
 163710000    3
 163720000    3
 163730000    3
 163740000    3
 163750000    3
 163760000    5
 163770000    3
 163780000    4
 163790000    4
 163800000    3
 163810000    3
 163820000    3
 163830000    8
 163840000   19
 163850000    6
 163860000    4
 163870000    5
 163880000   11
 163890000    3
 163900000    4
 163910000    4
 163920000    3
 163930000    2
 163940000    7
 163950000    4
 163960000    3
 163970000    3
 163980000    3
 163990000    3
 164000000    4
 164010000    4
 164020000    3
 164030000    3
 164040000    4
 164050000    3
 164060000    3
 164070000    3
 164080000    4
 164090000    9
 164100000    9
 164110000    4
 164120000    3
 164130000    4
 164140000    2
 164150000    4
 164160000    4
 164170000    4
 164180000    3
 164190000    3
 164200000    3
 164210000    3
 164220000    4
 164230000    3
 164240000    3
 164250000    3
 164260000    3
 164270000    3
 164280000    2
 164290000    4
 164300000    3
 164310000    3
 164320000    2
 164330000    4
 164340000    3
 164350000    4
 164360000    5
 164370000    3
 164380000    4
 164390000    4
 164400000    3
 164410000    2
 164420000    5
 164430000    3
 164440000    3
 164450000    5
 164460000    4
 164470000    4
 164480000    3
 164490000    4
 164500000    4
 164510000    5
 164520000    4
 164530000    5
 164540000    3
 164550000    3
 164560000    3
 164570000    2
 164580000    3
 164590000    4
 164600000    3
 164610000    2
 164620000    4
 164630000    3
 164640000    2
 164650000    4
 164660000    3
 164670000    3
 164680000   19
 164690000   12
 164700000   10
 164710000    5
 164720000   17
 164730000    7
 164740000    4
 164750000    4
 164760000    4
 164770000    5
 164780000    7
 164790000    5
 164800000    4
 164810000    4
 164820000    5
 164830000    3
 164840000    5
 164850000    5
 164860000    3
 164870000    5
 164880000    3
 164890000    3
 164900000    4
 164910000    5
 164920000    4
 164930000    7
 164940000   12
 164950000    4
 164960000    4
 164970000    3
 164980000    5
 164990000    4
 165000000    4
 165010000    2
 165020000    5
 165030000    5
 165040000    4
 165050000    3
 165060000    5
 165070000    3
 165080000    3
 165090000    4
 165100000    8
 165110000    5
 165120000    5
 165130000    4
 165140000    7
 165150000    5
 165160000    5
 165170000    3
 165180000    4
 165190000    2
 165200000    2
 165210000    2
 165220000    5
 165230000    3
 165240000   12
 165250000    3
 165260000    5
 165270000    5
 165280000    9
 165290000    3
 165300000    3
 165310000    4
 165320000    3
 165330000    4
 165340000    4
 165350000    3
 165360000    2
 165370000    3
 165380000    3
 165390000    2
 165400000    3
 165410000    4
 165420000    3
 165430000    2
 165440000    3
 165450000    2
 165460000    3
 165470000    3
 165480000    3
 165490000    3
 165500000    3
 165510000    4
 165520000    3
 165530000   11
 165540000    2
 165550000    2
 165560000    1
 165570000    3
 165580000    2
 165590000    2
 165600000    3
 165610000    3
 165620000    2
 165630000    2
 165640000    3
 165650000    3
 165660000    3
 165670000    3
 165680000    4
 165690000    3
 165700000    2
 165710000    4
 165720000    4
 165730000    4
 165740000    3
 165750000    3
 165760000    2
 165770000    2
 165780000    3
 165790000    2
 165800000    3
 165810000    4
 165820000    4
 165830000    4
 165840000    3
 165850000    7
 165860000    3
 165870000    3
 165880000    3
 165890000   12
 165900000    4
 165910000    3
 165920000    3
 165930000    3
 165940000    4
 165950000    3
 165960000    3
 165970000    3
 165980000    3
 165990000    5
 166000000    5
 166010000    5
 166020000    4
 166030000    4
 166040000    3
 166050000    2
 166060000    3
 166070000    2
 166080000    4
 166090000    5
 166100000    4
 166110000    4
 166120000    6
 166130000   16
 166140000   19
 166150000   14
 166160000   13
 166170000   14
 166180000   15
 166190000   16
 166200000    3
 166210000    5
 166220000    4
 166230000    2
 166240000    3
 166250000    3
 166260000    4
 166270000    5
 166280000    4
 166290000    4
 166300000    5
 166310000    5
 166320000    5
 166330000    3
 166340000    6
 166350000    6
 166360000    5
 166370000    5
 166380000    5
 166390000    7
 166400000   18
 166410000   15
 166420000   15
 166430000   18
 166440000   18
 166450000   14
 166460000   15
 166470000   20
 166480000   18
 166490000   13
 166500000   12
 166510000   19
 166520000   16
 166530000   10
 166540000   22
 166550000   13
 166560000   16
 166570000   19
 166580000   16
 166590000   13
 166600000   16
 166610000   20
 166620000   23
 166630000   21
 166640000   17
 166650000   20
 166660000   22
 166670000   18
 166680000   14
 166690000    4
 166700000    5
 166710000    4
 166720000    4
 166730000    3
 166740000    4
 166750000    4
 166760000    4
 166770000    4
 166780000    2
 166790000    4
 166800000    3
 166810000    3
 166820000    3
 166830000    3
 166840000    3
 166850000    3
 166860000    4
 166870000    4
 166880000    3
 166890000    3
 166900000    3
 166910000    3
 166920000    3
 166930000    3
 166940000    2
 166950000    4
 166960000    3
 166970000    2
 166980000    2
 166990000    4
 167000000    3
 167010000    3
 167020000    4
 167030000    3
 167040000    3
 167050000    4
 167060000    4
 167070000    3
 167080000    5
 167090000    6
 167100000    4
 167110000    5
 167120000    4
 167130000    5
 167140000    5
 167150000    5
 167160000    4
 167170000    5
 167180000    7
 167190000    9
 167200000    4
 167210000    3
 167220000   16
 167230000   12
 167240000    5
 167250000    4
 167260000    3
 167270000    4
 167280000    5
 167290000    5
 167300000    5
 167310000    3
 167320000    4
 167330000    3
 167340000    3
 167350000    4
 167360000    4
 167370000    3
 167380000    3
 167390000    4
 167400000   15
 167410000    9
 167420000    5
 167430000    6
 167440000    7
 167450000    3
 167460000    3
 167470000    5
 167480000    3
 167490000    5
 167500000    4
 167510000    4
 167520000    5
 167530000    4
 167540000    4
 167550000    4
 167560000    7
 167570000    5
 167580000    5
 167590000    6
 167600000   10
 167610000    8
 167620000    3
 167630000    3
 167640000    4
 167650000    4
 167660000   20
 167670000   10
 167680000   11
 167690000    7
 167700000    4
 167710000    5
 167720000    5
 167730000    5
 167740000    5
 167750000    3
 167760000    5
 167770000    8
 167780000    4
 167790000    7
 167800000    5
 167810000    5
 167820000    5
 167830000    4
 167840000    2
 167850000    2
 167860000    4
 167870000    4
 167880000    7
 167890000    3
 167900000    4
 167910000    4
 167920000    3
 167930000    7
 167940000    3
 167950000    7
 167960000    4
 167970000    5
 167980000    4
 167990000    4
 168000000    5
 168010000   10
 168020000    3
 168030000    6
 168040000   11
 168050000   13
 168060000    4
 168070000    4
 168080000    5
 168090000    5
 168100000    4
 168110000    4
 168120000    4
 168130000    4
 168140000    5
 168150000    3
 168160000    3
 168170000    4
 168180000    6
 168190000    3
 168200000    3
 168210000    4
 168220000    4
 168230000    4
 168240000    7
 168250000    3
 168260000    4
 168270000    5
 168280000    4
 168290000    4
 168300000    3
 168310000    2
 168320000    4
 168330000    5
 168340000    4
 168350000    5
 168360000    6
 168370000    5
 168380000    4
 168390000    6
 168400000    5
 168410000    3
 168420000    5
 168430000    4
 168440000    3
 168450000    2
 168460000    4
 168470000    3
 168480000    4
 168490000    4
 168500000    6
 168510000    4
 168520000    3
 168530000    3
 168540000    4
 168550000    5
 168560000    4
 168570000    5
 168580000    5
 168590000    4
 168600000    4
 168610000    4
 168620000    5
 168630000    2
 168640000    2
 168650000    3
 168660000    4
 168670000    3
 168680000    4
 168690000    4
 168700000    7
 168710000    2
 168720000    4
 168730000    4
 168740000    5
 168750000    4
 168760000    4
 168770000    3
 168780000    5
 168790000    4
 168800000    3
 168810000    3
 168820000    3
 168830000    3
 168840000    4
 168850000    5
 168860000    5
 168870000    3
 168880000    3
 168890000    3
 168900000    3
 168910000    1
 168920000    4
 168930000    3
 168940000    3
 168950000    3
 168960000    3
 168970000    3
 168980000    4
 168990000    2
 169000000    3
 169010000    4
 169020000    3
 169030000    4
 169040000    5
 169050000    4
 169060000    3
 169070000    3
 169080000    3
 169090000    2
 169100000    5
 169110000    3
 169120000    4
 169130000    2
 169140000    2
 169150000    5
 169160000    3
 169170000    1
 169180000    7
 169190000    4
 169200000    7
 169210000    4
 169220000    3
 169230000    3
 169240000    3
 169250000    3
 169260000   15
 169270000    5
 169280000    5
 169290000    7
 169300000    7
 169310000    5
 169320000    7
 169330000    4
 169340000    3
 169350000    6
 169360000    5
 169370000    5
 169380000    4
 169390000    5
 169400000    5
 169410000    8
 169420000    4
 169430000    5
 169440000    7
 169450000    5
 169460000    4
 169470000    6
 169480000   17
 169490000   21
 169500000   19
 169510000   18
 169520000   12
 169530000    3
 169540000    4
 169550000    5
 169560000    5
 169570000    4
 169580000    3
 169590000    3
 169600000    2
 169610000    4
 169620000    3
 169630000    3
 169640000    3
 169650000    4
 169660000    3
 169670000    4
 169680000    3
 169690000    2
 169700000    3
 169710000    3
 169720000    2
 169730000    3
 169740000    4
 169750000    4
 169760000    3
 169770000    2
 169780000    5
 169790000    6
 169800000    5
 169810000    3
 169820000    4
 169830000    2
 169840000    5
 169850000    3
 169860000    4
 169870000    3
 169880000   18
 169890000   19
 169900000    3
 169910000    4
 169920000    3
 169930000    4
 169940000    3
 169950000    3
 169960000    3
 169970000    6
 169980000    4
 169990000    5
 170000000    3
 170010000    3
 170020000    4
 170030000    7
 170040000    3
 170050000    3
 170060000    6
 170070000    5
 170080000    5
 170090000    5
 170100000    5
 170110000    3
 170120000    7
 170130000    8
 170140000    4
 170150000    3
 170160000    3
 170170000   14
 170180000   13
 170190000   13
 170200000   19
 170210000   19
 170220000   18
 170230000   17
 170240000   22
 170250000   19
 170260000   12
 170270000   16
 170280000   19
 170290000   19
 170300000   19
 170310000   19
 170320000   13
 170330000   19
 170340000   18
 170350000   24
 170360000   22
 170370000   18
 170380000   16
 170390000    4
 170400000    4
 170410000    4
 170420000    7
 170430000    4
 170440000    6
 170450000    4
 170460000    5
 170470000    4
 170480000    4
 170490000    3
 170500000    4
 170510000    4
 170520000    6
 170530000    3
 170540000    4
 170550000    4
 170560000    5
 170570000    3
 170580000    4
 170590000    5
 170600000    4
 170610000    5
 170620000    4
 170630000    3
 170640000    3
 170650000    5
 170660000    4
 170670000    3
 170680000    5
 170690000    4
 170700000    4
 170710000    4
 170720000    3
 170730000    5
 170740000    3
 170750000    4
 170760000    3
 170770000    7
 170780000    4
 170790000    4
 170800000    4
 170810000    6
 170820000    4
 170830000    3
 170840000   21
 170850000    5
 170860000    4
 170870000    5
 170880000    6
 170890000    3
 170900000    5
 170910000    3
 170920000    4
 170930000    3
 170940000    5
 170950000    5
 170960000    6
 170970000    3
 170980000    4
 170990000    4
 171000000    4
 171010000    7
 171020000    5
 171030000    6
 171040000    5
 171050000    4
 171060000    5
 171070000   18
 171080000   17
 171090000    5
 171100000    4
 171110000    4
 171120000    4
 171130000    4
 171140000    4
 171150000    4
 171160000    6
 171170000    3
 171180000    2
 171190000    4
 171200000    3
 171210000    5
 171220000    5
 171230000    5
 171240000    4
 171250000    4
 171260000    2
 171270000    2
 171280000    8
 171290000    4
 171300000    4
 171310000    4
 171320000    5
 171330000    6
 171340000    6
 171350000    4
 171360000    3
 171370000    5
 171380000    3
 171390000    3
 171400000    4
 171410000    2
 171420000    7
 171430000    6
 171440000    5
 171450000    4
 171460000    1
 171470000    4
 171480000    5
 171490000    4
 171500000    5
 171510000    7
 171520000    4
 171530000    7
 171540000    3
 171550000    3
 171560000    5
 171570000    3
 171580000    2
 171590000    4
 171600000    7
 171610000    6
 171620000    7
 171630000    5
 171640000    6
 171650000    5
 171660000    7
 171670000    7
 171680000    5
 171690000    7
 171700000    5
 171710000    8
 171720000    4
 171730000    8
 171740000    7
 171750000    4
 171760000    4
 171770000    5
 171780000    3
 171790000    3
 171800000    3
 171810000    4
 171820000    4
 171830000    5
 171840000    4
 171850000    5
 171860000    4
 171870000    4
 171880000    3
 171890000    2
 171900000    5
 171910000    5
 171920000    7
 171930000    6
 171940000    5
 171950000    4
 171960000    7
 171970000    5
 171980000   12
 171990000    6
 172000000    7
 172010000    4
 172020000    5
 172030000    4
 172040000    4
 172050000    5
 172060000    4
 172070000    3
 172080000    5
 172090000    4
 172100000    4
 172110000    6
 172120000    5
 172130000   20
 172140000   10
 172150000   12
 172160000   10
 172170000    4
 172180000    2
 172190000    2
 172200000    6
 172210000    5
 172220000    5
 172230000    5
 172240000    3
 172250000    6
 172260000    8
 172270000    5
 172280000    6
 172290000    9
 172300000   18
 172310000   21
 172320000   20
 172330000   19
 172340000   14
 172350000   19
 172360000   13
 172370000    2
 172380000    4
 172390000    3
 172400000    3
 172410000    3
 172420000    3
 172430000    3
 172440000    3
 172450000    3
 172460000    3
 172470000    3
 172480000    3
 172490000    4
 172500000    4
 172510000    3
 172520000    4
 172530000    2
 172540000    4
 172550000    7
 172560000    4
 172570000    4
 172580000    3
 172590000    4
 172600000    4
 172610000    3
 172620000    3
 172630000    3
 172640000    4
 172650000    3
 172660000    3
 172670000    4
 172680000    2
 172690000    3
 172700000    3
 172710000    2
 172720000    2
 172730000   13
 172740000    5
 172750000    3
 172760000    5
 172770000    3
 172780000    3
 172790000    5
 172800000    3
 172810000    4
 172820000    5
 172830000    4
 172840000    5
 172850000    9
 172860000    7
 172870000    7
 172880000    2
 172890000    5
 172900000    5
 172910000    7
 172920000    5
 172930000    4
 172940000    3
 172950000    4
 172960000    5
 172970000    4
 172980000    5
 172990000    4
 173000000    7
 173010000    7
 173020000    4
 173030000    4
 173040000    4
 173050000    3
 173060000    4
 173070000    4
 173080000    3
 173090000    5
 173100000    3
 173110000    4
 173120000    3
 173130000    3
 173140000   19
 173150000   22
 173160000   23
 173170000   19
 173180000   21
 173190000   21
 173200000   23
 173210000   22
 173220000   21
 173230000   18
 173240000   15
 173250000   19
 173260000   22
 173270000   19
 173280000   16
 173290000   14
 173300000   11
 173310000   16
 173320000    7
 173330000    7
 173340000    5
 173350000    4
 173360000    6
 173370000    3
 173380000    7
 173390000    4
 173400000    4
 173410000    4
 173420000    3
 173430000    3
 173440000    4
 173450000    2
 173460000    4
 173470000    5
 173480000    4
 173490000    3
 173500000    4
 173510000    5
 173520000    3
 173530000    5
 173540000    3
 173550000    2
 173560000    2
 173570000    4
 173580000    3
 173590000    3
 173600000    5
 173610000    5
 173620000    7
 173630000    5
 173640000    5
 173650000    5
 173660000    5
 173670000    7
 173680000    6
 173690000   10
 173700000    8
 173710000    5
 173720000    5
 173730000    3
 173740000    4
 173750000    6
 173760000    7
 173770000    5
 173780000    7
 173790000    8
 173800000    5
 173810000    5
 173820000    5
 173830000    4
 173840000    5
 173850000    5
 173860000    3
 173870000    5
 173880000    5
 173890000    5
 173900000    5
 173910000    4
 173920000    4
 173930000    2
 173940000    5
 173950000    5
 173960000    4
 173970000    3
 173980000    5
 173990000    4
 174000000    3
 174010000    3
 174020000    5
 174030000    5
 174040000    4
 174050000    3
 174060000    5
 174070000    5
 174080000    5
 174090000    4
 174100000    8
 174110000    2
 174120000    4
 174130000    2
 174140000    3
 174150000    5
 174160000    2
 174170000    4
 174180000    5
 174190000    5
 174200000    4
 174210000    5
 174220000    4
 174230000    7
 174240000    4
 174250000    5
 174260000    4
 174270000    4
 174280000    5
 174290000    7
 174300000    4
 174310000    3
 174320000    4
 174330000    4
 174340000    3
 174350000    3
 174360000    3
 174370000    4
 174380000   13
 174390000   12
 174400000   16
 174410000   10
 174420000    3
 174430000    4
 174440000    3
 174450000    5
 174460000    4
 174470000    3
 174480000    3
 174490000    5
 174500000    2
 174510000    4
 174520000    4
 174530000    5
 174540000    3
 174550000    3
 174560000    4
 174570000    3
 174580000    3
 174590000    4
 174600000    3
 174610000    3
 174620000    5
 174630000    4
 174640000    6
 174650000    5
 174660000    7
 174670000    3
 174680000    5
 174690000    4
 174700000    3
 174710000    4
 174720000    9
 174730000    3
 174740000    5
 174750000    8
 174760000    7
 174770000    4
 174780000    3
 174790000    7
 174800000    5
 174810000    6
 174820000    7
 174830000    5
 174840000    5
 174850000    4
 174860000    4
 174870000   13
 174880000    3
 174890000    4
 174900000    4
 174910000    3
 174920000    5
 174930000    4
 174940000    6
 174950000    3
 174960000    5
 174970000    4
 174980000    3
 174990000    5
 175000000   11
 175010000    4
 175020000    5
 175030000    3
 175040000    4
 175050000    4
 175060000    4
 175070000    3
 175080000    3
 175090000    3
 175100000    5
 175110000    5
 175120000    4
 175130000    3
 175140000    5
 175150000    3
 175160000    4
 175170000    4
 175180000    4
 175190000    4
 175200000    4
 175210000    6
 175220000   14
 175230000    6
 175240000   14
 175250000   13
 175260000   17
 175270000   17
 175280000   13
 175290000    3
 175300000    5
 175310000    6
 175320000    3
 175330000    7
 175340000    3
 175350000    3
 175360000    3
 175370000    5
 175380000    4
 175390000    3
 175400000    4
 175410000    3
 175420000    3
 175430000   19
 175440000   11
 175450000   19
 175460000   14
 175470000   15
 175480000   17
 175490000   11
 175500000   21
 175510000   18
 175520000   13
 175530000    3
 175540000    4
 175550000    7
 175560000    3
 175570000    5
 175580000    4
 175590000    3
 175600000    4
 175610000    5
 175620000    7
 175630000    4
 175640000    7
 175650000    5
 175660000    4
 175670000    5
 175680000    8
 175690000    4
 175700000    4
 175710000    3
 175720000    3
 175730000    3
 175740000    4
 175750000    5
 175760000    9
 175770000    2
 175780000    2
 175790000    3
 175800000    4
 175810000    4
 175820000    4
 175830000    3
 175840000    4
 175850000    3
 175860000    4
 175870000    3
 175880000    4
 175890000    4
 175900000    5
 175910000    4
 175920000    3
 175930000    5
 175940000    4
 175950000    4
 175960000    5
 175970000    5
 175980000    2
 175990000    5
 176000000    3
 176010000    6
 176020000    4
 176030000    4
 176040000    2
 176050000    5
 176060000    4
 176070000    4
 176080000    4
 176090000    3
 176100000    4
 176110000    4
 176120000   10
 176130000   15
 176140000   20
 176150000   22
 176160000   22
 176170000   24
 176180000   24
 176190000   17
 176200000   23
 176210000   17
 176220000   15
 176230000   17
 176240000   12
 176250000    3
 176260000    4
 176270000    4
 176280000    2
 176290000    4
 176300000    3
 176310000    3
 176320000    5
 176330000    4
 176340000    3
 176350000    5
 176360000    5
 176370000    4
 176380000    4
 176390000    2
 176400000    3
 176410000    3
 176420000    4
 176430000    4
 176440000    5
 176450000    4
 176460000    4
 176470000    5
 176480000    4
 176490000    3
 176500000    5
 176510000    5
 176520000    7
 176530000    9
 176540000    3
 176550000    4
 176560000    4
 176570000    3
 176580000    4
 176590000    5
 176600000    4
 176610000    4
 176620000    4
 176630000    4
 176640000    5
 176650000    6
 176660000    4
 176670000    3
 176680000    3
 176690000    4
 176700000    2
 176710000    3
 176720000    4
 176730000    2
 176740000    3
 176750000    3
 176760000    3
 176770000    4
 176780000    3
 176790000    4
 176800000    4
 176810000    4
 176820000    4
 176830000    4
 176840000    4
 176850000    3
 176860000    3
 176870000    4
 176880000    4
 176890000    3
 176900000    4
 176910000    5
 176920000    4
 176930000    3
 176940000    4
 176950000    3
 176960000    6
 176970000   12
 176980000    5
 176990000    3
 177000000    4
 177010000    3
 177020000    4
 177030000    3
 177040000    2
 177050000    3
 177060000    3
 177070000    2
 177080000    4
 177090000    3
 177100000   15
 177110000    4
 177120000    5
 177130000    3
 177140000    4
 177150000    4
 177160000    5
 177170000    3
 177180000    5
 177190000    8
 177200000    4
 177210000    4
 177220000    4
 177230000    4
 177240000    3
 177250000    4
 177260000   13
 177270000   19
 177280000   15
 177290000   19
 177300000    7
 177310000    7
 177320000    6
 177330000    3
 177340000    4
 177350000    3
 177360000    3
 177370000    4
 177380000    3
 177390000    4
 177400000    7
 177410000    4
 177420000    6
 177430000    4
 177440000    5
 177450000    3
 177460000    4
 177470000    4
 177480000    3
 177490000    4
 177500000    3
 177510000    3
 177520000    3
 177530000    4
 177540000    3
 177550000    3
 177560000    5
 177570000    4
 177580000    5
 177590000    4
 177600000    2
 177610000    4
 177620000    3
 177630000    3
 177640000    3
 177650000    3
 177660000    3
 177670000    3
 177680000    7
 177690000    3
 177700000    4
 177710000    4
 177720000    7
 177730000    4
 177740000    2
 177750000    3
 177760000    4
 177770000    3
 177780000    3
 177790000    2
 177800000   13
 177810000    2
 177820000    3
 177830000    4
 177840000    3
 177850000    4
 177860000    7
 177870000    5
 177880000    5
 177890000    3
 177900000    2
 177910000    3
 177920000    4
 177930000    3
 177940000    4
 177950000    4
 177960000    4
 177970000    4
 177980000    3
 177990000    3
 178000000    3
 178010000    3
 178020000    2
 178030000    3
 178040000    4
 178050000    4
 178060000    3
 178070000    4
 178080000    4
 178090000    4
 178100000    7
 178110000    5
 178120000   11
 178130000    7
 178140000    5
 178150000    5
 178160000    5
 178170000    5
 178180000    5
 178190000    5
 178200000    3
 178210000    4
 178220000    4
 178230000    5
 178240000    5
 178250000    3
 178260000    3
 178270000    5
 178280000    7
 178290000    4
 178300000    5
 178310000    4
 178320000    7
 178330000    5
 178340000    4
 178350000    3
 178360000    3
 178370000    3
 178380000    4
 178390000    7
 178400000    4
 178410000    5
 178420000    5
 178430000    2
 178440000    4
 178450000    3
 178460000    7
 178470000    4
 178480000    3
 178490000    3
 178500000    5
 178510000    7
 178520000    4
 178530000    4
 178540000    3
 178550000    5
 178560000    3
 178570000    3
 178580000    5
 178590000    3
 178600000    3
 178610000    4
 178620000    4
 178630000    5
 178640000    6
 178650000    3
 178660000    8
 178670000    5
 178680000    5
 178690000    4
 178700000   19
 178710000    5
 178720000    3
 178730000    3
 178740000    3
 178750000    3
 178760000    2
 178770000    5
 178780000    5
 178790000    5
 178800000    5
 178810000   14
 178820000   21
 178830000   26
 178840000   23
 178850000   26
 178860000   28
 178870000   27
 178880000   27
 178890000   23
 178900000   27
 178910000   22
 178920000   22
 178930000   24
 178940000   23
 178950000   19
 178960000   22
 178970000   20
 178980000   22
 178990000   22
 179000000   25
 179010000   22
 179020000   22
 179030000   19
 179040000   21
 179050000   26
 179060000   24
 179070000   23
 179080000   19
 179090000   19
 179100000   20
 179110000   18
 179120000   19
 179130000   23
 179140000   24
 179150000   27
 179160000   26
 179170000   25
 179180000   26
 179190000   26
 179200000   26
 179210000   23
 179220000   26
 179230000   23
 179240000   24
 179250000   21
 179260000   22
 179270000   19
 179280000   13
 179290000   22
 179300000   10
 179310000   16
 179320000   21
 179330000   20
 179340000   17
 179350000   21
 179360000   19
 179370000   23
 179380000   20
 179390000   23
 179400000   24
 179410000   21
 179420000   20
 179430000   23
 179440000   21
 179450000   22
 179460000   19
 179470000   19
 179480000   19
 179490000   19
 179500000   10
 179510000    7
 179520000    5
 179530000    4
 179540000    4
 179550000    5
 179560000    5
 179570000    5
 179580000    5
 179590000    6
 179600000    4
 179610000    5
 179620000    3
 179630000    4
 179640000    4
 179650000    5
 179660000    5
 179670000    4
 179680000    3
 179690000    3
 179700000    3
 179710000    5
 179720000    4
 179730000    9
 179740000    2
 179750000   17
 179760000   10
 179770000    4
 179780000    5
 179790000    5
 179800000    4
 179810000    3
 179820000    5
 179830000    4
 179840000    3
 179850000    5
 179860000    4
 179870000    4
 179880000    4
 179890000    4
 179900000    4
 179910000   10
 179920000    5
 179930000    8
 179940000    5
 179950000    4
 179960000    3
 179970000    5
 179980000    5
 179990000    4
 180000000    7
 180000000    7
 180010000    5
 180020000    4
 180030000    5
 180040000    3
 180050000    5
 180060000    4
 180070000    2
 180080000    6
 180090000    5
 180100000    5
 180110000    6
 180120000    5
 180130000    4
 180140000    3
 180150000    3
 180160000    5
 180170000    4
 180180000    5
 180190000    3
 180200000    5
 180210000    4
 180220000    3
 180230000    5
 180240000   16
 180250000   18
 180260000   22
 180270000   21
 180280000   20
 180290000   22
 180300000   19
 180310000   21
 180320000   15
 180330000   18
 180340000   10
 180350000   17
 180360000   21
 180370000   17
 180380000   23
 180390000   19
 180400000   22
 180410000   14
 180420000   19
 180430000   17
 180440000   20
 180450000   19
 180460000   12
 180470000    7
 180480000    3
 180490000    3
 180500000   14
 180510000    5
 180520000    5
 180530000    4
 180540000    3
 180550000    2
 180560000    4
 180570000    8
 180580000   22
 180590000   19
 180600000    5
 180610000    4
 180620000    4
 180630000    5
 180640000    4
 180650000    4
 180660000    3
 180670000    4
 180680000    3
 180690000    2
 180700000    3
 180710000    3
 180720000    4
 180730000    4
 180740000    3
 180750000    3
 180760000    5
 180770000    3
 180780000    3
 180790000    3
 180800000    4
 180810000    5
 180820000    5
 180830000    3
 180840000    2
 180850000    5
 180860000    7
 180870000    5
 180880000    4
 180890000    5
 180900000   14
 180910000   19
 180920000   22
 180930000    9
 180940000   19
 180950000   18
 180960000   16
 180970000   18
 180980000   13
 180990000   22
 181000000   21
 181010000   18
 181020000   19
 181030000   15
 181040000   15
 181050000   21
 181060000   13
 181070000    5
 181080000    5
 181090000    9
 181100000    9
 181110000    8
 181120000    2
 181130000    7
 181140000    4
 181150000    7
 181160000    5
 181170000    5
 181180000    4
 181190000    5
 181200000    5
 181210000    5
 181220000    5
 181230000    6
 181240000    4
 181250000    3
 181260000    4
 181270000    9
 181280000    4
 181290000    6
 181300000    2
 181310000    4
 181320000    4
 181330000    2
 181340000    3
 181350000    3
 181360000    5
 181370000    5
 181380000    7
 181390000    4
 181400000    6
 181410000    3
 181420000    6
 181430000    5
 181440000    3
 181450000    5
 181460000    4
 181470000    4
 181480000    3
 181490000    3
 181500000    3
 181510000    3
 181520000    3
 181530000    3
 181540000    2
 181550000    2
 181560000    2
 181570000    2
 181580000    4
 181590000    4
 181600000    4
 181610000    5
 181620000    3
 181630000    3
 181640000    2
 181650000    5
 181660000    4
 181670000    5
 181680000    5
 181690000    3
 181700000    4
 181710000    5
 181720000    8
 181730000    5
 181740000    6
 181750000    4
 181760000    7
 181770000    3
 181780000    4
 181790000    6
 181800000    5
 181810000    7
 181820000    5
 181830000    5
 181840000    4
 181850000    4
 181860000    5
 181870000    5
 181880000    6
 181890000    3
 181900000    4
 181910000    4
 181920000    4
 181930000    3
 181940000    5
 181950000    4
 181960000    3
 181970000    4
 181980000    5
 181990000    3
 182000000    4
 182010000    5
 182020000    7
 182030000    5
 182040000    3
 182050000    2
 182060000    3
 182070000    4
 182080000    3
 182090000    3
 182100000    4
 182110000    4
 182120000    1
 182130000    4
 182140000    5
 182150000    3
 182160000    3
 182170000    4
 182180000    3
 182190000    3
 182200000    4
 182210000    2
 182220000    3
 182230000    3
 182240000    4
 182250000    8
 182260000    8
 182270000    7
 182280000    2
 182290000    3
 182300000    2
 182310000    4
 182320000    3
 182330000    4
 182340000    5
 182350000    4
 182360000    5
 182370000    5
 182380000    7
 182390000    3
 182400000    3
 182410000    4
 182420000    2
 182430000    3
 182440000    3
 182450000    3
 182460000    3
 182470000    3
 182480000    3
 182490000    3
 182500000    3
 182510000    4
 182520000    4
 182530000    8
 182540000   14
 182550000   13
 182560000    3
 182570000    4
 182580000    3
 182590000    2
 182600000    4
 182610000    5
 182620000    3
 182630000    4
 182640000    4
 182650000    3
 182660000    4
 182670000    4
 182680000    4
 182690000    6
 182700000   11
 182710000    5
 182720000    4
 182730000    5
 182740000    5
 182750000    4
 182760000    4
 182770000    4
 182780000    3
 182790000    4
 182800000    4
 182810000    4
 182820000    4
 182830000    7
 182840000    6
 182850000    4
 182860000    5
 182870000    4
 182880000    4
 182890000    3
 182900000    5
 182910000    4
 182920000    5
 182930000    2
 182940000    4
 182950000    3
 182960000    5
 182970000    4
 182980000    4
 182990000    5
 183000000    5
 183010000    3
 183020000    3
 183030000    4
 183040000    5
 183050000    4
 183060000    4
 183070000    4
 183080000    3
 183090000    3
 183100000    4
 183110000    3
 183120000    4
 183130000    9
 183140000    4
 183150000    7
 183160000    5
 183170000    5
 183180000    4
 183190000    5
 183200000    3
 183210000    4
 183220000    4
 183230000    5
 183240000    2
 183250000    4
 183260000    4
 183270000   11
 183280000    4
 183290000    4
 183300000    3
 183310000    4
 183320000    5
 183330000    3
 183340000    2
 183350000    3
 183360000    3
 183370000    4
 183380000    4
 183390000    3
 183400000    3
 183410000    4
 183420000    4
 183430000    4
 183440000    4
 183450000    2
 183460000    3
 183470000    4
 183480000    4
 183490000    4
 183500000    3
 183510000    4
 183520000    2
 183530000    5
 183540000    4
 183550000    3
 183560000    3
 183570000    3
 183580000    3
 183590000    4
 183600000    4
 183610000    3
 183620000    3
 183630000    2
 183640000    4
 183650000    4
 183660000    3
 183670000    5
 183680000    3
 183690000    4
 183700000    3
 183710000    4
 183720000    3
 183730000    3
 183740000    2
 183750000    4
 183760000    3
 183770000    3
 183780000    2
 183790000    4
 183800000    3
 183810000    3
 183820000    3
 183830000    3
 183840000    3
 183850000    4
 183860000   13
 183870000    4
 183880000    7
 183890000    4
 183900000    5
 183910000    3
 183920000    4
 183930000    7
 183940000    2
 183950000    5
 183960000    4
 183970000    5
 183980000    3
 183990000    5
 184000000    3
 184010000    7
 184020000    5
 184030000    4
 184040000    4
 184050000    3
 184060000    3
 184070000    3
 184080000    4
 184090000    4
 184100000    4
 184110000    3
 184120000    4
 184130000    4
 184140000    2
 184150000    3
 184160000    5
 184170000    4
 184180000    3
 184190000    7
 184200000    5
 184210000    2
 184220000    5
 184230000    4
 184240000    6
 184250000    4
 184260000    4
 184270000    3
 184280000    4
 184290000    3
 184300000    4
 184310000    3
 184320000    3
 184330000    3
 184340000    4
 184350000    4
 184360000   14
 184370000    5
 184380000    2
 184390000    4
 184400000    4
 184410000    8
 184420000    3
 184430000    6
 184440000    4
 184450000    3
 184460000    4
 184470000    3
 184480000    5
 184490000    5
 184500000    3
 184510000    4
 184520000    4
 184530000    2
 184540000    3
 184550000    3
 184560000    5
 184570000    4
 184580000    4
 184590000    3
 184600000    5
 184610000    3
 184620000    3
 184630000    7
 184640000    4
 184650000    7
 184660000    5
 184670000    3
 184680000    5
 184690000    5
 184700000    3
 184710000    5
 184720000    4
 184730000    5
 184740000    5
 184750000    7
 184760000    7
 184770000    5
 184780000    5
 184790000    3
 184800000    4
 184810000    4
 184820000    4
 184830000    4
 184840000    4
 184850000    6
 184860000    3
 184870000    5
 184880000    4
 184890000    3
 184900000    5
 184910000    7
 184920000    9
 184930000    4
 184940000    5
 184950000    5
 184960000    5
 184970000    2
 184980000    3
 184990000    3
 185000000    4
 185010000    6
 185020000    5
 185030000    5
 185040000    7
 185050000    4
 185060000    4
 185070000    8
 185080000    7
 185090000    5
 185100000    5
 185110000    4
 185120000    5
 185130000    5
 185140000    5
 185150000    7
 185160000    4
 185170000    5
 185180000    7
 185190000    5
 185200000    4
 185210000    3
 185220000    5
 185230000    7
 185240000    4
 185250000    4
 185260000    7
 185270000    9
 185280000    5
 185290000    9
 185300000   13
 185310000    5
 185320000   15
 185330000    5
 185340000    3
 185350000    4
 185360000    4
 185370000    4
 185380000    3
 185390000    3
 185400000    4
 185410000    5
 185420000    4
 185430000    4
 185440000    5
 185450000    5
 185460000    5
 185470000    3
 185480000    3
 185490000    5
 185500000    4
 185510000    3
 185520000    3
 185530000    5
 185540000    3
 185550000    3
 185560000    4
 185570000    4
 185580000    4
 185590000    2
 185600000    3
 185610000    3
 185620000    3
 185630000    3
 185640000    5
 185650000    3
 185660000    5
 185670000    2
 185680000    2
 185690000    3
 185700000    4
 185710000    3
 185720000    4
 185730000    5
 185740000    4
 185750000    5
 185760000    5
 185770000    3
 185780000    5
 185790000    4
 185800000   22
 185810000   22
 185820000   23
 185830000    9
 185840000   20
 185850000   23
 185860000   26
 185870000   23
 185880000   25
 185890000   24
 185900000   21
 185910000   25
 185920000   22
 185930000   23
 185940000   21
 185950000   22
 185960000   22
 185970000   22
 185980000   26
 185990000   14
 186000000   22
 186010000   14
 186020000   21
 186030000   26
 186040000   26
 186050000   26
 186060000   26
 186070000   26
 186080000   27
 186090000   26
 186100000   22
 186110000   24
 186120000   23
 186130000   21
 186140000   20
 186150000   23
 186160000   26
 186170000   27
 186180000   23
 186190000   23
 186200000   22
 186210000   23
 186220000   30
 186230000   27
 186240000   24
 186250000   23
 186260000   24
 186270000   24
 186280000   26
 186290000   26
 186300000   26
 186310000   24
 186320000   26
 186330000   26
 186340000   25
 186350000   25
 186360000   24
 186370000   20
 186380000   25
 186390000   16
 186400000   24
 186410000   25
 186420000   19
 186430000   27
 186440000   27
 186450000   24
 186460000   23
 186470000   22
 186480000   24
 186490000   26
 186500000   25
 186510000   22
 186520000   20
 186530000   17
 186540000   19
 186550000   22
 186560000   22
 186570000   22
 186580000   26
 186590000   21
 186600000   25
 186610000   23
 186620000   21
 186630000   19
 186640000   21
 186650000   23
 186660000    8
 186670000   13
 186680000    5
 186690000    5
 186700000    5
 186710000    4
 186720000    6
 186730000    4
 186740000    7
 186750000    7
 186760000   10
 186770000    6
 186780000    4
 186790000    4
 186800000    3
 186810000    5
 186820000    4
 186830000    3
 186840000    6
 186850000    3
 186860000    2
 186870000    4
 186880000    3
 186890000    3
 186900000    3
 186910000    3
 186920000    3
 186930000    4
 186940000    3
 186950000    4
 186960000    4
 186970000    6
 186980000   18
 186990000    9
 187000000    5
 187010000    4
 187020000    5
 187030000    4
 187040000    4
 187050000    3
 187060000    2
 187070000    4
 187080000    4
 187090000    4
 187100000    4
 187110000    4
 187120000    4
 187130000    2
 187140000    3
 187150000    3
 187160000    4
 187170000    5
 187180000    3
 187190000    4
 187200000    3
 187210000    4
 187220000    3
 187230000    3
 187240000    3
 187250000    4
 187260000    3
 187270000    3
 187280000    3
 187290000    2
 187300000    3
 187310000    2
 187320000    4
 187330000    4
 187340000    2
 187350000    2
 187360000    3
 187370000    2
 187380000    3
 187390000    3
 187400000    3
 187410000    2
 187420000    3
 187430000    2
 187440000    3
 187450000    3
 187460000    3
 187470000    3
 187480000    4
 187490000    3
 187500000    2
 187510000    4
 187520000    4
 187530000    4
 187540000    4
 187550000    4
 187560000    3
 187570000    4
 187580000    5
 187590000    4
 187600000    4
 187610000    5
 187620000    4
 187630000    4
 187640000    4
 187650000    5
 187660000    5
 187670000    5
 187680000    6
 187690000    4
 187700000   14
 187710000    7
 187720000    5
 187730000    4
 187740000    7
 187750000    4
 187760000    5
 187770000    4
 187780000    3
 187790000    4
 187800000    7
 187810000    7
 187820000    7
 187830000    4
 187840000    7
 187850000   15
 187860000    8
 187870000    5
 187880000    8
 187890000    5
 187900000    5
 187910000    5
 187920000    9
 187930000    9
 187940000    5
 187950000    5
 187960000    3
 187970000    4
 187980000    4
 187990000    5
 188000000    4
 188010000    4
 188020000    4
 188030000    5
 188040000    7
 188050000    5
 188060000    7
 188070000    5
 188080000    7
 188090000    6
 188100000    5
 188110000    5
 188120000    5
 188130000    5
 188140000    4
 188150000    6
 188160000    5
 188170000    5
 188180000    5
 188190000    4
 188200000    4
 188210000    5
 188220000    5
 188230000    3
 188240000    3
 188250000    4
 188260000    5
 188270000    3
 188280000    4
 188290000    4
 188300000    3
 188310000    5
 188320000    8
 188330000    4
 188340000    4
 188350000    4
 188360000    7
 188370000    3
 188380000    4
 188390000    4
 188400000    5
 188410000    4
 188420000    7
 188430000    4
 188440000    3
 188450000    4
 188460000    2
 188470000    3
 188480000    3
 188490000    2
 188500000    3
 188510000    4
 188520000    3
 188530000    4
 188540000    3
 188550000    3
 188560000    3
 188570000    3
 188580000    2
 188590000    3
 188600000    2
 188610000    3
 188620000    3
 188630000    4
 188640000    7
 188650000    5
 188660000    3
 188670000    4
 188680000    3
 188690000    5
 188700000    4
 188710000    5
 188720000    2
 188730000    2
 188740000    3
 188750000    4
 188760000    4
 188770000    6
 188780000    3
 188790000    4
 188800000    4
 188810000    5
 188820000    5
 188830000    3
 188840000    4
 188850000    7
 188860000    4
 188870000    5
 188880000    2
 188890000    2
 188900000    3
 188910000    2
 188920000    3
 188930000    3
 188940000    3
 188950000    2
 188960000    3
 188970000    3
 188980000    3
 188990000    3
 189000000    3
 189010000    1
 189020000   13
 189030000    4
 189040000   10
 189050000   10
 189060000    4
 189070000    3
 189080000    3
 189090000    4
 189100000    4
 189110000    3
 189120000    5
 189130000    3
 189140000    4
 189150000    4
 189160000    4
 189170000    4
 189180000    4
 189190000    6
 189200000    5
 189210000    4
 189220000    3
 189230000    4
 189240000    4
 189250000    3
 189260000    4
 189270000    4
 189280000    5
 189290000    7
 189300000    4
 189310000    5
 189320000    3
 189330000    3
 189340000    4
 189350000    3
 189360000    3
 189370000    4
 189380000    3
 189390000    4
 189400000    2
 189410000    3
 189420000    3
 189430000    4
 189440000    3
 189450000    3
 189460000    4
 189470000    5
 189480000    5
 189490000    5
 189500000    5
 189510000    4
 189520000    2
 189530000    3
 189540000    7
 189550000    6
 189560000    4
 189570000    3
 189580000    4
 189590000    2
 189600000    3
 189610000    5
 189620000    3
 189630000    4
 189640000    4
 189650000    5
 189660000    4
 189670000    5
 189680000    5
 189690000    5
 189700000    6
 189710000    7
 189720000    4
 189730000    7
 189740000    6
 189750000    8
 189760000    4
 189770000    6
 189780000    5
 189790000    5
 189800000    8
 189810000    5
 189820000    5
 189830000    4
 189840000    6
 189850000    6
 189860000    5
 189870000    8
 189880000    7
 189890000    6
 189900000    4
 189910000    6
 189920000    4
 189930000    5
 189940000    3
 189950000    5
 189960000    4
 189970000    7
 189980000    6
 189990000    5
 190000000    4
 190010000    5
 190020000    8
 190030000    4
 190040000    4
 190050000    7
 190060000    3
 190070000    4
 190080000    3
 190090000    6
 190100000    5
 190110000    5
 190120000    5
 190130000    6
 190140000    7
 190150000    6
 190160000    5
 190170000    7
 190180000    4
 190190000    7
 190200000    4
 190210000    6
 190220000    5
 190230000    2
 190240000    3
 190250000    7
 190260000    5
 190270000    3
 190280000    3
 190290000    4
 190300000    4
 190310000    4
 190320000    3
 190330000    3
 190340000    3
 190350000    3
 190360000    4
 190370000    4
 190380000    4
 190390000    4
 190400000    3
 190410000    4
 190420000   13
 190430000    5
 190440000    4
 190450000    4
 190460000    3
 190470000    4
 190480000    3
 190490000    4
 190500000    5
 190510000    5
 190520000    3
 190530000    4
 190540000    3
 190550000    4
 190560000    5
 190570000    2
 190580000    6
 190590000   10
 190600000    9
 190610000    5
 190620000    5
 190630000    4
 190640000    5
 190650000    5
 190660000    4
 190670000    4
 190680000    4
 190690000    7
 190700000    5
 190710000    4
 190720000    4
 190730000    6
 190740000    4
 190750000    5
 190760000    2
 190770000    7
 190780000    7
 190790000    5
 190800000    5
 190810000    3
 190820000    7
 190830000    4
 190840000    7
 190850000    4
 190860000    5
 190870000    3
 190880000    5
 190890000    7
 190900000    5
 190910000    5
 190920000    4
 190930000    5
 190940000    3
 190950000    4
 190960000    3
 190970000    4
 190980000    3
 190990000    4
 191000000    5
 191010000    3
 191020000   15
 191030000    4
 191040000    3
 191050000    4
 191060000    7
 191070000    4
 191080000    4
 191090000    5
 191100000    4
 191110000    4
 191120000    5
 191130000    5
 191140000    4
 191150000    4
 191160000    3
 191170000    7
 191180000    4
 191190000    5
 191200000    8
 191210000   10
 191220000    5
 191230000    4
 191240000    4
 191250000    2
 191260000    4
 191270000    3
 191280000    5
 191290000    5
 191300000    6
 191310000   24
 191320000   20
 191330000   16
 191340000   11
 191350000    4
 191360000    3
 191370000    4
 191380000    5
 191390000    7
 191400000    4
 191410000    3
 191420000    5
 191430000    4
 191440000    3
 191450000    3
 191460000    3
 191470000    4
 191480000    3
 191490000    3
 191500000    3
 191510000    4
 191520000    4
 191530000    3
 191540000    6
 191550000    5
 191560000    3
 191570000    3
 191580000    4
 191590000    4
 191600000    5
 191610000    5
 191620000    5
 191630000    4
 191640000    4
 191650000    3
 191660000    5
 191670000    6
 191680000    4
 191690000    3
 191700000    5
 191710000    3
 191720000    3
 191730000    5
 191740000    2
 191750000    3
 191760000    4
 191770000    5
 191780000    3
 191790000    2
 191800000    5
 191810000    4
 191820000    4
 191830000    4
 191840000    4
 191850000    5
 191860000    5
 191870000    5
 191880000    3
 191890000    5
 191900000    4
 191910000    4
 191920000    3
 191930000    4
 191940000    3
 191950000    3
 191960000    2
 191970000    4
 191980000    5
 191990000    4
 192000000    5
 192010000    5
 192020000    5
 192030000    4
 192040000    5
 192050000    5
 192060000    7
 192070000    5
 192080000    5
 192090000    4
 192100000    5
 192110000    4
 192120000    7
 192130000    5
 192140000    5
 192150000    5
 192160000    5
 192170000    5
 192180000    3
 192190000    3
 192200000    5
 192210000    4
 192220000    2
 192230000    3
 192240000    5
 192250000    3
 192260000    3
 192270000    3
 192280000    4
 192290000    4
 192300000   13
 192310000    3
 192320000    4
 192330000    2
 192340000    3
 192350000    5
 192360000    3
 192370000    3
 192380000    4
 192390000    5
 192400000    4
 192410000    3
 192420000    4
 192430000    2
 192440000    3
 192450000    3
 192460000    4
 192470000    4
 192480000    4
 192490000    5
 192500000    3
 192510000    4
 192520000    3
 192530000    3
 192540000    3
 192550000    3
 192560000   12
 192570000   16
 192580000   13
 192590000   11
 192600000   13
 192610000   18
 192620000   22
 192630000   21
 192640000   26
 192650000   25
 192660000   21
 192670000   21
 192680000   19
 192690000   21
 192700000   21
 192710000   21
 192720000   19
 192730000   12
 192740000   15
 192750000    4
 192760000    3
 192770000    5
 192780000    2
 192790000   16
 192800000   13
 192810000   21
 192820000   21
 192830000   22
 192840000   21
 192850000   19
 192860000   19
 192870000   19
 192880000   11
 192890000   11
 192900000    3
 192910000    5
 192920000    5
 192930000    9
 192940000    3
 192950000    4
 192960000    4
 192970000    4
 192980000    4
 192990000    2
 193000000    5
 193010000    5
 193020000    4
 193030000    4
 193040000    3
 193050000    4
 193060000    5
 193070000    8
 193080000    4
 193090000    5
 193100000    4
 193110000    2
 193120000    5
 193130000    3
 193140000    5
 193150000    4
 193160000    5
 193170000    3
 193180000    4
 193190000    5
 193200000    5
 193210000    5
 193220000    3
 193230000    5
 193240000    4
 193250000    3
 193260000    3
 193270000    3
 193280000    3
 193290000    4
 193300000    5
 193310000    4
 193320000    4
 193330000    4
 193340000    5
 193350000    5
 193360000    4
 193370000    4
 193380000    7
 193390000    7
 193400000    5
 193410000    7
 193420000    4
 193430000    5
 193440000    5
 193450000    4
 193460000    7
 193470000    5
 193480000    4
 193490000    5
 193500000   10
 193510000    4
 193520000    3
 193530000    3
 193540000    3
 193550000    5
 193560000    2
 193570000    4
 193580000    4
 193590000    5
 193600000    5
 193610000    6
 193620000    4
 193630000    4
 193640000    3
 193650000    4
 193660000    4
 193670000    6
 193680000    4
 193690000    3
 193700000   10
 193710000    4
 193720000    2
 193730000    3
 193740000    4
 193750000   23
 193760000   16
 193770000    4
 193780000    9
 193790000   18
 193800000    5
 193810000   14
 193820000   11
 193830000    4
 193840000    6
 193850000    6
 193860000    4
 193870000    6
 193880000    5
 193890000    5
 193900000    4
 193910000    4
 193920000    3
 193930000    3
 193940000    3
 193950000    4
 193960000    4
 193970000    4
 193980000    5
 193990000    3
 194000000    4
 194010000    4
 194020000    3
 194030000    3
 194040000    3
 194050000    3
 194060000    4
 194070000    7
 194080000    5
 194090000    2
 194100000    4
 194110000   16
 194120000   19
 194130000   21
 194140000   19
 194150000   18
 194160000   14
 194170000   19
 194180000   20
 194190000   21
 194200000   16
 194210000   17
 194220000   17
 194230000   21
 194240000   26
 194250000   23
 194260000   23
 194270000   21
 194280000   22
 194290000   26
 194300000   26
 194310000   25
 194320000   21
 194330000   19
 194340000   21
 194350000   19
 194360000   21
 194370000   23
 194380000   23
 194390000   23
 194400000   26
 194410000   24
 194420000   23
 194430000   16
 194440000   22
 194450000   25
 194460000   19
 194470000   22
 194480000   21
 194490000    4
 194500000   10
 194510000    9
 194520000   22
 194530000   19
 194540000   22
 194550000   22
 194560000   26
 194570000   22
 194580000   26
 194590000   25
 194600000   25
 194610000   23
 194620000   26
 194630000   24
 194640000   25
 194650000   21
 194660000   22
 194670000   22
 194680000   21
 194690000   23
 194700000   12
 194710000    4
 194720000    5
 194730000    5
 194740000    7
 194750000    5
 194760000    3
 194770000    3
 194780000    3
 194790000    5
 194800000    3
 194810000    4
 194820000    4
 194830000    5
 194840000    4
 194850000    4
 194860000    4
 194870000    4
 194880000    5
 194890000    3
 194900000    4
 194910000    7
 194920000    5
 194930000    4
 194940000    5
 194950000    7
 194960000    8
 194970000    4
 194980000    3
 194990000    4
 195000000    3
 195010000    3
 195020000    3
 195030000    2
 195040000    2
 195050000    2
 195060000    3
 195070000    4
 195080000    4
 195090000    2
 195100000    5
 195110000    5
 195120000    4
 195130000    5
 195140000    5
 195150000    5
 195160000    7
 195170000    7
 195180000    3
 195190000    5
 195200000    3
 195210000    7
 195220000    4
 195230000    4
 195240000    5
 195250000    5
 195260000    4
 195270000    5
 195280000    4
 195290000    6
 195300000    7
 195310000    5
 195320000    4
 195330000    7
 195340000    4
 195350000    8
 195360000    2
 195370000    3
 195380000    3
 195390000    4
 195400000    3
 195410000    3
 195420000    3
 195430000    4
 195440000    3
 195450000    3
 195460000    4
 195470000    3
 195480000    4
 195490000    3
 195500000    3
 195510000    3
 195520000    5
 195530000    3
 195540000    4
 195550000    4
 195560000    4
 195570000    5
 195580000    4
 195590000    4
 195600000    2
 195610000    4
 195620000    3
 195630000    2
 195640000    2
 195650000    2
 195660000    4
 195670000    3
 195680000    3
 195690000    2
 195700000    3
 195710000    3
 195720000    3
 195730000    4
 195740000    4
 195750000    4
 195760000    5
 195770000    5
 195780000    3
 195790000    5
 195800000    5
 195810000    3
 195820000    3
 195830000    3
 195840000    3
 195850000    3
 195860000    4
 195870000    3
 195880000    3
 195890000    3
 195900000    3
 195910000    3
 195920000    3
 195930000    3
 195940000    3
 195950000    2
 195960000    4
 195970000    3
 195980000    3
 195990000    2
 196000000    3
 196010000    3
 196020000   10
 196030000    3
 196040000    3
 196050000    4
 196060000   14
 196070000   15
 196080000   19
 196090000    4
 196100000    5
 196110000    4
 196120000    4
 196130000    3
 196140000    3
 196150000    5
 196160000    4
 196170000    5
 196180000    5
 196190000    4
 196200000   11
 196210000    4
 196220000    5
 196230000    5
 196240000    4
 196250000    5
 196260000    6
 196270000    4
 196280000    5
 196290000    4
 196300000    8
 196310000    4
 196320000    3
 196330000    4
 196340000    5
 196350000    4
 196360000    8
 196370000   17
 196380000   17
 196390000   21
 196400000   19
 196410000   19
 196420000   18
 196430000   17
 196440000   19
 196450000    3
 196460000    4
 196470000    3
 196480000    5
 196490000    4
 196500000    7
 196510000    6
 196520000    4
 196530000    4
 196540000    5
 196550000    3
 196560000   11
 196570000    6
 196580000    3
 196590000   10
 196600000   13
 196610000    3
 196620000    3
 196630000    4
 196640000    4
 196650000    4
 196660000    3
 196670000    3
 196680000    3
 196690000    5
 196700000    7
 196710000    7
 196720000    6
 196730000    7
 196740000    4
 196750000    5
 196760000    5
 196770000   17
 196780000   12
 196790000   10
 196800000    2
 196810000    6
 196820000    4
 196830000    2
 196840000    3
 196850000    4
 196860000    4
 196870000    2
 196880000    5
 196890000    3
 196900000    4
 196910000    2
 196920000    4
 196930000    3
 196940000    3
 196950000    4
 196960000    3
 196970000    3
 196980000    3
 196990000    4
 197000000    4
 197010000    3
 197020000    4
 197030000    3
 197040000    4
 197050000    4
 197060000    4
 197070000    3
 197080000    5
 197090000    5
 197100000    6
 197110000    6
 197120000    4
 197130000    6
 197140000    4
 197150000    6
 197160000    4
 197170000    7
 197180000    5
 197190000    4
 197200000    7
 197210000    5
 197220000    6
 197230000    5
 197240000    5
 197250000    4
 197260000    4
 197270000    3
 197280000    4
 197290000    5
 197300000    4
 197310000    5
 197320000    4
 197330000    5
 197340000    4
 197350000    6
 197360000    4
 197370000    4
 197380000    4
 197390000    6
 197400000    5
 197410000    6
 197420000    4
 197430000    3
 197440000    4
 197450000    4
 197460000    5
 197470000    4
 197480000    4
 197490000    3
 197500000    3
 197510000    3
 197520000    2
 197530000    3
 197540000    4
 197550000    3
 197560000    3
 197570000    3
 197580000    4
 197590000    4
 197600000    5
 197610000    4
 197620000    6
 197630000    5
 197640000    6
 197650000    5
 197660000    5
 197670000    4
 197680000    4
 197690000    4
 197700000    4
 197710000    3
 197720000    4
 197730000    3
 197740000    3
 197750000    3
 197760000    4
 197770000    3
 197780000    5
 197790000    3
 197800000    3
 197810000    4
 197820000    5
 197830000    4
 197840000    5
 197850000    5
 197860000    5
 197870000    3
 197880000    3
 197890000    4
 197900000    4
 197910000    4
 197920000    4
 197930000    4
 197940000    5
 197950000    4
 197960000    4
 197970000    3
 197980000    4
 197990000    3
 198000000    5
 198010000    4
 198020000    3
 198030000    8
 198040000    6
 198050000    7
 198060000    7
 198070000    5
 198080000    5
 198090000    4
 198100000    4
 198110000    5
 198120000    3
 198130000    4
 198140000    4
 198150000    3
 198160000    4
 198170000    4
 198180000    4
 198190000    4
 198200000    4
 198210000    4
 198220000    3
 198230000    4
 198240000    4
 198250000    3
 198260000    3
 198270000    4
 198280000    4
 198290000    2
 198300000    4
 198310000    5
 198320000    6
 198330000    7
 198340000    6
 198350000    3
 198360000    5
 198370000    5
 198380000    7
 198390000    5
 198400000    5
 198410000    5
 198420000    4
 198430000    5
 198440000    3
 198450000    4
 198460000    2
 198470000    5
 198480000    4
 198490000    5
 198500000    5
 198510000    5
 198520000    7
 198530000    7
 198540000    6
 198550000    5
 198560000    4
 198570000    5
 198580000    4
 198590000    2
 198600000    5
 198610000    4
 198620000    5
 198630000    5
 198640000    7
 198650000    3
 198660000    4
 198670000    3
 198680000    3
 198690000    3
 198700000    3
 198710000    2
 198720000    5
 198730000    4
 198740000    7
 198750000    6
 198760000    3
 198770000    3
 198780000    4
 198790000    3
 198800000    4
 198810000    4
 198820000    5
 198830000    3
 198840000    5
 198850000    5
 198860000    4
 198870000    3
 198880000    3
 198890000    6
 198900000    3
 198910000    3
 198920000    3
 198930000    3
 198940000    4
 198950000    4
 198960000    5
 198970000    5
 198980000    3
 198990000    3
 199000000    4
 199010000    4
 199020000    4
 199030000    5
 199040000    3
 199050000    2
 199060000    4
 199070000    2
 199080000    5
 199090000    4
 199100000    5
 199110000    4
 199120000    5
 199130000    4
 199140000    5
 199150000    3
 199160000    3
 199170000    3
 199180000    3
 199190000    3
 199200000    3
 199210000    3
 199220000    3
 199230000    4
 199240000    3
 199250000    4
 199260000    4
 199270000    4
 199280000    3
 199290000    2
 199300000    3
 199310000    2
 199320000    3
 199330000    3
 199340000    2
 199350000    3
 199360000    4
 199370000    4
 199380000    4
 199390000    5
 199400000    5
 199410000    5
 199420000    6
 199430000    5
 199440000    4
 199450000    4
 199460000    5
 199470000    5
 199480000    4
 199490000    6
 199500000    8
 199510000    5
 199520000    5
 199530000    3
 199540000    4
 199550000    3
 199560000    3
 199570000    3
 199580000    5
 199590000    3
 199600000    2
 199610000    3
 199620000    7
 199630000    3
 199640000    3
 199650000    5
 199660000    4
 199670000    5
 199680000    5
 199690000    5
 199700000    5
 199710000    6
 199720000    6
 199730000   10
 199740000    9
 199750000    7
 199760000    4
 199770000    9
 199780000    5
 199790000    5
 199800000    4
 199810000    5
 199820000    3
 199830000    5
 199840000    5
 199850000   14
 199860000    5
 199870000    4
 199880000    3
 199890000    3
 199900000    4
 199910000    2
 199920000    2
 199930000    3
 199940000    3
 199950000    3
 199960000    3
 199970000    4
 199980000    3
 199990000    3
 200000000    3
 200000000    3
 200010000    5
 200020000    5
 200030000    5
 200040000    7
 200050000    4
 200060000    5
 200070000    5
 200080000    5
 200090000    4
 200100000   11
 200110000    5
 200120000    3
 200130000    7
 200140000    4
 200150000    5
 200160000    4
 200170000    4
 200180000    4
 200190000    5
 200200000    4
 200210000    3
 200220000    5
 200230000    7
 200240000    4
 200250000    5
 200260000    8
 200270000    7
 200280000    8
 200290000    5
 200300000   17
 200310000   17
 200320000   23
 200330000   19
 200340000   19
 200350000   13
 200360000   11
 200370000   22
 200380000   17
 200390000   19
 200400000   15
 200410000   17
 200420000   23
 200430000   15
 200440000   14
 200450000    5
 200460000    5
 200470000    4
 200480000    5
 200490000    4
 200500000    4
 200510000    3
 200520000    4
 200530000    4
 200540000    4
 200550000    4
 200560000    3
 200570000    3
 200580000    3
 200590000    3
 200600000    4
 200610000    4
 200620000    3
 200630000    4
 200640000    6
 200650000    5
 200660000    3
 200670000    4
 200680000    5
 200690000    6
 200700000   16
 200710000    3
 200720000    4
 200730000    5
 200740000    5
 200750000    7
 200760000    9
 200770000    5
 200780000   19
 200790000   19
 200800000    4
 200810000    5
 200820000    4
 200830000    4
 200840000    5
 200850000    5
 200860000    4
 200870000    5
 200880000    4
 200890000    5
 200900000    4
 200910000    4
 200920000   10
 200930000   18
 200940000    4
 200950000    4
 200960000    3
 200970000    4
 200980000    4
 200990000    3
 201000000    4
 201010000    4
 201020000    3
 201030000    4
 201040000    4
 201050000    5
 201060000    2
 201070000    4
 201080000    2
 201090000    7
 201100000    9
 201110000    3
 201120000    3
 201130000    4
 201140000    3
 201150000    3
 201160000    3
 201170000    4
 201180000    3
 201190000   11
 201200000   11
 201210000   19
 201220000   16
 201230000   19
 201240000   19
 201250000   20
 201260000   21
 201270000   19
 201280000   19
 201290000   19
 201300000   19
 201310000   12
 201320000   18
 201330000    5
 201340000    4
 201350000    2
 201360000    5
 201370000    4
 201380000    5
 201390000    4
 201400000    3
 201410000    3
 201420000    3
 201430000    3
 201440000    6
 201450000    6
 201460000    3
 201470000    4
 201480000    5
 201490000    5
 201500000    5
 201510000    4
 201520000    4
 201530000    2
 201540000    3
 201550000    4
 201560000    4
 201570000    5
 201580000    3
 201590000    3
 201600000    4
 201610000    3
 201620000    3
 201630000    3
 201640000    5
 201650000    4
 201660000    4
 201670000    7
 201680000    4
 201690000    3
 201700000    4
 201710000    3
 201720000    5
 201730000    4
 201740000    3
 201750000    3
 201760000    4
 201770000    3
 201780000    3
 201790000    3
 201800000    3
 201810000    2
 201820000    3
 201830000    3
 201840000    3
 201850000    4
 201860000    4
 201870000    5
 201880000    3
 201890000    3
 201900000    5
 201910000    4
 201920000    5
 201930000    5
 201940000    4
 201950000    7
 201960000    4
 201970000    4
 201980000    5
 201990000    4
 202000000    5
 202010000    3
 202020000    3
 202030000    3
 202040000    2
 202050000    3
 202060000    5
 202070000    3
 202080000    3
 202090000    3
 202100000    4
 202110000    3
 202120000    3
 202130000    3
 202140000    3
 202150000    4
 202160000    3
 202170000    3
 202180000    2
 202190000   13
 202200000    7
 202210000   18
 202220000   18
 202230000   22
 202240000   25
 202250000   22
 202260000   22
 202270000   22
 202280000   21
 202290000   23
 202300000   19
 202310000   22
 202320000   22
 202330000   22
 202340000   24
 202350000   19
 202360000   21
 202370000   23
 202380000   20
 202390000   21
 202400000   17
 202410000   20
 202420000   19
 202430000   17
 202440000   16
 202450000   12
 202460000   15
 202470000   19
 202480000   17
 202490000   19
 202500000   17
 202510000   23
 202520000   21
 202530000   24
 202540000   24
 202550000   23
 202560000   22
 202570000   19
 202580000   20
 202590000   14
 202600000   16
 202610000   14
 202620000   12
 202630000   12
 202640000   19
 202650000   21
 202660000   15
 202670000   19
 202680000   19
 202690000   19
 202700000   19
 202710000   16
 202720000   22
 202730000   22
 202740000   17
 202750000   18
 202760000   18
 202770000   17
 202780000   14
 202790000   16
 202800000   14
 202810000   13
 202820000   15
 202830000   15
 202840000   19
 202850000   15
 202860000    7
 202870000    5
 202880000    5
 202890000    5
 202900000    3
 202910000    5
 202920000    4
 202930000    4
 202940000    5
 202950000    5
 202960000    5
 202970000    5
 202980000    4
 202990000    4
 203000000    3
 203010000    7
 203020000    4
 203030000    8
 203040000    4
 203050000    3
 203060000    4
 203070000    7
 203080000    3
 203090000    4
 203100000    5
 203110000    4
 203120000    3
 203130000    4
 203140000    6
 203150000    4
 203160000    4
 203170000    5
 203180000    3
 203190000    4
 203200000    6
 203210000    8
 203220000    7
 203230000    5
 203240000    3
 203250000    3
 203260000    3
 203270000    3
 203280000    2
 203290000    6
 203300000    6
 203310000    9
 203320000    7
 203330000    7
 203340000    3
 203350000    5
 203360000    3
 203370000    5
 203380000    4
 203390000    3
 203400000    5
 203410000    5
 203420000    7
 203430000    4
 203440000    4
 203450000    5
 203460000    6
 203470000    4
 203480000    4
 203490000    3
 203500000    5
 203510000    4
 203520000    6
 203530000    4
 203540000    5
 203550000    3
 203560000    4
 203570000    4
 203580000    5
 203590000    5
 203600000    3
 203610000    4
 203620000    2
 203630000    5
 203640000    4
 203650000    4
 203660000    4
 203670000    4
 203680000    7
 203690000    4
 203700000   10
 203710000   17
 203720000   11
 203730000   14
 203740000   12
 203750000   19
 203760000   17
 203770000   17
 203780000   10
 203790000    2
 203800000    3
 203810000    3
 203820000    3
 203830000    2
 203840000    3
 203850000    3
 203860000    6
 203870000    3
 203880000    5
 203890000    4
 203900000    2
 203910000    3
 203920000    3
 203930000    2
 203940000    4
 203950000    5
 203960000    6
 203970000    5
 203980000    3
 203990000    3
 204000000    5
 204010000    5
 204020000    7
 204030000    4
 204040000    5
 204050000    5
 204060000    3
 204070000    4
 204080000    4
 204090000    4
 204100000   17
 204110000   11
 204120000   15
 204130000   11
 204140000   14
 204150000   16
 204160000   16
 204170000   14
 204180000   19
 204190000   12
 204200000   12
 204210000   18
 204220000   19
 204230000   12
 204240000   19
 204250000   19
 204260000   19
 204270000   17
 204280000    4
 204290000    8
 204300000    7
 204310000    7
 204320000    5
 204330000    4
 204340000    5
 204350000    4
 204360000    4
 204370000    4
 204380000    4
 204390000    9
 204400000    4
 204410000    5
 204420000    4
 204430000    7
 204440000    5
 204450000    5
 204460000    7
 204470000    5
 204480000    3
 204490000    4
 204500000    7
 204510000    3
 204520000    5
 204530000    5
 204540000    4
 204550000    4
 204560000    4
 204570000    3
 204580000    3
 204590000    3
 204600000    4
 204610000    4
 204620000    3
 204630000    3
 204640000    5
 204650000    5
 204660000    5
 204670000    5
 204680000    6
 204690000    3
 204700000    3
 204710000    3
 204720000    4
 204730000    5
 204740000    4
 204750000    4
 204760000    3
 204770000    3
 204780000    4
 204790000    5
 204800000    3
 204810000   11
 204820000    5
 204830000    4
 204840000    7
 204850000    5
 204860000    3
 204870000   11
 204880000    4
 204890000    7
 204900000    3
 204910000    4
 204920000    5
 204930000    4
 204940000    3
 204950000    3
 204960000    5
 204970000    3
 204980000    5
 204990000    7
 205000000    7
 205010000    5
 205020000    3
 205030000    2
 205040000    3
 205050000    4
 205060000    4
 205070000    4
 205080000    4
 205090000    5
 205100000    5
 205110000    4
 205120000    2
 205130000    4
 205140000    5
 205150000    5
 205160000    5
 205170000    5
 205180000    4
 205190000    3
 205200000    5
 205210000    5
 205220000    3
 205230000    2
 205240000    3
 205250000    6
 205260000    7
 205270000    3
 205280000    5
 205290000    7
 205300000   10
 205310000    5
 205320000    5
 205330000   10
 205340000    4
 205350000    5
 205360000    6
 205370000    4
 205380000    7
 205390000    5
 205400000    7
 205410000    5
 205420000    4
 205430000    5
 205440000    5
 205450000    5
 205460000    6
 205470000    7
 205480000    6
 205490000    4
 205500000    5
 205510000    4
 205520000   13
 205530000    5
 205540000    5
 205550000   14
 205560000    8
 205570000    7
 205580000    5
 205590000    8
 205600000    7
 205610000    5
 205620000    5
 205630000    5
 205640000    6
 205650000   10
 205660000    5
 205670000    6
 205680000    5
 205690000    5
 205700000    4
 205710000    4
 205720000    5
 205730000    5
 205740000    6
 205750000    3
 205760000   12
 205770000    4
 205780000    5
 205790000    4
 205800000    4
 205810000    5
 205820000    7
 205830000    4
 205840000    3
 205850000    4
 205860000    5
 205870000   11
 205880000    8
 205890000    9
 205900000    7
 205910000    6
 205920000   17
 205930000    7
 205940000   19
 205950000    5
 205960000    4
 205970000    4
 205980000    5
 205990000    5
 206000000    4
 206010000    5
 206020000    4
 206030000    2
 206040000    4
 206050000    5
 206060000    4
 206070000    7
 206080000    4
 206090000    5
 206100000    5
 206110000    4
 206120000    4
 206130000    4
 206140000    5
 206150000   15
 206160000   19
 206170000   17
 206180000   16
 206190000    5
 206200000    3
 206210000    5
 206220000    7
 206230000    6
 206240000    4
 206250000    4
 206260000    3
 206270000    3
 206280000    3
 206290000    4
 206300000    2
 206310000    4
 206320000    4
 206330000    4
 206340000    3
 206350000    4
 206360000    3
 206370000    2
 206380000    3
 206390000    3
 206400000    3
 206410000    3
 206420000    4
 206430000    3
 206440000    4
 206450000    3
 206460000    4
 206470000    4
 206480000    3
 206490000    4
 206500000    5
 206510000    4
 206520000    6
 206530000    4
 206540000    6
 206550000    5
 206560000    4
 206570000    5
 206580000    4
 206590000    2
 206600000    5
 206610000    4
 206620000    4
 206630000    5
 206640000    5
 206650000    7
 206660000    5
 206670000    5
 206680000    5
 206690000    4
 206700000    8
 206710000    5
 206720000    7
 206730000    4
 206740000    3
 206750000    4
 206760000    5
 206770000    4
 206780000    5
 206790000    5
 206800000    7
 206810000    3
 206820000    4
 206830000    3
 206840000    5
 206850000    2
 206860000    5
 206870000    4
 206880000    5
 206890000    3
 206900000    5
 206910000    4
 206920000    3
 206930000    4
 206940000    5
 206950000    4
 206960000    6
 206970000    3
 206980000    2
 206990000    5
 207000000    2
 207010000    4
 207020000    4
 207030000    3
 207040000    3
 207050000    5
 207060000    3
 207070000    4
 207080000    4
 207090000    7
 207100000    4
 207110000    4
 207120000    2
 207130000    5
 207140000    3
 207150000    5
 207160000    4
 207170000    3
 207180000    3
 207190000    4
 207200000    4
 207210000    3
 207220000    3
 207230000    4
 207240000    3
 207250000    3
 207260000    8
 207270000    5
 207280000    7
 207290000    5
 207300000    4
 207310000    5
 207320000    4
 207330000    3
 207340000    5
 207350000    5
 207360000    5
 207370000    5
 207380000    7
 207390000    4
 207400000    5
 207410000    3
 207420000    4
 207430000    4
 207440000    5
 207450000    3
 207460000    3
 207470000    5
 207480000    3
 207490000    5
 207500000    3
 207510000    4
 207520000    5
 207530000    4
 207540000    2
 207550000    4
 207560000    4
 207570000    5
 207580000    4
 207590000    3
 207600000    4
 207610000    3
 207620000    4
 207630000    4
 207640000    5
 207650000    4
 207660000    2
 207670000    5
 207680000    4
 207690000    4
 207700000    4
 207710000   10
 207720000    7
 207730000    5
 207740000    4
 207750000    5
 207760000    8
 207770000    4
 207780000    5
 207790000    3
 207800000    5
 207810000    5
 207820000    4
 207830000    4
 207840000    5
 207850000    7
 207860000   10
 207870000   19
 207880000   22
 207890000   13
 207900000    4
 207910000    5
 207920000    4
 207930000    3
 207940000    4
 207950000    4
 207960000    4
 207970000    3
 207980000    4
 207990000    4
 208000000    3
 208010000    3
 208020000    2
 208030000    3
 208040000    4
 208050000    4
 208060000    4
 208070000    4
 208080000    4
 208090000    5
 208100000    4
 208110000    4
 208120000    2
 208130000    4
 208140000    3
 208150000    3
 208160000    4
 208170000    4
 208180000    4
 208190000    7
 208200000    5
 208210000    5
 208220000    7
 208230000    4
 208240000    4
 208250000    7
 208260000    3
 208270000   19
 208280000   21
 208290000   10
 208300000    5
 208310000    5
 208320000    9
 208330000    5
 208340000    6
 208350000    5
 208360000    5
 208370000    4
 208380000    5
 208390000    2
 208400000    4
 208410000    5
 208420000    5
 208430000    7
 208440000    4
 208450000    3
 208460000    3
 208470000    3
 208480000    2
 208490000    3
 208500000    4
 208510000    4
 208520000    4
 208530000    3
 208540000    3
 208550000    3
 208560000    4
 208570000    3
 208580000    4
 208590000    3
 208600000    4
 208610000    4
 208620000    4
 208630000    4
 208640000    4
 208650000    5
 208660000    5
 208670000    4
 208680000    6
 208690000    3
 208700000    3
 208710000    4
 208720000    3
 208730000    5
 208740000    3
 208750000    4
 208760000    4
 208770000    2
 208780000    4
 208790000    4
 208800000    3
 208810000    3
 208820000    3
 208830000    4
 208840000    7
 208850000    4
 208860000    6
 208870000    3
 208880000    4
 208890000    5
 208900000    5
 208910000    4
 208920000    4
 208930000    2
 208940000    3
 208950000    3
 208960000    3
 208970000    4
 208980000    4
 208990000    3
 209000000    4
 209010000    9
 209020000    3
 209030000    4
 209040000    4
 209050000    3
 209060000    4
 209070000    3
 209080000    3
 209090000    3
 209100000    3
 209110000    3
 209120000    3
 209130000    3
 209140000    2
 209150000    3
 209160000    3
 209170000    3
 209180000    5
 209190000    3
 209200000    3
 209210000    4
 209220000    3
 209230000    4
 209240000    3
 209250000    3
 209260000    3
 209270000    3
 209280000    2
 209290000    3
 209300000    4
 209310000    7
 209320000    3
 209330000    2
 209340000    5
 209350000    4
 209360000    4
 209370000    3
 209380000    3
 209390000    5
 209400000    3
 209410000    4
 209420000    4
 209430000    4
 209440000    4
 209450000    4
 209460000    5
 209470000    3
 209480000    4
 209490000    4
 209500000    4
 209510000    3
 209520000    6
 209530000    5
 209540000    4
 209550000    4
 209560000    3
 209570000    3
 209580000    4
 209590000    4
 209600000    4
 209610000    3
 209620000    4
 209630000    3
 209640000    4
 209650000    4
 209660000    3
 209670000    3
 209680000    5
 209690000    5
 209700000    5
 209710000    3
 209720000    3
 209730000    4
 209740000    5
 209750000    4
 209760000    5
 209770000    4
 209780000    4
 209790000    3
 209800000    4
 209810000    4
 209820000    4
 209830000    7
 209840000    4
 209850000    3
 209860000    5
 209870000    3
 209880000    5
 209890000    5
 209900000    6
 209910000    5
 209920000    3
 209930000    7
 209940000   12
 209950000    6
 209960000    4
 209970000    4
 209980000    5
 209990000    5
 210000000    3
 210010000    4
 210020000    3
 210030000    4
 210040000    3
 210050000    5
 210060000    4
 210070000    3
 210080000    4
 210090000    3
 210100000    6
 210110000    4
 210120000    5
 210130000    6
 210140000    3
 210150000    2
 210160000    7
 210170000    7
 210180000    7
 210190000    4
 210200000    7
 210210000    5
 210220000    3
 210230000    4
 210240000    5
 210250000    5
 210260000    4
 210270000    7
 210280000    4
 210290000    6
 210300000    5
 210310000    4
 210320000    4
 210330000    9
 210340000    3
 210350000    5
 210360000   14
 210370000   10
 210380000    4
 210390000    5
 210400000    5
 210410000    5
 210420000    4
 210430000    6
 210440000    4
 210450000    5
 210460000    5
 210470000    4
 210480000    5
 210490000    4
 210500000    4
 210510000    4
 210520000    5
 210530000    4
 210540000    5
 210550000    4
 210560000    3
 210570000    5
 210580000    4
 210590000    9
 210600000    4
 210610000    3
 210620000    3
 210630000    4
 210640000    5
 210650000    6
 210660000    9
 210670000    4
 210680000    5
 210690000    3
 210700000    5
 210710000    3
 210720000    5
 210730000    4
 210740000    4
 210750000    4
 210760000    4
 210770000    4
 210780000    1
 210790000    4
 210800000    4
 210810000    6
 210820000    4
 210830000    4
 210840000    4
 210850000    5
 210860000    3
 210870000    3
 210880000    2
 210890000    3
 210900000    4
 210910000    3
 210920000    4
 210930000    4
 210940000    3
 210950000    2
 210960000    4
 210970000    7
 210980000    7
 210990000    4
 211000000    3
 211010000    4
 211020000    4
 211030000    3
 211040000    4
 211050000    4
 211060000    4
 211070000    5
 211080000    4
 211090000    3
 211100000    3
 211110000    3
 211120000    2
 211130000    3
 211140000    5
 211150000    3
 211160000    4
 211170000    4
 211180000    5
 211190000    7
 211200000    8
 211210000    4
 211220000    6
 211230000    5
 211240000    4
 211250000    5
 211260000    4
 211270000    5
 211280000    3
 211290000    4
 211300000    5
 211310000    6
 211320000    4
 211330000    3
 211340000    6
 211350000    4
 211360000    5
 211370000    4
 211380000    3
 211390000    5
 211400000    4
 211410000    5
 211420000    4
 211430000    5
 211440000    4
 211450000    3
 211460000    7
 211470000    3
 211480000    3
 211490000    3
 211500000    4
 211510000    3
 211520000    2
 211530000    4
 211540000    2
 211550000    3
 211560000    4
 211570000    2
 211580000    3
 211590000    4
 211600000    5
 211610000    4
 211620000    4
 211630000    4
 211640000    5
 211650000    4
 211660000    4
 211670000    5
 211680000    4
 211690000    4
 211700000    3
 211710000    5
 211720000    3
 211730000    3
 211740000    2
 211750000    3
 211760000    3
 211770000    3
 211780000    3
 211790000    3
 211800000    4
 211810000    8
 211820000    4
 211830000    5
 211840000    4
 211850000    5
 211860000    5
 211870000    5
 211880000    8
 211890000    4
 211900000    4
 211910000    3
 211920000    3
 211930000    2
 211940000    2
 211950000    5
 211960000    5
 211970000    5
 211980000    4
 211990000    3
 212000000    2
 212010000    4
 212020000    4
 212030000    5
 212040000    4
 212050000    5
 212060000    4
 212070000    6
 212080000    9
 212090000    6
 212100000    4
 212110000   17
 212120000    3
 212130000    6
 212140000    7
 212150000    7
 212160000    4
 212170000    6
 212180000   11
 212190000    8
 212200000   11
 212210000    7
 212220000    6
 212230000    4
 212240000    4
 212250000    4
 212260000    5
 212270000    5
 212280000    4
 212290000    7
 212300000    4
 212310000    4
 212320000    5
 212330000    5
 212340000    7
 212350000    7
 212360000    7
 212370000    3
 212380000    5
 212390000    4
 212400000    4
 212410000    4
 212420000    5
 212430000    7
 212440000    5
 212450000    5
 212460000    6
 212470000    3
 212480000    3
 212490000    3
 212500000    3
 212510000    4
 212520000    4
 212530000    3
 212540000    4
 212550000    4
 212560000    4
 212570000    4
 212580000    3
 212590000    3
 212600000    4
 212610000    5
 212620000    3
 212630000    3
 212640000    4
 212650000    3
 212660000    4
 212670000    4
 212680000    5
 212690000    5
 212700000    3
 212710000    4
 212720000    4
 212730000    2
 212740000    5
 212750000    4
 212760000    4
 212770000    3
 212780000    2
 212790000    4
 212800000    3
 212810000    4
 212820000    4
 212830000    3
 212840000    2
 212850000    4
 212860000    3
 212870000    3
 212880000    5
 212890000    5
 212900000    5
 212910000    4
 212920000    4
 212930000    4
 212940000    4
 212950000    5
 212960000    5
 212970000    5
 212980000    4
 212990000    4
 213000000    2
 213010000    4
 213020000    4
 213030000    4
 213040000    4
 213050000    3
 213060000    4
 213070000    3
 213080000    2
 213090000    4
 213100000    2
 213110000    3
 213120000    5
 213130000    3
 213140000    3
 213150000    5
 213160000    3
 213170000    6
 213180000    6
 213190000    3
 213200000    3
 213210000    4
 213220000    3
 213230000    3
 213240000    3
 213250000    4
 213260000    4
 213270000    4
 213280000    3
 213290000    3
 213300000    3
 213310000    3
 213320000    3
 213330000    4
 213340000    3
 213350000    2
 213360000    3
 213370000    3
 213380000    3
 213390000    3
 213400000    5
 213410000    3
 213420000    4
 213430000    7
 213440000    5
 213450000    4
 213460000    4
 213470000    4
 213480000    5
 213490000    5
 213500000    5
 213510000    4
 213520000    4
 213530000    4
 213540000    2
 213550000    3
 213560000    3
 213570000    4
 213580000    2
 213590000    5
 213600000    4
 213610000    4
 213620000    5
 213630000    3
 213640000    3
 213650000    3
 213660000    4
 213670000    4
 213680000    5
 213690000    4
 213700000    7
 213710000    5
 213720000    7
 213730000    5
 213740000    5
 213750000    4
 213760000    4
 213770000    3
 213780000    3
 213790000    3
 213800000    4
 213810000    3
 213820000    3
 213830000    3
 213840000   12
 213850000    5
 213860000    3
 213870000    3
 213880000    5
 213890000    2
 213900000    4
 213910000    9
 213920000    4
 213930000    4
 213940000    4
 213950000    4
 213960000    3
 213970000    9
 213980000    3
 213990000    3
 214000000    2
 214010000    3
 214020000    2
 214030000    3
 214040000    3
 214050000    2
 214060000    3
 214070000    3
 214080000   15
 214090000    4
 214100000    4
 214110000    3
 214120000    5
 214130000    5
 214140000    4
 214150000    3
 214160000    3
 214170000    3
 214180000    5
 214190000    4
 214200000    3
 214210000    3
 214220000    5
 214230000    3
 214240000    2
 214250000    4
 214260000    4
 214270000    4
 214280000    3
 214290000    2
 214300000    3
 214310000    3
 214320000    3
 214330000    2
 214340000    3
 214350000    3
 214360000    3
 214370000    4
 214380000    3
 214390000    3
 214400000    5
 214410000    4
 214420000    3
 214430000    3
 214440000    4
 214450000    3
 214460000    3
 214470000    9
 214480000    4
 214490000    2
 214500000    3
 214510000    4
 214520000    3
 214530000    4
 214540000    2
 214550000    4
 214560000    4
 214570000    4
 214580000    5
 214590000    7
 214600000    3
 214610000    5
 214620000   12
 214630000    3
 214640000    5
 214650000    7
 214660000    5
 214670000    6
 214680000    4
 214690000    5
 214700000    5
 214710000    4
 214720000    5
 214730000    5
 214740000    3
 214750000    5
 214760000    4
 214770000    3
 214780000    4
 214790000    2
 214800000    5
 214810000    4
 214820000    4
 214830000    3
 214840000    3
 214850000    3
 214860000    4
 214870000    4
 214880000    3
 214890000    3
 214900000    4
 214910000    3
 214920000    7
 214930000    7
 214940000    4
 214950000    5
 214960000    5
 214970000    5
 214980000    5
 214990000    5
 215000000    5
 215010000    7
 215020000    5
 215030000    5
 215040000    5
 215050000    5
 215060000    5
 215070000    5
 215080000    4
 215090000    4
 215100000    5
 215110000    3
 215120000    4
 215130000    4
 215140000    5
 215150000    4
 215160000    8
 215170000    5
 215180000    4
 215190000    3
 215200000    5
 215210000    5
 215220000    5
 215230000    7
 215240000    4
 215250000    5
 215260000    5
 215270000    5
 215280000    4
 215290000    4
 215300000    5
 215310000    4
 215320000    4
 215330000    5
 215340000    3
 215350000    3
 215360000    2
 215370000    2
 215380000    3
 215390000    3
 215400000    4
 215410000    3
 215420000    3
 215430000    4
 215440000    3
 215450000    3
 215460000    3
 215470000    4
 215480000    3
 215490000    4
 215500000    9
 215510000    8
 215520000    5
 215530000    7
 215540000    5
 215550000    3
 215560000    4
 215570000    2
 215580000    4
 215590000    3
 215600000    4
 215610000    4
 215620000    3
 215630000    6
 215640000    4
 215650000    4
 215660000    3
 215670000    3
 215680000    3
 215690000    3
 215700000    5
 215710000    4
 215720000    3
 215730000    2
 215740000    4
 215750000    3
 215760000    2
 215770000    5
 215780000    3
 215790000   11
 215800000    4
 215810000    5
 215820000    4
 215830000    5
 215840000    4
 215850000   10
 215860000    5
 215870000    5
 215880000    4
 215890000    6
 215900000    3
 215910000    2
 215920000   21
 215930000   18
 215940000    4
 215950000    3
 215960000    4
 215970000    7
 215980000    4
 215990000    3
 216000000    5
 216010000    3
 216020000    3
 216030000    3
 216040000    3
 216050000    3
 216060000    3
 216070000    3
 216080000    3
 216090000    3
 216100000    3
 216110000    2
 216120000    5
 216130000    3
 216140000    5
 216150000    4
 216160000    4
 216170000    3
 216180000    3
 216190000    3
 216200000    5
 216210000   13
 216220000   22
 216230000   19
 216240000   20
 216250000   21
 216260000    5
 216270000    5
 216280000    6
 216290000    5
 216300000    7
 216310000    5
 216320000    4
 216330000    4
 216340000    4
 216350000    5
 216360000    4
 216370000    5
 216380000    3
 216390000    4
 216400000   11
 216410000   22
 216420000   24
 216430000   19
 216440000   22
 216450000   21
 216460000   23
 216470000   24
 216480000   27
 216490000   23
 216500000   26
 216510000   26
 216520000   26
 216530000   24
 216540000   27
 216550000   24
 216560000   26
 216570000   26
 216580000   28
 216590000   26
 216600000   39
 216610000   28
 216620000   33
 216630000   33
 216640000   27
 216650000   26
 216660000   24
 216670000   23
 216680000   24
 216690000   26
 216700000   26
 216710000   22
 216720000   21
 216730000   21
 216740000   24
 216750000   21
 216760000   21
 216770000   19
 216780000   23
 216790000   24
 216800000   22
 216810000   22
 216820000   23
 216830000   23
 216840000   23
 216850000   26
 216860000   26
 216870000   26
 216880000   23
 216890000   24
 216900000   26
 216910000   24
 216920000   22
 216930000   21
 216940000   19
 216950000   18
 216960000   10
 216970000   11
 216980000    4
 216990000    7
 217000000    4
 217010000    5
 217020000    3
 217030000    4
 217040000    4
 217050000    5
 217060000    5
 217070000    7
 217080000    4
 217090000    5
 217100000    5
 217110000    5
 217120000    4
 217130000    5
 217140000    5
 217150000    5
 217160000    4
 217170000    7
 217180000    4
 217190000    8
 217200000    4
 217210000   11
 217220000   15
 217230000   10
 217240000    5
 217250000    4
 217260000    4
 217270000    4
 217280000    5
 217290000    5
 217300000    5
 217310000    3
 217320000    3
 217330000    6
 217340000    5
 217350000   16
 217360000   19
 217370000   14
 217380000   17
 217390000   16
 217400000   19
 217410000   22
 217420000   19
 217430000   18
 217440000   21
 217450000   20
 217460000   15
 217470000   15
 217480000   24
 217490000   18
 217500000   24
 217510000   19
 217520000   20
 217530000   18
 217540000   16
 217550000   21
 217560000    5
 217570000    4
 217580000    5
 217590000    4
 217600000    5
 217610000    4
 217620000    5
 217630000    4
 217640000   11
 217650000    5
 217660000    4
 217670000    4
 217680000    8
 217690000   18
 217700000    6
 217710000    4
 217720000   11
 217730000    4
 217740000    5
 217750000   19
 217760000   12
 217770000   19
 217780000   16
 217790000   13
 217800000   12
 217810000   11
 217820000   13
 217830000    4
 217840000    5
 217850000    6
 217860000    3
 217870000    3
 217880000    3
 217890000    5
 217900000    4
 217910000    3
 217920000    3
 217930000    3
 217940000    3
 217950000    3
 217960000    4
 217970000    3
 217980000    3
 217990000    3
 218000000    3
 218010000    3
 218020000    3
 218030000    2
 218040000    3
 218050000    4
 218060000    5
 218070000    3
 218080000    4
 218090000    3
 218100000    4
 218110000    4
 218120000    3
 218130000    3
 218140000    4
 218150000    4
 218160000    2
 218170000    4
 218180000    3
 218190000    4
 218200000    3
 218210000    3
 218220000    3
 218230000    4
 218240000    4
 218250000    5
 218260000    4
 218270000    4
 218280000    2
 218290000    3
 218300000    5
 218310000    5
 218320000    4
 218330000    3
 218340000    5
 218350000    2
 218360000    4
 218370000    4
 218380000    3
 218390000    3
 218400000    4
 218410000    4
 218420000    4
 218430000    5
 218440000    4
 218450000    6
 218460000    5
 218470000    6
 218480000    5
 218490000    6
 218500000    5
 218510000    6
 218520000    7
 218530000    5
 218540000    5
 218550000    7
 218560000    7
 218570000    2
 218580000    5
 218590000    7
 218600000    5
 218610000    5
 218620000    5
 218630000    5
 218640000    5
 218650000    2
 218660000    3
 218670000    3
 218680000    5
 218690000    3
 218700000    3
 218710000    3
 218720000    4
 218730000    7
 218740000    4
 218750000    5
 218760000    5
 218770000    3
 218780000    4
 218790000    5
 218800000    4
 218810000    5
 218820000    5
 218830000    4
 218840000    3
 218850000    5
 218860000    3
 218870000    3
 218880000    3
 218890000    7
 218900000    4
 218910000    5
 218920000    4
 218930000    4
 218940000    3
 218950000    3
 218960000    4
 218970000    7
 218980000    7
 218990000    4
 219000000   10
 219010000    5
 219020000    7
 219030000    7
 219040000    5
 219050000    4
 219060000    5
 219070000    8
 219080000    5
 219090000   21
 219100000   19
 219110000   23
 219120000   21
 219130000   21
 219140000   21
 219150000   22
 219160000   25
 219170000   24
 219180000   21
 219190000   24
 219200000    4
 219210000    5
 219220000    5
 219230000    4
 219240000    7
 219250000    9
 219260000    6
 219270000   16
 219280000   16
 219290000   21
 219300000   19
 219310000   18
 219320000   18
 219330000   21
 219340000   25
 219350000   21
 219360000   19
 219370000   19
 219380000   13
 219390000   19
 219400000   12
 219410000   13
 219420000   17
 219430000   15
 219440000    5
 219450000    8
 219460000    4
 219470000    5
 219480000    9
 219490000    7
 219500000    4
 219510000    5
 219520000    3
 219530000    3
 219540000    7
 219550000    4
 219560000    4
 219570000    3
 219580000    3
 219590000    3
 219600000    3
 219610000    4
 219620000    3
 219630000    9
 219640000    5
 219650000    3
 219660000    3
 219670000    5
 219680000    4
 219690000    4
 219700000    5
 219710000    3
 219720000    3
 219730000    3
 219740000    5
 219750000    3
 219760000    3
 219770000    3
 219780000    3
 219790000    2
 219800000    2
 219810000    3
 219820000    3
 219830000    3
 219840000    3
 219850000    3
 219860000    3
 219870000    3
 219880000    3
 219890000    3
 219900000    3
 219910000    4
 219920000    3
 219930000    2
 219940000    5
 219950000    4
 219960000    4
 219970000    5
 219980000    5
 219990000    4
 220000000    5
 220000000    5
 220010000    3
 220020000    4
 220030000    4
 220040000    3
 220050000    3
 220060000    4
 220070000    4
 220080000    3
 220090000    3
 220100000    4
 220110000    5
 220120000    3
 220130000    3
 220140000    4
 220150000    4
 220160000    2
 220170000    4
 220180000    3
 220190000    4
 220200000    3
 220210000    3
 220220000    4
 220230000    2
 220240000    4
 220250000    4
 220260000    2
 220270000    3
 220280000    5
 220290000    3
 220300000    4
 220310000    3
 220320000    4
 220330000    3
 220340000    4
 220350000    8
 220360000    5
 220370000    5
 220380000    4
 220390000    4
 220400000    6
 220410000    5
 220420000    4
 220430000    5
 220440000    4
 220450000    7
 220460000    4
 220470000    3
 220480000    3
 220490000    5
 220500000    3
 220510000    2
 220520000    3
 220530000    8
 220540000    4
 220550000    4
 220560000    5
 220570000    5
 220580000    4
 220590000    3
 220600000    2
 220610000    3
 220620000    3
 220630000    3
 220640000    3
 220650000    3
 220660000    3
 220670000    3
 220680000    3
 220690000    3
 220700000    3
 220710000    3
 220720000    5
 220730000    4
 220740000    5
 220750000    4
 220760000    6
 220770000    7
 220780000    4
 220790000    7
 220800000    4
 220810000    5
 220820000    5
 220830000    5
 220840000    5
 220850000    5
 220860000    4
 220870000    3
 220880000    4
 220890000    5
 220900000    5
 220910000    5
 220920000    5
 220930000    4
 220940000    3
 220950000   10
 220960000   10
 220970000    3
 220980000    7
 220990000    4
 221000000    4
 221010000    4
 221020000    4
 221030000    3
 221040000    8
 221050000    4
 221060000    7
 221070000    5
 221080000    4
 221090000    4
 221100000    5
 221110000    4
 221120000    6
 221130000    5
 221140000    4
 221150000    3
 221160000    5
 221170000    4
 221180000    3
 221190000    3
 221200000    4
 221210000    4
 221220000    5
 221230000    4
 221240000    3
 221250000    3
 221260000    3
 221270000    3
 221280000    3
 221290000    4
 221300000    3
 221310000    3
 221320000    4
 221330000    5
 221340000    3
 221350000    3
 221360000    4
 221370000    4
 221380000    5
 221390000    4
 221400000    4
 221410000    4
 221420000    2
 221430000    3
 221440000    4
 221450000    2
 221460000    2
 221470000    4
 221480000    5
 221490000    5
 221500000    5
 221510000    5
 221520000    9
 221530000    4
 221540000    5
 221550000    3
 221560000    4
 221570000    3
 221580000    3
 221590000    4
 221600000    3
 221610000    2
 221620000    4
 221630000    5
 221640000    4
 221650000    5
 221660000    4
 221670000    4
 221680000    5
 221690000    2
 221700000    5
 221710000    4
 221720000    5
 221730000    5
 221740000    4
 221750000    4
 221760000    4
 221770000    4
 221780000    7
 221790000    4
 221800000    3
 221810000    3
 221820000    4
 221830000    5
 221840000    5
 221850000    4
 221860000    4
 221870000    5
 221880000    5
 221890000    3
 221900000    5
 221910000    3
 221920000    7
 221930000    3
 221940000    3
 221950000    3
 221960000    4
 221970000    4
 221980000    4
 221990000    4
 222000000    5
 222010000    9
 222020000    4
 222030000    5
 222040000    4
 222050000    7
 222060000    5
 222070000    5
 222080000    7
 222090000    7
 222100000   10
 222110000    5
 222120000   21
 222130000   21
 222140000   19
 222150000   16
 222160000   21
 222170000   22
 222180000   15
 222190000   19
 222200000   19
 222210000   22
 222220000   20
 222230000   21
 222240000   21
 222250000   19
 222260000   23
 222270000   23
 222280000   24
 222290000   22
 222300000   24
 222310000   21
 222320000   21
 222330000   11
 222340000   19
 222350000   21
 222360000   10
 222370000   23
 222380000   26
 222390000   21
 222400000   21
 222410000   23
 222420000   22
 222430000   23
 222440000   21
 222450000   22
 222460000   23
 222470000   22
 222480000   26
 222490000   23
 222500000   19
 222510000   22
 222520000   23
 222530000   25
 222540000   23
 222550000   25
 222560000   21
 222570000   24
 222580000   25
 222590000   26
 222600000   21
 222610000   27
 222620000   22
 222630000   23
 222640000   22
 222650000   20
 222660000   23
 222670000   19
 222680000   19
 222690000   22
 222700000   26
 222710000   22
 222720000   23
 222730000   22
 222740000   25
 222750000   22
 222760000   25
 222770000   24
 222780000   25
 222790000   26
 222800000   26
 222810000   27
 222820000   24
 222830000   25
 222840000   26
 222850000   27
 222860000   22
 222870000   19
 222880000   26
 222890000   26
 222900000   23
 222910000   23
 222920000   22
 222930000   26
 222940000   26
 222950000   23
 222960000   26
 222970000   24
 222980000   26
 222990000   26
 223000000   21
 223010000   22
 223020000   23
 223030000   22
 223040000   22
 223050000   24
 223060000   21
 223070000   22
 223080000   26
 223090000   24
 223100000   23
 223110000   20
 223120000   22
 223130000   19
 223140000   18
 223150000   21
 223160000   16
 223170000   19
 223180000   21
 223190000   19
 223200000   21
 223210000   22
 223220000   25
 223230000   21
 223240000   20
 223250000   16
 223260000    5
 223270000    5
 223280000    5
 223290000    7
 223300000    5
 223310000    7
 223320000    5
 223330000   16
 223340000   22
 223350000   23
 223360000   26
 223370000   21
 223380000   26
 223390000   23
 223400000   21
 223410000   19
 223420000   19
 223430000   23
 223440000   17
 223450000   23
 223460000    7
 223470000    5
 223480000    7
 223490000    8
 223500000    7
 223510000    4
 223520000    7
 223530000    5
 223540000    9
 223550000   10
 223560000   16
 223570000   24
 223580000   23
 223590000   26
 223600000   26
 223610000   27
 223620000   23
 223630000   25
 223640000   24
 223650000   27
 223660000   25
 223670000   23
 223680000   20
 223690000   24
 223700000   22
 223710000   22
 223720000   18
 223730000   23
 223740000   22
 223750000   26
 223760000   26
 223770000   19
 223780000   23
 223790000   20
 223800000   23
 223810000   19
 223820000   17
 223830000   21
 223840000   24
 223850000   19
 223860000   18
 223870000   21
 223880000   21
 223890000   18
 223900000   13
 223910000   21
 223920000   24
 223930000   26
 223940000   25
 223950000   21
 223960000   26
 223970000   22
 223980000   18
 223990000   20
 224000000   23
 224010000   19
 224020000   20
 224030000   16
 224040000   12
 224050000   17
 224060000   15
 224070000   16
 224080000   21
 224090000   23
 224100000   21
 224110000    4
 224120000    4
 224130000    7
 224140000    4
 224150000    4
 224160000    5
 224170000    5
 224180000    7
 224190000    8
 224200000    4
 224210000    7
 224220000    5
 224230000    5
 224240000    5
 224250000    3
 224260000    5
 224270000    5
 224280000    4
 224290000    4
 224300000    4
 224310000    3
 224320000    5
 224330000    3
 224340000    2
 224350000    3
 224360000    4
 224370000    7
 224380000    4
 224390000    8
 224400000   15
 224410000   16
 224420000   17
 224430000   22
 224440000   23
 224450000   19
 224460000   21
 224470000   23
 224480000   23
 224490000   26
 224500000   22
 224510000   23
 224520000   23
 224530000   22
 224540000   26
 224550000   26
 224560000   27
 224570000   26
 224580000   26
 224590000   22
 224600000   22
 224610000   24
 224620000   26
 224630000   23
 224640000   27
 224650000   27
 224660000   26
 224670000   27
 224680000   25
 224690000   26
 224700000   23
 224710000   24
 224720000   19
 224730000   24
 224740000   25
 224750000   22
 224760000   21
 224770000   27
 224780000   24
 224790000   22
 224800000   24
 224810000   26
 224820000   22
 224830000   19
 224840000   21
 224850000   21
 224860000   17
 224870000   10
 224880000    4
 224890000    5
 224900000    4
 224910000   11
 224920000   21
 224930000   25
 224940000   20
 224950000   22
 224960000   19
 224970000   21
 224980000   24
 224990000   23
 225000000   22
 225010000   22
 225020000   24
 225030000   25
 225040000   23
 225050000   24
 225060000   18
 225070000   19
 225080000   24
 225090000   24
 225100000   20
 225110000   19
 225120000   21
 225130000   19
 225140000   24
 225150000   21
 225160000   20
 225170000   20
 225180000   26
 225190000   23
 225200000   19
 225210000   22
 225220000   24
 225230000   25
 225240000   24
 225250000   23
 225260000   24
 225270000   25
 225280000   26
 225290000   26
 225300000   22
 225310000   21
 225320000   25
 225330000   25
 225340000   23
 225350000   19
 225360000   22
 225370000   22
 225380000   21
 225390000   23
 225400000   22
 225410000   24
 225420000   24
 225430000   25
 225440000   21
 225450000   17
 225460000   24
 225470000   13
 225480000    6
 225490000    5
 225500000    5
 225510000    7
 225520000    5
 225530000    7
 225540000    4
 225550000    7
 225560000    4
 225570000    4
 225580000    4
 225590000    5
 225600000    4
 225610000    4
 225620000    5
 225630000    4
 225640000    5
 225650000    5
 225660000    7
 225670000    9
 225680000    5
 225690000    4
 225700000    5
 225710000    4
 225720000    4
 225730000    7
 225740000    5
 225750000    4
 225760000    2
 225770000    3
 225780000    2
 225790000    3
 225800000    4
 225810000    4
 225820000    7
 225830000    3
 225840000    6
 225850000    8
 225860000   12
 225870000    4
 225880000    7
 225890000   16
 225900000   18
 225910000   18
 225920000   21
 225930000   19
 225940000   22
 225950000   22
 225960000   23
 225970000   17
 225980000   20
 225990000   22
 226000000   21
 226010000   22
 226020000   20
 226030000   19
 226040000   18
 226050000   19
 226060000   16
 226070000   21
 226080000   21
 226090000   26
 226100000   24
 226110000   26
 226120000   26
 226130000   23
 226140000   23
 226150000   24
 226160000   24
 226170000   26
 226180000   26
 226190000   22
 226200000   26
 226210000   26
 226220000   25
 226230000   23
 226240000   22
 226250000   26
 226260000   23
 226270000   23
 226280000   17
 226290000   19
 226300000   24
 226310000   21
 226320000   22
 226330000   24
 226340000   23
 226350000   21
 226360000   19
 226370000   17
 226380000   21
 226390000   21
 226400000   24
 226410000   19
 226420000   22
 226430000   21
 226440000   19
 226450000   19
 226460000   21
 226470000   19
 226480000   16
 226490000   24
 226500000   21
 226510000   21
 226520000   23
 226530000   19
 226540000   20
 226550000   20
 226560000   19
 226570000   24
 226580000   22
 226590000   17
 226600000   19
 226610000   19
 226620000   20
 226630000   19
 226640000   19
 226650000   22
 226660000   24
 226670000   24
 226680000   23
 226690000   22
 226700000   22
 226710000   22
 226720000   19
 226730000   24
 226740000   23
 226750000   21
 226760000   23
 226770000   23
 226780000   22
 226790000   23
 226800000   26
 226810000   23
 226820000   26
 226830000   27
 226840000   21
 226850000    5
 226860000    7
 226870000    4
 226880000    3
 226890000    7
 226900000    6
 226910000    5
 226920000    5
 226930000    5
 226940000    5
 226950000    5
 226960000    5
 226970000    5
 226980000    5
 226990000    5
 227000000    7
 227010000    4
 227020000    4
 227030000    5
 227040000    5
 227050000    5
 227060000    4
 227070000    5
 227080000    3
 227090000    5
 227100000    4
 227110000    3
 227120000    4
 227130000    3
 227140000    5
 227150000    4
 227160000    7
 227170000    6
 227180000    5
 227190000    7
 227200000    5
 227210000    5
 227220000    5
 227230000    4
 227240000    7
 227250000    4
 227260000    4
 227270000    4
 227280000    3
 227290000    3
 227300000    3
 227310000    3
 227320000    4
 227330000    3
 227340000    4
 227350000    4
 227360000    4
 227370000    3
 227380000    5
 227390000    4
 227400000    6
 227410000    6
 227420000    4
 227430000    4
 227440000    4
 227450000    4
 227460000    5
 227470000    4
 227480000    4
 227490000    7
 227500000    5
 227510000    2
 227520000    5
 227530000    4
 227540000    7
 227550000    5
 227560000    3
 227570000    3
 227580000    4
 227590000    4
 227600000    5
 227610000    7
 227620000    5
 227630000    6
 227640000    3
 227650000    7
 227660000    4
 227670000    7
 227680000    6
 227690000    5
 227700000    5
 227710000    8
 227720000   11
 227730000    7
 227740000    5
 227750000    5
 227760000    7
 227770000    4
 227780000    4
 227790000    4
 227800000    4
 227810000    2
 227820000    3
 227830000    4
 227840000    5
 227850000    4
 227860000    4
 227870000    5
 227880000    3
 227890000    2
 227900000    4
 227910000    3
 227920000    2
 227930000    3
 227940000    4
 227950000    5
 227960000    2
 227970000    4
 227980000    4
 227990000    3
 228000000    2
 228010000    4
 228020000    4
 228030000    3
 228040000    5
 228050000    5
 228060000    4
 228070000    3
 228080000    4
 228090000    5
 228100000    4
 228110000    4
 228120000    5
 228130000    4
 228140000    5
 228150000    7
 228160000    6
 228170000    5
 228180000    5
 228190000    5
 228200000    7
 228210000    5
 228220000    4
 228230000    5
 228240000    5
 228250000    3
 228260000    2
 228270000    3
 228280000    2
 228290000    5
 228300000    4
 228310000    3
 228320000    4
 228330000    3
 228340000    4
 228350000    6
 228360000    3
 228370000    3
 228380000    3
 228390000    3
 228400000    4
 228410000    3
 228420000    5
 228430000    4
 228440000    4
 228450000    4
 228460000    4
 228470000    5
 228480000    4
 228490000    3
 228500000    3
 228510000    3
 228520000    5
 228530000    5
 228540000    5
 228550000    6
 228560000    5
 228570000    7
 228580000    4
 228590000    5
 228600000    9
 228610000    4
 228620000    3
 228630000    4
 228640000    3
 228650000    2
 228660000    2
 228670000    4
 228680000    3
 228690000    2
 228700000    3
 228710000    3
 228720000    5
 228730000    7
 228740000    5
 228750000    5
 228760000    5
 228770000    5
 228780000    7
 228790000    3
 228800000    3
 228810000    4
 228820000    3
 228830000    4
 228840000    3
 228850000    5
 228860000    4
 228870000    3
 228880000    3
 228890000    4
 228900000    4
 228910000    5
 228920000    5
 228930000    7
 228940000    5
 228950000    4
 228960000    7
 228970000    5
 228980000    7
 228990000    4
 229000000    3
 229010000    4
 229020000   12
 229030000   15
 229040000    3
 229050000    3
 229060000    4
 229070000    5
 229080000    5
 229090000    5
 229100000    4
 229110000    5
 229120000    4
 229130000    4
 229140000    5
 229150000    6
 229160000    5
 229170000    5
 229180000    4
 229190000    4
 229200000    4
 229210000    3
 229220000    3
 229230000    2
 229240000    3
 229250000    3
 229260000    3
 229270000    2
 229280000    2
 229290000    3
 229300000    3
 229310000    3
 229320000    2
 229330000    4
 229340000    3
 229350000    3
 229360000    5
 229370000    2
 229380000    5
 229390000    6
 229400000    4
 229410000    5
 229420000    4
 229430000    4
 229440000    5
 229450000    9
 229460000    5
 229470000    4
 229480000    6
 229490000    7
 229500000   19
 229510000   19
 229520000   21
 229530000   17
 229540000   11
 229550000    5
 229560000    3
 229570000    4
 229580000    4
 229590000    6
 229600000    4
 229610000    5
 229620000    4
 229630000    4
 229640000    4
 229650000    2
 229660000    2
 229670000    6
 229680000    4
 229690000    5
 229700000    5
 229710000    4
 229720000    4
 229730000    4
 229740000    3
 229750000    5
 229760000    5
 229770000    5
 229780000    5
 229790000    4
 229800000    7
 229810000    4
 229820000    5
 229830000    4
 229840000    4
 229850000    6
 229860000    4
 229870000    4
 229880000    3
 229890000    4
 229900000    3
 229910000    5
 229920000    4
 229930000    4
 229940000    4
 229950000    4
 229960000    2
 229970000    3
 229980000    3
 229990000    4
 230000000    3
 230010000    3
 230020000    4
 230030000    4
 230040000    3
 230050000    3
 230060000    4
 230070000    4
 230080000    2
 230090000    2
 230100000    4
 230110000    3
 230120000    3
 230130000    3
 230140000    3
 230150000    2
 230160000    3
 230170000    3
 230180000    4
 230190000    3
 230200000    2
 230210000    2
 230220000    3
 230230000    4
 230240000    2
 230250000    3
 230260000    3
 230270000    3
 230280000    3
 230290000    2
 230300000    4
 230310000    4
 230320000    2
 230330000    7
 230340000    6
 230350000    4
 230360000    4
 230370000    4
 230380000    4
 230390000    8
 230400000    7
 230410000    3
 230420000    4
 230430000    5
 230440000    6
 230450000    5
 230460000    6
 230470000    7
 230480000    7
 230490000    6
 230500000   22
 230510000    5
 230520000    5
 230530000    5
 230540000    5
 230550000    5
 230560000    5
 230570000    4
 230580000    8
 230590000    9
 230600000    4
 230610000    5
 230620000    3
 230630000    4
 230640000    5
 230650000    3
 230660000    5
 230670000    5
 230680000    7
 230690000    5
 230700000    5
 230710000    4
 230720000    3
 230730000    5
 230740000    5
 230750000    7
 230760000    4
 230770000   16
 230780000   22
 230790000    6
 230800000   19
 230810000   22
 230820000    9
 230830000    5
 230840000   20
 230850000   16
 230860000    5
 230870000    5
 230880000    4
 230890000    3
 230900000    4
 230910000    6
 230920000    5
 230930000    5
 230940000    5
 230950000    7
 230960000    4
 230970000    4
 230980000    5
 230990000    9
 231000000   14
 231010000   13
 231020000   13
 231030000    4
 231040000    4
 231050000    3
 231060000    3
 231070000    3
 231080000    5
 231090000    8
 231100000    5
 231110000    5
 231120000    5
 231130000    4
 231140000    4
 231150000    4
 231160000    5
 231170000    5
 231180000    5
 231190000    4
 231200000    4
 231210000    4
 231220000    7
 231230000    7
 231240000    5
 231250000    5
 231260000    9
 231270000    4
 231280000    7
 231290000    4
 231300000   19
 231310000    5
 231320000   17
 231330000   19
 231340000   21
 231350000   21
 231360000   20
 231370000   19
 231380000   19
 231390000   19
 231400000   20
 231410000   21
 231420000   21
 231430000   23
 231440000   21
 231450000   21
 231460000   19
 231470000   21
 231480000   22
 231490000   21
 231500000   19
 231510000   23
 231520000   24
 231530000   23
 231540000   19
 231550000   18
 231560000    7
 231570000    5
 231580000    5
 231590000    7
 231600000    2
 231610000    7
 231620000    5
 231630000    5
 231640000    5
 231650000    4
 231660000    3
 231670000    4
 231680000    4
 231690000    5
 231700000    3
 231710000    4
 231720000    5
 231730000    5
 231740000    4
 231750000    5
 231760000    3
 231770000    5
 231780000    5
 231790000    4
 231800000    4
 231810000    3
 231820000    4
 231830000    2
 231840000    3
 231850000    3
 231860000    3
 231870000    4
 231880000    4
 231890000    2
 231900000    5
 231910000    4
 231920000    4
 231930000    5
 231940000    3
 231950000    3
 231960000    4
 231970000    3
 231980000    4
 231990000    4
 232000000    4
 232010000    4
 232020000    7
 232030000    1
 232040000    4
 232050000    4
 232060000    2
 232070000    3
 232080000    4
 232090000    4
 232100000    7
 232110000    5
 232120000    3
 232130000    4
 232140000    3
 232150000    3
 232160000    3
 232170000    3
 232180000    3
 232190000    3
 232200000    3
 232210000    4
 232220000    5
 232230000    2
 232240000    4
 232250000    6
 232260000    5
 232270000    5
 232280000    5
 232290000    7
 232300000    4
 232310000    5
 232320000    4
 232330000    3
 232340000    7
 232350000    5
 232360000    6
 232370000    3
 232380000    5
 232390000    5
 232400000    4
 232410000    4
 232420000    5
 232430000    5
 232440000    5
 232450000    5
 232460000    5
 232470000    5
 232480000    3
 232490000    4
 232500000    4
 232510000    6
 232520000    4
 232530000    3
 232540000    4
 232550000    5
 232560000    4
 232570000    3
 232580000    5
 232590000    3
 232600000   10
 232610000    3
 232620000    2
 232630000    3
 232640000   15
 232650000   16
 232660000   13
 232670000   19
 232680000   19
 232690000   19
 232700000   23
 232710000   22
 232720000    7
 232730000    7
 232740000    5
 232750000    7
 232760000    3
 232770000    4
 232780000    4
 232790000    3
 232800000    5
 232810000    8
 232820000    5
 232830000    6
 232840000    4
 232850000    4
 232860000    5
 232870000   18
 232880000   12
 232890000   18
 232900000   24
 232910000   10
 232920000   17
 232930000    5
 232940000    9
 232950000    7
 232960000    5
 232970000    3
 232980000    4
 232990000    8
 233000000    7
 233010000    2
 233020000    5
 233030000    3
 233040000    5
 233050000    4
 233060000    5
 233070000    5
 233080000    5
 233090000    7
 233100000    4
 233110000    7
 233120000   23
 233130000   20
 233140000   21
 233150000   24
 233160000   14
 233170000   22
 233180000   21
 233190000   12
 233200000   12
 233210000   21
 233220000   22
 233230000   23
 233240000   20
 233250000   25
 233260000   27
 233270000   24
 233280000   23
 233290000   26
 233300000   26
 233310000   26
 233320000   24
 233330000   19
 233340000   25
 233350000   20
 233360000   23
 233370000   23
 233380000   22
 233390000   26
 233400000   23
 233410000   22
 233420000   22
 233430000   24
 233440000   25
 233450000   26
 233460000   21
 233470000   24
 233480000   15
 233490000   11
 233500000    7
 233510000    7
 233520000    5
 233530000    5
 233540000    7
 233550000    4
 233560000   13
 233570000    7
 233580000    4
 233590000    3
 233600000    7
 233610000    6
 233620000    7
 233630000    7
 233640000    6
 233650000    3
 233660000    4
 233670000    5
 233680000    6
 233690000    5
 233700000    5
 233710000    7
 233720000    9
 233730000    4
 233740000   11
 233750000    5
 233760000    7
 233770000    7
 233780000    5
 233790000    5
 233800000    5
 233810000    4
 233820000    7
 233830000    7
 233840000    5
 233850000    6
 233860000   13
 233870000    4
 233880000    5
 233890000    5
 233900000    5
 233910000    3
 233920000    4
 233930000    5
 233940000    5
 233950000    4
 233960000    6
 233970000    5
 233980000    4
 233990000    7
 234000000    9
 234010000    5
 234020000    5
 234030000    5
 234040000    5
 234050000    5
 234060000    4
 234070000   10
 234080000    8
 234090000   11
 234100000    5
 234110000    7
 234120000    4
 234130000    5
 234140000    8
 234150000    7
 234160000    7
 234170000   10
 234180000    5
 234190000    5
 234200000    4
 234210000    6
 234220000    5
 234230000    4
 234240000    5
 234250000    5
 234260000    5
 234270000    3
 234280000    4
 234290000    5
 234300000    5
 234310000    5
 234320000    5
 234330000    4
 234340000    3
 234350000    3
 234360000    7
 234370000    4
 234380000    3
 234390000    4
 234400000    8
 234410000    5
 234420000    5
 234430000    4
 234440000    5
 234450000    6
 234460000    4
 234470000    5
 234480000    4
 234490000    3
 234500000    3
 234510000    3
 234520000    3
 234530000    4
 234540000    4
 234550000    3
 234560000    5
 234570000    4
 234580000    4
 234590000    4
 234600000    5
 234610000    5
 234620000    5
 234630000    3
 234640000    4
 234650000    5
 234660000    8
 234670000    5
 234680000    4
 234690000    3
 234700000    3
 234710000    4
 234720000    4
 234730000    5
 234740000    3
 234750000    4
 234760000    3
 234770000    5
 234780000    5
 234790000   21
 234800000   21
 234810000   21
 234820000   15
 234830000   17
 234840000   23
 234850000   19
 234860000   22
 234870000   15
 234880000   18
 234890000   17
 234900000   22
 234910000   19
 234920000   19
 234930000   20
 234940000   18
 234950000   17
 234960000   20
 234970000   19
 234980000   18
 234990000   22
 235000000   22
 235010000   22
 235020000   21
 235030000   22
 235040000   21
 235050000   23
 235060000   22
 235070000   20
 235080000   20
 235090000   20
 235100000   23
 235110000   21
 235120000   25
 235130000   24
 235140000   20
 235150000   25
 235160000   23
 235170000   20
 235180000   19
 235190000   21
 235200000   12
 235210000   15
 235220000   15
 235230000   16
 235240000   13
 235250000   15
 235260000    4
 235270000    4
 235280000    4
 235290000    8
 235300000   17
 235310000    4
 235320000    4
 235330000    4
 235340000    5
 235350000    4
 235360000    4
 235370000    5
 235380000    4
 235390000    8
 235400000    4
 235410000    3
 235420000    5
 235430000    7
 235440000    4
 235450000    4
 235460000    9
 235470000    3
 235480000    4
 235490000    7
 235500000    5
 235510000    5
 235520000    4
 235530000    4
 235540000    7
 235550000    5
 235560000    5
 235570000    5
 235580000    4
 235590000    4
 235600000    5
 235610000    5
 235620000    4
 235630000    6
 235640000    9
 235650000    8
 235660000   16
 235670000   23
 235680000   22
 235690000   23
 235700000   19
 235710000   23
 235720000   16
 235730000   21
 235740000    7
 235750000   12
 235760000    5
 235770000    5
 235780000    5
 235790000    7
 235800000    6
 235810000    8
 235820000   12
 235830000    6
 235840000    7
 235850000   12
 235860000    4
 235870000    3
 235880000    8
 235890000    4
 235900000    8
 235910000    8
 235920000    5
 235930000    7
 235940000    8
 235950000   11
 235960000    2
 235970000    5
 235980000    5
 235990000    3
 236000000    4
 236010000    5
 236020000    4
 236030000   11
 236040000   22
 236050000   23
 236060000   16
 236070000   14
 236080000   21
 236090000   10
 236100000   16
 236110000   13
 236120000    6
 236130000    5
 236140000    4
 236150000    4
 236160000    3
 236170000    5
 236180000    3
 236190000    3
 236200000    4
 236210000    4
 236220000    4
 236230000    5
 236240000    4
 236250000    3
 236260000    4
 236270000    4
 236280000    4
 236290000    6
 236300000    5
 236310000    4
 236320000    2
 236330000   15
 236340000    8
 236350000    3
 236360000    4
 236370000    7
 236380000    5
 236390000    4
 236400000    5
 236410000    4
 236420000    4
 236430000    4
 236440000    5
 236450000    3
 236460000    6
 236470000    4
 236480000    7
 236490000    7
 236500000    5
 236510000    3
 236520000    4
 236530000    3
 236540000    4
 236550000    3
 236560000    3
 236570000    4
 236580000    5
 236590000    3
 236600000    4
 236610000    4
 236620000    4
 236630000    3
 236640000    3
 236650000    5
 236660000    4
 236670000    4
 236680000    4
 236690000    9
 236700000    5
 236710000    4
 236720000    2
 236730000    5
 236740000    7
 236750000    3
 236760000    4
 236770000    5
 236780000    5
 236790000    5
 236800000    7
 236810000    5
 236820000    4
 236830000    3
 236840000    4
 236850000    7
 236860000    4
 236870000    5
 236880000    2
 236890000    3
 236900000    4
 236910000    4
 236920000    3
 236930000    3
 236940000    3
 236950000    3
 236960000    7
 236970000    3
 236980000    5
 236990000    4
 237000000    4
 237010000    5
 237020000    5
 237030000    6
 237040000    6
 237050000    7
 237060000    4
 237070000    5
 237080000    4
 237090000    4
 237100000    5
 237110000    5
 237120000    5
 237130000    4
 237140000    3
 237150000    4
 237160000   15
 237170000   11
 237180000   16
 237190000   19
 237200000   21
 237210000   19
 237220000   18
 237230000    9
 237240000   17
 237250000   15
 237260000    5
 237270000    4
 237280000    4
 237290000    4
 237300000    3
 237310000   19
 237320000   21
 237330000   18
 237340000   21
 237350000    7
 237360000    3
 237370000    4
 237380000    3
 237390000    4
 237400000    5
 237410000    5
 237420000    5
 237430000    3
 237440000    5
 237450000    3
 237460000    7
 237470000    5
 237480000    5
 237490000    4
 237500000    4
 237510000    3
 237520000    5
 237530000    3
 237540000    4
 237550000    4
 237560000    5
 237570000    3
 237580000    5
 237590000    4
 237600000    2
 237610000    3
 237620000    3
 237630000    3
 237640000    3
 237650000    3
 237660000    3
 237670000    3
 237680000    2
 237690000    3
 237700000   15
 237710000    3
 237720000    3
 237730000    4
 237740000    3
 237750000    3
 237760000    4
 237770000    5
 237780000    4
 237790000    3
 237800000    3
 237810000    2
 237820000    3
 237830000    4
 237840000    2
 237850000    3
 237860000    3
 237870000    3
 237880000    4
 237890000    4
 237900000    5
 237910000    4
 237920000    3
 237930000    4
 237940000    4
 237950000    4
 237960000    7
 237970000    5
 237980000   11
 237990000    7
 238000000    4
 238010000   18
 238020000   18
 238030000    8
 238040000   11
 238050000   14
 238060000   15
 238070000   11
 238080000   18
 238090000   12
 238100000   17
 238110000   22
 238120000   22
 238130000   12
 238140000   21
 238150000   24
 238160000   25
 238170000   24
 238180000   25
 238190000   19
 238200000   22
 238210000   19
 238220000   20
 238230000   21
 238240000   12
 238250000   20
 238260000   19
 238270000   19
 238280000   19
 238290000   17
 238300000   21
 238310000   22
 238320000   19
 238330000   21
 238340000   18
 238350000   21
 238360000   26
 238370000   26
 238380000   19
 238390000   25
 238400000   23
 238410000   25
 238420000   21
 238430000   21
 238440000   24
 238450000   26
 238460000   24
 238470000   24
 238480000   25
 238490000   20
 238500000   18
 238510000   18
 238520000   22
 238530000   21
 238540000   13
 238550000    4
 238560000    5
 238570000    5
 238580000    5
 238590000    5
 238600000    4
 238610000    4
 238620000    3
 238630000    4
 238640000    5
 238650000    3
 238660000    3
 238670000    3
 238680000    5
 238690000    4
 238700000    3
 238710000    4
 238720000    4
 238730000    5
 238740000    4
 238750000    5
 238760000    5
 238770000    4
 238780000    4
 238790000   11
 238800000    4
 238810000    7
 238820000   11
 238830000    4
 238840000    6
 238850000    7
 238860000    9
 238870000    7
 238880000    7
 238890000    4
 238900000    5
 238910000    4
 238920000    5
 238930000    5
 238940000    4
 238950000    5
 238960000    5
 238970000    5
 238980000    4
 238990000    5
 239000000    8
 239010000    3
 239020000    4
 239030000    2
 239040000    3
 239050000    3
 239060000    3
 239070000    4
 239080000    4
 239090000   11
 239100000   21
 239110000   18
 239120000   20
 239130000   22
 239140000   21
 239150000   26
 239160000   24
 239170000   26
 239180000   22
 239190000   26
 239200000   21
 239210000   23
 239220000   23
 239230000   23
 239240000   23
 239250000   22
 239260000   22
 239270000   26
 239280000   22
 239290000   17
 239300000   22
 239310000   21
 239320000   16
 239330000   20
 239340000   20
 239350000   20
 239360000   20
 239370000   19
 239380000   20
 239390000   22
 239400000   23
 239410000   19
 239420000   21
 239430000   18
 239440000   25
 239450000   23
 239460000   22
 239470000   26
 239480000   24
 239490000   24
 239500000   26
 239510000   22
 239520000   23
 239530000   26
 239540000   22
 239550000   26
 239560000   26
 239570000   25
 239580000   22
 239590000   26
 239600000   26
 239610000   26
 239620000   25
 239630000   19
 239640000   24
 239650000   21
 239660000   23
 239670000   26
 239680000   23
 239690000   21
 239700000   24
 239710000   21
 239720000   26
 239730000   19
 239740000   15
 239750000    8
 239760000   21
 239770000   25
 239780000   26
 239790000   23
 239800000   24
 239810000   24
 239820000   26
 239830000   23
 239840000   18
 239850000   24
 239860000   19
 239870000   21
 239880000   21
 239890000   22
 239900000   26
 239910000   22
 239920000   25
 239930000   23
 239940000   25
 239950000   26
 239960000   26
 239970000   27
 239980000   26
 239990000   26
 240000000   24
 240000000   24
 240010000   24
 240020000   18
 240030000   22
 240040000   22
 240050000   21
 240060000   25
 240070000   26
 240080000   26
 240090000   26
 240100000   24
 240110000   23
 240120000   34
 240130000   23
 240140000   27
 240150000   15
 240160000    9
 240170000    8
 240180000   18
 240190000   25
 240200000   23
 240210000   21
 240220000   22
 240230000   23
 240240000   27
 240250000   26
 240260000   25
 240270000   24
 240280000   21
 240290000   24
 240300000   28
 240310000   27
 240320000   27
 240330000   27
 240340000   26
 240350000   21
 240360000   24
 240370000   17
 240380000   21
 240390000   25
 240400000   26
 240410000   21
 240420000   18
 240430000   21
 240440000   19
 240450000   18
 240460000    3
 240470000    4
 240480000    5
 240490000    4
 240500000    4
 240510000    4
 240520000    2
 240530000    6
 240540000    4
 240550000    5
 240560000    3
 240570000    5
 240580000    5
 240590000    3
 240600000   16
 240610000    7
 240620000   22
 240630000   23
 240640000   22
 240650000    3
 240660000    2
 240670000    5
 240680000    2
 240690000    3
 240700000    3
 240710000    3
 240720000    3
 240730000    2
 240740000    6
 240750000    5
 240760000    6
 240770000    5
 240780000    5
 240790000    4
 240800000    5
 240810000    4
 240820000    4
 240830000    6
 240840000    4
 240850000    4
 240860000    5
 240870000    3
 240880000    3
 240890000    4
 240900000    5
 240910000    8
 240920000    3
 240930000    5
 240940000    4
 240950000    4
 240960000    4
 240970000    4
 240980000    3
 240990000    3
 241000000    5
 241010000    3
 241020000    7
 241030000    3
 241040000    3
 241050000    3
 241060000    4
 241070000    4
 241080000    3
 241090000    4
 241100000    5
 241110000    5
 241120000    4
 241130000    7
 241140000    3
 241150000    4
 241160000    3
 241170000    3
 241180000    4
 241190000    2
 241200000    4
 241210000    5
 241220000    3
 241230000    4
 241240000    5
 241250000    4
 241260000    3
 241270000    3
 241280000    3
 241290000    3
 241300000    3
 241310000    2
 241320000    3
 241330000    5
 241340000    5
 241350000    5
 241360000    4
 241370000    3
 241380000    2
 241390000    3
 241400000    5
 241410000    3
 241420000    4
 241430000    3
 241440000    4
 241450000    4
 241460000    4
 241470000    3
 241480000    3
 241490000    5
 241500000    4
 241510000    4
 241520000    3
 241530000    3
 241540000    4
 241550000    4
 241560000    3
 241570000    3
 241580000    4
 241590000    8
 241600000    4
 241610000    2
 241620000    3
 241630000    4
 241640000    5
 241650000    3
 241660000    2
 241670000    3
 241680000    3
 241690000    3
 241700000    5
 241710000    5
 241720000    5
 241730000    3
 241740000    3
 241750000    3
 241760000    4
 241770000    3
 241780000    2
 241790000    5
 241800000    3
 241810000    4
 241820000    4
 241830000    5
 241840000    3
 241850000    4
 241860000    5
 241870000    4
 241880000    7
 241890000    4
 241900000    4
 241910000    2
 241920000    4
 241930000    3
 241940000    4
 241950000    9
 241960000    3
 241970000    3
 241980000    3
 241990000    4
 242000000    4
 242010000    4
 242020000    2
 242030000    2
 242040000    4
 242050000    4
 242060000    3
 242070000    8
 242080000    1
 242090000    4
 242100000    4
 242110000    5
 242120000    6
 242130000   13
 242140000   10
 242150000    9
 242160000    4
 242170000    3
 242180000    3
 242190000    3
 242200000    5
 242210000    5
 242220000    4
 242230000   12
 242240000    3
 242250000    5
 242260000    4
 242270000    5
 242280000    3
 242290000    5
 242300000   14
 242310000   11
 242320000    4
 242330000    5
 242340000    5
 242350000    2
 242360000    3
 242370000    4
 242380000    4
 242390000    3
 242400000    2
 242410000    3
 242420000    4
 242430000    3
 242440000    3
 242450000    3
 242460000    2
 242470000    3
 242480000    3
 242490000    3
 242500000    2
 242510000    3
 242520000    3
 242530000    4
 242540000    5
 242550000    3
 242560000    4
 242570000   13
 242580000    3
 242590000    2
 242600000    3
 242610000    3
 242620000    2
 242630000    6
 242640000    3
 242650000    4
 242660000    2
 242670000    4
 242680000    4
 242690000    3
 242700000    3
 242710000    3
 242720000    3
 242730000    5
 242740000    4
 242750000    7
 242760000   19
 242770000   12
 242780000    7
 242790000    5
 242800000    4
 242810000    5
 242820000    9
 242830000    5
 242840000    5
 242850000    5
 242860000    4
 242870000    3
 242880000    4
 242890000    5
 242900000    5
 242910000    5
 242920000    3
 242930000    3
 242940000    7
 242950000    4
 242960000   16
 242970000   14
 242980000   17
 242990000   21
 243000000   18
 243010000   20
 243020000   19
 243030000   12
 243040000   18
 243050000   21
 243060000   22
 243070000   23
 243080000   21
 243090000   22
 243100000   22
 243110000   18
 243120000   20
 243130000   22
 243140000   13
 243150000   21
 243160000   22
 243170000   20
 243180000   14
 243190000   17
 243200000   19
 243210000   22
 243220000   21
 243230000   19
 243240000   22
 243250000   22
 243260000   19
 243270000   20
 243280000   23
 243290000   21
 243300000   19
 243310000   22
 243320000   25
 243330000   26
 243340000   20
 243350000   23
 243360000   18
 243370000   21
 243380000   18
 243390000   22
 243400000   22
 243410000   24
 243420000   23
 243430000   19
 243440000   22
 243450000   23
 243460000   23
 243470000   22
 243480000   24
 243490000   25
 243500000   26
 243510000   26
 243520000   24
 243530000   26
 243540000   25
 243550000   23
 243560000   24
 243570000   24
 243580000   23
 243590000   22
 243600000   22
 243610000   27
 243620000   22
 243630000   24
 243640000   26
 243650000   23
 243660000   23
 243670000   22
 243680000   21
 243690000   21
 243700000   26
 243710000   26
 243720000   25
 243730000   23
 243740000   22
 243750000   21
 243760000   26
 243770000   26
 243780000   26
 243790000   25
 243800000   26
 243810000   24
 243820000   22
 243830000   26
 243840000   26
 243850000   23
 243860000   25
 243870000   26
 243880000   24
 243890000   26
 243900000   18
 243910000   22
 243920000   26
 243930000   26
 243940000   24
 243950000   29
 243960000   27
 243970000   28
 243980000   28
 243990000   23
 244000000   27
 244010000   32
 244020000   23
 244030000   23
 244040000   26
 244050000   26
 244060000   22
 244070000   27
 244080000   27
 244090000   26
 244100000   25
 244110000   22
 244120000   23
 244130000   23
 244140000   21
 244150000   24
 244160000   23
 244170000   26
 244180000   26
 244190000   26
 244200000   25
 244210000   26
 244220000   26
 244230000   26
 244240000   23
 244250000   19
 244260000   22
 244270000   19
 244280000   21
 244290000   19
 244300000   18
 244310000   22
 244320000   22
 244330000   22
 244340000   22
 244350000   21
 244360000   24
 244370000   23
 244380000   17
 244390000   25
 244400000   26
 244410000   25
 244420000   25
 244430000   23
 244440000   26
 244450000   20
 244460000   20
 244470000   26
 244480000   27
 244490000   24
 244500000   21
 244510000   25
 244520000   24
 244530000   25
 244540000   19
 244550000   19
 244560000   24
 244570000   22
 244580000   15
 244590000   21
 244600000   21
 244610000   20
 244620000   12
 244630000   19
 244640000    5
 244650000    5
 244660000    5
 244670000    6
 244680000    4
 244690000    6
 244700000    3
 244710000    4
 244720000    3
 244730000    4
 244740000    3
 244750000    3
 244760000    5
 244770000   13
 244780000    7
 244790000   13
 244800000   19
 244810000   23
 244820000   21
 244830000   21
 244840000   23
 244850000   20
 244860000   21
 244870000   21
 244880000   24
 244890000   22
 244900000   26
 244910000   22
 244920000   25
 244930000   21
 244940000   22
 244950000   22
 244960000   24
 244970000   20
 244980000   26
 244990000   20
 245000000   24
 245010000   19
 245020000   21
 245030000   21
 245040000   22
 245050000   19
 245060000   19
 245070000   13
 245080000    7
 245090000    5
 245100000    6
 245110000    6
 245120000    7
 245130000    4
 245140000    4
 245150000    6
 245160000    4
 245170000    3
 245180000    3
 245190000    3
 245200000    4
 245210000    4
 245220000    4
 245230000    5
 245240000    3
 245250000    4
 245260000    7
 245270000   15
 245280000   18
 245290000   19
 245300000   12
 245310000   19
 245320000   26
 245330000   24
 245340000   33
 245350000   23
 245360000   26
 245370000   27
 245380000   21
 245390000   22
 245400000   17
 245410000   19
 245420000   22
 245430000   19
 245440000   20
 245450000   22
 245460000   26
 245470000   23
 245480000   18
 245490000   17
 245500000    7
 245510000    7
 245520000    4
 245530000    6
 245540000    3
 245550000    4
 245560000    4
 245570000   11
 245580000   11
 245590000    4
 245600000    3
 245610000    5
 245620000    4
 245630000    4
 245640000    4
 245650000    4
 245660000    3
 245670000    4
 245680000    4
 245690000    7
 245700000    6
 245710000    8
 245720000    7
 245730000    7
 245740000    6
 245750000    4
 245760000    6
 245770000    7
 245780000   14
 245790000   24
 245800000   20
 245810000   23
 245820000   25
 245830000   25
 245840000   26
 245850000   25
 245860000   24
 245870000   28
 245880000   26
 245890000   32
 245900000   31
 245910000   33
 245920000   40
 245930000   27
 245940000   26
 245950000   26
 245960000   28
 245970000   27
 245980000   33
 245990000   28
 246000000   28
 246010000   28
 246020000   28
 246030000   28
 246040000   27
 246050000   27
 246060000   27
 246070000   26
 246080000   26
 246090000   22
 246100000   21
 246110000   21
 246120000   22
 246130000   18
 246140000    7
 246150000    6
 246160000    4
 246170000    3
 246180000    3
 246190000    4
 246200000    4
 246210000    5
 246220000    3
 246230000    5
 246240000    5
 246250000    4
 246260000    5
 246270000    5
 246280000    4
 246290000    5
 246300000    4
 246310000    5
 246320000    5
 246330000   10
 246340000    7
 246350000    6
 246360000    5
 246370000    4
 246380000    2
 246390000    5
 246400000    3
 246410000    2
 246420000    7
 246430000    3
 246440000    4
 246450000    4
 246460000    5
 246470000    4
 246480000    5
 246490000    5
 246500000    5
 246510000    5
 246520000    7
 246530000    5
 246540000    5
 246550000    5
 246560000    7
 246570000    7
 246580000    5
 246590000    4
 246600000    4
 246610000    9
 246620000    4
 246630000    5
 246640000    5
 246650000    5
 246660000    8
 246670000    5
 246680000   16
 246690000    5
 246700000    4
 246710000    5
 246720000    5
 246730000    4
 246740000    4
 246750000    5
 246760000    4
 246770000    2
 246780000    4
 246790000    4
 246800000    3
 246810000    4
 246820000    4
 246830000    4
 246840000    5
 246850000    5
 246860000    5
 246870000    5
 246880000    7
 246890000    3
 246900000    5
 246910000    4
 246920000    7
 246930000    4
 246940000    7
 246950000    5
 246960000    5
 246970000    4
 246980000    4
 246990000    4
 247000000    8
 247010000    4
 247020000    4
 247030000    6
 247040000    5
 247050000    5
 247060000    4
 247070000    4
 247080000    3
 247090000    3
 247100000    3
 247110000    4
 247120000    4
 247130000    3
 247140000    5
 247150000    4
 247160000    5
 247170000    5
 247180000    5
 247190000    4
 247200000    3
 247210000    4
 247220000    3
 247230000    4
 247240000    5
 247250000   13
 247260000    4
 247270000    2
 247280000    3
 247290000    4
 247300000    3
 247310000    3
 247320000    3
 247330000    4
 247340000    4
 247350000    5
 247360000    4
 247370000    3
 247380000    4
 247390000    5
 247400000    4
 247410000    4
 247420000    4
 247430000    3
 247440000    4
 247450000    5
 247460000    4
 247470000    4
 247480000    5
 247490000    7
 247500000   10
 247510000    7
 247520000    5
 247530000    4
 247540000    7
 247550000    5
 247560000    5
 247570000    5
 247580000    7
 247590000    5
 247600000    5
 247610000   14
 247620000    5
 247630000    5
 247640000    9
 247650000    4
 247660000    6
 247670000    5
 247680000    5
 247690000    5
 247700000    4
 247710000    3
 247720000    3
 247730000    5
 247740000    5
 247750000    5
 247760000    3
 247770000    3
 247780000    5
 247790000    6
 247800000    5
 247810000    5
 247820000    5
 247830000    5
 247840000    7
 247850000    6
 247860000    7
 247870000    6
 247880000    3
 247890000    5
 247900000    4
 247910000    5
 247920000    3
 247930000    2
 247940000    6
 247950000    7
 247960000    5
 247970000    5
 247980000    5
 247990000    9
 248000000    7
 248010000   17
 248020000    5
 248030000    4
 248040000    7
 248050000    6
 248060000    5
 248070000    7
 248080000    9
 248090000    9
 248100000   16
 248110000   14
 248120000   23
 248130000   22
 248140000   21
 248150000   21
 248160000   24
 248170000   21
 248180000   21
 248190000   22
 248200000   19
 248210000   21
 248220000   15
 248230000   21
 248240000   19
 248250000   22
 248260000   23
 248270000   23
 248280000   22
 248290000   21
 248300000   14
 248310000   19
 248320000   16
 248330000   16
 248340000   18
 248350000   11
 248360000    5
 248370000   15
 248380000    9
 248390000    5
 248400000    3
 248410000    3
 248420000    3
 248430000    3
 248440000    3
 248450000    3
 248460000    3
 248470000    4
 248480000    4
 248490000    5
 248500000    4
 248510000    3
 248520000    4
 248530000    7
 248540000    4
 248550000    5
 248560000    5
 248570000    4
 248580000    4
 248590000    3
 248600000    4
 248610000    5
 248620000    4
 248630000    4
 248640000    5
 248650000    4
 248660000    4
 248670000    4
 248680000    3
 248690000    4
 248700000    4
 248710000    4
 248720000    7
 248730000    5
 248740000    5
 248750000    5
 248760000    5
 248770000    2
 248780000    5
 248790000    4
 248800000    4
 248810000    4
 248820000   10
 248830000    7
 248840000    6
 248850000    4
 248860000    5
 248870000    7
 248880000   16
 248890000   22
 248900000   19
 248910000   21
 248920000   24
 248930000   22
 248940000   24
 248950000   21
 248960000    7
 248970000    7
 248980000    4
 248990000    7
 249000000    4
 249010000    6
 249020000    7
 249030000    4
 249040000    5
 249050000    4
 249060000    5
 249070000   11
 249080000    7
 249090000    5
 249100000    5
 249110000    8
 249120000    7
 249130000    8
 249140000    5
 249150000    5
 249160000    4
 249170000    5
 249180000    9
 249190000    5
 249200000   19
 249210000   22
 249220000   26
 249230000   21
 249240000   22
 249250000   22
 249260000   16
 249270000   19
 249280000   20
 249290000   22
 249300000   21
 249310000   21
 249320000   17
 249330000    7
 249340000   17
 249350000    9
 249360000   15
 249370000    6
 249380000    5
 249390000    5
 249400000    5
 249410000    4
 249420000    4
 249430000    7
 249440000    5
 249450000    6
 249460000    3
 249470000    4
 249480000    4
 249490000    5
 249500000    4
 249510000    4
 249520000    5
 249530000    4
 249540000    5
 249550000    8
 249560000    7
 249570000    8
 249580000    7
 249590000    5
 249600000   20
 249610000   20
 249620000    5
 249630000    5
 249640000    7
 249650000    7
 249660000    3
 249670000    4
 249680000    5
 249690000    4
 249700000    4
 249710000    7
 249720000    5
 249730000    3
 249740000    5
 249750000    4
 249760000    3
 249770000    3
[truncated: 1,114,641 more chars]
