# Supplementary material for: Directional translocation resistance of Zika xrRNA
Source: Nat Commun. 2020 Jul 27;11:3749. doi: 10.1038/s41467-020-17508-7 (PMC7385498; doi:10.1038/s41467-020-17508-7)
Supplement: Supplementary file 4 — Source Data [file 41467_2020_17508_MOESM4_ESM.zip › Source_Data_Figures/Fig2B/5'translocation-rate_r0-T300K/r_9_translocated_portion.dat]

# Trajectory file ../../zika_rna/03_translocation_by_force_ramping/TP_END1/rate1x/t95/r_9/dump_t95_Rramped.lammpstrj
# time  length_translocated_portion
         0    3
     10000    3
     20000    3
     30000    3
     40000    3
     50000    4
     60000    3
     70000    3
     80000    3
     90000    5
    100000    3
    110000    3
    120000    2
    130000    3
    140000    2
    150000    3
    160000    3
    170000    3
    180000    3
    190000    2
    200000    3
    210000    3
    220000    2
    230000    3
    240000    3
    250000    3
    260000    1
    270000    3
    280000    3
    290000    3
    300000    9
    310000    2
    320000    4
    330000    3
    340000    4
    350000    3
    360000    2
    370000    3
    380000    3
    390000    3
    400000    3
    410000    3
    420000    3
    430000    4
    440000    5
    450000    2
    460000    2
    470000    4
    480000    2
    490000    3
    500000    5
    510000    4
    520000    3
    530000    1
    540000    3
    550000    5
    560000    2
    570000    2
    580000    4
    590000    3
    600000    3
    610000    3
    620000    4
    630000    4
    640000    4
    650000    2
    660000    3
    670000    3
    680000    4
    690000    4
    700000    4
    710000    3
    720000    5
    730000    3
    740000    3
    750000    4
    760000    3
    770000    3
    780000   10
    790000    4
    800000    2
    810000    2
    820000    3
    830000    4
    840000    4
    850000    3
    860000    2
    870000    2
    880000    3
    890000    3
    900000    3
    910000    3
    920000    3
    930000    3
    940000    2
    950000    3
    960000    2
    970000    3
    980000    3
    990000    3
   1000000    2
   1010000    3
   1020000    3
   1030000    3
   1040000    3
   1050000    4
   1060000    3
   1070000    4
   1080000    3
   1090000    3
   1100000    3
   1110000    4
   1120000    4
   1130000    5
   1140000    3
   1150000    3
   1160000    3
   1170000    3
   1180000    4
   1190000    3
   1200000    4
   1210000    2
   1220000    5
   1230000   12
   1240000   15
   1250000    8
   1260000    2
   1270000    3
   1280000    3
   1290000    3
   1300000    2
   1310000    3
   1320000    3
   1330000    3
   1340000    2
   1350000    4
   1360000    2
   1370000    4
   1380000    6
   1390000    3
   1400000    3
   1410000    3
   1420000    4
   1430000    2
   1440000    5
   1450000    5
   1460000    5
   1470000    2
   1480000    4
   1490000    3
   1500000    3
   1510000    3
   1520000    2
   1530000    3
   1540000    3
   1550000    3
   1560000    4
   1570000    3
   1580000    3
   1590000    3
   1600000    3
   1610000    3
   1620000    3
   1630000    3
   1640000    3
   1650000    5
   1660000    3
   1670000    3
   1680000    3
   1690000    5
   1700000    3
   1710000    3
   1720000    4
   1730000    5
   1740000    4
   1750000    4
   1760000    2
   1770000    3
   1780000    4
   1790000    3
   1800000    3
   1810000    6
   1820000    3
   1830000    4
   1840000    4
   1850000    4
   1860000    3
   1870000    4
   1880000    3
   1890000    3
   1900000    3
   1910000    4
   1920000    3
   1930000    3
   1940000    2
   1950000    2
   1960000    3
   1970000    3
   1980000    2
   1990000    3
   2000000    5
   2010000    3
   2020000    3
   2030000    3
   2040000    2
   2050000    3
   2060000    3
   2070000    3
   2080000    3
   2090000    3
   2100000    3
   2110000    3
   2120000    3
   2130000    3
   2140000    3
   2150000    3
   2160000    2
   2170000    2
   2180000    4
   2190000    2
   2200000    3
   2210000    3
   2220000    2
   2230000    3
   2240000    3
   2250000    2
   2260000    3
   2270000    3
   2280000    2
   2290000    3
   2300000    6
   2310000    3
   2320000    3
   2330000    3
   2340000    4
   2350000    1
   2360000    2
   2370000    2
   2380000    4
   2390000    4
   2400000    3
   2410000    4
   2420000    2
   2430000    3
   2440000    4
   2450000    3
   2460000    3
   2470000    2
   2480000    3
   2490000    3
   2500000    3
   2510000    2
   2520000    3
   2530000    3
   2540000    3
   2550000    3
   2560000    3
   2570000    4
   2580000    5
   2590000    3
   2600000    2
   2610000    2
   2620000    3
   2630000    3
   2640000    2
   2650000    3
   2660000    3
   2670000    3
   2680000    3
   2690000    3
   2700000    4
   2710000    4
   2720000    4
   2730000    2
   2740000    3
   2750000    3
   2760000    2
   2770000    3
   2780000    3
   2790000    2
   2800000    2
   2810000    3
   2820000    3
   2830000    4
   2840000    2
   2850000    3
   2860000    3
   2870000    2
   2880000    3
   2890000    3
   2900000    3
   2910000    3
   2920000    3
   2930000    3
   2940000    3
   2950000    3
   2960000    3
   2970000    3
   2980000    3
   2990000    3
   3000000    2
   3010000    2
   3020000    3
   3030000    2
   3040000    3
   3050000    2
   3060000    3
   3070000    4
   3080000    2
   3090000    3
   3100000    3
   3110000    2
   3120000    4
   3130000    2
   3140000    8
   3150000    4
   3160000    2
   3170000    3
   3180000    3
   3190000    2
   3200000    3
   3210000    2
   3220000    3
   3230000    3
   3240000    3
   3250000    2
   3260000    3
   3270000    3
   3280000    3
   3290000    3
   3300000    3
   3310000    3
   3320000    3
   3330000    3
   3340000    2
   3350000    3
   3360000    3
   3370000    3
   3380000    3
   3390000    3
   3400000    3
   3410000    3
   3420000    3
   3430000    2
   3440000    3
   3450000    3
   3460000    3
   3470000    2
   3480000    3
   3490000    4
   3500000    4
   3510000    3
   3520000    2
   3530000    4
   3540000    2
   3550000    2
   3560000    3
   3570000    4
   3580000    3
   3590000    3
   3600000    3
   3610000   12
   3620000    3
   3630000    4
   3640000    3
   3650000    3
   3660000    3
   3670000    4
   3680000    3
   3690000    3
   3700000    3
   3710000    2
   3720000    3
   3730000    3
   3740000    2
   3750000    4
   3760000    3
   3770000    4
   3780000    3
   3790000    3
   3800000    2
   3810000    4
   3820000    3
   3830000    3
   3840000    2
   3850000    2
   3860000    3
   3870000    3
   3880000    3
   3890000    3
   3900000    3
   3910000    3
   3920000    3
   3930000    2
   3940000    2
   3950000    2
   3960000    4
   3970000    2
   3980000    3
   3990000    3
   4000000    3
   4010000    3
   4020000    3
   4030000    4
   4040000    3
   4050000    4
   4060000    2
   4070000    5
   4080000    3
   4090000    3
   4100000    3
   4110000    3
   4120000    4
   4130000    2
   4140000    3
   4150000    2
   4160000    4
   4170000    3
   4180000    3
   4190000    3
   4200000    2
   4210000    2
   4220000    4
   4230000    4
   4240000    3
   4250000    2
   4260000    3
   4270000    3
   4280000    3
   4290000    3
   4300000    3
   4310000    3
   4320000    3
   4330000    4
   4340000    3
   4350000    3
   4360000    3
   4370000    2
   4380000    3
   4390000    3
   4400000    3
   4410000    3
   4420000    3
   4430000    2
   4440000    4
   4450000    4
   4460000    3
   4470000    8
   4480000    3
   4490000    4
   4500000    3
   4510000    2
   4520000    3
   4530000    5
   4540000    2
   4550000    3
   4560000    4
   4570000    3
   4580000    3
   4590000    2
   4600000    3
   4610000    2
   4620000    4
   4630000    3
   4640000    3
   4650000    3
   4660000    3
   4670000    3
   4680000    3
   4690000    3
   4700000    3
   4710000    3
   4720000    2
   4730000    3
   4740000    2
   4750000    3
   4760000    2
   4770000    3
   4780000    3
   4790000    3
   4800000    3
   4810000    3
   4820000    3
   4830000    4
   4840000    2
   4850000    3
   4860000    4
   4870000    3
   4880000    3
   4890000    2
   4900000    3
   4910000    4
   4920000    3
   4930000    4
   4940000    3
   4950000    3
   4960000    2
   4970000    3
   4980000    2
   4990000    4
   5000000    5
   5010000    3
   5020000    3
   5030000    3
   5040000    2
   5050000    3
   5060000    2
   5070000    4
   5080000    4
   5090000    3
   5100000    3
   5110000    3
   5120000    4
   5130000    2
   5140000    4
   5150000    3
   5160000    2
   5170000    4
   5180000    1
   5190000    3
   5200000    3
   5210000    5
   5220000    3
   5230000    3
   5240000    3
   5250000    3
   5260000   11
   5270000    9
   5280000    9
   5290000   15
   5300000    9
   5310000   11
   5320000   12
   5330000   14
   5340000   15
   5350000   11
   5360000   14
   5370000   13
   5380000   13
   5390000   16
   5400000   13
   5410000    4
   5420000    3
   5430000    4
   5440000    4
   5450000    3
   5460000    4
   5470000    4
   5480000    3
   5490000    3
   5500000    2
   5510000    4
   5520000    3
   5530000    2
   5540000    3
   5550000    2
   5560000    3
   5570000    3
   5580000    2
   5590000    4
   5600000    3
   5610000    2
   5620000    3
   5630000    4
   5640000    3
   5650000    3
   5660000    3
   5670000    4
   5680000    3
   5690000    3
   5700000    4
   5710000    4
   5720000    3
   5730000    2
   5740000    4
   5750000    3
   5760000    4
   5770000    2
   5780000    2
   5790000    3
   5800000    3
   5810000    3
   5820000    2
   5830000    3
   5840000    3
   5850000    2
   5860000    3
   5870000    3
   5880000    3
   5890000    3
   5900000    3
   5910000    2
   5920000    3
   5930000    3
   5940000    4
   5950000    2
   5960000    3
   5970000    2
   5980000    3
   5990000    3
   6000000    3
   6010000    4
   6020000    2
   6030000    2
   6040000    3
   6050000    3
   6060000    3
   6070000    3
   6080000    1
   6090000    3
   6100000    4
   6110000    3
   6120000    2
   6130000    2
   6140000    3
   6150000    3
   6160000    3
   6170000    2
   6180000    3
   6190000    3
   6200000    3
   6210000    3
   6220000    3
   6230000    2
   6240000    3
   6250000    3
   6260000    3
   6270000    3
   6280000    3
   6290000    3
   6300000    4
   6310000    3
   6320000    3
   6330000    2
   6340000    3
   6350000    3
   6360000    2
   6370000    3
   6380000    2
   6390000    3
   6400000    3
   6410000    3
   6420000    2
   6430000    3
   6440000    2
   6450000    3
   6460000    3
   6470000    4
   6480000    9
   6490000   10
   6500000    7
   6510000    5
   6520000    3
   6530000    2
   6540000    3
   6550000    3
   6560000    2
   6570000    4
   6580000    3
   6590000    4
   6600000    3
   6610000    3
   6620000    4
   6630000    3
   6640000    3
   6650000    4
   6660000    4
   6670000    3
   6680000    4
   6690000    3
   6700000    3
   6710000    3
   6720000    3
   6730000    3
   6740000    3
   6750000    3
   6760000    2
   6770000    3
   6780000    4
   6790000   15
   6800000   13
   6810000    3
   6820000   10
   6830000    9
   6840000   14
   6850000   17
   6860000   16
   6870000    4
   6880000   14
   6890000   16
   6900000   17
   6910000   20
   6920000   18
   6930000   15
   6940000   13
   6950000    8
   6960000    3
   6970000    3
   6980000    4
   6990000    3
   7000000    3
   7010000    3
   7020000    3
   7030000    4
   7040000    5
   7050000    4
   7060000    3
   7070000    3
   7080000    3
   7090000    3
   7100000    3
   7110000    3
   7120000    3
   7130000    3
   7140000    2
   7150000    3
   7160000    2
   7170000    3
   7180000    3
   7190000    3
   7200000    3
   7210000    2
   7220000    3
   7230000    4
   7240000    2
   7250000    3
   7260000    4
   7270000    3
   7280000    4
   7290000    4
   7300000    5
   7310000    3
   7320000    3
   7330000    3
   7340000    3
   7350000    3
   7360000    3
   7370000    2
   7380000    2
   7390000    2
   7400000    3
   7410000    3
   7420000    2
   7430000    3
   7440000    3
   7450000    3
   7460000    2
   7470000    3
   7480000    3
   7490000    3
   7500000    2
   7510000    3
   7520000    3
   7530000    3
   7540000    2
   7550000    4
   7560000    3
   7570000    2
   7580000    3
   7590000    4
   7600000    4
   7610000    3
   7620000    3
   7630000    4
   7640000    4
   7650000    3
   7660000    3
   7670000    3
   7680000    3
   7690000    3
   7700000    3
   7710000    3
   7720000    3
   7730000    3
   7740000    3
   7750000    2
   7760000    3
   7770000    3
   7780000    3
   7790000    3
   7800000    2
   7810000    2
   7820000    3
   7830000    3
   7840000    3
   7850000    3
   7860000    3
   7870000    4
   7880000    2
   7890000    4
   7900000    2
   7910000    3
   7920000    3
   7930000    2
   7940000    3
   7950000    3
   7960000    3
   7970000    3
   7980000    3
   7990000    2
   8000000    3
   8010000    3
   8020000    3
   8030000    3
   8040000    3
   8050000    3
   8060000    3
   8070000    3
   8080000    3
   8090000    3
   8100000    4
   8110000    3
   8120000    3
   8130000    3
   8140000    2
   8150000    4
   8160000    4
   8170000    3
   8180000    7
   8190000    5
   8200000    5
   8210000    7
   8220000    4
   8230000    3
   8240000    3
   8250000    4
   8260000    2
   8270000    2
   8280000    2
   8290000    3
   8300000    3
   8310000    4
   8320000    2
   8330000    3
   8340000    3
   8350000    2
   8360000    2
   8370000    3
   8380000    3
   8390000    3
   8400000    2
   8410000    3
   8420000    3
   8430000    3
   8440000    3
   8450000    4
   8460000    3
   8470000    2
   8480000    3
   8490000    3
   8500000    3
   8510000    4
   8520000    3
   8530000    2
   8540000    4
   8550000    3
   8560000    4
   8570000    3
   8580000    3
   8590000    3
   8600000    3
   8610000    4
   8620000    3
   8630000    4
   8640000    4
   8650000    4
   8660000    3
   8670000    3
   8680000    3
   8690000    5
   8700000    4
   8710000    2
   8720000    2
   8730000    9
   8740000    3
   8750000    4
   8760000    3
   8770000    3
   8780000    3
   8790000    3
   8800000    3
   8810000    2
   8820000    3
   8830000    2
   8840000    3
   8850000    2
   8860000    4
   8870000    3
   8880000    3
   8890000    4
   8900000    2
   8910000    3
   8920000    4
   8930000    3
   8940000    2
   8950000    3
   8960000    2
   8970000    4
   8980000    4
   8990000    3
   9000000    4
   9010000    3
   9020000    5
   9030000    4
   9040000   17
   9050000    2
   9060000    3
   9070000    3
   9080000    4
   9090000    4
   9100000    3
   9110000    5
   9120000    4
   9130000    3
   9140000    3
   9150000    5
   9160000    2
   9170000    2
   9180000    3
   9190000    1
   9200000    2
   9210000    3
   9220000    2
   9230000    3
   9240000    3
   9250000    2
   9260000    3
   9270000    3
   9280000    4
   9290000    3
   9300000    4
   9310000    3
   9320000    2
   9330000    2
   9340000    3
   9350000    3
   9360000    3
   9370000    2
   9380000    2
   9390000    3
   9400000    2
   9410000    2
   9420000    4
   9430000    3
   9440000    3
   9450000    4
   9460000    4
   9470000    3
   9480000    4
   9490000    2
   9500000    5
   9510000    4
   9520000    3
   9530000    2
   9540000    3
   9550000    3
   9560000    2
   9570000    2
   9580000    2
   9590000    3
   9600000    3
   9610000    3
   9620000    3
   9630000    3
   9640000    2
   9650000    3
   9660000    3
   9670000    2
   9680000    2
   9690000    3
   9700000    3
   9710000    3
   9720000    2
   9730000    1
   9740000    3
   9750000    2
   9760000    3
   9770000    3
   9780000    3
   9790000    2
   9800000    4
   9810000    2
   9820000    3
   9830000    4
   9840000    4
   9850000    3
   9860000    4
   9870000    4
   9880000    3
   9890000    3
   9900000   10
   9910000    8
   9920000    3
   9930000    3
   9940000    4
   9950000    2
   9960000    3
   9970000    2
   9980000    3
   9990000    3
  10000000    3
  10010000    2
  10020000    3
  10030000    6
  10040000    4
  10050000    7
  10060000    3
  10070000    4
  10080000    6
  10090000    3
  10100000    2
  10110000    3
  10120000    3
  10130000    3
  10140000    3
  10150000    2
  10160000    2
  10170000    3
  10180000   15
  10190000    4
  10200000    4
  10210000    4
  10220000    2
  10230000    2
  10240000    3
  10250000    2
  10260000    3
  10270000    3
  10280000    2
  10290000    4
  10300000    2
  10310000    3
  10320000    3
  10330000    4
  10340000    2
  10350000    3
  10360000    5
  10370000    3
  10380000    5
  10390000    3
  10400000    3
  10410000    3
  10420000    4
  10430000    2
  10440000    6
  10450000    3
  10460000    4
  10470000    4
  10480000    2
  10490000    2
  10500000    3
  10510000    5
  10520000    4
  10530000    4
  10540000    4
  10550000    4
  10560000    4
  10570000    2
  10580000    3
  10590000    4
  10600000    4
  10610000    3
  10620000    4
  10630000    3
  10640000    3
  10650000    3
  10660000    4
  10670000    3
  10680000    3
  10690000    3
  10700000    2
  10710000    4
  10720000    2
  10730000    2
  10740000    3
  10750000    3
  10760000    3
  10770000    3
  10780000    3
  10790000    2
  10800000    3
  10810000    4
  10820000    3
  10830000    3
  10840000    2
  10850000    3
  10860000    3
  10870000    4
  10880000    3
  10890000    4
  10900000    3
  10910000    2
  10920000    4
  10930000    4
  10940000    4
  10950000    3
  10960000   15
  10970000   12
  10980000    6
  10990000   13
  11000000   15
  11010000   12
  11020000    9
  11030000    3
  11040000    4
  11050000    2
  11060000    3
  11070000    3
  11080000    4
  11090000    3
  11100000    3
  11110000    2
  11120000    2
  11130000    3
  11140000    3
  11150000    3
  11160000    2
  11170000    4
  11180000    4
  11190000    3
  11200000    8
  11210000    2
  11220000    3
  11230000    4
  11240000    4
  11250000    3
  11260000    3
  11270000    3
  11280000    3
  11290000    3
  11300000    3
  11310000    5
  11320000    3
  11330000   17
  11340000    3
  11350000    3
  11360000    3
  11370000    4
  11380000    3
  11390000    4
  11400000    3
  11410000    4
  11420000    4
  11430000    3
  11440000    3
  11450000   14
  11460000   11
  11470000    4
  11480000    4
  11490000    3
  11500000    3
  11510000    3
  11520000    3
  11530000    4
  11540000    5
  11550000    5
  11560000    3
  11570000    3
  11580000    3
  11590000    4
  11600000    3
  11610000    3
  11620000    3
  11630000    5
  11640000    2
  11650000    3
  11660000    3
  11670000    4
  11680000    3
  11690000    2
  11700000    3
  11710000    4
  11720000    3
  11730000    3
  11740000    3
  11750000    2
  11760000    3
  11770000    3
  11780000    2
  11790000    3
  11800000    2
  11810000    3
  11820000    3
  11830000    3
  11840000    3
  11850000    4
  11860000    2
  11870000    2
  11880000    3
  11890000    3
  11900000    3
  11910000    3
  11920000    2
  11930000    3
  11940000    3
  11950000    2
  11960000    2
  11970000    3
  11980000    3
  11990000    3
  12000000    3
  12010000    4
  12020000    2
  12030000    2
  12040000    3
  12050000    3
  12060000    2
  12070000    2
  12080000    3
  12090000    2
  12100000    4
  12110000    4
  12120000    4
  12130000    3
  12140000    3
  12150000    4
  12160000    2
  12170000    3
  12180000    5
  12190000    3
  12200000    3
  12210000    4
  12220000    3
  12230000    4
  12240000    2
  12250000    3
  12260000    4
  12270000    3
  12280000    2
  12290000    3
  12300000    3
  12310000    3
  12320000    3
  12330000    3
  12340000    1
  12350000    1
  12360000    3
  12370000    4
  12380000    3
  12390000    4
  12400000    4
  12410000    3
  12420000    2
  12430000    3
  12440000    3
  12450000    3
  12460000    3
  12470000    4
  12480000    5
  12490000   12
  12500000    3
  12510000    3
  12520000    3
  12530000    3
  12540000    3
  12550000    3
  12560000    3
  12570000    3
  12580000    3
  12590000    3
  12600000    3
  12610000    3
  12620000    2
  12630000    3
  12640000    3
  12650000    4
  12660000    3
  12670000    3
  12680000    3
  12690000    3
  12700000    3
  12710000    4
  12720000    2
  12730000    3
  12740000    3
  12750000    3
  12760000    3
  12770000    3
  12780000    3
  12790000    2
  12800000    3
  12810000    3
  12820000    3
  12830000    2
  12840000    3
  12850000    3
  12860000    3
  12870000    3
  12880000    3
  12890000    3
  12900000    4
  12910000    3
  12920000    3
  12930000    3
  12940000    5
  12950000    3
  12960000    3
  12970000    4
  12980000    3
  12990000    4
  13000000    3
  13010000    3
  13020000    3
  13030000    4
  13040000    3
  13050000    3
  13060000    2
  13070000    3
  13080000    4
  13090000    3
  13100000    3
  13110000    4
  13120000    3
  13130000    2
  13140000    3
  13150000    3
  13160000    3
  13170000    2
  13180000    3
  13190000    3
  13200000    3
  13210000    4
  13220000    2
  13230000    2
  13240000    3
  13250000    2
  13260000    3
  13270000    3
  13280000    3
  13290000    3
  13300000    3
  13310000    3
  13320000    4
  13330000    3
  13340000    3
  13350000    5
  13360000    3
  13370000    3
  13380000    3
  13390000    3
  13400000    3
  13410000    4
  13420000    4
  13430000    3
  13440000    4
  13450000    2
  13460000    4
  13470000    4
  13480000    5
  13490000    3
  13500000    3
  13510000    2
  13520000    3
  13530000    3
  13540000    4
  13550000    4
  13560000    2
  13570000    3
  13580000    3
  13590000    4
  13600000    4
  13610000    2
  13620000    3
  13630000    4
  13640000    3
  13650000    4
  13660000    4
  13670000    3
  13680000    4
  13690000    2
  13700000    7
  13710000    3
  13720000    3
  13730000    4
  13740000    2
  13750000    2
  13760000    2
  13770000    3
  13780000    2
  13790000    9
  13800000    3
  13810000    4
  13820000    2
  13830000    2
  13840000    4
  13850000    2
  13860000    4
  13870000    3
  13880000    3
  13890000    2
  13900000    3
  13910000    3
  13920000    3
  13930000    2
  13940000    3
  13950000    3
  13960000    4
  13970000    3
  13980000    2
  13990000    3
  14000000    2
  14010000    3
  14020000    3
  14030000    2
  14040000   14
  14050000   14
  14060000   14
  14070000   19
  14080000    8
  14090000   15
  14100000   11
  14110000   16
  14120000   19
  14130000   23
  14140000   16
  14150000   14
  14160000   20
  14170000   15
  14180000   19
  14190000    3
  14200000    5
  14210000    6
  14220000    4
  14230000    7
  14240000    3
  14250000    4
  14260000    3
  14270000    2
  14280000    4
  14290000    4
  14300000    2
  14310000    3
  14320000    2
  14330000    4
  14340000    4
  14350000    2
  14360000    4
  14370000    4
  14380000    5
  14390000    3
  14400000    2
  14410000    3
  14420000    6
  14430000    3
  14440000    3
  14450000    2
  14460000    2
  14470000    3
  14480000    4
  14490000    5
  14500000    3
  14510000    3
  14520000    3
  14530000    3
  14540000    3
  14550000    3
  14560000    3
  14570000    3
  14580000    2
  14590000    3
  14600000    3
  14610000    4
  14620000    3
  14630000    2
  14640000    5
  14650000    4
  14660000    3
  14670000    4
  14680000    3
  14690000    3
  14700000    4
  14710000    7
  14720000   16
  14730000    4
  14740000    3
  14750000    5
  14760000    2
  14770000    4
  14780000    4
  14790000    3
  14800000    3
  14810000    2
  14820000    2
  14830000    3
  14840000    3
  14850000    5
  14860000    4
  14870000    4
  14880000    3
  14890000    3
  14900000    3
  14910000    4
  14920000    3
  14930000    3
  14940000    5
  14950000    3
  14960000    3
  14970000    3
  14980000    2
  14990000    2
  15000000    4
  15010000    3
  15020000    2
  15030000    3
  15040000    2
  15050000    4
  15060000    4
  15070000    3
  15080000    3
  15090000    4
  15100000    3
  15110000    3
  15120000    3
  15130000    3
  15140000    4
  15150000    3
  15160000    2
  15170000    4
  15180000    3
  15190000    6
  15200000   14
  15210000    3
  15220000    4
  15230000    3
  15240000    3
  15250000    2
  15260000    4
  15270000    4
  15280000    3
  15290000    3
  15300000    4
  15310000    3
  15320000    3
  15330000    2
  15340000    4
  15350000    3
  15360000    2
  15370000    2
  15380000    3
  15390000    3
  15400000    2
  15410000    3
  15420000    3
  15430000    2
  15440000    3
  15450000    3
  15460000    2
  15470000    3
  15480000    2
  15490000    4
  15500000    4
  15510000    3
  15520000    3
  15530000    2
  15540000    3
  15550000    3
  15560000    3
  15570000    3
  15580000    4
  15590000    3
  15600000    3
  15610000    6
  15620000    3
  15630000    3
  15640000    4
  15650000    4
  15660000    2
  15670000    3
  15680000    3
  15690000    2
  15700000    3
  15710000    3
  15720000    2
  15730000    3
  15740000    3
  15750000    3
  15760000    3
  15770000    3
  15780000    3
  15790000    3
  15800000    8
  15810000   13
  15820000   11
  15830000   11
  15840000   11
  15850000   14
  15860000   12
  15870000   10
  15880000   11
  15890000   13
  15900000   14
  15910000   12
  15920000   14
  15930000   14
  15940000   10
  15950000    3
  15960000    5
  15970000    3
  15980000    3
  15990000    4
  16000000    3
  16010000    3
  16020000    3
  16030000    3
  16040000    3
  16050000    3
  16060000    3
  16070000    4
  16080000    3
  16090000    3
  16100000    3
  16110000    3
  16120000    4
  16130000    4
  16140000    3
  16150000    2
  16160000    4
  16170000    3
  16180000    4
  16190000    4
  16200000    3
  16210000    3
  16220000    4
  16230000    4
  16240000    3
  16250000    3
  16260000    3
  16270000    2
  16280000    3
  16290000    2
  16300000    3
  16310000    8
  16320000   11
  16330000    9
  16340000    2
  16350000    2
  16360000    2
  16370000    2
  16380000    3
  16390000    2
  16400000    2
  16410000    2
  16420000    2
  16430000    5
  16440000    3
  16450000    3
  16460000    2
  16470000    3
  16480000    3
  16490000    3
  16500000    3
  16510000    4
  16520000    2
  16530000    3
  16540000    4
  16550000    2
  16560000    4
  16570000    4
  16580000    3
  16590000    3
  16600000    3
  16610000    3
  16620000    3
  16630000    3
  16640000    4
  16650000    3
  16660000    3
  16670000    4
  16680000    3
  16690000    2
  16700000    4
  16710000    4
  16720000    4
  16730000    3
  16740000    3
  16750000    3
  16760000    3
  16770000    3
  16780000    3
  16790000    3
  16800000    4
  16810000    3
  16820000    5
  16830000    3
  16840000    3
  16850000    3
  16860000    2
  16870000    2
  16880000    3
  16890000    3
  16900000    4
  16910000    3
  16920000    4
  16930000    4
  16940000    3
  16950000    2
  16960000    2
  16970000    4
  16980000    4
  16990000    4
  17000000    3
  17010000    2
  17020000    3
  17030000    4
  17040000    4
  17050000    4
  17060000    3
  17070000    5
  17080000   13
  17090000    2
  17100000    4
  17110000    5
  17120000    2
  17130000    4
  17140000    5
  17150000    3
  17160000    3
  17170000    4
  17180000    2
  17190000    5
  17200000    3
  17210000    3
  17220000    3
  17230000    2
  17240000    3
  17250000    2
  17260000    4
  17270000    2
  17280000    5
  17290000    3
  17300000    3
  17310000    3
  17320000    3
  17330000    5
  17340000    3
  17350000    3
  17360000    3
  17370000    4
  17380000    2
  17390000    3
  17400000    3
  17410000    3
  17420000    2
  17430000    3
  17440000    3
  17450000    3
  17460000    3
  17470000    2
  17480000    4
  17490000    3
  17500000    3
  17510000    4
  17520000    3
  17530000    3
  17540000    4
  17550000    4
  17560000    3
  17570000    4
  17580000    4
  17590000    3
  17600000    4
  17610000    3
  17620000    3
  17630000    3
  17640000    3
  17650000    3
  17660000    3
  17670000    3
  17680000    3
  17690000    2
  17700000    2
  17710000    3
  17720000    3
  17730000    3
  17740000    3
  17750000    4
  17760000    3
  17770000    3
  17780000    3
  17790000    3
  17800000    3
  17810000    3
  17820000    3
  17830000    3
  17840000    3
  17850000    2
  17860000    3
  17870000    3
  17880000    3
  17890000    3
  17900000    3
  17910000    3
  17920000    2
  17930000    4
  17940000    4
  17950000    3
  17960000    2
  17970000    3
  17980000    3
  17990000    3
  18000000    2
  18010000    4
  18020000    5
  18030000    4
  18040000    3
  18050000    2
  18060000    3
  18070000    3
  18080000    5
  18090000    3
  18100000    3
  18110000    2
  18120000    3
  18130000    3
  18140000    2
  18150000    4
  18160000    2
  18170000    3
  18180000    4
  18190000    4
  18200000    3
  18210000    4
  18220000    5
  18230000    6
  18240000    2
  18250000    2
  18260000    2
  18270000    3
  18280000    3
  18290000    2
  18300000    3
  18310000    3
  18320000    2
  18330000    3
  18340000    3
  18350000    2
  18360000    2
  18370000    2
  18380000    3
  18390000    3
  18400000    3
  18410000    3
  18420000    2
  18430000    3
  18440000    3
  18450000    3
  18460000    2
  18470000    3
  18480000    3
  18490000    3
  18500000    3
  18510000    4
  18520000    2
  18530000    3
  18540000    2
  18550000    3
  18560000    2
  18570000    3
  18580000    4
  18590000    4
  18600000    3
  18610000    3
  18620000    5
  18630000    4
  18640000    4
  18650000    3
  18660000    4
  18670000    3
  18680000    3
  18690000    3
  18700000    4
  18710000    3
  18720000    4
  18730000    3
  18740000    4
  18750000    3
  18760000    5
  18770000    3
  18780000    3
  18790000    4
  18800000    3
  18810000    3
  18820000    3
  18830000    3
  18840000    3
  18850000    3
  18860000    3
  18870000    2
  18880000    2
  18890000    4
  18900000    3
  18910000    3
  18920000    3
  18930000    3
  18940000    4
  18950000    3
  18960000    5
  18970000    3
  18980000    3
  18990000    3
  19000000    3
  19010000    5
  19020000    2
  19030000    4
  19040000    3
  19050000    5
  19060000    4
  19070000    3
  19080000    2
  19090000    2
  19100000    3
  19110000    2
  19120000    5
  19130000    2
  19140000    4
  19150000    2
  19160000    3
  19170000    4
  19180000    3
  19190000    6
  19200000    2
  19210000    3
  19220000    3
  19230000    3
  19240000    3
  19250000    2
  19260000    3
  19270000    6
  19280000    4
  19290000    3
  19300000    3
  19310000    3
  19320000    3
  19330000    5
  19340000    5
  19350000    4
  19360000    4
  19370000    4
  19380000    3
  19390000    3
  19400000    3
  19410000    4
  19420000    3
  19430000    3
  19440000    2
  19450000    3
  19460000    3
  19470000    3
  19480000    3
  19490000    2
  19500000    3
  19510000    3
  19520000    4
  19530000    3
  19540000    4
  19550000    3
  19560000    3
  19570000    4
  19580000    3
  19590000    3
  19600000    4
  19610000    2
  19620000    3
  19630000    2
  19640000    3
  19650000    3
  19660000    5
  19670000    3
  19680000    2
  19690000    3
  19700000    2
  19710000    3
  19720000    2
  19730000    4
  19740000    3
  19750000    2
  19760000   11
  19770000    4
  19780000    5
  19790000    2
  19800000    3
  19810000    2
  19820000    3
  19830000    4
  19840000    2
  19850000    3
  19860000    3
  19870000    3
  19880000    3
  19890000    4
  19900000    4
  19910000    3
  19920000    4
  19930000    6
  19940000    4
  19950000    4
  19960000    2
  19970000    3
  19980000    5
  19990000    5
  20000000    9
  20000000    9
  20010000    3
  20020000    3
  20030000    4
  20040000    3
  20050000    2
  20060000    3
  20070000    3
  20080000    2
  20090000    3
  20100000    3
  20110000    3
  20120000    2
  20130000    3
  20140000    2
  20150000    3
  20160000    3
  20170000    3
  20180000    3
  20190000    3
  20200000    2
  20210000    2
  20220000    3
  20230000    4
  20240000    3
  20250000    2
  20260000    4
  20270000    3
  20280000    3
  20290000    3
  20300000    3
  20310000    4
  20320000    3
  20330000    3
  20340000    3
  20350000    4
  20360000    4
  20370000    3
  20380000    3
  20390000    3
  20400000    4
  20410000    3
  20420000    2
  20430000    3
  20440000    3
  20450000    3
  20460000    4
  20470000    3
  20480000    3
  20490000    3
  20500000    3
  20510000    3
  20520000    3
  20530000    3
  20540000    3
  20550000    2
  20560000    4
  20570000    3
  20580000    4
  20590000    4
  20600000    3
  20610000    5
  20620000    4
  20630000    4
  20640000    3
  20650000    4
  20660000    2
  20670000    3
  20680000    4
  20690000    3
  20700000    3
  20710000    4
  20720000    3
  20730000    3
  20740000    3
  20750000    3
  20760000    3
  20770000    3
  20780000    2
  20790000    2
  20800000    4
  20810000    3
  20820000    3
  20830000    3
  20840000    3
  20850000    3
  20860000    3
  20870000    4
  20880000    3
  20890000    2
  20900000    4
  20910000    4
  20920000    3
  20930000    4
  20940000    3
  20950000    4
  20960000    3
  20970000    3
  20980000    4
  20990000    3
  21000000    3
  21010000    3
  21020000    4
  21030000    5
  21040000    2
  21050000    3
  21060000    4
  21070000    5
  21080000    3
  21090000    3
  21100000    4
  21110000    3
  21120000    3
  21130000    3
  21140000    4
  21150000    2
  21160000    2
  21170000    4
  21180000    3
  21190000    4
  21200000    4
  21210000    3
  21220000    3
  21230000    3
  21240000    3
  21250000    3
  21260000    4
  21270000    3
  21280000    2
  21290000    2
  21300000    3
  21310000    3
  21320000    3
  21330000    2
  21340000    3
  21350000    3
  21360000    2
  21370000    3
  21380000    3
  21390000    2
  21400000    3
  21410000    3
  21420000    2
  21430000    5
  21440000    4
  21450000    3
  21460000    3
  21470000    3
  21480000    4
  21490000    2
  21500000    3
  21510000    3
  21520000    2
  21530000    3
  21540000    3
  21550000    3
  21560000    2
  21570000    2
  21580000    3
  21590000    3
  21600000    3
  21610000    3
  21620000    3
  21630000    3
  21640000    4
  21650000    2
  21660000    3
  21670000    3
  21680000    4
  21690000    3
  21700000    3
  21710000    3
  21720000    3
  21730000    3
  21740000    4
  21750000    3
  21760000    4
  21770000    3
  21780000    3
  21790000    4
  21800000    4
  21810000    3
  21820000    2
  21830000    5
  21840000    3
  21850000    3
  21860000    5
  21870000    3
  21880000    3
  21890000    3
  21900000    4
  21910000    4
  21920000    3
  21930000    3
  21940000    3
  21950000    3
  21960000    3
  21970000    3
  21980000    3
  21990000    2
  22000000    3
  22010000    3
  22020000    3
  22030000    6
  22040000    2
  22050000    3
  22060000    3
  22070000    3
  22080000    3
  22090000    4
  22100000    2
  22110000    3
  22120000    4
  22130000    2
  22140000    5
  22150000    3
  22160000    4
  22170000    4
  22180000    3
  22190000    2
  22200000    3
  22210000    2
  22220000    6
  22230000    3
  22240000    3
  22250000    2
  22260000    2
  22270000    3
  22280000    4
  22290000    3
  22300000    4
  22310000   21
  22320000   14
  22330000   10
  22340000    4
  22350000    3
  22360000    5
  22370000    4
  22380000    4
  22390000    4
  22400000    4
  22410000    3
  22420000    3
  22430000    3
  22440000    3
  22450000    3
  22460000    3
  22470000    2
  22480000    2
  22490000    3
  22500000    3
  22510000    2
  22520000    3
  22530000    2
  22540000    3
  22550000    2
  22560000    3
  22570000    2
  22580000    4
  22590000    5
  22600000    3
  22610000    3
  22620000    2
  22630000    3
  22640000    2
  22650000    2
  22660000    3
  22670000    3
  22680000    4
  22690000    2
  22700000    8
  22710000    8
  22720000    6
  22730000    5
  22740000    5
  22750000    3
  22760000    3
  22770000    2
  22780000    5
  22790000    3
  22800000    3
  22810000    3
  22820000    3
  22830000    3
  22840000    3
  22850000    3
  22860000    4
  22870000    3
  22880000    3
  22890000    4
  22900000    3
  22910000    3
  22920000    2
  22930000    3
  22940000    3
  22950000    2
  22960000    3
  22970000    2
  22980000    3
  22990000    4
  23000000    4
  23010000    3
  23020000    4
  23030000    4
  23040000    3
  23050000    3
  23060000    3
  23070000    3
  23080000    3
  23090000    4
  23100000    4
  23110000    2
  23120000    4
  23130000    4
  23140000    3
  23150000    5
  23160000    3
  23170000    4
  23180000    3
  23190000    3
  23200000    3
  23210000    3
  23220000    2
  23230000    4
  23240000    3
  23250000    3
  23260000    3
  23270000    3
  23280000    3
  23290000    3
  23300000    6
  23310000   11
  23320000    7
  23330000   13
  23340000    8
  23350000    3
  23360000    2
  23370000    3
  23380000    2
  23390000    3
  23400000    3
  23410000    3
  23420000    4
  23430000    2
  23440000    3
  23450000    2
  23460000    2
  23470000    3
  23480000    4
  23490000    3
  23500000    2
  23510000    3
  23520000    2
  23530000    4
  23540000    3
  23550000    3
  23560000    4
  23570000    4
  23580000    2
  23590000    4
  23600000    2
  23610000    3
  23620000    3
  23630000    4
  23640000    3
  23650000    3
  23660000    3
  23670000    4
  23680000    3
  23690000    5
  23700000    3
  23710000    2
  23720000    2
  23730000    3
  23740000    2
  23750000    3
  23760000    3
  23770000    3
  23780000    4
  23790000    4
  23800000    4
  23810000    2
  23820000    3
  23830000    2
  23840000    3
  23850000    2
  23860000    3
  23870000    3
  23880000    3
  23890000    2
  23900000    3
  23910000    3
  23920000    2
  23930000    2
  23940000    2
  23950000    2
  23960000    3
  23970000    3
  23980000    3
  23990000    4
  24000000    5
  24010000    3
  24020000    3
  24030000    3
  24040000    3
  24050000    3
  24060000    3
  24070000    4
  24080000    2
  24090000    4
  24100000    2
  24110000    3
  24120000    3
  24130000    3
  24140000    3
  24150000    3
  24160000    3
  24170000    4
  24180000    2
  24190000    4
  24200000    4
  24210000    3
  24220000    4
  24230000    2
  24240000    3
  24250000    3
  24260000    3
  24270000    3
  24280000    5
  24290000    2
  24300000    4
  24310000    2
  24320000    3
  24330000    5
  24340000    3
  24350000    3
  24360000    2
  24370000    3
  24380000    4
  24390000    3
  24400000    3
  24410000    3
  24420000    3
  24430000    3
  24440000    2
  24450000    4
  24460000    3
  24470000    3
  24480000    3
  24490000    3
  24500000    5
  24510000    3
  24520000    3
  24530000    3
  24540000    3
  24550000    3
  24560000    2
  24570000    4
  24580000    3
  24590000    6
  24600000    3
  24610000    3
  24620000    3
  24630000    2
  24640000    2
  24650000    4
  24660000    3
  24670000    2
  24680000    4
  24690000    3
  24700000    3
  24710000    7
  24720000   19
  24730000   13
  24740000    9
  24750000    3
  24760000    3
  24770000    2
  24780000    3
  24790000    4
  24800000    3
  24810000    3
  24820000    3
  24830000    3
  24840000    3
  24850000    2
  24860000    2
  24870000    2
  24880000    3
  24890000    3
  24900000    3
  24910000    4
  24920000    5
  24930000    3
  24940000    3
  24950000    3
  24960000    2
  24970000    3
  24980000    3
  24990000    3
  25000000    2
  25010000    4
  25020000    5
  25030000    4
  25040000    3
  25050000    4
  25060000    3
  25070000    3
  25080000    3
  25090000    4
  25100000    4
  25110000    4
  25120000    3
  25130000    4
  25140000    2
  25150000    3
  25160000    3
  25170000    3
  25180000    3
  25190000    2
  25200000    3
  25210000    2
  25220000    4
  25230000    2
  25240000    3
  25250000    3
  25260000    2
  25270000    3
  25280000    4
  25290000    3
  25300000    4
  25310000    4
  25320000    3
  25330000    4
  25340000    3
  25350000    3
  25360000    4
  25370000    2
  25380000    3
  25390000    3
  25400000    3
  25410000    4
  25420000    3
  25430000    3
  25440000    3
  25450000    3
  25460000    3
  25470000    2
  25480000    3
  25490000    3
  25500000    2
  25510000    2
  25520000    3
  25530000    3
  25540000    3
  25550000    3
  25560000    3
  25570000    4
  25580000    2
  25590000    8
  25600000    4
  25610000    3
  25620000    2
  25630000    2
  25640000    4
  25650000    4
  25660000    3
  25670000    2
  25680000    3
  25690000    3
  25700000    3
  25710000    3
  25720000    3
  25730000    8
  25740000   19
  25750000    9
  25760000   15
  25770000   19
  25780000   19
  25790000   21
  25800000   20
  25810000   20
  25820000   16
  25830000   16
  25840000    4
  25850000    4
  25860000    4
  25870000    2
  25880000    3
  25890000    2
  25900000    3
  25910000    2
  25920000    2
  25930000    4
  25940000    3
  25950000    4
  25960000    4
  25970000    3
  25980000    4
  25990000    2
  26000000    3
  26010000    3
  26020000    2
  26030000    3
  26040000    3
  26050000    3
  26060000    3
  26070000    3
  26080000    3
  26090000    3
  26100000    3
  26110000    3
  26120000    3
  26130000    3
  26140000    3
  26150000    3
  26160000    3
  26170000    3
  26180000    3
  26190000    3
  26200000    3
  26210000    3
  26220000    4
  26230000    3
  26240000    3
  26250000    3
  26260000    2
  26270000    4
  26280000    3
  26290000    4
  26300000    5
  26310000    4
  26320000    5
  26330000    2
  26340000    5
  26350000    6
  26360000    4
  26370000    2
  26380000    3
  26390000    4
  26400000    4
  26410000    2
  26420000    3
  26430000    4
  26440000    3
  26450000    4
  26460000    3
  26470000    2
  26480000    3
  26490000    2
  26500000    4
  26510000    4
  26520000    4
  26530000    2
  26540000    4
  26550000    3
  26560000    4
  26570000    2
  26580000    8
  26590000    2
  26600000    3
  26610000    3
  26620000    5
  26630000    3
  26640000    2
  26650000    3
  26660000    2
  26670000    4
  26680000    3
  26690000    3
  26700000    4
  26710000    3
  26720000    2
  26730000    9
  26740000    5
  26750000    3
  26760000    3
  26770000    3
  26780000    3
  26790000    2
  26800000    2
  26810000    3
  26820000    3
  26830000    3
  26840000    3
  26850000    3
  26860000    2
  26870000    5
  26880000    2
  26890000    4
  26900000    3
  26910000    2
  26920000    3
  26930000    3
  26940000    3
  26950000    6
  26960000   10
  26970000    8
  26980000    4
  26990000    4
  27000000    2
  27010000    4
  27020000    5
  27030000    4
  27040000    4
  27050000    3
  27060000    3
  27070000    3
  27080000    3
  27090000    3
  27100000    3
  27110000    1
  27120000    3
  27130000    2
  27140000    2
  27150000    2
  27160000    3
  27170000    4
  27180000    4
  27190000    3
  27200000    6
  27210000    3
  27220000    3
  27230000    2
  27240000    4
  27250000    4
  27260000    3
  27270000    3
  27280000    2
  27290000    3
  27300000    3
  27310000    3
  27320000    3
  27330000    4
  27340000    3
  27350000    4
  27360000    4
  27370000    3
  27380000    3
  27390000    4
  27400000    3
  27410000    3
  27420000    3
  27430000    7
  27440000    3
  27450000    2
  27460000    4
  27470000    2
  27480000    3
  27490000    3
  27500000    3
  27510000    3
  27520000    3
  27530000    3
  27540000    4
  27550000    3
  27560000    4
  27570000    5
  27580000    4
  27590000    3
  27600000    4
  27610000    3
  27620000    3
  27630000    3
  27640000    3
  27650000    6
  27660000    4
  27670000    4
  27680000    4
  27690000    3
  27700000    5
  27710000    9
  27720000    9
  27730000    9
  27740000   15
  27750000    3
  27760000    4
  27770000    3
  27780000    3
  27790000    3
  27800000    4
  27810000    3
  27820000    2
  27830000    3
  27840000    3
  27850000    2
  27860000    3
  27870000    3
  27880000    3
  27890000    3
  27900000    3
  27910000    3
  27920000    3
  27930000    3
  27940000    3
  27950000    3
  27960000    4
  27970000    4
  27980000    3
  27990000    3
  28000000    3
  28010000    4
  28020000    4
  28030000    3
  28040000    2
  28050000    3
  28060000    3
  28070000    3
  28080000    3
  28090000    3
  28100000    3
  28110000    3
  28120000    3
  28130000    3
  28140000    2
  28150000    2
  28160000    4
  28170000    3
  28180000    4
  28190000    4
  28200000    3
  28210000    3
  28220000    3
  28230000    3
  28240000    3
  28250000    3
  28260000    3
  28270000    3
  28280000    3
  28290000    2
  28300000    3
  28310000    4
  28320000    3
  28330000    5
  28340000    3
  28350000    3
  28360000    3
  28370000    3
  28380000    5
  28390000    3
  28400000    4
  28410000    4
  28420000    4
  28430000    3
  28440000    2
  28450000    3
  28460000    2
  28470000    3
  28480000    3
  28490000    2
  28500000    2
  28510000    3
  28520000    4
  28530000    2
  28540000    4
  28550000    3
  28560000    2
  28570000    3
  28580000    2
  28590000    3
  28600000    3
  28610000    3
  28620000    3
  28630000    3
  28640000    2
  28650000    5
  28660000    5
  28670000    4
  28680000    7
  28690000    4
  28700000    4
  28710000    3
  28720000    2
  28730000    4
  28740000    3
  28750000   12
  28760000    4
  28770000    3
  28780000    3
  28790000    2
  28800000    3
  28810000    3
  28820000    3
  28830000    3
  28840000    2
  28850000    3
  28860000    5
  28870000    4
  28880000    3
  28890000    3
  28900000    2
  28910000    3
  28920000    3
  28930000    4
  28940000    4
  28950000    3
  28960000    3
  28970000    2
  28980000    4
  28990000    3
  29000000    3
  29010000    3
  29020000    4
  29030000    3
  29040000    3
  29050000    3
  29060000    2
  29070000    3
  29080000    3
  29090000    2
  29100000    3
  29110000    3
  29120000    2
  29130000    4
  29140000    4
  29150000    3
  29160000    3
  29170000    3
  29180000    5
  29190000    3
  29200000    3
  29210000    4
  29220000    4
  29230000    4
  29240000    3
  29250000    3
  29260000    2
  29270000    3
  29280000    4
  29290000    3
  29300000    4
  29310000    4
  29320000    2
  29330000    3
  29340000    3
  29350000    2
  29360000    3
  29370000    2
  29380000    2
  29390000    3
  29400000    3
  29410000    3
  29420000    3
  29430000    3
  29440000    5
  29450000    4
  29460000    2
  29470000    3
  29480000    3
  29490000    5
  29500000    3
  29510000    3
  29520000    2
  29530000    3
  29540000    4
  29550000    4
  29560000    3
  29570000    3
  29580000    3
  29590000    3
  29600000    3
  29610000    3
  29620000    4
  29630000    3
  29640000    3
  29650000    3
  29660000    5
  29670000    4
  29680000    3
  29690000    3
  29700000    3
  29710000    3
  29720000    3
  29730000    3
  29740000    3
  29750000    5
  29760000    3
  29770000    9
  29780000    3
  29790000    3
  29800000    3
  29810000    3
  29820000    8
  29830000    3
  29840000    4
  29850000    3
  29860000    2
  29870000    3
  29880000    3
  29890000    2
  29900000    5
  29910000    4
  29920000    5
  29930000    5
  29940000    8
  29950000    3
  29960000    3
  29970000    2
  29980000    4
  29990000    3
  30000000    2
  30010000    4
  30020000    2
  30030000    4
  30040000    2
  30050000    3
  30060000    3
  30070000    3
  30080000    2
  30090000    3
  30100000    2
  30110000    2
  30120000    2
  30130000    3
  30140000    3
  30150000    3
  30160000    3
  30170000    3
  30180000    3
  30190000    2
  30200000    3
  30210000    3
  30220000    2
  30230000    3
  30240000    3
  30250000    2
  30260000    3
  30270000    3
  30280000    3
  30290000    3
  30300000    3
  30310000    4
  30320000    3
  30330000    4
  30340000    3
  30350000    2
  30360000    3
  30370000    2
  30380000    4
  30390000    3
  30400000    3
  30410000    3
  30420000    2
  30430000    3
  30440000    2
  30450000    4
  30460000    5
  30470000    4
  30480000    3
  30490000    4
  30500000    4
  30510000    3
  30520000    5
  30530000    3
  30540000    4
  30550000    3
  30560000    3
  30570000    2
  30580000    6
  30590000    6
  30600000    3
  30610000    3
  30620000    4
  30630000    4
  30640000    4
  30650000    4
  30660000    4
  30670000    3
  30680000    3
  30690000    4
  30700000    3
  30710000    3
  30720000    4
  30730000    1
  30740000    4
  30750000    3
  30760000    2
  30770000    3
  30780000    3
  30790000    3
  30800000    3
  30810000    2
  30820000    3
  30830000    3
  30840000    3
  30850000    2
  30860000    3
  30870000    2
  30880000    3
  30890000    2
  30900000    3
  30910000    3
  30920000    3
  30930000    2
  30940000    4
  30950000    1
  30960000    3
  30970000    3
  30980000    2
  30990000    2
  31000000    2
  31010000    3
  31020000    2
  31030000    3
  31040000    3
  31050000    3
  31060000    2
  31070000    3
  31080000    3
  31090000    4
  31100000    3
  31110000    2
  31120000    3
  31130000    3
  31140000    5
  31150000    4
  31160000    3
  31170000    2
  31180000    3
  31190000    3
  31200000    2
  31210000    4
  31220000    3
  31230000    4
  31240000    3
  31250000    3
  31260000    4
  31270000    3
  31280000    3
  31290000    3
  31300000    4
  31310000    3
  31320000    3
  31330000    3
  31340000    3
  31350000    5
  31360000    3
  31370000    3
  31380000    3
  31390000    3
  31400000    3
  31410000    2
  31420000    3
  31430000    2
  31440000    2
  31450000    3
  31460000    2
  31470000    3
  31480000    2
  31490000    2
  31500000    2
  31510000    3
  31520000    1
  31530000    3
  31540000    2
  31550000    2
  31560000    3
  31570000    2
  31580000    3
  31590000    2
  31600000    3
  31610000    3
  31620000    3
  31630000    3
  31640000    4
  31650000    9
  31660000   12
  31670000   18
  31680000   11
  31690000    3
  31700000    3
  31710000    2
  31720000    4
  31730000    4
  31740000    8
  31750000    3
  31760000    3
  31770000    3
  31780000    3
  31790000    2
  31800000    3
  31810000    5
  31820000    4
  31830000    3
  31840000    2
  31850000    3
  31860000    3
  31870000    3
  31880000    2
  31890000    4
  31900000    2
  31910000    3
  31920000    3
  31930000    2
  31940000    3
  31950000    3
  31960000    2
  31970000    2
  31980000    3
  31990000    2
  32000000    3
  32010000    4
  32020000    3
  32030000    3
  32040000    3
  32050000    3
  32060000    2
  32070000    2
  32080000    3
  32090000    2
  32100000    3
  32110000    4
  32120000    3
  32130000    3
  32140000    2
  32150000    3
  32160000    3
  32170000    2
  32180000    3
  32190000    3
  32200000    2
  32210000    2
  32220000    4
  32230000    2
  32240000    3
  32250000    3
  32260000    3
  32270000    2
  32280000    3
  32290000    3
  32300000    3
  32310000    3
  32320000    3
  32330000    3
  32340000    3
  32350000    3
  32360000    2
  32370000    5
  32380000    4
  32390000    4
  32400000    2
  32410000    4
  32420000    4
  32430000    3
  32440000    4
  32450000    4
  32460000    3
  32470000    3
  32480000    3
  32490000    4
  32500000    3
  32510000    2
  32520000    3
  32530000    3
  32540000    3
  32550000    3
  32560000    2
  32570000    3
  32580000    3
  32590000    3
  32600000    3
  32610000    3
  32620000    4
  32630000    2
  32640000    3
  32650000    3
  32660000    2
  32670000    2
  32680000    8
  32690000    3
  32700000    3
  32710000    4
  32720000    3
  32730000    3
  32740000    2
  32750000    3
  32760000    3
  32770000    3
  32780000    3
  32790000    3
  32800000    2
  32810000    3
  32820000    3
  32830000    3
  32840000    2
  32850000    4
  32860000    4
  32870000    2
  32880000    2
  32890000    4
  32900000    3
  32910000    2
  32920000    3
  32930000    2
  32940000    3
  32950000    2
  32960000    4
  32970000    4
  32980000    3
  32990000    3
  33000000    3
  33010000    3
  33020000    3
  33030000   10
  33040000   13
  33050000   13
  33060000    9
  33070000    1
  33080000   19
  33090000    8
  33100000    2
  33110000    2
  33120000    3
  33130000    4
  33140000    4
  33150000    3
  33160000    3
  33170000    3
  33180000    2
  33190000    3
  33200000    3
  33210000    3
  33220000    4
  33230000    2
  33240000    4
  33250000    4
  33260000    3
  33270000    4
  33280000    3
  33290000    2
  33300000    3
  33310000    4
  33320000    3
  33330000    4
  33340000    3
  33350000    2
  33360000    3
  33370000    3
  33380000    3
  33390000    4
  33400000    4
  33410000    3
  33420000    3
  33430000    4
  33440000    3
  33450000    3
  33460000    3
  33470000    5
  33480000    3
  33490000    3
  33500000    4
  33510000    4
  33520000    3
  33530000    4
  33540000    3
  33550000    3
  33560000    3
  33570000    3
  33580000    4
  33590000    3
  33600000    3
  33610000    4
  33620000    4
  33630000    3
  33640000    3
  33650000    2
  33660000    3
  33670000    3
  33680000    3
  33690000    3
  33700000    2
  33710000    2
  33720000    3
  33730000    3
  33740000    3
  33750000    3
  33760000    3
  33770000    3
  33780000    3
  33790000    2
  33800000    5
  33810000    3
  33820000    4
  33830000    5
  33840000    3
  33850000    3
  33860000    4
  33870000    3
  33880000    2
  33890000    4
  33900000    4
  33910000    4
  33920000    3
  33930000    3
  33940000    3
  33950000    5
  33960000    3
  33970000   11
  33980000    4
  33990000    2
  34000000   10
  34010000    5
  34020000   11
  34030000    6
  34040000    3
  34050000    3
  34060000    3
  34070000    5
  34080000    4
  34090000    3
  34100000    3
  34110000    3
  34120000    2
  34130000    3
  34140000    2
  34150000    3
  34160000    3
  34170000    2
  34180000    3
  34190000    5
  34200000    4
  34210000    6
  34220000    5
  34230000    4
  34240000    4
  34250000    3
  34260000    3
  34270000    3
  34280000    4
  34290000    2
  34300000    2
  34310000    3
  34320000    3
  34330000    3
  34340000    3
  34350000    2
  34360000    3
  34370000    3
  34380000    3
  34390000    3
  34400000    3
  34410000    2
  34420000    4
  34430000    3
  34440000    3
  34450000    4
  34460000    3
  34470000    3
  34480000    2
  34490000    4
  34500000    2
  34510000    2
  34520000    6
  34530000    2
  34540000    2
  34550000    2
  34560000    4
  34570000    3
  34580000    2
  34590000    3
  34600000    4
  34610000    2
  34620000    3
  34630000    3
  34640000    3
  34650000    3
  34660000    3
  34670000    3
  34680000    4
  34690000    3
  34700000    4
  34710000    3
  34720000    3
  34730000    3
  34740000    3
  34750000    3
  34760000    2
  34770000    3
  34780000    3
  34790000    3
  34800000    3
  34810000    3
  34820000    2
  34830000    4
  34840000    3
  34850000    3
  34860000    3
  34870000    4
  34880000    4
  34890000    3
  34900000    3
  34910000    4
  34920000    3
  34930000    3
  34940000    3
  34950000    3
  34960000    4
  34970000    2
  34980000    4
  34990000    3
  35000000    4
  35010000    3
  35020000    4
  35030000    3
  35040000    3
  35050000    4
  35060000    3
  35070000    4
  35080000    4
  35090000    3
  35100000    4
  35110000    3
  35120000    4
  35130000    4
  35140000    3
  35150000    4
  35160000    4
  35170000    3
  35180000    2
  35190000    2
  35200000    3
  35210000    2
  35220000    4
  35230000    4
  35240000    3
  35250000    5
  35260000    2
  35270000    3
  35280000    4
  35290000    4
  35300000    5
  35310000    8
  35320000   26
  35330000   21
  35340000   17
  35350000    3
  35360000    5
  35370000    4
  35380000    4
  35390000    5
  35400000    3
  35410000    4
  35420000    4
  35430000    4
  35440000    3
  35450000    3
  35460000    3
  35470000    3
  35480000    2
  35490000    4
  35500000    2
  35510000    3
  35520000    3
  35530000    3
  35540000    2
  35550000    3
  35560000    3
  35570000    3
  35580000    2
  35590000    3
  35600000    3
  35610000    4
  35620000    4
  35630000    4
  35640000    2
  35650000    4
  35660000    3
  35670000    3
  35680000    3
  35690000    4
  35700000    5
  35710000    2
  35720000    5
  35730000    2
  35740000    2
  35750000    4
  35760000    3
  35770000    4
  35780000    2
  35790000    4
  35800000    2
  35810000    2
  35820000    4
  35830000    4
  35840000    3
  35850000    3
  35860000    2
  35870000    4
  35880000    4
  35890000    4
  35900000    3
  35910000    5
  35920000    3
  35930000    2
  35940000    3
  35950000    3
  35960000    5
  35970000    3
  35980000    3
  35990000    3
  36000000    3
  36010000    5
  36020000    5
  36030000    3
  36040000    4
  36050000    2
  36060000    4
  36070000    3
  36080000    3
  36090000    3
  36100000    4
  36110000    3
  36120000    4
  36130000    4
  36140000    3
  36150000    2
  36160000    5
  36170000    3
  36180000    3
  36190000    5
  36200000    5
  36210000    3
  36220000    5
  36230000    4
  36240000    4
  36250000    3
  36260000    3
  36270000    3
  36280000    4
  36290000    2
  36300000    3
  36310000    3
  36320000    3
  36330000    3
  36340000    2
  36350000    3
  36360000    4
  36370000    2
  36380000    2
  36390000    3
  36400000    3
  36410000    3
  36420000    4
  36430000    3
  36440000    3
  36450000    3
  36460000    3
  36470000    2
  36480000    4
  36490000    3
  36500000    3
  36510000    3
  36520000    2
  36530000    3
  36540000    3
  36550000    3
  36560000    3
  36570000    4
  36580000    4
  36590000    3
  36600000    4
  36610000    5
  36620000    4
  36630000    4
  36640000    3
  36650000    2
  36660000    3
  36670000    3
  36680000    2
  36690000    3
  36700000   15
  36710000    2
  36720000    2
  36730000    3
  36740000    4
  36750000    3
  36760000    3
  36770000    3
  36780000    4
  36790000    4
  36800000    3
  36810000    2
  36820000    2
  36830000    2
  36840000    3
  36850000    3
  36860000    3
  36870000    3
  36880000    3
  36890000    3
  36900000    2
  36910000    3
  36920000    6
  36930000    4
  36940000    3
  36950000    3
  36960000    8
  36970000    4
  36980000    3
  36990000    3
  37000000    3
  37010000    3
  37020000    3
  37030000    3
  37040000    3
  37050000    3
  37060000    3
  37070000    3
  37080000    9
  37090000   10
  37100000   13
  37110000   14
  37120000    8
  37130000    3
  37140000    3
  37150000    3
  37160000    3
  37170000    3
  37180000    3
  37190000    3
  37200000    5
  37210000    4
  37220000    3
  37230000    2
  37240000   11
  37250000    5
  37260000    3
  37270000    3
  37280000    3
  37290000    2
  37300000    3
  37310000    3
  37320000    3
  37330000    3
  37340000    3
  37350000    3
  37360000    2
  37370000    3
  37380000    3
  37390000    4
  37400000    3
  37410000    4
  37420000    3
  37430000    2
  37440000    4
  37450000    4
  37460000    3
  37470000    4
  37480000    3
  37490000    3
  37500000    4
  37510000    3
  37520000    2
  37530000    4
  37540000    4
  37550000    3
  37560000    4
  37570000   15
  37580000    5
  37590000    4
  37600000   11
  37610000    2
  37620000    3
  37630000    3
  37640000    3
  37650000    3
  37660000    3
  37670000    3
  37680000    3
  37690000    3
  37700000    3
  37710000    2
  37720000    3
  37730000    3
  37740000    5
  37750000    3
  37760000    2
  37770000    4
  37780000    3
  37790000    3
  37800000    3
  37810000    3
  37820000    3
  37830000    2
  37840000    3
  37850000    3
  37860000    2
  37870000    3
  37880000    3
  37890000    3
  37900000    3
  37910000    3
  37920000    3
  37930000    3
  37940000    2
  37950000    3
  37960000    2
  37970000    3
  37980000    2
  37990000    2
  38000000    2
  38010000    3
  38020000    2
  38030000    2
  38040000    3
  38050000    2
  38060000    4
  38070000    3
  38080000    3
  38090000    3
  38100000    2
  38110000    3
  38120000    2
  38130000    4
  38140000    5
  38150000    3
  38160000    2
  38170000    3
  38180000    2
  38190000    2
  38200000    3
  38210000    2
  38220000    3
  38230000   11
  38240000    4
  38250000    4
  38260000    3
  38270000    1
  38280000    3
  38290000    3
  38300000    3
  38310000    2
  38320000    4
  38330000    3
  38340000    3
  38350000    2
  38360000    3
  38370000    3
  38380000    3
  38390000    5
  38400000    2
  38410000    5
  38420000    3
  38430000    3
  38440000    4
  38450000    3
  38460000    3
  38470000    3
  38480000    4
  38490000    3
  38500000    4
  38510000    4
  38520000    5
  38530000    4
  38540000    4
  38550000    2
  38560000    3
  38570000    4
  38580000    3
  38590000    3
  38600000    6
  38610000    4
  38620000    3
  38630000    3
  38640000    5
  38650000    3
  38660000    2
  38670000    3
  38680000    3
  38690000    3
  38700000    3
  38710000    3
  38720000    3
  38730000    7
  38740000    8
  38750000    3
  38760000    5
  38770000    3
  38780000    3
  38790000    5
  38800000    3
  38810000    3
  38820000    5
  38830000    3
  38840000    3
  38850000    7
  38860000    3
  38870000    5
  38880000    4
  38890000    3
  38900000    3
  38910000    4
  38920000    3
  38930000    2
  38940000    1
  38950000    4
  38960000    4
  38970000    3
  38980000    3
  38990000    4
  39000000    3
  39010000    2
  39020000    4
  39030000    4
  39040000    2
  39050000    4
  39060000    4
  39070000    3
  39080000    5
  39090000    3
  39100000    3
  39110000    3
  39120000    3
  39130000    4
  39140000    4
  39150000    3
  39160000    3
  39170000    3
  39180000    3
  39190000    2
  39200000    4
  39210000    2
  39220000    3
  39230000    2
  39240000    3
  39250000    3
  39260000    3
  39270000    3
  39280000    3
  39290000    3
  39300000    4
  39310000    2
  39320000    4
  39330000    4
  39340000    4
  39350000    3
  39360000    3
  39370000    3
  39380000    3
  39390000    3
  39400000    3
  39410000    2
  39420000    3
  39430000    3
  39440000    3
  39450000    4
  39460000    2
  39470000    3
  39480000    2
  39490000    3
  39500000    2
  39510000    2
  39520000    3
  39530000    3
  39540000    2
  39550000    2
  39560000    3
  39570000    3
  39580000    3
  39590000    2
  39600000    2
  39610000    4
  39620000    4
  39630000    4
  39640000    3
  39650000    3
  39660000    2
  39670000    2
  39680000    3
  39690000    3
  39700000    2
  39710000    2
  39720000    3
  39730000    3
  39740000    2
  39750000    3
  39760000    3
  39770000    7
  39780000   13
  39790000    5
  39800000    4
  39810000    3
  39820000    3
  39830000    3
  39840000    3
  39850000    3
  39860000    3
  39870000    5
  39880000    2
  39890000    3
  39900000    2
  39910000    2
  39920000    4
  39930000    3
  39940000    4
  39950000    2
  39960000    4
  39970000    4
  39980000    3
  39990000    2
  40000000    3
  40000000    3
  40010000    3
  40020000    3
  40030000    3
  40040000    3
  40050000    3
  40060000    2
  40070000    2
  40080000    1
  40090000    3
  40100000    3
  40110000    3
  40120000    2
  40130000    2
  40140000    3
  40150000    3
  40160000    3
  40170000    4
  40180000    3
  40190000    2
  40200000    4
  40210000    3
  40220000    3
  40230000    4
  40240000    3
  40250000    3
  40260000    2
  40270000    4
  40280000    3
  40290000    3
  40300000    3
  40310000    3
  40320000    3
  40330000    4
  40340000    3
  40350000    4
  40360000    3
  40370000    3
  40380000    3
  40390000    4
  40400000    3
  40410000    3
  40420000    4
  40430000    2
  40440000    4
  40450000    3
  40460000    4
  40470000    3
  40480000    3
  40490000    3
  40500000    4
  40510000    3
  40520000    3
  40530000    5
  40540000    4
  40550000    4
  40560000    3
  40570000    2
  40580000    3
  40590000    3
  40600000    3
  40610000    5
  40620000    4
  40630000    8
  40640000    3
  40650000    5
  40660000    5
  40670000    3
  40680000    5
  40690000    3
  40700000    3
  40710000    2
  40720000    4
  40730000    3
  40740000    3
  40750000    3
  40760000    3
  40770000    3
  40780000    3
  40790000    3
  40800000    3
  40810000    3
  40820000    4
  40830000    3
  40840000    4
  40850000    4
  40860000    4
  40870000    4
  40880000    3
  40890000    3
  40900000    4
  40910000    3
  40920000    3
  40930000    3
  40940000    4
  40950000    3
  40960000    3
  40970000    2
  40980000    3
  40990000    2
  41000000    3
  41010000    3
  41020000    4
  41030000    4
  41040000    3
  41050000    2
  41060000    4
  41070000    2
  41080000    4
  41090000    3
  41100000    2
  41110000    3
  41120000    3
  41130000    2
  41140000    3
  41150000    3
  41160000    3
  41170000    4
  41180000    3
  41190000    3
  41200000    4
  41210000    3
  41220000    4
  41230000    3
  41240000    3
  41250000    4
  41260000    9
  41270000    3
  41280000    3
  41290000    2
  41300000    5
  41310000    5
  41320000    7
  41330000   19
  41340000   13
  41350000    5
  41360000    5
  41370000    3
  41380000    4
  41390000    2
  41400000    4
  41410000    3
  41420000    4
  41430000    4
  41440000    4
  41450000    3
  41460000    2
  41470000    7
  41480000    5
  41490000    3
  41500000    2
  41510000    2
  41520000    3
  41530000    2
  41540000    2
  41550000    4
  41560000    4
  41570000    3
  41580000    4
  41590000    3
  41600000    3
  41610000    3
  41620000    3
  41630000    4
  41640000    3
  41650000    3
  41660000    2
  41670000    5
  41680000    3
  41690000    3
  41700000    2
  41710000    4
  41720000   10
  41730000    3
  41740000    2
  41750000    4
  41760000    4
  41770000    4
  41780000    3
  41790000    4
  41800000    5
  41810000    3
  41820000    3
  41830000    4
  41840000    2
  41850000    4
  41860000    4
  41870000    2
  41880000    4
  41890000    6
  41900000    2
  41910000    3
  41920000    5
  41930000    3
  41940000    2
  41950000    5
  41960000    3
  41970000    3
  41980000    4
  41990000    3
  42000000    4
  42010000    3
  42020000    3
  42030000    4
  42040000    3
  42050000    3
  42060000    4
  42070000    4
  42080000    4
  42090000    4
  42100000    4
  42110000    4
  42120000    4
  42130000    5
  42140000    4
  42150000    3
  42160000    3
  42170000    2
  42180000    3
  42190000    2
  42200000    2
  42210000    6
  42220000    4
  42230000    2
  42240000    3
  42250000    4
  42260000    4
  42270000    4
  42280000    4
  42290000    2
  42300000    3
  42310000    2
  42320000    4
  42330000    3
  42340000    3
  42350000    4
  42360000    4
  42370000    2
  42380000    4
  42390000    3
  42400000    3
  42410000    2
  42420000    3
  42430000    3
  42440000    2
  42450000    3
  42460000    2
  42470000    3
  42480000    3
  42490000    3
  42500000    3
  42510000    3
  42520000    3
  42530000    3
  42540000    3
  42550000    4
  42560000    2
  42570000    2
  42580000    2
  42590000    3
  42600000    3
  42610000    2
  42620000    4
  42630000    2
  42640000    4
  42650000    3
  42660000    3
  42670000    3
  42680000    4
  42690000    3
  42700000    4
  42710000    2
  42720000    3
  42730000    2
  42740000    4
  42750000    3
  42760000    3
  42770000    2
  42780000    3
  42790000    3
  42800000    2
  42810000    9
  42820000    3
  42830000    3
  42840000    3
  42850000    3
  42860000    3
  42870000    3
  42880000    3
  42890000    3
  42900000    3
  42910000    3
  42920000    2
  42930000    3
  42940000    3
  42950000    3
  42960000    4
  42970000    3
  42980000    3
  42990000    3
  43000000    3
  43010000    3
  43020000    3
  43030000    5
  43040000    4
  43050000    2
  43060000    4
  43070000    4
  43080000    4
  43090000    3
  43100000    2
  43110000    3
  43120000    3
  43130000    4
  43140000    3
  43150000    3
  43160000    3
  43170000    3
  43180000    3
  43190000    4
  43200000    4
  43210000    2
  43220000    3
  43230000    2
  43240000    4
  43250000    4
  43260000    5
  43270000    3
  43280000    2
  43290000    2
  43300000    5
  43310000    3
  43320000    3
  43330000    7
  43340000    6
  43350000    4
  43360000    4
  43370000    3
  43380000    3
  43390000    5
  43400000   13
  43410000   12
  43420000   13
  43430000   18
  43440000    7
  43450000    7
  43460000   16
  43470000   13
  43480000   17
  43490000   12
  43500000   18
  43510000   22
  43520000   13
  43530000   14
  43540000    5
  43550000    5
  43560000    3
  43570000    4
  43580000    7
  43590000    4
  43600000    3
  43610000    4
  43620000    3
  43630000    3
  43640000    3
  43650000    3
  43660000    3
  43670000    4
  43680000    3
  43690000    5
  43700000    7
  43710000    4
  43720000    3
  43730000    2
  43740000    4
  43750000    3
  43760000    3
  43770000    2
  43780000    3
  43790000    3
  43800000    5
  43810000    4
  43820000    4
  43830000    5
  43840000    4
  43850000    4
  43860000    4
  43870000    2
  43880000    3
  43890000    2
  43900000    4
  43910000    3
  43920000    3
  43930000    4
  43940000    4
  43950000    2
  43960000    3
  43970000    4
  43980000    4
  43990000    4
  44000000    2
  44010000    3
  44020000    3
  44030000    5
  44040000    2
  44050000    3
  44060000    3
  44070000    4
  44080000    2
  44090000    4
  44100000    4
  44110000    5
  44120000    2
  44130000    6
  44140000    2
  44150000    4
  44160000    3
  44170000    3
  44180000    2
  44190000    4
  44200000    5
  44210000    5
  44220000    3
  44230000    3
  44240000    4
  44250000    3
  44260000    4
  44270000    3
  44280000    2
  44290000    3
  44300000    2
  44310000    4
  44320000    3
  44330000    3
  44340000    3
  44350000    4
  44360000    3
  44370000    4
  44380000    3
  44390000    4
  44400000    3
  44410000    3
  44420000    4
  44430000    3
  44440000    3
  44450000    4
  44460000    4
  44470000    3
  44480000    3
  44490000    3
  44500000    3
  44510000    3
  44520000    3
  44530000    3
  44540000    4
  44550000    4
  44560000    3
  44570000    4
  44580000    3
  44590000    5
  44600000    3
  44610000    3
  44620000    4
  44630000    4
  44640000    2
  44650000    4
  44660000    3
  44670000    7
  44680000   16
  44690000   19
  44700000   21
  44710000   19
  44720000   17
  44730000   15
  44740000   18
  44750000   14
  44760000    5
  44770000    5
  44780000    4
  44790000    4
  44800000    4
  44810000    4
  44820000    4
  44830000    2
  44840000    3
  44850000    3
  44860000    2
  44870000    2
  44880000    3
  44890000    3
  44900000    5
  44910000    5
  44920000    6
  44930000    5
  44940000    4
  44950000    8
  44960000   17
  44970000   16
  44980000   22
  44990000   23
  45000000   21
  45010000    4
  45020000    4
  45030000    5
  45040000    4
  45050000    2
  45060000    3
  45070000    3
  45080000    4
  45090000    2
  45100000    3
  45110000    3
  45120000    2
  45130000    3
  45140000    2
  45150000    4
  45160000    5
  45170000    4
  45180000    2
  45190000    2
  45200000    4
  45210000    2
  45220000    4
  45230000    3
  45240000    3
  45250000    3
  45260000    3
  45270000    3
  45280000    3
  45290000    3
  45300000    2
  45310000    3
  45320000    4
  45330000    2
  45340000    3
  45350000    3
  45360000   10
  45370000    7
  45380000    3
  45390000    5
  45400000    7
  45410000    3
  45420000    4
  45430000    3
  45440000    7
  45450000    2
  45460000    4
  45470000    4
  45480000    3
  45490000    3
  45500000    3
  45510000    3
  45520000    4
  45530000    3
  45540000    4
  45550000    2
  45560000   10
  45570000    3
  45580000    3
  45590000   10
  45600000   15
  45610000   15
  45620000    7
  45630000    9
  45640000   17
  45650000    3
  45660000    3
  45670000    4
  45680000    2
  45690000    3
  45700000    3
  45710000    3
  45720000    3
  45730000    3
  45740000    3
  45750000    3
  45760000    2
  45770000    3
  45780000    4
  45790000    3
  45800000    3
  45810000    3
  45820000    3
  45830000    3
  45840000    3
  45850000    3
  45860000    3
  45870000    2
  45880000    4
  45890000    3
  45900000    4
  45910000    4
  45920000    2
  45930000    3
  45940000    3
  45950000    2
  45960000    4
  45970000    2
  45980000    3
  45990000    3
  46000000    4
  46010000    3
  46020000    3
  46030000    3
  46040000    4
  46050000    3
  46060000    4
  46070000    4
  46080000    4
  46090000    3
  46100000    3
  46110000    3
  46120000    3
  46130000    3
  46140000    3
  46150000    3
  46160000    3
  46170000    3
  46180000    3
  46190000    2
  46200000    3
  46210000    3
  46220000    3
  46230000    2
  46240000    3
  46250000    3
  46260000    3
  46270000    3
  46280000    2
  46290000    3
  46300000    3
  46310000    4
  46320000    5
  46330000    4
  46340000    3
  46350000    5
  46360000    3
  46370000    3
  46380000    4
  46390000    7
  46400000    2
  46410000    3
  46420000    4
  46430000    5
  46440000    3
  46450000    3
  46460000    5
  46470000    3
  46480000    4
  46490000    3
  46500000    2
  46510000    3
  46520000    3
  46530000    4
  46540000    4
  46550000    2
  46560000    3
  46570000    4
  46580000    5
  46590000    4
  46600000    2
  46610000    3
  46620000    3
  46630000    3
  46640000    4
  46650000    4
  46660000    4
  46670000    5
  46680000    4
  46690000    3
  46700000    2
  46710000    3
  46720000    5
  46730000    4
  46740000    3
  46750000    3
  46760000   10
  46770000    3
  46780000    4
  46790000    4
  46800000    3
  46810000    3
  46820000    3
  46830000    3
  46840000    2
  46850000    3
  46860000    3
  46870000    3
  46880000    3
  46890000    4
  46900000    3
  46910000    3
  46920000    3
  46930000    4
  46940000    3
  46950000    3
  46960000    2
  46970000    4
  46980000    3
  46990000    2
  47000000    4
  47010000    4
  47020000    2
  47030000    3
  47040000    3
  47050000    5
  47060000    4
  47070000    3
  47080000    3
  47090000    3
  47100000    3
  47110000    2
  47120000    3
  47130000    3
  47140000    3
  47150000    3
  47160000    2
  47170000    3
  47180000    5
  47190000    3
  47200000    2
  47210000    2
  47220000    6
  47230000    9
  47240000    4
  47250000    3
  47260000    4
  47270000    5
  47280000    3
  47290000    4
  47300000    2
  47310000    3
  47320000    3
  47330000    3
  47340000    6
  47350000    7
  47360000    3
  47370000    3
  47380000    3
  47390000    5
  47400000    9
  47410000    5
  47420000    3
  47430000    4
  47440000    5
  47450000    4
  47460000    4
  47470000    3
  47480000    3
  47490000    5
  47500000    5
  47510000   13
  47520000    8
  47530000    7
  47540000    5
  47550000    4
  47560000    3
  47570000    3
  47580000    4
  47590000    2
  47600000    5
  47610000    4
  47620000   18
  47630000   15
  47640000    8
  47650000    2
  47660000    2
  47670000    3
  47680000    2
  47690000    3
  47700000    3
  47710000    3
  47720000    3
  47730000    2
  47740000    2
  47750000    3
  47760000    3
  47770000    3
  47780000    4
  47790000    3
  47800000    3
  47810000    3
  47820000    3
  47830000    3
  47840000    3
  47850000    3
  47860000    2
  47870000    3
  47880000    3
  47890000    3
  47900000    3
  47910000    3
  47920000    3
  47930000    3
  47940000    3
  47950000    3
  47960000    3
  47970000    3
  47980000    3
  47990000    3
  48000000    2
  48010000    3
  48020000    3
  48030000    2
  48040000    3
  48050000    3
  48060000    3
  48070000    3
  48080000    3
  48090000    5
  48100000    2
  48110000    3
  48120000    2
  48130000    4
  48140000    4
  48150000    3
  48160000    3
  48170000    3
  48180000    3
  48190000    2
  48200000    3
  48210000    3
  48220000    4
  48230000    3
  48240000    3
  48250000    4
  48260000    4
  48270000    2
  48280000    4
  48290000    3
  48300000    2
  48310000    8
  48320000    4
  48330000    3
  48340000    4
  48350000    3
  48360000    3
  48370000    3
  48380000    3
  48390000    4
  48400000    4
  48410000    3
  48420000    4
  48430000    2
  48440000    3
  48450000    5
  48460000    4
  48470000    3
  48480000    4
  48490000    4
  48500000    2
  48510000    3
  48520000    4
  48530000    2
  48540000    2
  48550000    3
  48560000    3
  48570000    4
  48580000    2
  48590000    3
  48600000    5
  48610000    4
  48620000    5
  48630000    4
  48640000    3
  48650000    4
  48660000    2
  48670000    4
  48680000    4
  48690000    4
  48700000    4
  48710000    3
  48720000    3
  48730000    3
  48740000    5
  48750000    3
  48760000    3
  48770000    3
  48780000    2
  48790000    3
  48800000    3
  48810000    3
  48820000    4
  48830000    2
  48840000    4
  48850000    3
  48860000    9
  48870000    5
  48880000    3
  48890000    3
  48900000    3
  48910000    4
  48920000    3
  48930000    3
  48940000    4
  48950000    3
  48960000    4
  48970000    3
  48980000    3
  48990000    2
  49000000    2
  49010000    3
  49020000    3
  49030000    3
  49040000    2
  49050000    4
  49060000    3
  49070000    3
  49080000    2
  49090000    4
  49100000    3
  49110000    3
  49120000    4
  49130000    3
  49140000    3
  49150000    3
  49160000    3
  49170000    3
  49180000    3
  49190000    3
  49200000    2
  49210000    5
  49220000    3
  49230000    3
  49240000    3
  49250000    3
  49260000    4
  49270000    3
  49280000    4
  49290000    4
  49300000    3
  49310000    4
  49320000   11
  49330000   10
  49340000   13
  49350000    3
  49360000    3
  49370000    3
  49380000    3
  49390000    2
  49400000    3
  49410000    4
  49420000    9
  49430000    4
  49440000    4
  49450000    4
  49460000    5
  49470000    3
  49480000    2
  49490000    3
  49500000    3
  49510000    4
  49520000    5
  49530000    4
  49540000    3
  49550000    4
  49560000    2
  49570000    3
  49580000    4
  49590000    6
  49600000   10
  49610000    5
  49620000    4
  49630000    3
  49640000    4
  49650000    3
  49660000    3
  49670000    4
  49680000    3
  49690000    3
  49700000    3
  49710000    4
  49720000    4
  49730000    3
  49740000    3
  49750000    3
  49760000    2
  49770000    2
  49780000    4
  49790000    4
  49800000    3
  49810000    2
  49820000    2
  49830000    2
  49840000    3
  49850000    4
  49860000    3
  49870000    3
  49880000    4
  49890000    3
  49900000    3
  49910000    4
  49920000    3
  49930000    3
  49940000    3
  49950000    3
  49960000    3
  49970000    3
  49980000    2
  49990000    4
  50000000    4
  50010000    3
  50020000    3
  50030000    2
  50040000    3
  50050000    3
  50060000    3
  50070000    4
  50080000    2
  50090000    3
  50100000    2
  50110000    3
  50120000    2
  50130000    2
  50140000    2
  50150000    2
  50160000    3
  50170000    2
  50180000    3
  50190000    3
  50200000    2
  50210000    4
  50220000    2
  50230000    3
  50240000    3
  50250000    5
  50260000    3
  50270000    3
  50280000    3
  50290000    3
  50300000    2
  50310000    3
  50320000    3
  50330000    3
  50340000    4
  50350000    3
  50360000    3
  50370000    3
  50380000    3
  50390000    2
  50400000    1
  50410000    3
  50420000    2
  50430000    3
  50440000    4
  50450000    2
  50460000    3
  50470000    4
  50480000    4
  50490000    2
  50500000    3
  50510000    3
  50520000    2
  50530000    2
  50540000    3
  50550000    3
  50560000    3
  50570000    2
  50580000    3
  50590000    2
  50600000    3
  50610000    2
  50620000    2
  50630000    4
  50640000    3
  50650000    3
  50660000    2
  50670000    3
  50680000    3
  50690000    4
  50700000    3
  50710000    3
  50720000    4
  50730000    3
  50740000    4
  50750000    3
  50760000    2
  50770000    3
  50780000    5
  50790000    3
  50800000    3
  50810000    6
  50820000    3
  50830000    3
  50840000    3
  50850000    3
  50860000    3
  50870000    3
  50880000    3
  50890000    2
  50900000    3
  50910000    3
  50920000    3
  50930000    2
  50940000    4
  50950000    4
  50960000    3
  50970000    6
  50980000    2
  50990000    4
  51000000    3
  51010000    2
  51020000    2
  51030000    3
  51040000    2
  51050000    3
  51060000    4
  51070000    3
  51080000    2
  51090000    5
  51100000    4
  51110000    3
  51120000    3
  51130000    3
  51140000    2
  51150000    3
  51160000    3
  51170000    2
  51180000    3
  51190000    3
  51200000    3
  51210000    3
  51220000    3
  51230000    2
  51240000    2
  51250000    4
  51260000    6
  51270000    3
  51280000    3
  51290000    3
  51300000    2
  51310000    2
  51320000    6
  51330000    3
  51340000    2
  51350000    3
  51360000    4
  51370000    3
  51380000    3
  51390000    3
  51400000    3
  51410000    4
  51420000    3
  51430000    3
  51440000    3
  51450000    3
  51460000    3
  51470000    5
  51480000    3
  51490000    4
  51500000    4
  51510000    3
  51520000    3
  51530000    3
  51540000    3
  51550000    3
  51560000    5
  51570000    3
  51580000    3
  51590000    5
  51600000    7
  51610000    4
  51620000    3
  51630000    3
  51640000    3
  51650000    4
  51660000    4
  51670000    3
  51680000    4
  51690000    5
  51700000    3
  51710000    5
  51720000    4
  51730000    2
  51740000    4
  51750000    3
  51760000    2
  51770000    3
  51780000    2
  51790000    3
  51800000    3
  51810000    3
  51820000    3
  51830000    3
  51840000    2
  51850000    3
  51860000    3
  51870000    2
  51880000    4
  51890000    4
  51900000    7
  51910000    1
  51920000    4
  51930000    4
  51940000    3
  51950000    3
  51960000    3
  51970000    3
  51980000    2
  51990000    3
  52000000    3
  52010000    3
  52020000    3
  52030000    2
  52040000    3
  52050000    3
  52060000    3
  52070000    3
  52080000    3
  52090000    3
  52100000    3
  52110000    3
  52120000    3
  52130000    3
  52140000    3
  52150000    3
  52160000    3
  52170000    3
  52180000    2
  52190000    2
  52200000    3
  52210000    3
  52220000    3
  52230000    4
  52240000    2
  52250000    4
  52260000    3
  52270000    3
  52280000    3
  52290000    4
  52300000    5
  52310000    2
  52320000    4
  52330000    3
  52340000    2
  52350000    4
  52360000    2
  52370000    3
  52380000    2
  52390000    4
  52400000    3
  52410000    3
  52420000    2
  52430000    3
  52440000    3
  52450000    2
  52460000    3
  52470000    2
  52480000    3
  52490000    2
  52500000    4
  52510000    3
  52520000    2
  52530000    3
  52540000    2
  52550000    3
  52560000    3
  52570000    1
  52580000    3
  52590000    3
  52600000    3
  52610000    3
  52620000    3
  52630000    3
  52640000    3
  52650000    3
  52660000    3
  52670000    2
  52680000    3
  52690000    3
  52700000    3
  52710000    3
  52720000    3
  52730000    2
  52740000    3
  52750000    2
  52760000    3
  52770000    1
  52780000    3
  52790000    5
  52800000    5
  52810000    2
  52820000    2
  52830000    3
  52840000    3
  52850000    5
  52860000    2
  52870000    4
  52880000    3
  52890000    3
  52900000    3
  52910000    3
  52920000    4
  52930000    2
  52940000    3
  52950000    2
  52960000    3
  52970000    3
  52980000    3
  52990000    3
  53000000    3
  53010000    3
  53020000    2
  53030000    2
  53040000    4
  53050000    4
  53060000    4
  53070000    3
  53080000    4
  53090000    3
  53100000    4
  53110000    3
  53120000    3
  53130000    4
  53140000    3
  53150000    4
  53160000    3
  53170000    3
  53180000    4
  53190000    4
  53200000    6
  53210000    4
  53220000    3
  53230000    4
  53240000    2
  53250000    3
  53260000    3
  53270000    3
  53280000    3
  53290000    4
  53300000    4
  53310000    3
  53320000    5
  53330000    3
  53340000    4
  53350000    3
  53360000    2
  53370000    2
  53380000    3
  53390000    3
  53400000    3
  53410000    3
  53420000    3
  53430000    4
  53440000    4
  53450000    3
  53460000    3
  53470000    3
  53480000    4
  53490000    3
  53500000    4
  53510000    4
  53520000    4
  53530000    3
  53540000    5
  53550000    2
  53560000    3
  53570000    5
  53580000    3
  53590000    1
  53600000    3
  53610000    4
  53620000    3
  53630000    3
  53640000    3
  53650000    3
  53660000    2
  53670000    2
  53680000    3
  53690000    5
  53700000    3
  53710000    2
  53720000    2
  53730000    3
  53740000    3
  53750000    4
  53760000    3
  53770000    5
  53780000    3
  53790000    3
  53800000    3
  53810000    2
  53820000    1
  53830000    3
  53840000    3
  53850000    3
  53860000    2
  53870000    4
  53880000    3
  53890000    4
  53900000    3
  53910000    3
  53920000    2
  53930000    3
  53940000    4
  53950000    2
  53960000    2
  53970000    5
  53980000    3
  53990000    4
  54000000    3
  54010000    3
  54020000    3
  54030000    3
  54040000    3
  54050000    2
  54060000    4
  54070000    2
  54080000    2
  54090000    3
  54100000    4
  54110000    3
  54120000    3
  54130000    3
  54140000    3
  54150000    3
  54160000    3
  54170000    2
  54180000    4
  54190000    3
  54200000    5
  54210000    3
  54220000    5
  54230000    6
  54240000    3
  54250000    3
  54260000    3
  54270000    4
  54280000    2
  54290000    3
  54300000    4
  54310000    3
  54320000    3
  54330000    2
  54340000    2
  54350000    2
  54360000    3
  54370000    3
  54380000    3
  54390000    3
  54400000    3
  54410000    3
  54420000    2
  54430000    3
  54440000    3
  54450000    2
  54460000    3
  54470000    3
  54480000    3
  54490000    3
  54500000    2
  54510000    3
  54520000    3
  54530000    6
  54540000    3
  54550000    3
  54560000    3
  54570000    3
  54580000    3
  54590000    3
  54600000    3
  54610000    8
  54620000    8
  54630000    2
  54640000    2
  54650000    2
  54660000    3
  54670000    3
  54680000    2
  54690000    3
  54700000    3
  54710000    3
  54720000    3
  54730000    4
  54740000    3
  54750000    3
  54760000    7
  54770000    3
  54780000    4
  54790000    4
  54800000    4
  54810000    2
  54820000    3
  54830000    3
  54840000    3
  54850000    3
  54860000    3
  54870000    2
  54880000    3
  54890000    3
  54900000    4
  54910000    2
  54920000    3
  54930000    3
  54940000    3
  54950000    3
  54960000    3
  54970000    3
  54980000    2
  54990000    2
  55000000    3
  55010000    3
  55020000    2
  55030000    3
  55040000    3
  55050000    3
  55060000    2
  55070000    3
  55080000    3
  55090000    3
  55100000    3
  55110000    3
  55120000    2
  55130000    4
  55140000    2
  55150000    5
  55160000    6
  55170000    3
  55180000    3
  55190000    3
  55200000    3
  55210000    4
  55220000    4
  55230000    3
  55240000    3
  55250000    3
  55260000    4
  55270000    3
  55280000    4
  55290000    3
  55300000    3
  55310000    3
  55320000    3
  55330000    3
  55340000    3
  55350000    2
  55360000    2
  55370000    2
  55380000    3
  55390000    3
  55400000    2
  55410000    4
  55420000    2
  55430000    2
  55440000    2
  55450000    3
  55460000    3
  55470000    3
  55480000    3
  55490000    2
  55500000    3
  55510000    3
  55520000    2
  55530000    3
  55540000    3
  55550000    2
  55560000    3
  55570000    3
  55580000    3
  55590000    3
  55600000    3
  55610000    2
  55620000    3
  55630000    3
  55640000    3
  55650000    3
  55660000    2
  55670000    3
  55680000    3
  55690000    3
  55700000    3
  55710000    3
  55720000    2
  55730000    3
  55740000    2
  55750000    3
  55760000    2
  55770000    3
  55780000    3
  55790000    2
  55800000    2
  55810000    3
  55820000    2
  55830000    3
  55840000    4
  55850000    3
  55860000    3
  55870000    3
  55880000    5
  55890000    3
  55900000    3
  55910000    3
  55920000    4
  55930000    4
  55940000    3
  55950000    2
  55960000    3
  55970000    3
  55980000    3
  55990000    3
  56000000    3
  56010000    4
  56020000    2
  56030000    4
  56040000    3
  56050000    4
  56060000    3
  56070000    3
  56080000    3
  56090000    3
  56100000    4
  56110000    3
  56120000    4
  56130000    3
  56140000    4
  56150000    3
  56160000    3
  56170000    2
  56180000    3
  56190000    4
  56200000    3
  56210000    5
  56220000    3
  56230000    5
  56240000    4
  56250000    2
  56260000    3
  56270000    4
  56280000    2
  56290000    3
  56300000    3
  56310000    3
  56320000    4
  56330000    4
  56340000    3
  56350000    3
  56360000    3
  56370000    2
  56380000    2
  56390000    3
  56400000    3
  56410000    3
  56420000    4
  56430000    3
  56440000    3
  56450000    2
  56460000    4
  56470000    2
  56480000    2
  56490000    3
  56500000    3
  56510000    3
  56520000    2
  56530000    3
  56540000    2
  56550000    3
  56560000    3
  56570000    3
  56580000    3
  56590000    3
  56600000    5
  56610000    3
  56620000    3
  56630000    2
  56640000    5
  56650000    4
  56660000    3
  56670000    4
  56680000    4
  56690000    5
  56700000    3
  56710000    4
  56720000    7
  56730000    3
  56740000    3
  56750000    3
  56760000    2
  56770000    3
  56780000    4
  56790000    3
  56800000    3
  56810000    3
  56820000    4
  56830000    3
  56840000    2
  56850000    3
  56860000    4
  56870000    9
  56880000   11
  56890000    5
  56900000    3
  56910000    3
  56920000    3
  56930000    3
  56940000    3
  56950000    3
  56960000    3
  56970000    3
  56980000    3
  56990000    3
  57000000    3
  57010000    3
  57020000    3
  57030000    4
  57040000    3
  57050000    2
  57060000    3
  57070000    2
  57080000    3
  57090000    2
  57100000    3
  57110000    4
  57120000    2
  57130000    3
  57140000    2
  57150000    2
  57160000    3
  57170000    3
  57180000    3
  57190000    4
  57200000    3
  57210000    2
  57220000    3
  57230000    2
  57240000    3
  57250000    2
  57260000    2
  57270000    3
  57280000    3
  57290000    4
  57300000    3
  57310000    5
  57320000    4
  57330000    3
  57340000    3
  57350000    4
  57360000    3
  57370000    2
  57380000    3
  57390000    5
  57400000    3
  57410000    4
  57420000    4
  57430000    5
  57440000    5
  57450000    4
  57460000    3
  57470000    4
  57480000    4
  57490000    2
  57500000    5
  57510000    3
  57520000    3
  57530000    5
  57540000    3
  57550000    3
  57560000    3
  57570000    3
  57580000    3
  57590000    5
  57600000    3
  57610000    4
  57620000    3
  57630000    3
  57640000    3
  57650000    4
  57660000    2
  57670000    4
  57680000    3
  57690000    3
  57700000    3
  57710000    4
  57720000    3
  57730000    3
  57740000    3
  57750000    4
  57760000    5
  57770000    2
  57780000    4
  57790000   14
  57800000   15
  57810000   16
  57820000   10
  57830000   12
  57840000    3
  57850000    3
  57860000    3
  57870000    3
  57880000    3
  57890000    3
  57900000    3
  57910000    3
  57920000    4
  57930000    4
  57940000    3
  57950000    4
  57960000    3
  57970000    4
  57980000    3
  57990000    5
  58000000    2
  58010000    2
  58020000    4
  58030000    3
  58040000    3
  58050000    3
  58060000    3
  58070000    2
  58080000    3
  58090000    4
  58100000    3
  58110000    4
  58120000    3
  58130000    2
  58140000    2
  58150000    3
  58160000    3
  58170000    3
  58180000    2
  58190000    3
  58200000    2
  58210000    2
  58220000    2
  58230000    3
  58240000    4
  58250000    4
  58260000    4
  58270000    3
  58280000    8
  58290000    3
  58300000    3
  58310000    2
  58320000    4
  58330000    2
  58340000    4
  58350000    2
  58360000    4
  58370000    2
  58380000    3
  58390000    3
  58400000    3
  58410000    5
  58420000    4
  58430000    4
  58440000    4
  58450000    3
  58460000    3
  58470000    3
  58480000    3
  58490000    3
  58500000    3
  58510000    3
  58520000    3
  58530000    3
  58540000    3
  58550000    2
  58560000    3
  58570000    3
  58580000    4
  58590000    4
  58600000    5
  58610000    3
  58620000    3
  58630000    2
  58640000    3
  58650000    3
  58660000    3
  58670000    5
  58680000    3
  58690000    3
  58700000    3
  58710000    6
  58720000    6
  58730000    2
  58740000    6
  58750000    4
  58760000    3
  58770000    3
  58780000    4
  58790000    4
  58800000    3
  58810000    3
  58820000    3
  58830000    3
  58840000    3
  58850000    3
  58860000    3
  58870000    3
  58880000    5
  58890000    3
  58900000    3
  58910000    3
  58920000    3
  58930000    2
  58940000    2
  58950000    2
  58960000    3
  58970000    3
  58980000    4
  58990000    4
  59000000    4
  59010000    3
  59020000    4
  59030000    5
  59040000    3
  59050000    3
  59060000    5
  59070000    2
  59080000    3
  59090000    3
  59100000    4
  59110000    6
  59120000    4
  59130000    3
  59140000    4
  59150000    3
  59160000    3
  59170000    3
  59180000    3
  59190000    3
  59200000    3
  59210000    3
  59220000    3
  59230000    3
  59240000    2
  59250000    3
  59260000    3
  59270000    2
  59280000    3
  59290000    2
  59300000    2
  59310000    2
  59320000    2
  59330000    3
  59340000    2
  59350000    3
  59360000    3
  59370000    2
  59380000    3
  59390000    3
  59400000    3
  59410000    6
  59420000    3
  59430000    3
  59440000    3
  59450000    3
  59460000    2
  59470000    3
  59480000    4
  59490000    2
  59500000    5
  59510000    3
  59520000    2
  59530000    3
  59540000    3
  59550000    3
  59560000    4
  59570000    3
  59580000    3
  59590000    4
  59600000    4
  59610000    5
  59620000    5
  59630000    3
  59640000    6
  59650000    5
  59660000   11
  59670000    5
  59680000    3
  59690000    4
  59700000    6
  59710000    6
  59720000    4
  59730000    5
  59740000    2
  59750000    4
  59760000    4
  59770000    5
  59780000    3
  59790000    3
  59800000    5
  59810000    3
  59820000    2
  59830000    4
  59840000    3
  59850000    3
  59860000    2
  59870000    4
  59880000    3
  59890000    3
  59900000    4
  59910000    3
  59920000    2
  59930000    4
  59940000    4
  59950000    3
  59960000    3
  59970000    2
  59980000    4
  59990000    3
  60000000    3
  60000000    3
  60010000    3
  60020000    4
  60030000    3
  60040000    5
  60050000    4
  60060000    8
  60070000    2
  60080000   16
  60090000    5
  60100000   13
  60110000   18
  60120000    4
  60130000    3
  60140000    5
  60150000    7
  60160000    3
  60170000    4
  60180000    3
  60190000    3
  60200000    3
  60210000    5
  60220000    2
  60230000    3
  60240000    2
  60250000    3
  60260000   17
  60270000    5
  60280000    5
  60290000    4
  60300000    5
  60310000    3
  60320000    2
  60330000    4
  60340000    5
  60350000    3
  60360000    3
  60370000    4
  60380000    4
  60390000    4
  60400000    3
  60410000    3
  60420000    4
  60430000    4
  60440000    3
  60450000    3
  60460000    2
  60470000    3
  60480000    4
  60490000    3
  60500000    3
  60510000    9
  60520000    2
  60530000    2
  60540000    3
  60550000    3
  60560000    2
  60570000    3
  60580000    3
  60590000    3
  60600000    3
  60610000    5
  60620000    2
  60630000    3
  60640000    3
  60650000    3
  60660000    4
  60670000    2
  60680000    6
  60690000    4
  60700000    2
  60710000    3
  60720000    2
  60730000    4
  60740000    2
  60750000    3
  60760000    3
  60770000    3
  60780000    4
  60790000    4
  60800000    3
  60810000    3
  60820000    4
  60830000    4
  60840000    3
  60850000    4
  60860000    3
  60870000    4
  60880000    3
  60890000    3
  60900000    4
  60910000    3
  60920000    3
  60930000    3
  60940000    2
  60950000    3
  60960000    4
  60970000    3
  60980000    2
  60990000    3
  61000000    3
  61010000    3
  61020000    3
  61030000    4
  61040000    2
  61050000    3
  61060000    3
  61070000    3
  61080000    2
  61090000    3
  61100000    3
  61110000    5
  61120000    3
  61130000    2
  61140000    3
  61150000    2
  61160000    3
  61170000    3
  61180000    4
  61190000    6
  61200000    3
  61210000    3
  61220000    5
  61230000    3
  61240000    2
  61250000    3
  61260000    2
  61270000    2
  61280000    3
  61290000    2
  61300000    3
  61310000    2
  61320000    3
  61330000    4
  61340000    3
  61350000    3
  61360000    2
  61370000    3
  61380000    3
  61390000    3
  61400000    3
  61410000    2
  61420000    2
  61430000    2
  61440000    2
  61450000    3
  61460000    4
  61470000    2
  61480000    4
  61490000    2
  61500000    3
  61510000    2
  61520000    2
  61530000    2
  61540000    2
  61550000    3
  61560000    4
  61570000    3
  61580000    4
  61590000    4
  61600000    3
  61610000    1
  61620000    3
  61630000    3
  61640000    3
  61650000    3
  61660000    4
  61670000    3
  61680000    3
  61690000    3
  61700000    4
  61710000    4
  61720000    5
  61730000    5
  61740000    4
  61750000    4
  61760000    4
  61770000    3
  61780000    3
  61790000    3
  61800000    2
  61810000    3
  61820000    6
  61830000   14
  61840000   13
  61850000    3
  61860000    3
  61870000    3
  61880000    3
  61890000    4
  61900000    2
  61910000    3
  61920000    3
  61930000    3
  61940000    3
  61950000    3
  61960000    4
  61970000    7
  61980000    3
  61990000    4
  62000000    4
  62010000    5
  62020000    4
  62030000    4
  62040000    4
  62050000    7
  62060000    5
  62070000    4
  62080000    9
  62090000    6
  62100000    5
  62110000    5
  62120000    3
  62130000    3
  62140000    5
  62150000    4
  62160000    3
  62170000    4
  62180000    6
  62190000    3
  62200000    4
  62210000    2
  62220000    4
  62230000    4
  62240000    5
  62250000    3
  62260000    3
  62270000    4
  62280000    1
  62290000    5
  62300000    4
  62310000    4
  62320000    3
  62330000    3
  62340000    3
  62350000    3
  62360000    3
  62370000    3
  62380000    3
  62390000    3
  62400000    3
  62410000    3
  62420000    3
  62430000    3
  62440000    2
  62450000    2
  62460000    3
  62470000    3
  62480000    7
  62490000    3
  62500000    3
  62510000    3
  62520000    3
  62530000    3
  62540000    2
  62550000    3
  62560000    3
  62570000    3
  62580000    2
  62590000    3
  62600000    3
  62610000    3
  62620000    3
  62630000    3
  62640000    2
  62650000    3
  62660000    3
  62670000    3
  62680000    4
  62690000    4
  62700000    3
  62710000    4
  62720000    3
  62730000    4
  62740000    3
  62750000    3
  62760000    3
  62770000    3
  62780000    3
  62790000    3
  62800000    4
  62810000    5
  62820000    4
  62830000    3
  62840000    8
  62850000    3
  62860000    2
  62870000    3
  62880000    3
  62890000    3
  62900000    3
  62910000    2
  62920000    3
  62930000    4
  62940000    4
  62950000    4
  62960000    4
  62970000    6
  62980000    5
  62990000    2
  63000000    3
  63010000    3
  63020000    3
  63030000    3
  63040000    3
  63050000    3
  63060000    4
  63070000    4
  63080000    3
  63090000    2
  63100000    3
  63110000    3
  63120000    3
  63130000    3
  63140000    3
  63150000    2
  63160000    2
  63170000    4
  63180000    3
  63190000    4
  63200000    3
  63210000    3
  63220000    3
  63230000    2
  63240000    2
  63250000    3
  63260000    3
  63270000    2
  63280000    2
  63290000    3
  63300000    3
  63310000    9
  63320000    2
  63330000    3
  63340000    5
  63350000    3
  63360000    2
  63370000    3
  63380000    3
  63390000    2
  63400000    3
  63410000    2
  63420000    3
  63430000    3
  63440000    3
  63450000    3
  63460000    3
  63470000    4
  63480000    4
  63490000    3
  63500000    3
  63510000    2
  63520000    3
  63530000    3
  63540000    3
  63550000    3
  63560000    6
  63570000   14
  63580000    3
  63590000    2
  63600000    5
  63610000    5
  63620000    3
  63630000    3
  63640000    4
  63650000    3
  63660000    3
  63670000    4
  63680000    2
  63690000    4
  63700000    3
  63710000    3
  63720000    3
  63730000    3
  63740000    3
  63750000    3
  63760000    3
  63770000    2
  63780000    4
  63790000    4
  63800000    4
  63810000    4
  63820000    3
  63830000    3
  63840000    3
  63850000    3
  63860000    3
  63870000    2
  63880000    3
  63890000   16
  63900000   12
  63910000    3
  63920000    2
  63930000    3
  63940000    3
  63950000    3
  63960000    2
  63970000    3
  63980000    3
  63990000    3
  64000000    4
  64010000    4
  64020000    3
  64030000    3
  64040000    3
  64050000    5
  64060000    3
  64070000    4
  64080000    2
  64090000    8
  64100000    3
  64110000    5
  64120000    3
  64130000    4
  64140000    5
  64150000    5
  64160000    3
  64170000    4
  64180000    4
  64190000    3
  64200000    3
  64210000    2
  64220000    4
  64230000    3
  64240000    3
  64250000    5
  64260000    6
  64270000    5
  64280000   15
  64290000   19
  64300000   19
  64310000   21
  64320000   19
  64330000   16
  64340000   16
  64350000    9
  64360000    7
  64370000   19
  64380000   22
  64390000   15
  64400000   22
  64410000   22
  64420000   13
  64430000   21
  64440000   23
  64450000   25
  64460000   25
  64470000   26
  64480000   24
  64490000   21
  64500000   20
  64510000   20
  64520000   15
  64530000   12
  64540000   15
  64550000   10
  64560000   14
  64570000    4
  64580000    5
  64590000    2
  64600000    3
  64610000    4
  64620000    5
  64630000    3
  64640000    4
  64650000    5
  64660000    5
  64670000    3
  64680000    4
  64690000    2
  64700000    4
  64710000    2
  64720000    4
  64730000    5
  64740000    4
  64750000    3
  64760000    5
  64770000    4
  64780000    3
  64790000    4
  64800000    4
  64810000    4
  64820000    5
  64830000    5
  64840000    3
  64850000    2
  64860000    3
  64870000    3
  64880000    3
  64890000    3
  64900000    4
  64910000    2
  64920000    3
  64930000    3
  64940000    4
  64950000    3
  64960000    3
  64970000    4
  64980000    3
  64990000    3
  65000000    4
  65010000    4
  65020000    5
  65030000    7
  65040000   11
  65050000   21
  65060000    4
  65070000    3
  65080000   17
  65090000    4
  65100000    4
  65110000    3
  65120000    9
  65130000    5
  65140000    5
  65150000    4
  65160000    5
  65170000    5
  65180000    5
  65190000    7
  65200000    4
  65210000    4
  65220000    4
  65230000    2
  65240000    3
  65250000    3
  65260000    4
  65270000    4
  65280000    3
  65290000    3
  65300000    3
  65310000    3
  65320000    4
  65330000    4
  65340000    3
  65350000    4
  65360000    3
  65370000    4
  65380000    3
  65390000    2
  65400000    4
  65410000    3
  65420000    3
  65430000    3
  65440000    3
  65450000    3
  65460000    3
  65470000    3
  65480000    4
  65490000    5
  65500000    3
  65510000   13
  65520000    7
  65530000   17
  65540000    4
  65550000    4
  65560000   12
  65570000   16
  65580000    9
  65590000   12
  65600000   17
  65610000   18
  65620000   19
  65630000   16
  65640000   14
  65650000   22
  65660000   22
  65670000    8
  65680000   11
  65690000   12
  65700000   13
  65710000   17
  65720000   20
  65730000   18
  65740000   18
  65750000   16
  65760000   15
  65770000   14
  65780000   14
  65790000   18
  65800000    4
  65810000    3
  65820000    2
  65830000    5
  65840000    2
  65850000    2
  65860000    3
  65870000    3
  65880000    6
  65890000   13
  65900000    3
  65910000    4
  65920000    4
  65930000    3
  65940000    3
  65950000    3
  65960000    2
  65970000    3
  65980000    3
  65990000    3
  66000000    5
  66010000    4
  66020000    3
  66030000    4
  66040000    3
  66050000    3
  66060000    4
  66070000    3
  66080000    6
  66090000    3
  66100000    3
  66110000    3
  66120000    3
  66130000    3
  66140000    3
  66150000    2
  66160000    3
  66170000    3
  66180000    3
  66190000    3
  66200000    3
  66210000    4
  66220000    4
  66230000    3
  66240000    3
  66250000    5
  66260000    3
  66270000    4
  66280000    3
  66290000    4
  66300000    4
  66310000    4
  66320000    4
  66330000    3
  66340000    5
  66350000    4
  66360000    5
  66370000    3
  66380000    4
  66390000    3
  66400000    3
  66410000    3
  66420000    5
  66430000   14
  66440000    9
  66450000   14
  66460000    4
  66470000    4
  66480000    3
  66490000    4
  66500000    3
  66510000    4
  66520000    4
  66530000    3
  66540000    3
  66550000    2
  66560000    4
  66570000    4
  66580000    3
  66590000    3
  66600000    5
  66610000    3
  66620000    4
  66630000    3
  66640000    3
  66650000    3
  66660000    3
  66670000    1
  66680000    2
  66690000    2
  66700000    3
  66710000    3
  66720000    3
  66730000    2
  66740000    4
  66750000    2
  66760000    2
  66770000    3
  66780000    2
  66790000    3
  66800000    2
  66810000    3
  66820000    3
  66830000    3
  66840000    3
  66850000    5
  66860000    2
  66870000    4
  66880000    3
  66890000    3
  66900000    3
  66910000    4
  66920000    3
  66930000    3
  66940000    3
  66950000    4
  66960000    3
  66970000    4
  66980000    3
  66990000    3
  67000000    3
  67010000    5
  67020000    3
  67030000    3
  67040000    3
  67050000    3
  67060000    1
  67070000    3
  67080000    3
  67090000    3
  67100000    3
  67110000    3
  67120000    3
  67130000    3
  67140000    3
  67150000    3
  67160000    5
  67170000    5
  67180000    3
  67190000    3
  67200000    4
  67210000    3
  67220000    2
  67230000    4
  67240000    3
  67250000    2
  67260000    3
  67270000    3
  67280000    3
  67290000    3
  67300000    3
  67310000    5
  67320000    3
  67330000    3
  67340000   17
  67350000   14
  67360000   16
  67370000   14
  67380000    9
  67390000    5
  67400000   10
  67410000   15
  67420000   15
  67430000   12
  67440000    6
  67450000   19
  67460000   13
  67470000    7
  67480000    5
  67490000    2
  67500000    3
  67510000    3
  67520000    3
  67530000    4
  67540000    2
  67550000    2
  67560000    2
  67570000    4
  67580000    4
  67590000    4
  67600000    3
  67610000    4
  67620000    3
  67630000    3
  67640000    4
  67650000    3
  67660000    5
  67670000    3
  67680000    3
  67690000    4
  67700000    3
  67710000    3
  67720000    4
  67730000    4
  67740000    3
  67750000    3
  67760000    3
  67770000    3
  67780000    3
  67790000    3
  67800000    4
  67810000    3
  67820000    4
  67830000    3
  67840000   12
  67850000   13
  67860000   16
  67870000   14
  67880000   15
  67890000   13
  67900000   18
  67910000   14
  67920000    3
  67930000    3
  67940000    3
  67950000    2
  67960000    7
  67970000    2
  67980000    2
  67990000    3
  68000000    3
  68010000    4
  68020000    3
  68030000    2
  68040000    3
  68050000    2
  68060000    3
  68070000    3
  68080000    3
  68090000    3
  68100000    3
  68110000    3
  68120000    4
  68130000    3
  68140000    4
  68150000    4
  68160000    3
  68170000    3
  68180000    3
  68190000    3
  68200000    8
  68210000    2
  68220000    3
  68230000    3
  68240000    3
  68250000    4
  68260000    4
  68270000    4
  68280000    3
  68290000    3
  68300000    4
  68310000    3
  68320000    3
  68330000    3
  68340000    2
  68350000    3
  68360000    3
  68370000    4
  68380000    4
  68390000    3
  68400000    3
  68410000    3
  68420000    3
  68430000    4
  68440000    3
  68450000    3
  68460000    3
  68470000    3
  68480000    4
  68490000    2
  68500000    3
  68510000    3
  68520000    3
  68530000    4
  68540000    4
  68550000    3
  68560000    3
  68570000    3
  68580000    4
  68590000    3
  68600000    3
  68610000    3
  68620000    4
  68630000    3
  68640000    3
  68650000    3
  68660000    3
  68670000    3
  68680000    3
  68690000    3
  68700000    3
  68710000    3
  68720000    3
  68730000    3
  68740000    3
  68750000    4
  68760000    3
  68770000    4
  68780000    3
  68790000    4
  68800000    4
  68810000    3
  68820000    2
  68830000    4
  68840000   16
  68850000   11
  68860000    8
  68870000    4
  68880000   11
  68890000   17
  68900000   18
  68910000   23
  68920000   12
  68930000   20
  68940000   14
  68950000   19
  68960000    9
  68970000   14
  68980000    4
  68990000    5
  69000000    5
  69010000    3
  69020000    2
  69030000    3
  69040000    4
  69050000    3
  69060000    3
  69070000    4
  69080000    3
  69090000    5
  69100000    3
  69110000    4
  69120000    4
  69130000    5
  69140000    3
  69150000    3
  69160000    3
  69170000    3
  69180000    3
  69190000    4
  69200000    3
  69210000    2
  69220000    4
  69230000    2
  69240000    3
  69250000    4
  69260000    3
  69270000    2
  69280000    4
  69290000    7
  69300000    4
  69310000    5
  69320000    4
  69330000    5
  69340000    7
  69350000    4
  69360000    5
  69370000    4
  69380000    4
  69390000    2
  69400000    3
  69410000    4
  69420000    3
  69430000    2
  69440000    3
  69450000    4
  69460000    2
  69470000    3
  69480000    4
  69490000    2
  69500000    3
  69510000    3
  69520000    3
  69530000    2
  69540000    3
  69550000    3
  69560000    3
  69570000    3
  69580000    3
  69590000    3
  69600000    2
  69610000    3
  69620000    3
  69630000    4
  69640000    3
  69650000    2
  69660000    3
  69670000    4
  69680000    5
  69690000    3
  69700000    3
  69710000    3
  69720000    2
  69730000    4
  69740000    4
  69750000    4
  69760000    5
  69770000    4
  69780000    3
  69790000    3
  69800000    5
  69810000    4
  69820000    4
  69830000    3
  69840000    4
  69850000    2
  69860000    6
  69870000    4
  69880000   19
  69890000   23
  69900000   23
  69910000   24
  69920000   17
  69930000   16
  69940000   19
  69950000   14
  69960000   19
  69970000    5
  69980000    5
  69990000    5
  70000000    5
  70010000    5
  70020000    6
  70030000    4
  70040000    4
  70050000    2
  70060000    3
  70070000    4
  70080000    3
  70090000    3
  70100000    4
  70110000    5
  70120000    5
  70130000    3
  70140000    5
  70150000    5
  70160000    2
  70170000    5
  70180000    7
  70190000    3
  70200000    3
  70210000    4
  70220000    3
  70230000    5
  70240000    3
  70250000    4
  70260000    6
  70270000    4
  70280000    2
  70290000    5
  70300000    5
  70310000    3
  70320000    5
  70330000    3
  70340000    3
  70350000    4
  70360000    5
  70370000    4
  70380000    5
  70390000    4
  70400000    2
  70410000    3
  70420000    5
  70430000    5
  70440000    6
  70450000    4
  70460000    3
  70470000    5
  70480000    5
  70490000    5
  70500000    2
  70510000    6
  70520000    4
  70530000    5
  70540000    4
  70550000    6
  70560000    8
  70570000    3
  70580000    3
  70590000    4
  70600000    4
  70610000    3
  70620000    2
  70630000    3
  70640000    3
  70650000    3
  70660000    3
  70670000    4
  70680000    3
  70690000    5
  70700000    3
  70710000    3
  70720000    3
  70730000    4
  70740000    2
  70750000    3
  70760000    3
  70770000    3
  70780000    5
  70790000    6
  70800000    3
  70810000    5
  70820000    4
  70830000    2
  70840000    2
  70850000    3
  70860000    3
  70870000    3
  70880000    2
  70890000    4
  70900000    3
  70910000    2
  70920000    5
  70930000    2
  70940000    4
  70950000    5
  70960000    5
  70970000    6
  70980000    3
  70990000    4
  71000000    3
  71010000   16
  71020000    7
  71030000   10
  71040000    4
  71050000    5
  71060000    3
  71070000    3
  71080000    2
  71090000    3
  71100000    3
  71110000    3
  71120000    2
  71130000    2
  71140000    3
  71150000    3
  71160000    2
  71170000    2
  71180000    4
  71190000    3
  71200000    1
  71210000    3
  71220000    4
  71230000    3
  71240000    4
  71250000    2
  71260000    4
  71270000    3
  71280000    3
  71290000    3
  71300000    2
  71310000    2
  71320000    2
  71330000    3
  71340000    3
  71350000    3
  71360000    2
  71370000    1
  71380000    3
  71390000    2
  71400000    3
  71410000    2
  71420000    3
  71430000    3
  71440000    3
  71450000    4
  71460000    2
  71470000    3
  71480000    2
  71490000    3
  71500000    3
  71510000    2
  71520000    2
  71530000    3
  71540000    3
  71550000    7
  71560000    5
  71570000    4
  71580000    3
  71590000    2
  71600000    2
  71610000    4
  71620000    4
  71630000    3
  71640000    4
  71650000    4
  71660000    4
  71670000    4
  71680000    4
  71690000    2
  71700000    4
  71710000    2
  71720000    2
  71730000    2
  71740000    2
  71750000    3
  71760000    3
  71770000    3
  71780000    6
  71790000    3
  71800000    3
  71810000    4
  71820000    3
  71830000    4
  71840000    3
  71850000    3
  71860000    3
  71870000    3
  71880000    3
  71890000    3
  71900000    3
  71910000    3
  71920000    4
  71930000    4
  71940000    4
  71950000    3
  71960000    4
  71970000    3
  71980000    3
  71990000    2
  72000000    3
  72010000    3
  72020000    3
  72030000    6
  72040000    3
  72050000    3
  72060000    3
  72070000    3
  72080000    3
  72090000    3
  72100000    3
  72110000    3
  72120000    2
  72130000    3
  72140000    3
  72150000    4
  72160000    3
  72170000    3
  72180000    4
  72190000    3
  72200000    3
  72210000    2
  72220000    3
  72230000    3
  72240000    3
  72250000    3
  72260000    4
  72270000    3
  72280000    2
  72290000    3
  72300000    4
  72310000    3
  72320000    3
  72330000    4
  72340000    3
  72350000    3
  72360000    4
  72370000    3
  72380000    2
  72390000    5
  72400000    3
  72410000    3
  72420000    3
  72430000    4
  72440000    3
  72450000    6
  72460000    3
  72470000    3
  72480000    4
  72490000    4
  72500000    3
  72510000    9
  72520000    8
  72530000   10
  72540000    9
  72550000    9
  72560000    3
  72570000    3
  72580000    3
  72590000    3
  72600000    3
  72610000    3
  72620000    2
  72630000    3
  72640000    3
  72650000    3
  72660000    4
  72670000    2
  72680000    3
  72690000    5
  72700000    4
  72710000    4
  72720000    4
  72730000    3
  72740000    4
  72750000    3
  72760000    3
  72770000    3
  72780000    1
  72790000    3
  72800000    4
  72810000    3
  72820000    4
  72830000    4
  72840000    2
  72850000    3
  72860000    3
  72870000    3
  72880000    4
  72890000    3
  72900000    5
  72910000    4
  72920000    3
  72930000    5
  72940000    4
  72950000    5
  72960000    7
  72970000    5
  72980000    5
  72990000    7
  73000000    4
  73010000    4
  73020000    2
  73030000    4
  73040000    4
  73050000    5
  73060000    2
  73070000    3
  73080000    3
  73090000    3
  73100000    3
  73110000    3
  73120000    3
  73130000    3
  73140000    3
  73150000    2
  73160000    5
  73170000    5
  73180000    4
  73190000    3
  73200000    5
  73210000    4
  73220000    5
  73230000    3
  73240000    6
  73250000    5
  73260000    4
  73270000    6
  73280000    4
  73290000   10
  73300000    4
  73310000    3
  73320000    3
  73330000    5
  73340000    5
  73350000    4
  73360000    4
  73370000    3
  73380000    4
  73390000    5
  73400000    6
  73410000    4
  73420000    5
  73430000    5
  73440000    5
  73450000    2
  73460000    4
  73470000    3
  73480000    3
  73490000    4
  73500000    3
  73510000    3
  73520000    5
  73530000    4
  73540000    3
  73550000    4
  73560000    3
  73570000    3
  73580000    3
  73590000    3
  73600000    2
  73610000    3
  73620000    2
  73630000    3
  73640000    4
  73650000    2
  73660000    4
  73670000    4
  73680000    3
  73690000    3
  73700000    3
  73710000    3
  73720000    3
  73730000    4
  73740000    4
  73750000    4
  73760000   12
  73770000   15
  73780000   17
  73790000   11
  73800000   19
  73810000   19
  73820000   15
  73830000   12
  73840000   12
  73850000   18
  73860000   12
  73870000   12
  73880000    9
  73890000    4
  73900000    3
  73910000    6
  73920000    5
  73930000    8
  73940000    5
  73950000    4
  73960000    2
  73970000    4
  73980000    4
  73990000    4
  74000000    5
  74010000    4
  74020000    3
  74030000    3
  74040000    4
  74050000    3
  74060000    5
  74070000    4
  74080000    6
  74090000    5
  74100000    8
  74110000    4
  74120000    2
  74130000    4
  74140000    4
  74150000    4
  74160000    4
  74170000    4
  74180000    4
  74190000    5
  74200000    4
  74210000    5
  74220000    4
  74230000    5
  74240000    4
  74250000    3
  74260000    3
  74270000    3
  74280000    3
  74290000    4
  74300000    3
  74310000    4
  74320000    4
  74330000    5
  74340000    2
  74350000    3
  74360000    4
  74370000    8
  74380000   11
  74390000    5
  74400000    7
  74410000    7
  74420000    8
  74430000    4
  74440000    3
  74450000    2
  74460000    4
  74470000    4
  74480000    5
  74490000    5
  74500000    3
  74510000    5
  74520000    4
  74530000    5
  74540000    4
  74550000    5
  74560000    4
  74570000    4
  74580000    5
  74590000    5
  74600000    4
  74610000    3
  74620000    3
  74630000   17
  74640000   13
  74650000   12
  74660000   15
  74670000   12
  74680000   12
  74690000   14
  74700000   12
  74710000   16
  74720000   13
  74730000    4
  74740000    5
  74750000    5
  74760000    6
  74770000    5
  74780000    4
  74790000    4
  74800000    4
  74810000    4
  74820000    3
  74830000    4
  74840000    3
  74850000    2
  74860000    3
  74870000    2
  74880000    2
  74890000    3
  74900000    3
  74910000    2
  74920000    3
  74930000    2
  74940000    3
  74950000    2
  74960000    3
  74970000    3
  74980000    3
  74990000    4
  75000000    4
  75010000    2
  75020000    3
  75030000    4
  75040000    5
  75050000    3
  75060000    3
  75070000    3
  75080000    4
  75090000    3
  75100000    3
  75110000    3
  75120000    4
  75130000    2
  75140000    3
  75150000    4
  75160000    3
  75170000    3
  75180000    4
  75190000    3
  75200000    3
  75210000    3
  75220000   11
  75230000    5
  75240000    4
  75250000    4
  75260000    2
  75270000    3
  75280000    3
  75290000    4
  75300000    4
  75310000    4
  75320000    3
  75330000    3
  75340000   11
  75350000    4
  75360000    3
  75370000    3
  75380000    5
  75390000    5
  75400000    4
  75410000    4
  75420000    3
  75430000    3
  75440000    3
  75450000    2
  75460000    3
  75470000    4
  75480000    4
  75490000    4
  75500000    3
  75510000    3
  75520000    4
  75530000    3
  75540000    3
  75550000    3
  75560000    3
  75570000    4
  75580000    2
  75590000    3
  75600000    3
  75610000    3
  75620000    3
  75630000    3
  75640000    3
  75650000    3
  75660000    2
  75670000    3
  75680000    3
  75690000    4
  75700000    3
  75710000    3
  75720000    3
  75730000    2
  75740000    3
  75750000    3
  75760000    4
  75770000    3
  75780000    2
  75790000    3
  75800000    3
  75810000    2
  75820000    2
  75830000    4
  75840000    3
  75850000    3
  75860000    3
  75870000    3
  75880000    2
  75890000    3
  75900000    3
  75910000    2
  75920000    2
  75930000    2
  75940000    3
  75950000    3
  75960000    3
  75970000    3
  75980000    4
  75990000    6
  76000000    3
  76010000    4
  76020000    3
  76030000    3
  76040000    4
  76050000    4
  76060000    4
  76070000    2
  76080000    3
  76090000    3
  76100000    3
  76110000    2
  76120000    3
  76130000    2
  76140000    3
  76150000    4
  76160000    3
  76170000    2
  76180000    3
  76190000    3
  76200000    3
  76210000    3
  76220000    3
  76230000    4
  76240000    1
  76250000    4
  76260000    4
  76270000    5
  76280000    3
  76290000    2
  76300000    3
  76310000    2
  76320000    4
  76330000    3
  76340000    4
  76350000    3
  76360000    3
  76370000    3
  76380000    2
  76390000    3
  76400000    3
  76410000    4
  76420000    3
  76430000    3
  76440000   16
  76450000   18
  76460000   14
  76470000    4
  76480000    4
  76490000    2
  76500000    3
  76510000    3
  76520000    3
  76530000    3
  76540000    3
  76550000    3
  76560000    3
  76570000    3
  76580000    2
  76590000    3
  76600000    3
  76610000    3
  76620000    8
  76630000    7
  76640000    7
  76650000   19
  76660000   14
  76670000    4
  76680000    3
  76690000    4
  76700000    5
  76710000    6
  76720000    3
  76730000    5
  76740000    3
  76750000    3
  76760000    4
  76770000    3
  76780000    5
  76790000    5
  76800000    3
  76810000    2
  76820000    3
  76830000    4
  76840000    4
  76850000    4
  76860000    3
  76870000    3
  76880000    4
  76890000    3
  76900000    3
  76910000    4
  76920000    3
  76930000    3
  76940000    3
  76950000    3
  76960000    3
  76970000    5
  76980000    2
  76990000    2
  77000000    4
  77010000    4
  77020000    3
  77030000    3
  77040000    3
  77050000    5
  77060000    5
  77070000    4
  77080000    4
  77090000    4
  77100000    3
  77110000    3
  77120000    2
  77130000    3
  77140000    3
  77150000    2
  77160000    4
  77170000    4
  77180000    2
  77190000    3
  77200000    4
  77210000    7
  77220000    3
  77230000    3
  77240000    4
  77250000    3
  77260000   10
  77270000    4
  77280000    4
  77290000    2
  77300000    4
  77310000    4
  77320000    6
  77330000    4
  77340000    3
  77350000    3
  77360000    3
  77370000    3
  77380000    4
  77390000    3
  77400000    3
  77410000    4
  77420000    4
  77430000    4
  77440000    4
  77450000    3
  77460000    5
  77470000    5
  77480000    3
  77490000    3
  77500000    3
  77510000    5
  77520000    3
  77530000    5
  77540000    7
  77550000   15
  77560000   18
  77570000   14
  77580000   19
  77590000   22
  77600000   22
  77610000    8
  77620000    3
  77630000    4
  77640000    5
  77650000    3
  77660000    2
  77670000    5
  77680000    3
  77690000    7
  77700000    4
  77710000    4
  77720000    6
  77730000    5
  77740000   11
  77750000    3
  77760000   15
  77770000    3
  77780000    3
  77790000    3
  77800000    2
  77810000    4
  77820000    3
  77830000    3
  77840000    5
  77850000    7
  77860000    9
  77870000   16
  77880000   20
  77890000   13
  77900000   14
  77910000    6
  77920000    5
  77930000    4
  77940000    5
  77950000    4
  77960000    5
  77970000    4
  77980000    4
  77990000    3
  78000000    3
  78010000    2
  78020000    3
  78030000   10
  78040000   14
  78050000    2
  78060000    5
  78070000    2
  78080000    5
  78090000    8
  78100000   20
  78110000   19
  78120000   10
  78130000   16
  78140000   15
  78150000   21
  78160000   16
  78170000   17
  78180000   15
  78190000   18
  78200000   19
  78210000   17
  78220000   20
  78230000   17
  78240000   20
  78250000   22
  78260000   21
  78270000   23
  78280000   19
  78290000   19
  78300000   19
  78310000   16
  78320000   19
  78330000   12
  78340000    3
  78350000    3
  78360000    4
  78370000    3
  78380000    5
  78390000    4
  78400000    3
  78410000    3
  78420000    4
  78430000    3
  78440000    4
  78450000    3
  78460000    3
  78470000    4
  78480000    3
  78490000    2
  78500000    5
  78510000    4
  78520000    3
  78530000    3
  78540000    4
  78550000    4
  78560000    4
  78570000    3
  78580000    2
  78590000    3
  78600000    3
  78610000    3
  78620000    3
  78630000    2
  78640000    3
  78650000    3
  78660000    4
  78670000    2
  78680000    3
  78690000    5
  78700000    7
  78710000    4
  78720000    5
  78730000    2
  78740000    5
  78750000    5
  78760000    7
  78770000    3
  78780000    3
  78790000    3
  78800000    3
  78810000    2
  78820000    3
  78830000    4
  78840000    3
  78850000    5
  78860000    4
  78870000    5
  78880000    5
  78890000    3
  78900000    4
  78910000    4
  78920000    4
  78930000    4
  78940000    4
  78950000    3
  78960000    2
  78970000    3
  78980000    4
  78990000    2
  79000000    3
  79010000    3
  79020000    2
  79030000    2
  79040000    3
  79050000    4
  79060000    3
  79070000    3
  79080000    4
  79090000    5
  79100000    3
  79110000    2
  79120000    4
  79130000    3
  79140000    3
  79150000    4
  79160000    4
  79170000    4
  79180000    4
  79190000    3
  79200000    3
  79210000    2
  79220000    3
  79230000    2
  79240000    3
  79250000    3
  79260000    3
  79270000    2
  79280000    3
  79290000    3
  79300000    2
  79310000    3
  79320000    3
  79330000    2
  79340000    4
  79350000    3
  79360000    3
  79370000    4
  79380000    4
  79390000    4
  79400000    3
  79410000    2
  79420000    3
  79430000    3
  79440000    3
  79450000    3
  79460000    3
  79470000    2
  79480000   12
  79490000    9
  79500000    3
  79510000    2
  79520000    3
  79530000    2
  79540000    5
  79550000    5
  79560000    4
  79570000    4
  79580000    3
  79590000    2
  79600000    4
  79610000    3
  79620000    2
  79630000    4
  79640000    5
  79650000    3
  79660000    3
  79670000    3
  79680000    3
  79690000    2
  79700000    4
  79710000    2
  79720000    5
  79730000    3
  79740000    2
  79750000    4
  79760000    3
  79770000    3
  79780000    3
  79790000    4
  79800000    5
  79810000    3
  79820000    3
  79830000    3
  79840000    3
  79850000    3
  79860000    2
  79870000    4
  79880000    3
  79890000    3
  79900000    4
  79910000    3
  79920000    3
  79930000    3
  79940000    3
  79950000    3
  79960000    4
  79970000    2
  79980000    2
  79990000    3
  80000000    3
  80000000    3
  80010000    3
  80020000    4
  80030000    3
  80040000    3
  80050000   13
  80060000    2
  80070000    2
  80080000    8
  80090000    4
  80100000    4
  80110000    4
  80120000    3
  80130000    3
  80140000    3
  80150000    3
  80160000    3
  80170000    3
  80180000    4
  80190000    2
  80200000    4
  80210000    4
  80220000    4
  80230000    3
  80240000    3
  80250000    3
  80260000    2
  80270000    3
  80280000    4
  80290000    4
  80300000    4
  80310000    2
  80320000    3
  80330000    5
  80340000    4
  80350000    4
  80360000    3
  80370000    2
  80380000    3
  80390000    3
  80400000    3
  80410000    4
  80420000    4
  80430000    3
  80440000    3
  80450000    2
  80460000    3
  80470000    3
  80480000    2
  80490000    3
  80500000    4
  80510000    5
  80520000    4
  80530000    3
  80540000    3
  80550000    3
  80560000    3
  80570000    3
  80580000    4
  80590000    4
  80600000    3
  80610000    3
  80620000    1
  80630000    3
  80640000    3
  80650000    5
  80660000    4
  80670000    2
  80680000    3
  80690000    2
  80700000    3
  80710000    3
  80720000    2
  80730000    4
  80740000    3
  80750000    2
  80760000    2
  80770000    3
  80780000    4
  80790000    3
  80800000    3
  80810000    3
  80820000    3
  80830000    2
  80840000    2
  80850000    2
  80860000    2
  80870000    3
  80880000    3
  80890000    3
  80900000    2
  80910000    3
  80920000    3
  80930000    5
  80940000    5
  80950000    5
  80960000    2
  80970000    5
  80980000    3
  80990000    3
  81000000    2
  81010000    3
  81020000    2
  81030000    3
  81040000    3
  81050000    4
  81060000    4
  81070000    3
  81080000    2
  81090000    5
  81100000    3
  81110000    3
  81120000    3
  81130000    3
  81140000    3
  81150000    2
  81160000    4
  81170000    3
  81180000    2
  81190000    6
  81200000    6
  81210000    3
  81220000    3
  81230000    3
  81240000    3
  81250000    3
  81260000    3
  81270000    4
  81280000    2
  81290000    4
  81300000    4
  81310000    4
  81320000    3
  81330000    4
  81340000    5
  81350000    5
  81360000    8
  81370000   11
  81380000    3
  81390000    5
  81400000    4
  81410000    4
  81420000    5
  81430000    3
  81440000    3
  81450000    3
  81460000    3
  81470000    4
  81480000    4
  81490000    3
  81500000    5
  81510000    4
  81520000    4
  81530000    3
  81540000    4
  81550000    3
  81560000    4
  81570000    2
  81580000    5
  81590000    4
  81600000    4
  81610000    3
  81620000    5
  81630000    3
  81640000    5
  81650000    5
  81660000    3
  81670000    6
  81680000   11
  81690000    8
  81700000    4
  81710000   10
  81720000   18
  81730000    9
  81740000   16
  81750000   15
  81760000   16
  81770000   14
  81780000    5
  81790000    4
  81800000    3
  81810000    3
  81820000    4
  81830000    5
  81840000    3
  81850000    4
  81860000    3
  81870000    3
  81880000    3
  81890000    3
  81900000    3
  81910000    3
  81920000    3
  81930000    5
  81940000    5
  81950000    3
  81960000    4
  81970000    3
  81980000    4
  81990000    4
  82000000    3
  82010000    3
  82020000    2
  82030000    2
  82040000    4
  82050000    2
  82060000    3
  82070000    3
  82080000    3
  82090000    2
  82100000    3
  82110000    3
  82120000    3
  82130000    3
  82140000    3
  82150000    5
  82160000    3
  82170000   12
  82180000   16
  82190000   14
  82200000    3
  82210000    4
  82220000    4
  82230000    4
  82240000    4
  82250000    3
  82260000    5
  82270000    4
  82280000    5
  82290000    5
  82300000    3
  82310000    4
  82320000    3
  82330000    3
  82340000    3
  82350000    3
  82360000    4
  82370000    4
  82380000    4
  82390000    5
  82400000    5
  82410000    4
  82420000    5
  82430000    3
  82440000    3
  82450000    3
  82460000    2
  82470000    2
  82480000    4
  82490000    3
  82500000    3
  82510000    2
  82520000    3
  82530000    3
  82540000    2
  82550000    3
  82560000    3
  82570000    3
  82580000    3
  82590000    3
  82600000    2
  82610000    3
  82620000    3
  82630000    3
  82640000    5
  82650000    2
  82660000    4
  82670000    3
  82680000    3
  82690000    3
  82700000    2
  82710000    5
  82720000    3
  82730000    3
  82740000    2
  82750000    2
  82760000    3
  82770000    3
  82780000    3
  82790000    3
  82800000    3
  82810000    2
  82820000    2
  82830000    3
  82840000    3
  82850000    3
  82860000    3
  82870000    4
  82880000    4
  82890000    2
  82900000    4
  82910000    3
  82920000    4
  82930000    3
  82940000    3
  82950000    3
  82960000    4
  82970000    3
  82980000    2
  82990000    4
  83000000    4
  83010000    3
  83020000    4
  83030000    3
  83040000    5
  83050000    5
  83060000    5
  83070000    4
  83080000    5
  83090000    3
  83100000    5
  83110000    6
  83120000   10
  83130000    4
  83140000    5
  83150000    5
  83160000    5
  83170000    2
  83180000    3
  83190000    4
  83200000    4
  83210000    5
  83220000    3
  83230000    3
  83240000    4
  83250000    5
  83260000    3
  83270000    6
  83280000    5
  83290000    3
  83300000    4
  83310000    4
  83320000    2
  83330000    3
  83340000    3
  83350000    4
  83360000    4
  83370000    4
  83380000    3
  83390000    3
  83400000    4
  83410000    3
  83420000    5
  83430000    3
  83440000    5
  83450000    5
  83460000    5
  83470000    2
  83480000    4
  83490000    2
  83500000    3
  83510000    3
  83520000    3
  83530000    3
  83540000    4
  83550000    3
  83560000    3
  83570000    3
  83580000    3
  83590000    4
  83600000    3
  83610000    2
  83620000    2
  83630000    3
  83640000    4
  83650000    4
  83660000    5
  83670000    4
  83680000    2
  83690000    2
  83700000    4
  83710000    4
  83720000    2
  83730000    4
  83740000    2
  83750000    3
  83760000    2
  83770000    3
  83780000   11
  83790000   14
  83800000   14
  83810000   16
  83820000   22
  83830000   15
  83840000    4
  83850000    2
  83860000    3
  83870000    4
  83880000    4
  83890000    3
  83900000    3
  83910000    3
  83920000    3
  83930000    3
  83940000    3
  83950000    3
  83960000    3
  83970000    3
  83980000    2
  83990000    2
  84000000    2
  84010000    5
  84020000    5
  84030000    3
  84040000    2
  84050000    2
  84060000    3
  84070000    3
  84080000    2
  84090000    3
  84100000    3
  84110000    4
  84120000    3
  84130000    2
  84140000    3
  84150000    3
  84160000    3
  84170000    3
  84180000    3
  84190000    2
  84200000    3
  84210000    4
  84220000    2
  84230000    3
  84240000    2
  84250000    3
  84260000    3
  84270000    3
  84280000    4
  84290000    5
  84300000    5
  84310000    3
  84320000    3
  84330000    2
  84340000    2
  84350000    3
  84360000    4
  84370000    3
  84380000    5
  84390000    3
  84400000    3
  84410000    2
  84420000    3
  84430000    5
  84440000    4
  84450000    2
  84460000    3
  84470000    2
  84480000    2
  84490000    3
  84500000    3
  84510000    3
  84520000    2
  84530000    3
  84540000    2
  84550000    4
  84560000    4
  84570000    4
  84580000    3
  84590000    4
  84600000    4
  84610000    3
  84620000    4
  84630000    4
  84640000    3
  84650000    2
  84660000    3
  84670000    4
  84680000    3
  84690000    5
  84700000    2
  84710000    3
  84720000    3
  84730000    4
  84740000   19
  84750000    9
  84760000   18
  84770000    3
  84780000    3
  84790000    3
  84800000    4
  84810000    3
  84820000    3
  84830000    2
  84840000    4
  84850000    3
  84860000    4
  84870000    3
  84880000    4
  84890000    4
  84900000    2
  84910000    3
  84920000    3
  84930000    2
  84940000    2
  84950000    2
  84960000    3
  84970000    2
  84980000    4
  84990000    2
  85000000    8
  85010000    2
  85020000   18
  85030000    4
  85040000   16
  85050000   19
  85060000    3
  85070000    5
  85080000    2
  85090000    2
  85100000    3
  85110000    4
  85120000    2
  85130000    3
  85140000    5
  85150000    3
  85160000    3
  85170000    7
  85180000    5
  85190000   19
  85200000   16
  85210000    9
  85220000    3
  85230000    3
  85240000    5
  85250000    3
  85260000    3
  85270000    3
  85280000    3
  85290000    3
  85300000    3
  85310000    3
  85320000    3
  85330000    3
  85340000    4
  85350000    3
  85360000    3
  85370000    4
  85380000    3
  85390000    3
  85400000    4
  85410000    2
  85420000    3
  85430000    3
  85440000    3
  85450000    3
  85460000    3
  85470000    4
  85480000    3
  85490000    3
  85500000    2
  85510000    3
  85520000    4
  85530000    2
  85540000    3
  85550000    4
  85560000    3
  85570000    6
  85580000    3
  85590000    4
  85600000    3
  85610000    5
  85620000    7
  85630000    4
  85640000    3
  85650000    2
  85660000    3
  85670000    5
  85680000    4
  85690000    3
  85700000    1
  85710000    2
  85720000    2
  85730000    2
  85740000    3
  85750000    3
  85760000    4
  85770000    4
  85780000    4
  85790000    4
  85800000    3
  85810000    3
  85820000    2
  85830000    3
  85840000    3
  85850000    3
  85860000    4
  85870000    4
  85880000    3
  85890000    3
  85900000    3
  85910000    4
  85920000    5
  85930000    3
  85940000    3
  85950000    3
  85960000    5
  85970000    3
  85980000    2
  85990000    2
  86000000    3
  86010000    3
  86020000    3
  86030000    3
  86040000    4
  86050000    2
  86060000    2
  86070000    3
  86080000    3
  86090000    3
  86100000    2
  86110000    3
  86120000    3
  86130000    3
  86140000    2
  86150000    3
  86160000    3
  86170000    4
  86180000    3
  86190000   17
  86200000   11
  86210000    4
  86220000    3
  86230000    3
  86240000    3
  86250000    5
  86260000    3
  86270000    3
  86280000    7
  86290000    5
  86300000    4
  86310000    5
  86320000    3
  86330000    5
  86340000    3
  86350000    3
  86360000    3
  86370000    3
  86380000    5
  86390000    3
  86400000    3
  86410000    4
  86420000    3
  86430000    3
  86440000    3
  86450000    4
  86460000    3
  86470000    4
  86480000    3
  86490000    3
  86500000    4
  86510000    5
  86520000    3
  86530000    4
  86540000    3
  86550000    4
  86560000    5
  86570000    4
  86580000    3
  86590000    2
  86600000    4
  86610000    5
  86620000    4
  86630000    5
  86640000    3
  86650000    4
  86660000    3
  86670000    3
  86680000    2
  86690000    2
  86700000    4
  86710000    4
  86720000    4
  86730000    3
  86740000    3
  86750000    3
  86760000    3
  86770000    3
  86780000    3
  86790000    2
  86800000    3
  86810000    3
  86820000    3
  86830000    7
  86840000    4
  86850000    3
  86860000    2
  86870000    4
  86880000    4
  86890000    2
  86900000    4
  86910000    4
  86920000    3
  86930000    4
  86940000    3
  86950000    3
  86960000    3
  86970000    2
  86980000    3
  86990000    4
  87000000    3
  87010000    4
  87020000    3
  87030000    3
  87040000    3
  87050000    4
  87060000    3
  87070000    2
  87080000    2
  87090000    3
  87100000    4
  87110000    4
  87120000    4
  87130000    3
  87140000    2
  87150000    3
  87160000    2
  87170000    3
  87180000    3
  87190000    4
  87200000    6
  87210000    4
  87220000    3
  87230000    4
  87240000    5
  87250000    4
  87260000    3
  87270000    5
  87280000    3
  87290000    2
  87300000    4
  87310000    4
  87320000    5
  87330000    5
  87340000    4
  87350000    3
  87360000    5
  87370000    4
  87380000    4
  87390000    3
  87400000    4
  87410000    4
  87420000    4
  87430000    5
  87440000    2
  87450000    3
  87460000    3
  87470000    4
  87480000    2
  87490000    5
  87500000    9
  87510000    4
  87520000    5
  87530000    3
  87540000    2
  87550000    6
  87560000    4
  87570000    3
  87580000    3
  87590000    3
  87600000    4
  87610000    4
  87620000    4
  87630000    3
  87640000    3
  87650000    3
  87660000    4
  87670000    2
  87680000    3
  87690000    2
  87700000    4
  87710000    3
  87720000    3
  87730000    4
  87740000    2
  87750000    3
  87760000    3
  87770000    3
  87780000    3
  87790000    4
  87800000    3
  87810000    3
  87820000    3
  87830000    4
  87840000    3
  87850000    2
  87860000    2
  87870000    4
  87880000    3
  87890000    4
  87900000    3
  87910000    5
  87920000    4
  87930000    4
  87940000    3
  87950000    4
  87960000    3
  87970000    4
  87980000    2
  87990000    3
  88000000    2
  88010000    4
  88020000    3
  88030000    3
  88040000    3
  88050000    3
  88060000    3
  88070000    3
  88080000    4
  88090000    3
  88100000    5
  88110000    5
  88120000    3
  88130000    2
  88140000    3
  88150000    3
  88160000    3
  88170000    4
  88180000    3
  88190000    3
  88200000    5
  88210000    4
  88220000    3
  88230000    3
  88240000    6
  88250000    3
  88260000    3
  88270000   11
  88280000    2
  88290000    3
  88300000    3
  88310000    2
  88320000    4
  88330000    4
  88340000    3
  88350000    3
  88360000    3
  88370000    4
  88380000    4
  88390000    4
  88400000    3
  88410000    4
  88420000    2
  88430000    2
  88440000    2
  88450000    3
  88460000    3
  88470000    2
  88480000    3
  88490000    3
  88500000    4
  88510000    6
  88520000    3
  88530000    4
  88540000    3
  88550000    4
  88560000    2
  88570000    3
  88580000    4
  88590000    4
  88600000    4
  88610000    4
  88620000    3
  88630000    4
  88640000    5
  88650000    3
  88660000    5
  88670000   18
  88680000   10
  88690000    6
  88700000    2
  88710000    4
  88720000    4
  88730000    2
  88740000    3
  88750000    5
  88760000    4
  88770000    3
  88780000    3
  88790000    4
  88800000    4
  88810000    4
  88820000    4
  88830000    4
  88840000    3
  88850000    4
  88860000    3
  88870000    5
  88880000    4
  88890000    4
  88900000    3
  88910000    4
  88920000    3
  88930000    3
  88940000    4
  88950000    5
  88960000    4
  88970000    3
  88980000    4
  88990000    4
  89000000    4
  89010000    5
  89020000    2
  89030000    3
  89040000    4
  89050000    5
  89060000    4
  89070000    3
  89080000    4
  89090000    3
  89100000    3
  89110000    5
  89120000    4
  89130000    5
  89140000    3
  89150000    5
  89160000    3
  89170000    3
  89180000   15
  89190000    8
  89200000    4
  89210000   15
  89220000   17
  89230000   16
  89240000   18
  89250000   21
  89260000    7
  89270000    4
  89280000    4
  89290000    6
  89300000    4
  89310000    3
  89320000    3
  89330000    2
  89340000    3
  89350000    3
  89360000    2
  89370000    2
  89380000    4
  89390000    8
  89400000    4
  89410000    5
  89420000    4
  89430000    3
  89440000    4
  89450000    3
  89460000    2
  89470000    2
  89480000    3
  89490000    2
  89500000    4
  89510000    5
  89520000    3
  89530000    3
  89540000    3
  89550000    4
  89560000    3
  89570000    3
  89580000    3
  89590000    3
  89600000    4
  89610000    2
  89620000    2
  89630000    3
  89640000    3
  89650000    3
  89660000    3
  89670000    3
  89680000    3
  89690000    3
  89700000    3
  89710000    3
  89720000    3
  89730000    3
  89740000    3
  89750000    3
  89760000    4
  89770000    3
  89780000    2
  89790000    3
  89800000    2
  89810000    3
  89820000    2
  89830000    3
  89840000    4
  89850000    3
  89860000    3
  89870000    3
  89880000    4
  89890000    3
  89900000    2
  89910000    3
  89920000    3
  89930000    4
  89940000    3
  89950000    3
  89960000    3
  89970000    3
  89980000    4
  89990000    2
  90000000    4
  90010000    2
  90020000    4
  90030000    4
  90040000    3
  90050000   16
  90060000   11
  90070000   17
  90080000   13
  90090000    6
  90100000    9
  90110000    7
  90120000    9
  90130000   11
  90140000    3
  90150000    3
  90160000    5
  90170000    3
  90180000    3
  90190000    3
  90200000    3
  90210000    2
  90220000    2
  90230000    2
  90240000    3
  90250000    3
  90260000    3
  90270000    3
  90280000    2
  90290000    3
  90300000    2
  90310000    3
  90320000    4
  90330000    3
  90340000    3
  90350000    4
  90360000    5
  90370000    2
  90380000    7
  90390000    3
  90400000    2
  90410000    3
  90420000    3
  90430000    3
  90440000    4
  90450000    4
  90460000    3
  90470000    3
  90480000    4
  90490000    3
  90500000    2
  90510000    3
  90520000    3
  90530000    3
  90540000    3
  90550000    2
  90560000    4
  90570000    3
  90580000    3
  90590000    3
  90600000    4
  90610000    2
  90620000    4
  90630000    3
  90640000    4
  90650000    3
  90660000    3
  90670000    2
  90680000    3
  90690000    3
  90700000    3
  90710000    4
  90720000    4
  90730000    3
  90740000    3
  90750000    3
  90760000    3
  90770000    4
  90780000    4
  90790000    4
  90800000    3
  90810000    3
  90820000    3
  90830000    4
  90840000    3
  90850000    2
  90860000    3
  90870000    8
  90880000    4
  90890000    2
  90900000    2
  90910000    3
  90920000    4
  90930000    3
  90940000    3
  90950000    3
  90960000    3
  90970000    5
  90980000    3
  90990000    3
  91000000    3
  91010000    4
  91020000    3
  91030000    4
  91040000    2
  91050000    3
  91060000    3
  91070000    3
  91080000    3
  91090000    3
  91100000    3
  91110000    4
  91120000    3
  91130000    3
  91140000    3
  91150000    3
  91160000    2
  91170000    5
  91180000    3
  91190000    2
  91200000    3
  91210000    4
  91220000    2
  91230000    4
  91240000    3
  91250000    3
  91260000    3
  91270000    3
  91280000    3
  91290000    4
  91300000    2
  91310000    3
  91320000    4
  91330000    4
  91340000    3
  91350000    4
  91360000    2
  91370000    4
  91380000    2
  91390000    4
  91400000    2
  91410000    3
  91420000    3
  91430000    2
  91440000    2
  91450000    3
  91460000    3
  91470000    4
  91480000    4
  91490000    3
  91500000    4
  91510000    3
  91520000    3
  91530000    2
  91540000    3
  91550000    2
  91560000    3
  91570000    3
  91580000    5
  91590000    5
  91600000    3
  91610000    3
  91620000    5
  91630000    4
  91640000    4
  91650000    4
  91660000    4
  91670000    3
  91680000    4
  91690000    3
  91700000    3
  91710000    4
  91720000    3
  91730000    3
  91740000    4
  91750000    4
  91760000    3
  91770000    5
  91780000    3
  91790000    3
  91800000    3
  91810000    4
  91820000    3
  91830000    2
  91840000    4
  91850000    6
  91860000    4
  91870000    3
  91880000    2
  91890000    3
  91900000    5
  91910000    5
  91920000    4
  91930000    3
  91940000    3
  91950000    5
  91960000    5
  91970000    4
  91980000    4
  91990000    4
  92000000    5
  92010000    2
  92020000    3
  92030000    3
  92040000    4
  92050000    3
  92060000    3
  92070000    3
  92080000    3
  92090000    2
  92100000    4
  92110000    3
  92120000    2
  92130000    3
  92140000    4
  92150000    4
  92160000    4
  92170000    3
  92180000    2
  92190000    4
  92200000    2
  92210000    3
  92220000    3
  92230000    3
  92240000    3
  92250000    3
  92260000    4
  92270000    3
  92280000    3
  92290000    6
  92300000    3
  92310000    3
  92320000    3
  92330000    3
  92340000    3
  92350000    2
  92360000    2
  92370000    2
  92380000    4
  92390000    4
  92400000    2
  92410000    2
  92420000    3
  92430000    3
  92440000    3
  92450000    2
  92460000    3
  92470000    3
  92480000    4
  92490000    3
  92500000    3
  92510000    3
  92520000    3
  92530000    4
  92540000    2
  92550000    4
  92560000    3
  92570000    4
  92580000    3
  92590000    3
  92600000    4
  92610000    3
  92620000    2
  92630000    2
  92640000    3
  92650000    3
  92660000    4
  92670000    5
  92680000    2
  92690000    4
  92700000    4
  92710000    4
  92720000    3
  92730000    4
  92740000    4
  92750000    5
  92760000    3
  92770000    2
  92780000    4
  92790000    2
  92800000   12
  92810000   15
  92820000    2
  92830000    3
  92840000    8
  92850000    4
  92860000    3
  92870000    3
  92880000    3
  92890000    4
  92900000    3
  92910000    4
  92920000    3
  92930000    3
  92940000    2
  92950000    3
  92960000    3
  92970000    4
  92980000    3
  92990000    5
  93000000    3
  93010000    4
  93020000    3
  93030000    4
  93040000    4
  93050000    2
  93060000    3
  93070000    3
  93080000    3
  93090000    4
  93100000    3
  93110000    3
  93120000    3
  93130000    3
  93140000    4
  93150000    3
  93160000    3
  93170000    3
  93180000    3
  93190000    2
  93200000    3
  93210000    3
  93220000    4
  93230000    3
  93240000    3
  93250000    3
  93260000    3
  93270000    2
  93280000    3
  93290000    3
  93300000    3
  93310000    3
  93320000    3
  93330000    3
  93340000    3
  93350000    4
  93360000    3
  93370000    2
  93380000    3
  93390000    4
  93400000    3
  93410000    3
  93420000    3
  93430000    3
  93440000    5
  93450000    4
  93460000    4
  93470000    2
  93480000    3
  93490000    5
  93500000    3
  93510000    3
  93520000    3
  93530000    4
  93540000   15
  93550000   15
  93560000   10
  93570000    5
  93580000   14
  93590000   16
  93600000   17
  93610000   14
  93620000   13
  93630000    2
  93640000    5
  93650000    3
  93660000    3
  93670000    4
  93680000    3
  93690000    4
  93700000    3
  93710000    3
  93720000    2
  93730000    3
  93740000    3
  93750000    3
  93760000    3
  93770000    3
  93780000    4
  93790000    1
  93800000    3
  93810000    4
  93820000    3
  93830000    4
  93840000    4
  93850000    3
  93860000    4
  93870000    5
  93880000    4
  93890000    9
  93900000    5
  93910000    3
  93920000    9
  93930000    2
  93940000    3
  93950000    2
  93960000    3
  93970000    2
  93980000    2
  93990000    2
  94000000    2
  94010000    3
  94020000    2
  94030000    3
  94040000    2
  94050000    3
  94060000    3
  94070000    3
  94080000    3
  94090000    3
  94100000    3
  94110000    3
  94120000    3
  94130000    4
  94140000    4
  94150000    3
  94160000    4
  94170000    3
  94180000    3
  94190000    3
  94200000    4
  94210000    4
  94220000    5
  94230000    4
  94240000    4
  94250000    3
  94260000    3
  94270000    4
  94280000    3
  94290000    5
  94300000    4
  94310000    4
  94320000    3
  94330000    3
  94340000    4
  94350000    3
  94360000    3
  94370000    4
  94380000    3
  94390000    4
  94400000    4
  94410000    4
  94420000    3
  94430000    3
  94440000    4
  94450000    2
  94460000    3
  94470000    3
  94480000    4
  94490000    2
  94500000    3
  94510000    3
  94520000    3
  94530000    3
  94540000    5
  94550000    4
  94560000    3
  94570000    2
  94580000    3
  94590000    5
  94600000    3
  94610000    4
  94620000    2
  94630000    5
  94640000    5
  94650000    3
  94660000    3
  94670000    3
  94680000    3
  94690000    5
  94700000    4
  94710000    2
  94720000    3
  94730000    3
  94740000    2
  94750000    3
  94760000    2
  94770000    3
  94780000    3
  94790000    4
  94800000    3
  94810000    3
  94820000    2
  94830000    3
  94840000    3
  94850000    3
  94860000    3
  94870000    3
  94880000    4
  94890000    3
  94900000    3
  94910000    2
  94920000    3
  94930000    3
  94940000    3
  94950000    3
  94960000    3
  94970000    4
  94980000    3
  94990000    4
  95000000    3
  95010000    2
  95020000    3
  95030000    3
  95040000    3
  95050000    2
  95060000    3
  95070000    3
  95080000    2
  95090000    3
  95100000    3
  95110000    3
  95120000    2
  95130000    4
  95140000    3
  95150000    3
  95160000    3
  95170000    2
  95180000    3
  95190000    3
  95200000    3
  95210000    3
  95220000    3
  95230000    2
  95240000    4
  95250000    2
  95260000    2
  95270000    3
  95280000    3
  95290000    3
  95300000    2
  95310000    3
  95320000    3
  95330000    2
  95340000    3
  95350000    3
  95360000    2
  95370000    2
  95380000    3
  95390000    3
  95400000    4
  95410000    2
  95420000    5
  95430000    3
  95440000    3
  95450000   11
  95460000    3
  95470000    3
  95480000    5
  95490000    3
  95500000    3
  95510000    3
  95520000    4
  95530000    3
  95540000    4
  95550000    3
  95560000    4
  95570000    9
  95580000    3
  95590000    3
  95600000    3
  95610000    3
  95620000    3
  95630000    3
  95640000    3
  95650000    3
  95660000    3
  95670000    2
  95680000    2
  95690000    2
  95700000    2
  95710000    3
  95720000    4
  95730000    3
  95740000    2
  95750000    4
  95760000    4
  95770000    4
  95780000    3
  95790000    3
  95800000    6
  95810000    3
  95820000    3
  95830000    6
  95840000    4
  95850000    3
  95860000    2
  95870000    3
  95880000    4
  95890000    4
  95900000    4
  95910000    4
  95920000    4
  95930000    4
  95940000    3
  95950000    2
  95960000    5
  95970000    5
  95980000    5
  95990000    4
  96000000    3
  96010000    3
  96020000    4
  96030000    3
  96040000    3
  96050000    3
  96060000    3
  96070000    2
  96080000    3
  96090000    2
  96100000    3
  96110000    3
  96120000    4
  96130000    2
  96140000    3
  96150000    3
  96160000    4
  96170000    3
  96180000    3
  96190000    4
  96200000    4
  96210000    4
  96220000    4
  96230000    5
  96240000    3
  96250000    3
  96260000    3
  96270000    3
  96280000    4
  96290000    3
  96300000    5
  96310000    3
  96320000    4
  96330000    3
  96340000    4
  96350000    3
  96360000    3
  96370000    4
  96380000    2
  96390000    3
  96400000    3
  96410000    3
  96420000    3
  96430000    3
  96440000    2
  96450000    3
  96460000    4
  96470000    3
  96480000    2
  96490000    4
  96500000    4
  96510000    5
  96520000    3
  96530000    3
  96540000    3
  96550000    3
  96560000    3
  96570000    4
  96580000    3
  96590000    4
  96600000    3
  96610000    3
  96620000    3
  96630000    2
  96640000    3
  96650000    3
  96660000    2
  96670000    4
  96680000    3
  96690000    4
  96700000    2
  96710000    4
  96720000    3
  96730000    3
  96740000    3
  96750000    4
  96760000    2
  96770000    6
  96780000   15
  96790000   10
  96800000    3
  96810000    2
  96820000    3
  96830000    8
  96840000    4
  96850000    4
  96860000    3
  96870000    2
  96880000    3
  96890000    4
  96900000    3
  96910000    4
  96920000    3
  96930000    3
  96940000    3
  96950000    5
  96960000    2
  96970000    6
  96980000    3
  96990000    3
  97000000    4
  97010000    3
  97020000    3
  97030000    2
  97040000    2
  97050000    3
  97060000    3
  97070000    2
  97080000    4
  97090000    2
  97100000    3
  97110000    2
  97120000    3
  97130000    2
  97140000    2
  97150000    3
  97160000    3
  97170000    3
  97180000    3
  97190000    3
  97200000    2
  97210000    3
  97220000    3
  97230000    4
  97240000    3
  97250000    3
  97260000    3
  97270000    2
  97280000    3
  97290000    2
  97300000    3
  97310000    3
  97320000    4
  97330000    3
  97340000    3
  97350000    2
  97360000    2
  97370000    3
  97380000    5
  97390000    3
  97400000    4
  97410000    6
  97420000    5
  97430000    5
  97440000    4
  97450000    4
  97460000    4
  97470000    5
  97480000    5
  97490000    4
  97500000    5
  97510000   16
  97520000    9
  97530000   15
  97540000    4
  97550000    4
  97560000    4
  97570000    4
  97580000    4
  97590000    4
  97600000    4
  97610000    4
  97620000    2
  97630000    4
  97640000    3
  97650000    2
  97660000    4
  97670000    4
  97680000    4
  97690000    3
  97700000    3
  97710000    5
  97720000    4
  97730000    4
  97740000    4
  97750000    1
  97760000    3
  97770000    3
  97780000    3
  97790000    3
  97800000    3
  97810000    3
  97820000    3
  97830000    3
  97840000    2
  97850000    2
  97860000    3
  97870000    3
  97880000    2
  97890000    2
  97900000    3
  97910000    4
  97920000    3
  97930000    3
  97940000    3
  97950000    3
  97960000    3
  97970000    3
  97980000    4
  97990000    7
  98000000    4
  98010000    3
  98020000    3
  98030000    4
  98040000    3
  98050000    7
  98060000    4
  98070000    4
  98080000    3
  98090000    3
  98100000    2
  98110000    2
  98120000    2
  98130000    3
  98140000    3
  98150000    2
  98160000    3
  98170000    4
  98180000    2
  98190000    2
  98200000    3
  98210000    2
  98220000    3
  98230000    3
  98240000    2
  98250000    4
  98260000    3
  98270000    4
  98280000    2
  98290000    4
  98300000    4
  98310000    3
  98320000    4
  98330000    4
  98340000    3
  98350000    3
  98360000    2
  98370000    3
  98380000    2
  98390000    4
  98400000    4
  98410000    2
  98420000    3
  98430000    2
  98440000    2
  98450000    3
  98460000    3
  98470000    4
  98480000    3
  98490000    4
  98500000    2
  98510000    3
  98520000    4
  98530000    2
  98540000    2
  98550000    2
  98560000    5
  98570000    3
  98580000    3
  98590000    4
  98600000    4
  98610000    9
  98620000    3
  98630000    3
  98640000    3
  98650000    2
  98660000    3
  98670000    3
  98680000    3
  98690000    3
  98700000    4
  98710000    5
  98720000    5
  98730000    4
  98740000    3
  98750000    3
  98760000    3
  98770000    4
  98780000    3
  98790000    3
  98800000    3
  98810000    3
  98820000    2
  98830000    4
  98840000    4
  98850000    2
  98860000    3
  98870000    3
  98880000    6
  98890000    5
  98900000    4
  98910000    3
  98920000    3
  98930000    2
  98940000    3
  98950000    4
  98960000    3
  98970000    2
  98980000    3
  98990000    3
  99000000    2
  99010000    2
  99020000    2
  99030000    2
  99040000    2
  99050000    2
  99060000    3
  99070000    4
  99080000    3
  99090000    3
  99100000    3
  99110000    2
  99120000    3
  99130000    2
  99140000    3
  99150000    3
  99160000    4
  99170000    3
  99180000    3
  99190000    3
  99200000    2
  99210000    1
  99220000    3
  99230000    3
  99240000    3
  99250000    3
  99260000    3
  99270000    3
  99280000    2
  99290000    4
  99300000    3
  99310000    2
  99320000    2
  99330000    3
  99340000    2
  99350000    3
  99360000    4
  99370000    3
  99380000    2
  99390000    3
  99400000    2
  99410000    3
  99420000    1
  99430000    2
  99440000    3
  99450000    4
  99460000    3
  99470000    3
  99480000    2
  99490000    4
  99500000    4
  99510000    2
  99520000    3
  99530000    3
  99540000    3
  99550000    2
  99560000    6
  99570000    3
  99580000    3
  99590000    3
  99600000    2
  99610000    3
  99620000    4
  99630000    3
  99640000    4
  99650000    4
  99660000    3
  99670000    1
  99680000    4
  99690000    3
  99700000    3
  99710000    2
  99720000    3
  99730000    2
  99740000    5
  99750000    3
  99760000    5
  99770000    7
  99780000    4
  99790000    4
  99800000    3
  99810000    4
  99820000    6
  99830000    2
  99840000    3
  99850000    5
  99860000    3
  99870000    3
  99880000    4
  99890000    3
  99900000    3
  99910000    3
  99920000    4
  99930000    3
  99940000    3
  99950000    2
  99960000    5
  99970000    4
  99980000    5
  99990000    4
 100000000    2
 100000000    2
 100010000    3
 100020000    4
 100030000    2
 100040000    3
 100050000    3
 100060000    2
 100070000    3
 100080000    4
 100090000    4
 100100000    3
 100110000    3
 100120000    3
 100130000    3
 100140000    4
 100150000    2
 100160000    3
 100170000    3
 100180000    3
 100190000    2
 100200000    3
 100210000    3
 100220000    3
 100230000    4
 100240000    4
 100250000    3
 100260000    3
 100270000    3
 100280000    4
 100290000    3
 100300000    3
 100310000    4
 100320000    4
 100330000    5
 100340000    5
 100350000    7
 100360000    4
 100370000    2
 100380000    3
 100390000    7
 100400000    7
 100410000    5
 100420000    3
 100430000    5
 100440000    8
 100450000    5
 100460000    6
 100470000    3
 100480000    4
 100490000    4
 100500000    6
 100510000    7
 100520000    4
 100530000    3
 100540000    2
 100550000    2
 100560000    3
 100570000    3
 100580000    3
 100590000    3
 100600000    3
 100610000    4
 100620000    4
 100630000    4
 100640000    4
 100650000    5
 100660000    3
 100670000    5
 100680000    4
 100690000    3
 100700000    4
 100710000    3
 100720000    2
 100730000    2
 100740000    3
 100750000    4
 100760000    5
 100770000    5
 100780000    4
 100790000    4
 100800000    3
 100810000    5
 100820000    5
 100830000    4
 100840000    3
 100850000    4
 100860000    3
 100870000    3
 100880000    4
 100890000    5
 100900000    2
 100910000    4
 100920000    3
 100930000    4
 100940000    4
 100950000    4
 100960000    4
 100970000    4
 100980000    4
 100990000    3
 101000000   13
 101010000   11
 101020000    7
 101030000    8
 101040000    3
 101050000    3
 101060000    2
 101070000    4
 101080000    3
 101090000    4
 101100000    3
 101110000    2
 101120000    3
 101130000    5
 101140000    3
 101150000    5
 101160000    4
 101170000   15
 101180000    4
 101190000    2
 101200000    2
 101210000    4
 101220000    2
 101230000    4
 101240000    3
 101250000    3
 101260000    3
 101270000    3
 101280000    3
 101290000    4
 101300000    5
 101310000    4
 101320000    3
 101330000    3
 101340000    3
 101350000    3
 101360000    4
 101370000    5
 101380000    4
 101390000    3
 101400000    3
 101410000    3
 101420000    7
 101430000    4
 101440000    4
 101450000    4
 101460000    2
 101470000    4
 101480000    3
 101490000    5
 101500000    3
 101510000    4
 101520000    3
 101530000    3
 101540000    4
 101550000    3
 101560000   10
 101570000    3
 101580000    3
 101590000    4
 101600000    2
 101610000    3
 101620000    4
 101630000    2
 101640000    3
 101650000    3
 101660000    3
 101670000    4
 101680000    3
 101690000    4
 101700000    5
 101710000    4
 101720000    2
 101730000    4
 101740000    4
 101750000    3
 101760000    3
 101770000    3
 101780000    2
 101790000    3
 101800000    3
 101810000    3
 101820000    3
 101830000    3
 101840000    3
 101850000    3
 101860000    3
 101870000    2
 101880000    4
 101890000    4
 101900000    3
 101910000    4
 101920000    3
 101930000    4
 101940000    5
 101950000    3
 101960000    3
 101970000    2
 101980000    3
 101990000    3
 102000000    8
 102010000    2
 102020000    5
 102030000    4
 102040000    2
 102050000    3
 102060000    4
 102070000    3
 102080000    4
 102090000    3
 102100000    3
 102110000    4
 102120000    4
 102130000    4
 102140000    2
 102150000    4
 102160000    3
 102170000    5
 102180000    6
 102190000    4
 102200000    3
 102210000    5
 102220000    2
 102230000    4
 102240000    4
 102250000    5
 102260000    7
 102270000    4
 102280000    5
 102290000    4
 102300000    5
 102310000    3
 102320000    5
 102330000    4
 102340000    4
 102350000    3
 102360000    3
 102370000    3
 102380000    4
 102390000    3
 102400000    3
 102410000    4
 102420000    2
 102430000    3
 102440000    5
 102450000    3
 102460000    4
 102470000    4
 102480000    4
 102490000    4
 102500000    3
 102510000    4
 102520000    4
 102530000    5
 102540000    4
 102550000    3
 102560000    3
 102570000    3
 102580000    3
 102590000    4
 102600000    3
 102610000    4
 102620000    3
 102630000    2
 102640000    3
 102650000    3
 102660000    3
 102670000    3
 102680000    2
 102690000    3
 102700000    3
 102710000    3
 102720000    3
 102730000    4
 102740000    3
 102750000    4
 102760000    3
 102770000    4
 102780000    3
 102790000   13
 102800000    3
 102810000    4
 102820000    4
 102830000    4
 102840000    4
 102850000    5
 102860000    2
 102870000    4
 102880000    4
 102890000    4
 102900000    5
 102910000    3
 102920000    4
 102930000    3
 102940000    2
 102950000    3
 102960000    5
 102970000    2
 102980000    3
 102990000    4
 103000000    4
 103010000    4
 103020000    3
 103030000    4
 103040000    2
 103050000    3
 103060000    3
 103070000    5
 103080000    4
 103090000    3
 103100000    4
 103110000    4
 103120000    4
 103130000    3
 103140000    2
 103150000    4
 103160000    3
 103170000    3
 103180000    5
 103190000   15
 103200000   16
 103210000   14
 103220000   17
 103230000   19
 103240000   21
 103250000   16
 103260000   26
 103270000   24
 103280000   18
 103290000   23
 103300000   19
 103310000   21
 103320000   21
 103330000   21
 103340000   21
 103350000   21
 103360000   15
 103370000   18
 103380000   16
 103390000   13
 103400000   18
 103410000   15
 103420000   21
 103430000   18
 103440000   18
 103450000   16
 103460000   14
 103470000   18
 103480000   22
 103490000   17
 103500000   20
 103510000   20
 103520000   15
 103530000   17
 103540000    8
 103550000    4
 103560000    5
 103570000    3
 103580000    5
 103590000    6
 103600000    3
 103610000    4
 103620000    3
 103630000    3
 103640000    4
 103650000    4
 103660000    5
 103670000    3
 103680000    4
 103690000    4
 103700000    3
 103710000    3
 103720000    3
 103730000    3
 103740000    4
 103750000    4
 103760000    5
 103770000    4
 103780000    4
 103790000    3
 103800000    3
 103810000    3
 103820000    2
 103830000    3
 103840000    3
 103850000    3
 103860000    4
 103870000    4
 103880000    3
 103890000    5
 103900000    3
 103910000    4
 103920000    3
 103930000    4
 103940000    3
 103950000    4
 103960000    4
 103970000    4
 103980000    2
 103990000    2
 104000000    3
 104010000    3
 104020000    3
 104030000    3
 104040000    4
 104050000    2
 104060000    3
 104070000    3
 104080000    2
 104090000    3
 104100000    3
 104110000    4
 104120000    4
 104130000    3
 104140000    4
 104150000    3
 104160000    3
 104170000    3
 104180000    4
 104190000    3
 104200000    4
 104210000    3
 104220000    3
 104230000    3
 104240000    4
 104250000    2
 104260000    4
 104270000    4
 104280000    3
 104290000    3
 104300000    4
 104310000    3
 104320000    3
 104330000    4
 104340000    3
 104350000    2
 104360000    4
 104370000    4
 104380000    3
 104390000    3
 104400000    4
 104410000    4
 104420000    4
 104430000    3
 104440000    4
 104450000    3
 104460000    2
 104470000    3
 104480000    3
 104490000    3
 104500000    2
 104510000    3
 104520000    2
 104530000    4
 104540000    4
 104550000   12
 104560000    9
 104570000   17
 104580000   12
 104590000    3
 104600000    4
 104610000    3
 104620000    2
 104630000    4
 104640000    2
 104650000    5
 104660000    4
 104670000    5
 104680000    3
 104690000    6
 104700000    2
 104710000    2
 104720000    2
 104730000    5
 104740000    6
 104750000    3
 104760000    3
 104770000    3
 104780000    4
 104790000    4
 104800000    4
 104810000    3
 104820000    4
 104830000    5
 104840000    3
 104850000    3
 104860000    5
 104870000   11
 104880000    5
 104890000   12
 104900000   18
 104910000   16
 104920000    5
 104930000    4
 104940000    2
 104950000    4
 104960000    3
 104970000    9
 104980000   14
 104990000   13
 105000000    2
 105010000    3
 105020000    3
 105030000    3
 105040000    2
 105050000    2
 105060000    4
 105070000    4
 105080000    4
 105090000    3
 105100000    3
 105110000    3
 105120000    3
 105130000    3
 105140000    3
 105150000    2
 105160000    5
 105170000    3
 105180000    3
 105190000    6
 105200000    3
 105210000    3
 105220000    4
 105230000    3
 105240000    2
 105250000    4
 105260000    4
 105270000    4
 105280000    3
 105290000    5
 105300000    4
 105310000    2
 105320000    2
 105330000    3
 105340000    2
 105350000    4
 105360000    3
 105370000    4
 105380000    3
 105390000    2
 105400000    2
 105410000    3
 105420000    4
 105430000    4
 105440000    4
 105450000    4
 105460000    4
 105470000    4
 105480000    3
 105490000    3
 105500000    4
 105510000    7
 105520000    4
 105530000    4
 105540000    4
 105550000    3
 105560000    4
 105570000    5
 105580000    4
 105590000    4
 105600000    5
 105610000    3
 105620000    3
 105630000    4
 105640000    3
 105650000    4
 105660000    6
 105670000   13
 105680000    5
 105690000    5
 105700000    5
 105710000    3
 105720000    2
 105730000    3
 105740000    2
 105750000    4
 105760000    4
 105770000    4
 105780000    2
 105790000    4
 105800000    2
 105810000    3
 105820000    6
 105830000    3
 105840000    4
 105850000    3
 105860000    4
 105870000    3
 105880000    4
 105890000    2
 105900000    2
 105910000    3
 105920000    3
 105930000    5
 105940000    5
 105950000    2
 105960000    4
 105970000    3
 105980000    3
 105990000    2
 106000000    4
 106010000    3
 106020000    2
 106030000    4
 106040000    4
 106050000    5
 106060000   15
 106070000    8
 106080000   19
 106090000   22
 106100000   20
 106110000   21
 106120000   24
 106130000   22
 106140000   16
 106150000   21
 106160000   21
 106170000   20
 106180000   21
 106190000   19
 106200000   20
 106210000   18
 106220000   17
 106230000   16
 106240000   19
 106250000   19
 106260000   18
 106270000   19
 106280000   18
 106290000   22
 106300000   21
 106310000   18
 106320000   14
 106330000    4
 106340000    7
 106350000    5
 106360000   19
 106370000   19
 106380000   11
 106390000   21
 106400000   13
 106410000   19
 106420000   22
 106430000   12
 106440000   19
 106450000   14
 106460000   15
 106470000   13
 106480000   19
 106490000   21
 106500000   19
 106510000   17
 106520000   17
 106530000   14
 106540000    3
 106550000   16
 106560000   11
 106570000   18
 106580000   21
 106590000   21
 106600000   18
 106610000    3
 106620000    4
 106630000    3
 106640000    3
 106650000    3
 106660000    3
 106670000    3
 106680000    3
 106690000    3
 106700000    2
 106710000    3
 106720000    3
 106730000    4
 106740000    5
 106750000    4
 106760000    3
 106770000    5
 106780000    3
 106790000    4
 106800000    5
 106810000    2
 106820000    4
 106830000    4
 106840000    3
 106850000    3
 106860000    5
 106870000    4
 106880000    3
 106890000    4
 106900000    5
 106910000    4
 106920000    3
 106930000    5
 106940000    5
 106950000    3
 106960000    4
 106970000    4
 106980000    2
 106990000    3
 107000000    3
 107010000    3
 107020000    3
 107030000    2
 107040000    2
 107050000    3
 107060000    3
 107070000    3
 107080000    3
 107090000    1
 107100000   12
 107110000   11
 107120000    3
 107130000    1
 107140000    3
 107150000    3
 107160000    4
 107170000    4
 107180000    4
 107190000    3
 107200000    3
 107210000    3
 107220000    4
 107230000    3
 107240000    2
 107250000    3
 107260000    2
 107270000    4
 107280000    3
 107290000    4
 107300000    3
 107310000    2
 107320000    2
 107330000    6
 107340000    3
 107350000    3
 107360000    4
 107370000    4
 107380000    2
 107390000    4
 107400000    4
 107410000    3
 107420000    4
 107430000    5
 107440000    5
 107450000    4
 107460000    3
 107470000    4
 107480000   15
 107490000   18
 107500000    8
 107510000    7
 107520000    3
 107530000    3
 107540000    4
 107550000    3
 107560000    3
 107570000    3
 107580000    3
 107590000    2
 107600000    3
 107610000    4
 107620000    4
 107630000    3
 107640000    5
 107650000    4
 107660000    3
 107670000    3
 107680000    3
 107690000    5
 107700000    4
 107710000    4
 107720000    3
 107730000    4
 107740000    2
 107750000    4
 107760000    4
 107770000    4
 107780000    4
 107790000    2
 107800000    4
 107810000    4
 107820000    4
 107830000    3
 107840000    4
 107850000    7
 107860000    7
 107870000    5
 107880000    4
 107890000    4
 107900000    2
 107910000    2
 107920000    2
 107930000    2
 107940000    3
 107950000    4
 107960000    3
 107970000    4
 107980000    4
 107990000    5
 108000000    5
 108010000    4
 108020000    3
 108030000    3
 108040000    2
 108050000    3
 108060000    3
 108070000    4
 108080000    2
 108090000    3
 108100000    3
 108110000    3
 108120000    5
 108130000    4
 108140000    4
 108150000    2
 108160000    5
 108170000    4
 108180000    3
 108190000    2
 108200000    3
 108210000    5
 108220000    4
 108230000    3
 108240000    3
 108250000    3
 108260000    4
 108270000    2
 108280000    4
 108290000    2
 108300000    3
 108310000    3
 108320000    2
 108330000    3
 108340000    2
 108350000    3
 108360000    3
 108370000    4
 108380000    4
 108390000    2
 108400000    5
 108410000    3
 108420000    4
 108430000    3
 108440000    3
 108450000    4
 108460000    3
 108470000    4
 108480000    3
 108490000    5
 108500000    8
 108510000    6
 108520000   12
 108530000    3
 108540000    5
 108550000    3
 108560000    5
 108570000    5
 108580000    3
 108590000    3
 108600000    4
 108610000    4
 108620000    5
 108630000    3
 108640000    3
 108650000    3
 108660000    4
 108670000    4
 108680000    2
 108690000    4
 108700000    4
 108710000    4
 108720000    3
 108730000    2
 108740000    3
 108750000    3
 108760000    3
 108770000    2
 108780000    4
 108790000    3
 108800000    3
 108810000    3
 108820000    3
 108830000    3
 108840000    3
 108850000    2
 108860000    3
 108870000    3
 108880000    3
 108890000    4
 108900000    2
 108910000    4
 108920000    4
 108930000    4
 108940000    3
 108950000    3
 108960000    5
 108970000    4
 108980000    4
 108990000    3
 109000000    3
 109010000    3
 109020000    2
 109030000    2
 109040000    3
 109050000    3
 109060000    3
 109070000    2
 109080000    2
 109090000    2
 109100000    2
 109110000    3
 109120000    3
 109130000    3
 109140000    3
 109150000    3
 109160000    3
 109170000    2
 109180000    5
 109190000    4
 109200000    3
 109210000    2
 109220000    3
 109230000    4
 109240000    4
 109250000    2
 109260000    3
 109270000    4
 109280000    3
 109290000    3
 109300000    3
 109310000    3
 109320000    2
 109330000    2
 109340000    4
 109350000    5
 109360000    5
 109370000    4
 109380000    4
 109390000    4
 109400000    3
 109410000    4
 109420000    4
 109430000    4
 109440000    2
 109450000    3
 109460000    4
 109470000    2
 109480000    3
 109490000    5
 109500000    3
 109510000    4
 109520000    3
 109530000    5
 109540000    5
 109550000    5
 109560000    3
 109570000    4
 109580000    5
 109590000    3
 109600000    2
 109610000    4
 109620000    4
 109630000    3
 109640000    4
 109650000    3
 109660000    4
 109670000    3
 109680000    2
 109690000    3
 109700000    3
 109710000    3
 109720000    2
 109730000    2
 109740000    2
 109750000    3
 109760000    3
 109770000    3
 109780000    2
 109790000    3
 109800000    3
 109810000    4
 109820000    3
 109830000    3
 109840000    4
 109850000    4
 109860000    4
 109870000    3
 109880000    3
 109890000    4
 109900000    3
 109910000    2
 109920000    2
 109930000    2
 109940000    4
 109950000    3
 109960000    2
 109970000    2
 109980000    4
 109990000    3
 110000000    4
 110010000    2
 110020000    2
 110030000    2
 110040000    3
 110050000    3
 110060000    3
 110070000    4
 110080000    4
 110090000    3
 110100000    3
 110110000    3
 110120000    4
 110130000    4
 110140000    2
 110150000    2
 110160000    5
 110170000    4
 110180000    8
 110190000    4
 110200000    2
 110210000    4
 110220000    5
 110230000    4
 110240000    5
 110250000    5
 110260000    3
 110270000    7
 110280000    3
 110290000    3
 110300000    3
 110310000    4
 110320000    4
 110330000    4
 110340000    5
 110350000    5
 110360000    4
 110370000    4
 110380000    4
 110390000    4
 110400000    3
 110410000    3
 110420000    4
 110430000    4
 110440000    3
 110450000   10
 110460000   15
 110470000    3
 110480000    3
 110490000    2
 110500000    3
 110510000    3
 110520000    4
 110530000    3
 110540000    3
 110550000    3
 110560000    2
 110570000    3
 110580000    3
 110590000    2
 110600000    3
 110610000    2
 110620000    4
 110630000    8
 110640000    4
 110650000    4
 110660000    5
 110670000    5
 110680000    3
 110690000    3
 110700000    3
 110710000    4
 110720000    3
 110730000    3
 110740000    3
 110750000    3
 110760000    3
 110770000    3
 110780000    3
 110790000    2
 110800000    3
 110810000    4
 110820000    2
 110830000    3
 110840000    3
 110850000    3
 110860000    3
 110870000    3
 110880000    3
 110890000    4
 110900000    3
 110910000    3
 110920000    3
 110930000    8
 110940000    3
 110950000    3
 110960000    3
 110970000    3
 110980000    3
 110990000    3
 111000000    3
 111010000    2
 111020000    4
 111030000    4
 111040000    4
 111050000    3
 111060000    5
 111070000    2
 111080000    4
 111090000    4
 111100000    2
 111110000   11
 111120000    4
 111130000    5
 111140000    4
 111150000    2
 111160000    3
 111170000    3
 111180000    4
 111190000    5
 111200000    3
 111210000    5
 111220000    4
 111230000    7
 111240000    5
 111250000    5
 111260000    4
 111270000    5
 111280000    5
 111290000    4
 111300000    4
 111310000    5
 111320000    5
 111330000    4
 111340000    5
 111350000    3
 111360000    4
 111370000    4
 111380000    3
 111390000    4
 111400000    3
 111410000    4
 111420000    3
 111430000    4
 111440000    6
 111450000    3
 111460000    2
 111470000    3
 111480000    3
 111490000    3
 111500000    2
 111510000    3
 111520000    4
 111530000    1
 111540000    3
 111550000    4
 111560000    5
 111570000    4
 111580000    7
 111590000    3
 111600000    3
 111610000    4
 111620000    2
 111630000    3
 111640000    3
 111650000    2
 111660000    2
 111670000    3
 111680000    2
 111690000    3
 111700000    3
 111710000    3
 111720000    4
 111730000    5
 111740000    5
 111750000    4
 111760000    4
 111770000    3
 111780000    2
 111790000    2
 111800000    3
 111810000    3
 111820000    6
 111830000    2
 111840000    1
 111850000    4
 111860000    3
 111870000    2
 111880000    3
 111890000    3
 111900000    6
 111910000    6
 111920000    3
 111930000    3
 111940000    4
 111950000    3
 111960000    3
 111970000    3
 111980000    2
 111990000    4
 112000000    4
 112010000    4
 112020000    4
 112030000    4
 112040000    2
 112050000    2
 112060000    4
 112070000    4
 112080000    3
 112090000    4
 112100000    4
 112110000    9
 112120000    5
 112130000    4
 112140000    2
 112150000    3
 112160000    3
 112170000    4
 112180000    3
 112190000    3
 112200000    3
 112210000    4
 112220000    3
 112230000    3
 112240000    3
 112250000    3
 112260000    3
 112270000    4
 112280000    3
 112290000    5
 112300000    3
 112310000    4
 112320000    2
 112330000    5
 112340000    3
 112350000    3
 112360000    3
 112370000    3
 112380000    2
 112390000    4
 112400000    3
 112410000    3
 112420000    3
 112430000    2
 112440000    5
 112450000    4
 112460000    3
 112470000    3
 112480000    3
 112490000    4
 112500000    6
 112510000    4
 112520000    3
 112530000    3
 112540000    4
 112550000    3
 112560000    2
 112570000    3
 112580000    4
 112590000    5
 112600000    3
 112610000    3
 112620000    3
 112630000    4
 112640000    3
 112650000    4
 112660000    5
 112670000    2
 112680000    4
 112690000    3
 112700000    3
 112710000    4
 112720000    2
 112730000    3
 112740000    6
 112750000    5
 112760000    3
 112770000    3
 112780000    2
 112790000    2
 112800000    3
 112810000    6
 112820000    4
 112830000    4
 112840000    2
 112850000    3
 112860000    4
 112870000    3
 112880000    3
 112890000    2
 112900000    4
 112910000    3
 112920000    3
 112930000    5
 112940000    3
 112950000    3
 112960000    3
 112970000    3
 112980000    4
 112990000    4
 113000000    3
 113010000    3
 113020000    3
 113030000    3
 113040000    5
 113050000    3
 113060000    4
 113070000    2
 113080000    5
 113090000    3
 113100000    3
 113110000    9
 113120000   17
 113130000    4
 113140000    5
 113150000    4
 113160000    4
 113170000    3
 113180000    4
 113190000    4
 113200000    5
 113210000    4
 113220000    3
 113230000    3
 113240000    3
 113250000    4
 113260000    2
 113270000    4
 113280000   17
 113290000    6
 113300000    3
 113310000    5
 113320000    3
 113330000    3
 113340000    4
 113350000    4
 113360000   18
 113370000   18
 113380000   13
 113390000    5
 113400000   19
 113410000   15
 113420000    4
 113430000    7
 113440000    3
 113450000    4
 113460000    3
 113470000    2
 113480000    2
 113490000   15
 113500000   17
 113510000    4
 113520000    3
 113530000    3
 113540000    3
 113550000    3
 113560000    6
 113570000    2
 113580000    2
 113590000    3
 113600000    3
 113610000    3
 113620000    4
 113630000    4
 113640000    3
 113650000    3
 113660000    3
 113670000    3
 113680000    4
 113690000    3
 113700000    4
 113710000    3
 113720000    3
 113730000    3
 113740000    4
 113750000    3
 113760000    2
 113770000    2
 113780000    4
 113790000    4
 113800000    6
 113810000    3
 113820000    2
 113830000    3
 113840000    3
 113850000    4
 113860000    4
 113870000    5
 113880000    3
 113890000    4
 113900000    4
 113910000    7
 113920000    4
 113930000    2
 113940000    3
 113950000    2
 113960000    2
 113970000    3
 113980000    2
 113990000    3
 114000000    4
 114010000    3
 114020000    3
 114030000    3
 114040000    3
 114050000    3
 114060000    3
 114070000    3
 114080000    3
 114090000    4
 114100000    4
 114110000    4
 114120000    3
 114130000    3
 114140000    4
 114150000    3
 114160000    3
 114170000    5
 114180000    4
 114190000    3
 114200000    4
 114210000    3
 114220000    3
 114230000    3
 114240000    3
 114250000    4
 114260000    3
 114270000    2
 114280000    4
 114290000    3
 114300000    3
 114310000    4
 114320000    3
 114330000    2
 114340000    3
 114350000    4
 114360000    4
 114370000    2
 114380000    2
 114390000    3
 114400000    4
 114410000    5
 114420000    5
 114430000    3
 114440000    2
 114450000    3
 114460000    3
 114470000    3
 114480000    3
 114490000    3
 114500000    4
 114510000    3
 114520000    3
 114530000    4
 114540000    4
 114550000    5
 114560000    4
 114570000    2
 114580000    3
 114590000    3
 114600000    3
 114610000    4
 114620000    3
 114630000    4
 114640000    3
 114650000    5
 114660000    4
 114670000    7
 114680000    4
 114690000   19
 114700000   16
 114710000   15
 114720000   19
 114730000    3
 114740000    5
 114750000    3
 114760000    4
 114770000    3
 114780000    3
 114790000    4
 114800000    4
 114810000    4
 114820000    3
 114830000    3
 114840000    2
 114850000    3
 114860000    3
 114870000    2
 114880000    3
 114890000    3
 114900000    4
 114910000    4
 114920000    4
 114930000    3
 114940000    3
 114950000    3
 114960000    3
 114970000    3
 114980000    4
 114990000    2
 115000000    4
 115010000    2
 115020000    4
 115030000    4
 115040000    2
 115050000    3
 115060000    4
 115070000    3
 115080000    4
 115090000    4
 115100000    4
 115110000    3
 115120000    3
 115130000    5
 115140000    2
 115150000    3
 115160000    4
 115170000    3
 115180000    4
 115190000    4
 115200000    3
 115210000    3
 115220000    6
 115230000    4
 115240000    3
 115250000    5
 115260000    4
 115270000    5
 115280000    3
 115290000    3
 115300000    4
 115310000    3
 115320000    4
 115330000    5
 115340000    4
 115350000    3
 115360000    4
 115370000    7
 115380000    2
 115390000    4
 115400000    5
 115410000    3
 115420000    2
 115430000    3
 115440000    8
 115450000   11
 115460000    5
 115470000    5
 115480000    3
 115490000    4
 115500000    6
 115510000   19
 115520000    7
 115530000   17
 115540000    9
 115550000    3
 115560000    4
 115570000    7
 115580000    5
 115590000    4
 115600000    5
 115610000    7
 115620000    5
 115630000    4
 115640000    3
 115650000    3
 115660000    5
 115670000    3
 115680000    4
 115690000    3
 115700000    3
 115710000    3
 115720000    4
 115730000    4
 115740000    3
 115750000    3
 115760000    3
 115770000    3
 115780000    3
 115790000    3
 115800000    3
 115810000    2
 115820000    3
 115830000    4
 115840000    4
 115850000    3
 115860000    4
 115870000    2
 115880000    4
 115890000    3
 115900000    4
 115910000    3
 115920000    2
 115930000    5
 115940000    4
 115950000    4
 115960000    3
 115970000    4
 115980000    3
 115990000    3
 116000000    3
 116010000    4
 116020000    4
 116030000    5
 116040000    3
 116050000    3
 116060000    2
 116070000    2
 116080000    4
 116090000    4
 116100000    4
 116110000    3
 116120000    4
 116130000    2
 116140000    3
 116150000    3
 116160000    3
 116170000    4
 116180000    4
 116190000    2
 116200000    3
 116210000    3
 116220000    3
 116230000    3
 116240000    4
 116250000    4
 116260000    4
 116270000    4
 116280000    3
 116290000    4
 116300000    4
 116310000    2
 116320000    3
 116330000    4
 116340000    5
 116350000    4
 116360000    3
 116370000    4
 116380000    2
 116390000    4
 116400000    5
 116410000    3
 116420000    1
 116430000    4
 116440000    3
 116450000    3
 116460000    3
 116470000    3
 116480000    5
 116490000    3
 116500000    2
 116510000    4
 116520000    2
 116530000    4
 116540000    4
 116550000    2
 116560000    3
 116570000    4
 116580000    3
 116590000    2
 116600000    2
 116610000    2
 116620000    3
 116630000    3
 116640000    3
 116650000    2
 116660000    3
 116670000    2
 116680000    2
 116690000    3
 116700000    3
 116710000    4
 116720000    4
 116730000    4
 116740000    4
 116750000    4
 116760000    3
 116770000    2
 116780000    3
 116790000    4
 116800000    3
 116810000    3
 116820000    3
 116830000    3
 116840000    3
 116850000    3
 116860000    2
 116870000    4
 116880000    3
 116890000    3
 116900000    3
 116910000    3
 116920000    5
 116930000    5
 116940000    3
 116950000    9
 116960000    4
 116970000    4
 116980000    5
 116990000    3
 117000000    5
 117010000    4
 117020000    5
 117030000    3
 117040000    3
 117050000    4
 117060000    5
 117070000    3
 117080000    3
 117090000    2
 117100000    3
 117110000    3
 117120000    2
 117130000    2
 117140000    2
 117150000    4
 117160000    3
 117170000    2
 117180000    3
 117190000    5
 117200000    3
 117210000    4
 117220000    4
 117230000    3
 117240000    4
 117250000    3
 117260000    4
 117270000    2
 117280000    3
 117290000    2
 117300000    4
 117310000    4
 117320000    3
 117330000    3
 117340000    4
 117350000    5
 117360000    2
 117370000    2
 117380000    3
 117390000    2
 117400000    3
 117410000    4
 117420000    4
 117430000    3
 117440000    3
 117450000    3
 117460000    3
 117470000    3
 117480000    4
 117490000    5
 117500000    3
 117510000    3
 117520000    3
 117530000    4
 117540000    5
 117550000    5
 117560000    3
 117570000    3
 117580000    3
 117590000    3
 117600000    3
 117610000    3
 117620000    4
 117630000    4
 117640000    2
 117650000    3
 117660000    3
 117670000    2
 117680000    3
 117690000    4
 117700000    3
 117710000    3
 117720000    2
 117730000    2
 117740000    2
 117750000    2
 117760000    3
 117770000    2
 117780000    3
 117790000    3
 117800000    3
 117810000    2
 117820000    4
 117830000    3
 117840000    4
 117850000    3
 117860000    3
 117870000    4
 117880000    2
 117890000    4
 117900000    3
 117910000    3
 117920000    4
 117930000    3
 117940000    3
 117950000    2
 117960000    2
 117970000    3
 117980000    3
 117990000    5
 118000000    4
 118010000    4
 118020000    3
 118030000    4
 118040000    4
 118050000    3
 118060000    4
 118070000    5
 118080000    5
 118090000    3
 118100000   13
 118110000   13
 118120000    3
 118130000    5
 118140000    3
 118150000    3
 118160000    3
 118170000    4
 118180000    2
 118190000    3
 118200000    4
 118210000    2
 118220000    2
 118230000    3
 118240000    3
 118250000    3
 118260000    4
 118270000    3
 118280000    3
 118290000    3
 118300000    4
 118310000    3
 118320000    2
 118330000    3
 118340000    4
 118350000    3
 118360000    3
 118370000    3
 118380000    3
 118390000    3
 118400000    4
 118410000    2
 118420000    3
 118430000    4
 118440000    4
 118450000    4
 118460000    4
 118470000    4
 118480000    3
 118490000    4
 118500000    3
 118510000    3
 118520000    2
 118530000    4
 118540000    2
 118550000    2
 118560000    3
 118570000    3
 118580000    3
 118590000    3
 118600000    3
 118610000    3
 118620000    3
 118630000    3
 118640000    3
 118650000    3
 118660000    3
 118670000    3
 118680000    2
 118690000    3
 118700000    3
 118710000    3
 118720000    5
 118730000    3
 118740000    3
 118750000    4
 118760000    3
 118770000    5
 118780000    2
 118790000    3
 118800000    3
 118810000    3
 118820000    3
 118830000    4
 118840000    3
 118850000    3
 118860000    3
 118870000    4
 118880000    3
 118890000    3
 118900000    4
 118910000    4
 118920000    4
 118930000    4
 118940000    4
 118950000    3
 118960000    4
 118970000    5
 118980000    3
 118990000    2
 119000000    3
 119010000    4
 119020000    4
 119030000    4
 119040000    3
 119050000    2
 119060000    3
 119070000    3
 119080000   11
 119090000    3
 119100000    3
 119110000    2
 119120000    4
 119130000    3
 119140000    3
 119150000    3
 119160000    3
 119170000    4
 119180000    3
 119190000    3
 119200000    3
 119210000    4
 119220000    3
 119230000    4
 119240000    3
 119250000    2
 119260000    3
 119270000    3
 119280000    2
 119290000    3
 119300000    3
 119310000    4
 119320000    3
 119330000    4
 119340000    3
 119350000    3
 119360000    2
 119370000    2
 119380000    4
 119390000    4
 119400000    2
 119410000    3
 119420000    3
 119430000    4
 119440000    3
 119450000    3
 119460000    2
 119470000    3
 119480000    3
 119490000    4
 119500000    4
 119510000    2
 119520000    3
 119530000    3
 119540000    2
 119550000    3
 119560000    3
 119570000    3
 119580000    3
 119590000    3
 119600000    3
 119610000    2
 119620000    3
 119630000    3
 119640000    3
 119650000    3
 119660000    3
 119670000    3
 119680000    3
 119690000    3
 119700000    3
 119710000    3
 119720000    3
 119730000    2
 119740000    2
 119750000    3
 119760000    2
 119770000    4
 119780000   10
 119790000    4
 119800000    5
 119810000    4
 119820000    3
 119830000    4
 119840000    2
 119850000    4
 119860000    3
 119870000    4
 119880000    3
 119890000    4
 119900000    4
 119910000    2
 119920000    3
 119930000    2
 119940000    3
 119950000    3
 119960000    3
 119970000    2
 119980000    3
 119990000    2
 120000000    3
 120000000    3
 120010000    5
 120020000    3
 120030000    4
 120040000    3
 120050000    3
 120060000    4
 120070000    3
 120080000    3
 120090000    3
 120100000    3
 120110000    3
 120120000    4
 120130000    6
 120140000    4
 120150000    4
 120160000    4
 120170000    8
 120180000    5
 120190000    4
 120200000    2
 120210000    3
 120220000    3
 120230000    4
 120240000    3
 120250000    5
 120260000    4
 120270000    7
 120280000    4
 120290000    3
 120300000   13
 120310000    9
 120320000    3
 120330000    4
 120340000    2
 120350000    5
 120360000    4
 120370000    4
 120380000    3
 120390000    4
 120400000    2
 120410000    4
 120420000    2
 120430000    4
 120440000    5
 120450000    5
 120460000    3
 120470000    4
 120480000   12
 120490000   11
 120500000    5
 120510000    6
 120520000    4
 120530000    3
 120540000    4
 120550000    4
 120560000    5
 120570000    4
 120580000    3
 120590000    3
 120600000    3
 120610000    6
 120620000    3
 120630000    4
 120640000    4
 120650000    4
 120660000    4
 120670000    4
 120680000    7
 120690000    5
 120700000    3
 120710000    4
 120720000    3
 120730000    3
 120740000    3
 120750000    4
 120760000    2
 120770000    3
 120780000    3
 120790000    3
 120800000    2
 120810000    3
 120820000    2
 120830000    2
 120840000    2
 120850000    3
 120860000    3
 120870000    2
 120880000    2
 120890000    4
 120900000   12
 120910000   11
 120920000    6
 120930000    3
 120940000    3
 120950000    3
 120960000    2
 120970000    2
 120980000    4
 120990000    3
 121000000    7
 121010000    6
 121020000    5
 121030000    4
 121040000    5
 121050000    4
 121060000    5
 121070000   13
 121080000    8
 121090000   17
 121100000   18
 121110000   18
 121120000   17
 121130000    9
 121140000   10
 121150000   17
 121160000    4
 121170000    4
 121180000    4
 121190000    4
 121200000    4
 121210000    4
 121220000    3
 121230000    3
 121240000    4
 121250000    3
 121260000    4
 121270000    3
 121280000    4
 121290000    8
 121300000   20
 121310000   21
 121320000   22
 121330000   13
 121340000   16
 121350000   18
 121360000   18
 121370000   22
 121380000    9
 121390000    9
 121400000    6
 121410000   10
 121420000   11
 121430000   12
 121440000    5
 121450000    5
 121460000    5
 121470000    3
 121480000    4
 121490000    5
 121500000    4
 121510000    4
 121520000    3
 121530000    5
 121540000    2
 121550000    4
 121560000    4
 121570000    6
 121580000    5
 121590000    4
 121600000    4
 121610000    4
 121620000    7
 121630000    3
 121640000    4
 121650000    4
 121660000    5
 121670000    3
 121680000    4
 121690000    3
 121700000    3
 121710000    3
 121720000    3
 121730000    3
 121740000    2
 121750000    3
 121760000    3
 121770000    2
 121780000    3
 121790000    3
 121800000    4
 121810000    3
 121820000    3
 121830000    4
 121840000    3
 121850000   18
 121860000    7
 121870000    3
 121880000    4
 121890000    3
 121900000    4
 121910000    3
 121920000    3
 121930000    4
 121940000    3
 121950000    3
 121960000    3
 121970000    4
 121980000    3
 121990000    3
 122000000    3
 122010000    3
 122020000    3
 122030000    3
 122040000    4
 122050000    5
 122060000    3
 122070000    3
 122080000    3
 122090000    3
 122100000    3
 122110000    3
 122120000    3
 122130000    3
 122140000    2
 122150000    2
 122160000    3
 122170000    3
 122180000    3
 122190000    3
 122200000    3
 122210000    4
 122220000    3
 122230000    3
 122240000    3
 122250000    3
 122260000    3
 122270000    3
 122280000    4
 122290000    4
 122300000    3
 122310000    4
 122320000    4
 122330000    3
 122340000    2
 122350000    4
 122360000    3
 122370000    2
 122380000    4
 122390000    3
 122400000    3
 122410000    3
 122420000    3
 122430000    3
 122440000    3
 122450000    4
 122460000    4
 122470000    3
 122480000    5
 122490000    4
 122500000    4
 122510000    3
 122520000    4
 122530000    4
 122540000    5
 122550000    4
 122560000    4
 122570000    3
 122580000    5
 122590000    4
 122600000    3
 122610000    4
 122620000    9
 122630000   15
 122640000   17
 122650000   17
 122660000    5
 122670000    5
 122680000    4
 122690000    6
 122700000    5
 122710000    4
 122720000    3
 122730000    4
 122740000    5
 122750000    4
 122760000    5
 122770000    4
 122780000    3
 122790000    4
 122800000    5
 122810000    4
 122820000    3
 122830000    4
 122840000    5
 122850000    3
 122860000    4
 122870000    3
 122880000    7
 122890000    5
 122900000    5
 122910000    1
 122920000   14
 122930000    6
 122940000    5
 122950000    3
 122960000    4
 122970000    3
 122980000    3
 122990000   12
 123000000    4
 123010000    2
 123020000    5
 123030000   10
 123040000   13
 123050000    8
 123060000   14
 123070000   15
 123080000   10
 123090000   10
 123100000   19
 123110000   17
 123120000   12
 123130000   18
 123140000   16
 123150000   15
 123160000   10
 123170000    2
 123180000    2
 123190000    3
 123200000    3
 123210000    3
 123220000    4
 123230000    3
 123240000    4
 123250000    6
 123260000    3
 123270000    4
 123280000    3
 123290000    3
 123300000    3
 123310000    3
 123320000    3
 123330000    4
 123340000    3
 123350000    4
 123360000    2
 123370000    3
 123380000    5
 123390000    5
 123400000    3
 123410000    3
 123420000    3
 123430000    4
 123440000    6
 123450000    5
 123460000    2
 123470000    7
 123480000    4
 123490000    3
 123500000    3
 123510000    3
 123520000    4
 123530000    3
 123540000    3
 123550000    3
 123560000    3
 123570000    5
 123580000    4
 123590000    3
 123600000    5
 123610000    3
 123620000    4
 123630000    4
 123640000    3
 123650000    3
 123660000    3
 123670000    3
 123680000    3
 123690000    2
 123700000    4
 123710000    5
 123720000    3
 123730000    3
 123740000    2
 123750000    2
 123760000    3
 123770000    4
 123780000    3
 123790000    3
 123800000    3
 123810000    3
 123820000    3
 123830000    3
 123840000    4
 123850000    5
 123860000    5
 123870000    4
 123880000    4
 123890000    3
 123900000    3
 123910000    2
 123920000    3
 123930000    2
 123940000    3
 123950000    4
 123960000    5
 123970000    3
 123980000    3
 123990000    3
 124000000    2
 124010000    3
 124020000    3
 124030000    3
 124040000    3
 124050000    3
 124060000    3
 124070000    3
 124080000    3
 124090000    3
 124100000    5
 124110000    5
 124120000    4
 124130000    2
 124140000    2
 124150000    4
 124160000    4
 124170000    3
 124180000    3
 124190000    4
 124200000    3
 124210000    4
 124220000    2
 124230000    3
 124240000    5
 124250000    4
 124260000    3
 124270000    4
 124280000    3
 124290000    5
 124300000    4
 124310000    2
 124320000    5
 124330000    3
 124340000   13
 124350000    9
 124360000    7
 124370000    3
 124380000    4
 124390000    3
 124400000    3
 124410000    4
 124420000    4
 124430000    2
 124440000    3
 124450000    2
 124460000    3
 124470000    3
 124480000    3
 124490000    3
 124500000    3
 124510000    5
 124520000    5
 124530000    2
 124540000    4
 124550000    2
 124560000    5
 124570000    3
 124580000    3
 124590000    5
 124600000    3
 124610000    3
 124620000    4
 124630000    5
 124640000    2
 124650000    3
 124660000    4
 124670000    5
 124680000    3
 124690000    7
 124700000    3
 124710000    2
 124720000    3
 124730000    2
 124740000    3
 124750000    3
 124760000    5
 124770000    3
 124780000    4
 124790000    4
 124800000    3
 124810000    5
 124820000    4
 124830000    3
 124840000    5
 124850000    6
 124860000    5
 124870000    2
 124880000   14
 124890000   13
 124900000   16
 124910000    8
 124920000   16
 124930000    4
 124940000    9
 124950000   17
 124960000    3
 124970000    4
 124980000    5
 124990000    5
 125000000    4
 125010000    4
 125020000    4
 125030000    3
 125040000    2
 125050000    4
 125060000    2
 125070000   13
 125080000    3
 125090000    2
 125100000    3
 125110000    3
 125120000    2
 125130000    3
 125140000    3
 125150000    3
 125160000    3
 125170000    2
 125180000    3
 125190000    2
 125200000    3
 125210000    4
 125220000    4
 125230000    5
 125240000    3
 125250000    4
 125260000    4
 125270000    4
 125280000    4
 125290000    3
 125300000    3
 125310000    3
 125320000    3
 125330000    4
 125340000    4
 125350000    3
 125360000    3
 125370000    4
 125380000    4
 125390000    3
 125400000    3
 125410000    4
 125420000    5
 125430000    3
 125440000    3
 125450000    4
 125460000    5
 125470000    3
 125480000    3
 125490000    5
 125500000    4
 125510000    3
 125520000    2
 125530000    5
 125540000    3
 125550000    3
 125560000    3
 125570000    3
 125580000    2
 125590000    3
 125600000    3
 125610000    3
 125620000    3
 125630000    3
 125640000    3
 125650000    3
 125660000    3
 125670000    2
 125680000    3
 125690000    2
 125700000    4
 125710000    2
 125720000    3
 125730000    2
 125740000    2
 125750000    3
 125760000    3
 125770000    4
 125780000    3
 125790000    3
 125800000    4
 125810000    4
 125820000    3
 125830000    2
 125840000    5
 125850000    3
 125860000    4
 125870000    3
 125880000    5
 125890000    3
 125900000    3
 125910000    2
 125920000    3
 125930000    3
 125940000    5
 125950000    4
 125960000    3
 125970000    4
 125980000    3
 125990000    3
 126000000    3
 126010000    3
 126020000    3
 126030000    3
 126040000    2
 126050000    4
 126060000    3
 126070000    3
 126080000    3
 126090000    3
 126100000    4
 126110000    3
 126120000    3
 126130000    3
 126140000    3
 126150000    3
 126160000    4
 126170000    4
 126180000    3
 126190000    4
 126200000    4
 126210000    5
 126220000    3
 126230000    3
 126240000    2
 126250000    3
 126260000    2
 126270000    3
 126280000    3
 126290000    2
 126300000    3
 126310000    3
 126320000    2
 126330000    2
 126340000    5
 126350000    3
 126360000    3
 126370000    3
 126380000    4
 126390000    5
 126400000    4
 126410000    4
 126420000    4
 126430000    4
 126440000    3
 126450000    4
 126460000    3
 126470000    4
 126480000    2
 126490000    4
 126500000    3
 126510000    3
 126520000    3
 126530000    2
 126540000    3
 126550000    2
 126560000    3
 126570000    3
 126580000    2
 126590000    3
 126600000    3
 126610000    3
 126620000    3
 126630000    3
 126640000    3
 126650000    4
 126660000    3
 126670000    6
 126680000    3
 126690000    4
 126700000    3
 126710000    4
 126720000    3
 126730000    3
 126740000    4
 126750000   10
 126760000   13
 126770000   12
 126780000    4
 126790000    3
 126800000    3
 126810000    3
 126820000    3
 126830000    4
 126840000    4
 126850000    3
 126860000    3
 126870000    3
 126880000    3
 126890000    4
 126900000    5
 126910000    2
 126920000    4
 126930000    7
 126940000    3
 126950000    4
 126960000    3
 126970000    4
 126980000    3
 126990000    3
 127000000    3
 127010000    3
 127020000    2
 127030000    3
 127040000    5
 127050000    3
 127060000    3
 127070000    3
 127080000    3
 127090000    3
 127100000    3
 127110000    4
 127120000    3
 127130000    3
 127140000    3
 127150000    3
 127160000    3
 127170000    3
 127180000    2
 127190000    3
 127200000    4
 127210000    2
 127220000    3
 127230000    3
 127240000    3
 127250000    3
 127260000    4
 127270000    5
 127280000    4
 127290000    5
 127300000   12
 127310000   22
 127320000    9
 127330000   15
 127340000   19
 127350000   14
 127360000   16
 127370000   20
 127380000   21
 127390000   13
 127400000   19
 127410000   26
 127420000   19
 127430000   19
 127440000   21
 127450000   18
 127460000   10
 127470000   12
 127480000   11
 127490000    5
 127500000   11
 127510000    6
 127520000    9
 127530000    3
 127540000    3
 127550000    4
 127560000    4
 127570000    3
 127580000   16
 127590000   17
 127600000   15
 127610000   18
 127620000    6
 127630000    5
 127640000    4
 127650000    4
 127660000    4
 127670000    3
 127680000    2
 127690000    3
 127700000    3
 127710000    3
 127720000    3
 127730000    3
 127740000    7
 127750000   10
 127760000   12
 127770000    2
 127780000    3
 127790000    3
 127800000    4
 127810000    4
 127820000    4
 127830000    4
 127840000    3
 127850000    4
 127860000    4
 127870000    3
 127880000    2
 127890000    3
 127900000    2
 127910000    4
 127920000    3
 127930000    2
 127940000    3
 127950000    3
 127960000    4
 127970000    4
 127980000    3
 127990000    3
 128000000    4
 128010000    4
 128020000    7
 128030000    4
 128040000    2
 128050000    3
 128060000    4
 128070000    3
 128080000    4
 128090000    4
 128100000    3
 128110000    5
 128120000    5
 128130000    4
 128140000    4
 128150000    4
 128160000    4
 128170000    5
 128180000    4
 128190000   10
 128200000    9
 128210000    5
 128220000    7
 128230000    3
 128240000    3
 128250000    3
 128260000    4
 128270000    3
 128280000    3
 128290000    4
 128300000    4
 128310000    4
 128320000    4
 128330000    5
 128340000    3
 128350000    3
 128360000    3
 128370000    3
 128380000    3
 128390000    3
 128400000    3
 128410000    3
 128420000    4
 128430000    3
 128440000    3
 128450000    3
 128460000    3
 128470000    3
 128480000    3
 128490000    2
 128500000    3
 128510000    2
 128520000    3
 128530000    3
 128540000    4
 128550000    4
 128560000    2
 128570000    4
 128580000    4
 128590000    5
 128600000    3
 128610000    5
 128620000    3
 128630000    3
 128640000    3
 128650000    4
 128660000    4
 128670000    2
 128680000    4
 128690000    3
 128700000    4
 128710000    4
 128720000    9
 128730000    3
 128740000    5
 128750000    5
 128760000    4
 128770000    2
 128780000    3
 128790000    6
 128800000    4
 128810000    5
 128820000    4
 128830000    7
 128840000    4
 128850000    3
 128860000    3
 128870000    4
 128880000    3
 128890000    3
 128900000    2
 128910000    2
 128920000    4
 128930000    4
 128940000    3
 128950000    4
 128960000    3
 128970000    3
 128980000    2
 128990000    3
 129000000    2
 129010000    4
 129020000    3
 129030000    3
 129040000    2
 129050000    3
 129060000    2
 129070000    3
 129080000    2
 129090000    4
 129100000    2
 129110000    2
 129120000    5
 129130000    4
 129140000    3
 129150000   15
 129160000   10
 129170000   19
 129180000   17
 129190000   16
 129200000    8
 129210000   12
 129220000    5
 129230000    2
 129240000    5
 129250000    3
 129260000    3
 129270000    4
 129280000    4
 129290000    3
 129300000    4
 129310000    3
 129320000    4
 129330000    4
 129340000    4
 129350000    7
 129360000    4
 129370000    3
 129380000    3
 129390000    3
 129400000    4
 129410000    4
 129420000    7
 129430000    5
 129440000    5
 129450000    4
 129460000    4
 129470000    4
 129480000    3
 129490000    4
 129500000    3
 129510000    7
 129520000   12
 129530000    3
 129540000    3
 129550000    3
 129560000    3
 129570000    4
 129580000    1
 129590000    3
 129600000    4
 129610000    3
 129620000    3
 129630000    3
 129640000    3
 129650000    4
 129660000    5
 129670000    4
 129680000    4
 129690000    4
 129700000    5
 129710000    7
 129720000    2
 129730000    3
 129740000    5
 129750000    9
 129760000    3
 129770000    3
 129780000    5
 129790000    2
 129800000    2
 129810000    4
 129820000    3
 129830000    4
 129840000    5
 129850000    5
 129860000    3
 129870000    2
 129880000   12
 129890000   11
 129900000   19
 129910000   18
 129920000   20
 129930000   17
 129940000    3
 129950000    3
 129960000    7
 129970000    7
 129980000   10
 129990000    5
 130000000    5
 130010000    6
 130020000    2
 130030000    7
 130040000    3
 130050000    4
 130060000    7
 130070000    5
 130080000    6
 130090000    6
 130100000    4
 130110000    4
 130120000    2
 130130000    4
 130140000   21
 130150000    4
 130160000    4
 130170000    4
 130180000    3
 130190000    3
 130200000    3
 130210000    3
 130220000    4
 130230000    4
 130240000    2
 130250000    3
 130260000    3
 130270000    3
 130280000    5
 130290000    3
 130300000    3
 130310000    3
 130320000    4
 130330000    3
 130340000    2
 130350000    3
 130360000    4
 130370000    2
 130380000    2
 130390000    3
 130400000    3
 130410000    4
 130420000    4
 130430000    3
 130440000    4
 130450000    3
 130460000    2
 130470000    3
 130480000    5
 130490000    4
 130500000    4
 130510000    4
 130520000    3
 130530000    3
 130540000    3
 130550000    4
 130560000    5
 130570000    4
 130580000    5
 130590000    4
 130600000    4
 130610000    3
 130620000    3
 130630000    3
 130640000    4
 130650000    4
 130660000    4
 130670000    4
 130680000    4
 130690000    4
 130700000    3
 130710000    3
 130720000    3
 130730000    2
 130740000    4
 130750000    2
 130760000    3
 130770000    3
 130780000    5
 130790000    4
 130800000    5
 130810000    5
 130820000    4
 130830000    4
 130840000    4
 130850000    3
 130860000    4
 130870000    4
 130880000    3
 130890000    9
 130900000   10
 130910000   19
 130920000   17
 130930000   14
 130940000    4
 130950000    4
 130960000    3
 130970000    4
 130980000    7
 130990000    4
 131000000    5
 131010000    4
 131020000    4
 131030000    4
 131040000    5
 131050000    3
 131060000    4
 131070000    4
 131080000    3
 131090000    4
 131100000    3
 131110000    3
 131120000    3
 131130000    3
 131140000    3
 131150000    2
 131160000    5
 131170000   16
 131180000    6
 131190000    3
 131200000    4
 131210000    3
 131220000    3
 131230000    3
 131240000    3
 131250000    3
 131260000    3
 131270000    9
 131280000    7
 131290000    4
 131300000    5
 131310000    5
 131320000    3
 131330000    3
 131340000    4
 131350000    6
 131360000    3
 131370000    2
 131380000    4
 131390000    4
 131400000    4
 131410000    4
 131420000    5
 131430000    5
 131440000    4
 131450000    5
 131460000    4
 131470000    6
 131480000    4
 131490000    5
 131500000    2
 131510000    4
 131520000    3
 131530000    4
 131540000    3
 131550000    4
 131560000    5
 131570000    2
 131580000    4
 131590000    6
 131600000    4
 131610000    3
 131620000    4
 131630000    3
 131640000    2
 131650000    3
 131660000    4
 131670000    4
 131680000    3
 131690000    3
 131700000    3
 131710000    3
 131720000    2
 131730000    4
 131740000    3
 131750000    4
 131760000    3
 131770000    4
 131780000    4
 131790000    2
 131800000    2
 131810000    3
 131820000    3
 131830000    2
 131840000    4
 131850000    4
 131860000    2
 131870000    3
 131880000    3
 131890000    2
 131900000    2
 131910000    5
 131920000    2
 131930000    4
 131940000    3
 131950000    8
 131960000    4
 131970000    3
 131980000    4
 131990000    3
 132000000    4
 132010000   14
 132020000   19
 132030000   19
 132040000   21
 132050000   21
 132060000   18
 132070000   15
 132080000   21
 132090000   19
 132100000   18
 132110000   21
 132120000   19
 132130000   18
 132140000   13
 132150000    6
 132160000    4
 132170000    2
 132180000    4
 132190000    4
 132200000    3
 132210000    4
 132220000    4
 132230000   13
 132240000   16
 132250000    6
 132260000    4
 132270000    4
 132280000    4
 132290000    6
 132300000    4
 132310000    4
 132320000    2
 132330000    5
 132340000    7
 132350000    5
 132360000    3
 132370000    8
 132380000    3
 132390000    5
 132400000    5
 132410000    4
 132420000    7
 132430000    3
 132440000    3
 132450000    4
 132460000    4
 132470000    3
 132480000    2
 132490000    2
 132500000    3
 132510000    3
 132520000    4
 132530000    3
 132540000    4
 132550000    2
 132560000    4
 132570000    4
 132580000    4
 132590000    4
 132600000    4
 132610000    6
 132620000    5
 132630000    6
 132640000    4
 132650000    4
 132660000    5
 132670000    4
 132680000    3
 132690000    2
 132700000    4
 132710000    3
 132720000    3
 132730000    3
 132740000    2
 132750000    2
 132760000    6
 132770000    3
 132780000    3
 132790000    4
 132800000    2
 132810000    4
 132820000    4
 132830000    4
 132840000    3
 132850000    3
 132860000    3
 132870000    6
 132880000    4
 132890000    3
 132900000    4
 132910000    4
 132920000    3
 132930000    9
 132940000    5
 132950000    7
 132960000    4
 132970000    5
 132980000    2
 132990000    5
 133000000   13
 133010000    4
 133020000    3
 133030000   18
 133040000    9
 133050000    4
 133060000    5
 133070000    4
 133080000    4
 133090000    4
 133100000    2
 133110000    3
 133120000    4
 133130000    2
 133140000    3
 133150000    5
 133160000    3
 133170000    9
 133180000    7
 133190000    7
 133200000    4
 133210000    3
 133220000    7
 133230000    3
 133240000    3
 133250000    4
 133260000    6
 133270000    4
 133280000    4
 133290000    4
 133300000    4
 133310000    5
 133320000    4
 133330000    5
 133340000    7
 133350000   19
 133360000   14
 133370000    9
 133380000    7
 133390000    5
 133400000    5
 133410000    3
 133420000    4
 133430000    4
 133440000    3
 133450000    3
 133460000    4
 133470000    2
 133480000    4
 133490000    2
 133500000    2
 133510000    4
 133520000    3
 133530000    2
 133540000    3
 133550000    2
 133560000    3
 133570000    3
 133580000    7
 133590000    4
 133600000    3
 133610000    3
 133620000    2
 133630000    4
 133640000    3
 133650000    5
 133660000    2
 133670000    3
 133680000    3
 133690000    4
 133700000    5
 133710000    2
 133720000    5
 133730000    5
 133740000    5
 133750000    4
 133760000    5
 133770000    5
 133780000    7
 133790000    7
 133800000    5
 133810000    3
 133820000    5
 133830000    5
 133840000    3
 133850000    6
 133860000    5
 133870000    4
 133880000    5
 133890000    3
 133900000    3
 133910000    2
 133920000    5
 133930000    6
 133940000    5
 133950000   19
 133960000    5
 133970000    5
 133980000    4
 133990000    5
 134000000    9
 134010000    7
 134020000   14
 134030000    5
 134040000    7
 134050000   10
 134060000    6
 134070000    4
 134080000    5
 134090000    7
 134100000    4
 134110000    8
 134120000    5
 134130000    5
 134140000    2
 134150000    3
 134160000    4
 134170000    6
 134180000    3
 134190000    5
 134200000    3
 134210000    2
 134220000    4
 134230000    6
 134240000    5
 134250000   19
 134260000   18
 134270000   22
 134280000   17
 134290000   16
 134300000   19
 134310000    4
 134320000    3
 134330000    3
 134340000    5
 134350000    3
 134360000    4
 134370000    4
 134380000    4
 134390000    4
 134400000    4
 134410000    5
 134420000    5
 134430000    3
 134440000    6
 134450000    4
 134460000    4
 134470000    4
 134480000    4
 134490000    4
 134500000    5
 134510000    8
 134520000    3
 134530000    7
 134540000    3
 134550000    5
 134560000    4
 134570000    2
 134580000    4
 134590000    5
 134600000    5
 134610000    3
 134620000    3
 134630000    3
 134640000    2
 134650000    4
 134660000    3
 134670000    3
 134680000    4
 134690000    4
 134700000    4
 134710000    4
 134720000    5
 134730000    5
 134740000    5
 134750000    4
 134760000   18
 134770000   20
 134780000   23
 134790000   18
 134800000   18
 134810000   18
 134820000   20
 134830000   18
 134840000   16
 134850000   15
 134860000   17
 134870000   17
 134880000   21
 134890000   19
 134900000   20
 134910000   19
 134920000   13
 134930000   19
 134940000   19
 134950000   18
 134960000    7
 134970000    7
 134980000    5
 134990000    4
 135000000    4
 135010000    5
 135020000    4
 135030000    4
 135040000    6
 135050000    5
 135060000    4
 135070000    3
 135080000    3
 135090000    4
 135100000    3
 135110000    4
 135120000    3
 135130000    3
 135140000    5
 135150000    4
 135160000    3
 135170000    3
 135180000    3
 135190000    3
 135200000    2
 135210000    3
 135220000    3
 135230000    2
 135240000    4
 135250000    3
 135260000    4
 135270000    3
 135280000    4
 135290000    3
 135300000    3
 135310000    5
 135320000    2
 135330000   11
 135340000    3
 135350000    3
 135360000    3
 135370000    2
 135380000    2
 135390000    3
 135400000    4
 135410000    3
 135420000    4
 135430000    3
 135440000    2
 135450000    2
 135460000    4
 135470000    3
 135480000    3
 135490000    4
 135500000    4
 135510000    5
 135520000    4
 135530000    3
 135540000    3
 135550000    2
 135560000    3
 135570000    3
 135580000    4
 135590000    4
 135600000    3
 135610000    3
 135620000    4
 135630000    4
 135640000    3
 135650000    4
 135660000    4
 135670000    3
 135680000    2
 135690000    4
 135700000    6
 135710000    5
 135720000    3
 135730000    3
 135740000    3
 135750000    2
 135760000    4
 135770000    5
 135780000    5
 135790000    2
 135800000    3
 135810000    3
 135820000    3
 135830000    3
 135840000    4
 135850000    3
 135860000    4
 135870000    2
 135880000    2
 135890000    3
 135900000    2
 135910000    2
 135920000    2
 135930000    3
 135940000    3
 135950000    3
 135960000    2
 135970000    3
 135980000    3
 135990000    3
 136000000    2
 136010000    4
 136020000    3
 136030000    3
 136040000    7
 136050000    4
 136060000    4
 136070000    7
 136080000    2
 136090000    3
 136100000    3
 136110000    4
 136120000    4
 136130000    3
 136140000    4
 136150000    3
 136160000    2
 136170000    3
 136180000    4
 136190000    5
 136200000    6
 136210000    5
 136220000    3
 136230000    3
 136240000    3
 136250000    5
 136260000    3
 136270000    3
 136280000    4
 136290000    3
 136300000    3
 136310000    3
 136320000    3
 136330000    3
 136340000    3
 136350000    4
 136360000    2
 136370000    3
 136380000    3
 136390000    3
 136400000    3
 136410000    4
 136420000    3
 136430000    4
 136440000    4
 136450000    2
 136460000    3
 136470000    3
 136480000    3
 136490000    3
 136500000    3
 136510000    3
 136520000    4
 136530000    4
 136540000    3
 136550000    3
 136560000    3
 136570000    4
 136580000    3
 136590000    2
 136600000    3
 136610000    2
 136620000    5
 136630000    3
 136640000    3
 136650000    3
 136660000    4
 136670000    3
 136680000    3
 136690000    3
 136700000    2
 136710000    3
 136720000    3
 136730000    4
 136740000    4
 136750000    3
 136760000    4
 136770000    3
 136780000    2
 136790000    3
 136800000    4
 136810000    4
 136820000    3
 136830000    2
 136840000    3
 136850000    5
 136860000    4
 136870000    3
 136880000    2
 136890000    3
 136900000    3
 136910000    3
 136920000    3
 136930000    2
 136940000    7
 136950000    4
 136960000    4
 136970000    3
 136980000   12
 136990000   16
 137000000    5
 137010000    3
 137020000    4
 137030000    4
 137040000    3
 137050000    3
 137060000    4
 137070000    4
 137080000    3
 137090000    4
 137100000    2
 137110000    3
 137120000    3
 137130000    2
 137140000    2
 137150000    3
 137160000    4
 137170000    3
 137180000    3
 137190000    4
 137200000    3
 137210000    4
 137220000    3
 137230000    3
 137240000    5
 137250000    4
 137260000    3
 137270000    3
 137280000    3
 137290000    3
 137300000    3
 137310000    5
 137320000    3
 137330000    5
 137340000    4
 137350000    3
 137360000    3
 137370000    3
 137380000    2
 137390000    4
 137400000    2
 137410000    3
 137420000    4
 137430000    4
 137440000    4
 137450000    3
 137460000    2
 137470000    3
 137480000    4
 137490000    3
 137500000    3
 137510000    2
 137520000    5
 137530000    5
 137540000    3
 137550000    3
 137560000    3
 137570000    3
 137580000    3
 137590000    3
 137600000    3
 137610000    4
 137620000    3
 137630000    3
 137640000    3
 137650000    3
 137660000    3
 137670000    2
 137680000    3
 137690000    4
 137700000    4
 137710000    4
 137720000    4
 137730000    3
 137740000    4
 137750000    3
 137760000    2
 137770000    4
 137780000    2
 137790000    2
 137800000    4
 137810000    5
 137820000    3
 137830000    3
 137840000    3
 137850000    4
 137860000    3
 137870000    4
 137880000    4
 137890000    4
 137900000    3
 137910000    7
 137920000    7
 137930000    2
 137940000    4
 137950000    4
 137960000    3
 137970000    3
 137980000    4
 137990000    4
 138000000    5
 138010000    5
 138020000    3
 138030000    5
 138040000    4
 138050000    3
 138060000    2
 138070000    4
 138080000    2
 138090000    3
 138100000    4
 138110000    3
 138120000    2
 138130000    3
 138140000    3
 138150000    2
 138160000    3
 138170000    3
 138180000    2
 138190000    3
 138200000    3
 138210000    4
 138220000    4
 138230000    3
 138240000    3
 138250000    4
 138260000    3
 138270000    3
 138280000    4
 138290000    3
 138300000    3
 138310000    4
 138320000    3
 138330000    5
 138340000    3
 138350000    4
 138360000    5
 138370000    2
 138380000   10
 138390000   11
 138400000   15
 138410000   19
 138420000   19
 138430000   19
 138440000   21
 138450000   15
 138460000   11
 138470000   13
 138480000   10
 138490000   17
 138500000   16
 138510000   19
 138520000   15
 138530000   18
 138540000    6
 138550000    3
 138560000    4
 138570000    3
 138580000    5
 138590000    5
 138600000    4
 138610000    3
 138620000    5
 138630000    3
 138640000    3
 138650000    6
 138660000    7
 138670000    4
 138680000    2
 138690000    4
 138700000    3
 138710000    2
 138720000    3
 138730000    3
 138740000    3
 138750000    3
 138760000    5
 138770000    3
 138780000    4
 138790000    4
 138800000    3
 138810000    3
 138820000    3
 138830000    3
 138840000    2
 138850000    2
 138860000    3
 138870000    3
 138880000    3
 138890000    3
 138900000    4
 138910000    2
 138920000    5
 138930000    4
 138940000    3
 138950000    3
 138960000    3
 138970000    4
 138980000    3
 138990000    3
 139000000    2
 139010000    3
 139020000    3
 139030000    4
 139040000    4
 139050000    2
 139060000    3
 139070000    6
 139080000    2
 139090000    3
 139100000    3
 139110000    3
 139120000    3
 139130000    3
 139140000    2
 139150000    3
 139160000    2
 139170000    4
 139180000    2
 139190000    3
 139200000    3
 139210000    4
 139220000    2
 139230000    3
 139240000    4
 139250000    4
 139260000    2
 139270000    4
 139280000    2
 139290000    3
 139300000    4
 139310000    3
 139320000    3
 139330000    4
 139340000    4
 139350000    4
 139360000    4
 139370000    2
 139380000    3
 139390000    4
 139400000    3
 139410000    5
 139420000    4
 139430000    3
 139440000    4
 139450000    6
 139460000    3
 139470000    4
 139480000    5
 139490000    3
 139500000    3
 139510000    3
 139520000    3
 139530000    5
 139540000    2
 139550000    4
 139560000    4
 139570000    3
 139580000    3
 139590000    4
 139600000    4
 139610000    3
 139620000    3
 139630000    3
 139640000    4
 139650000    3
 139660000    4
 139670000    2
 139680000    5
 139690000    3
 139700000   11
 139710000   13
 139720000    4
 139730000    5
 139740000    5
 139750000    3
 139760000    4
 139770000    4
 139780000    4
 139790000    4
 139800000    5
 139810000   15
 139820000   12
 139830000   11
 139840000    9
 139850000    8
 139860000    3
 139870000    3
 139880000    4
 139890000    3
 139900000    4
 139910000    5
 139920000    5
 139930000    4
 139940000    4
 139950000    2
 139960000    3
 139970000    3
 139980000    4
 139990000    2
 140000000    3
 140000000    3
 140010000    3
 140020000    3
 140030000    2
 140040000    3
 140050000    5
 140060000    4
 140070000    4
 140080000    4
 140090000    2
 140100000    3
 140110000    5
 140120000    4
 140130000    3
 140140000    4
 140150000    3
 140160000    1
 140170000    4
 140180000    2
 140190000    2
 140200000    4
 140210000    3
 140220000    3
 140230000    3
 140240000    3
 140250000    4
 140260000    4
 140270000    3
 140280000    2
 140290000    3
 140300000    3
 140310000    4
 140320000    4
 140330000    2
 140340000    4
 140350000    5
 140360000    4
 140370000    2
 140380000    4
 140390000    3
 140400000    4
 140410000    3
 140420000    3
 140430000    3
 140440000    4
 140450000    2
 140460000    3
 140470000    3
 140480000    5
 140490000    3
 140500000    3
 140510000    6
 140520000    3
 140530000    3
 140540000    4
 140550000    4
 140560000    3
 140570000    3
 140580000    3
 140590000    5
 140600000   11
 140610000    5
 140620000    5
 140630000    4
 140640000    5
 140650000    4
 140660000    4
 140670000    4
 140680000    3
 140690000    3
 140700000    4
 140710000    3
 140720000    4
 140730000    3
 140740000    3
 140750000    3
 140760000    3
 140770000    3
 140780000    3
 140790000    3
 140800000    5
 140810000    5
 140820000    5
 140830000    4
 140840000    4
 140850000    2
 140860000    3
 140870000    5
 140880000    7
 140890000    4
 140900000    4
 140910000    4
 140920000    4
 140930000    5
 140940000    3
 140950000    2
 140960000    4
 140970000    3
 140980000    3
 140990000    3
 141000000    2
 141010000    4
 141020000    4
 141030000    2
 141040000    5
 141050000    4
 141060000    2
 141070000    5
 141080000    3
 141090000    3
 141100000    2
 141110000    4
 141120000    3
 141130000    3
 141140000    3
 141150000    2
 141160000    4
 141170000    2
 141180000    3
 141190000    3
 141200000    3
 141210000    3
 141220000    4
 141230000    2
 141240000    2
 141250000    3
 141260000    2
 141270000    3
 141280000    2
 141290000    3
 141300000    3
 141310000    2
 141320000    2
 141330000    3
 141340000    4
 141350000    3
 141360000    4
 141370000    3
 141380000    7
 141390000    5
 141400000    7
 141410000    4
 141420000   11
 141430000    5
 141440000    3
 141450000    3
 141460000    2
 141470000    3
 141480000    2
 141490000    3
 141500000    3
 141510000    3
 141520000    3
 141530000    4
 141540000    3
 141550000    2
 141560000    2
 141570000    3
 141580000    3
 141590000    3
 141600000    3
 141610000    5
 141620000    8
 141630000    7
 141640000    4
 141650000    5
 141660000    3
 141670000    3
 141680000    2
 141690000    3
 141700000    2
 141710000    4
 141720000    4
 141730000    3
 141740000    3
 141750000    3
 141760000    3
 141770000    3
 141780000    2
 141790000    2
 141800000    3
 141810000    3
 141820000    3
 141830000    4
 141840000    2
 141850000    3
 141860000    4
 141870000    8
 141880000    2
 141890000    3
 141900000    3
 141910000    3
 141920000    4
 141930000    3
 141940000    3
 141950000    5
 141960000    4
 141970000    6
 141980000    4
 141990000    4
 142000000    5
 142010000    7
 142020000    6
 142030000    7
 142040000    5
 142050000    5
 142060000    5
 142070000   13
 142080000    4
 142090000    4
 142100000    7
 142110000    5
 142120000    3
 142130000    5
 142140000    5
 142150000    4
 142160000   13
 142170000    8
 142180000    4
 142190000    5
 142200000    4
 142210000    4
 142220000    3
 142230000    3
 142240000    3
 142250000    3
 142260000    4
 142270000    3
 142280000    3
 142290000    4
 142300000    2
 142310000    3
 142320000    3
 142330000    4
 142340000    2
 142350000    3
 142360000    5
 142370000    4
 142380000    5
 142390000    3
 142400000    4
 142410000    3
 142420000    3
 142430000    4
 142440000    3
 142450000    3
 142460000    2
 142470000    3
 142480000    3
 142490000    3
 142500000    6
 142510000    3
 142520000    2
 142530000    3
 142540000    3
 142550000    3
 142560000    3
 142570000    3
 142580000    1
 142590000    1
 142600000    4
 142610000    3
 142620000    3
 142630000    3
 142640000    2
 142650000    5
 142660000    2
 142670000    2
 142680000    3
 142690000    3
 142700000    3
 142710000    2
 142720000    4
 142730000    2
 142740000    3
 142750000    3
 142760000    3
 142770000    3
 142780000    2
 142790000    4
 142800000    3
 142810000    4
 142820000    5
 142830000    3
 142840000    3
 142850000    2
 142860000    3
 142870000    3
 142880000    3
 142890000    4
 142900000    3
 142910000    3
 142920000    3
 142930000    4
 142940000    4
 142950000    2
 142960000    4
 142970000    4
 142980000    4
 142990000    4
 143000000    4
 143010000   10
 143020000    5
 143030000    5
 143040000    4
 143050000    3
 143060000    3
 143070000    4
 143080000    4
 143090000    3
 143100000    3
 143110000    5
 143120000    4
 143130000    2
 143140000    5
 143150000    2
 143160000    4
 143170000    4
 143180000    4
 143190000    3
 143200000    4
 143210000    4
 143220000    3
 143230000    4
 143240000    5
 143250000    4
 143260000    2
 143270000    2
 143280000    4
 143290000    3
 143300000    4
 143310000    4
 143320000    4
 143330000    4
 143340000    3
 143350000    3
 143360000    3
 143370000    4
 143380000    3
 143390000    3
 143400000    3
 143410000    4
 143420000    3
 143430000    4
 143440000    3
 143450000    6
 143460000    3
 143470000    7
 143480000    3
 143490000    4
 143500000    4
 143510000    3
 143520000    4
 143530000    3
 143540000    5
 143550000    4
 143560000    3
 143570000    3
 143580000    4
 143590000    4
 143600000    4
 143610000    5
 143620000    3
 143630000    5
 143640000    3
 143650000    5
 143660000    5
 143670000    3
 143680000    4
 143690000    4
 143700000    5
 143710000    4
 143720000    4
 143730000    4
 143740000    4
 143750000    2
 143760000    4
 143770000    3
 143780000    3
 143790000    4
 143800000    3
 143810000    3
 143820000    3
 143830000    2
 143840000    3
 143850000    3
 143860000    2
 143870000    3
 143880000    3
 143890000    5
 143900000    3
 143910000    4
 143920000    5
 143930000    2
 143940000    4
 143950000    4
 143960000    6
 143970000    5
 143980000    4
 143990000    3
 144000000    4
 144010000    3
 144020000    4
 144030000    3
 144040000    3
 144050000    3
 144060000    3
 144070000    2
 144080000    4
 144090000    4
 144100000    8
 144110000   13
 144120000   11
 144130000    8
 144140000   17
 144150000   21
 144160000   19
 144170000   11
 144180000    6
 144190000   15
 144200000    4
 144210000    4
 144220000    4
 144230000    4
 144240000    5
 144250000    4
 144260000    6
 144270000    4
 144280000    7
 144290000    4
 144300000    4
 144310000    4
 144320000    4
 144330000    3
 144340000    2
 144350000    4
 144360000    4
 144370000    3
 144380000    3
 144390000    3
 144400000    3
 144410000    4
 144420000    3
 144430000    3
 144440000    3
 144450000    4
 144460000    5
 144470000    4
 144480000    4
 144490000    3
 144500000    4
 144510000    4
 144520000    3
 144530000    3
 144540000    3
 144550000    2
 144560000    4
 144570000    2
 144580000    3
 144590000    3
 144600000    3
 144610000    3
 144620000    5
 144630000    4
 144640000    4
 144650000    3
 144660000    3
 144670000    6
 144680000    5
 144690000    5
 144700000    5
 144710000    4
 144720000    3
 144730000    6
 144740000    5
 144750000    5
 144760000    4
 144770000    4
 144780000    3
 144790000    3
 144800000    4
 144810000    3
 144820000    4
 144830000    3
 144840000    5
 144850000    4
 144860000    5
 144870000    3
 144880000    4
 144890000    4
 144900000    4
 144910000    3
 144920000    3
 144930000    4
 144940000    4
 144950000    4
 144960000    4
 144970000    4
 144980000    4
 144990000    2
 145000000    5
 145010000    3
 145020000    3
 145030000    7
 145040000    3
 145050000    2
 145060000    3
 145070000    3
 145080000    3
 145090000    4
 145100000    2
 145110000    3
 145120000    2
 145130000    3
 145140000    4
 145150000    2
 145160000    9
 145170000    4
 145180000    4
 145190000    3
 145200000    2
 145210000    5
 145220000    4
 145230000    4
 145240000    4
 145250000    4
 145260000    4
 145270000    4
 145280000    3
 145290000    4
 145300000    3
 145310000    3
 145320000    3
 145330000    3
 145340000    3
 145350000    2
 145360000    4
 145370000    4
 145380000    4
 145390000    3
 145400000    2
 145410000    5
 145420000    3
 145430000    4
 145440000    3
 145450000    2
 145460000    3
 145470000    4
 145480000    4
 145490000    9
 145500000   14
 145510000   10
 145520000    9
 145530000   18
 145540000    4
 145550000    3
 145560000    4
 145570000    4
 145580000    3
 145590000    3
 145600000    4
 145610000    4
 145620000    3
 145630000    1
 145640000    1
 145650000    3
 145660000    3
 145670000    3
 145680000    2
 145690000    4
 145700000    3
 145710000    4
 145720000    4
 145730000    5
 145740000    5
 145750000    3
 145760000    3
 145770000    3
 145780000    4
 145790000    7
 145800000    4
 145810000    4
 145820000    3
 145830000    5
 145840000    3
 145850000    4
 145860000    5
 145870000    6
 145880000    4
 145890000    4
 145900000    5
 145910000   10
 145920000    3
 145930000    5
 145940000    5
 145950000    9
 145960000   24
 145970000   12
 145980000   19
 145990000   13
 146000000    7
 146010000    3
 146020000    3
 146030000    3
 146040000    3
 146050000    2
 146060000    3
 146070000    3
 146080000    3
 146090000    4
 146100000    3
 146110000    3
 146120000    3
 146130000    3
 146140000    2
 146150000    3
 146160000    3
 146170000    3
 146180000    3
 146190000    3
 146200000    3
 146210000    5
 146220000    3
 146230000    3
 146240000    3
 146250000    3
 146260000    3
 146270000    2
 146280000    3
 146290000    4
 146300000    3
 146310000    2
 146320000    3
 146330000    4
 146340000    3
 146350000    3
 146360000    3
 146370000    3
 146380000    3
 146390000    4
 146400000    3
 146410000    3
 146420000    3
 146430000    3
 146440000    3
 146450000    2
 146460000    4
 146470000    3
 146480000    3
 146490000    4
 146500000    4
 146510000    2
 146520000    4
 146530000    3
 146540000    3
 146550000    3
 146560000    3
 146570000    3
 146580000    3
 146590000    4
 146600000    3
 146610000    3
 146620000    2
 146630000    2
 146640000    3
 146650000    5
 146660000    4
 146670000    4
 146680000    3
 146690000    3
 146700000    4
 146710000    2
 146720000    2
 146730000    4
 146740000    4
 146750000    3
 146760000    3
 146770000    2
 146780000    3
 146790000    3
 146800000    6
 146810000    3
 146820000    4
 146830000    2
 146840000    5
 146850000    5
 146860000    3
 146870000    4
 146880000    5
 146890000    3
 146900000    3
 146910000    3
 146920000    4
 146930000   16
 146940000    4
 146950000    3
 146960000    3
 146970000    2
 146980000    3
 146990000    3
 147000000    3
 147010000    3
 147020000    3
 147030000    3
 147040000    3
 147050000    3
 147060000    3
 147070000    3
 147080000    3
 147090000    3
 147100000    2
 147110000    3
 147120000    3
 147130000    3
 147140000    2
 147150000    2
 147160000    2
 147170000    3
 147180000    2
 147190000    3
 147200000    2
 147210000    3
 147220000    1
 147230000    5
 147240000    4
 147250000    4
 147260000    3
 147270000    4
 147280000    4
 147290000    4
 147300000    4
 147310000    4
 147320000    2
 147330000    3
 147340000    3
 147350000    4
 147360000    2
 147370000    4
 147380000    3
 147390000    6
 147400000    5
 147410000    3
 147420000    4
 147430000    4
 147440000    5
 147450000    3
 147460000    3
 147470000    7
 147480000    4
 147490000    5
 147500000    2
 147510000    2
 147520000    8
 147530000    3
 147540000    3
 147550000    4
 147560000    4
 147570000    3
 147580000    3
 147590000    2
 147600000    3
 147610000    3
 147620000    2
 147630000    4
 147640000    4
 147650000    4
 147660000    7
 147670000    7
 147680000    5
 147690000    3
 147700000    4
 147710000    5
 147720000    2
 147730000    5
 147740000    5
 147750000    4
 147760000    4
 147770000    4
 147780000    5
 147790000    4
 147800000    4
 147810000    3
 147820000    3
 147830000    3
 147840000    4
 147850000    7
 147860000    4
 147870000    8
 147880000   10
 147890000    7
 147900000    4
 147910000    4
 147920000    5
 147930000    7
 147940000    5
 147950000    9
 147960000    7
 147970000    5
 147980000    2
 147990000    3
 148000000    6
 148010000    3
 148020000    7
 148030000    3
 148040000    5
 148050000    5
 148060000    4
 148070000    5
 148080000    3
 148090000    5
 148100000    6
 148110000    7
 148120000   23
 148130000    7
 148140000   16
 148150000   18
 148160000   15
 148170000   18
 148180000   16
 148190000   13
 148200000    4
 148210000    5
 148220000    7
 148230000    5
 148240000    5
 148250000    4
 148260000    3
 148270000    2
 148280000    4
 148290000    7
 148300000    8
 148310000    3
 148320000    3
 148330000    5
 148340000    3
 148350000    5
 148360000    3
 148370000    5
 148380000    4
 148390000    5
 148400000    6
 148410000    4
 148420000    7
 148430000    9
 148440000   21
 148450000   13
 148460000   15
 148470000   16
 148480000   20
 148490000    4
 148500000    3
 148510000    4
 148520000    3
 148530000    4
 148540000    6
 148550000    3
 148560000    3
 148570000    4
 148580000    3
 148590000    3
 148600000    4
 148610000    4
 148620000    4
 148630000    5
 148640000    3
 148650000    4
 148660000    3
 148670000    3
 148680000    4
 148690000    4
 148700000    4
 148710000    3
 148720000    3
 148730000    3
 148740000    2
 148750000    5
 148760000    3
 148770000    3
 148780000    3
 148790000    3
 148800000    2
 148810000    3
 148820000    3
 148830000    3
 148840000    4
 148850000    4
 148860000    4
 148870000    3
 148880000    2
 148890000    2
 148900000    3
 148910000    4
 148920000    2
 148930000    2
 148940000    3
 148950000    3
 148960000    3
 148970000    4
 148980000    4
 148990000    4
 149000000    3
 149010000    4
 149020000    3
 149030000    3
 149040000    4
 149050000    8
 149060000    6
 149070000    5
 149080000    4
 149090000    4
 149100000    3
 149110000    3
 149120000    3
 149130000    5
 149140000    3
 149150000    4
 149160000    4
 149170000    3
 149180000    4
 149190000    7
 149200000   18
 149210000   15
 149220000    6
 149230000   13
 149240000   12
 149250000    7
 149260000    4
 149270000   10
 149280000   19
 149290000   16
 149300000   18
 149310000   11
 149320000   11
 149330000   15
 149340000   22
 149350000   23
 149360000   19
 149370000   18
 149380000   22
 149390000   14
 149400000   15
 149410000   22
 149420000   18
 149430000   22
 149440000   22
 149450000   24
 149460000   25
 149470000   26
 149480000   24
 149490000   20
 149500000   21
 149510000   25
 149520000   21
 149530000   12
 149540000   11
 149550000   21
 149560000   18
 149570000    5
 149580000    5
 149590000    5
 149600000    4
 149610000    5
 149620000    5
 149630000    3
 149640000    5
 149650000    7
 149660000    3
 149670000    3
 149680000    5
 149690000    3
 149700000    3
 149710000    5
 149720000    4
 149730000    4
 149740000    5
 149750000    4
 149760000    4
 149770000    5
 149780000    6
 149790000    4
 149800000    5
 149810000    3
 149820000    5
 149830000    2
 149840000    3
 149850000    4
 149860000    3
 149870000    5
 149880000    4
 149890000    3
 149900000    3
 149910000    3
 149920000    4
 149930000    8
 149940000    4
 149950000   16
 149960000   19
 149970000   10
 149980000   13
 149990000   17
 150000000    7
 150010000   12
 150020000   18
 150030000   19
 150040000   15
 150050000    4
 150060000    3
 150070000    5
 150080000    3
 150090000    3
 150100000    1
 150110000    2
 150120000    3
 150130000    3
 150140000    4
 150150000    3
 150160000    4
 150170000    4
 150180000    4
 150190000    5
 150200000    3
 150210000    4
 150220000    5
 150230000    4
 150240000    4
 150250000    4
 150260000    5
 150270000    4
 150280000    5
 150290000    3
 150300000    2
 150310000    3
 150320000    3
 150330000    3
 150340000    4
 150350000    4
 150360000    3
 150370000    3
 150380000    4
 150390000    5
 150400000    3
 150410000    5
 150420000    4
 150430000    3
 150440000    2
 150450000    3
 150460000    4
 150470000    3
 150480000    4
 150490000    4
 150500000    3
 150510000    5
 150520000    4
 150530000    3
 150540000    4
 150550000    4
 150560000    4
 150570000    3
 150580000    3
 150590000    2
 150600000    4
 150610000    3
 150620000    3
 150630000    3
 150640000    4
 150650000    4
 150660000    3
 150670000    2
 150680000    5
 150690000    3
 150700000    3
 150710000    3
 150720000    3
 150730000    4
 150740000    4
 150750000    7
 150760000    4
 150770000    5
 150780000    3
 150790000    5
 150800000    7
 150810000    3
 150820000    3
 150830000    2
 150840000    3
 150850000    3
 150860000    3
 150870000    4
 150880000    2
 150890000    4
 150900000    4
 150910000    3
 150920000    3
 150930000    4
 150940000    4
 150950000    4
 150960000    4
 150970000    2
 150980000    2
 150990000    4
 151000000    2
 151010000    5
 151020000    4
 151030000    3
 151040000    4
 151050000    3
 151060000    4
 151070000    4
 151080000    4
 151090000    3
 151100000    6
 151110000    7
 151120000    4
 151130000    3
 151140000    3
 151150000    8
 151160000    4
 151170000    4
 151180000    5
 151190000    4
 151200000    2
 151210000    4
 151220000    3
 151230000    2
 151240000    3
 151250000    4
 151260000    3
 151270000    4
 151280000    4
 151290000    5
 151300000    3
 151310000    3
 151320000    3
 151330000    2
 151340000    3
 151350000    3
 151360000    4
 151370000    3
 151380000    3
 151390000   11
 151400000    4
 151410000    3
 151420000    3
 151430000    3
 151440000    4
 151450000    4
 151460000    4
 151470000    4
 151480000    7
 151490000    5
 151500000    8
 151510000    8
 151520000    7
 151530000    9
 151540000    5
 151550000    5
 151560000    5
 151570000    4
 151580000    4
 151590000    4
 151600000    4
 151610000    3
 151620000    5
 151630000    3
 151640000    3
 151650000    4
 151660000    4
 151670000    4
 151680000    4
 151690000    4
 151700000    4
 151710000    3
 151720000    9
 151730000    5
 151740000    5
 151750000    3
 151760000    4
 151770000    4
 151780000    5
 151790000   12
 151800000   14
 151810000    2
 151820000    3
 151830000    4
 151840000    4
 151850000    7
 151860000    7
 151870000    8
 151880000    4
 151890000    4
 151900000    5
 151910000    5
 151920000    4
 151930000    5
 151940000    5
 151950000    4
 151960000    3
 151970000    3
 151980000    5
 151990000    3
 152000000    5
 152010000    3
 152020000    5
 152030000    5
 152040000    5
 152050000    5
 152060000    4
 152070000    5
 152080000    4
 152090000    3
 152100000    4
 152110000    6
 152120000    3
 152130000   19
 152140000   11
 152150000    6
 152160000    5
 152170000    4
 152180000    4
 152190000    3
 152200000    7
 152210000    5
 152220000    3
 152230000    4
 152240000    5
 152250000    5
 152260000    5
 152270000    4
 152280000    4
 152290000    6
 152300000    4
 152310000    3
 152320000    4
 152330000    4
 152340000    5
 152350000    4
 152360000    6
 152370000    7
 152380000    4
 152390000    4
 152400000    4
 152410000    4
 152420000    3
 152430000    3
 152440000    4
 152450000    5
 152460000    5
 152470000    5
 152480000    3
 152490000    3
 152500000    4
 152510000    4
 152520000    7
 152530000    3
 152540000    5
 152550000    6
 152560000    4
 152570000    4
 152580000    4
 152590000    3
 152600000   18
 152610000    6
 152620000    3
 152630000    5
 152640000    5
 152650000    9
 152660000    5
 152670000    2
 152680000    3
 152690000    3
 152700000    5
 152710000    4
 152720000    3
 152730000    4
 152740000    3
 152750000    2
 152760000    3
 152770000    3
 152780000    3
 152790000    4
 152800000    2
 152810000    3
 152820000    4
 152830000    3
 152840000    3
 152850000    4
 152860000    3
 152870000    3
 152880000    4
 152890000    3
 152900000    3
 152910000    4
 152920000   17
 152930000   13
 152940000   10
 152950000    4
 152960000    4
 152970000    6
 152980000    4
 152990000    3
 153000000    3
 153010000    2
 153020000    5
 153030000    8
 153040000    4
 153050000    3
 153060000    3
 153070000    2
 153080000    4
 153090000    2
 153100000    3
 153110000    4
 153120000    3
 153130000    5
 153140000    4
 153150000    4
 153160000    2
 153170000    3
 153180000    3
 153190000    2
 153200000    3
 153210000    2
 153220000    3
 153230000    4
 153240000    3
 153250000    3
 153260000    3
 153270000    3
 153280000    3
 153290000    2
 153300000    3
 153310000    3
 153320000    3
 153330000    4
 153340000    3
 153350000    4
 153360000    4
 153370000    4
 153380000    4
 153390000    2
 153400000    5
 153410000    4
 153420000    5
 153430000    9
 153440000    5
 153450000    4
 153460000    5
 153470000    4
 153480000    3
 153490000    3
 153500000    2
 153510000    2
 153520000    3
 153530000    2
 153540000    4
 153550000    4
 153560000    7
 153570000   13
 153580000    4
 153590000    5
 153600000    4
 153610000    4
 153620000    6
 153630000    3
 153640000    3
 153650000    5
 153660000    4
 153670000    5
 153680000    3
 153690000    3
 153700000    5
 153710000    4
 153720000    3
 153730000    3
 153740000    4
 153750000    2
 153760000    4
 153770000    4
 153780000    4
 153790000    3
 153800000    3
 153810000    4
 153820000    4
 153830000    3
 153840000    4
 153850000    6
 153860000    4
 153870000    5
 153880000    5
 153890000    7
 153900000    6
 153910000    5
 153920000    5
 153930000    5
 153940000    5
 153950000    2
 153960000    3
 153970000    2
 153980000    2
 153990000    4
 154000000    4
 154010000    4
 154020000    3
 154030000    3
 154040000    4
 154050000    3
 154060000    2
 154070000    3
 154080000    3
 154090000    4
 154100000    2
 154110000    3
 154120000    4
 154130000    3
 154140000    3
 154150000    3
 154160000    4
 154170000    3
 154180000    4
 154190000    5
 154200000    4
 154210000    4
 154220000    5
 154230000    4
 154240000    4
 154250000    3
 154260000   19
 154270000   13
 154280000    5
 154290000   12
 154300000   20
 154310000   19
 154320000   20
 154330000   21
 154340000   16
 154350000   19
 154360000    7
 154370000   15
 154380000    3
 154390000    3
 154400000    3
 154410000    6
 154420000    4
 154430000    5
 154440000    8
 154450000    6
 154460000    6
 154470000    4
 154480000    5
 154490000    4
 154500000    2
 154510000    4
 154520000    4
 154530000    5
 154540000    4
 154550000    4
 154560000    4
 154570000    3
 154580000    2
 154590000    6
 154600000    6
 154610000    4
 154620000   18
 154630000   21
 154640000    9
 154650000    2
 154660000    3
 154670000    4
 154680000    9
 154690000   12
 154700000   15
 154710000   14
 154720000   17
 154730000   18
 154740000   14
 154750000   15
 154760000   14
 154770000   19
 154780000    5
 154790000    4
 154800000    3
 154810000    3
 154820000    3
 154830000    2
 154840000    3
 154850000    3
 154860000    3
 154870000    4
 154880000    7
 154890000    4
 154900000    5
 154910000    4
 154920000   17
 154930000    4
 154940000    4
 154950000    3
 154960000    4
 154970000    4
 154980000    3
 154990000    3
 155000000    3
 155010000    3
 155020000    3
 155030000    4
 155040000    4
 155050000    3
 155060000    4
 155070000    3
 155080000    4
 155090000    2
 155100000    3
 155110000    3
 155120000    3
 155130000    3
 155140000    4
 155150000    5
 155160000    2
 155170000    5
 155180000    3
 155190000    3
 155200000    3
 155210000    4
 155220000    3
 155230000    3
 155240000    4
 155250000    3
 155260000    3
 155270000    4
 155280000    3
 155290000    3
 155300000    4
 155310000    2
 155320000    3
 155330000    3
 155340000    3
 155350000    3
 155360000    6
 155370000    5
 155380000   12
 155390000    4
 155400000    5
 155410000    3
 155420000    3
 155430000    3
 155440000    4
 155450000    3
 155460000    5
 155470000    5
 155480000    4
 155490000    3
 155500000    4
 155510000    4
 155520000    5
 155530000    3
 155540000    4
 155550000    4
 155560000    3
 155570000    4
 155580000    3
 155590000    4
 155600000    8
 155610000    3
 155620000    3
 155630000    3
 155640000    4
 155650000    3
 155660000    2
 155670000    7
 155680000    3
 155690000    8
 155700000    2
 155710000    2
 155720000    3
 155730000    3
 155740000    3
 155750000    3
 155760000    5
 155770000    3
 155780000    4
 155790000    4
 155800000    3
 155810000    3
 155820000    3
 155830000    2
 155840000    3
 155850000    3
 155860000    5
 155870000    5
 155880000    3
 155890000    2
 155900000    3
 155910000    4
 155920000    3
 155930000    2
 155940000    5
 155950000    4
 155960000    4
 155970000    5
 155980000    4
 155990000    5
 156000000    7
 156010000    4
 156020000    5
 156030000    3
 156040000    3
 156050000    4
 156060000    2
 156070000    4
 156080000    3
 156090000    5
 156100000    3
 156110000    3
 156120000    3
 156130000    3
 156140000    3
 156150000    3
 156160000    3
 156170000    4
 156180000    5
 156190000    4
 156200000    3
 156210000    3
 156220000   11
 156230000    5
 156240000    7
 156250000    4
 156260000    4
 156270000    3
 156280000    5
 156290000    3
 156300000    3
 156310000    3
 156320000    6
 156330000    6
 156340000    5
 156350000    3
 156360000    4
 156370000    2
 156380000    2
 156390000    5
 156400000    3
 156410000    3
 156420000    5
 156430000    5
 156440000    4
 156450000    4
 156460000    7
 156470000    3
 156480000    4
 156490000    2
 156500000    5
 156510000    6
 156520000    4
 156530000    4
 156540000    4
 156550000    4
 156560000    2
 156570000    4
 156580000    6
 156590000    5
 156600000    4
 156610000    6
 156620000    7
 156630000    5
 156640000   12
 156650000    5
 156660000    5
 156670000    4
 156680000    5
 156690000    5
 156700000    4
 156710000    2
 156720000    5
 156730000    5
 156740000    4
 156750000    4
 156760000    2
 156770000    4
 156780000    4
 156790000    4
 156800000    3
 156810000    4
 156820000    5
 156830000    4
 156840000    3
 156850000    5
 156860000    4
 156870000    4
 156880000    2
 156890000    3
 156900000    3
 156910000    2
 156920000    3
 156930000    3
 156940000    3
 156950000    3
 156960000    3
 156970000    2
 156980000    4
 156990000    4
 157000000    4
 157010000    5
 157020000    3
 157030000    4
 157040000    5
 157050000    7
 157060000    4
 157070000    3
 157080000    4
 157090000    2
 157100000    3
 157110000    2
 157120000    3
 157130000    2
 157140000    3
 157150000    4
 157160000    4
 157170000    3
 157180000    2
 157190000    4
 157200000    4
 157210000    4
 157220000    5
 157230000    8
 157240000    4
 157250000    4
 157260000    3
 157270000    3
 157280000    4
 157290000    4
 157300000    2
 157310000    2
 157320000    4
 157330000    3
 157340000    3
 157350000    5
 157360000    4
 157370000    4
 157380000    3
 157390000    4
 157400000    3
 157410000    3
 157420000    2
 157430000    4
 157440000    3
 157450000    4
 157460000    3
 157470000    2
 157480000    3
 157490000    3
 157500000    3
 157510000    3
 157520000    3
 157530000    7
 157540000    5
 157550000    4
 157560000    4
 157570000    7
 157580000    2
 157590000    4
 157600000    5
 157610000    5
 157620000    4
 157630000    3
 157640000    4
 157650000    4
 157660000    3
 157670000    4
 157680000    2
 157690000    3
 157700000    3
 157710000    3
 157720000    3
 157730000    3
 157740000    3
 157750000    3
 157760000    2
 157770000    5
 157780000    5
 157790000    2
 157800000    3
 157810000    5
 157820000    3
 157830000    4
 157840000    3
 157850000    3
 157860000    2
 157870000    4
 157880000    5
 157890000    2
 157900000    4
 157910000    5
 157920000    4
 157930000    4
 157940000    4
 157950000    5
 157960000    5
 157970000    4
 157980000    3
 157990000    4
 158000000    3
 158010000    2
 158020000    3
 158030000    3
 158040000    3
 158050000    2
 158060000    3
 158070000    3
 158080000    3
 158090000    4
 158100000    4
 158110000    3
 158120000    5
 158130000    4
 158140000    4
 158150000    3
 158160000    5
 158170000    4
 158180000    5
 158190000    3
 158200000    4
 158210000    2
 158220000    3
 158230000    3
 158240000    3
 158250000    3
 158260000    4
 158270000    2
 158280000    2
 158290000    3
 158300000    3
 158310000    4
 158320000    4
 158330000    4
 158340000    7
 158350000    4
 158360000    3
 158370000   13
 158380000    6
 158390000    4
 158400000    4
 158410000    4
 158420000    4
 158430000    3
 158440000    3
 158450000    3
 158460000    5
 158470000    5
 158480000    2
 158490000    5
 158500000    7
 158510000    4
 158520000    5
 158530000    3
 158540000    5
 158550000    4
 158560000    7
 158570000    5
 158580000    3
 158590000    3
 158600000    4
 158610000    4
 158620000    4
 158630000    4
 158640000    2
 158650000    3
 158660000    3
 158670000    3
 158680000    3
 158690000    7
 158700000    3
 158710000    3
 158720000    3
 158730000    2
 158740000    3
 158750000    3
 158760000    3
 158770000    6
 158780000    3
 158790000    5
 158800000    5
 158810000    5
 158820000    3
 158830000    5
 158840000    4
 158850000    6
 158860000    4
 158870000    4
 158880000    4
 158890000    5
 158900000    8
 158910000    2
 158920000    4
 158930000    3
 158940000    3
 158950000    3
 158960000    5
 158970000    3
 158980000    5
 158990000    4
 159000000    5
 159010000    4
 159020000    7
 159030000    4
 159040000    5
 159050000    4
 159060000    6
 159070000    5
 159080000    4
 159090000    4
 159100000    4
 159110000    4
 159120000    7
 159130000    4
 159140000    4
 159150000    4
 159160000    4
 159170000    5
 159180000    4
 159190000    3
 159200000    3
 159210000    3
 159220000    2
 159230000    4
 159240000    3
 159250000    5
 159260000    4
 159270000    5
 159280000    5
 159290000    7
 159300000    9
 159310000    5
 159320000    7
 159330000    6
 159340000    7
 159350000    5
 159360000    6
 159370000    5
 159380000    4
 159390000    5
 159400000    4
 159410000    5
 159420000    5
 159430000    7
 159440000    4
 159450000    4
 159460000    4
 159470000    3
 159480000    3
 159490000    4
 159500000    2
 159510000    2
 159520000    5
 159530000    4
 159540000    5
 159550000    3
 159560000    3
 159570000    4
 159580000    5
 159590000    4
 159600000    6
 159610000    6
 159620000    5
 159630000    4
 159640000    5
 159650000    4
 159660000    3
 159670000    3
 159680000    9
 159690000    6
 159700000    5
 159710000    7
 159720000    5
 159730000    3
 159740000    4
 159750000    4
 159760000    3
 159770000   14
 159780000    3
 159790000    4
 159800000    3
 159810000    5
 159820000    4
 159830000    3
 159840000    5
 159850000    3
 159860000    3
 159870000    4
 159880000    5
 159890000   13
 159900000    5
 159910000    6
 159920000    6
 159930000    4
 159940000    4
 159950000    3
 159960000    3
 159970000    4
 159980000    3
 159990000    4
 160000000    5
 160000000    5
 160010000    3
 160020000    4
 160030000    5
 160040000    3
 160050000    4
 160060000    3
 160070000    2
 160080000    3
 160090000    4
 160100000    3
 160110000    5
 160120000    4
 160130000    4
 160140000    4
 160150000    4
 160160000    4
 160170000    2
 160180000    3
 160190000    5
 160200000    3
 160210000    5
 160220000    3
 160230000    4
 160240000   16
 160250000   16
 160260000   19
 160270000   20
 160280000   18
 160290000   22
 160300000   22
 160310000   21
 160320000   23
 160330000   18
 160340000   23
 160350000   17
 160360000   19
 160370000   21
 160380000   19
 160390000   21
 160400000   19
 160410000   18
 160420000   22
 160430000   16
 160440000   17
 160450000   14
 160460000   18
 160470000   18
 160480000    5
 160490000    4
 160500000    4
 160510000    5
 160520000    3
 160530000    2
 160540000    5
 160550000    3
 160560000    4
 160570000    3
 160580000    5
 160590000    3
 160600000    2
 160610000    3
 160620000    4
 160630000    5
 160640000    2
 160650000    7
 160660000    4
 160670000    3
 160680000    4
 160690000    4
 160700000    3
 160710000    5
 160720000    4
 160730000    4
 160740000    5
 160750000    4
 160760000    4
 160770000    4
 160780000    4
 160790000    4
 160800000    3
 160810000    4
 160820000    4
 160830000    5
 160840000    4
 160850000    4
 160860000    5
 160870000    5
 160880000    4
 160890000    4
 160900000    3
 160910000    2
 160920000    5
 160930000    5
 160940000    4
 160950000    5
 160960000    4
 160970000    5
 160980000    3
 160990000    4
 161000000    4
 161010000    5
 161020000    4
 161030000    2
 161040000    4
 161050000    5
 161060000    5
 161070000    5
 161080000    3
 161090000    4
 161100000    4
 161110000    4
 161120000    3
 161130000    4
 161140000    4
 161150000    3
 161160000    4
 161170000    6
 161180000    3
 161190000    4
 161200000    3
 161210000   16
 161220000    3
 161230000    4
 161240000    3
 161250000    5
 161260000    5
 161270000    3
 161280000    3
 161290000    4
 161300000    5
 161310000    6
 161320000    3
 161330000    4
 161340000    4
 161350000    4
 161360000    7
 161370000    5
 161380000    5
 161390000    7
 161400000    4
 161410000    5
 161420000    5
 161430000    6
 161440000    4
 161450000    4
 161460000    3
 161470000    3
 161480000    4
 161490000    2
 161500000    4
 161510000    4
 161520000    3
 161530000    3
 161540000    4
 161550000    2
 161560000    3
 161570000    4
 161580000    5
 161590000    4
 161600000    3
 161610000    4
 161620000    4
 161630000    5
 161640000    3
 161650000    5
 161660000   16
 161670000   22
 161680000   17
 161690000   17
 161700000   18
 161710000   17
 161720000   14
 161730000    8
 161740000    5
 161750000    6
 161760000    4
 161770000    5
 161780000    3
 161790000    3
 161800000    4
 161810000    3
 161820000    3
 161830000    3
 161840000    4
 161850000    3
 161860000    4
 161870000    5
 161880000    5
 161890000    4
 161900000    2
 161910000    3
 161920000    5
 161930000    3
 161940000    4
 161950000    4
 161960000    6
 161970000    3
 161980000    3
 161990000    5
 162000000    4
 162010000    6
 162020000    4
 162030000    4
 162040000   12
 162050000    4
 162060000    4
 162070000    3
 162080000    2
 162090000    4
 162100000    4
 162110000    3
 162120000    5
 162130000    3
 162140000    3
 162150000    4
 162160000    5
 162170000    2
 162180000    4
 162190000    2
 162200000    4
 162210000    5
 162220000    3
 162230000    3
 162240000    4
 162250000    5
 162260000    4
 162270000    2
 162280000   13
 162290000   15
 162300000    3
 162310000    3
 162320000    5
 162330000    3
 162340000    2
 162350000    3
 162360000    3
 162370000    3
 162380000    3
 162390000    2
 162400000    4
 162410000    2
 162420000    5
 162430000    5
 162440000    4
 162450000    4
 162460000    3
 162470000    2
 162480000    4
 162490000    2
 162500000    3
 162510000    4
 162520000   13
 162530000   18
 162540000    5
 162550000    4
 162560000    3
 162570000    5
 162580000    4
 162590000    3
 162600000    4
 162610000    3
 162620000    4
 162630000    5
 162640000   18
 162650000    5
 162660000   20
 162670000    8
 162680000   18
 162690000    4
 162700000   12
 162710000    3
 162720000   13
 162730000   16
 162740000   16
 162750000   12
 162760000   14
 162770000   21
 162780000   16
 162790000   11
 162800000    9
 162810000   12
 162820000   10
 162830000    9
 162840000   10
 162850000   12
 162860000    4
 162870000    5
 162880000    3
 162890000    4
 162900000    3
 162910000    3
 162920000    4
 162930000    5
 162940000    5
 162950000    4
 162960000    3
 162970000    5
 162980000    3
 162990000    3
 163000000    2
 163010000    3
 163020000    4
 163030000    4
 163040000    3
 163050000    3
 163060000    4
 163070000   13
 163080000   15
 163090000   17
 163100000   11
 163110000   19
 163120000   14
 163130000   14
 163140000   17
 163150000   18
 163160000   22
 163170000   19
 163180000   21
 163190000   18
 163200000   18
 163210000   19
 163220000   23
 163230000   22
 163240000   17
 163250000   17
 163260000   20
 163270000   17
 163280000   14
 163290000   12
 163300000   18
 163310000   21
 163320000   13
 163330000   19
 163340000   16
 163350000   13
 163360000   16
 163370000   15
 163380000   17
 163390000   18
 163400000   20
 163410000   20
 163420000   16
 163430000   14
 163440000   19
 163450000   10
 163460000   17
 163470000   19
 163480000   19
 163490000   13
 163500000   18
 163510000   14
 163520000   15
 163530000   13
 163540000   11
 163550000   18
 163560000   20
 163570000   11
 163580000   16
 163590000   12
 163600000   14
 163610000   18
 163620000   14
 163630000   13
 163640000   17
 163650000   19
 163660000   16
 163670000   12
 163680000   10
 163690000   15
 163700000   14
 163710000   11
 163720000   12
 163730000    6
 163740000    4
 163750000    2
 163760000    3
 163770000    4
 163780000    3
 163790000    3
 163800000    2
 163810000    2
 163820000    3
 163830000    4
 163840000    3
 163850000    2
 163860000    3
 163870000    2
 163880000    2
 163890000    3
 163900000    3
 163910000    4
 163920000    4
 163930000    4
 163940000    6
 163950000    3
 163960000    3
 163970000    3
 163980000    3
 163990000    4
 164000000    1
 164010000    3
 164020000    3
 164030000    3
 164040000    3
 164050000    2
 164060000    8
 164070000    3
 164080000    3
 164090000    2
 164100000    3
 164110000    3
 164120000    6
 164130000    4
 164140000    4
 164150000    5
 164160000    5
 164170000    2
 164180000    4
 164190000   21
 164200000   18
 164210000    8
 164220000    4
 164230000    4
 164240000    5
 164250000    4
 164260000    3
 164270000    5
 164280000   12
 164290000    6
 164300000    4
 164310000    7
 164320000    4
 164330000    3
 164340000    4
 164350000    3
 164360000    4
 164370000    3
 164380000    5
 164390000    4
 164400000    4
 164410000    2
 164420000    4
 164430000    4
 164440000    5
 164450000    6
 164460000    3
 164470000    3
 164480000    5
 164490000    3
 164500000    3
 164510000    3
 164520000    4
 164530000    6
 164540000    3
 164550000    4
 164560000    3
 164570000    3
 164580000    2
 164590000    2
 164600000    4
 164610000    3
 164620000    2
 164630000    3
 164640000    3
 164650000    3
 164660000    4
 164670000    2
 164680000    5
 164690000    3
 164700000    2
 164710000    3
 164720000    5
 164730000    3
 164740000    7
 164750000    8
 164760000    5
 164770000    7
 164780000   13
 164790000    5
 164800000    9
 164810000    4
 164820000    4
 164830000    7
 164840000    5
 164850000    4
 164860000    5
 164870000    4
 164880000    5
 164890000   21
 164900000   21
 164910000    5
 164920000    6
 164930000    4
 164940000    2
 164950000    5
 164960000    4
 164970000    5
 164980000    4
 164990000    4
 165000000    7
 165010000    5
 165020000    5
 165030000    4
 165040000    4
 165050000    5
 165060000    4
 165070000    4
 165080000    4
 165090000    5
 165100000    8
 165110000    5
 165120000    4
 165130000   17
 165140000   13
 165150000    7
 165160000   14
 165170000   14
 165180000   15
 165190000    7
 165200000   10
 165210000    5
 165220000    4
 165230000    2
 165240000    3
 165250000    4
 165260000    3
 165270000    2
 165280000    5
 165290000    4
 165300000    4
 165310000    4
 165320000    3
 165330000    3
 165340000   10
 165350000    5
 165360000    7
 165370000    2
 165380000    5
 165390000    3
 165400000    3
 165410000    4
 165420000    4
 165430000    4
 165440000    3
 165450000    3
 165460000    4
 165470000    3
 165480000    2
 165490000    3
 165500000    3
 165510000    3
 165520000    4
 165530000    3
 165540000    4
 165550000    3
 165560000    3
 165570000    3
 165580000    3
 165590000    3
 165600000    2
 165610000    2
 165620000    3
 165630000    3
 165640000    3
 165650000    3
 165660000    7
 165670000    4
 165680000    4
 165690000    3
 165700000    3
 165710000    3
 165720000    5
 165730000    3
 165740000    3
 165750000    3
 165760000    3
 165770000    5
 165780000    3
 165790000    4
 165800000    3
 165810000    2
 165820000    4
 165830000    7
 165840000    5
 165850000    5
 165860000    3
 165870000    3
 165880000    3
 165890000    4
 165900000    2
 165910000    3
 165920000    2
 165930000    5
 165940000    4
 165950000    3
 165960000    4
 165970000    4
 165980000    3
 165990000    3
 166000000    4
 166010000    5
 166020000    4
 166030000    4
 166040000    3
 166050000    9
 166060000    5
 166070000    5
 166080000    3
 166090000    3
 166100000    2
 166110000    3
 166120000    3
 166130000    3
 166140000    4
 166150000    3
 166160000    6
 166170000    4
 166180000    2
 166190000    4
 166200000    3
 166210000    3
 166220000    3
 166230000    3
 166240000    3
 166250000    5
 166260000    4
 166270000    3
 166280000    3
 166290000    3
 166300000    5
 166310000    2
 166320000    4
 166330000    5
 166340000    8
 166350000    4
 166360000    4
 166370000    4
 166380000    7
 166390000    7
 166400000    3
 166410000    3
 166420000    7
 166430000    5
 166440000    5
 166450000    2
 166460000    2
 166470000    3
 166480000    5
 166490000    3
 166500000    3
 166510000    4
 166520000    3
 166530000    5
 166540000    5
 166550000    5
 166560000    3
 166570000    3
 166580000    3
 166590000    4
 166600000    3
 166610000    3
 166620000    3
 166630000    3
 166640000    2
 166650000    3
 166660000    6
 166670000    4
 166680000    4
 166690000    7
 166700000    2
 166710000    4
 166720000    3
 166730000    3
 166740000    2
 166750000    3
 166760000    3
 166770000    3
 166780000    3
 166790000    3
 166800000    2
 166810000    2
 166820000    4
 166830000    4
 166840000    2
 166850000    5
 166860000    3
 166870000    2
 166880000    3
 166890000    4
 166900000    2
 166910000    2
 166920000    3
 166930000    4
 166940000    4
 166950000    3
 166960000    2
 166970000    3
 166980000    4
 166990000    3
 167000000    3
 167010000    3
 167020000    3
 167030000    3
 167040000    3
 167050000    3
 167060000    3
 167070000    3
 167080000    4
 167090000    3
 167100000    3
 167110000    3
 167120000    3
 167130000    6
 167140000    4
 167150000    4
 167160000    4
 167170000    4
 167180000    3
 167190000    5
 167200000    3
 167210000    2
 167220000    2
 167230000    3
 167240000    4
 167250000    2
 167260000    3
 167270000    3
 167280000    5
 167290000    3
 167300000    4
 167310000    5
 167320000    3
 167330000    2
 167340000    4
 167350000    4
 167360000    4
 167370000    3
 167380000    5
 167390000    6
 167400000    5
 167410000    5
 167420000    4
 167430000    4
 167440000    8
 167450000    3
 167460000    4
 167470000    7
 167480000   12
 167490000    6
 167500000    5
 167510000    4
 167520000    6
 167530000    3
 167540000    4
 167550000    3
 167560000    5
 167570000    5
 167580000    5
 167590000    4
 167600000    5
 167610000    4
 167620000    4
 167630000    3
 167640000    4
 167650000    3
 167660000    3
 167670000    4
 167680000    7
 167690000    3
 167700000    4
 167710000    2
 167720000    4
 167730000    4
 167740000    4
 167750000    3
 167760000    4
 167770000    7
 167780000    2
 167790000    3
 167800000    2
 167810000    4
 167820000    5
 167830000    6
 167840000    7
 167850000    5
 167860000    4
 167870000    5
 167880000    5
 167890000    5
 167900000    4
 167910000    4
 167920000    7
 167930000    3
 167940000    3
 167950000    3
 167960000    4
 167970000    3
 167980000    9
 167990000    2
 168000000    3
 168010000    3
 168020000    4
 168030000    3
 168040000    4
 168050000    5
 168060000    5
 168070000    4
 168080000    4
 168090000    4
 168100000    4
 168110000    4
 168120000    3
 168130000    8
 168140000   12
 168150000    3
 168160000   15
 168170000   14
 168180000   19
 168190000   17
 168200000    5
 168210000    5
 168220000    4
 168230000    3
 168240000    5
 168250000    3
 168260000    5
 168270000    5
 168280000    3
 168290000    3
 168300000    4
 168310000    6
 168320000    3
 168330000    6
 168340000    4
 168350000    3
 168360000    4
 168370000    2
 168380000    3
 168390000    3
 168400000   13
 168410000    4
 168420000    2
 168430000    4
 168440000   17
 168450000   15
 168460000   23
 168470000   22
 168480000   24
 168490000   21
 168500000   23
 168510000   22
 168520000   19
 168530000   14
 168540000   21
 168550000   21
 168560000   17
 168570000   16
 168580000   17
 168590000   13
 168600000   15
 168610000   17
 168620000    3
 168630000   12
 168640000   14
 168650000   13
 168660000    5
 168670000   17
 168680000   10
 168690000    2
 168700000    3
 168710000    3
 168720000    4
 168730000    4
 168740000    3
 168750000    3
 168760000    4
 168770000    4
 168780000    3
 168790000    4
 168800000   11
 168810000   15
 168820000    5
 168830000    3
 168840000    6
 168850000    6
 168860000    3
 168870000    4
 168880000    4
 168890000    5
 168900000    5
 168910000    8
 168920000    6
 168930000    7
 168940000    3
 168950000    4
 168960000    5
 168970000    4
 168980000    3
 168990000    4
 169000000    9
 169010000   10
 169020000    7
 169030000    5
 169040000    3
 169050000   13
 169060000   15
 169070000    3
 169080000    4
 169090000    5
 169100000    3
 169110000    4
 169120000    4
 169130000    3
 169140000    3
 169150000    3
 169160000    4
 169170000    5
 169180000    4
 169190000    5
 169200000    4
 169210000    7
 169220000    4
 169230000    5
 169240000    4
 169250000    5
 169260000    5
 169270000    4
 169280000    5
 169290000    7
 169300000    5
 169310000    5
 169320000    3
 169330000    4
 169340000    5
 169350000    3
 169360000    4
 169370000    4
 169380000    4
 169390000   19
 169400000    3
 169410000    3
 169420000    2
 169430000    2
 169440000    3
 169450000    2
 169460000    3
 169470000    2
 169480000    2
 169490000    3
 169500000    4
 169510000    3
 169520000    5
 169530000    3
 169540000    5
 169550000    4
 169560000    3
 169570000    3
 169580000    3
 169590000    3
 169600000    4
 169610000    3
 169620000    4
 169630000    3
 169640000    4
 169650000    4
 169660000    4
 169670000    4
 169680000    3
 169690000    2
 169700000    2
 169710000    3
 169720000    3
 169730000    3
 169740000    4
 169750000    4
 169760000    5
 169770000    4
 169780000    5
 169790000    4
 169800000    2
 169810000    4
 169820000    3
 169830000    3
 169840000    4
 169850000    4
 169860000    4
 169870000    4
 169880000    4
 169890000    3
 169900000    3
 169910000    5
 169920000    5
 169930000    3
 169940000    7
 169950000    5
 169960000    4
 169970000    4
 169980000    4
 169990000    4
 170000000    5
 170010000    3
 170020000    3
 170030000    3
 170040000    8
 170050000    3
 170060000    3
 170070000    4
 170080000    5
 170090000    3
 170100000    4
 170110000    3
 170120000    3
 170130000   14
 170140000    2
 170150000    4
 170160000   11
 170170000    8
 170180000    5
 170190000    3
 170200000    4
 170210000    3
 170220000    2
 170230000    3
 170240000    4
 170250000    5
 170260000    4
 170270000    5
 170280000    3
 170290000    4
 170300000    4
 170310000    4
 170320000    3
 170330000    3
 170340000    3
 170350000    3
 170360000    2
 170370000    4
 170380000    4
 170390000    3
 170400000    3
 170410000    2
 170420000    3
 170430000    3
 170440000    2
 170450000    3
 170460000    3
 170470000    3
 170480000    5
 170490000    4
 170500000    4
 170510000    3
 170520000    3
 170530000    5
 170540000    2
 170550000    3
 170560000    4
 170570000   13
 170580000   13
 170590000   14
 170600000   21
 170610000   19
 170620000   20
 170630000   17
 170640000   11
 170650000   12
 170660000   14
 170670000   18
 170680000   18
 170690000   15
 170700000   19
 170710000    8
 170720000   15
 170730000   14
 170740000   19
 170750000   21
 170760000    5
 170770000    4
 170780000    3
 170790000    3
 170800000    4
 170810000    4
 170820000    4
 170830000    3
 170840000    4
 170850000    3
 170860000    3
 170870000    6
 170880000    4
 170890000    2
 170900000    4
 170910000    4
 170920000    4
 170930000    3
 170940000    4
 170950000    4
 170960000    4
 170970000    4
 170980000    4
 170990000    2
 171000000    5
 171010000    6
 171020000    4
 171030000    4
 171040000    5
 171050000    4
 171060000    3
 171070000    4
 171080000    5
 171090000    3
 171100000    7
 171110000    3
 171120000    4
 171130000    3
 171140000    5
 171150000    3
 171160000    3
 171170000    4
 171180000    5
 171190000    3
 171200000    4
 171210000    3
 171220000    3
 171230000    5
 171240000    4
 171250000    4
 171260000    3
 171270000    4
 171280000    4
 171290000    3
 171300000    5
 171310000    3
 171320000    3
 171330000    2
 171340000    3
 171350000    4
 171360000    3
 171370000    2
 171380000    4
 171390000    2
 171400000    4
 171410000    4
 171420000    3
 171430000    2
 171440000    3
 171450000    3
 171460000    5
 171470000    5
 171480000    5
 171490000    6
 171500000    4
 171510000    4
 171520000    7
 171530000   11
 171540000    4
 171550000    3
 171560000    5
 171570000    4
 171580000    4
 171590000    4
 171600000    5
 171610000    7
 171620000    4
 171630000    5
 171640000   10
 171650000    7
 171660000    6
 171670000    3
 171680000    5
 171690000    4
 171700000    5
 171710000    3
 171720000    6
 171730000    4
 171740000    3
 171750000    4
 171760000    5
 171770000   10
 171780000    4
 171790000    5
 171800000    4
 171810000    3
 171820000    5
 171830000    4
 171840000    4
 171850000    3
 171860000    4
 171870000    5
 171880000    3
 171890000    7
 171900000    4
 171910000    8
 171920000    4
 171930000    8
 171940000    4
 171950000    4
 171960000    4
 171970000    5
 171980000    7
 171990000    5
 172000000    5
 172010000    3
 172020000    5
 172030000    4
 172040000    3
 172050000    3
 172060000    3
 172070000    2
 172080000    3
 172090000    3
 172100000    3
 172110000    4
 172120000    4
 172130000    4
 172140000    2
 172150000    3
 172160000    4
 172170000    3
 172180000    4
 172190000    3
 172200000    3
 172210000    4
 172220000    4
 172230000    2
 172240000    3
 172250000    2
 172260000    5
 172270000    3
 172280000    3
 172290000    3
 172300000    3
 172310000    3
 172320000    3
 172330000    5
 172340000    7
 172350000    4
 172360000    5
 172370000    5
 172380000    3
 172390000    5
 172400000    2
 172410000    3
 172420000    6
 172430000    3
 172440000    4
 172450000    3
 172460000    3
 172470000    4
 172480000    5
 172490000    2
 172500000    3
 172510000    4
 172520000    3
 172530000    2
 172540000    3
 172550000    3
 172560000    3
 172570000    3
 172580000    4
 172590000    3
 172600000    3
 172610000    3
 172620000    3
 172630000    2
 172640000    3
 172650000    4
 172660000    4
 172670000    4
 172680000    4
 172690000    4
 172700000    3
 172710000    4
 172720000    4
 172730000    3
 172740000    5
 172750000    4
 172760000    3
 172770000    4
 172780000    2
 172790000    4
 172800000    5
 172810000    2
 172820000    3
 172830000    3
 172840000    3
 172850000    3
 172860000    3
 172870000    3
 172880000    2
 172890000    2
 172900000    3
 172910000    4
 172920000    3
 172930000    3
 172940000    3
 172950000    3
 172960000    3
 172970000    3
 172980000    3
 172990000    2
 173000000    4
 173010000    4
 173020000    5
 173030000    4
 173040000    4
 173050000    5
 173060000    5
 173070000    4
 173080000    4
 173090000    4
 173100000    5
 173110000    5
 173120000   11
 173130000   16
 173140000   17
 173150000   17
 173160000   18
 173170000   20
 173180000   18
 173190000   20
 173200000   15
 173210000   10
 173220000   14
 173230000   13
 173240000    3
 173250000    2
 173260000    2
 173270000    5
 173280000    3
 173290000    4
 173300000    4
 173310000    5
 173320000    4
 173330000    4
 173340000    5
 173350000    5
 173360000    4
 173370000    4
 173380000    3
 173390000    3
 173400000    4
 173410000    3
 173420000    5
 173430000    4
 173440000    5
 173450000    5
 173460000    7
 173470000    5
 173480000    5
 173490000    3
 173500000    3
 173510000    4
 173520000    4
 173530000    3
 173540000    4
 173550000    3
 173560000    4
 173570000    3
 173580000    3
 173590000    4
 173600000    6
 173610000    4
 173620000    4
 173630000    4
 173640000    4
 173650000    4
 173660000    4
 173670000    3
 173680000    5
 173690000    3
 173700000    3
 173710000    3
 173720000    3
 173730000    3
 173740000    4
 173750000    4
 173760000    7
 173770000    6
 173780000    3
 173790000    3
 173800000    4
 173810000    4
 173820000    3
 173830000    4
 173840000    5
 173850000    4
 173860000    4
 173870000    2
 173880000    4
 173890000    2
 173900000    5
 173910000    2
 173920000    6
 173930000    4
 173940000    3
 173950000    4
 173960000    4
 173970000    3
 173980000    3
 173990000    5
 174000000    3
 174010000    4
 174020000    3
 174030000    4
 174040000    4
 174050000    2
 174060000    4
 174070000    4
 174080000    4
 174090000    4
 174100000    3
 174110000    5
 174120000    4
 174130000    2
 174140000    4
 174150000    3
 174160000    3
 174170000    3
 174180000    3
 174190000    3
 174200000    3
 174210000    5
 174220000    3
 174230000    2
 174240000    2
 174250000    3
 174260000    2
 174270000    2
 174280000    3
 174290000    4
 174300000    3
 174310000    4
 174320000    5
 174330000    4
 174340000    3
 174350000    5
 174360000    5
 174370000    4
 174380000    3
 174390000    3
 174400000    4
 174410000    4
 174420000    4
 174430000    4
 174440000    4
 174450000    4
 174460000    3
 174470000    5
 174480000    5
 174490000    4
 174500000    7
 174510000    7
 174520000    7
 174530000    4
 174540000    5
 174550000    4
 174560000    5
 174570000    5
 174580000    3
 174590000    3
 174600000    3
 174610000    3
 174620000    3
 174630000    3
 174640000    4
 174650000    3
 174660000    2
 174670000    3
 174680000    3
 174690000    3
 174700000    4
 174710000    4
 174720000    4
 174730000    3
 174740000    2
 174750000    2
 174760000    3
 174770000    3
 174780000    3
 174790000    4
 174800000   10
 174810000   12
 174820000    3
 174830000    4
 174840000    3
 174850000    3
 174860000    3
 174870000    4
 174880000    3
 174890000    3
 174900000    3
 174910000    4
 174920000    4
 174930000    4
 174940000    5
 174950000    3
 174960000    4
 174970000    5
 174980000    5
 174990000    2
 175000000    4
 175010000    3
 175020000    8
 175030000   19
 175040000   16
 175050000    3
 175060000    4
 175070000    4
 175080000    7
 175090000    4
 175100000    9
 175110000   16
 175120000   13
 175130000   15
 175140000   12
 175150000   15
 175160000   17
 175170000   12
 175180000    5
 175190000   17
 175200000   18
 175210000   20
 175220000   16
 175230000    7
 175240000    3
 175250000    4
 175260000    3
 175270000    6
 175280000    4
 175290000    3
 175300000    8
 175310000    2
 175320000    4
 175330000    3
 175340000    4
 175350000    3
 175360000    4
 175370000    3
 175380000    3
 175390000    4
 175400000    4
 175410000    3
 175420000    3
 175430000    5
 175440000    4
 175450000    2
 175460000    3
 175470000    3
 175480000    4
 175490000    4
 175500000    4
 175510000    2
 175520000    4
 175530000    3
 175540000    3
 175550000    3
 175560000    2
 175570000    4
 175580000    5
 175590000    4
 175600000    4
 175610000    5
 175620000    3
 175630000    4
 175640000    4
 175650000    1
 175660000    5
 175670000    3
 175680000    3
 175690000    3
 175700000    2
 175710000    3
 175720000    5
 175730000    4
 175740000    4
 175750000    4
 175760000    4
 175770000    4
 175780000    4
 175790000    4
 175800000    4
 175810000    4
 175820000    3
 175830000    4
 175840000    3
 175850000    3
 175860000    3
 175870000    3
 175880000    4
 175890000    3
 175900000    4
 175910000    5
 175920000    4
 175930000    4
 175940000    2
 175950000    5
 175960000    4
 175970000    4
 175980000    2
 175990000    4
 176000000    3
 176010000    5
 176020000    2
 176030000    4
 176040000    4
 176050000    2
 176060000    3
 176070000    3
 176080000    4
 176090000    3
 176100000    3
 176110000    4
 176120000    3
 176130000    3
 176140000    7
 176150000    4
 176160000    3
 176170000    3
 176180000    4
 176190000    4
 176200000    4
 176210000    4
 176220000    4
 176230000   11
 176240000    3
 176250000    3
 176260000    5
 176270000    5
 176280000    3
 176290000    4
 176300000    7
 176310000    5
 176320000    5
 176330000    3
 176340000    5
 176350000    7
 176360000    5
 176370000    5
 176380000    4
 176390000    4
 176400000    4
 176410000    5
 176420000    5
 176430000    4
 176440000    3
 176450000    5
 176460000    4
 176470000   17
 176480000    4
 176490000    4
 176500000    4
 176510000    3
 176520000    4
 176530000    6
 176540000    6
 176550000    8
 176560000    7
 176570000    5
 176580000    3
 176590000    4
 176600000    7
 176610000    2
 176620000    4
 176630000    5
 176640000    4
 176650000    6
 176660000    2
 176670000    3
 176680000    4
 176690000    5
 176700000    3
 176710000    4
 176720000    4
 176730000    3
 176740000    4
 176750000    4
 176760000    5
 176770000    4
 176780000    4
 176790000    5
 176800000    4
 176810000    4
 176820000    4
 176830000    7
 176840000    3
 176850000    3
 176860000    3
 176870000    4
 176880000    5
 176890000    4
 176900000    3
 176910000    2
 176920000    3
 176930000    5
 176940000    4
 176950000    4
 176960000    4
 176970000    3
 176980000    3
 176990000    4
 177000000    2
 177010000    4
 177020000    4
 177030000    4
 177040000    1
 177050000    4
 177060000    4
 177070000    4
 177080000    4
 177090000    4
 177100000    4
 177110000    3
 177120000    3
 177130000    2
 177140000    4
 177150000    5
 177160000    4
 177170000    3
 177180000    3
 177190000    4
 177200000    6
 177210000    2
 177220000    3
 177230000    3
 177240000    5
 177250000    3
 177260000    3
 177270000    3
 177280000    4
 177290000    3
 177300000    3
 177310000    4
 177320000    3
 177330000    6
 177340000    4
 177350000    4
 177360000    7
 177370000    5
 177380000    7
 177390000    4
 177400000    3
 177410000    4
 177420000    4
 177430000    3
 177440000    5
 177450000    4
 177460000    5
 177470000    3
 177480000    3
 177490000    4
 177500000    3
 177510000    3
 177520000    4
 177530000    5
 177540000    7
 177550000    5
 177560000    4
 177570000    4
 177580000    5
 177590000   10
 177600000    2
 177610000    4
 177620000    5
 177630000    3
 177640000    3
 177650000    5
 177660000   14
 177670000   23
 177680000   23
 177690000   22
 177700000   25
 177710000   29
 177720000   25
 177730000   21
 177740000   19
 177750000   23
 177760000   23
 177770000   26
 177780000   21
 177790000   24
 177800000   25
 177810000   23
 177820000   21
 177830000   20
 177840000   14
 177850000   23
 177860000   21
 177870000   20
 177880000   19
 177890000   23
 177900000   21
 177910000   24
 177920000   20
 177930000   16
 177940000   19
 177950000   19
 177960000   18
 177970000   19
 177980000   20
 177990000   24
 178000000   14
 178010000   21
 178020000   18
 178030000   13
 178040000   18
 178050000   21
 178060000   19
 178070000   19
 178080000   21
 178090000   22
 178100000   21
 178110000   14
 178120000   19
 178130000   22
 178140000   22
 178150000   22
 178160000   21
 178170000   15
 178180000   16
 178190000   19
 178200000   15
 178210000   19
 178220000   26
 178230000   21
 178240000   22
 178250000   19
 178260000   26
 178270000   26
 178280000   20
 178290000   20
 178300000   22
 178310000   20
 178320000   22
 178330000    6
 178340000   15
 178350000   11
 178360000   17
 178370000   22
 178380000   22
 178390000   22
 178400000   21
 178410000   26
 178420000   26
 178430000   32
 178440000   24
 178450000   23
 178460000   23
 178470000   27
 178480000   20
 178490000   22
 178500000   19
 178510000   20
 178520000   17
 178530000   17
 178540000   21
 178550000   15
 178560000   22
 178570000   19
 178580000   19
 178590000   21
 178600000   17
 178610000   11
 178620000   13
 178630000   13
 178640000   21
 178650000    4
 178660000    3
 178670000    4
 178680000    3
 178690000    7
 178700000    4
 178710000    4
 178720000    3
 178730000    7
 178740000    4
 178750000    8
 178760000    4
 178770000    5
 178780000    5
 178790000    8
 178800000    5
 178810000    4
 178820000    9
 178830000    5
 178840000    5
 178850000    4
 178860000    3
 178870000    3
 178880000    7
 178890000    7
 178900000    7
 178910000    7
 178920000    8
 178930000    7
 178940000   13
 178950000   23
 178960000   21
 178970000   19
 178980000   13
 178990000   17
 179000000   19
 179010000   20
 179020000   16
 179030000   15
 179040000   22
 179050000   21
 179060000   13
 179070000    9
 179080000   12
 179090000    8
 179100000    6
 179110000   11
 179120000    7
 179130000    3
 179140000    4
 179150000    4
 179160000    4
 179170000    4
 179180000    3
 179190000    3
 179200000   13
 179210000   18
 179220000   20
 179230000   19
 179240000   19
 179250000   16
 179260000   16
 179270000   21
 179280000   20
 179290000   19
 179300000   23
 179310000   22
 179320000   26
 179330000   16
 179340000    6
 179350000    3
 179360000    4
 179370000    5
 179380000    4
 179390000    3
 179400000    3
 179410000    4
 179420000    4
 179430000    3
 179440000    3
 179450000    5
 179460000    4
 179470000    5
 179480000    6
 179490000    4
 179500000    3
 179510000    4
 179520000    7
 179530000    5
 179540000    3
 179550000    4
 179560000    3
 179570000    3
 179580000    5
 179590000    3
 179600000    3
 179610000    4
 179620000    5
 179630000    3
 179640000    5
 179650000    5
 179660000    4
 179670000    5
 179680000    5
 179690000    3
 179700000    3
 179710000    3
 179720000    7
 179730000    5
 179740000    4
 179750000    3
 179760000    2
 179770000    3
 179780000    3
 179790000    3
 179800000    2
 179810000    3
 179820000    2
 179830000    3
 179840000    3
 179850000    4
 179860000    4
 179870000    4
 179880000    8
 179890000    5
 179900000    4
 179910000    7
 179920000    4
 179930000    2
 179940000    3
 179950000    3
 179960000    5
 179970000    4
 179980000    3
 179990000    3
 180000000    4
 180000000    4
 180010000    4
 180020000    4
 180030000    3
 180040000    2
 180050000    2
 180060000   12
 180070000    2
 180080000    3
 180090000    3
 180100000    5
 180110000    5
 180120000    7
 180130000    4
 180140000    3
 180150000    3
 180160000    5
 180170000    4
 180180000    6
 180190000    4
 180200000    6
 180210000    5
 180220000    5
 180230000    3
 180240000    4
 180250000    6
 180260000    6
 180270000    6
 180280000    5
 180290000    4
 180300000    4
 180310000   10
 180320000    5
 180330000    5
 180340000    3
 180350000    4
 180360000    4
 180370000    3
 180380000    5
 180390000    4
 180400000    6
 180410000   22
 180420000   23
 180430000   19
 180440000   19
 180450000   21
 180460000   23
 180470000   24
 180480000   22
 180490000   21
 180500000   24
 180510000   24
 180520000   24
 180530000   19
 180540000   26
 180550000   26
 180560000   21
 180570000    8
 180580000    7
 180590000   12
 180600000    9
 180610000    5
 180620000    7
 180630000    3
 180640000    3
 180650000    4
 180660000    3
 180670000    4
 180680000    4
 180690000    4
 180700000    4
 180710000    6
 180720000    5
 180730000    5
 180740000    4
 180750000    7
 180760000    5
 180770000    5
 180780000    4
 180790000    2
 180800000    3
 180810000    3
 180820000    3
 180830000    5
 180840000    3
 180850000    5
 180860000   13
 180870000   19
 180880000    4
 180890000    5
 180900000    8
 180910000   16
 180920000    5
 180930000   14
 180940000    7
 180950000   18
 180960000   15
 180970000    7
 180980000   19
 180990000   18
 181000000   19
 181010000   14
 181020000   19
 181030000   17
 181040000   15
 181050000   22
 181060000   19
 181070000   18
 181080000   18
 181090000   12
 181100000   11
 181110000   16
 181120000   18
 181130000    7
 181140000   11
 181150000   12
 181160000   17
 181170000   19
 181180000   18
 181190000   19
 181200000   21
 181210000   17
 181220000   22
 181230000   19
 181240000   20
 181250000   21
 181260000   20
 181270000   21
 181280000   22
 181290000   24
 181300000   21
 181310000   17
 181320000   20
 181330000   22
 181340000   15
 181350000   21
 181360000   20
 181370000   21
 181380000   19
 181390000   19
 181400000   18
 181410000   19
 181420000   18
 181430000   20
 181440000   19
 181450000   12
 181460000   21
 181470000   21
 181480000   27
 181490000   32
 181500000   26
 181510000   23
 181520000   23
 181530000   26
 181540000   27
 181550000   23
 181560000   22
 181570000   19
 181580000   25
 181590000   22
 181600000   23
 181610000   22
 181620000   22
 181630000   23
 181640000   25
 181650000   24
 181660000   21
 181670000   19
 181680000   15
 181690000   21
 181700000   23
 181710000   23
 181720000   14
 181730000   22
 181740000   17
 181750000   19
 181760000   14
 181770000   17
 181780000   22
 181790000   22
 181800000   22
 181810000   25
 181820000   10
 181830000   14
 181840000    5
 181850000    4
 181860000    2
 181870000    2
 181880000    2
 181890000    3
 181900000    3
 181910000    3
 181920000    4
 181930000    3
 181940000    4
 181950000    4
 181960000    3
 181970000    3
 181980000    4
 181990000    2
 182000000    5
 182010000    5
 182020000    5
 182030000    2
 182040000    5
 182050000    3
 182060000    3
 182070000    5
 182080000    5
 182090000    3
 182100000    4
 182110000    3
 182120000    3
 182130000    4
 182140000    2
 182150000    3
 182160000    4
 182170000    4
 182180000    3
 182190000    3
 182200000    3
 182210000    3
 182220000    4
 182230000    3
 182240000    4
 182250000    4
 182260000    4
 182270000    5
 182280000    4
 182290000    3
 182300000    3
 182310000    5
 182320000   18
 182330000   16
 182340000   19
 182350000   14
 182360000   19
 182370000   11
 182380000   17
 182390000   22
 182400000   19
 182410000    8
 182420000    3
 182430000    3
 182440000    3
 182450000    3
 182460000    4
 182470000    4
 182480000    5
 182490000    6
 182500000    4
 182510000    3
 182520000    4
 182530000    3
 182540000    4
 182550000    7
 182560000   15
 182570000    4
 182580000    6
 182590000    6
 182600000    3
 182610000    4
 182620000    4
 182630000    5
 182640000    6
 182650000    3
 182660000    6
 182670000    3
 182680000    5
 182690000    6
 182700000    4
 182710000    4
 182720000    4
 182730000    2
 182740000    4
 182750000    3
 182760000    4
 182770000    3
 182780000    4
 182790000    2
 182800000    3
 182810000    4
 182820000    3
 182830000    2
 182840000   19
 182850000    8
 182860000    3
 182870000    4
 182880000    7
 182890000    3
 182900000    4
 182910000    7
 182920000    4
 182930000    4
 182940000    3
 182950000    3
 182960000    3
 182970000    3
 182980000    3
 182990000    3
 183000000    4
 183010000    5
 183020000    4
 183030000    8
 183040000    5
 183050000    3
 183060000    3
 183070000    4
 183080000    4
 183090000    4
 183100000    3
 183110000    2
 183120000    4
 183130000    8
 183140000    4
 183150000    3
 183160000    7
 183170000    4
 183180000    4
 183190000    4
 183200000    4
 183210000    4
 183220000    4
 183230000    5
 183240000    3
 183250000    3
 183260000    3
 183270000    5
 183280000    4
 183290000    4
 183300000    4
 183310000    5
 183320000    5
 183330000    4
 183340000    2
 183350000    3
 183360000    2
 183370000    4
 183380000    3
 183390000    3
 183400000    2
 183410000    3
 183420000    2
 183430000    4
 183440000    3
 183450000    3
 183460000    3
 183470000    3
 183480000    4
 183490000    4
 183500000    5
 183510000    4
 183520000    3
 183530000    3
 183540000    7
 183550000    2
 183560000    3
 183570000    4
 183580000    2
 183590000    4
 183600000    4
 183610000    4
 183620000    3
 183630000    3
 183640000    5
 183650000    3
 183660000    5
 183670000    4
 183680000    3
 183690000    5
 183700000    3
 183710000    3
 183720000    4
 183730000    4
 183740000    5
 183750000    3
 183760000    3
 183770000    3
 183780000    4
 183790000    4
 183800000    2
 183810000    7
 183820000    4
 183830000    4
 183840000    4
 183850000    4
 183860000    3
 183870000    5
 183880000    2
 183890000    4
 183900000    3
 183910000    4
 183920000    3
 183930000    3
 183940000    4
 183950000    3
 183960000    4
 183970000    4
 183980000    3
 183990000    2
 184000000    4
 184010000    3
 184020000    4
 184030000    2
 184040000    6
 184050000    7
 184060000    4
 184070000    4
 184080000    3
 184090000    3
 184100000    3
 184110000    4
 184120000    3
 184130000    2
 184140000    5
 184150000    3
 184160000    3
 184170000    5
 184180000    5
 184190000    4
 184200000    3
 184210000    5
 184220000    5
 184230000    6
 184240000    3
 184250000    4
 184260000    4
 184270000    4
 184280000    4
 184290000    4
 184300000    3
 184310000    4
 184320000    2
 184330000    4
 184340000    4
 184350000    4
 184360000    3
 184370000    4
 184380000    3
 184390000    3
 184400000    2
 184410000    3
 184420000    3
 184430000    4
 184440000    3
 184450000    4
 184460000    4
 184470000    3
 184480000    4
 184490000    4
 184500000    4
 184510000    5
 184520000    7
 184530000    5
 184540000    3
 184550000    3
 184560000    5
 184570000    4
 184580000   15
 184590000   19
 184600000   22
 184610000   19
 184620000   20
 184630000   23
 184640000   24
 184650000   23
 184660000   21
 184670000   16
 184680000   18
 184690000   21
 184700000   22
 184710000   23
 184720000   27
 184730000   20
 184740000    6
 184750000    6
 184760000    5
 184770000    4
 184780000    5
 184790000    3
 184800000    3
 184810000    3
 184820000    3
 184830000    5
 184840000    3
 184850000    3
 184860000    3
 184870000    6
 184880000    8
 184890000    5
 184900000    5
 184910000    5
 184920000    7
 184930000    7
 184940000    5
 184950000    3
 184960000    4
 184970000    8
 184980000    5
 184990000    7
 185000000    5
 185010000    5
 185020000    5
 185030000    4
 185040000    4
 185050000    4
 185060000    6
 185070000    7
 185080000    5
 185090000    3
 185100000    3
 185110000    5
 185120000    7
 185130000    4
 185140000    4
 185150000    4
 185160000    4
 185170000    4
 185180000    5
 185190000    3
 185200000    4
 185210000    3
 185220000    3
 185230000    3
 185240000    3
 185250000    3
 185260000    2
 185270000    3
 185280000    2
 185290000    4
 185300000    4
 185310000    5
 185320000    8
 185330000    7
 185340000    5
 185350000    5
 185360000    7
 185370000    7
 185380000    4
 185390000    5
 185400000    5
 185410000   12
 185420000   19
 185430000    5
 185440000    4
 185450000    3
 185460000    4
 185470000    3
 185480000    3
 185490000    5
 185500000    5
 185510000    3
 185520000    2
 185530000    3
 185540000    4
 185550000    4
 185560000   17
 185570000   18
 185580000   22
 185590000   19
 185600000   18
 185610000   20
 185620000   19
 185630000   19
 185640000   25
 185650000   26
 185660000   23
 185670000   19
 185680000    5
 185690000    5
 185700000    5
 185710000    4
 185720000    5
 185730000    4
 185740000    5
 185750000    7
 185760000    5
 185770000    5
 185780000    9
 185790000    3
 185800000    6
 185810000    5
 185820000    3
 185830000    4
 185840000    5
 185850000    3
 185860000    5
 185870000    4
 185880000    5
 185890000    3
 185900000    7
 185910000    5
 185920000    5
 185930000    2
 185940000    7
 185950000   11
 185960000    4
 185970000    5
 185980000    8
 185990000    9
 186000000   17
 186010000   23
 186020000   22
 186030000   22
 186040000   22
 186050000   22
 186060000   23
 186070000   23
 186080000   26
 186090000   24
 186100000   21
 186110000   21
 186120000   19
 186130000   24
 186140000   23
 186150000   22
 186160000   24
 186170000   21
 186180000   21
 186190000   22
 186200000   23
 186210000   22
 186220000   18
 186230000   21
 186240000   24
 186250000   20
 186260000   23
 186270000   23
 186280000   22
 186290000   21
 186300000   25
 186310000   24
 186320000   25
 186330000   23
 186340000   25
 186350000   26
 186360000   24
 186370000   24
 186380000   26
 186390000   25
 186400000   22
 186410000   26
 186420000   23
 186430000   21
 186440000   19
 186450000   21
 186460000   21
 186470000   23
 186480000   24
 186490000   24
 186500000   19
 186510000   23
 186520000   24
 186530000   22
 186540000   19
 186550000   22
 186560000   19
 186570000   22
 186580000   23
 186590000   19
 186600000   16
 186610000    6
 186620000    8
 186630000    7
 186640000    4
 186650000    6
 186660000   13
 186670000   21
 186680000    7
 186690000    5
 186700000    4
 186710000    8
 186720000    5
 186730000    5
 186740000    7
 186750000    4
 186760000    3
 186770000    5
 186780000    6
 186790000    4
 186800000    7
 186810000    4
 186820000    5
 186830000    5
 186840000    5
 186850000    4
 186860000    4
 186870000    4
 186880000    5
 186890000    4
 186900000    4
 186910000    6
 186920000    3
 186930000    8
 186940000    4
 186950000    4
 186960000    4
 186970000    4
 186980000    4
 186990000    3
 187000000    3
 187010000    4
 187020000    3
 187030000    4
 187040000    4
 187050000    4
 187060000    5
 187070000    3
 187080000    4
 187090000    4
 187100000    5
 187110000    4
 187120000    5
 187130000    4
 187140000    3
 187150000    4
 187160000    3
 187170000    3
 187180000    5
 187190000    5
 187200000    5
 187210000    4
 187220000    4
 187230000    4
 187240000    5
 187250000    5
 187260000    5
 187270000    4
 187280000    4
 187290000    4
 187300000    3
 187310000    3
 187320000    3
 187330000    4
 187340000    5
 187350000    5
 187360000    5
 187370000    5
 187380000    4
 187390000    7
 187400000    4
 187410000    4
 187420000    4
 187430000    3
 187440000    3
 187450000    4
 187460000    3
 187470000    4
 187480000    5
 187490000   10
 187500000    3
 187510000    2
 187520000    5
 187530000    4
 187540000    7
 187550000    3
 187560000    4
 187570000    7
 187580000    4
 187590000    4
 187600000    5
 187610000    5
 187620000    4
 187630000    4
 187640000    5
 187650000    3
 187660000    3
 187670000    4
 187680000    2
 187690000    5
 187700000    4
 187710000    4
 187720000    3
 187730000    5
 187740000    2
 187750000    3
 187760000    4
 187770000    4
 187780000    3
 187790000    3
 187800000    3
 187810000    5
 187820000    3
 187830000    3
 187840000   16
 187850000    5
 187860000    6
 187870000    4
 187880000   10
 187890000    5
 187900000    4
 187910000    4
 187920000    7
 187930000    5
 187940000    4
 187950000    4
 187960000    4
 187970000    4
 187980000    5
 187990000    6
 188000000    4
 188010000    5
 188020000    8
 188030000    6
 188040000    4
 188050000    5
 188060000    4
 188070000    7
 188080000    5
 188090000    4
 188100000    4
 188110000    4
 188120000    9
 188130000    7
 188140000    6
 188150000    3
 188160000   19
 188170000    2
 188180000    5
 188190000    4
 188200000    7
 188210000    5
 188220000    7
 188230000    8
 188240000    6
 188250000   22
 188260000   25
 188270000   24
 188280000   21
 188290000   22
 188300000   22
 188310000   19
 188320000    7
 188330000    6
 188340000    3
 188350000    5
 188360000    5
 188370000    7
 188380000    6
 188390000    5
 188400000    4
 188410000    7
 188420000    5
 188430000    5
 188440000    8
 188450000    5
 188460000   12
 188470000   11
 188480000   15
 188490000   12
 188500000    6
 188510000    5
 188520000    5
 188530000    4
 188540000    4
 188550000    8
 188560000    5
 188570000    3
 188580000    3
 188590000    3
 188600000    3
 188610000    5
 188620000    3
 188630000    5
 188640000    4
 188650000    4
 188660000    4
 188670000    7
 188680000   15
 188690000   19
 188700000   12
 188710000    4
 188720000    4
 188730000    7
 188740000   10
 188750000    7
 188760000    6
 188770000    5
 188780000    5
 188790000    9
 188800000   21
 188810000   20
 188820000   15
 188830000   19
 188840000   21
 188850000   21
 188860000   24
 188870000   20
 188880000   23
 188890000   21
 188900000   24
 188910000   19
 188920000   19
 188930000   24
 188940000   22
 188950000   23
 188960000   24
 188970000   24
 188980000   23
 188990000   21
 189000000   23
 189010000    7
 189020000    5
 189030000    5
 189040000    4
 189050000    5
 189060000    8
 189070000    4
 189080000   14
 189090000    7
 189100000    7
 189110000    7
 189120000    7
 189130000   10
 189140000    7
 189150000    3
 189160000    6
 189170000    6
 189180000    5
 189190000    3
 189200000    4
 189210000    5
 189220000    4
 189230000    7
 189240000    5
 189250000    5
 189260000    4
 189270000   19
 189280000    5
 189290000    5
 189300000    7
 189310000    4
 189320000    3
 189330000    4
 189340000    5
 189350000    5
 189360000    5
 189370000    6
 189380000    5
 189390000    7
 189400000    5
 189410000    4
 189420000    3
 189430000    2
 189440000    4
 189450000    3
 189460000    4
 189470000    5
 189480000    4
 189490000    5
 189500000    4
 189510000    4
 189520000    3
 189530000    3
 189540000    3
 189550000    3
 189560000    5
 189570000    4
 189580000    5
 189590000    5
 189600000    5
 189610000    5
 189620000    5
 189630000    4
 189640000    4
 189650000    5
 189660000    5
 189670000    3
 189680000    4
 189690000    3
 189700000    2
 189710000    4
 189720000    3
 189730000    3
 189740000    4
 189750000    5
 189760000    4
 189770000    3
 189780000    2
 189790000    4
 189800000    4
 189810000    5
 189820000    4
 189830000    4
 189840000    4
 189850000    5
 189860000    3
 189870000    3
 189880000    3
 189890000    5
 189900000    4
 189910000    3
 189920000    3
 189930000    4
 189940000    4
 189950000    5
 189960000    5
 189970000    5
 189980000    7
 189990000    8
 190000000    6
 190010000    4
 190020000    5
 190030000    7
 190040000    4
 190050000    4
 190060000    4
 190070000    5
 190080000   10
 190090000    4
 190100000    5
 190110000    5
 190120000    4
 190130000    5
 190140000    7
 190150000    4
 190160000    3
 190170000    3
 190180000   11
 190190000    7
 190200000    5
 190210000    4
 190220000    3
 190230000    2
 190240000    5
 190250000    3
 190260000    2
 190270000    4
 190280000    4
 190290000    4
 190300000    5
 190310000    5
 190320000    9
 190330000    5
 190340000    4
 190350000    3
 190360000    4
 190370000    4
 190380000    3
 190390000    4
 190400000    4
 190410000    5
 190420000    6
 190430000    5
 190440000    4
 190450000    5
 190460000    5
 190470000    7
 190480000    4
 190490000    4
 190500000    6
 190510000    5
 190520000    4
 190530000   12
 190540000    5
 190550000    3
 190560000    4
 190570000    3
 190580000    5
 190590000    2
 190600000    3
 190610000    4
 190620000    4
 190630000    5
 190640000    2
 190650000    4
 190660000    7
 190670000    5
 190680000    5
 190690000    5
 190700000    6
 190710000    5
 190720000    5
 190730000    4
 190740000    3
 190750000    5
 190760000    8
 190770000    4
 190780000    3
 190790000    3
 190800000    2
 190810000    7
 190820000    5
 190830000    4
 190840000    3
 190850000    4
 190860000    4
 190870000    3
 190880000    7
 190890000    3
 190900000    4
 190910000    3
 190920000    4
 190930000    4
 190940000    5
 190950000    4
 190960000    3
 190970000    3
 190980000    4
 190990000    3
 191000000    2
 191010000    4
 191020000    3
 191030000    4
 191040000    4
 191050000    3
 191060000    5
 191070000    5
 191080000    3
 191090000    4
 191100000    4
 191110000    2
 191120000    3
 191130000    3
 191140000    2
 191150000    3
 191160000    2
 191170000    4
 191180000    3
 191190000    4
 191200000    4
 191210000    6
 191220000    5
 191230000    4
 191240000    4
 191250000    3
 191260000    5
 191270000    3
 191280000    3
 191290000    5
 191300000    3
 191310000    4
 191320000    3
 191330000    3
 191340000    4
 191350000    5
 191360000    5
 191370000    4
 191380000    4
 191390000    3
 191400000    7
 191410000    3
 191420000    7
 191430000    7
 191440000    7
 191450000    7
 191460000    7
 191470000    5
 191480000   15
 191490000    5
 191500000    7
 191510000    4
 191520000    4
 191530000    5
 191540000    4
 191550000    5
 191560000    4
 191570000    3
 191580000    3
 191590000    7
 191600000    7
 191610000    5
 191620000    7
 191630000    3
 191640000    5
 191650000    8
 191660000   16
 191670000   20
 191680000   18
 191690000   18
 191700000   22
 191710000   24
 191720000   20
 191730000   14
 191740000   19
 191750000   19
 191760000   18
 191770000   17
 191780000   19
 191790000   21
 191800000   19
 191810000   21
 191820000   22
 191830000   19
 191840000   22
 191850000   20
 191860000   20
 191870000   19
 191880000   21
 191890000   20
 191900000   20
 191910000   19
 191920000   18
 191930000   23
 191940000   14
 191950000   22
 191960000    7
 191970000    3
 191980000    5
 191990000    7
 192000000    5
 192010000    7
 192020000    4
 192030000    4
 192040000    4
 192050000    3
 192060000    5
 192070000    3
 192080000    5
 192090000    5
 192100000    5
 192110000    4
 192120000    6
 192130000    7
 192140000    5
 192150000    5
 192160000    5
 192170000    4
 192180000    5
 192190000   15
 192200000   18
 192210000    6
 192220000    4
 192230000    4
 192240000    3
 192250000    4
 192260000    3
 192270000    3
 192280000    3
 192290000    3
 192300000    4
 192310000    2
 192320000    3
 192330000    2
 192340000    2
 192350000    5
 192360000    3
 192370000    3
 192380000    3
 192390000    4
 192400000    3
 192410000    5
 192420000    3
 192430000    4
 192440000    7
 192450000    5
 192460000    5
 192470000    5
 192480000    4
 192490000    3
 192500000    4
 192510000    5
 192520000    6
 192530000    5
 192540000    4
 192550000    3
 192560000    4
 192570000    5
 192580000    6
 192590000    5
 192600000    4
 192610000    4
 192620000    4
 192630000    5
 192640000    4
 192650000    3
 192660000    5
 192670000    3
 192680000    4
 192690000    4
 192700000    3
 192710000    4
 192720000    4
 192730000    4
 192740000    3
 192750000    3
 192760000    2
 192770000    3
 192780000    5
 192790000    5
 192800000    7
 192810000    2
 192820000    3
 192830000    5
 192840000    4
 192850000    4
 192860000    6
 192870000    4
 192880000    9
 192890000    7
 192900000   17
 192910000    5
 192920000    4
 192930000    4
 192940000    4
 192950000    8
 192960000    4
 192970000    5
 192980000    4
 192990000    7
 193000000    5
 193010000   14
 193020000   16
 193030000   19
 193040000   12
 193050000   19
 193060000   19
 193070000   16
 193080000   11
 193090000   16
 193100000   18
 193110000   21
 193120000   21
 193130000   19
 193140000    5
 193150000    4
 193160000    4
 193170000    5
 193180000    5
 193190000    7
 193200000    6
 193210000    4
 193220000    4
 193230000    4
 193240000    5
 193250000    4
 193260000    5
 193270000    7
 193280000    3
 193290000    3
 193300000    5
 193310000    3
 193320000    5
 193330000    3
 193340000    6
 193350000    3
 193360000    2
 193370000    4
 193380000    5
 193390000    5
 193400000   14
 193410000   17
 193420000   19
 193430000   15
 193440000    3
 193450000    3
 193460000    4
 193470000    2
 193480000    3
 193490000    4
 193500000    4
 193510000    4
 193520000    5
 193530000    5
 193540000    5
 193550000    3
 193560000    3
 193570000    5
 193580000    3
 193590000    3
 193600000    4
 193610000    4
 193620000    3
 193630000    3
 193640000    7
 193650000    4
 193660000    4
 193670000   20
 193680000    4
 193690000    5
 193700000    5
 193710000    3
 193720000    4
 193730000    4
 193740000    5
 193750000    3
 193760000    3
 193770000    4
 193780000    4
 193790000    3
 193800000    2
 193810000    3
 193820000    3
 193830000    3
 193840000    3
 193850000    3
 193860000    3
 193870000    2
 193880000    3
 193890000    2
 193900000    3
 193910000    3
 193920000    3
 193930000    4
 193940000    3
 193950000    3
 193960000    6
 193970000    4
 193980000    5
 193990000    5
 194000000    4
 194010000    5
 194020000    4
 194030000    2
 194040000    4
 194050000    4
 194060000    4
 194070000    6
 194080000    4
 194090000    4
 194100000    4
 194110000    3
 194120000    5
 194130000    5
 194140000    5
 194150000    4
 194160000    3
 194170000    4
 194180000    4
 194190000    3
 194200000    3
 194210000    4
 194220000    3
 194230000    4
 194240000    3
 194250000    3
 194260000    4
 194270000    3
 194280000    3
 194290000    4
 194300000    4
 194310000    2
 194320000    3
 194330000    3
 194340000    4
 194350000    3
 194360000    3
 194370000    3
 194380000    4
 194390000    4
 194400000    4
 194410000    3
 194420000    3
 194430000    4
 194440000    3
 194450000    2
 194460000    9
 194470000    3
 194480000    5
 194490000    3
 194500000    3
 194510000    4
 194520000    4
 194530000    4
 194540000    3
 194550000    3
 194560000    5
 194570000    4
 194580000    4
 194590000    4
 194600000    3
 194610000    4
 194620000    4
 194630000    4
 194640000    2
 194650000    3
 194660000    7
 194670000   16
 194680000   19
 194690000   21
 194700000   21
 194710000   16
 194720000    7
 194730000    4
 194740000    4
 194750000    4
 194760000    5
 194770000    4
 194780000    4
 194790000    4
 194800000    4
 194810000   10
 194820000    7
 194830000    8
 194840000   10
 194850000    6
 194860000    5
 194870000    6
 194880000    4
 194890000    5
 194900000    5
 194910000   12
 194920000    5
 194930000    5
 194940000   16
 194950000   23
 194960000   21
 194970000   20
 194980000   26
 194990000   22
 195000000   23
 195010000   22
 195020000   23
 195030000   24
 195040000   23
 195050000   23
 195060000   25
 195070000   23
 195080000   23
 195090000   25
 195100000   26
 195110000   22
 195120000   26
 195130000   21
 195140000   15
 195150000   12
 195160000    5
 195170000    5
 195180000    5
 195190000    8
 195200000   16
 195210000   19
 195220000   20
 195230000   19
 195240000   21
 195250000   19
 195260000   26
 195270000   21
 195280000   23
 195290000   16
 195300000    7
 195310000    7
 195320000    7
 195330000    5
 195340000    5
 195350000    5
 195360000    3
 195370000    3
 195380000    3
 195390000    5
 195400000    3
 195410000    4
 195420000    5
 195430000    7
 195440000    4
 195450000    7
 195460000    9
 195470000    5
 195480000    7
 195490000    5
 195500000    5
 195510000    5
 195520000    7
 195530000    7
 195540000    4
 195550000    3
 195560000    3
 195570000    2
 195580000    5
 195590000    3
 195600000    4
 195610000    3
 195620000    4
 195630000    3
 195640000    7
 195650000    3
 195660000    2
 195670000    3
 195680000    5
 195690000    3
 195700000    5
 195710000    4
 195720000    9
 195730000    5
 195740000    5
 195750000    3
 195760000    3
 195770000    4
 195780000    4
 195790000    3
 195800000    4
 195810000    9
 195820000    5
 195830000    5
 195840000    5
 195850000    6
 195860000   11
 195870000    5
 195880000    5
 195890000    3
 195900000    5
 195910000    6
 195920000    5
 195930000    4
 195940000    4
 195950000    5
 195960000    5
 195970000    4
 195980000    5
 195990000    4
 196000000    7
 196010000    7
 196020000    4
 196030000    5
 196040000    4
 196050000    6
 196060000    5
 196070000    5
 196080000    4
 196090000    5
 196100000    7
 196110000    7
 196120000    5
 196130000    6
 196140000    7
 196150000    7
 196160000    5
 196170000    4
 196180000    5
 196190000    4
 196200000    5
 196210000    6
 196220000    5
 196230000    8
 196240000    6
 196250000   25
 196260000    6
 196270000    7
 196280000    6
 196290000    5
 196300000    6
 196310000    3
 196320000    5
 196330000    5
 196340000    5
 196350000    5
 196360000    5
 196370000    4
 196380000    5
 196390000    5
 196400000    5
 196410000    4
 196420000    2
 196430000    4
 196440000    3
 196450000    4
 196460000    5
 196470000    5
 196480000    5
 196490000    7
 196500000   18
 196510000   21
 196520000   21
 196530000   19
 196540000    8
 196550000    5
 196560000    4
 196570000    4
 196580000    5
 196590000    3
 196600000    5
 196610000    5
 196620000    4
 196630000    2
 196640000    3
 196650000    3
 196660000    2
 196670000    4
 196680000    2
 196690000    3
 196700000    3
 196710000    4
 196720000    4
 196730000    4
 196740000    4
 196750000    6
 196760000    3
 196770000    4
 196780000    3
 196790000    4
 196800000    3
 196810000    5
 196820000    5
 196830000    5
 196840000    5
 196850000    5
 196860000    5
 196870000    4
 196880000    5
 196890000    5
 196900000    3
 196910000    5
 196920000    5
 196930000    3
 196940000    4
 196950000    5
 196960000    3
 196970000    4
 196980000    3
 196990000    3
 197000000    2
 197010000    3
 197020000    3
 197030000    4
 197040000    5
 197050000    4
 197060000    3
 197070000    4
 197080000    3
 197090000    4
 197100000    4
 197110000    4
 197120000    5
 197130000    3
 197140000    5
 197150000    5
 197160000    4
 197170000    5
 197180000    4
 197190000    4
 197200000    4
 197210000    6
 197220000    4
 197230000    5
 197240000    9
 197250000    3
 197260000    8
 197270000    5
 197280000    4
 197290000    4
 197300000    9
 197310000    7
 197320000    8
 197330000    6
 197340000    7
 197350000    4
 197360000    4
 197370000    5
 197380000    4
 197390000    4
 197400000    4
 197410000    3
 197420000    4
 197430000    4
 197440000    3
 197450000    2
 197460000    2
 197470000    3
 197480000    3
 197490000    2
 197500000    2
 197510000    4
 197520000    2
 197530000    3
 197540000    2
 197550000    2
 197560000    4
 197570000    3
 197580000    3
 197590000    3
 197600000    4
 197610000    2
 197620000    4
 197630000    3
 197640000    3
 197650000    4
 197660000    5
 197670000    5
 197680000   12
 197690000   15
 197700000    4
 197710000    3
 197720000    4
 197730000   19
 197740000    5
 197750000    5
 197760000    5
 197770000    4
 197780000    5
 197790000    3
 197800000    4
 197810000    5
 197820000    4
 197830000    4
 197840000    4
 197850000    5
 197860000    5
 197870000    6
 197880000    4
 197890000    4
 197900000    4
 197910000    5
 197920000    4
 197930000    3
 197940000    4
 197950000    4
 197960000    2
 197970000    5
 197980000    5
 197990000    5
 198000000    5
 198010000    3
 198020000    5
 198030000    4
 198040000    3
 198050000   11
 198060000    6
 198070000    8
 198080000    7
 198090000    5
 198100000    5
 198110000   10
 198120000    7
 198130000    6
 198140000    9
 198150000   12
 198160000   11
 198170000    8
 198180000    5
 198190000   11
 198200000    7
 198210000   14
 198220000    5
 198230000    6
 198240000    5
 198250000   14
 198260000   23
 198270000   23
 198280000   25
 198290000   21
 198300000   21
 198310000   19
 198320000   21
 198330000   19
 198340000   22
 198350000   20
 198360000   19
 198370000   21
 198380000   12
 198390000   19
 198400000    5
 198410000    4
 198420000    4
 198430000    6
 198440000    5
 198450000    3
 198460000    3
 198470000    5
 198480000    4
 198490000    2
 198500000    3
 198510000    4
 198520000    3
 198530000    3
 198540000    4
 198550000    4
 198560000    8
 198570000    4
 198580000    3
 198590000    4
 198600000    4
 198610000    4
 198620000    3
 198630000    4
 198640000    3
 198650000    5
 198660000    3
 198670000    3
 198680000    4
 198690000    3
 198700000    4
 198710000    5
 198720000    5
 198730000    3
 198740000    5
 198750000    4
 198760000    4
 198770000    3
 198780000    4
 198790000    5
 198800000    6
 198810000    4
 198820000    7
 198830000    5
 198840000    5
 198850000    5
 198860000    7
 198870000    4
 198880000    5
 198890000    5
 198900000    7
 198910000    4
 198920000    4
 198930000   16
 198940000    7
 198950000    4
 198960000    3
 198970000    5
 198980000    3
 198990000    7
 199000000    9
 199010000   19
 199020000   19
 199030000   11
 199040000   19
 199050000   17
 199060000    7
 199070000    5
 199080000   10
 199090000    5
 199100000   14
 199110000   17
 199120000   19
 199130000   20
 199140000   20
 199150000   19
 199160000   17
 199170000   18
 199180000   19
 199190000   16
 199200000   12
 199210000   20
 199220000   19
 199230000   17
 199240000    4
 199250000    5
 199260000    5
 199270000    7
 199280000    5
 199290000    5
 199300000    7
 199310000    6
 199320000    6
 199330000    5
 199340000    8
 199350000    3
 199360000    3
 199370000    5
 199380000    4
 199390000    4
 199400000    3
 199410000    7
 199420000    3
 199430000    5
 199440000    4
 199450000    3
 199460000    4
 199470000    3
 199480000    4
 199490000    5
 199500000    4
 199510000    7
 199520000   19
 199530000   19
 199540000   21
 199550000   21
 199560000   22
 199570000   17
 199580000   21
 199590000   23
 199600000   15
 199610000   19
 199620000   21
 199630000   21
 199640000   18
 199650000   20
 199660000   13
 199670000   19
 199680000   19
 199690000   17
 199700000   18
 199710000   23
 199720000   23
 199730000   15
 199740000   18
 199750000   13
 199760000    7
 199770000    4
 199780000    3
 199790000    2
 199800000    3
 199810000    3
 199820000    2
 199830000    3
 199840000    3
 199850000    4
 199860000    3
 199870000    2
 199880000    2
 199890000    3
 199900000    2
 199910000    3
 199920000    3
 199930000    2
 199940000    3
 199950000    3
 199960000    2
 199970000    3
 199980000    2
 199990000    3
 200000000    2
 200000000    2
 200010000    2
 200020000    3
 200030000    4
 200040000    3
 200050000    2
 200060000    2
 200070000    4
 200080000    5
 200090000    3
 200100000    2
 200110000    3
 200120000    3
 200130000    5
 200140000    3
 200150000    3
 200160000    3
 200170000    3
 200180000   11
 200190000   13
 200200000    3
 200210000    4
 200220000    5
 200230000    5
 200240000    3
 200250000    2
 200260000    3
 200270000    3
 200280000    5
 200290000    3
 200300000    3
 200310000    4
 200320000    4
 200330000    4
 200340000    4
 200350000    4
 200360000    6
 200370000    5
 200380000    5
 200390000    4
 200400000    4
 200410000    8
 200420000    6
 200430000    3
 200440000    5
 200450000    4
 200460000    5
 200470000    4
 200480000    4
 200490000    4
 200500000    4
 200510000    3
 200520000    4
 200530000    3
 200540000    3
 200550000    3
 200560000    3
 200570000    5
 200580000    3
 200590000    3
 200600000    3
 200610000    3
 200620000    3
 200630000   10
 200640000    6
 200650000    5
 200660000   14
 200670000   14
 200680000   12
 200690000    3
 200700000    5
 200710000    5
 200720000    3
 200730000    3
 200740000    3
 200750000    3
 200760000    8
 200770000    4
 200780000    4
 200790000    4
 200800000    4
 200810000    5
 200820000    3
 200830000    3
 200840000    3
 200850000    4
 200860000    4
 200870000    2
 200880000    2
 200890000    5
 200900000    3
 200910000    4
 200920000    3
 200930000    3
 200940000    4
 200950000    7
 200960000    4
 200970000    3
 200980000    4
 200990000   16
 201000000   13
 201010000   11
 201020000   15
 201030000    8
 201040000    8
 201050000    3
 201060000    4
 201070000    3
 201080000    3
 201090000    4
 201100000    2
 201110000    4
 201120000    5
 201130000    7
 201140000    5
 201150000    6
 201160000    3
 201170000    5
 201180000    5
 201190000    5
 201200000    5
 201210000    4
 201220000    4
 201230000    4
 201240000    3
 201250000    4
 201260000    7
 201270000    4
 201280000    4
 201290000    4
 201300000    5
 201310000    5
 201320000    3
 201330000    6
 201340000   15
 201350000   10
 201360000    3
 201370000    4
 201380000    4
 201390000    3
 201400000    3
 201410000    2
 201420000    2
 201430000    3
 201440000    2
 201450000    3
 201460000    3
 201470000    2
 201480000    3
 201490000    3
 201500000    3
 201510000    3
 201520000    3
 201530000    3
 201540000    4
 201550000   15
 201560000   17
 201570000   16
 201580000   18
 201590000    7
 201600000    3
 201610000    5
 201620000    5
 201630000    6
 201640000    5
 201650000    6
 201660000    3
 201670000    3
 201680000    3
 201690000    3
 201700000    5
 201710000    4
 201720000    7
 201730000    5
 201740000    5
 201750000    4
 201760000    6
 201770000    3
 201780000    3
 201790000    4
 201800000    3
 201810000    5
 201820000    5
 201830000    3
 201840000    4
 201850000    4
 201860000    4
 201870000    3
 201880000    4
 201890000    3
 201900000    5
 201910000    4
 201920000    4
 201930000    5
 201940000    8
 201950000    4
 201960000    4
 201970000    2
 201980000    7
 201990000    3
 202000000    3
 202010000    5
 202020000    2
 202030000    3
 202040000    4
 202050000    4
 202060000    4
 202070000    3
 202080000    4
 202090000    5
 202100000    4
 202110000    4
 202120000    7
 202130000    7
 202140000    5
 202150000    4
 202160000    4
 202170000    4
 202180000    4
 202190000    4
 202200000    3
 202210000    3
 202220000    4
 202230000    2
 202240000    3
 202250000    6
 202260000    7
 202270000    4
 202280000    3
 202290000    4
 202300000    4
 202310000    3
 202320000    4
 202330000    3
 202340000    7
 202350000    3
 202360000    3
 202370000    5
 202380000    4
 202390000    3
 202400000    3
 202410000    4
 202420000    4
 202430000    4
 202440000    5
 202450000    3
 202460000    3
 202470000    3
 202480000    4
 202490000    3
 202500000    5
 202510000    4
 202520000    2
 202530000    3
 202540000    5
 202550000    4
 202560000    3
 202570000    5
 202580000    4
 202590000    4
 202600000    4
 202610000    4
 202620000    4
 202630000    3
 202640000    3
 202650000    3
 202660000    3
 202670000    4
 202680000    3
 202690000    4
 202700000    5
 202710000    4
 202720000    5
 202730000    4
 202740000    3
 202750000    5
 202760000    4
 202770000    5
 202780000    3
 202790000    4
 202800000    3
 202810000    4
 202820000    4
 202830000    3
 202840000    4
 202850000    5
 202860000    6
 202870000   15
 202880000    4
 202890000    5
 202900000    4
 202910000    3
 202920000    3
 202930000    5
 202940000   11
 202950000   13
 202960000   18
 202970000   14
 202980000   18
 202990000   20
 203000000   22
 203010000   19
 203020000   22
 203030000   26
 203040000   23
 203050000   19
 203060000   14
 203070000   19
 203080000    6
 203090000    3
 203100000    4
 203110000    4
 203120000    3
 203130000   11
 203140000   13
 203150000   15
 203160000    9
 203170000    9
 203180000    5
 203190000    5
 203200000    3
 203210000    7
 203220000    4
 203230000    3
 203240000    5
 203250000    4
 203260000    3
 203270000    4
 203280000    3
 203290000    4
 203300000    4
 203310000    6
 203320000    4
 203330000    3
 203340000    4
 203350000    5
 203360000    5
 203370000    3
 203380000    8
 203390000    4
 203400000    5
 203410000   17
 203420000    8
 203430000    4
 203440000    9
 203450000    7
 203460000    5
 203470000    6
 203480000    4
 203490000    4
 203500000    5
 203510000    4
 203520000    4
 203530000    3
 203540000    5
 203550000    9
 203560000    7
 203570000    5
 203580000    8
 203590000    3
 203600000    5
 203610000    5
 203620000    5
 203630000    5
 203640000    5
 203650000    5
 203660000    4
 203670000    7
 203680000    5
 203690000    8
 203700000    7
 203710000    5
 203720000    5
 203730000    7
 203740000    5
 203750000    5
 203760000    5
 203770000    7
 203780000    3
 203790000    4
 203800000    3
 203810000    3
 203820000    3
 203830000    4
 203840000    3
 203850000    2
 203860000    5
 203870000    5
 203880000    5
 203890000    4
 203900000    3
 203910000    4
 203920000    7
 203930000    5
 203940000    8
 203950000    5
 203960000    4
 203970000    5
 203980000    4
 203990000    5
 204000000    5
 204010000    4
 204020000    3
 204030000    5
 204040000    5
 204050000    5
 204060000    3
 204070000    3
 204080000    3
 204090000    3
 204100000    3
 204110000    3
 204120000    4
 204130000    5
 204140000    7
 204150000    4
 204160000    3
 204170000    5
 204180000    5
 204190000    3
 204200000    4
 204210000   14
 204220000    5
 204230000   12
 204240000   13
 204250000   17
 204260000   17
 204270000   15
 204280000    2
 204290000    4
 204300000    5
 204310000    4
 204320000    4
 204330000    4
 204340000    4
 204350000    3
 204360000    4
 204370000    2
 204380000    5
 204390000    4
 204400000    3
 204410000    4
 204420000    3
 204430000    3
 204440000    4
 204450000    4
 204460000    3
 204470000    3
 204480000    3
 204490000    3
 204500000    3
 204510000    3
 204520000    3
 204530000   11
 204540000    3
 204550000    2
 204560000    9
 204570000   10
 204580000    5
 204590000    2
 204600000    4
 204610000    3
 204620000    4
 204630000    4
 204640000   18
 204650000    4
 204660000    3
 204670000    3
 204680000    3
 204690000    4
 204700000    5
 204710000    4
 204720000    3
 204730000    3
 204740000    3
 204750000    3
 204760000    5
 204770000    3
 204780000    5
 204790000    3
 204800000    4
 204810000    4
 204820000    4
 204830000    2
 204840000    3
 204850000    4
 204860000    5
 204870000   10
 204880000    5
 204890000   10
 204900000    3
 204910000    4
 204920000    5
 204930000    5
 204940000    4
 204950000    4
 204960000    4
 204970000    7
 204980000    3
 204990000    3
 205000000    4
 205010000    3
 205020000    5
 205030000    5
 205040000    5
 205050000    3
 205060000    7
 205070000    4
 205080000    5
 205090000   10
 205100000    4
 205110000    3
 205120000   16
 205130000    8
 205140000    3
 205150000    4
 205160000    4
 205170000    5
 205180000    5
 205190000    4
 205200000    4
 205210000    4
 205220000    2
 205230000   20
 205240000    8
 205250000    4
 205260000    4
 205270000    4
 205280000    5
 205290000    4
 205300000    3
 205310000    4
 205320000    5
 205330000    5
 205340000    4
 205350000    4
 205360000    4
 205370000    5
 205380000    3
 205390000    3
 205400000    7
 205410000    7
 205420000    5
 205430000    3
 205440000    4
 205450000    4
 205460000    7
 205470000    6
 205480000    4
 205490000    4
 205500000    5
 205510000    4
 205520000    5
 205530000    5
 205540000    5
 205550000    7
 205560000    3
 205570000    4
 205580000    3
 205590000    3
 205600000    4
 205610000    3
 205620000    4
 205630000    3
 205640000    3
 205650000    3
 205660000    3
 205670000    3
 205680000    5
 205690000    3
 205700000    4
 205710000    5
 205720000    4
 205730000    4
 205740000    4
 205750000    5
 205760000    4
 205770000    5
 205780000    5
 205790000    4
 205800000    3
 205810000    9
 205820000    8
 205830000    3
 205840000    3
 205850000    5
 205860000    4
 205870000    3
 205880000    4
 205890000    4
 205900000    4
 205910000    5
 205920000    3
 205930000    4
 205940000    5
 205950000    2
 205960000    3
 205970000    4
 205980000    3
 205990000    2
 206000000    3
 206010000    2
 206020000    5
 206030000    5
 206040000    6
 206050000    5
 206060000    4
 206070000    5
 206080000    4
 206090000    4
 206100000   12
 206110000   20
 206120000   21
 206130000   16
 206140000   21
 206150000   13
 206160000   18
 206170000   19
 206180000   17
 206190000   16
 206200000    9
 206210000   13
 206220000    5
 206230000    4
 206240000    3
 206250000    4
 206260000    5
 206270000    5
 206280000    4
 206290000    3
 206300000    5
 206310000    4
 206320000    3
 206330000    3
 206340000    4
 206350000    5
 206360000    5
 206370000    3
 206380000    2
 206390000    3
 206400000    4
 206410000    5
 206420000    4
 206430000    7
 206440000    5
 206450000    4
 206460000    2
 206470000    6
 206480000    5
 206490000    4
 206500000    3
 206510000    5
 206520000    6
 206530000    5
 206540000   11
 206550000    5
 206560000    5
 206570000    6
 206580000   11
 206590000   10
 206600000    8
 206610000    5
 206620000    4
 206630000   18
 206640000    4
 206650000    7
 206660000    3
 206670000   11
 206680000    4
 206690000    4
 206700000    5
 206710000    3
 206720000    5
 206730000    5
 206740000    5
 206750000    2
 206760000    6
 206770000   18
 206780000   12
 206790000    9
 206800000   19
 206810000   12
 206820000   12
 206830000   12
 206840000   10
 206850000    4
 206860000    4
 206870000    3
 206880000    5
 206890000    5
 206900000    4
 206910000    3
 206920000    3
 206930000    4
 206940000    2
 206950000    2
 206960000    4
 206970000    4
 206980000    3
 206990000    4
 207000000    3
 207010000    5
 207020000   13
 207030000    5
 207040000    3
 207050000    3
 207060000    3
 207070000    3
 207080000    4
 207090000    5
 207100000    2
 207110000    4
 207120000    5
 207130000    3
 207140000    3
 207150000    4
 207160000    3
 207170000    2
 207180000    3
 207190000    4
 207200000    5
 207210000    4
 207220000    2
 207230000    3
 207240000    3
 207250000    9
 207260000    4
 207270000    5
 207280000    3
 207290000    3
 207300000    5
 207310000    5
 207320000    5
 207330000    4
 207340000    5
 207350000    8
 207360000    4
 207370000    5
 207380000    4
 207390000    4
 207400000    7
 207410000    4
 207420000    4
 207430000    3
 207440000    3
 207450000    3
 207460000    3
 207470000    3
 207480000    3
 207490000    3
 207500000    3
 207510000    4
 207520000    2
 207530000    3
 207540000    2
 207550000    5
 207560000    5
 207570000   12
 207580000   14
 207590000   16
 207600000   18
 207610000   16
 207620000   14
 207630000   17
 207640000   16
 207650000   18
 207660000   20
 207670000   19
 207680000   18
 207690000    7
 207700000    9
 207710000   13
 207720000   18
 207730000   11
 207740000   17
 207750000   18
 207760000   15
 207770000   20
 207780000   14
 207790000   19
 207800000   20
 207810000   10
 207820000   14
 207830000    4
 207840000    5
 207850000    4
 207860000    3
 207870000    3
 207880000    3
 207890000    5
 207900000    6
 207910000    7
 207920000    4
 207930000    4
 207940000    2
 207950000    4
 207960000    4
 207970000    4
 207980000    3
 207990000    7
 208000000    4
 208010000    4
 208020000    4
 208030000    4
 208040000    4
 208050000    4
 208060000    4
 208070000    4
 208080000    5
 208090000    5
 208100000    3
 208110000    4
 208120000    4
 208130000    4
 208140000    7
 208150000    5
 208160000    4
 208170000    5
 208180000    4
 208190000    5
 208200000    9
 208210000   10
 208220000    5
 208230000   14
 208240000   10
 208250000    4
 208260000    7
 208270000    6
 208280000    5
 208290000   16
 208300000   24
 208310000   21
 208320000   24
 208330000   20
 208340000   20
 208350000   23
 208360000   16
 208370000   22
 208380000   21
 208390000   18
 208400000   17
 208410000   19
 208420000    4
 208430000    7
 208440000    3
 208450000    2
 208460000    3
 208470000    4
 208480000    4
 208490000    2
 208500000    2
 208510000    3
 208520000    4
 208530000    2
 208540000    3
 208550000    3
 208560000    5
 208570000    3
 208580000    4
 208590000    4
 208600000    5
 208610000    5
 208620000    5
 208630000    4
 208640000    5
 208650000    2
 208660000    5
 208670000    5
 208680000    4
 208690000    4
 208700000    2
 208710000    3
 208720000    4
 208730000    5
 208740000    5
 208750000    5
 208760000    7
 208770000    3
 208780000    3
 208790000    3
 208800000    3
 208810000    7
 208820000    3
 208830000    3
 208840000    3
 208850000    3
 208860000    4
 208870000    3
 208880000    4
 208890000    3
 208900000    3
 208910000    5
 208920000    5
 208930000    3
 208940000    3
 208950000    2
 208960000    3
 208970000    4
 208980000    4
 208990000    4
 209000000    8
 209010000    4
 209020000    7
 209030000    4
 209040000    8
 209050000    5
 209060000    4
 209070000    4
 209080000    4
 209090000    5
 209100000    4
 209110000    4
 209120000    5
 209130000    5
 209140000    3
 209150000    4
 209160000    5
 209170000    7
 209180000    3
 209190000    8
 209200000    7
 209210000    4
 209220000    3
 209230000    3
 209240000    4
 209250000    4
 209260000    3
 209270000    4
 209280000    4
 209290000    3
 209300000    4
 209310000    3
 209320000    5
 209330000    4
 209340000    4
 209350000    4
 209360000    4
 209370000    3
 209380000    3
 209390000    3
 209400000    4
 209410000    4
 209420000    5
 209430000    4
 209440000    4
 209450000    7
 209460000    7
 209470000    7
 209480000    5
 209490000    5
 209500000    5
 209510000    5
 209520000    4
 209530000    4
 209540000    5
 209550000    4
 209560000    5
 209570000    5
 209580000    5
 209590000    3
 209600000    4
 209610000    8
 209620000    5
 209630000    6
 209640000    4
 209650000    5
 209660000    5
 209670000    4
 209680000    4
 209690000    5
 209700000    7
 209710000    6
 209720000    9
 209730000    7
 209740000   11
 209750000    5
 209760000    5
 209770000    4
 209780000    2
 209790000    6
 209800000    5
 209810000    5
 209820000    5
 209830000    4
 209840000    3
 209850000    4
 209860000    3
 209870000    3
 209880000    4
 209890000    4
 209900000    4
 209910000    4
 209920000    3
 209930000    4
 209940000    4
 209950000    2
 209960000    3
 209970000    4
 209980000    3
 209990000    4
 210000000    4
 210010000    3
 210020000   10
 210030000   10
 210040000   14
 210050000    5
 210060000    3
 210070000   10
 210080000    4
 210090000    3
 210100000    4
 210110000    4
 210120000    5
 210130000    5
 210140000    5
 210150000    6
 210160000    4
 210170000    4
 210180000    4
 210190000    5
 210200000    4
 210210000    3
 210220000    2
 210230000    4
 210240000    4
 210250000    6
 210260000    4
 210270000    4
 210280000    3
 210290000    5
 210300000    4
 210310000    4
 210320000    3
 210330000    4
 210340000    7
 210350000    4
 210360000    5
 210370000    3
 210380000    4
 210390000    8
 210400000   14
 210410000    3
 210420000    7
 210430000    5
 210440000    4
 210450000    3
 210460000    2
 210470000    3
 210480000    4
 210490000    5
 210500000    3
 210510000    4
 210520000    3
 210530000    4
 210540000   10
 210550000    5
 210560000    5
 210570000    4
 210580000    5
 210590000    5
 210600000    4
 210610000    6
 210620000    5
 210630000    5
 210640000    5
 210650000    4
 210660000    4
 210670000    5
 210680000    8
 210690000    7
 210700000    4
 210710000    5
 210720000    5
 210730000    5
 210740000    4
 210750000    4
 210760000    4
 210770000    4
 210780000    5
 210790000    5
 210800000   14
 210810000    6
 210820000    9
 210830000    4
 210840000    5
 210850000    9
 210860000   19
 210870000   23
 210880000   23
 210890000   21
 210900000    9
 210910000   17
 210920000   21
 210930000   19
 210940000   15
 210950000   17
 210960000    5
 210970000    4
 210980000    7
 210990000    4
 211000000    4
 211010000    2
 211020000    2
 211030000    3
 211040000    3
 211050000    4
 211060000    5
 211070000    5
 211080000    4
 211090000    4
 211100000    3
 211110000    3
 211120000    3
 211130000    4
 211140000    4
 211150000    5
 211160000    9
 211170000    4
 211180000    3
 211190000    4
 211200000    4
 211210000    2
 211220000    5
 211230000    5
 211240000    7
 211250000   18
 211260000   25
 211270000   15
 211280000    7
 211290000    8
 211300000    8
 211310000    5
 211320000    9
 211330000   19
 211340000   26
 211350000   25
 211360000   25
 211370000   25
 211380000   26
 211390000   26
 211400000   26
 211410000   25
 211420000   26
 211430000   26
 211440000   24
 211450000   22
 211460000   25
 211470000   26
 211480000   27
 211490000   26
 211500000   25
 211510000   24
 211520000   26
 211530000   23
 211540000   26
 211550000   27
 211560000   26
 211570000   26
 211580000   26
 211590000   24
 211600000   25
 211610000   27
 211620000   26
 211630000   22
 211640000   24
 211650000   25
 211660000   25
 211670000   22
 211680000   27
 211690000   27
 211700000   27
 211710000   22
 211720000   27
 211730000   24
 211740000   26
 211750000   24
 211760000   23
 211770000   26
 211780000   22
 211790000   26
 211800000   24
 211810000   22
 211820000   23
 211830000   21
 211840000   23
 211850000   23
 211860000   25
 211870000   23
 211880000   22
 211890000   16
 211900000   20
 211910000   26
 211920000   25
 211930000   22
 211940000   22
 211950000   24
 211960000   24
 211970000   21
 211980000   22
 211990000   26
 212000000   25
 212010000   23
 212020000   23
 212030000   23
 212040000   23
 212050000   21
 212060000   25
 212070000   26
 212080000   26
 212090000   26
 212100000   22
 212110000   25
 212120000   23
 212130000   22
 212140000   24
 212150000   26
 212160000   25
 212170000   26
 212180000   22
 212190000   21
 212200000   25
 212210000   26
 212220000   26
 212230000   24
 212240000   26
 212250000   25
 212260000   24
 212270000   26
 212280000   26
 212290000   23
 212300000   23
 212310000   24
 212320000   24
 212330000   26
 212340000   24
 212350000   19
 212360000   21
 212370000   23
 212380000   23
 212390000   20
 212400000   23
 212410000   26
 212420000   22
 212430000   22
 212440000   26
 212450000   16
 212460000   16
 212470000   22
 212480000   24
 212490000   25
 212500000   21
 212510000   26
 212520000   26
 212530000   25
 212540000   24
 212550000   27
 212560000   23
 212570000   22
 212580000   26
 212590000   21
 212600000   19
 212610000   22
 212620000   25
 212630000   24
 212640000   24
 212650000   22
 212660000   23
 212670000   25
 212680000   27
 212690000   26
 212700000   26
 212710000   25
 212720000   22
 212730000   26
 212740000   23
 212750000   22
 212760000   26
 212770000   19
 212780000   20
 212790000   22
 212800000   24
 212810000   25
 212820000   22
 212830000   24
 212840000   23
 212850000   22
 212860000   22
 212870000   21
 212880000   26
 212890000   23
 212900000   23
 212910000   24
 212920000   22
 212930000   21
 212940000   22
 212950000   21
 212960000   24
 212970000   20
 212980000   20
 212990000   17
 213000000   23
 213010000   22
 213020000   26
 213030000   26
 213040000   26
 213050000   27
 213060000   25
 213070000   25
 213080000   26
 213090000   24
 213100000   23
 213110000   26
 213120000   26
 213130000   24
 213140000   26
 213150000   24
 213160000   26
 213170000   23
 213180000   26
 213190000   19
 213200000   22
 213210000   25
 213220000   24
 213230000   27
 213240000   22
 213250000   25
 213260000   19
 213270000   18
 213280000   20
 213290000   24
 213300000   25
 213310000   26
 213320000   22
 213330000   24
 213340000   24
 213350000   22
 213360000   21
 213370000   23
 213380000   23
 213390000   23
 213400000   27
 213410000   26
 213420000   24
 213430000   21
 213440000   24
 213450000   16
 213460000   15
 213470000   17
 213480000   21
 213490000   18
 213500000   25
 213510000   24
 213520000   19
 213530000   22
 213540000   21
 213550000   22
 213560000   22
 213570000   21
 213580000   21
 213590000   23
 213600000   23
 213610000   21
 213620000   23
 213630000   26
 213640000   24
 213650000   21
 213660000   22
 213670000   22
 213680000   23
 213690000   21
 213700000   25
 213710000   22
 213720000   25
 213730000   21
 213740000   20
 213750000   18
 213760000   23
 213770000   21
 213780000   23
 213790000   24
 213800000   23
 213810000   22
 213820000   24
 213830000   16
 213840000   19
 213850000   19
 213860000   20
 213870000   13
 213880000   18
 213890000   21
 213900000   20
 213910000   22
 213920000   19
 213930000   19
 213940000   21
 213950000   20
 213960000   20
 213970000   23
 213980000   11
 213990000    9
 214000000    3
 214010000    5
 214020000    5
 214030000    5
 214040000    7
 214050000    5
 214060000    5
 214070000    5
 214080000    5
 214090000    7
 214100000    7
 214110000    4
 214120000   11
 214130000    5
 214140000    7
 214150000    4
 214160000    4
 214170000    5
 214180000    4
 214190000    4
 214200000    5
 214210000    4
 214220000    4
 214230000    6
 214240000    4
 214250000    4
 214260000    4
 214270000    2
 214280000    4
 214290000    3
 214300000    4
 214310000    3
 214320000    3
 214330000    3
 214340000    5
 214350000    5
 214360000   13
 214370000    5
 214380000    6
 214390000    5
 214400000    5
 214410000    4
 214420000    7
 214430000    4
 214440000    5
 214450000    4
 214460000    8
 214470000    4
 214480000    5
 214490000    5
 214500000    4
 214510000    7
 214520000    5
 214530000    7
 214540000    5
 214550000    5
 214560000    7
 214570000    3
 214580000    7
 214590000    4
 214600000    3
 214610000    3
 214620000    4
 214630000    5
 214640000    5
 214650000    4
 214660000    3
 214670000    4
 214680000    4
 214690000    3
 214700000    3
 214710000    2
 214720000    4
 214730000    2
 214740000    3
 214750000    7
 214760000    3
 214770000    4
 214780000    7
 214790000    6
 214800000    5
 214810000    7
 214820000    3
 214830000    5
 214840000    5
 214850000    5
 214860000    5
 214870000    5
 214880000   10
 214890000    6
 214900000    5
 214910000   13
 214920000    6
 214930000    3
 214940000    9
 214950000    4
 214960000    4
 214970000    5
 214980000    5
 214990000    4
 215000000    4
 215010000    4
 215020000   18
 215030000    5
 215040000    4
 215050000    4
 215060000    5
 215070000    5
 215080000    4
 215090000    3
 215100000    7
 215110000    4
 215120000    3
 215130000    4
 215140000    5
 215150000    4
 215160000    3
 215170000    4
 215180000    4
 215190000    5
 215200000    5
 215210000    4
 215220000    4
 215230000    3
 215240000    3
 215250000    2
 215260000    5
 215270000    4
 215280000    4
 215290000    4
 215300000    3
 215310000    4
 215320000    4
 215330000    4
 215340000    5
 215350000    4
 215360000    4
 215370000    4
 215380000    5
 215390000    4
 215400000    5
 215410000    6
 215420000    9
 215430000    8
 215440000    4
 215450000    3
 215460000    5
 215470000    5
 215480000    3
 215490000    7
 215500000    3
 215510000    4
 215520000    2
 215530000    4
 215540000    3
 215550000    4
 215560000    3
 215570000    3
 215580000    4
 215590000    3
 215600000    4
 215610000    3
 215620000    2
 215630000    4
 215640000    3
 215650000    3
 215660000    4
 215670000    5
 215680000    2
 215690000    4
 215700000    3
 215710000    3
 215720000    3
 215730000    4
 215740000    3
 215750000    4
 215760000    2
 215770000    3
 215780000    3
 215790000    2
 215800000    3
 215810000    5
 215820000    3
 215830000    3
 215840000    5
 215850000    3
 215860000    3
 215870000    4
 215880000    3
 215890000    5
 215900000    6
 215910000    4
 215920000    3
 215930000    3
 215940000    3
 215950000    5
 215960000    5
 215970000   11
 215980000    3
 215990000    3
 216000000    4
 216010000    2
 216020000    4
 216030000    3
 216040000    4
 216050000    2
 216060000    4
 216070000    5
 216080000    2
 216090000    5
 216100000    4
 216110000    5
 216120000    3
 216130000    2
 216140000    4
 216150000    4
 216160000    3
 216170000    4
 216180000    3
 216190000    9
 216200000   22
 216210000   21
 216220000   22
 216230000   20
 216240000   19
 216250000   17
 216260000   14
 216270000   12
 216280000   12
 216290000   14
 216300000   13
 216310000   14
 216320000   16
 216330000    3
 216340000    4
 216350000    4
 216360000    3
 216370000    4
 216380000   14
 216390000   13
 216400000    5
 216410000    3
 216420000    4
 216430000    3
 216440000    2
 216450000    4
 216460000   11
 216470000    4
 216480000    4
 216490000    3
 216500000    3
 216510000    3
 216520000    3
 216530000    3
 216540000    3
 216550000    3
 216560000    3
 216570000    3
 216580000    3
 216590000    3
 216600000    3
 216610000    3
 216620000    3
 216630000    3
 216640000    4
 216650000    2
 216660000    4
 216670000    4
 216680000    4
 216690000    3
 216700000    6
 216710000    3
 216720000    3
 216730000    4
 216740000    4
 216750000    4
 216760000    4
 216770000    5
 216780000    4
 216790000    4
 216800000    4
 216810000    5
 216820000    4
 216830000    4
 216840000    4
 216850000    3
 216860000    5
 216870000    5
 216880000    5
 216890000    5
 216900000    3
 216910000    4
 216920000    3
 216930000    3
 216940000    3
 216950000    2
 216960000    3
 216970000    4
 216980000    4
 216990000    3
 217000000    5
 217010000    5
 217020000    4
 217030000    4
 217040000    5
 217050000    5
 217060000    4
 217070000    4
 217080000   22
 217090000   16
 217100000    5
 217110000    5
 217120000    5
 217130000    5
 217140000    2
 217150000    4
 217160000    3
 217170000    4
 217180000    5
 217190000    4
 217200000    8
 217210000    3
 217220000    3
 217230000    2
 217240000    3
 217250000    4
 217260000    4
 217270000    5
 217280000    7
 217290000    5
 217300000    5
 217310000    5
 217320000    3
 217330000    3
 217340000    4
 217350000    5
 217360000    4
 217370000    4
 217380000    4
 217390000    2
 217400000    3
 217410000    4
 217420000    4
 217430000    3
 217440000    3
 217450000    3
 217460000    4
 217470000    4
 217480000    4
 217490000    4
 217500000    3
 217510000    2
 217520000    5
 217530000    5
 217540000    4
 217550000    3
 217560000    3
 217570000    4
 217580000    5
 217590000    4
 217600000    5
 217610000    5
 217620000    4
 217630000    6
 217640000   12
 217650000    4
 217660000    5
 217670000    5
 217680000    5
 217690000    4
 217700000    7
 217710000   17
 217720000    5
 217730000    3
 217740000   17
 217750000    9
 217760000   12
 217770000   12
 217780000    6
 217790000    4
 217800000    4
 217810000    5
 217820000    7
 217830000    6
 217840000    5
 217850000    4
 217860000    3
 217870000    4
 217880000    3
 217890000    4
 217900000    5
 217910000    5
 217920000    5
 217930000    4
 217940000    3
 217950000    3
 217960000    5
 217970000    4
 217980000    4
 217990000    4
 218000000    5
 218010000    4
 218020000    7
 218030000   10
 218040000    5
 218050000    4
 218060000    2
 218070000    5
 218080000    2
 218090000    3
 218100000    4
 218110000    3
 218120000    3
 218130000    5
 218140000    4
 218150000    4
 218160000    4
 218170000    5
 218180000    4
 218190000    3
 218200000    2
 218210000    3
 218220000    4
 218230000    6
 218240000    6
 218250000    3
 218260000    5
 218270000    5
 218280000    5
 218290000    4
 218300000    4
 218310000    3
 218320000    3
 218330000    2
 218340000    4
 218350000    4
 218360000    5
 218370000    4
 218380000    3
 218390000    4
 218400000    3
 218410000    3
 218420000    2
 218430000    4
 218440000   16
 218450000   17
 218460000   19
 218470000   14
 218480000   19
 218490000    7
 218500000    5
 218510000   10
 218520000    5
 218530000    9
 218540000    4
 218550000    3
 218560000    4
 218570000    4
 218580000    5
 218590000    5
 218600000    3
 218610000    4
 218620000    4
 218630000    7
 218640000    5
 218650000    4
 218660000    4
 218670000    5
 218680000    7
 218690000    5
 218700000    5
 218710000    5
 218720000    5
 218730000    7
 218740000    4
 218750000    4
 218760000    4
 218770000    5
 218780000    5
 218790000    3
 218800000    3
 218810000    2
 218820000    1
 218830000    6
 218840000    5
 218850000    4
 218860000    3
 218870000    3
 218880000    4
 218890000    4
 218900000    4
 218910000    5
 218920000    6
 218930000    4
 218940000    5
 218950000    5
 218960000    5
 218970000    5
 218980000    4
 218990000   11
 219000000   19
 219010000   19
 219020000   16
 219030000    5
 219040000    6
 219050000    5
 219060000    5
 219070000    4
 219080000    3
 219090000    4
 219100000    3
 219110000    3
 219120000    4
 219130000    4
 219140000    3
 219150000    3
 219160000    4
 219170000    3
 219180000    4
 219190000    5
 219200000    5
 219210000    4
 219220000    5
 219230000    4
 219240000    5
 219250000    3
 219260000    4
 219270000    4
 219280000    4
 219290000   14
 219300000   10
 219310000   15
 219320000   13
 219330000    4
 219340000    5
 219350000    5
 219360000    4
 219370000    4
 219380000    4
 219390000    5
 219400000   10
 219410000    5
 219420000    4
 219430000    5
 219440000    4
 219450000    3
 219460000    4
 219470000    4
 219480000    4
 219490000    4
 219500000    4
 219510000    5
 219520000    4
 219530000    4
 219540000    5
 219550000    4
 219560000    4
 219570000    5
 219580000    4
 219590000    4
 219600000    3
 219610000    3
 219620000    4
 219630000    4
 219640000    7
 219650000    4
 219660000    4
 219670000    4
 219680000    4
 219690000    3
 219700000    4
 219710000    6
 219720000    3
 219730000    4
 219740000    5
 219750000    3
 219760000    7
 219770000    5
 219780000    4
 219790000    4
 219800000    3
 219810000    5
 219820000    3
 219830000    5
 219840000    4
 219850000    4
 219860000    5
 219870000    3
 219880000    3
 219890000    4
 219900000    2
 219910000    5
 219920000    3
 219930000    2
 219940000    3
 219950000    3
 219960000    3
 219970000    8
 219980000    4
 219990000    5
 220000000    3
 220000000    3
 220010000    4
 220020000    5
 220030000    3
 220040000    2
 220050000    3
 220060000    4
 220070000    5
 220080000    5
 220090000    5
 220100000    5
 220110000    5
 220120000    4
 220130000    3
 220140000    3
 220150000    4
 220160000    4
 220170000    3
 220180000    5
 220190000    7
 220200000    6
 220210000    4
 220220000    5
 220230000    7
 220240000    7
 220250000    4
 220260000    5
 220270000    4
 220280000    3
 220290000    4
 220300000   12
 220310000    5
 220320000    7
 220330000    3
 220340000    5
 220350000    5
 220360000    5
 220370000    3
 220380000    3
 220390000    5
 220400000    3
 220410000    2
 220420000    3
 220430000    4
 220440000    4
 220450000    4
 220460000    4
 220470000    3
 220480000    3
 220490000    3
 220500000    4
 220510000    4
 220520000    3
 220530000    3
 220540000    4
 220550000    4
 220560000    4
 220570000    3
 220580000    2
 220590000    3
 220600000    3
 220610000    2
 220620000    3
 220630000    4
 220640000    2
 220650000    3
 220660000    3
 220670000    6
 220680000    7
 220690000    5
 220700000    3
 220710000    7
 220720000    4
 220730000    6
 220740000    5
 220750000    4
 220760000    5
 220770000    3
 220780000    4
 220790000    4
 220800000    3
 220810000    4
 220820000    4
 220830000    4
 220840000    4
 220850000    3
 220860000    4
 220870000    4
 220880000    4
 220890000    4
 220900000    3
 220910000    4
 220920000    3
 220930000    4
 220940000    5
 220950000    5
 220960000    3
 220970000    5
 220980000    5
 220990000    4
 221000000    7
 221010000   13
 221020000   16
 221030000   14
 221040000   23
 221050000   24
 221060000   19
 221070000   19
 221080000   18
 221090000   21
 221100000   22
 221110000   23
 221120000   18
 221130000   24
 221140000   24
 221150000   21
 221160000   26
 221170000   24
 221180000   18
 221190000   18
 221200000   18
 221210000   21
 221220000   14
 221230000   18
 221240000   23
 221250000   21
 221260000   22
 221270000   23
 221280000   21
 221290000   24
 221300000   21
 221310000   14
 221320000   23
 221330000   23
 221340000   22
 221350000   24
 221360000   22
 221370000   21
 221380000   22
 221390000   20
 221400000   19
 221410000   22
 221420000   16
 221430000   11
 221440000   16
 221450000   20
 221460000   21
 221470000   21
 221480000   22
 221490000   21
 221500000   16
 221510000   19
 221520000   22
 221530000   22
 221540000   23
 221550000   23
 221560000   17
 221570000   23
 221580000   19
 221590000   25
 221600000   21
 221610000   23
 221620000   22
 221630000   24
 221640000   24
 221650000   19
 221660000   18
 221670000   10
 221680000    3
 221690000    3
 221700000    3
 221710000    3
 221720000    3
 221730000    2
 221740000    4
 221750000    4
 221760000    3
 221770000    2
 221780000    3
 221790000    3
 221800000    3
 221810000    4
 221820000    3
 221830000    7
 221840000    2
 221850000    7
 221860000    3
 221870000    3
 221880000    3
 221890000    3
 221900000    3
 221910000    4
 221920000    4
 221930000    3
 221940000    3
 221950000    9
 221960000    5
 221970000    5
 221980000    4
 221990000    3
 222000000    4
 222010000    4
 222020000    5
 222030000    5
 222040000    5
 222050000    5
 222060000    4
 222070000    4
 222080000    3
 222090000    4
 222100000    5
 222110000    5
 222120000    4
 222130000    4
 222140000    4
 222150000    5
 222160000    5
 222170000    2
 222180000    5
 222190000    4
 222200000    5
 222210000    7
 222220000    4
 222230000    6
 222240000    5
 222250000    2
 222260000    3
 222270000    1
 222280000    3
 222290000    3
 222300000    3
 222310000    3
 222320000    3
 222330000    3
 222340000    3
 222350000    3
 222360000    3
 222370000    3
 222380000    3
 222390000    2
 222400000    3
 222410000   12
 222420000    4
 222430000    2
 222440000    4
 222450000    4
 222460000    3
 222470000    4
 222480000    7
 222490000   20
 222500000   19
 222510000    5
 222520000    5
 222530000    4
 222540000    4
 222550000    5
 222560000    3
 222570000    4
 222580000    8
 222590000    6
 222600000   21
 222610000   17
 222620000   18
 222630000   10
 222640000   18
 222650000   21
 222660000   21
 222670000   19
 222680000   23
 222690000   21
 222700000   24
 222710000   21
 222720000   19
 222730000   26
 222740000   19
 222750000   21
 222760000   22
 222770000   12
 222780000    7
 222790000    4
 222800000    4
 222810000   19
 222820000   18
 222830000   10
 222840000   17
 222850000   22
 222860000   22
 222870000   16
 222880000   21
 222890000   20
 222900000   23
 222910000   20
 222920000   17
 222930000   13
 222940000    2
 222950000    5
 222960000    5
 222970000    3
 222980000    4
 222990000    3
 223000000    5
 223010000    7
 223020000    5
 223030000    4
 223040000    3
 223050000    5
 223060000    5
 223070000    3
 223080000    5
 223090000    4
 223100000    5
 223110000    5
 223120000    4
 223130000    3
 223140000    3
 223150000    3
 223160000    4
 223170000    4
 223180000    4
 223190000    4
 223200000    3
 223210000    3
 223220000    4
 223230000    5
 223240000    4
 223250000    4
 223260000    4
 223270000    3
 223280000    4
 223290000   13
 223300000   19
 223310000   21
 223320000   22
 223330000   19
 223340000    6
 223350000   17
 223360000   14
 223370000   17
 223380000   19
 223390000   19
 223400000   19
 223410000   17
 223420000   15
 223430000   22
 223440000   21
 223450000   22
 223460000   21
 223470000   21
 223480000   19
 223490000   20
 223500000   18
 223510000   22
 223520000   21
 223530000   23
 223540000   22
 223550000   21
 223560000   21
 223570000   20
 223580000   18
 223590000   13
 223600000   12
 223610000   14
 223620000   23
 223630000   21
 223640000   21
 223650000   21
 223660000   23
 223670000   22
 223680000   18
 223690000   18
 223700000   22
 223710000   19
 223720000   25
 223730000   23
 223740000   26
 223750000   24
 223760000   21
 223770000   23
 223780000   24
 223790000   25
 223800000   27
 223810000   22
 223820000   20
 223830000   26
 223840000   24
 223850000   23
 223860000   23
 223870000   23
 223880000   21
 223890000   19
 223900000   24
 223910000   23
 223920000   23
 223930000   23
 223940000   21
 223950000   21
 223960000   16
 223970000   19
 223980000   20
 223990000   20
 224000000   20
 224010000   21
 224020000   23
 224030000   12
 224040000   21
 224050000   22
 224060000    5
 224070000    6
 224080000    7
 224090000    5
 224100000    5
 224110000    5
 224120000   10
 224130000    4
 224140000    5
 224150000    3
 224160000    8
 224170000    3
 224180000    4
 224190000    6
 224200000    3
 224210000    4
 224220000    4
 224230000    5
 224240000    3
 224250000    5
 224260000    5
 224270000    4
 224280000    4
 224290000    5
 224300000    5
 224310000    5
 224320000    5
 224330000    8
 224340000    5
 224350000    5
 224360000    5
 224370000    7
 224380000    4
 224390000    5
 224400000    4
 224410000    3
 224420000    6
 224430000    5
 224440000    5
 224450000    5
 224460000    3
 224470000    4
 224480000    4
 224490000    5
 224500000    9
 224510000    5
 224520000    5
 224530000    4
 224540000    4
 224550000    4
 224560000    3
 224570000    3
 224580000    4
 224590000    4
 224600000    5
 224610000    4
 224620000    5
 224630000    4
 224640000    3
 224650000    5
 224660000    5
 224670000    4
 224680000    4
 224690000    7
 224700000    4
 224710000    3
 224720000    3
 224730000    5
 224740000    5
 224750000   10
 224760000    5
 224770000    7
 224780000    5
 224790000    7
 224800000    4
 224810000    6
 224820000    4
 224830000    3
 224840000    3
 224850000    4
 224860000    6
 224870000    3
 224880000    4
 224890000    5
 224900000    3
 224910000    5
 224920000    7
 224930000    5
 224940000    3
 224950000    5
 224960000    4
 224970000    6
 224980000    7
 224990000    4
 225000000    4
 225010000    7
 225020000    6
 225030000    6
 225040000    5
 225050000    7
 225060000    5
 225070000    5
 225080000    5
 225090000    5
 225100000    5
 225110000    3
 225120000    5
 225130000    6
 225140000    5
 225150000    3
 225160000    6
 225170000    4
 225180000    5
 225190000    7
 225200000    5
 225210000    5
 225220000    4
 225230000    4
 225240000    5
 225250000    5
 225260000    4
 225270000    5
 225280000    7
 225290000    4
 225300000    5
 225310000    5
 225320000    5
 225330000   16
 225340000    4
 225350000    3
 225360000    3
 225370000   11
 225380000    4
 225390000    5
 225400000    7
 225410000   11
 225420000    5
 225430000    3
 225440000    5
 225450000   11
 225460000    7
 225470000    4
 225480000    5
 225490000    5
 225500000    7
 225510000    8
 225520000    4
 225530000    7
 225540000    4
 225550000    5
 225560000    5
 225570000    7
 225580000    5
 225590000    5
 225600000    3
 225610000    5
 225620000    4
 225630000    3
 225640000    7
 225650000    5
 225660000    6
 225670000    3
 225680000    5
 225690000    7
 225700000    3
 225710000    4
 225720000    4
 225730000    7
 225740000    7
 225750000    4
 225760000    4
 225770000    5
 225780000    4
 225790000    5
 225800000    5
 225810000    3
 225820000    5
 225830000    4
 225840000    4
 225850000    5
 225860000    4
 225870000    3
 225880000    8
 225890000    3
 225900000    4
 225910000    5
 225920000    5
 225930000    4
 225940000    4
 225950000    9
 225960000    4
 225970000    7
 225980000    6
 225990000    8
 226000000    4
 226010000    5
 226020000    5
 226030000    2
 226040000    4
 226050000    5
 226060000    5
 226070000    4
 226080000   21
 226090000   18
 226100000   21
 226110000   26
 226120000   25
 226130000   24
 226140000   24
 226150000   18
 226160000   21
 226170000   18
 226180000   17
 226190000   23
 226200000   19
 226210000   20
 226220000   15
 226230000   19
 226240000   19
 226250000   16
 226260000   19
 226270000   19
 226280000   10
 226290000   17
 226300000   19
 226310000   13
 226320000   21
 226330000   20
 226340000   19
 226350000   18
 226360000    5
 226370000    4
 226380000    3
 226390000    5
 226400000    5
 226410000    5
 226420000    3
 226430000    7
 226440000    4
 226450000    3
 226460000    3
 226470000    2
 226480000    9
 226490000    3
 226500000    4
 226510000    4
 226520000    4
 226530000    5
 226540000    5
 226550000    3
 226560000    3
 226570000    3
 226580000    3
 226590000    5
 226600000    4
 226610000    3
 226620000    4
 226630000    3
 226640000    3
 226650000    3
 226660000    3
 226670000    3
 226680000    2
 226690000    8
 226700000    3
 226710000    5
 226720000    4
 226730000    5
 226740000    7
 226750000    5
 226760000    4
 226770000    4
 226780000    5
 226790000    3
 226800000    2
 226810000    4
 226820000    3
 226830000    3
 226840000    3
 226850000    3
 226860000    2
 226870000    3
 226880000    5
 226890000    3
 226900000    5
 226910000    2
 226920000    6
 226930000    2
 226940000    3
 226950000    4
 226960000    3
 226970000    3
 226980000    4
 226990000    7
 227000000   17
 227010000   19
 227020000   15
 227030000   15
 227040000   11
 227050000    9
 227060000   12
 227070000    8
 227080000    3
 227090000    4
 227100000    4
 227110000    4
 227120000    4
 227130000    6
 227140000    1
 227150000    2
 227160000    3
 227170000    4
 227180000    5
 227190000    5
 227200000    3
 227210000    4
 227220000    5
 227230000    5
 227240000    3
 227250000    3
 227260000    4
 227270000    4
 227280000    5
 227290000    4
 227300000    5
 227310000    5
 227320000    3
 227330000    5
 227340000    3
 227350000    3
 227360000    4
 227370000    4
 227380000    7
 227390000    4
 227400000    4
 227410000    4
 227420000    3
 227430000    3
 227440000    4
 227450000    5
 227460000    4
 227470000    4
 227480000    5
 227490000    4
 227500000    7
 227510000    5
 227520000    4
 227530000    4
 227540000    4
 227550000    5
 227560000    4
 227570000    4
 227580000    5
 227590000    3
 227600000    4
 227610000    4
 227620000    4
 227630000   12
 227640000   13
 227650000   18
 227660000   13
 227670000   14
 227680000    3
 227690000    4
 227700000    3
 227710000    3
 227720000    3
 227730000    3
 227740000    3
 227750000    3
 227760000    4
 227770000    2
 227780000    3
 227790000    4
 227800000    3
 227810000    4
 227820000    3
 227830000    3
 227840000    3
 227850000    3
 227860000    4
 227870000    3
 227880000    3
 227890000    4
 227900000    4
 227910000    6
 227920000    3
 227930000    3
 227940000    3
 227950000    3
 227960000    3
 227970000    4
 227980000    5
 227990000    4
 228000000   14
 228010000    3
 228020000    2
 228030000    2
 228040000    3
 228050000    4
 228060000    3
 228070000    4
 228080000    3
 228090000   11
 228100000    3
 228110000    4
 228120000    3
 228130000    3
 228140000    2
 228150000    3
 228160000    3
 228170000    2
 228180000    3
 228190000    7
 228200000    4
 228210000    3
 228220000    3
 228230000    6
 228240000    2
 228250000    5
 228260000    4
 228270000    4
 228280000    5
 228290000    3
 228300000    5
 228310000    7
 228320000    5
 228330000    7
 228340000    3
 228350000    4
 228360000    3
 228370000    4
 228380000    4
 228390000    4
 228400000    4
 228410000    7
 228420000    3
 228430000    4
 228440000    5
 228450000    5
 228460000    5
 228470000    4
 228480000    3
 228490000    5
 228500000    4
 228510000    5
 228520000    3
 228530000    5
 228540000    6
 228550000    5
 228560000    4
 228570000   11
 228580000   14
 228590000   10
 228600000    4
 228610000    5
 228620000    3
 228630000    5
 228640000    5
 228650000    3
 228660000    2
 228670000    7
 228680000    5
 228690000    4
 228700000    5
 228710000    5
 228720000    4
 228730000    4
 228740000    4
 228750000    5
 228760000    4
 228770000    3
 228780000    2
 228790000    3
 228800000    4
 228810000    3
 228820000    2
 228830000    3
 228840000    5
 228850000    3
 228860000    4
 228870000    3
 228880000    3
 228890000    3
 228900000    5
 228910000    3
 228920000    3
 228930000    4
 228940000    3
 228950000    4
 228960000    3
 228970000    2
 228980000    4
 228990000    2
 229000000    2
 229010000    2
 229020000    3
 229030000    3
 229040000   12
 229050000    5
 229060000    3
 229070000    4
 229080000    3
 229090000    3
 229100000    3
 229110000    4
 229120000    3
 229130000    3
 229140000    3
 229150000    3
 229160000    3
 229170000    3
 229180000    3
 229190000    3
 229200000    3
 229210000    3
 229220000    4
 229230000    4
 229240000    2
 229250000    3
 229260000    4
 229270000    5
 229280000    5
 229290000    5
 229300000    4
 229310000    4
 229320000    3
 229330000    3
 229340000    4
 229350000    2
 229360000    4
 229370000    4
 229380000    3
 229390000   15
 229400000    5
 229410000    5
 229420000    4
 229430000    4
 229440000    2
 229450000   10
 229460000    4
 229470000    4
 229480000    3
 229490000    3
 229500000    4
 229510000    4
 229520000    4
 229530000    4
 229540000    3
 229550000    2
 229560000    4
 229570000    4
 229580000    2
 229590000   17
 229600000    4
 229610000    5
 229620000    4
 229630000    6
 229640000   16
 229650000    5
 229660000    7
 229670000    4
 229680000    5
 229690000    3
 229700000    5
 229710000    5
 229720000    3
 229730000    3
 229740000    2
 229750000    3
 229760000    3
 229770000    2
 229780000    3
 229790000    3
 229800000    3
 229810000    3
 229820000    4
 229830000    4
 229840000    4
 229850000    4
 229860000    2
 229870000    3
 229880000    4
 229890000    2
 229900000    3
 229910000    3
 229920000    2
 229930000    4
 229940000    4
 229950000    5
 229960000    5
 229970000    4
 229980000    5
 229990000    4
 230000000    6
 230010000    5
 230020000    5
 230030000    7
 230040000    9
 230050000    2
 230060000    2
 230070000    4
 230080000    2
 230090000    3
 230100000    2
 230110000    4
 230120000    4
 230130000    4
 230140000    5
 230150000    3
 230160000    3
 230170000    3
 230180000    3
 230190000    3
 230200000    4
 230210000    5
 230220000    3
 230230000    5
 230240000    5
 230250000    3
 230260000    3
 230270000    3
 230280000    3
 230290000    4
 230300000    2
 230310000    4
 230320000    2
 230330000    3
 230340000    2
 230350000    3
 230360000    3
 230370000    4
 230380000    4
 230390000    4
 230400000    3
 230410000    4
 230420000    2
 230430000    3
 230440000    2
 230450000    3
 230460000    3
 230470000    2
 230480000    3
 230490000    2
 230500000    3
 230510000    2
 230520000    5
 230530000    4
 230540000    7
 230550000    4
 230560000    3
 230570000    7
 230580000    3
 230590000    4
 230600000    6
 230610000    5
 230620000    5
 230630000    4
 230640000    5
 230650000    5
 230660000    5
 230670000    7
 230680000    4
 230690000    3
 230700000    4
 230710000    3
 230720000   13
 230730000   20
 230740000   19
 230750000   12
 230760000    6
 230770000    4
 230780000    3
 230790000    3
 230800000    4
 230810000    5
 230820000    5
 230830000    4
 230840000    5
 230850000   10
 230860000   19
 230870000    5
 230880000    5
 230890000    5
 230900000    3
 230910000    5
 230920000    3
 230930000    3
 230940000    3
 230950000   17
 230960000    3
 230970000    4
 230980000    4
 230990000    3
 231000000    3
 231010000    3
 231020000    4
 231030000    4
 231040000    3
 231050000    5
 231060000    4
 231070000    3
 231080000    3
 231090000    4
 231100000    4
 231110000    4
 231120000    5
 231130000    3
 231140000    3
 231150000    3
 231160000    5
 231170000   14
 231180000    5
 231190000    4
 231200000    5
 231210000    4
 231220000    5
 231230000    3
 231240000    5
 231250000    5
 231260000    4
 231270000    4
 231280000    3
 231290000    3
 231300000    5
 231310000    4
 231320000    5
 231330000   19
 231340000   15
 231350000   13
 231360000   19
 231370000    7
 231380000    4
 231390000    6
 231400000    4
 231410000    5
 231420000    4
 231430000    9
 231440000    4
 231450000    4
 231460000    5
 231470000    4
 231480000    9
 231490000    5
 231500000    4
 231510000    7
 231520000    7
 231530000    3
 231540000    7
 231550000    5
 231560000    4
 231570000    5
 231580000    3
 231590000    5
 231600000    7
 231610000    3
 231620000    3
 231630000    5
 231640000    6
 231650000    2
 231660000    8
 231670000   15
 231680000   18
 231690000    9
 231700000   20
 231710000   23
 231720000   21
 231730000   31
 231740000   22
 231750000   23
 231760000   20
 231770000   27
 231780000    7
 231790000    4
 231800000    4
 231810000    5
 231820000    4
 231830000    4
 231840000    3
 231850000    2
 231860000    4
 231870000   15
 231880000    3
 231890000    3
 231900000    4
 231910000    4
 231920000    2
 231930000    3
 231940000    3
 231950000    2
 231960000    4
 231970000    3
 231980000    2
 231990000    2
 232000000    5
 232010000    5
 232020000    4
 232030000    4
 232040000    4
 232050000    3
 232060000    3
 232070000    4
 232080000    3
 232090000    2
 232100000    3
 232110000    4
 232120000    3
 232130000    3
 232140000    5
 232150000    3
 232160000    4
 232170000    4
 232180000    4
 232190000    4
 232200000    4
 232210000    4
 232220000   22
 232230000    3
 232240000    3
 232250000    7
 232260000    5
 232270000    3
 232280000    4
 232290000    4
 232300000    3
 232310000    4
 232320000    2
 232330000    3
 232340000    4
 232350000    3
 232360000    4
 232370000    3
 232380000    3
 232390000    3
 232400000    4
 232410000    3
 232420000    3
 232430000    5
 232440000    3
 232450000    4
 232460000    3
 232470000    3
 232480000    4
 232490000    3
 232500000    3
 232510000    4
 232520000    4
 232530000    4
 232540000    3
 232550000    3
 232560000    3
 232570000    4
 232580000    5
 232590000   13
 232600000    3
 232610000    5
 232620000    3
 232630000    7
 232640000    5
 232650000    6
 232660000   11
 232670000    5
 232680000    4
 232690000    7
 232700000    3
 232710000    9
 232720000    5
 232730000    4
 232740000    4
 232750000    7
 232760000    5
 232770000    2
 232780000    3
 232790000    5
 232800000    6
 232810000    3
 232820000    5
 232830000    5
 232840000    5
 232850000    4
 232860000    3
 232870000    5
 232880000    5
 232890000    8
 232900000    4
 232910000    5
 232920000    3
 232930000    6
 232940000    3
 232950000    4
 232960000    5
 232970000    5
 232980000    4
 232990000    5
 233000000    8
 233010000    3
 233020000    3
 233030000    2
 233040000    2
 233050000    4
 233060000    5
 233070000    5
 233080000    5
 233090000    4
 233100000    3
 233110000    6
 233120000    5
 233130000    3
 233140000    5
 233150000    4
 233160000    4
 233170000    5
 233180000    7
 233190000   14
 233200000    5
 233210000    6
 233220000    4
 233230000    5
 233240000    4
 233250000    3
 233260000    3
 233270000    4
 233280000    3
 233290000    4
 233300000    4
 233310000    3
 233320000    4
 233330000    4
 233340000    3
 233350000    4
 233360000    3
 233370000    3
 233380000    3
 233390000    4
 233400000    2
 233410000    2
 233420000    5
 233430000    2
 233440000    3
 233450000    4
 233460000    4
 233470000    4
 233480000    3
 233490000    4
 233500000   19
 233510000    5
 233520000    4
 233530000    4
 233540000    5
 233550000    5
 233560000    5
 233570000    3
 233580000    5
 233590000    5
 233600000    5
 233610000    5
 233620000    7
 233630000    5
 233640000    4
 233650000    3
 233660000    4
 233670000    4
 233680000   19
 233690000   16
 233700000   19
 233710000   19
 233720000   19
 233730000   21
 233740000   22
 233750000   20
 233760000   23
 233770000   22
 233780000   19
 233790000   22
 233800000   21
 233810000   14
 233820000   14
 233830000   14
 233840000   21
 233850000   16
 233860000    7
 233870000    5
 233880000    4
 233890000    4
 233900000    3
 233910000    3
 233920000    3
 233930000    5
 233940000    3
 233950000    4
 233960000    4
 233970000    4
 233980000    5
 233990000    3
 234000000    2
 234010000    3
 234020000    5
 234030000    5
 234040000    5
 234050000    4
 234060000    4
 234070000    4
 234080000    4
 234090000    3
 234100000    4
 234110000    5
 234120000    6
 234130000    5
 234140000    5
 234150000    4
 234160000    4
 234170000    7
 234180000    5
 234190000    4
 234200000    3
 234210000    3
 234220000    3
 234230000    2
 234240000    5
 234250000    5
 234260000    7
 234270000    5
 234280000    5
 234290000    5
 234300000    7
 234310000    4
 234320000    5
 234330000    5
 234340000    5
 234350000    3
 234360000    5
 234370000    7
 234380000    4
 234390000    4
 234400000    5
 234410000    5
 234420000    3
 234430000    3
 234440000    5
 234450000    7
 234460000    5
 234470000    4
 234480000    8
 234490000    4
 234500000    7
 234510000    5
 234520000    5
 234530000    5
 234540000    4
 234550000    3
 234560000    4
 234570000    5
 234580000    5
 234590000    3
 234600000    3
 234610000    4
 234620000    5
 234630000    5
 234640000    5
 234650000    4
 234660000    4
 234670000    3
 234680000    4
 234690000    4
 234700000    3
 234710000    5
 234720000    5
 234730000    5
 234740000    5
 234750000   13
 234760000   18
 234770000   23
 234780000   24
 234790000   27
 234800000   22
 234810000   26
 234820000   21
 234830000   23
 234840000   23
 234850000   21
 234860000   23
 234870000   15
 234880000   19
 234890000   17
 234900000   24
 234910000   25
 234920000   26
 234930000   24
 234940000   23
 234950000   26
 234960000   27
 234970000   26
 234980000   26
 234990000   26
 235000000   27
 235010000   26
 235020000   27
 235030000   23
 235040000   25
 235050000   24
 235060000   25
 235070000   21
 235080000   19
 235090000   21
 235100000   23
 235110000   24
 235120000   26
 235130000   23
 235140000   26
 235150000   22
 235160000   26
 235170000   24
 235180000   21
 235190000   21
 235200000   23
 235210000   22
 235220000   20
 235230000   19
 235240000   19
 235250000   18
 235260000   19
 235270000   19
 235280000   18
 235290000   21
 235300000   19
 235310000   19
 235320000   17
 235330000   16
 235340000    4
 235350000   15
 235360000   17
 235370000   13
 235380000    4
 235390000    2
 235400000    2
 235410000    3
 235420000    4
 235430000    3
 235440000    4
 235450000    5
 235460000    4
 235470000    3
 235480000    4
 235490000    3
 235500000    3
 235510000    3
 235520000    3
 235530000    2
 235540000    4
 235550000    3
 235560000    5
 235570000    4
 235580000    5
 235590000    4
 235600000    7
 235610000    5
 235620000    5
 235630000    3
 235640000    4
 235650000    4
 235660000    8
 235670000    4
 235680000    8
 235690000    4
 235700000    4
 235710000    4
 235720000    4
 235730000    5
 235740000    3
 235750000    5
 235760000   17
 235770000   21
 235780000    8
 235790000    5
 235800000    3
 235810000    3
 235820000    4
 235830000    2
 235840000    5
 235850000    3
 235860000    5
 235870000    5
 235880000    3
 235890000   11
 235900000    4
 235910000    4
 235920000    5
 235930000    4
 235940000    8
 235950000   20
 235960000   18
 235970000   20
 235980000   19
 235990000   25
 236000000   18
 236010000   24
 236020000   21
 236030000   20
 236040000   14
 236050000   19
 236060000   22
 236070000   21
 236080000   23
 236090000   24
 236100000   24
 236110000   18
 236120000   19
 236130000   22
 236140000   16
 236150000   22
 236160000   17
 236170000   21
 236180000   13
 236190000    6
 236200000    5
 236210000    5
 236220000    7
 236230000    5
 236240000    4
 236250000    3
 236260000    5
 236270000    3
 236280000    6
 236290000    4
 236300000    4
 236310000    5
 236320000    6
 236330000    6
 236340000    4
 236350000    5
 236360000    3
 236370000    6
 236380000    6
 236390000    5
 236400000    4
 236410000    5
 236420000    5
 236430000    4
 236440000    4
 236450000    4
 236460000    4
 236470000    4
 236480000    5
 236490000    4
 236500000    3
 236510000    2
 236520000    3
 236530000    3
 236540000    4
 236550000    6
 236560000    9
 236570000    5
 236580000   10
 236590000    7
 236600000    5
 236610000    5
 236620000    5
 236630000    5
 236640000    7
 236650000    5
 236660000    4
 236670000    4
 236680000    5
 236690000    5
 236700000    7
 236710000    4
 236720000    4
 236730000    5
 236740000    4
 236750000    7
 236760000    8
 236770000    6
 236780000    1
 236790000    4
 236800000    4
 236810000    5
 236820000    5
 236830000    4
 236840000    4
 236850000    6
 236860000    6
 236870000    5
 236880000    5
 236890000    4
 236900000    3
 236910000    5
 236920000    4
 236930000    6
 236940000    8
 236950000    5
 236960000    3
 236970000    4
 236980000    5
 236990000    5
 237000000    3
 237010000    5
 237020000    8
 237030000    4
 237040000    4
 237050000    4
 237060000    4
 237070000    4
 237080000    4
 237090000    6
 237100000    7
 237110000    7
 237120000    4
 237130000    3
 237140000    5
 237150000    5
 237160000    5
 237170000    5
 237180000   16
 237190000    4
 237200000    4
 237210000    6
 237220000    7
 237230000    5
 237240000    5
 237250000    5
 237260000    5
 237270000    4
 237280000    7
 237290000    4
 237300000    7
 237310000    5
 237320000    5
 237330000    4
 237340000    4
 237350000    4
 237360000   22
 237370000   23
 237380000   19
 237390000   20
 237400000   24
 237410000   24
 237420000   21
 237430000   25
 237440000   23
 237450000   26
 237460000   23
 237470000   20
 237480000   22
 237490000   23
 237500000   24
 237510000   20
 237520000   22
 237530000   23
 237540000   24
 237550000   19
 237560000   21
 237570000   22
 237580000   18
 237590000   18
 237600000   19
 237610000   20
 237620000   19
 237630000   19
 237640000   21
 237650000   19
 237660000   21
 237670000   17
 237680000   20
 237690000    7
 237700000    4
 237710000    5
 237720000    4
 237730000    4
 237740000    3
 237750000    2
 237760000    3
 237770000    3
 237780000    2
 237790000    3
 237800000    4
 237810000    4
 237820000    4
 237830000   19
 237840000   21
 237850000   23
 237860000   22
 237870000    5
 237880000    5
 237890000    7
 237900000    4
 237910000    5
 237920000    4
 237930000    4
 237940000    3
 237950000    5
 237960000   10
 237970000    5
 237980000    4
 237990000    4
 238000000    3
 238010000    5
 238020000    3
 238030000    5
 238040000    4
 238050000    5
 238060000    3
 238070000    4
 238080000    5
 238090000    4
 238100000    3
 238110000    5
 238120000    3
 238130000    3
 238140000    3
 238150000    5
 238160000    7
 238170000    6
 238180000    4
 238190000    4
 238200000    5
 238210000    7
 238220000    3
 238230000    7
 238240000    5
 238250000    7
 238260000    5
 238270000    4
 238280000    9
 238290000    3
 238300000    7
 238310000    7
 238320000   10
 238330000    6
 238340000    5
 238350000    3
 238360000    7
 238370000    5
 238380000    4
 238390000    5
 238400000   14
 238410000   20
 238420000   14
 238430000    7
 238440000    3
 238450000    4
 238460000    5
 238470000    3
 238480000    3
 238490000    4
 238500000    3
 238510000    4
 238520000    3
 238530000    3
 238540000    2
 238550000    2
 238560000    3
 238570000    2
 238580000    3
 238590000    2
 238600000    4
 238610000    4
 238620000    3
 238630000    3
 238640000    4
 238650000    5
 238660000    5
 238670000    5
 238680000    4
 238690000    5
 238700000    3
 238710000    4
 238720000    4
 238730000    4
 238740000    7
 238750000    5
 238760000    4
 238770000    4
 238780000    4
 238790000    4
 238800000    4
 238810000    9
 238820000    4
 238830000    7
 238840000    5
 238850000    5
 238860000    4
 238870000    5
 238880000    5
 238890000   11
 238900000    5
 238910000    7
 238920000    7
 238930000   13
 238940000    5
 238950000    4
 238960000    4
 238970000    5
 238980000    4
 238990000    3
 239000000    5
 239010000    5
 239020000    7
 239030000    7
 239040000    5
 239050000    4
 239060000    4
 239070000    2
 239080000    3
 239090000    3
 239100000    5
 239110000    4
 239120000    3
 239130000    4
 239140000    3
 239150000    4
 239160000    4
 239170000    5
 239180000    4
 239190000    4
 239200000    7
 239210000    5
 239220000    4
 239230000    4
 239240000    4
 239250000    5
 239260000    5
 239270000    5
 239280000    4
 239290000    4
 239300000    5
 239310000    3
 239320000    3
 239330000    3
 239340000    4
 239350000    4
 239360000    3
 239370000    4
 239380000    4
 239390000    5
 239400000    7
 239410000    4
 239420000    3
 239430000    4
 239440000    2
 239450000    3
 239460000    3
 239470000    2
 239480000    3
 239490000    4
 239500000    5
 239510000    4
 239520000    4
 239530000    7
 239540000    4
 239550000    5
 239560000    6
 239570000    3
 239580000    3
 239590000    3
 239600000    4
 239610000    4
 239620000    3
 239630000    4
 239640000    3
 239650000    4
 239660000    6
 239670000    3
 239680000    5
 239690000    6
 239700000    4
 239710000    6
 239720000    5
 239730000    4
 239740000    4
 239750000    5
 239760000    8
 239770000    3
 239780000    5
 239790000    3
 239800000    3
 239810000    4
 239820000    4
 239830000    4
 239840000    5
 239850000    4
 239860000    3
 239870000    4
 239880000    3
 239890000    5
 239900000    5
 239910000    4
 239920000    5
 239930000   11
 239940000    5
 239950000    2
 239960000    5
 239970000    5
 239980000    7
 239990000    3
 240000000    4
 240000000    4
 240010000    7
 240020000    4
 240030000    5
 240040000    4
 240050000    5
 240060000    4
 240070000    4
 240080000    5
 240090000    3
 240100000    4
 240110000    3
 240120000    3
 240130000    8
 240140000    2
 240150000    3
 240160000    2
 240170000    5
 240180000    3
 240190000    4
 240200000    2
 240210000    3
 240220000    3
 240230000    4
 240240000    5
 240250000    3
 240260000    3
 240270000    7
 240280000    5
 240290000    5
 240300000    4
 240310000    4
 240320000    5
 240330000    2
 240340000    3
 240350000    3
 240360000    3
 240370000    6
 240380000    5
 240390000    4
 240400000    5
 240410000    5
 240420000   14
 240430000   19
 240440000   12
 240450000    3
 240460000    4
 240470000    3
 240480000    4
 240490000   18
 240500000   16
 240510000    4
 240520000    5
 240530000    4
 240540000    3
 240550000    7
 240560000   13
 240570000    5
 240580000    4
 240590000    4
 240600000    4
 240610000    3
 240620000    4
 240630000    4
 240640000    4
 240650000    4
 240660000    3
 240670000    4
 240680000    2
 240690000    5
 240700000    2
 240710000    4
 240720000    5
 240730000   19
 240740000    5
 240750000    5
 240760000    5
 240770000    4
 240780000    4
 240790000    4
 240800000    3
 240810000    8
 240820000    4
 240830000    4
 240840000    3
 240850000    4
 240860000    8
 240870000    2
 240880000    3
 240890000    3
 240900000    3
 240910000    2
 240920000    3
 240930000    3
 240940000    2
 240950000    2
 240960000    3
 240970000    4
 240980000    3
 240990000    3
 241000000    4
 241010000    5
 241020000    3
 241030000    4
 241040000    3
 241050000    3
 241060000    4
 241070000    3
 241080000    4
 241090000    2
 241100000    5
 241110000    4
 241120000    5
 241130000    4
 241140000    4
 241150000    3
 241160000    6
 241170000   13
 241180000   15
 241190000   14
 241200000   17
 241210000   15
 241220000   13
 241230000   17
 241240000   14
 241250000   11
 241260000   16
 241270000   11
 241280000   10
 241290000   10
 241300000   12
 241310000   14
 241320000   13
 241330000    9
 241340000    5
 241350000    3
 241360000    4
 241370000    4
 241380000    3
 241390000    4
 241400000    4
 241410000    3
 241420000    7
 241430000    4
 241440000    4
 241450000    8
 241460000   20
 241470000   20
 241480000   15
 241490000   11
 241500000   15
 241510000   15
 241520000   21
 241530000   13
 241540000   16
 241550000   19
 241560000   17
 241570000    3
 241580000    3
 241590000    3
 241600000    3
 241610000    4
 241620000    3
 241630000    3
 241640000    3
 241650000    3
 241660000    3
 241670000    3
 241680000    3
 241690000    3
 241700000    4
 241710000    2
 241720000    3
 241730000    3
 241740000    4
 241750000    3
 241760000    2
 241770000    4
 241780000    2
 241790000    2
 241800000    3
 241810000    2
 241820000    3
 241830000    3
 241840000    2
 241850000    3
 241860000    3
 241870000    4
 241880000    4
 241890000    3
 241900000    3
 241910000    4
 241920000    3
 241930000    5
 241940000    3
 241950000    4
 241960000    7
 241970000   16
 241980000   16
 241990000   19
 242000000    5
 242010000    4
 242020000    4
 242030000    4
 242040000    4
 242050000    4
 242060000    5
 242070000   18
 242080000    3
 242090000    5
 242100000    3
 242110000    3
 242120000    6
 242130000    4
 242140000    4
 242150000    3
 242160000    3
 242170000    3
 242180000    3
 242190000    4
 242200000    4
 242210000    2
 242220000    4
 242230000    6
 242240000   19
 242250000    3
 242260000    3
 242270000    3
 242280000   12
 242290000   15
 242300000   15
 242310000    5
 242320000    4
 242330000    3
 242340000    4
 242350000    4
 242360000    2
 242370000   14
 242380000    8
 242390000   14
 242400000   19
 242410000   20
 242420000    2
 242430000    3
 242440000    3
 242450000    3
 242460000    3
 242470000    4
 242480000    3
 242490000    3
 242500000    3
 242510000    3
 242520000    3
 242530000    3
 242540000    4
 242550000    3
 242560000    3
 242570000    3
 242580000    3
 242590000    4
 242600000    2
 242610000    6
 242620000    3
 242630000    4
 242640000    3
 242650000    4
 242660000    5
 242670000    3
 242680000    3
 242690000    7
 242700000    3
 242710000    3
 242720000    3
 242730000    3
 242740000    4
 242750000    3
 242760000    4
 242770000    4
 242780000    2
 242790000    3
 242800000    3
 242810000    3
 242820000    5
 242830000    3
 242840000    4
 242850000    5
 242860000    4
 242870000    4
 242880000    3
 242890000    3
 242900000    2
 242910000    3
 242920000    3
 242930000    2
 242940000    3
 242950000    3
 242960000    3
 242970000    3
 242980000    3
 242990000    4
 243000000    4
 243010000    4
 243020000   13
 243030000    5
 243040000    4
 243050000    4
 243060000    7
 243070000   18
 243080000   14
 243090000    9
 243100000   13
 243110000    4
 243120000    4
 243130000    3
 243140000    3
 243150000    4
 243160000    2
 243170000    3
 243180000    3
 243190000    4
 243200000    5
 243210000    4
 243220000    5
 243230000    3
 243240000    3
 243250000    4
 243260000    9
 243270000   14
 243280000    5
 243290000    3
 243300000    4
 243310000    3
 243320000    4
 243330000    4
 243340000    3
 243350000    4
 243360000    3
 243370000    4
 243380000   10
 243390000   11
 243400000    4
 243410000    3
 243420000    3
 243430000    3
 243440000    3
 243450000    3
 243460000    2
 243470000    2
 243480000    4
 243490000    3
 243500000    3
 243510000    3
 243520000    3
 243530000    4
 243540000    5
 243550000    4
 243560000    4
 243570000    4
 243580000    3
 243590000    3
 243600000    4
 243610000    3
 243620000    4
 243630000    2
 243640000    8
 243650000    4
 243660000    5
 243670000    2
 243680000    4
 243690000    5
 243700000    4
 243710000    4
 243720000    8
 243730000    4
 243740000    4
 243750000    4
 243760000    5
 243770000   11
 243780000    4
 243790000    5
 243800000    4
 243810000    3
 243820000    4
 243830000    3
 243840000    4
 243850000    4
 243860000    2
 243870000    6
 243880000    3
 243890000    4
 243900000    4
 243910000    4
 243920000    5
 243930000   17
 243940000   16
 243950000    4
 243960000   19
 243970000    4
 243980000    4
 243990000    7
 244000000    4
 244010000    4
 244020000    4
 244030000    5
 244040000    3
 244050000    3
 244060000    3
 244070000    5
 244080000    3
 244090000    3
 244100000    4
 244110000    3
 244120000    5
 244130000    6
 244140000    5
 244150000    4
 244160000    3
 244170000    4
 244180000    5
 244190000   18
 244200000    3
 244210000    5
 244220000    5
 244230000   13
 244240000   17
 244250000   16
 244260000   12
 244270000   19
 244280000   16
 244290000   17
 244300000   17
 244310000   17
 244320000   12
 244330000   11
 244340000    5
 244350000   18
 244360000   11
 244370000   14
 244380000    3
 244390000    5
 244400000    5
 244410000    4
 244420000    4
 244430000    4
 244440000    5
 244450000    3
 244460000    3
 244470000    3
 244480000    7
 244490000    5
 244500000    4
 244510000    3
 244520000    5
 244530000    5
 244540000    5
 244550000    4
 244560000    5
 244570000    5
 244580000    3
 244590000    5
 244600000    4
 244610000    5
 244620000    5
 244630000    4
 244640000    5
 244650000    4
 244660000    7
 244670000    5
 244680000   17
 244690000   16
 244700000   15
 244710000    5
 244720000    4
 244730000    4
 244740000    5
 244750000    3
 244760000    4
 244770000    2
 244780000    4
 244790000    5
 244800000    7
 244810000    4
 244820000    4
 244830000    3
 244840000    4
 244850000    5
 244860000    4
 244870000    5
 244880000    4
 244890000    3
 244900000    4
 244910000    6
 244920000    6
 244930000    5
 244940000    5
 244950000    4
 244960000    4
 244970000    4
 244980000    4
 244990000    5
 245000000    7
 245010000    6
 245020000    5
 245030000    5
 245040000    5
 245050000    5
 245060000    5
 245070000    3
 245080000    5
 245090000    5
 245100000    4
 245110000    3
 245120000    2
 245130000    3
 245140000    4
 245150000    4
 245160000    4
 245170000    5
 245180000    5
 245190000    5
 245200000   10
 245210000    8
 245220000    9
 245230000    7
 245240000    6
 245250000    5
 245260000    7
 245270000    7
 245280000    7
 245290000    7
 245300000    5
 245310000    9
 245320000    7
 245330000   13
 245340000    5
 245350000    5
 245360000    4
 245370000    7
 245380000    4
 245390000    5
 245400000    7
 245410000    5
 245420000    5
 245430000    5
 245440000    4
 245450000    5
 245460000    6
 245470000    9
 245480000    7
 245490000    3
 245500000    5
 245510000    7
 245520000    7
 245530000    4
 245540000    5
 245550000    5
 245560000    2
 245570000   15
 245580000   19
 245590000   23
 245600000   23
 245610000   20
 245620000   16
 245630000    5
 245640000    4
 245650000    7
 245660000    5
 245670000    6
 245680000    3
 245690000    4
 245700000    3
 245710000    5
 245720000    4
 245730000    4
 245740000    5
 245750000    8
 245760000    5
 245770000    5
 245780000    5
 245790000    5
 245800000    4
 245810000    9
 245820000    5
 245830000    5
 245840000    8
 245850000   21
 245860000   20
 245870000    5
 245880000    5
 245890000    6
 245900000    8
 245910000   20
 245920000   21
 245930000   21
 245940000    5
 245950000    5
 245960000    4
 245970000    3
 245980000    4
 245990000    4
 246000000    5
 246010000    3
 246020000    5
 246030000    5
 246040000    5
 246050000    5
 246060000    8
 246070000    4
 246080000    4
 246090000    5
 246100000    3
 246110000    3
 246120000    3
 246130000    3
 246140000    2
 246150000    3
 246160000    3
 246170000    3
 246180000    3
 246190000    4
 246200000    4
 246210000    4
 246220000    3
 246230000    2
 246240000    3
 246250000    3
 246260000    2
 246270000    3
 246280000    3
 246290000    4
 246300000    5
 246310000    4
 246320000    4
 246330000    2
 246340000    3
 246350000    3
 246360000    2
 246370000    3
 246380000    2
 246390000    3
 246400000    3
 246410000    3
 246420000    3
 246430000    2
 246440000    3
 246450000    3
 246460000    3
 246470000    4
 246480000    5
 246490000    5
 246500000    4
 246510000    4
 246520000    4
 246530000    4
 246540000    4
 246550000    4
 246560000    3
 246570000    4
 246580000    2
 246590000    3
 246600000    3
 246610000    4
 246620000    5
 246630000    4
 246640000    5
 246650000    5
 246660000    4
 246670000    4
 246680000    4
 246690000    5
 246700000    5
 246710000    4
 246720000   12
 246730000   12
 246740000   18
 246750000   12
 246760000   19
 246770000   16
 246780000   19
 246790000   17
 246800000   18
 246810000   16
 246820000   17
 246830000   22
 246840000   21
 246850000   10
 246860000   15
 246870000   14
 246880000    4
 246890000    4
 246900000    3
 246910000    5
 246920000    4
 246930000    6
 246940000    7
 246950000    3
 246960000    4
 246970000    7
 246980000    7
 246990000    7
 247000000    5
 247010000    9
 247020000    7
 247030000    5
 247040000    7
 247050000    7
 247060000    6
 247070000    8
 247080000    5
 247090000    5
 247100000    5
 247110000    4
 247120000    4
 247130000    7
 247140000    6
 247150000    7
 247160000    4
 247170000    5
 247180000    7
 247190000    8
 247200000    7
 247210000    8
 247220000    7
 247230000    3
 247240000    5
 247250000    5
 247260000    4
 247270000    4
 247280000    4
 247290000    4
 247300000    5
 247310000    5
 247320000    7
 247330000    3
 247340000    3
 247350000    2
 247360000    6
 247370000   10
 247380000    9
 247390000   11
 247400000    5
 247410000    4
 247420000    7
 247430000    7
 247440000    7
 247450000   10
 247460000    4
 247470000    6
 247480000    4
 247490000    8
 247500000    7
 247510000    4
 247520000    7
 247530000   11
 247540000   18
 247550000   24
 247560000   24
 247570000   21
 247580000   19
 247590000   21
 247600000   23
 247610000   22
 247620000   16
 247630000   19
 247640000   17
 247650000   22
 247660000   12
 247670000    7
 247680000   13
 247690000    9
 247700000    7
 247710000    7
 247720000    8
 247730000    5
 247740000    3
 247750000    4
 247760000    5
 247770000    4
 247780000    5
 247790000    5
 247800000    7
 247810000    5
 247820000   10
 247830000    8
 247840000    4
 247850000    4
 247860000    6
 247870000    4
 247880000    5
 247890000    3
 247900000    3
 247910000    4
 247920000    4
 247930000    3
 247940000    5
 247950000    3
 247960000   17
 247970000   19
 247980000   16
 247990000   21
 248000000   19
 248010000   21
 248020000   21
 248030000   18
 248040000   11
 248050000   15
 248060000   21
 248070000   21
 248080000   15
 248090000   15
 248100000    7
 248110000   19
 248120000   22
 248130000   17
 248140000   14
 248150000   18
 248160000   11
 248170000   24
 248180000   21
 248190000   15
 248200000   19
 248210000   19
 248220000   22
 248230000   18
 248240000   19
 248250000   19
 248260000   24
 248270000   17
 248280000    6
 248290000    9
 248300000   13
 248310000   24
 248320000   18
 248330000   11
 248340000   21
 248350000   20
 248360000   19
 248370000   19
 248380000   21
 248390000   18
 248400000   20
 248410000   19
 248420000   16
 248430000   26
 248440000   22
 248450000   20
 248460000   22
 248470000    7
 248480000    4
 248490000    7
 248500000    7
 248510000    5
 248520000    5
 248530000   16
 248540000   19
 248550000   17
 248560000   18
 248570000    4
 248580000    4
 248590000    5
 248600000    5
 248610000    8
 248620000    6
 248630000   14
 248640000   12
 248650000    5
 248660000    5
 248670000   20
 248680000   20
 248690000    5
 248700000    8
 248710000    5
 248720000    7
 248730000    7
 248740000    3
 248750000    4
 248760000    3
 248770000    5
 248780000    5
 248790000    3
 248800000    4
 248810000    4
 248820000    3
 248830000    5
 248840000    5
 248850000    4
 248860000    5
 248870000    3
 248880000    3
 248890000    4
 248900000    4
 248910000    4
 248920000    3
 248930000    6
 248940000   19
 248950000    5
 248960000    5
 248970000   20
 248980000   26
 248990000   25
 249000000   21
 249010000   26
 249020000   26
 249030000   24
 249040000   26
 249050000   19
 249060000   20
 249070000   21
 249080000   19
 249090000   26
 249100000   26
 249110000   24
 249120000   20
 249130000   23
 249140000   23
 249150000   26
 249160000   23
 249170000   26
 249180000   18
 249190000   23
 249200000   26
 249210000   23
 249220000   22
 249230000   26
 249240000   23
 249250000   22
 249260000   26
 249270000   24
 249280000   24
 249290000   24
 249300000   26
 249310000   26
 249320000   27
 249330000   27
 249340000   24
 249350000   16
 249360000   22
 249370000   22
 249380000   22
 249390000   19
 249400000   26
 249410000   25
 249420000   24
 249430000   25
 249440000   22
 249450000   18
 249460000   19
 249470000   23
 249480000   21
 249490000   24
 249500000   20
 249510000   26
 249520000   23
 249530000   22
 249540000   25
 249550000   26
 249560000   26
 249570000   19
 249580000   19
 249590000   23
 249600000   24
 249610000   21
 249620000   25
 249630000   24
 249640000   24
 249650000   27
 249660000   21
 249670000   24
 249680000   19
 249690000   20
 249700000   16
 249710000   20
 249720000   23
 249730000   25
 249740000   25
 249750000   22
 249760000   26
 249770000   19
[truncated: 1,234,225 more chars]
