# Supplementary material for: Directional translocation resistance of Zika xrRNA
Source: Nat Commun. 2020 Jul 27;11:3749. doi: 10.1038/s41467-020-17508-7 (PMC7385498; doi:10.1038/s41467-020-17508-7)
Supplement: Supplementary file 4 — Source Data [file 41467_2020_17508_MOESM4_ESM.zip › Source_Data_Figures/Fig2B/5'translocation-rate_r0-T300K/r_12_translocated_portion.dat]

# Trajectory file ../../zika_rna/03_translocation_by_force_ramping/TP_END1/rate1x/t95/r_12/dump_t95_Rramped.lammpstrj
# time  length_translocated_portion
         0    3
     10000    3
     20000    2
     30000    2
     40000    3
     50000    2
     60000    3
     70000    3
     80000    3
     90000    2
    100000    4
    110000    3
    120000    4
    130000    3
    140000    3
    150000    3
    160000    3
    170000    3
    180000    2
    190000    4
    200000    4
    210000    4
    220000    3
    230000    2
    240000    3
    250000    2
    260000    3
    270000    3
    280000    2
    290000    3
    300000    3
    310000    3
    320000    3
    330000    4
    340000    3
    350000    4
    360000    3
    370000    3
    380000    4
    390000    2
    400000    3
    410000    3
    420000    2
    430000    3
    440000    3
    450000    4
    460000    4
    470000    2
    480000    3
    490000    2
    500000    2
    510000    3
    520000    2
    530000    2
    540000    4
    550000    3
    560000    2
    570000    3
    580000   12
    590000    3
    600000    3
    610000    4
    620000    2
    630000    3
    640000    3
    650000    3
    660000    3
    670000    5
    680000    3
    690000    4
    700000    3
    710000    2
    720000    4
    730000    4
    740000    3
    750000    3
    760000    4
    770000    5
    780000    3
    790000    3
    800000    2
    810000    4
    820000    5
    830000    3
    840000    4
    850000    3
    860000    2
    870000    2
    880000    4
    890000    4
    900000    4
    910000    3
    920000    3
    930000    2
    940000    2
    950000    4
    960000    3
    970000    3
    980000    2
    990000    4
   1000000    3
   1010000    3
   1020000    3
   1030000    3
   1040000    3
   1050000    3
   1060000    3
   1070000    3
   1080000    4
   1090000    3
   1100000    4
   1110000    2
   1120000    3
   1130000    3
   1140000    5
   1150000    2
   1160000    3
   1170000    2
   1180000    3
   1190000    3
   1200000    3
   1210000    2
   1220000    3
   1230000    2
   1240000    3
   1250000    3
   1260000    3
   1270000    3
   1280000    2
   1290000    4
   1300000    2
   1310000    2
   1320000    3
   1330000    4
   1340000    5
   1350000    2
   1360000    3
   1370000   10
   1380000    3
   1390000    2
   1400000    2
   1410000    3
   1420000    2
   1430000    3
   1440000    3
   1450000    3
   1460000    2
   1470000    2
   1480000    3
   1490000    3
   1500000    3
   1510000    2
   1520000    4
   1530000    3
   1540000    3
   1550000    3
   1560000    3
   1570000    3
   1580000    3
   1590000   15
   1600000   10
   1610000    3
   1620000    3
   1630000    4
   1640000    3
   1650000    3
   1660000    3
   1670000    2
   1680000    3
   1690000    3
   1700000    3
   1710000    2
   1720000    3
   1730000    3
   1740000    2
   1750000    2
   1760000    3
   1770000    3
   1780000    3
   1790000    2
   1800000    3
   1810000    2
   1820000    2
   1830000    3
   1840000    2
   1850000    3
   1860000    3
   1870000    2
   1880000    3
   1890000    3
   1900000    3
   1910000    3
   1920000    3
   1930000    3
   1940000    3
   1950000    3
   1960000    3
   1970000    2
   1980000    2
   1990000    3
   2000000    3
   2010000    4
   2020000    2
   2030000    3
   2040000    2
   2050000    3
   2060000    2
   2070000    3
   2080000    3
   2090000    3
   2100000    3
   2110000    4
   2120000    2
   2130000    4
   2140000    4
   2150000    3
   2160000    3
   2170000    4
   2180000    3
   2190000    2
   2200000    4
   2210000    5
   2220000    7
   2230000    3
   2240000    4
   2250000    3
   2260000    4
   2270000    3
   2280000    3
   2290000    2
   2300000    3
   2310000    3
   2320000    3
   2330000    3
   2340000    4
   2350000    2
   2360000    2
   2370000    3
   2380000    7
   2390000    4
   2400000    7
   2410000    3
   2420000    4
   2430000    2
   2440000    2
   2450000    3
   2460000    3
   2470000    3
   2480000    3
   2490000    2
   2500000    3
   2510000    2
   2520000    3
   2530000    2
   2540000    2
   2550000    2
   2560000    2
   2570000    3
   2580000    4
   2590000    4
   2600000    3
   2610000    3
   2620000    3
   2630000    3
   2640000    3
   2650000    3
   2660000    3
   2670000    2
   2680000    5
   2690000   18
   2700000    8
   2710000    5
   2720000    4
   2730000    3
   2740000    3
   2750000    3
   2760000    5
   2770000    3
   2780000    2
   2790000    4
   2800000    4
   2810000    3
   2820000    4
   2830000    4
   2840000    3
   2850000    3
   2860000    2
   2870000    3
   2880000    4
   2890000    5
   2900000    3
   2910000    3
   2920000    2
   2930000    3
   2940000    3
   2950000    2
   2960000    4
   2970000    4
   2980000    3
   2990000    3
   3000000    3
   3010000    3
   3020000   10
   3030000    6
   3040000    3
   3050000    3
   3060000    3
   3070000    3
   3080000    2
   3090000    2
   3100000    3
   3110000    2
   3120000    3
   3130000    3
   3140000    3
   3150000    3
   3160000    3
   3170000    4
   3180000    4
   3190000    3
   3200000    4
   3210000    3
   3220000    4
   3230000    3
   3240000    4
   3250000    3
   3260000    3
   3270000    4
   3280000    2
   3290000    2
   3300000    4
   3310000    3
   3320000    3
   3330000    3
   3340000    2
   3350000    3
   3360000    3
   3370000    2
   3380000    3
   3390000    3
   3400000    2
   3410000    2
   3420000    2
   3430000    2
   3440000    3
   3450000    3
   3460000    3
   3470000    3
   3480000    3
   3490000    2
   3500000    3
   3510000    3
   3520000    3
   3530000    3
   3540000    3
   3550000    2
   3560000    2
   3570000    3
   3580000    3
   3590000    2
   3600000    4
   3610000    2
   3620000    2
   3630000    3
   3640000    3
   3650000    2
   3660000    2
   3670000    2
   3680000    3
   3690000    2
   3700000    3
   3710000    3
   3720000    2
   3730000    4
   3740000    3
   3750000    3
   3760000    3
   3770000    3
   3780000    3
   3790000    3
   3800000    4
   3810000    3
   3820000    3
   3830000    3
   3840000    3
   3850000    3
   3860000    2
   3870000    2
   3880000    3
   3890000   12
   3900000    2
   3910000    3
   3920000    3
   3930000    3
   3940000    3
   3950000    3
   3960000    3
   3970000    4
   3980000    3
   3990000    5
   4000000    2
   4010000    3
   4020000    3
   4030000    2
   4040000    3
   4050000    3
   4060000    3
   4070000    3
   4080000    2
   4090000    3
   4100000    2
   4110000    2
   4120000    2
   4130000    3
   4140000    4
   4150000    3
   4160000    4
   4170000    4
   4180000    2
   4190000    3
   4200000    3
   4210000    3
   4220000    3
   4230000    4
   4240000    3
   4250000    4
   4260000    3
   4270000    4
   4280000    4
   4290000    4
   4300000    3
   4310000    9
   4320000    7
   4330000    4
   4340000    3
   4350000    2
   4360000    3
   4370000    3
   4380000    3
   4390000    3
   4400000    3
   4410000    3
   4420000    3
   4430000    3
   4440000    3
   4450000    3
   4460000    2
   4470000    3
   4480000    3
   4490000    4
   4500000    3
   4510000    2
   4520000    2
   4530000    3
   4540000    3
   4550000    2
   4560000    3
   4570000    2
   4580000    2
   4590000    3
   4600000    3
   4610000    3
   4620000    3
   4630000    4
   4640000    3
   4650000    2
   4660000    3
   4670000    3
   4680000    3
   4690000    2
   4700000    3
   4710000    3
   4720000    2
   4730000    5
   4740000    2
   4750000    3
   4760000    4
   4770000    2
   4780000    3
   4790000    3
   4800000    2
   4810000    3
   4820000    3
   4830000    3
   4840000    2
   4850000    3
   4860000    3
   4870000    3
   4880000    3
   4890000    3
   4900000    3
   4910000    2
   4920000    4
   4930000    4
   4940000    3
   4950000    2
   4960000    3
   4970000    2
   4980000    3
   4990000    4
   5000000    3
   5010000    3
   5020000    3
   5030000    4
   5040000    4
   5050000    5
   5060000    2
   5070000    2
   5080000    4
   5090000    3
   5100000    3
   5110000    3
   5120000    4
   5130000    3
   5140000    3
   5150000    3
   5160000   12
   5170000    3
   5180000    3
   5190000    3
   5200000    3
   5210000    4
   5220000    3
   5230000    3
   5240000    3
   5250000    2
   5260000    2
   5270000    3
   5280000    4
   5290000    3
   5300000    3
   5310000    5
   5320000    3
   5330000    3
   5340000    3
   5350000    4
   5360000    4
   5370000    4
   5380000    4
   5390000    3
   5400000    2
   5410000    5
   5420000    2
   5430000    3
   5440000    3
   5450000    4
   5460000    2
   5470000    5
   5480000    3
   5490000    2
   5500000    3
   5510000    2
   5520000    3
   5530000    2
   5540000    3
   5550000    2
   5560000    3
   5570000    5
   5580000    3
   5590000    2
   5600000    3
   5610000    4
   5620000    3
   5630000    3
   5640000    3
   5650000    4
   5660000    2
   5670000    2
   5680000    7
   5690000    3
   5700000    3
   5710000    3
   5720000    3
   5730000    3
   5740000    5
   5750000    3
   5760000    3
   5770000    2
   5780000    3
   5790000    3
   5800000    5
   5810000    3
   5820000    4
   5830000    5
   5840000    4
   5850000    5
   5860000    3
   5870000    4
   5880000    2
   5890000    5
   5900000    3
   5910000    3
   5920000    2
   5930000    5
   5940000    3
   5950000    3
   5960000    4
   5970000    3
   5980000    3
   5990000    2
   6000000    5
   6010000    3
   6020000    4
   6030000    5
   6040000    2
   6050000    4
   6060000    3
   6070000    3
   6080000    4
   6090000    3
   6100000    3
   6110000    3
   6120000    3
   6130000    4
   6140000    3
   6150000    3
   6160000    3
   6170000    2
   6180000    6
   6190000    2
   6200000    4
   6210000    3
   6220000    4
   6230000    3
   6240000    3
   6250000    4
   6260000    3
   6270000    4
   6280000    2
   6290000    4
   6300000    3
   6310000    3
   6320000    3
   6330000    3
   6340000    2
   6350000    3
   6360000    3
   6370000    4
   6380000    3
   6390000    3
   6400000    3
   6410000    3
   6420000    3
   6430000    3
   6440000    4
   6450000    3
   6460000    3
   6470000    3
   6480000    3
   6490000    3
   6500000    4
   6510000    3
   6520000    3
   6530000    3
   6540000    2
   6550000    3
   6560000    3
   6570000    5
   6580000    3
   6590000    3
   6600000    2
   6610000    3
   6620000    4
   6630000    1
   6640000    3
   6650000    3
   6660000    3
   6670000    3
   6680000    4
   6690000    4
   6700000    3
   6710000    4
   6720000    5
   6730000    4
   6740000    4
   6750000    3
   6760000    3
   6770000    7
   6780000    3
   6790000    4
   6800000    4
   6810000    3
   6820000    4
   6830000    3
   6840000    3
   6850000    3
   6860000    3
   6870000    3
   6880000    2
   6890000    3
   6900000    4
   6910000    3
   6920000    3
   6930000    3
   6940000    2
   6950000    3
   6960000    3
   6970000    3
   6980000    2
   6990000    4
   7000000    2
   7010000    5
   7020000    4
   7030000    4
   7040000    3
   7050000    3
   7060000    3
   7070000    3
   7080000    3
   7090000    2
   7100000    5
   7110000    3
   7120000    2
   7130000    2
   7140000    2
   7150000    2
   7160000    3
   7170000    3
   7180000    3
   7190000    4
   7200000    4
   7210000    5
   7220000    3
   7230000    3
   7240000    3
   7250000    3
   7260000    3
   7270000    3
   7280000    4
   7290000    3
   7300000    3
   7310000    3
   7320000    2
   7330000    4
   7340000    3
   7350000    2
   7360000    3
   7370000    4
   7380000    4
   7390000    3
   7400000   11
   7410000    3
   7420000    3
   7430000    2
   7440000    3
   7450000    3
   7460000    3
   7470000    3
   7480000    2
   7490000    4
   7500000    3
   7510000    3
   7520000    2
   7530000    3
   7540000    3
   7550000    3
   7560000    1
   7570000    3
   7580000    2
   7590000    2
   7600000    2
   7610000    3
   7620000    2
   7630000    3
   7640000    3
   7650000    2
   7660000    3
   7670000    3
   7680000    2
   7690000    4
   7700000    3
   7710000    4
   7720000    3
   7730000    3
   7740000    3
   7750000    4
   7760000    3
   7770000    3
   7780000    3
   7790000    3
   7800000    2
   7810000    3
   7820000    3
   7830000    3
   7840000    3
   7850000    3
   7860000    3
   7870000    3
   7880000    3
   7890000    3
   7900000    3
   7910000    3
   7920000    2
   7930000    3
   7940000    3
   7950000    3
   7960000    4
   7970000    4
   7980000    3
   7990000    3
   8000000    4
   8010000    2
   8020000    2
   8030000   10
   8040000    5
   8050000    3
   8060000    3
   8070000    2
   8080000    3
   8090000    3
   8100000    3
   8110000    2
   8120000    3
   8130000    3
   8140000    4
   8150000    3
   8160000    5
   8170000    3
   8180000    4
   8190000    3
   8200000    3
   8210000    2
   8220000    3
   8230000    3
   8240000    3
   8250000    2
   8260000    3
   8270000    4
   8280000    3
   8290000    3
   8300000    3
   8310000    3
   8320000    2
   8330000    3
   8340000    2
   8350000    3
   8360000    2
   8370000    3
   8380000    3
   8390000    3
   8400000    2
   8410000    2
   8420000    7
   8430000    9
   8440000    9
   8450000   18
   8460000   12
   8470000    3
   8480000   13
   8490000    2
   8500000    3
   8510000    5
   8520000    2
   8530000    2
   8540000    2
   8550000    2
   8560000    4
   8570000    3
   8580000    3
   8590000    3
   8600000    3
   8610000    5
   8620000    3
   8630000    3
   8640000    3
   8650000    3
   8660000    3
   8670000    3
   8680000    4
   8690000    4
   8700000    3
   8710000    4
   8720000    3
   8730000    4
   8740000    3
   8750000    3
   8760000    3
   8770000    2
   8780000    3
   8790000    3
   8800000    3
   8810000    3
   8820000    5
   8830000    3
   8840000    4
   8850000    3
   8860000    3
   8870000    4
   8880000    3
   8890000    3
   8900000    5
   8910000    4
   8920000    4
   8930000    3
   8940000    4
   8950000    3
   8960000    3
   8970000    2
   8980000    3
   8990000    2
   9000000    3
   9010000    3
   9020000    2
   9030000    2
   9040000    3
   9050000    3
   9060000    3
   9070000    3
   9080000    2
   9090000    2
   9100000    3
   9110000    4
   9120000    3
   9130000    3
   9140000    3
   9150000    2
   9160000    3
   9170000    3
   9180000    3
   9190000    2
   9200000    3
   9210000    8
   9220000    5
   9230000    3
   9240000    2
   9250000    4
   9260000    3
   9270000    3
   9280000    3
   9290000    2
   9300000    3
   9310000    3
   9320000    2
   9330000    4
   9340000    3
   9350000    2
   9360000    3
   9370000    3
   9380000    3
   9390000    3
   9400000    4
   9410000    3
   9420000    3
   9430000    3
   9440000    2
   9450000    3
   9460000    4
   9470000    3
   9480000    2
   9490000    4
   9500000    3
   9510000    3
   9520000    3
   9530000    2
   9540000    3
   9550000    3
   9560000    4
   9570000    3
   9580000    3
   9590000    3
   9600000    3
   9610000    3
   9620000    5
   9630000    2
   9640000    4
   9650000    4
   9660000    3
   9670000    3
   9680000    3
   9690000    4
   9700000    3
   9710000    2
   9720000    3
   9730000    2
   9740000    3
   9750000    3
   9760000    3
   9770000    3
   9780000    3
   9790000    4
   9800000    4
   9810000    2
   9820000    3
   9830000    3
   9840000    4
   9850000    2
   9860000    2
   9870000    3
   9880000    2
   9890000    3
   9900000    3
   9910000    3
   9920000    4
   9930000   10
   9940000    6
   9950000   11
   9960000    5
   9970000    3
   9980000    3
   9990000    2
  10000000    4
  10010000    5
  10020000    3
  10030000    3
  10040000    4
  10050000    3
  10060000    3
  10070000    3
  10080000    2
  10090000    3
  10100000    3
  10110000    4
  10120000    3
  10130000    3
  10140000    3
  10150000    4
  10160000    2
  10170000    3
  10180000    4
  10190000    3
  10200000    2
  10210000    3
  10220000    3
  10230000    3
  10240000    3
  10250000    3
  10260000    2
  10270000    3
  10280000    4
  10290000    4
  10300000    4
  10310000    3
  10320000    3
  10330000    3
  10340000    3
  10350000    3
  10360000    3
  10370000    3
  10380000    2
  10390000    3
  10400000    3
  10410000    3
  10420000    2
  10430000    2
  10440000    4
  10450000    4
  10460000    3
  10470000    3
  10480000    3
  10490000    6
  10500000    4
  10510000    3
  10520000    3
  10530000    3
  10540000    5
  10550000    4
  10560000    3
  10570000    4
  10580000    4
  10590000    5
  10600000    5
  10610000    3
  10620000    2
  10630000    2
  10640000    4
  10650000    3
  10660000    2
  10670000    3
  10680000    3
  10690000    3
  10700000    2
  10710000    3
  10720000    3
  10730000    1
  10740000    3
  10750000    3
  10760000    2
  10770000    4
  10780000    3
  10790000    3
  10800000    3
  10810000    3
  10820000    4
  10830000    4
  10840000    3
  10850000    4
  10860000    3
  10870000    2
  10880000    3
  10890000    2
  10900000    3
  10910000    3
  10920000    3
  10930000    4
  10940000    3
  10950000    3
  10960000    3
  10970000    3
  10980000    3
  10990000    6
  11000000    5
  11010000    3
  11020000    4
  11030000    5
  11040000    3
  11050000    6
  11060000    4
  11070000    3
  11080000    3
  11090000    3
  11100000    4
  11110000    2
  11120000    2
  11130000    4
  11140000    3
  11150000    4
  11160000    3
  11170000    3
  11180000    7
  11190000    4
  11200000    3
  11210000    4
  11220000    4
  11230000    5
  11240000    7
  11250000    3
  11260000    4
  11270000   17
  11280000   12
  11290000   10
  11300000    4
  11310000    3
  11320000    3
  11330000    3
  11340000    3
  11350000    2
  11360000    3
  11370000   11
  11380000    4
  11390000    3
  11400000    3
  11410000    2
  11420000    3
  11430000    3
  11440000    2
  11450000    3
  11460000    3
  11470000   11
  11480000    4
  11490000    3
  11500000    2
  11510000    2
  11520000    3
  11530000    3
  11540000    3
  11550000    3
  11560000    3
  11570000    3
  11580000    3
  11590000    4
  11600000   14
  11610000   14
  11620000    4
  11630000    4
  11640000    3
  11650000    2
  11660000    2
  11670000    4
  11680000    2
  11690000    3
  11700000    2
  11710000    2
  11720000    4
  11730000    2
  11740000    3
  11750000    3
  11760000    4
  11770000    3
  11780000    3
  11790000    3
  11800000    1
  11810000    3
  11820000    2
  11830000    1
  11840000    3
  11850000    2
  11860000    3
  11870000    3
  11880000    3
  11890000    3
  11900000    3
  11910000    5
  11920000    3
  11930000    2
  11940000    3
  11950000    3
  11960000    4
  11970000    5
  11980000    3
  11990000    3
  12000000    3
  12010000    3
  12020000    4
  12030000    3
  12040000    4
  12050000    3
  12060000    5
  12070000    5
  12080000    4
  12090000    3
  12100000    3
  12110000    3
  12120000    4
  12130000    3
  12140000    4
  12150000    2
  12160000    3
  12170000    3
  12180000    5
  12190000    4
  12200000    3
  12210000    3
  12220000    3
  12230000    3
  12240000    3
  12250000    3
  12260000    3
  12270000    3
  12280000    3
  12290000    2
  12300000    4
  12310000    3
  12320000    3
  12330000    4
  12340000    4
  12350000    3
  12360000    4
  12370000    2
  12380000    3
  12390000    3
  12400000    2
  12410000    3
  12420000    2
  12430000    3
  12440000    3
  12450000    5
  12460000    5
  12470000    7
  12480000    3
  12490000    5
  12500000    3
  12510000    4
  12520000    5
  12530000    3
  12540000    5
  12550000    3
  12560000    8
  12570000    9
  12580000    5
  12590000    6
  12600000    4
  12610000    3
  12620000    2
  12630000    3
  12640000    3
  12650000    2
  12660000    3
  12670000    4
  12680000    2
  12690000    4
  12700000    3
  12710000    3
  12720000    3
  12730000    4
  12740000    4
  12750000    4
  12760000    4
  12770000    2
  12780000    3
  12790000    3
  12800000    2
  12810000    2
  12820000    3
  12830000    2
  12840000    3
  12850000    3
  12860000    3
  12870000    3
  12880000    2
  12890000    2
  12900000    4
  12910000    3
  12920000    1
  12930000    2
  12940000    3
  12950000    2
  12960000    2
  12970000    3
  12980000    2
  12990000    3
  13000000    4
  13010000    2
  13020000    3
  13030000    3
  13040000    2
  13050000    3
  13060000    3
  13070000    3
  13080000    2
  13090000    4
  13100000    4
  13110000    2
  13120000    4
  13130000    4
  13140000    7
  13150000    3
  13160000    4
  13170000    3
  13180000    3
  13190000    3
  13200000    4
  13210000    3
  13220000    3
  13230000    3
  13240000    2
  13250000    3
  13260000    3
  13270000    3
  13280000    3
  13290000    2
  13300000    4
  13310000    3
  13320000    3
  13330000    3
  13340000    4
  13350000    3
  13360000    3
  13370000    2
  13380000    4
  13390000    4
  13400000    3
  13410000    3
  13420000    4
  13430000    3
  13440000    3
  13450000    3
  13460000    3
  13470000    2
  13480000    2
  13490000    2
  13500000    3
  13510000    3
  13520000    3
  13530000    4
  13540000    3
  13550000    3
  13560000    3
  13570000    3
  13580000    2
  13590000    4
  13600000    2
  13610000    4
  13620000    3
  13630000    3
  13640000    3
  13650000    2
  13660000    2
  13670000    4
  13680000    4
  13690000    2
  13700000    4
  13710000    4
  13720000    3
  13730000    4
  13740000    3
  13750000    3
  13760000    5
  13770000    3
  13780000    3
  13790000    3
  13800000    3
  13810000    3
  13820000    6
  13830000    2
  13840000    2
  13850000    3
  13860000    4
  13870000    3
  13880000    4
  13890000    8
  13900000    3
  13910000    4
  13920000    2
  13930000    4
  13940000    2
  13950000    3
  13960000    3
  13970000    4
  13980000    4
  13990000    3
  14000000    3
  14010000    4
  14020000    2
  14030000    3
  14040000    3
  14050000    4
  14060000    3
  14070000    3
  14080000    3
  14090000    3
  14100000    3
  14110000    4
  14120000    2
  14130000    3
  14140000    2
  14150000    3
  14160000    3
  14170000    2
  14180000    2
  14190000    3
  14200000    4
  14210000    4
  14220000    4
  14230000    3
  14240000    3
  14250000    3
  14260000    2
  14270000    2
  14280000    3
  14290000    4
  14300000    3
  14310000    4
  14320000    2
  14330000    3
  14340000    3
  14350000    3
  14360000    3
  14370000    4
  14380000    3
  14390000    4
  14400000    2
  14410000    3
  14420000    3
  14430000    1
  14440000    3
  14450000    3
  14460000    2
  14470000    3
  14480000    5
  14490000    3
  14500000    3
  14510000    4
  14520000    4
  14530000    3
  14540000    3
  14550000    3
  14560000    3
  14570000    2
  14580000    6
  14590000    4
  14600000    6
  14610000    5
  14620000    4
  14630000    4
  14640000    3
  14650000    5
  14660000    4
  14670000    3
  14680000    5
  14690000    2
  14700000    7
  14710000    3
  14720000    4
  14730000    5
  14740000    3
  14750000    3
  14760000    3
  14770000    3
  14780000    4
  14790000    3
  14800000    2
  14810000    3
  14820000    2
  14830000    2
  14840000    3
  14850000    3
  14860000    3
  14870000    3
  14880000    3
  14890000    3
  14900000    3
  14910000    4
  14920000    3
  14930000    3
  14940000    3
  14950000    2
  14960000    3
  14970000    4
  14980000    3
  14990000    2
  15000000    3
  15010000    4
  15020000    3
  15030000    4
  15040000    3
  15050000    2
  15060000    3
  15070000    5
  15080000    3
  15090000    5
  15100000    3
  15110000    3
  15120000    3
  15130000    3
  15140000    3
  15150000    4
  15160000    3
  15170000    2
  15180000    4
  15190000    3
  15200000    4
  15210000    4
  15220000    3
  15230000    3
  15240000    4
  15250000    3
  15260000    4
  15270000    3
  15280000    4
  15290000    2
  15300000    3
  15310000    2
  15320000    4
  15330000    4
  15340000    7
  15350000    3
  15360000    3
  15370000    3
  15380000    4
  15390000    3
  15400000    4
  15410000    5
  15420000    7
  15430000    5
  15440000    7
  15450000    5
  15460000    5
  15470000    4
  15480000    2
  15490000    4
  15500000    3
  15510000    3
  15520000    4
  15530000    5
  15540000    3
  15550000    3
  15560000    3
  15570000    3
  15580000    4
  15590000    3
  15600000    4
  15610000    3
  15620000    4
  15630000    3
  15640000    9
  15650000    8
  15660000    2
  15670000    3
  15680000    4
  15690000    3
  15700000    3
  15710000    4
  15720000    4
  15730000    3
  15740000    2
  15750000    4
  15760000    4
  15770000    5
  15780000    3
  15790000    3
  15800000    4
  15810000   14
  15820000    2
  15830000    4
  15840000    3
  15850000    4
  15860000    4
  15870000    3
  15880000    4
  15890000    6
  15900000    3
  15910000    3
  15920000    3
  15930000    2
  15940000    3
  15950000    3
  15960000    3
  15970000    3
  15980000    3
  15990000    4
  16000000    5
  16010000    4
  16020000    3
  16030000    4
  16040000    2
  16050000    3
  16060000    4
  16070000    3
  16080000    4
  16090000    4
  16100000    2
  16110000    3
  16120000    3
  16130000    2
  16140000    2
  16150000    2
  16160000    2
  16170000    4
  16180000    2
  16190000    3
  16200000    2
  16210000    4
  16220000    3
  16230000    2
  16240000    4
  16250000    4
  16260000    4
  16270000    2
  16280000    3
  16290000    4
  16300000    5
  16310000    3
  16320000    3
  16330000    4
  16340000    5
  16350000    7
  16360000    4
  16370000    3
  16380000    4
  16390000    4
  16400000    4
  16410000    4
  16420000    3
  16430000    3
  16440000    2
  16450000    3
  16460000    2
  16470000    3
  16480000    3
  16490000    4
  16500000    4
  16510000    4
  16520000    3
  16530000    3
  16540000    4
  16550000    3
  16560000    2
  16570000    3
  16580000    2
  16590000    3
  16600000    2
  16610000    3
  16620000    4
  16630000    3
  16640000    2
  16650000    3
  16660000    3
  16670000    2
  16680000    3
  16690000    3
  16700000    3
  16710000    4
  16720000    2
  16730000    3
  16740000    4
  16750000    4
  16760000    4
  16770000    5
  16780000    5
  16790000    4
  16800000    5
  16810000    5
  16820000    3
  16830000    4
  16840000    3
  16850000    2
  16860000    6
  16870000    2
  16880000    2
  16890000    3
  16900000    3
  16910000    4
  16920000    4
  16930000    2
  16940000    2
  16950000    2
  16960000    2
  16970000    4
  16980000    3
  16990000    2
  17000000    2
  17010000    3
  17020000    3
  17030000    2
  17040000    3
  17050000    2
  17060000    3
  17070000    3
  17080000    3
  17090000    3
  17100000    3
  17110000    4
  17120000    4
  17130000    3
  17140000    3
  17150000    4
  17160000    3
  17170000    4
  17180000    2
  17190000    3
  17200000    3
  17210000    3
  17220000    3
  17230000    4
  17240000    3
  17250000    3
  17260000    2
  17270000    3
  17280000    3
  17290000    4
  17300000    2
  17310000    2
  17320000    2
  17330000    3
  17340000    2
  17350000    4
  17360000    2
  17370000    4
  17380000    2
  17390000    4
  17400000    8
  17410000    3
  17420000    2
  17430000    3
  17440000    2
  17450000    3
  17460000    4
  17470000    3
  17480000    4
  17490000    2
  17500000    3
  17510000    2
  17520000    2
  17530000    2
  17540000    3
  17550000    2
  17560000    3
  17570000    2
  17580000    3
  17590000    3
  17600000    2
  17610000    3
  17620000    2
  17630000    3
  17640000    4
  17650000    2
  17660000    6
  17670000    3
  17680000    3
  17690000    2
  17700000    3
  17710000    3
  17720000    4
  17730000    4
  17740000    3
  17750000    6
  17760000    4
  17770000    4
  17780000    4
  17790000    4
  17800000    2
  17810000   10
  17820000   12
  17830000    6
  17840000    4
  17850000    4
  17860000    7
  17870000    4
  17880000    2
  17890000    4
  17900000    2
  17910000    3
  17920000    4
  17930000    2
  17940000    4
  17950000    3
  17960000    3
  17970000    3
  17980000    2
  17990000    3
  18000000    3
  18010000    4
  18020000    4
  18030000    2
  18040000    3
  18050000    4
  18060000    3
  18070000    3
  18080000    1
  18090000    3
  18100000    3
  18110000    5
  18120000    2
  18130000    3
  18140000    3
  18150000    4
  18160000    2
  18170000    3
  18180000    3
  18190000    3
  18200000    4
  18210000    3
  18220000    3
  18230000    3
  18240000    3
  18250000    3
  18260000    3
  18270000    2
  18280000    3
  18290000    2
  18300000    3
  18310000    2
  18320000    3
  18330000    7
  18340000    3
  18350000    3
  18360000    3
  18370000    5
  18380000    3
  18390000    2
  18400000    3
  18410000    3
  18420000    4
  18430000    3
  18440000    3
  18450000    3
  18460000    3
  18470000    3
  18480000    3
  18490000    3
  18500000    3
  18510000    2
  18520000    3
  18530000    3
  18540000    2
  18550000    3
  18560000    2
  18570000    3
  18580000    4
  18590000    3
  18600000    2
  18610000    3
  18620000    2
  18630000    4
  18640000    3
  18650000   18
  18660000   14
  18670000   11
  18680000   11
  18690000   17
  18700000   14
  18710000   11
  18720000   18
  18730000    9
  18740000    7
  18750000    3
  18760000    3
  18770000    2
  18780000    2
  18790000    3
  18800000    6
  18810000    2
  18820000    3
  18830000    3
  18840000    4
  18850000    4
  18860000    3
  18870000    3
  18880000    3
  18890000    3
  18900000    3
  18910000    3
  18920000    3
  18930000    3
  18940000    2
  18950000    4
  18960000    3
  18970000    2
  18980000    4
  18990000    3
  19000000    3
  19010000    3
  19020000    3
  19030000    5
  19040000    3
  19050000    3
  19060000    4
  19070000    5
  19080000    5
  19090000    4
  19100000    3
  19110000    3
  19120000    4
  19130000    3
  19140000   10
  19150000    4
  19160000    3
  19170000    3
  19180000    3
  19190000    2
  19200000    2
  19210000    4
  19220000    3
  19230000    3
  19240000    3
  19250000    2
  19260000    3
  19270000    2
  19280000    2
  19290000    3
  19300000    3
  19310000    3
  19320000    3
  19330000    4
  19340000    2
  19350000    4
  19360000    3
  19370000    3
  19380000    3
  19390000    3
  19400000    3
  19410000    3
  19420000    3
  19430000    2
  19440000    3
  19450000    3
  19460000    3
  19470000    3
  19480000    3
  19490000    3
  19500000    3
  19510000    3
  19520000    3
  19530000    3
  19540000    3
  19550000    3
  19560000    3
  19570000    2
  19580000    3
  19590000    2
  19600000    3
  19610000    3
  19620000    3
  19630000    4
  19640000    3
  19650000    3
  19660000    3
  19670000    2
  19680000    3
  19690000    3
  19700000    3
  19710000    3
  19720000    2
  19730000    3
  19740000    3
  19750000    3
  19760000    5
  19770000    2
  19780000    2
  19790000    3
  19800000    2
  19810000    2
  19820000    3
  19830000    3
  19840000    1
  19850000    3
  19860000    4
  19870000    3
  19880000    3
  19890000    4
  19900000    3
  19910000    3
  19920000    3
  19930000    2
  19940000    4
  19950000    3
  19960000    4
  19970000    3
  19980000    2
  19990000    3
  20000000    4
  20010000    2
  20020000    3
  20030000    3
  20040000    3
  20050000    2
  20060000    2
  20070000    2
  20080000    2
  20090000    3
  20100000    5
  20110000    6
  20120000    3
  20130000    3
  20140000    4
  20150000    3
  20160000    2
  20170000    3
  20180000    3
  20190000    3
  20200000    4
  20210000    2
  20220000    3
  20230000    3
  20240000    3
  20250000    3
  20260000    3
  20270000    3
  20280000    3
  20290000    2
  20300000    3
  20310000    3
  20320000    3
  20330000    2
  20340000    4
  20350000    2
  20360000    3
  20370000    3
  20380000    8
  20390000    3
  20400000    2
  20410000    3
  20420000    3
  20430000    3
  20440000    3
  20450000    3
  20460000    4
  20470000    3
  20480000    3
  20490000    4
  20500000    4
  20510000    3
  20520000    4
  20530000    5
  20540000    3
  20550000    3
  20560000    2
  20570000    3
  20580000    2
  20590000    3
  20600000   10
  20610000    7
  20620000    3
  20630000    3
  20640000    3
  20650000    3
  20660000    4
  20670000    3
  20680000    3
  20690000    2
  20700000    3
  20710000    3
  20720000    2
  20730000    3
  20740000    3
  20750000    4
  20760000    3
  20770000    3
  20780000    2
  20790000    3
  20800000   14
  20810000   10
  20820000   10
  20830000    3
  20840000    3
  20850000    3
  20860000    3
  20870000    3
  20880000    3
  20890000    2
  20900000    3
  20910000    3
  20920000    3
  20930000    3
  20940000    3
  20950000    5
  20960000    3
  20970000    4
  20980000    3
  20990000    3
  21000000    3
  21010000    3
  21020000    2
  21030000    2
  21040000    2
  21050000    3
  21060000    3
  21070000    3
  21080000    2
  21090000    3
  21100000    3
  21110000    5
  21120000    4
  21130000    3
  21140000    3
  21150000    5
  21160000    4
  21170000    3
  21180000    3
  21190000    3
  21200000    3
  21210000    4
  21220000    3
  21230000    3
  21240000    2
  21250000    3
  21260000    5
  21270000    3
  21280000    3
  21290000    3
  21300000    3
  21310000    3
  21320000    2
  21330000    2
  21340000    4
  21350000    3
  21360000    4
  21370000    4
  21380000    2
  21390000    4
  21400000    5
  21410000    2
  21420000    4
  21430000    3
  21440000    2
  21450000    3
  21460000    2
  21470000    2
  21480000    3
  21490000    3
  21500000    3
  21510000    2
  21520000    3
  21530000    2
  21540000    3
  21550000    3
  21560000    3
  21570000    3
  21580000    3
  21590000    2
  21600000    4
  21610000    3
  21620000    2
  21630000    3
  21640000    2
  21650000    2
  21660000    3
  21670000    2
  21680000    3
  21690000    3
  21700000    4
  21710000    3
  21720000    3
  21730000    4
  21740000    4
  21750000    4
  21760000    4
  21770000   14
  21780000   18
  21790000   11
  21800000   10
  21810000    3
  21820000    3
  21830000    2
  21840000    3
  21850000    3
  21860000    2
  21870000    4
  21880000    2
  21890000    3
  21900000    4
  21910000    4
  21920000    3
  21930000    3
  21940000    2
  21950000    4
  21960000    3
  21970000    4
  21980000    3
  21990000    3
  22000000    3
  22010000    3
  22020000    4
  22030000    3
  22040000    3
  22050000    4
  22060000    3
  22070000    3
  22080000    4
  22090000    3
  22100000    2
  22110000    4
  22120000    4
  22130000    3
  22140000    2
  22150000    3
  22160000    3
  22170000    5
  22180000    3
  22190000    2
  22200000    4
  22210000    3
  22220000    3
  22230000    4
  22240000    4
  22250000    4
  22260000    4
  22270000    3
  22280000    3
  22290000    3
  22300000    3
  22310000    2
  22320000    3
  22330000    2
  22340000    2
  22350000    2
  22360000    2
  22370000    9
  22380000    8
  22390000    5
  22400000    6
  22410000    4
  22420000    4
  22430000    3
  22440000    3
  22450000    4
  22460000    5
  22470000    3
  22480000    3
  22490000    4
  22500000    3
  22510000    3
  22520000    4
  22530000    2
  22540000    2
  22550000    3
  22560000    4
  22570000    4
  22580000    3
  22590000    3
  22600000    3
  22610000    3
  22620000    3
  22630000    3
  22640000    3
  22650000    3
  22660000    3
  22670000    3
  22680000    4
  22690000    2
  22700000    5
  22710000    2
  22720000    3
  22730000    4
  22740000    4
  22750000    4
  22760000    3
  22770000    3
  22780000    2
  22790000    4
  22800000    3
  22810000    3
  22820000    2
  22830000    5
  22840000    3
  22850000    3
  22860000    4
  22870000    4
  22880000    4
  22890000    3
  22900000    2
  22910000    2
  22920000    3
  22930000    2
  22940000    5
  22950000    4
  22960000    2
  22970000    2
  22980000    4
  22990000    2
  23000000    4
  23010000    3
  23020000    3
  23030000    3
  23040000    3
  23050000    3
  23060000    3
  23070000    2
  23080000    2
  23090000    4
  23100000    3
  23110000    3
  23120000    3
  23130000    5
  23140000    2
  23150000    3
  23160000    4
  23170000    2
  23180000    3
  23190000    3
  23200000    3
  23210000    3
  23220000    3
  23230000    3
  23240000    3
  23250000    3
  23260000    3
  23270000    3
  23280000    3
  23290000    3
  23300000    3
  23310000    4
  23320000    5
  23330000    3
  23340000    3
  23350000    2
  23360000    3
  23370000    2
  23380000    3
  23390000    2
  23400000    2
  23410000    2
  23420000    3
  23430000    2
  23440000    3
  23450000    2
  23460000    2
  23470000    2
  23480000    3
  23490000    2
  23500000    3
  23510000    3
  23520000    2
  23530000    3
  23540000    3
  23550000    3
  23560000    4
  23570000    3
  23580000    3
  23590000    3
  23600000    4
  23610000    3
  23620000    3
  23630000    2
  23640000    3
  23650000    3
  23660000    3
  23670000    3
  23680000    3
  23690000    4
  23700000    3
  23710000    3
  23720000    2
  23730000    2
  23740000    3
  23750000    2
  23760000    3
  23770000    2
  23780000    3
  23790000    4
  23800000    3
  23810000    4
  23820000    3
  23830000    3
  23840000    3
  23850000    3
  23860000    3
  23870000    3
  23880000    3
  23890000    3
  23900000    3
  23910000    4
  23920000    3
  23930000    3
  23940000    4
  23950000    3
  23960000    3
  23970000    4
  23980000    5
  23990000    4
  24000000    4
  24010000    4
  24020000    4
  24030000    5
  24040000    2
  24050000    3
  24060000    3
  24070000    3
  24080000    2
  24090000    3
  24100000    3
  24110000    3
  24120000    3
  24130000    2
  24140000    3
  24150000    2
  24160000    2
  24170000    3
  24180000    3
  24190000    2
  24200000    3
  24210000    3
  24220000    3
  24230000    2
  24240000    2
  24250000    3
  24260000    3
  24270000    3
  24280000    3
  24290000    3
  24300000    3
  24310000    4
  24320000    4
  24330000    4
  24340000    3
  24350000    3
  24360000    4
  24370000    2
  24380000    3
  24390000    3
  24400000    2
  24410000    2
  24420000    3
  24430000    2
  24440000    3
  24450000    4
  24460000    2
  24470000    3
  24480000    3
  24490000    3
  24500000    2
  24510000    3
  24520000    3
  24530000    5
  24540000    3
  24550000    5
  24560000    4
  24570000    3
  24580000    2
  24590000    3
  24600000    3
  24610000    2
  24620000    2
  24630000    3
  24640000    4
  24650000    2
  24660000    3
  24670000    3
  24680000    3
  24690000    3
  24700000    2
  24710000    2
  24720000    2
  24730000    3
  24740000    4
  24750000    3
  24760000    3
  24770000    3
  24780000    3
  24790000    2
  24800000    3
  24810000    3
  24820000    4
  24830000    2
  24840000    3
  24850000    3
  24860000    8
  24870000    4
  24880000    2
  24890000    3
  24900000    3
  24910000    8
  24920000    3
  24930000    2
  24940000    3
  24950000    3
  24960000    3
  24970000    3
  24980000    3
  24990000    5
  25000000    3
  25010000    4
  25020000    2
  25030000    1
  25040000    5
  25050000    3
  25060000    3
  25070000    4
  25080000   10
  25090000    4
  25100000    3
  25110000    3
  25120000    4
  25130000    5
  25140000    3
  25150000    2
  25160000    3
  25170000    4
  25180000    2
  25190000    3
  25200000    3
  25210000    3
  25220000    3
  25230000    3
  25240000    3
  25250000    2
  25260000    2
  25270000    3
  25280000    2
  25290000    3
  25300000    4
  25310000    2
  25320000    3
  25330000    3
  25340000    2
  25350000    3
  25360000    3
  25370000    3
  25380000    2
  25390000    3
  25400000    5
  25410000    3
  25420000    3
  25430000    4
  25440000    4
  25450000    3
  25460000    3
  25470000    3
  25480000    3
  25490000    3
  25500000    1
  25510000    3
  25520000    3
  25530000    2
  25540000    2
  25550000    3
  25560000    3
  25570000    3
  25580000    3
  25590000    3
  25600000    3
  25610000    3
  25620000    3
  25630000    3
  25640000    3
  25650000    2
  25660000    3
  25670000    3
  25680000    2
  25690000    3
  25700000    3
  25710000    3
  25720000    2
  25730000    3
  25740000    2
  25750000    3
  25760000    2
  25770000    3
  25780000    3
  25790000    3
  25800000    3
  25810000    3
  25820000    5
  25830000    2
  25840000    3
  25850000    3
  25860000    3
  25870000    3
  25880000    2
  25890000    3
  25900000    3
  25910000    3
  25920000    3
  25930000    3
  25940000    3
  25950000    4
  25960000    3
  25970000    1
  25980000    2
  25990000    3
  26000000    2
  26010000    9
  26020000    3
  26030000    4
  26040000    2
  26050000    2
  26060000    3
  26070000    4
  26080000    4
  26090000    5
  26100000    3
  26110000    3
  26120000    3
  26130000    3
  26140000    4
  26150000    3
  26160000    2
  26170000    3
  26180000    3
  26190000    2
  26200000    3
  26210000    2
  26220000    5
  26230000    2
  26240000    3
  26250000    3
  26260000    3
  26270000    2
  26280000    3
  26290000    3
  26300000    2
  26310000    2
  26320000    3
  26330000    3
  26340000    2
  26350000   14
  26360000    2
  26370000    4
  26380000    3
  26390000    2
  26400000    3
  26410000    3
  26420000    3
  26430000    3
  26440000    2
  26450000    4
  26460000    3
  26470000    3
  26480000    3
  26490000    3
  26500000    3
  26510000    3
  26520000   12
  26530000   10
  26540000    3
  26550000    3
  26560000    3
  26570000    3
  26580000    3
  26590000    3
  26600000    3
  26610000    2
  26620000    2
  26630000    3
  26640000    3
  26650000    3
  26660000    3
  26670000    2
  26680000    1
  26690000    2
  26700000    3
  26710000    5
  26720000    5
  26730000    3
  26740000    3
  26750000    3
  26760000    3
  26770000    3
  26780000    3
  26790000    3
  26800000    4
  26810000    3
  26820000    3
  26830000    3
  26840000    3
  26850000    4
  26860000    3
  26870000    3
  26880000    4
  26890000    3
  26900000    4
  26910000    3
  26920000    3
  26930000    3
  26940000    2
  26950000    3
  26960000    3
  26970000    3
  26980000    3
  26990000    4
  27000000    3
  27010000    4
  27020000    2
  27030000    4
  27040000    3
  27050000    4
  27060000    5
  27070000    5
  27080000    3
  27090000    3
  27100000    4
  27110000    3
  27120000    3
  27130000    2
  27140000    4
  27150000    3
  27160000    4
  27170000    3
  27180000    2
  27190000    3
  27200000    2
  27210000    2
  27220000    4
  27230000    4
  27240000    3
  27250000    2
  27260000    2
  27270000    4
  27280000    3
  27290000    4
  27300000    3
  27310000    5
  27320000    2
  27330000    3
  27340000    1
  27350000    4
  27360000    3
  27370000    2
  27380000    3
  27390000    3
  27400000    3
  27410000    3
  27420000    2
  27430000    4
  27440000    2
  27450000    2
  27460000    3
  27470000    3
  27480000    3
  27490000    3
  27500000    3
  27510000    3
  27520000    3
  27530000    3
  27540000    3
  27550000    3
  27560000    4
  27570000    4
  27580000    3
  27590000    5
  27600000    4
  27610000    4
  27620000    3
  27630000    5
  27640000    3
  27650000    3
  27660000   16
  27670000    3
  27680000    3
  27690000    3
  27700000    4
  27710000    3
  27720000    2
  27730000    4
  27740000    3
  27750000    2
  27760000    2
  27770000    3
  27780000    3
  27790000    2
  27800000    2
  27810000    2
  27820000    2
  27830000    3
  27840000    8
  27850000   16
  27860000   15
  27870000   14
  27880000   13
  27890000   19
  27900000    4
  27910000    4
  27920000    3
  27930000    2
  27940000    4
  27950000    2
  27960000    2
  27970000    3
  27980000    3
  27990000    2
  28000000    3
  28010000    4
  28020000    3
  28030000    3
  28040000    5
  28050000    2
  28060000    3
  28070000    2
  28080000    3
  28090000    3
  28100000    3
  28110000    3
  28120000    2
  28130000    3
  28140000    3
  28150000    3
  28160000    3
  28170000    2
  28180000    2
  28190000    2
  28200000    3
  28210000    3
  28220000    2
  28230000    4
  28240000    3
  28250000    4
  28260000    4
  28270000    2
  28280000    4
  28290000    3
  28300000    3
  28310000    3
  28320000    3
  28330000    2
  28340000    3
  28350000    4
  28360000    3
  28370000    4
  28380000    2
  28390000    2
  28400000    3
  28410000    4
  28420000    3
  28430000    4
  28440000    3
  28450000    3
  28460000    4
  28470000    5
  28480000    5
  28490000    3
  28500000    4
  28510000    7
  28520000    4
  28530000    3
  28540000    3
  28550000    3
  28560000    3
  28570000    3
  28580000    3
  28590000    3
  28600000    5
  28610000    3
  28620000    4
  28630000    2
  28640000    2
  28650000    3
  28660000    4
  28670000    2
  28680000    3
  28690000    3
  28700000    3
  28710000    3
  28720000    2
  28730000    3
  28740000    2
  28750000    3
  28760000    3
  28770000    3
  28780000    3
  28790000    4
  28800000    3
  28810000    3
  28820000    3
  28830000    3
  28840000    2
  28850000    3
  28860000    3
  28870000    2
  28880000    3
  28890000    3
  28900000    4
  28910000    2
  28920000    3
  28930000    3
  28940000    5
  28950000    3
  28960000    3
  28970000    3
  28980000    4
  28990000    3
  29000000    3
  29010000    3
  29020000    5
  29030000    4
  29040000    5
  29050000    2
  29060000    5
  29070000    3
  29080000    5
  29090000    3
  29100000    3
  29110000    4
  29120000    3
  29130000    3
  29140000    5
  29150000    4
  29160000    5
  29170000   14
  29180000    3
  29190000    5
  29200000    4
  29210000    3
  29220000    2
  29230000    5
  29240000    4
  29250000    3
  29260000    4
  29270000    3
  29280000    3
  29290000    3
  29300000    3
  29310000    3
  29320000    4
  29330000    3
  29340000    4
  29350000    3
  29360000    3
  29370000    5
  29380000    3
  29390000    3
  29400000    2
  29410000    3
  29420000    4
  29430000    3
  29440000    6
  29450000    2
  29460000    4
  29470000    4
  29480000    5
  29490000    2
  29500000    3
  29510000    3
  29520000    4
  29530000    3
  29540000    3
  29550000    4
  29560000    2
  29570000    5
  29580000    3
  29590000    2
  29600000    5
  29610000    4
  29620000    4
  29630000    3
  29640000    3
  29650000    3
  29660000    3
  29670000    3
  29680000    3
  29690000    3
  29700000    4
  29710000    3
  29720000    3
  29730000    6
  29740000    5
  29750000    3
  29760000    4
  29770000   11
  29780000    4
  29790000    3
  29800000    3
  29810000    5
  29820000    4
  29830000    4
  29840000    5
  29850000    3
  29860000    4
  29870000    3
  29880000    2
  29890000    2
  29900000    5
  29910000    5
  29920000    5
  29930000    2
  29940000    5
  29950000    3
  29960000    3
  29970000    5
  29980000    3
  29990000    3
  30000000    3
  30010000    3
  30020000    3
  30030000    2
  30040000    2
  30050000    3
  30060000    3
  30070000    3
  30080000    3
  30090000    3
  30100000    3
  30110000    4
  30120000    5
  30130000    4
  30140000    4
  30150000    3
  30160000    4
  30170000    7
  30180000    5
  30190000    2
  30200000    3
  30210000    4
  30220000    4
  30230000    3
  30240000    3
  30250000    3
  30260000    2
  30270000    2
  30280000    4
  30290000    4
  30300000    4
  30310000    3
  30320000    4
  30330000    3
  30340000    3
  30350000    2
  30360000    2
  30370000    2
  30380000    2
  30390000    4
  30400000    2
  30410000    3
  30420000    3
  30430000    3
  30440000    3
  30450000    2
  30460000    4
  30470000    5
  30480000    7
  30490000    3
  30500000    4
  30510000    5
  30520000    5
  30530000    3
  30540000    4
  30550000    3
  30560000    2
  30570000    4
  30580000    3
  30590000    3
  30600000    4
  30610000    3
  30620000    4
  30630000    7
  30640000    3
  30650000    3
  30660000    3
  30670000    3
  30680000    3
  30690000    3
  30700000    4
  30710000    3
  30720000    3
  30730000    5
  30740000    4
  30750000    4
  30760000    2
  30770000    4
  30780000    3
  30790000    3
  30800000    2
  30810000    3
  30820000    3
  30830000    3
  30840000    2
  30850000    4
  30860000    3
  30870000    3
  30880000    2
  30890000    3
  30900000    3
  30910000    4
  30920000    3
  30930000    3
  30940000    5
  30950000    5
  30960000    4
  30970000    3
  30980000    3
  30990000    2
  31000000    3
  31010000    1
  31020000    3
  31030000    3
  31040000    3
  31050000    3
  31060000    3
  31070000    3
  31080000    2
  31090000    2
  31100000    2
  31110000    4
  31120000    3
  31130000    3
  31140000    5
  31150000    4
  31160000    3
  31170000    4
  31180000    3
  31190000    5
  31200000    4
  31210000    3
  31220000    5
  31230000    2
  31240000    3
  31250000    2
  31260000    2
  31270000    3
  31280000    3
  31290000    2
  31300000    4
  31310000    4
  31320000    2
  31330000    4
  31340000    2
  31350000    3
  31360000    2
  31370000    3
  31380000    2
  31390000    3
  31400000    3
  31410000    3
  31420000    3
  31430000    3
  31440000    3
  31450000    3
  31460000    3
  31470000    4
  31480000    3
  31490000    3
  31500000    4
  31510000    4
  31520000    2
  31530000    3
  31540000    3
  31550000    3
  31560000    3
  31570000    2
  31580000    4
  31590000    3
  31600000    2
  31610000    1
  31620000    3
  31630000    3
  31640000    4
  31650000    3
  31660000    3
  31670000    3
  31680000    3
  31690000    3
  31700000    3
  31710000    3
  31720000    4
  31730000    4
  31740000    3
  31750000    3
  31760000    2
  31770000    4
  31780000    2
  31790000    5
  31800000    4
  31810000    4
  31820000    4
  31830000    3
  31840000    4
  31850000    3
  31860000    3
  31870000    2
  31880000    4
  31890000    4
  31900000    4
  31910000    4
  31920000    4
  31930000    2
  31940000    4
  31950000    4
  31960000    3
  31970000    3
  31980000    4
  31990000    6
  32000000    9
  32010000   14
  32020000   15
  32030000   10
  32040000   12
  32050000    8
  32060000    3
  32070000    2
  32080000    4
  32090000    2
  32100000    2
  32110000    3
  32120000    4
  32130000    3
  32140000    3
  32150000    2
  32160000    3
  32170000    4
  32180000    4
  32190000    3
  32200000    3
  32210000    3
  32220000    3
  32230000    3
  32240000    2
  32250000    3
  32260000    4
  32270000    3
  32280000    4
  32290000    3
  32300000    4
  32310000    5
  32320000    6
  32330000    3
  32340000    2
  32350000    3
  32360000    3
  32370000    5
  32380000    5
  32390000    3
  32400000    2
  32410000    2
  32420000    2
  32430000    3
  32440000    3
  32450000    2
  32460000    4
  32470000    3
  32480000    4
  32490000    3
  32500000    3
  32510000    3
  32520000    2
  32530000    2
  32540000    3
  32550000    2
  32560000    4
  32570000    4
  32580000    3
  32590000    4
  32600000    3
  32610000    4
  32620000    4
  32630000    2
  32640000    3
  32650000   13
  32660000    3
  32670000    4
  32680000    3
  32690000    4
  32700000    4
  32710000    4
  32720000    3
  32730000    5
  32740000    3
  32750000    4
  32760000    2
  32770000    5
  32780000    3
  32790000    4
  32800000    3
  32810000    3
  32820000    3
  32830000    3
  32840000    2
  32850000    3
  32860000    3
  32870000    2
  32880000    3
  32890000    3
  32900000    3
  32910000    3
  32920000    3
  32930000    3
  32940000    3
  32950000    2
  32960000   14
  32970000    4
  32980000    3
  32990000    4
  33000000    2
  33010000    4
  33020000    3
  33030000    3
  33040000    3
  33050000    3
  33060000    3
  33070000    3
  33080000    2
  33090000    3
  33100000    3
  33110000    2
  33120000    3
  33130000    3
  33140000    3
  33150000    3
  33160000    3
  33170000    3
  33180000    2
  33190000    2
  33200000    3
  33210000    2
  33220000    3
  33230000    2
  33240000    3
  33250000    2
  33260000    3
  33270000    3
  33280000    4
  33290000    2
  33300000    3
  33310000    2
  33320000    2
  33330000    3
  33340000    3
  33350000    3
  33360000    3
  33370000    2
  33380000    4
  33390000    3
  33400000    4
  33410000    3
  33420000    3
  33430000    4
  33440000    4
  33450000    3
  33460000    3
  33470000    3
  33480000    3
  33490000    2
  33500000    3
  33510000    3
  33520000    3
  33530000    8
  33540000    3
  33550000    9
  33560000    9
  33570000    2
  33580000    4
  33590000    4
  33600000    3
  33610000    3
  33620000    2
  33630000    4
  33640000    3
  33650000    3
  33660000    3
  33670000    5
  33680000    6
  33690000   18
  33700000   19
  33710000   22
  33720000   22
  33730000   17
  33740000   12
  33750000   20
  33760000   12
  33770000   20
  33780000   19
  33790000   22
  33800000   17
  33810000   12
  33820000    8
  33830000   11
  33840000   10
  33850000    7
  33860000    5
  33870000    4
  33880000    3
  33890000    3
  33900000    3
  33910000    4
  33920000    3
  33930000    4
  33940000    4
  33950000    3
  33960000    2
  33970000    3
  33980000    3
  33990000    4
  34000000    2
  34010000    3
  34020000    3
  34030000    4
  34040000    3
  34050000    2
  34060000    4
  34070000    4
  34080000    3
  34090000    4
  34100000    4
  34110000    3
  34120000    5
  34130000    3
  34140000    4
  34150000    4
  34160000    3
  34170000    3
  34180000    3
  34190000    3
  34200000    3
  34210000    2
  34220000    4
  34230000    3
  34240000    3
  34250000    4
  34260000    2
  34270000    2
  34280000    4
  34290000    2
  34300000    7
  34310000    2
  34320000    5
  34330000    3
  34340000    4
  34350000    3
  34360000    3
  34370000    3
  34380000    3
  34390000    2
  34400000    4
  34410000    2
  34420000    3
  34430000    4
  34440000    3
  34450000    2
  34460000    5
  34470000    2
  34480000    3
  34490000    2
  34500000    3
  34510000    3
  34520000    5
  34530000    3
  34540000    5
  34550000    3
  34560000    4
  34570000    7
  34580000    5
  34590000    4
  34600000    3
  34610000    4
  34620000    5
  34630000    3
  34640000    4
  34650000    2
  34660000    3
  34670000    2
  34680000    5
  34690000    5
  34700000    2
  34710000    3
  34720000    6
  34730000    4
  34740000    3
  34750000    3
  34760000    5
  34770000    4
  34780000    4
  34790000    4
  34800000    2
  34810000    3
  34820000    3
  34830000    2
  34840000    2
  34850000    3
  34860000    2
  34870000    3
  34880000    2
  34890000    4
  34900000    3
  34910000    3
  34920000    3
  34930000    4
  34940000    3
  34950000    2
  34960000    4
  34970000    4
  34980000    3
  34990000    4
  35000000    3
  35010000    3
  35020000    3
  35030000    2
  35040000    3
  35050000    3
  35060000    3
  35070000    4
  35080000    4
  35090000    3
  35100000    3
  35110000    3
  35120000    3
  35130000    3
  35140000    3
  35150000    3
  35160000    3
  35170000    3
  35180000    3
  35190000    2
  35200000    3
  35210000    2
  35220000    5
  35230000   10
  35240000   12
  35250000    9
  35260000    6
  35270000    2
  35280000    3
  35290000    3
  35300000    3
  35310000    3
  35320000    3
  35330000    4
  35340000    5
  35350000    3
  35360000    2
  35370000    3
  35380000    4
  35390000    2
  35400000    2
  35410000    2
  35420000    3
  35430000    3
  35440000    5
  35450000    4
  35460000    3
  35470000    3
  35480000    3
  35490000    3
  35500000    3
  35510000    3
  35520000    2
  35530000    3
  35540000    3
  35550000    3
  35560000    4
  35570000    2
  35580000    3
  35590000    3
  35600000    1
  35610000    3
  35620000    3
  35630000    3
  35640000    4
  35650000    3
  35660000    2
  35670000    2
  35680000    3
  35690000    3
  35700000    3
  35710000    4
  35720000    4
  35730000    3
  35740000    3
  35750000    3
  35760000    2
  35770000    2
  35780000    3
  35790000    4
  35800000    3
  35810000    3
  35820000    2
  35830000    3
  35840000    4
  35850000    3
  35860000    2
  35870000    3
  35880000    3
  35890000    6
  35900000    6
  35910000    3
  35920000    3
  35930000    3
  35940000    3
  35950000    3
  35960000    2
  35970000    3
  35980000    4
  35990000    3
  36000000    2
  36010000    4
  36020000   10
  36030000    3
  36040000    3
  36050000    2
  36060000    3
  36070000    3
  36080000    3
  36090000    3
  36100000    3
  36110000    2
  36120000    2
  36130000    2
  36140000    2
  36150000    3
  36160000    3
  36170000    3
  36180000    3
  36190000    3
  36200000    4
  36210000    3
  36220000    3
  36230000    4
  36240000    4
  36250000    3
  36260000    3
  36270000    3
  36280000    4
  36290000    4
  36300000    4
  36310000    3
  36320000    3
  36330000    2
  36340000    3
  36350000    4
  36360000    3
  36370000    3
  36380000    3
  36390000   11
  36400000   15
  36410000   18
  36420000   11
  36430000   16
  36440000   12
  36450000   15
  36460000   11
  36470000    3
  36480000   12
  36490000   17
  36500000   17
  36510000   10
  36520000   11
  36530000   19
  36540000   13
  36550000   18
  36560000   14
  36570000   10
  36580000   15
  36590000   16
  36600000   15
  36610000   13
  36620000    9
  36630000   20
  36640000   12
  36650000    3
  36660000    3
  36670000    4
  36680000    4
  36690000    5
  36700000    4
  36710000    6
  36720000    3
  36730000    4
  36740000    8
  36750000    5
  36760000    4
  36770000    3
  36780000    7
  36790000    4
  36800000    4
  36810000    3
  36820000    4
  36830000    4
  36840000    3
  36850000    4
  36860000    3
  36870000    7
  36880000    8
  36890000    8
  36900000    8
  36910000    4
  36920000    5
  36930000    3
  36940000    2
  36950000    5
  36960000    3
  36970000    3
  36980000    4
  36990000    2
  37000000    3
  37010000    4
  37020000    4
  37030000    4
  37040000    3
  37050000    3
  37060000    9
  37070000    4
  37080000    4
  37090000    3
  37100000    3
  37110000    4
  37120000    2
  37130000    4
  37140000    3
  37150000    3
  37160000    4
  37170000    3
  37180000    5
  37190000    4
  37200000    2
  37210000    5
  37220000    3
  37230000    3
  37240000    4
  37250000    3
  37260000    4
  37270000    2
  37280000    3
  37290000    3
  37300000    4
  37310000    5
  37320000    3
  37330000    5
  37340000    4
  37350000    2
  37360000    3
  37370000    3
  37380000    4
  37390000    7
  37400000    5
  37410000    4
  37420000    4
  37430000    3
  37440000    3
  37450000    7
  37460000    9
  37470000    2
  37480000    3
  37490000    3
  37500000    3
  37510000    3
  37520000    3
  37530000    2
  37540000    2
  37550000    3
  37560000    3
  37570000    3
  37580000    2
  37590000    3
  37600000    4
  37610000    5
  37620000    3
  37630000    3
  37640000    3
  37650000    4
  37660000    2
  37670000    2
  37680000    7
  37690000    2
  37700000    3
  37710000    2
  37720000    3
  37730000    4
  37740000    4
  37750000    4
  37760000    3
  37770000    8
  37780000    4
  37790000    4
  37800000    3
  37810000    3
  37820000    4
  37830000    2
  37840000    3
  37850000    3
  37860000    4
  37870000    5
  37880000    4
  37890000    4
  37900000    3
  37910000    2
  37920000    4
  37930000    3
  37940000    3
  37950000    6
  37960000    5
  37970000    5
  37980000    4
  37990000    4
  38000000    5
  38010000    8
  38020000    5
  38030000    3
  38040000    2
  38050000    2
  38060000    3
  38070000    4
  38080000    4
  38090000    5
  38100000    4
  38110000    7
  38120000    4
  38130000    4
  38140000    2
  38150000    3
  38160000    3
  38170000    5
  38180000    3
  38190000    4
  38200000    6
  38210000    4
  38220000    4
  38230000    3
  38240000    3
  38250000    4
  38260000    3
  38270000    5
  38280000    4
  38290000    4
  38300000    4
  38310000    3
  38320000    3
  38330000    3
  38340000    3
  38350000    5
  38360000    5
  38370000    6
  38380000    3
  38390000    2
  38400000    3
  38410000    4
  38420000    4
  38430000    3
  38440000    5
  38450000    3
  38460000    4
  38470000    3
  38480000    3
  38490000    4
  38500000    2
  38510000    5
  38520000    6
  38530000    3
  38540000    4
  38550000    3
  38560000    5
  38570000    5
  38580000    3
  38590000    3
  38600000    3
  38610000    5
  38620000    4
  38630000    3
  38640000    3
  38650000    2
  38660000    4
  38670000    3
  38680000    3
  38690000    3
  38700000    3
  38710000    3
  38720000    4
  38730000    4
  38740000    3
  38750000   13
  38760000    2
  38770000    4
  38780000    4
  38790000    3
  38800000    3
  38810000    3
  38820000    3
  38830000    3
  38840000    2
  38850000    3
  38860000    4
  38870000    7
  38880000    3
  38890000    3
  38900000    5
  38910000    4
  38920000    3
  38930000    3
  38940000    3
  38950000    2
  38960000    3
  38970000    4
  38980000    5
  38990000    3
  39000000    4
  39010000    4
  39020000    2
  39030000    3
  39040000    4
  39050000    5
  39060000    2
  39070000    4
  39080000    4
  39090000    3
  39100000    3
  39110000    2
  39120000    3
  39130000    2
  39140000    3
  39150000    3
  39160000    4
  39170000    4
  39180000    3
  39190000    3
  39200000    2
  39210000    2
  39220000    2
  39230000    3
  39240000    3
  39250000    2
  39260000    3
  39270000    3
  39280000    2
  39290000    2
  39300000    3
  39310000    3
  39320000    3
  39330000    3
  39340000    2
  39350000    3
  39360000    2
  39370000    3
  39380000    2
  39390000    4
  39400000    3
  39410000    3
  39420000    3
  39430000    3
  39440000    5
  39450000    4
  39460000    4
  39470000    3
  39480000    3
  39490000    3
  39500000    3
  39510000    2
  39520000    3
  39530000    2
  39540000    5
  39550000    3
  39560000    5
  39570000    8
  39580000    3
  39590000    3
  39600000    4
  39610000    3
  39620000    4
  39630000    3
  39640000    3
  39650000    3
  39660000    4
  39670000    4
  39680000    4
  39690000    3
  39700000    3
  39710000    3
  39720000    2
  39730000    3
  39740000    4
  39750000    2
  39760000    2
  39770000    2
  39780000    3
  39790000    3
  39800000    3
  39810000    4
  39820000    3
  39830000    3
  39840000    2
  39850000    5
  39860000    3
  39870000    4
  39880000    2
  39890000    3
  39900000    3
  39910000    2
  39920000    3
  39930000    3
  39940000    3
  39950000    2
  39960000    3
  39970000    3
  39980000    3
  39990000    3
  40000000    4
  40010000    4
  40020000    4
  40030000    5
  40040000    3
  40050000    3
  40060000    5
  40070000    3
  40080000    3
  40090000    3
  40100000    4
  40110000    3
  40120000    3
  40130000    3
  40140000    3
  40150000    4
  40160000    3
  40170000    3
  40180000    2
  40190000    5
  40200000    3
  40210000    3
  40220000    3
  40230000    3
  40240000    2
  40250000    3
  40260000    3
  40270000    4
  40280000    3
  40290000    3
  40300000    3
  40310000    4
  40320000    3
  40330000    3
  40340000    2
  40350000    3
  40360000    3
  40370000    3
  40380000    3
  40390000    2
  40400000    3
  40410000    3
  40420000    2
  40430000    2
  40440000    3
  40450000    3
  40460000    4
  40470000    2
  40480000    3
  40490000    2
  40500000    4
  40510000    2
  40520000    3
  40530000    3
  40540000    3
  40550000    3
  40560000    3
  40570000    3
  40580000    3
  40590000    3
  40600000    3
  40610000    3
  40620000    3
  40630000    3
  40640000    3
  40650000    4
  40660000    3
  40670000    3
  40680000    3
  40690000    2
  40700000    5
  40710000    4
  40720000    3
  40730000    4
  40740000    3
  40750000    4
  40760000    3
  40770000    4
  40780000    5
  40790000    3
  40800000    5
  40810000    7
  40820000    5
  40830000    3
  40840000    4
  40850000    3
  40860000    3
  40870000    3
  40880000    3
  40890000    3
  40900000    3
  40910000    2
  40920000    3
  40930000    4
  40940000    4
  40950000    3
  40960000    3
  40970000    3
  40980000    3
  40990000    3
  41000000    2
  41010000    3
  41020000    2
  41030000    3
  41040000    3
  41050000    3
  41060000    3
  41070000    3
  41080000    7
  41090000    3
  41100000    2
  41110000    3
  41120000    4
  41130000    3
  41140000    3
  41150000    3
  41160000    2
  41170000    3
  41180000    3
  41190000    3
  41200000    4
  41210000    3
  41220000    2
  41230000    2
  41240000    3
  41250000    3
  41260000    4
  41270000    3
  41280000    3
  41290000    2
  41300000    6
  41310000    2
  41320000    3
  41330000    3
  41340000    3
  41350000    3
  41360000    2
  41370000    2
  41380000    3
  41390000    3
  41400000    5
  41410000    4
  41420000    2
  41430000    3
  41440000    3
  41450000    3
  41460000    3
  41470000    2
  41480000    2
  41490000    3
  41500000    4
  41510000    3
  41520000    4
  41530000    3
  41540000    3
  41550000    2
  41560000    2
  41570000    2
  41580000    2
  41590000    3
  41600000    4
  41610000    3
  41620000    4
  41630000    3
  41640000    3
  41650000    2
  41660000    2
  41670000   13
  41680000    8
  41690000   13
  41700000    4
  41710000    5
  41720000    2
  41730000    2
  41740000    2
  41750000    2
  41760000    3
  41770000    3
  41780000    3
  41790000    5
  41800000    4
  41810000    4
  41820000    3
  41830000    3
  41840000    4
  41850000    2
  41860000    4
  41870000    3
  41880000    3
  41890000    3
  41900000    3
  41910000    4
  41920000    4
  41930000    4
  41940000    4
  41950000    5
  41960000    5
  41970000    3
  41980000    4
  41990000    3
  42000000    3
  42010000    3
  42020000    3
  42030000    3
  42040000    3
  42050000    3
  42060000    3
  42070000    3
  42080000    4
  42090000    9
  42100000   15
  42110000    4
  42120000    3
  42130000    4
  42140000    2
  42150000    1
  42160000    4
  42170000    3
  42180000    3
  42190000    3
  42200000    2
  42210000    3
  42220000    3
  42230000    4
  42240000    3
  42250000    5
  42260000    6
  42270000    3
  42280000    4
  42290000    4
  42300000    5
  42310000    4
  42320000    4
  42330000    4
  42340000    3
  42350000    3
  42360000    5
  42370000    4
  42380000    3
  42390000    4
  42400000    4
  42410000    5
  42420000    4
  42430000    3
  42440000    4
  42450000    3
  42460000    4
  42470000    4
  42480000    3
  42490000    3
  42500000    3
  42510000    4
  42520000    4
  42530000    3
  42540000    3
  42550000    3
  42560000    4
  42570000    3
  42580000    3
  42590000    2
  42600000    3
  42610000    4
  42620000    4
  42630000    3
  42640000    3
  42650000    3
  42660000    3
  42670000    3
  42680000    3
  42690000    3
  42700000    3
  42710000    4
  42720000    2
  42730000    4
  42740000    3
  42750000    4
  42760000    3
  42770000    4
  42780000    5
  42790000    3
  42800000    2
  42810000    4
  42820000    6
  42830000    5
  42840000    3
  42850000    2
  42860000    2
  42870000    5
  42880000    3
  42890000    5
  42900000    2
  42910000    3
  42920000    3
  42930000    2
  42940000    3
  42950000    3
  42960000    4
  42970000    2
  42980000    4
  42990000    3
  43000000    4
  43010000    3
  43020000    3
  43030000    4
  43040000    4
  43050000    3
  43060000    3
  43070000    2
  43080000    4
  43090000    3
  43100000    3
  43110000    3
  43120000    3
  43130000    5
  43140000    3
  43150000    3
  43160000    5
  43170000    3
  43180000    3
  43190000    3
  43200000    3
  43210000    4
  43220000    3
  43230000    3
  43240000    3
  43250000    3
  43260000    3
  43270000    3
  43280000    3
  43290000    2
  43300000    3
  43310000    3
  43320000    4
  43330000    3
  43340000    3
  43350000    3
  43360000    3
  43370000    4
  43380000    3
  43390000    3
  43400000    3
  43410000    3
  43420000    3
  43430000    4
  43440000    4
  43450000    4
  43460000    3
  43470000    3
  43480000    3
  43490000    3
  43500000    2
  43510000    3
  43520000    4
  43530000    3
  43540000    2
  43550000    4
  43560000    3
  43570000    4
  43580000    4
  43590000    4
  43600000    3
  43610000    3
  43620000    5
  43630000    3
  43640000    3
  43650000    3
  43660000    5
  43670000    3
  43680000    4
  43690000    3
  43700000    4
  43710000    2
  43720000    4
  43730000    3
  43740000    3
  43750000    4
  43760000    4
  43770000    4
  43780000    4
  43790000    5
  43800000    3
  43810000    4
  43820000    4
  43830000    2
  43840000    3
  43850000    3
  43860000    3
  43870000    3
  43880000    3
  43890000    4
  43900000    3
  43910000    4
  43920000    5
  43930000    2
  43940000    4
  43950000    4
  43960000    4
  43970000    3
  43980000    3
  43990000    4
  44000000    3
  44010000    2
  44020000    4
  44030000    5
  44040000    3
  44050000    4
  44060000    5
  44070000    5
  44080000    3
  44090000    3
  44100000    3
  44110000    3
  44120000    2
  44130000    2
  44140000    3
  44150000    3
  44160000    3
  44170000    5
  44180000    3
  44190000    3
  44200000    2
  44210000    4
  44220000    9
  44230000    3
  44240000    3
  44250000    3
  44260000    3
  44270000    3
  44280000    2
  44290000    4
  44300000    3
  44310000    4
  44320000    3
  44330000    3
  44340000    3
  44350000    3
  44360000    3
  44370000    3
  44380000    2
  44390000    4
  44400000    3
  44410000    3
  44420000    3
  44430000    3
  44440000    3
  44450000    5
  44460000    3
  44470000    3
  44480000    2
  44490000    3
  44500000    5
  44510000    3
  44520000    3
  44530000    4
  44540000    3
  44550000    4
  44560000    3
  44570000    4
  44580000    3
  44590000    3
  44600000    3
  44610000    3
  44620000    3
  44630000    3
  44640000    3
  44650000    2
  44660000    3
  44670000    2
  44680000    3
  44690000    2
  44700000    3
  44710000    3
  44720000    3
  44730000    2
  44740000    3
  44750000    4
  44760000    4
  44770000    5
  44780000    2
  44790000    2
  44800000    2
  44810000    4
  44820000    2
  44830000    2
  44840000    4
  44850000    3
  44860000    3
  44870000    3
  44880000    3
  44890000    3
  44900000    3
  44910000    4
  44920000    3
  44930000    3
  44940000    3
  44950000    3
  44960000    3
  44970000    4
  44980000    3
  44990000    3
  45000000    4
  45010000    3
  45020000    3
  45030000    3
  45040000    2
  45050000    4
  45060000    3
  45070000    3
  45080000    3
  45090000    3
  45100000    3
  45110000    4
  45120000    5
  45130000    3
  45140000    3
  45150000    3
  45160000    3
  45170000    3
  45180000    3
  45190000    4
  45200000    4
  45210000    3
  45220000    3
  45230000    3
  45240000    3
  45250000    2
  45260000    4
  45270000    3
  45280000    2
  45290000    3
  45300000    4
  45310000    3
  45320000    2
  45330000    3
  45340000    3
  45350000    3
  45360000    4
  45370000    2
  45380000    3
  45390000    5
  45400000    4
  45410000    4
  45420000    3
  45430000    3
  45440000    3
  45450000    2
  45460000    3
  45470000    3
  45480000    3
  45490000    4
  45500000    4
  45510000    3
  45520000    2
  45530000    3
  45540000    2
  45550000    3
  45560000    3
  45570000    2
  45580000    3
  45590000    3
  45600000    4
  45610000   10
  45620000   14
  45630000   11
  45640000   18
  45650000    8
  45660000   16
  45670000    3
  45680000    3
  45690000    4
  45700000    1
  45710000    3
  45720000    3
  45730000    3
  45740000    3
  45750000    4
  45760000    2
  45770000    5
  45780000    3
  45790000    2
  45800000    2
  45810000    2
  45820000    2
  45830000    2
  45840000    3
  45850000    4
  45860000    3
  45870000    3
  45880000    3
  45890000    5
  45900000    4
  45910000    3
  45920000    2
  45930000    3
  45940000    2
  45950000    3
  45960000    3
  45970000    4
  45980000    3
  45990000    3
  46000000    4
  46010000    3
  46020000    3
  46030000    3
  46040000    4
  46050000    2
  46060000    3
  46070000    3
  46080000    3
  46090000    4
  46100000    4
  46110000    3
  46120000    3
  46130000    2
  46140000    4
  46150000    3
  46160000    2
  46170000    3
  46180000    2
  46190000    3
  46200000    2
  46210000    4
  46220000    2
  46230000    2
  46240000    2
  46250000    2
  46260000    2
  46270000    3
  46280000    3
  46290000    3
  46300000    3
  46310000    3
  46320000    4
  46330000    3
  46340000    3
  46350000    3
  46360000    3
  46370000    3
  46380000    3
  46390000    2
  46400000    3
  46410000    3
  46420000    3
  46430000    3
  46440000    3
  46450000    3
  46460000    3
  46470000    3
  46480000    3
  46490000    3
  46500000    2
  46510000    2
  46520000    3
  46530000    3
  46540000    2
  46550000    2
  46560000    2
  46570000    3
  46580000    2
  46590000    3
  46600000    3
  46610000    2
  46620000    2
  46630000    3
  46640000    4
  46650000    3
  46660000    4
  46670000    3
  46680000    4
  46690000    3
  46700000    4
  46710000    3
  46720000    3
  46730000    3
  46740000    4
  46750000    3
  46760000    3
  46770000    3
  46780000    3
  46790000    3
  46800000    2
  46810000    4
  46820000    3
  46830000    3
  46840000    3
  46850000    3
  46860000    2
  46870000    3
  46880000    4
  46890000    3
  46900000    2
  46910000    2
  46920000    3
  46930000    3
  46940000    3
  46950000    3
  46960000    3
  46970000    2
  46980000    3
  46990000    3
  47000000    3
  47010000    2
  47020000    2
  47030000    3
  47040000    4
  47050000    3
  47060000    3
  47070000    3
  47080000    3
  47090000    3
  47100000    3
  47110000    3
  47120000    2
  47130000    3
  47140000    4
  47150000    3
  47160000    3
  47170000    3
  47180000    4
  47190000    3
  47200000    3
  47210000    3
  47220000    3
  47230000    3
  47240000    3
  47250000    3
  47260000    3
  47270000    3
  47280000    2
  47290000    3
  47300000    4
  47310000    4
  47320000    3
  47330000    3
  47340000    3
  47350000    4
  47360000    2
  47370000    2
  47380000    4
  47390000    7
  47400000    2
  47410000    3
  47420000    3
  47430000    3
  47440000    3
  47450000    2
  47460000    3
  47470000    2
  47480000    2
  47490000    3
  47500000    3
  47510000    3
  47520000    3
  47530000    2
  47540000    2
  47550000    3
  47560000    3
  47570000    3
  47580000    4
  47590000    3
  47600000    3
  47610000    2
  47620000    3
  47630000    3
  47640000    3
  47650000    2
  47660000    5
  47670000    3
  47680000    3
  47690000    3
  47700000    4
  47710000    2
  47720000    3
  47730000    3
  47740000    2
  47750000    3
  47760000    2
  47770000    2
  47780000    2
  47790000    2
  47800000    2
  47810000    3
  47820000    3
  47830000    3
  47840000    4
  47850000    2
  47860000    3
  47870000    3
  47880000    4
  47890000    3
  47900000    4
  47910000    3
  47920000    4
  47930000    3
  47940000    2
  47950000    4
  47960000    2
  47970000    3
  47980000    2
  47990000    3
  48000000    3
  48010000    3
  48020000    3
  48030000    3
  48040000    2
  48050000    3
  48060000    3
  48070000    3
  48080000    3
  48090000    3
  48100000    3
  48110000    4
  48120000    3
  48130000    3
  48140000    3
  48150000    1
  48160000    4
  48170000    3
  48180000    3
  48190000    5
  48200000    3
  48210000    4
  48220000    4
  48230000    3
  48240000    3
  48250000    3
  48260000    3
  48270000    2
  48280000    2
  48290000    4
  48300000    3
  48310000    2
  48320000    3
  48330000    3
  48340000    3
  48350000    3
  48360000    3
  48370000    2
  48380000    2
  48390000    3
  48400000    3
  48410000    3
  48420000    3
  48430000    3
  48440000    2
  48450000    2
  48460000    3
  48470000    3
  48480000    3
  48490000    4
  48500000    3
  48510000    3
  48520000    3
  48530000    2
  48540000    4
  48550000    4
  48560000    4
  48570000    3
  48580000    3
  48590000    4
  48600000    2
  48610000    4
  48620000    4
  48630000    4
  48640000    4
  48650000    3
  48660000    4
  48670000    3
  48680000    4
  48690000    3
  48700000    4
  48710000    3
  48720000    3
  48730000    3
  48740000    3
  48750000    3
  48760000    5
  48770000    2
  48780000    2
  48790000    7
  48800000   14
  48810000    6
  48820000    9
  48830000    4
  48840000    3
  48850000    3
  48860000    3
  48870000    3
  48880000    2
  48890000    3
  48900000    4
  48910000    4
  48920000    3
  48930000    2
  48940000    2
  48950000    2
  48960000    3
  48970000    4
  48980000    3
  48990000    3
  49000000    4
  49010000    3
  49020000    3
  49030000    4
  49040000    4
  49050000    6
  49060000   16
  49070000    6
  49080000   14
  49090000    3
  49100000    7
  49110000   14
  49120000   16
  49130000    5
  49140000    3
  49150000    3
  49160000    2
  49170000    3
  49180000    3
  49190000    3
  49200000    3
  49210000    3
  49220000    2
  49230000    3
  49240000    3
  49250000    3
  49260000    3
  49270000    3
  49280000    4
  49290000    3
  49300000    3
  49310000    3
  49320000    3
  49330000    3
  49340000    3
  49350000    3
  49360000    2
  49370000    3
  49380000    3
  49390000    2
  49400000    3
  49410000    3
  49420000    3
  49430000    4
  49440000    3
  49450000    3
  49460000    3
  49470000    3
  49480000    3
  49490000    3
  49500000    2
  49510000    4
  49520000    3
  49530000    3
  49540000    4
  49550000    2
  49560000    2
  49570000    3
  49580000    3
  49590000    3
  49600000    3
  49610000    2
  49620000    3
  49630000    3
  49640000    3
  49650000    2
  49660000    6
  49670000    3
  49680000    2
  49690000    3
  49700000    3
  49710000    6
  49720000    4
  49730000    3
  49740000    2
  49750000    3
  49760000    2
  49770000    3
  49780000    3
  49790000    3
  49800000    3
  49810000    3
  49820000    4
  49830000    4
  49840000    3
  49850000    3
  49860000    2
  49870000    3
  49880000    3
  49890000    3
  49900000    2
  49910000    3
  49920000    3
  49930000    3
  49940000    2
  49950000    3
  49960000    4
  49970000    4
  49980000    2
  49990000    2
  50000000    3
  50000000    3
  50010000    3
  50020000    4
  50030000    3
  50040000    2
  50050000    3
  50060000    4
  50070000    3
  50080000    3
  50090000    3
  50100000    3
  50110000    3
  50120000    3
  50130000    1
  50140000    3
  50150000    4
  50160000    3
  50170000    4
  50180000    2
  50190000    3
  50200000    4
  50210000    4
  50220000    3
  50230000    3
  50240000    3
  50250000    3
  50260000    3
  50270000    6
  50280000    3
  50290000    3
  50300000    4
  50310000    3
  50320000    2
  50330000    3
  50340000    2
  50350000    2
  50360000    3
  50370000    2
  50380000    3
  50390000    3
  50400000    3
  50410000    3
  50420000    4
  50430000    2
  50440000    3
  50450000    3
  50460000    3
  50470000    3
  50480000    4
  50490000    3
  50500000    2
  50510000    2
  50520000    3
  50530000    2
  50540000    4
  50550000    3
  50560000    3
  50570000    3
  50580000    3
  50590000    2
  50600000    3
  50610000    3
  50620000    2
  50630000    3
  50640000    4
  50650000    3
  50660000    2
  50670000    3
  50680000    2
  50690000    3
  50700000    3
  50710000    2
  50720000    3
  50730000    4
  50740000    3
  50750000    3
  50760000    3
  50770000    3
  50780000    3
  50790000    3
  50800000    3
  50810000    4
  50820000    4
  50830000    3
  50840000    3
  50850000    4
  50860000    4
  50870000    3
  50880000    3
  50890000    4
  50900000    3
  50910000    2
  50920000    2
  50930000    3
  50940000    4
  50950000    3
  50960000    7
  50970000    3
  50980000    3
  50990000    3
  51000000    3
  51010000    3
  51020000    2
  51030000    2
  51040000    3
  51050000    3
  51060000    3
  51070000    3
  51080000    3
  51090000    3
  51100000    4
  51110000    3
  51120000    3
  51130000    3
  51140000    3
  51150000    4
  51160000    3
  51170000    2
  51180000    3
  51190000    3
  51200000    3
  51210000    3
  51220000    3
  51230000    4
  51240000    3
  51250000    3
  51260000    3
  51270000    4
  51280000    3
  51290000    3
  51300000    4
  51310000    4
  51320000    5
  51330000    3
  51340000    7
  51350000    5
  51360000    4
  51370000    3
  51380000    4
  51390000    3
  51400000    3
  51410000    4
  51420000    3
  51430000    2
  51440000    4
  51450000    9
  51460000    2
  51470000    3
  51480000    2
  51490000    4
  51500000    2
  51510000    2
  51520000    3
  51530000    3
  51540000    3
  51550000    2
  51560000    2
  51570000    3
  51580000    3
  51590000    3
  51600000    3
  51610000    3
  51620000    3
  51630000    3
  51640000    3
  51650000    2
  51660000    3
  51670000    3
  51680000    3
  51690000    3
  51700000    3
  51710000    2
  51720000    2
  51730000    3
  51740000    3
  51750000    3
  51760000    3
  51770000    3
  51780000    2
  51790000    6
  51800000    2
  51810000    3
  51820000    3
  51830000    3
  51840000    4
  51850000    3
  51860000    3
  51870000    2
  51880000    3
  51890000    2
  51900000    3
  51910000    6
  51920000    3
  51930000    3
  51940000    2
  51950000    3
  51960000    3
  51970000    3
  51980000    4
  51990000    2
  52000000    3
  52010000    3
  52020000    3
  52030000    3
  52040000    5
  52050000    3
  52060000    3
  52070000    3
  52080000    3
  52090000    2
  52100000    5
  52110000    4
  52120000    4
  52130000    3
  52140000    3
  52150000    3
  52160000    3
  52170000    3
  52180000    3
  52190000    2
  52200000    2
  52210000    3
  52220000    2
  52230000    2
  52240000    2
  52250000    2
  52260000    3
  52270000    3
  52280000    2
  52290000    3
  52300000    4
  52310000    3
  52320000    3
  52330000    3
  52340000    3
  52350000    3
  52360000    3
  52370000    3
  52380000    3
  52390000    3
  52400000    3
  52410000    2
  52420000    2
  52430000    2
  52440000    4
  52450000    2
  52460000    3
  52470000    3
  52480000    2
  52490000    3
  52500000    3
  52510000    8
  52520000    3
  52530000    4
  52540000    3
  52550000    4
  52560000    3
  52570000    3
  52580000    2
  52590000    3
  52600000    4
  52610000    3
  52620000    4
  52630000    2
  52640000    4
  52650000    3
  52660000   10
  52670000    3
  52680000    3
  52690000    3
  52700000    3
  52710000    4
  52720000    5
  52730000    4
  52740000    4
  52750000    5
  52760000    2
  52770000    3
  52780000    4
  52790000    4
  52800000    3
  52810000    4
  52820000    3
  52830000    3
  52840000    4
  52850000    4
  52860000    3
  52870000    4
  52880000    2
  52890000    2
  52900000    3
  52910000    4
  52920000    2
  52930000    3
  52940000    3
  52950000    4
  52960000    5
  52970000    4
  52980000    2
  52990000    3
  53000000    3
  53010000    3
  53020000    3
  53030000    3
  53040000    3
  53050000    3
  53060000    3
  53070000    2
  53080000    3
  53090000    3
  53100000    2
  53110000    3
  53120000    3
  53130000    3
  53140000    3
  53150000    3
  53160000    4
  53170000    3
  53180000    3
  53190000    3
  53200000    3
  53210000    2
  53220000    3
  53230000    2
  53240000    4
  53250000    4
  53260000    4
  53270000    3
  53280000    3
  53290000    5
  53300000    4
  53310000    3
  53320000    3
  53330000    3
  53340000    3
  53350000    2
  53360000    4
  53370000    4
  53380000    3
  53390000    3
  53400000    3
  53410000    4
  53420000    4
  53430000    5
  53440000    4
  53450000    4
  53460000    4
  53470000    3
  53480000    2
  53490000    3
  53500000    4
  53510000    4
  53520000    4
  53530000    2
  53540000    4
  53550000    3
  53560000    3
  53570000    3
  53580000    3
  53590000    2
  53600000    3
  53610000    4
  53620000    3
  53630000    2
  53640000    3
  53650000    3
  53660000    3
  53670000    3
  53680000    3
  53690000    3
  53700000    2
  53710000    3
  53720000    4
  53730000    3
  53740000    8
  53750000    3
  53760000    3
  53770000    2
  53780000    2
  53790000    4
  53800000    3
  53810000    3
  53820000    2
  53830000    4
  53840000    3
  53850000    3
  53860000    2
  53870000    2
  53880000    3
  53890000    3
  53900000    4
  53910000    3
  53920000    3
  53930000    3
  53940000    3
  53950000    4
  53960000    3
  53970000    3
  53980000    4
  53990000    3
  54000000    3
  54010000    3
  54020000    4
  54030000    4
  54040000    3
  54050000    3
  54060000    3
  54070000    3
  54080000    3
  54090000    2
  54100000    3
  54110000    2
  54120000    3
  54130000    3
  54140000    3
  54150000    2
  54160000    3
  54170000    3
  54180000    3
  54190000    3
  54200000    3
  54210000    3
  54220000    3
  54230000    2
  54240000    3
  54250000    3
  54260000    9
  54270000    3
  54280000    3
  54290000    3
  54300000    2
  54310000    3
  54320000    2
  54330000    3
  54340000    2
  54350000    3
  54360000    3
  54370000    3
  54380000    3
  54390000    3
  54400000    5
  54410000    2
  54420000    2
  54430000    3
  54440000    2
  54450000    2
  54460000    3
  54470000    3
  54480000    3
  54490000    3
  54500000    3
  54510000    3
  54520000    4
  54530000    3
  54540000    4
  54550000    2
  54560000    4
  54570000    2
  54580000    2
  54590000    4
  54600000    3
  54610000    4
  54620000    4
  54630000    4
  54640000    3
  54650000    3
  54660000    3
  54670000    3
  54680000    2
  54690000    3
  54700000    3
  54710000    3
  54720000    4
  54730000    2
  54740000    3
  54750000    4
  54760000    2
  54770000    3
  54780000    3
  54790000    2
  54800000    3
  54810000    3
  54820000    3
  54830000    4
  54840000    2
  54850000    8
  54860000    5
  54870000    3
  54880000    4
  54890000    4
  54900000    3
  54910000    3
  54920000    3
  54930000    3
  54940000    3
  54950000    3
  54960000    3
  54970000    4
  54980000    3
  54990000    3
  55000000    3
  55010000    3
  55020000    3
  55030000    3
  55040000    3
  55050000    4
  55060000    2
  55070000    3
  55080000    3
  55090000    3
  55100000    3
  55110000    3
  55120000    3
  55130000    4
  55140000    3
  55150000    3
  55160000    4
  55170000    3
  55180000    5
  55190000    5
  55200000    3
  55210000    4
  55220000    3
  55230000    3
  55240000    2
  55250000    3
  55260000    3
  55270000    3
  55280000    2
  55290000    2
  55300000    3
  55310000    3
  55320000    3
  55330000    3
  55340000    2
  55350000    3
  55360000    4
  55370000    3
  55380000    3
  55390000    2
  55400000    3
  55410000    3
  55420000    3
  55430000    2
  55440000    3
  55450000    4
  55460000    4
  55470000    3
  55480000    4
  55490000    2
  55500000    3
  55510000    3
  55520000    3
  55530000    3
  55540000    3
  55550000    3
  55560000    3
  55570000    3
  55580000    2
  55590000    3
  55600000    3
  55610000    5
  55620000    3
  55630000    3
  55640000    3
  55650000    3
  55660000    3
  55670000    3
  55680000    3
  55690000    3
  55700000    2
  55710000    2
  55720000    3
  55730000    3
  55740000    2
  55750000    3
  55760000    3
  55770000    3
  55780000    3
  55790000    4
  55800000    3
  55810000    4
  55820000    3
  55830000    2
  55840000    2
  55850000    9
  55860000    3
  55870000    3
  55880000    3
  55890000    4
  55900000    3
  55910000    3
  55920000    2
  55930000    3
  55940000    3
  55950000    3
  55960000    3
  55970000    3
  55980000    5
  55990000    5
  56000000    4
  56010000    3
  56020000    3
  56030000    2
  56040000    3
  56050000    3
  56060000    3
  56070000    3
  56080000    4
  56090000    3
  56100000    3
  56110000    4
  56120000    5
  56130000    5
  56140000    3
  56150000    4
  56160000    4
  56170000    4
  56180000    3
  56190000    2
  56200000    6
  56210000    4
  56220000    7
  56230000    4
  56240000    2
  56250000    4
  56260000    4
  56270000    6
  56280000    3
  56290000    4
  56300000    3
  56310000    5
  56320000    3
  56330000    3
  56340000    2
  56350000    3
  56360000    3
  56370000    4
  56380000    3
  56390000    2
  56400000    2
  56410000    4
  56420000    4
  56430000    3
  56440000    3
  56450000    4
  56460000    2
  56470000    3
  56480000    2
  56490000    2
  56500000    4
  56510000    4
  56520000    4
  56530000    5
  56540000    3
  56550000    5
  56560000    4
  56570000    6
  56580000    4
  56590000    4
  56600000    2
  56610000    3
  56620000    4
  56630000    4
  56640000    3
  56650000    4
  56660000    3
  56670000    3
  56680000    4
  56690000    3
  56700000    5
  56710000    3
  56720000    2
  56730000    3
  56740000    3
  56750000    2
  56760000    4
  56770000    3
  56780000    4
  56790000    5
  56800000    3
  56810000    2
  56820000    2
  56830000    3
  56840000    3
  56850000    3
  56860000    2
  56870000    2
  56880000    3
  56890000    3
  56900000    3
  56910000    5
  56920000    3
  56930000    3
  56940000    1
  56950000    3
  56960000    2
  56970000    2
  56980000    3
  56990000    3
  57000000    3
  57010000    5
  57020000    4
  57030000    3
  57040000    2
  57050000    1
  57060000    3
  57070000    3
  57080000    3
  57090000    3
  57100000    3
  57110000    3
  57120000    4
  57130000    2
  57140000    3
  57150000    3
  57160000    3
  57170000    2
  57180000    2
  57190000    2
  57200000    2
  57210000    3
  57220000    2
  57230000    4
  57240000    4
  57250000    3
  57260000    3
  57270000    3
  57280000    2
  57290000    4
  57300000    4
  57310000    3
  57320000    2
  57330000    4
  57340000    3
  57350000    3
  57360000    5
  57370000    4
  57380000    4
  57390000    3
  57400000    5
  57410000    4
  57420000    2
  57430000    2
  57440000    4
  57450000    4
  57460000    2
  57470000    2
  57480000    3
  57490000    4
  57500000    3
  57510000    3
  57520000    4
  57530000    3
  57540000    2
  57550000   10
  57560000    4
  57570000    4
  57580000    3
  57590000    2
  57600000    3
  57610000    3
  57620000    3
  57630000    2
  57640000    5
  57650000    3
  57660000    3
  57670000    3
  57680000    3
  57690000    3
  57700000    3
  57710000    3
  57720000    3
  57730000    2
  57740000    2
  57750000    3
  57760000    4
  57770000    3
  57780000    3
  57790000    4
  57800000    3
  57810000    3
  57820000    3
  57830000    3
  57840000    3
  57850000    3
  57860000   10
  57870000    3
  57880000    4
  57890000    3
  57900000    3
  57910000    4
  57920000    4
  57930000    3
  57940000    3
  57950000    4
  57960000    3
  57970000    3
  57980000    4
  57990000    2
  58000000    2
  58010000    3
  58020000    3
  58030000    2
  58040000    3
  58050000    4
  58060000    3
  58070000    2
  58080000    3
  58090000    2
  58100000    3
  58110000    3
  58120000    3
  58130000    2
  58140000    3
  58150000    3
  58160000    4
  58170000    2
  58180000    3
  58190000    2
  58200000    2
  58210000    3
  58220000    2
  58230000    2
  58240000    2
  58250000    3
  58260000    2
  58270000    2
  58280000    3
  58290000    3
  58300000    5
  58310000    3
  58320000    3
  58330000    3
  58340000    3
  58350000    3
  58360000    2
  58370000    3
  58380000    2
  58390000    3
  58400000    3
  58410000    4
  58420000    4
  58430000    3
  58440000    3
  58450000    3
  58460000    2
  58470000    2
  58480000    3
  58490000    3
  58500000    3
  58510000    3
  58520000    3
  58530000    4
  58540000    3
  58550000    4
  58560000    1
  58570000    3
  58580000    4
  58590000    3
  58600000    3
  58610000    3
  58620000    3
  58630000    3
  58640000    3
  58650000    4
  58660000    4
  58670000    3
  58680000    3
  58690000    3
  58700000    2
  58710000    3
  58720000    2
  58730000    3
  58740000    3
  58750000    3
  58760000    3
  58770000    3
  58780000    3
  58790000    3
  58800000    4
  58810000    2
  58820000    4
  58830000    4
  58840000    3
  58850000    4
  58860000    3
  58870000    2
  58880000    2
  58890000    4
  58900000    3
  58910000    2
  58920000    4
  58930000    4
  58940000    4
  58950000    3
  58960000    5
  58970000    4
  58980000    3
  58990000    2
  59000000    3
  59010000    4
  59020000    3
  59030000    3
  59040000    3
  59050000    2
  59060000    4
  59070000    2
  59080000    5
  59090000    3
  59100000    4
  59110000    4
  59120000    2
  59130000    2
  59140000    3
  59150000    5
  59160000    4
  59170000    4
  59180000    4
  59190000    3
  59200000    5
  59210000    3
  59220000    3
  59230000    3
  59240000    4
  59250000    3
  59260000    3
  59270000    3
  59280000    4
  59290000    2
  59300000    2
  59310000    3
  59320000    4
  59330000    2
  59340000    3
  59350000    5
  59360000    3
  59370000    3
  59380000    4
  59390000    2
  59400000    4
  59410000    1
  59420000    3
  59430000    3
  59440000    2
  59450000    2
  59460000    4
  59470000    3
  59480000    3
  59490000    3
  59500000    3
  59510000    2
  59520000    3
  59530000    3
  59540000    2
  59550000    3
  59560000    5
  59570000    4
  59580000    3
  59590000    4
  59600000    3
  59610000    3
  59620000    4
  59630000    5
  59640000    5
  59650000    3
  59660000    5
  59670000    3
  59680000    4
  59690000    2
  59700000    5
  59710000    3
  59720000    4
  59730000    4
  59740000    2
  59750000    3
  59760000    3
  59770000    3
  59780000    3
  59790000    4
  59800000    2
  59810000    3
  59820000    2
  59830000    3
  59840000    3
  59850000    4
  59860000    3
  59870000    3
  59880000    3
  59890000    3
  59900000    3
  59910000    3
  59920000    3
  59930000    2
  59940000    3
  59950000    2
  59960000    2
  59970000    3
  59980000    3
  59990000    4
  60000000    4
  60010000    3
  60020000    2
  60030000    3
  60040000    3
  60050000    4
  60060000    3
  60070000    3
  60080000    3
  60090000    3
  60100000    3
  60110000    3
  60120000    3
  60130000    2
  60140000    3
  60150000    2
  60160000    4
  60170000    3
  60180000    3
  60190000    4
  60200000    3
  60210000    3
  60220000    4
  60230000    3
  60240000    3
  60250000    3
  60260000    4
  60270000    5
  60280000    4
  60290000    3
  60300000    2
  60310000    3
  60320000    3
  60330000    4
  60340000    2
  60350000    2
  60360000    2
  60370000    4
  60380000    2
  60390000    4
  60400000   15
  60410000   13
  60420000    5
  60430000    3
  60440000    3
  60450000    4
  60460000    3
  60470000    3
  60480000    3
  60490000    4
  60500000    3
  60510000    2
  60520000    4
  60530000    3
  60540000    7
  60550000    8
  60560000    2
  60570000    5
  60580000    7
  60590000    4
  60600000    4
  60610000    3
  60620000    2
  60630000    3
  60640000    3
  60650000    3
  60660000    2
  60670000    2
  60680000    3
  60690000    3
  60700000    4
  60710000    3
  60720000    3
  60730000    3
  60740000    2
  60750000    2
  60760000    3
  60770000    3
  60780000    2
  60790000    2
  60800000    3
  60810000    4
  60820000    3
  60830000    3
  60840000    3
  60850000    3
  60860000    3
  60870000    3
  60880000    3
  60890000    2
  60900000    3
  60910000    3
  60920000    3
  60930000    3
  60940000    2
  60950000    3
  60960000    4
  60970000    4
  60980000    3
  60990000    1
  61000000    4
  61010000    3
  61020000    3
  61030000    3
  61040000    3
  61050000    3
  61060000    2
  61070000    2
  61080000    4
  61090000    3
  61100000    3
  61110000    3
  61120000    3
  61130000    4
  61140000    4
  61150000    3
  61160000    3
  61170000    3
  61180000    3
  61190000    2
  61200000    3
  61210000    3
  61220000    4
  61230000    3
  61240000    3
  61250000    3
  61260000    3
  61270000    3
  61280000    4
  61290000    5
  61300000    2
  61310000    3
  61320000    3
  61330000    3
  61340000    3
  61350000    3
  61360000    4
  61370000    2
  61380000    3
  61390000   11
  61400000    3
  61410000    4
  61420000    3
  61430000    4
  61440000    4
  61450000    4
  61460000    3
  61470000    4
  61480000    3
  61490000    4
  61500000    3
  61510000    3
  61520000    4
  61530000    3
  61540000    5
  61550000    4
  61560000    2
  61570000    4
  61580000    4
  61590000    3
  61600000    3
  61610000    2
  61620000    3
  61630000    3
  61640000    4
  61650000    3
  61660000    3
  61670000    3
  61680000    3
  61690000    3
  61700000    3
  61710000    3
  61720000    3
  61730000    4
  61740000    4
  61750000    3
  61760000    2
  61770000    3
  61780000    3
  61790000    3
  61800000    3
  61810000    8
  61820000   10
  61830000   15
  61840000   15
  61850000    8
  61860000   12
  61870000    4
  61880000    4
  61890000    3
  61900000    3
  61910000    4
  61920000    3
  61930000    3
  61940000    3
  61950000    3
  61960000    2
  61970000    3
  61980000    4
  61990000    2
  62000000    3
  62010000    4
  62020000    5
  62030000    3
  62040000    5
  62050000    3
  62060000    3
  62070000    3
  62080000    4
  62090000    4
  62100000    2
  62110000    4
  62120000    3
  62130000    4
  62140000    3
  62150000    3
  62160000    5
  62170000    3
  62180000    4
  62190000    4
  62200000    4
  62210000    4
  62220000    5
  62230000    5
  62240000    3
  62250000    6
  62260000    3
  62270000    3
  62280000    4
  62290000    3
  62300000    3
  62310000    4
  62320000    3
  62330000    4
  62340000    5
  62350000    5
  62360000    4
  62370000    4
  62380000    3
  62390000    4
  62400000    3
  62410000    2
  62420000    2
  62430000    4
  62440000    3
  62450000    2
  62460000    4
  62470000    3
  62480000    3
  62490000    4
  62500000    8
  62510000    3
  62520000    3
  62530000    3
  62540000    3
  62550000    7
  62560000    2
  62570000    3
  62580000    4
  62590000    6
  62600000    4
  62610000    2
  62620000    3
  62630000    4
  62640000    3
  62650000    3
  62660000    3
  62670000   10
  62680000    3
  62690000    3
  62700000    4
  62710000    4
  62720000    2
  62730000    3
  62740000    3
  62750000    6
  62760000    3
  62770000    4
  62780000    3
  62790000    3
  62800000    2
  62810000    2
  62820000    3
  62830000    3
  62840000    5
  62850000    4
  62860000    3
  62870000    3
  62880000    3
  62890000    3
  62900000    4
  62910000    3
  62920000    3
  62930000    4
  62940000    3
  62950000    4
  62960000    6
  62970000    2
  62980000    3
  62990000    4
  63000000    3
  63010000    4
  63020000    5
  63030000    4
  63040000    4
  63050000    4
  63060000    3
  63070000    2
  63080000    4
  63090000    3
  63100000    3
  63110000    3
  63120000    3
  63130000    3
  63140000    3
  63150000    3
  63160000    5
  63170000    3
  63180000    3
  63190000    2
  63200000    4
  63210000    4
  63220000    2
  63230000    4
  63240000    2
  63250000    3
  63260000    3
  63270000    3
  63280000    2
  63290000    3
  63300000    3
  63310000    4
  63320000    3
  63330000    3
  63340000    3
  63350000    2
  63360000    4
  63370000    3
  63380000    3
  63390000    2
  63400000    4
  63410000    4
  63420000    4
  63430000    2
  63440000    3
  63450000    5
  63460000    3
  63470000    5
  63480000    4
  63490000    3
  63500000    5
  63510000    4
  63520000   13
  63530000    7
  63540000    9
  63550000   18
  63560000   11
  63570000    5
  63580000    3
  63590000    3
  63600000    3
  63610000    4
  63620000    2
  63630000    5
  63640000    3
  63650000    3
  63660000    2
  63670000    3
  63680000   10
  63690000   14
  63700000   18
  63710000   20
  63720000   18
  63730000   21
  63740000   19
  63750000   19
  63760000   19
  63770000   18
  63780000   11
  63790000   10
  63800000   12
  63810000    3
  63820000    3
  63830000    4
  63840000    3
  63850000    2
  63860000    4
  63870000    3
  63880000    5
  63890000    6
  63900000    4
  63910000    3
  63920000    3
  63930000    4
  63940000    6
  63950000    3
  63960000    4
  63970000    5
  63980000    5
  63990000    3
  64000000    3
  64010000    4
  64020000    4
  64030000    4
  64040000    4
  64050000    4
  64060000    3
  64070000    3
  64080000    2
  64090000    3
  64100000    2
  64110000    2
  64120000    3
  64130000    3
  64140000    2
  64150000    3
  64160000    3
  64170000    3
  64180000    3
  64190000    2
  64200000    3
  64210000    2
  64220000    3
  64230000    3
  64240000    2
  64250000    5
  64260000    4
  64270000    3
  64280000    2
  64290000    3
  64300000    4
  64310000    3
  64320000    3
  64330000    2
  64340000    3
  64350000    4
  64360000    3
  64370000    3
  64380000    4
  64390000   17
  64400000    4
  64410000    4
  64420000   19
  64430000    6
  64440000    2
  64450000    3
  64460000    3
  64470000    3
  64480000    3
  64490000    3
  64500000    4
  64510000    3
  64520000    3
  64530000    2
  64540000    2
  64550000    3
  64560000    3
  64570000    4
  64580000    3
  64590000    3
  64600000    3
  64610000    7
  64620000    3
  64630000    4
  64640000    3
  64650000    2
  64660000    3
  64670000    3
  64680000    3
  64690000    3
  64700000    4
  64710000    3
  64720000    3
  64730000    3
  64740000    3
  64750000    3
  64760000    2
  64770000    3
  64780000    3
  64790000    2
  64800000    3
  64810000    4
  64820000    4
  64830000    3
  64840000    3
  64850000    3
  64860000    3
  64870000    5
  64880000    1
  64890000    2
  64900000    4
  64910000    4
  64920000   13
  64930000    2
  64940000    3
  64950000    4
  64960000    3
  64970000    2
  64980000    4
  64990000    3
  65000000    3
  65010000    3
  65020000    4
  65030000    3
  65040000    3
  65050000    5
  65060000    4
  65070000    4
  65080000    3
  65090000    3
  65100000    3
  65110000    2
  65120000    3
  65130000    5
  65140000    2
  65150000    2
  65160000    3
  65170000    4
  65180000    4
  65190000    3
  65200000    2
  65210000    3
  65220000    4
  65230000    3
  65240000    4
  65250000    2
  65260000    2
  65270000    3
  65280000    3
  65290000    4
  65300000    2
  65310000    3
  65320000    4
  65330000    2
  65340000    6
  65350000    4
  65360000    3
  65370000    3
  65380000    3
  65390000    2
  65400000    3
  65410000    4
  65420000    4
  65430000    4
  65440000    3
  65450000    3
  65460000    3
  65470000    3
  65480000    5
  65490000    2
  65500000    4
  65510000    3
  65520000    3
  65530000    3
  65540000    3
  65550000    4
  65560000    4
  65570000    4
  65580000    3
  65590000    4
  65600000    3
  65610000    4
  65620000    4
  65630000    4
  65640000    3
  65650000    4
  65660000    3
  65670000    4
  65680000    3
  65690000    4
  65700000    4
  65710000    4
  65720000    4
  65730000    4
  65740000    3
  65750000    3
  65760000    3
  65770000    2
  65780000    3
  65790000    2
  65800000    4
  65810000    2
  65820000    4
  65830000    4
  65840000    3
  65850000    3
  65860000    3
  65870000    2
  65880000    3
  65890000    4
  65900000    3
  65910000    4
  65920000    2
  65930000    5
  65940000    4
  65950000    4
  65960000    3
  65970000    4
  65980000    3
  65990000    4
  66000000    4
  66010000    5
  66020000    5
  66030000    5
  66040000    4
  66050000    3
  66060000    4
  66070000    4
  66080000    3
  66090000    2
  66100000    2
  66110000    4
  66120000    3
  66130000    6
  66140000    2
  66150000   13
  66160000   10
  66170000    3
  66180000    3
  66190000    7
  66200000    3
  66210000    3
  66220000    7
  66230000    4
  66240000    2
  66250000    3
  66260000    6
  66270000    4
  66280000    4
  66290000    2
  66300000    2
  66310000    2
  66320000    3
  66330000    3
  66340000    8
  66350000    4
  66360000    4
  66370000    3
  66380000    3
  66390000    3
  66400000    2
  66410000    3
  66420000    4
  66430000    4
  66440000    3
  66450000    3
  66460000    3
  66470000    3
  66480000    4
  66490000    3
  66500000    4
  66510000    3
  66520000    4
  66530000    3
  66540000    4
  66550000    3
  66560000    3
  66570000    3
  66580000    4
  66590000    4
  66600000    3
  66610000    3
  66620000    2
  66630000    5
  66640000    5
  66650000    4
  66660000    4
  66670000    3
  66680000    3
  66690000    4
  66700000    3
  66710000    4
  66720000    4
  66730000    3
  66740000    2
  66750000    3
  66760000    3
  66770000    2
  66780000    3
  66790000    2
  66800000    4
  66810000    3
  66820000    2
  66830000    3
  66840000    3
  66850000    2
  66860000    3
  66870000    3
  66880000    4
  66890000    2
  66900000    3
  66910000    3
  66920000    3
  66930000    3
  66940000    3
  66950000    4
  66960000    3
  66970000    3
  66980000    4
  66990000    4
  67000000    4
  67010000    3
  67020000    3
  67030000    6
  67040000    5
  67050000    3
  67060000    4
  67070000    4
  67080000    3
  67090000    3
  67100000    6
  67110000    3
  67120000    2
  67130000    2
  67140000    3
  67150000    3
  67160000    3
  67170000    3
  67180000    4
  67190000    3
  67200000    3
  67210000    3
  67220000    2
  67230000    3
  67240000    3
  67250000    2
  67260000    4
  67270000    3
  67280000    3
  67290000    4
  67300000    4
  67310000    3
  67320000    3
  67330000    3
  67340000    3
  67350000    3
  67360000    2
  67370000    2
  67380000    2
  67390000    3
  67400000    4
  67410000    3
  67420000    5
  67430000    4
  67440000   11
  67450000   14
  67460000    4
  67470000    3
  67480000    8
  67490000   13
  67500000   19
  67510000    6
  67520000    6
  67530000    4
  67540000    7
  67550000    4
  67560000    3
  67570000   10
  67580000    3
  67590000    3
  67600000    2
  67610000    3
  67620000    2
  67630000    4
  67640000    3
  67650000    4
  67660000    2
  67670000    4
  67680000   12
  67690000   12
  67700000   10
  67710000    3
  67720000    3
  67730000    2
  67740000    3
  67750000    5
  67760000    4
  67770000    3
  67780000    4
  67790000    3
  67800000    3
  67810000    4
  67820000    4
  67830000    3
  67840000    3
  67850000    6
  67860000    2
  67870000    4
  67880000    3
  67890000    7
  67900000    2
  67910000    3
  67920000    3
  67930000    4
  67940000    2
  67950000    4
  67960000    4
  67970000    2
  67980000    3
  67990000    2
  68000000    3
  68010000    4
  68020000    4
  68030000    3
  68040000    3
  68050000    2
  68060000    3
  68070000    3
  68080000    4
  68090000    3
  68100000    4
  68110000    2
  68120000    3
  68130000    4
  68140000    4
  68150000    2
  68160000    5
  68170000    2
  68180000    3
  68190000    3
  68200000    3
  68210000    5
  68220000    3
  68230000    2
  68240000    2
  68250000    4
  68260000    3
  68270000    4
  68280000    3
  68290000    3
  68300000    4
  68310000    4
  68320000    2
  68330000    4
  68340000    3
  68350000    3
  68360000    3
  68370000    4
  68380000    3
  68390000    4
  68400000    4
  68410000    4
  68420000    2
  68430000    3
  68440000    5
  68450000    4
  68460000    2
  68470000    3
  68480000    4
  68490000    3
  68500000    4
  68510000    5
  68520000    3
  68530000    3
  68540000   14
  68550000   15
  68560000   17
  68570000   19
  68580000    3
  68590000    4
  68600000    7
  68610000    5
  68620000    4
  68630000    4
  68640000    5
  68650000    3
  68660000    4
  68670000    4
  68680000    3
  68690000    3
  68700000    4
  68710000    3
  68720000    3
  68730000    4
  68740000    4
  68750000    4
  68760000    5
  68770000    2
  68780000    3
  68790000    4
  68800000    3
  68810000    3
  68820000    3
  68830000    3
  68840000    4
  68850000    3
  68860000    7
  68870000    5
  68880000    8
  68890000   19
  68900000   21
  68910000   19
  68920000   15
  68930000   21
  68940000   17
  68950000   15
  68960000   18
  68970000   11
  68980000   14
  68990000    9
  69000000   19
  69010000   18
  69020000   10
  69030000   19
  69040000   19
  69050000   17
  69060000   21
  69070000   21
  69080000   13
  69090000   19
  69100000   19
  69110000   22
  69120000   24
  69130000   11
  69140000    5
  69150000    3
  69160000    4
  69170000    5
  69180000    3
  69190000    3
  69200000    4
  69210000    3
  69220000    3
  69230000    3
  69240000    3
  69250000    3
  69260000    3
  69270000    4
  69280000    3
  69290000    4
  69300000    3
  69310000    2
  69320000    2
  69330000    3
  69340000    4
  69350000    3
  69360000    3
  69370000    3
  69380000    3
  69390000    3
  69400000    4
  69410000    2
  69420000    2
  69430000    4
  69440000    5
  69450000    4
  69460000    3
  69470000    4
  69480000    3
  69490000    3
  69500000    2
  69510000    3
  69520000    4
  69530000    3
  69540000    4
  69550000    4
  69560000    3
  69570000    4
  69580000    3
  69590000    3
  69600000    4
  69610000    3
  69620000    4
  69630000    3
  69640000    5
  69650000    3
  69660000    4
  69670000    4
  69680000    3
  69690000    3
  69700000    3
  69710000    3
  69720000    3
  69730000    4
  69740000    3
  69750000    3
  69760000    2
  69770000    3
  69780000    3
  69790000    3
  69800000    3
  69810000    3
  69820000    3
  69830000    3
  69840000    3
  69850000    4
  69860000    2
  69870000    5
  69880000    4
  69890000    4
  69900000    4
  69910000    5
  69920000    4
  69930000    4
  69940000    3
  69950000    4
  69960000    3
  69970000    3
  69980000    4
  69990000    2
  70000000    3
  70010000    4
  70020000    4
  70030000    3
  70040000    3
  70050000    3
  70060000    3
  70070000    5
  70080000    3
  70090000    3
  70100000    1
  70110000    3
  70120000    4
  70130000    2
  70140000    2
  70150000    3
  70160000    2
  70170000    3
  70180000    3
  70190000    3
  70200000    3
  70210000    2
  70220000    4
  70230000    3
  70240000    3
  70250000    2
  70260000    3
  70270000    2
  70280000    2
  70290000    3
  70300000    5
  70310000    3
  70320000    3
  70330000    3
  70340000    5
  70350000    3
  70360000    3
  70370000    3
  70380000    4
  70390000    3
  70400000    4
  70410000    5
  70420000    2
  70430000    4
  70440000    4
  70450000    3
  70460000    3
  70470000    3
  70480000    3
  70490000    4
  70500000    4
  70510000    1
  70520000    4
  70530000    3
  70540000    3
  70550000    4
  70560000    4
  70570000    4
  70580000    4
  70590000    5
  70600000    3
  70610000    2
  70620000    4
  70630000    4
  70640000    3
  70650000    5
  70660000    4
  70670000    3
  70680000    3
  70690000    9
  70700000    3
  70710000    3
  70720000    3
  70730000    2
  70740000    2
  70750000    4
  70760000    3
  70770000    3
  70780000    3
  70790000    3
  70800000    3
  70810000    3
  70820000    3
  70830000    4
  70840000    3
  70850000    5
  70860000    3
  70870000    3
  70880000    2
  70890000    2
  70900000    3
  70910000    3
  70920000    3
  70930000    3
  70940000    3
  70950000    3
  70960000    3
  70970000    3
  70980000    3
  70990000    4
  71000000    3
  71010000    2
  71020000    2
  71030000    4
  71040000    6
  71050000    4
  71060000    3
  71070000    4
  71080000    4
  71090000    4
  71100000    4
  71110000    5
  71120000    4
  71130000    3
  71140000    3
  71150000    4
  71160000    7
  71170000    6
  71180000    2
  71190000    8
  71200000    3
  71210000    5
  71220000    5
  71230000   19
  71240000   18
  71250000   19
  71260000   16
  71270000   14
  71280000   12
  71290000   12
  71300000   15
  71310000   12
  71320000   14
  71330000    6
  71340000    4
  71350000   15
  71360000    3
  71370000    3
  71380000    4
  71390000    4
  71400000    3
  71410000    3
  71420000    2
  71430000    4
  71440000    5
  71450000    3
  71460000    3
  71470000    3
  71480000    4
  71490000    2
  71500000    3
  71510000    3
  71520000    3
  71530000    3
  71540000    3
  71550000    3
  71560000    3
  71570000    3
  71580000    2
  71590000    2
  71600000    3
  71610000    3
  71620000    3
  71630000    3
  71640000    2
  71650000    2
  71660000    2
  71670000    3
  71680000    3
  71690000    3
  71700000    3
  71710000    3
  71720000    3
  71730000    3
  71740000    3
  71750000    4
  71760000    3
  71770000    3
  71780000    3
  71790000    3
  71800000    3
  71810000    2
  71820000    3
  71830000    3
  71840000    3
  71850000    3
  71860000    5
  71870000    3
  71880000    2
  71890000    3
  71900000    5
  71910000    3
  71920000    5
  71930000    4
  71940000    3
  71950000    4
  71960000    3
  71970000    4
  71980000    5
  71990000    4
  72000000    5
  72010000    2
  72020000    3
  72030000    3
  72040000    3
  72050000    3
  72060000    4
  72070000    4
  72080000    4
  72090000    3
  72100000    3
  72110000    3
  72120000    3
  72130000    3
  72140000    3
  72150000    3
  72160000    3
  72170000    4
  72180000    2
  72190000    4
  72200000    4
  72210000   10
  72220000   16
  72230000   20
  72240000   12
  72250000   16
  72260000   16
  72270000   18
  72280000    4
  72290000    2
  72300000    4
  72310000    3
  72320000    3
  72330000    3
  72340000    5
  72350000    3
  72360000    2
  72370000    5
  72380000    2
  72390000    2
  72400000    3
  72410000    3
  72420000    2
  72430000    3
  72440000    6
  72450000    4
  72460000    3
  72470000    3
  72480000    3
  72490000    3
  72500000    3
  72510000    3
  72520000    3
  72530000    2
  72540000    2
  72550000    2
  72560000    3
  72570000    3
  72580000    5
  72590000    3
  72600000    3
  72610000    3
  72620000    3
  72630000    3
  72640000    3
  72650000    3
  72660000    4
  72670000    3
  72680000    3
  72690000    2
  72700000    3
  72710000    3
  72720000    3
  72730000    3
  72740000    4
  72750000    4
  72760000    6
  72770000    3
  72780000    3
  72790000    3
  72800000    3
  72810000    3
  72820000    4
  72830000    4
  72840000    3
  72850000    3
  72860000    4
  72870000    3
  72880000   10
  72890000    3
  72900000    3
  72910000    3
  72920000    4
  72930000    3
  72940000    2
  72950000    4
  72960000    4
  72970000    3
  72980000    4
  72990000    4
  73000000    4
  73010000    3
  73020000    3
  73030000    3
  73040000    4
  73050000    6
  73060000   17
  73070000   10
  73080000   11
  73090000   12
  73100000   16
  73110000   17
  73120000    8
  73130000   14
  73140000   14
  73150000   17
  73160000   18
  73170000   16
  73180000    9
  73190000    9
  73200000    9
  73210000   10
  73220000    3
  73230000    3
  73240000    3
  73250000    3
  73260000    2
  73270000    2
  73280000    5
  73290000    3
  73300000    2
  73310000    3
  73320000    3
  73330000    3
  73340000    2
  73350000    3
  73360000    2
  73370000    2
  73380000    4
  73390000    4
  73400000    2
  73410000    3
  73420000    3
  73430000    4
  73440000    4
  73450000    6
  73460000    5
  73470000    4
  73480000    2
  73490000    3
  73500000    3
  73510000    3
  73520000    5
  73530000    3
  73540000    3
  73550000    3
  73560000    3
  73570000    2
  73580000    3
  73590000    3
  73600000    3
  73610000    3
  73620000    3
  73630000    3
  73640000    2
  73650000   15
  73660000   13
  73670000   14
  73680000   12
  73690000    2
  73700000    3
  73710000    4
  73720000    4
  73730000    3
  73740000    3
  73750000    4
  73760000    4
  73770000    5
  73780000    3
  73790000    3
  73800000    2
  73810000    2
  73820000    3
  73830000    4
  73840000    4
  73850000    4
  73860000    5
  73870000    3
  73880000    4
  73890000    3
  73900000    2
  73910000    2
  73920000    2
  73930000    4
  73940000    2
  73950000    4
  73960000    3
  73970000    3
  73980000    3
  73990000    3
  74000000    4
  74010000    4
  74020000    3
  74030000    4
  74040000    2
  74050000    3
  74060000    2
  74070000    2
  74080000    3
  74090000    3
  74100000    3
  74110000    4
  74120000    3
  74130000    2
  74140000    3
  74150000    3
  74160000    3
  74170000    4
  74180000    3
  74190000    2
  74200000    3
  74210000    3
  74220000    3
  74230000    3
  74240000    4
  74250000    3
  74260000    3
  74270000    4
  74280000    4
  74290000    3
  74300000    3
  74310000    3
  74320000    4
  74330000    3
  74340000    3
  74350000    3
  74360000    3
  74370000    4
  74380000    3
  74390000    3
  74400000    3
  74410000    3
  74420000    3
  74430000    3
  74440000    2
  74450000    2
  74460000    3
  74470000    3
  74480000    3
  74490000    6
  74500000    3
  74510000    4
  74520000    5
  74530000    5
  74540000    3
  74550000    2
  74560000    2
  74570000    3
  74580000    4
  74590000    2
  74600000    3
  74610000    3
  74620000   10
  74630000    3
  74640000    3
  74650000    3
  74660000    3
  74670000    3
  74680000    2
  74690000    4
  74700000    5
  74710000    2
  74720000    4
  74730000    3
  74740000    3
  74750000    2
  74760000   10
  74770000    4
  74780000    3
  74790000    3
  74800000    3
  74810000    3
  74820000    3
  74830000    4
  74840000    3
  74850000    3
  74860000    5
  74870000    4
  74880000    3
  74890000    3
  74900000    3
  74910000    3
  74920000    3
  74930000    4
  74940000    3
  74950000    3
  74960000    3
  74970000    4
  74980000    2
  74990000    4
  75000000    4
  75010000    3
  75020000    3
  75030000    3
  75040000    3
  75050000    3
  75060000   13
  75070000    4
  75080000    3
  75090000    4
  75100000    2
  75110000    2
  75120000    3
  75130000    4
  75140000    5
  75150000    3
  75160000    4
  75170000    2
  75180000    5
  75190000    7
  75200000    4
  75210000    5
  75220000    3
  75230000    4
  75240000    4
  75250000    3
  75260000    2
  75270000    4
  75280000    4
  75290000    3
  75300000    3
  75310000    2
  75320000    3
  75330000    3
  75340000    3
  75350000    2
  75360000    3
  75370000    3
  75380000    2
  75390000    3
  75400000    4
  75410000    3
  75420000    2
  75430000    4
  75440000    2
  75450000    3
  75460000    3
  75470000    7
  75480000    4
  75490000    3
  75500000    4
  75510000    3
  75520000    3
  75530000    3
  75540000    2
  75550000    3
  75560000    3
  75570000    4
  75580000    2
  75590000    4
  75600000    4
  75610000    2
  75620000    2
  75630000    3
  75640000    4
  75650000    3
  75660000    4
  75670000    2
  75680000    3
  75690000    4
  75700000    4
  75710000    5
  75720000    2
  75730000    2
  75740000    3
  75750000    4
  75760000   14
  75770000    6
  75780000    2
  75790000    3
  75800000    3
  75810000    3
  75820000    3
  75830000    4
  75840000    2
  75850000    3
  75860000    3
  75870000    3
  75880000    3
  75890000    2
  75900000    3
  75910000    3
  75920000    3
  75930000    4
  75940000    5
  75950000    4
  75960000    3
  75970000    3
  75980000    2
  75990000    3
  76000000    3
  76010000    3
  76020000    3
  76030000    3
  76040000    4
  76050000    8
  76060000    3
  76070000    3
  76080000    3
  76090000    3
  76100000    3
  76110000    3
  76120000    4
  76130000    2
  76140000    3
  76150000    3
  76160000    4
  76170000    4
  76180000    3
  76190000    5
  76200000   17
  76210000   14
  76220000   11
  76230000   12
  76240000    7
  76250000    6
  76260000    8
  76270000    2
  76280000    7
  76290000   12
  76300000    9
  76310000    3
  76320000    2
  76330000    3
  76340000    2
  76350000    4
  76360000    3
  76370000    3
  76380000    4
  76390000    3
  76400000    3
  76410000    5
  76420000    4
  76430000    3
  76440000    3
  76450000    3
  76460000    4
  76470000    2
  76480000    3
  76490000    4
  76500000    4
  76510000    4
  76520000    3
  76530000    3
  76540000    5
  76550000    4
  76560000    5
  76570000    4
  76580000    3
  76590000    3
  76600000    3
  76610000    3
  76620000    3
  76630000    4
  76640000    3
  76650000    3
  76660000    3
  76670000    3
  76680000    3
  76690000    3
  76700000    2
  76710000    2
  76720000    3
  76730000    3
  76740000    3
  76750000    4
  76760000    3
  76770000    3
  76780000    3
  76790000    2
  76800000    3
  76810000    2
  76820000    3
  76830000    4
  76840000    3
  76850000    3
  76860000   16
  76870000    4
  76880000    3
  76890000    5
  76900000    4
  76910000    4
  76920000    4
  76930000    3
  76940000    4
  76950000    4
  76960000    2
  76970000    6
  76980000    4
  76990000    4
  77000000    4
  77010000    3
  77020000    2
  77030000    3
  77040000    3
  77050000    4
  77060000    3
  77070000    4
  77080000    4
  77090000    3
  77100000    2
  77110000    4
  77120000   11
  77130000   13
  77140000    2
  77150000    9
  77160000    4
  77170000    3
  77180000    3
  77190000    4
  77200000    3
  77210000    4
  77220000    4
  77230000    4
  77240000    4
  77250000    4
  77260000    3
  77270000    4
  77280000    3
  77290000    3
  77300000    3
  77310000    3
  77320000    3
  77330000    4
  77340000    3
  77350000    4
  77360000    3
  77370000    4
  77380000    7
  77390000    4
  77400000    4
  77410000    2
  77420000    3
  77430000    4
  77440000    3
  77450000    4
  77460000    3
  77470000    3
  77480000    4
  77490000    3
  77500000    3
  77510000    2
  77520000    3
  77530000    3
  77540000    2
  77550000    3
  77560000    2
  77570000    2
  77580000    3
  77590000    3
  77600000    4
  77610000    4
  77620000    3
  77630000    3
  77640000    2
  77650000    4
  77660000    2
  77670000    3
  77680000    3
  77690000    7
  77700000    3
  77710000    3
  77720000    3
  77730000    3
  77740000    4
  77750000    5
  77760000    2
  77770000    4
  77780000    3
  77790000   19
  77800000    5
  77810000    4
  77820000    8
  77830000    3
  77840000   18
  77850000    5
  77860000    4
  77870000    4
  77880000    3
  77890000    2
  77900000    2
  77910000    4
  77920000    5
  77930000    2
  77940000    2
  77950000    4
  77960000    4
  77970000    4
  77980000    2
  77990000    3
  78000000    3
  78010000    5
  78020000    5
  78030000    3
  78040000    3
  78050000    5
  78060000    5
  78070000    5
  78080000    3
  78090000    2
  78100000    4
  78110000    5
  78120000    4
  78130000    4
  78140000    5
  78150000    5
  78160000    3
  78170000    3
  78180000    2
  78190000    6
  78200000    4
  78210000    2
  78220000    3
  78230000    3
  78240000    5
  78250000   11
  78260000    4
  78270000    6
  78280000    3
  78290000    3
  78300000    2
  78310000    3
  78320000    4
  78330000    3
  78340000    3
  78350000    4
  78360000    2
  78370000    3
  78380000    2
  78390000    6
  78400000   17
  78410000   19
  78420000   14
  78430000   21
  78440000   19
  78450000   21
  78460000   12
  78470000   21
  78480000   12
  78490000   20
  78500000   22
  78510000   14
  78520000   14
  78530000    6
  78540000    4
  78550000    4
  78560000    4
  78570000    4
  78580000    2
  78590000    3
  78600000    2
  78610000    3
  78620000    4
  78630000    3
  78640000    3
  78650000    3
  78660000    3
  78670000    3
  78680000    4
  78690000    3
  78700000    2
  78710000    3
  78720000    7
  78730000    4
  78740000    3
  78750000    3
  78760000    5
  78770000    7
  78780000    4
  78790000    6
  78800000    2
  78810000    7
  78820000    5
  78830000    4
  78840000    5
  78850000    6
  78860000    4
  78870000    4
  78880000    4
  78890000    3
  78900000    4
  78910000    3
  78920000    2
  78930000    6
  78940000    3
  78950000    4
  78960000    3
  78970000    3
  78980000    3
  78990000    5
  79000000    3
  79010000    5
  79020000    3
  79030000    5
  79040000    3
  79050000    4
  79060000    4
  79070000    5
  79080000    5
  79090000    3
  79100000    4
  79110000    4
  79120000    3
  79130000    4
  79140000    1
  79150000    2
  79160000    3
  79170000    2
  79180000    2
  79190000    3
  79200000    2
  79210000    3
  79220000    3
  79230000    2
  79240000    4
  79250000    4
  79260000    3
  79270000    5
  79280000    4
  79290000    3
  79300000    3
  79310000    3
  79320000    2
  79330000    2
  79340000    2
  79350000    3
  79360000    4
  79370000    4
  79380000    4
  79390000    3
  79400000    4
  79410000    3
  79420000    3
  79430000    2
  79440000    4
  79450000    3
  79460000    3
  79470000    8
  79480000    2
  79490000    5
  79500000    8
  79510000    4
  79520000    4
  79530000    4
  79540000    4
  79550000    4
  79560000    3
  79570000    2
  79580000    3
  79590000    4
  79600000    5
  79610000    3
  79620000    4
  79630000    3
  79640000    6
  79650000    3
  79660000    3
  79670000    4
  79680000    2
  79690000    3
  79700000    2
  79710000    3
  79720000    3
  79730000    3
  79740000    3
  79750000    3
  79760000    2
  79770000    4
  79780000    3
  79790000    4
  79800000    4
  79810000    4
  79820000    4
  79830000    2
  79840000    3
  79850000    2
  79860000    3
  79870000    2
  79880000    2
  79890000    3
  79900000    3
  79910000    4
  79920000    3
  79930000    4
  79940000    3
  79950000    3
  79960000    3
  79970000    4
  79980000    3
  79990000   13
  80000000   14
  80010000   10
  80020000   10
  80030000    3
  80040000    5
  80050000    4
  80060000    2
  80070000    4
  80080000    4
  80090000    2
  80100000    3
  80110000    2
  80120000    2
  80130000    3
  80140000    2
  80150000    3
  80160000    3
  80170000    3
  80180000    3
  80190000    3
  80200000    2
  80210000    3
  80220000    3
  80230000    3
  80240000    3
  80250000    2
  80260000    2
  80270000    3
  80280000    3
  80290000    4
  80300000    4
  80310000    2
  80320000    3
  80330000    4
  80340000    2
  80350000    6
  80360000    7
  80370000    5
  80380000    5
  80390000    3
  80400000    5
  80410000    5
  80420000    4
  80430000    5
  80440000    3
  80450000    3
  80460000    2
  80470000    3
  80480000    5
  80490000    4
  80500000    3
  80510000    6
  80520000    5
  80530000    5
  80540000    3
  80550000    4
  80560000    5
  80570000    3
  80580000    3
  80590000    3
  80600000    5
  80610000    5
  80620000    4
  80630000    4
  80640000    4
  80650000    4
  80660000    4
  80670000    7
  80680000    4
  80690000    3
  80700000    4
  80710000    4
  80720000    2
  80730000    2
  80740000    3
  80750000    3
  80760000    3
  80770000    2
  80780000    4
  80790000    2
  80800000    3
  80810000    3
  80820000    3
  80830000    3
  80840000    3
  80850000    4
  80860000    4
  80870000    2
  80880000    2
  80890000    3
  80900000    3
  80910000    3
  80920000    4
  80930000    3
  80940000    6
  80950000    5
  80960000    5
  80970000    3
  80980000   17
  80990000    5
  81000000    4
  81010000    5
  81020000    4
  81030000    3
  81040000    2
  81050000    3
  81060000    2
  81070000    3
  81080000    2
  81090000    4
  81100000    4
  81110000    3
  81120000    3
  81130000    4
  81140000    3
  81150000    3
  81160000    3
  81170000    3
  81180000    3
  81190000    4
  81200000    4
  81210000    3
  81220000    3
  81230000    3
  81240000    3
  81250000    3
  81260000    3
  81270000    2
  81280000    2
  81290000    3
  81300000    2
  81310000    4
  81320000    3
  81330000    3
  81340000    5
  81350000    3
  81360000    7
  81370000    4
  81380000    7
  81390000    5
  81400000    3
  81410000   13
  81420000    4
  81430000    3
  81440000    3
  81450000    3
  81460000    2
  81470000    4
  81480000    4
  81490000    5
  81500000    2
  81510000    3
  81520000    3
  81530000    3
  81540000    3
  81550000    4
  81560000    4
  81570000    3
  81580000    7
  81590000    3
  81600000    5
  81610000    3
  81620000    4
  81630000    3
  81640000    4
  81650000    3
  81660000    4
  81670000    4
  81680000    4
  81690000    7
  81700000    3
  81710000    7
  81720000    4
  81730000    4
  81740000    5
  81750000    4
  81760000    5
  81770000    5
  81780000    3
  81790000    4
  81800000    3
  81810000    2
  81820000    4
  81830000    3
  81840000    3
  81850000    3
  81860000    5
  81870000    3
  81880000    3
  81890000    3
  81900000    5
  81910000    3
  81920000    3
  81930000    2
  81940000    4
  81950000    2
  81960000    3
  81970000    4
  81980000    3
  81990000    5
  82000000    4
  82010000    4
  82020000    3
  82030000   12
  82040000   10
  82050000   18
  82060000   16
  82070000   14
  82080000   11
  82090000   18
  82100000   18
  82110000   16
  82120000   14
  82130000   10
  82140000    3
  82150000    3
  82160000    3
  82170000    3
  82180000    3
  82190000    3
  82200000    3
  82210000    3
  82220000    3
  82230000    3
  82240000    3
  82250000    3
  82260000    2
  82270000    3
  82280000    4
  82290000    4
  82300000    5
  82310000    2
  82320000    3
  82330000    4
  82340000    4
  82350000    4
  82360000    3
  82370000    4
  82380000    4
  82390000    3
  82400000    4
  82410000    3
  82420000    5
  82430000    3
  82440000    4
  82450000    3
  82460000    5
  82470000    4
  82480000    5
  82490000    5
  82500000    3
  82510000    4
  82520000    5
  82530000    4
  82540000    5
  82550000    5
  82560000    4
  82570000    3
  82580000    3
  82590000    4
  82600000    4
  82610000    5
  82620000    5
  82630000    6
  82640000    4
  82650000    4
  82660000    5
  82670000    3
  82680000    3
  82690000    5
  82700000    2
  82710000    4
  82720000    5
  82730000    4
  82740000    7
  82750000    5
  82760000    3
  82770000    4
  82780000    3
  82790000    3
  82800000    3
  82810000    3
  82820000    3
  82830000    4
  82840000    3
  82850000    2
  82860000    2
  82870000    4
  82880000    3
  82890000    4
  82900000    3
  82910000    3
  82920000    4
  82930000    4
  82940000    7
  82950000    3
  82960000    6
  82970000    5
  82980000    3
  82990000    2
  83000000    3
  83010000    2
  83020000    4
  83030000    3
  83040000    3
  83050000    3
  83060000    2
  83070000    3
  83080000    4
  83090000    3
  83100000    4
  83110000    3
  83120000    3
  83130000    3
  83140000    3
  83150000    3
  83160000    3
  83170000    4
  83180000    3
  83190000    2
  83200000    3
  83210000    2
  83220000    3
  83230000    4
  83240000    3
  83250000    2
  83260000    5
  83270000    4
  83280000    3
  83290000    3
  83300000    4
  83310000    2
  83320000    3
  83330000    5
  83340000    9
  83350000    8
  83360000   15
  83370000   14
  83380000    3
  83390000    6
  83400000    4
  83410000    4
  83420000    2
  83430000    3
  83440000    3
  83450000    3
  83460000    2
  83470000    4
  83480000    2
  83490000    4
  83500000    4
  83510000    4
  83520000    3
  83530000    4
  83540000    4
  83550000    3
  83560000    3
  83570000    4
  83580000    4
  83590000    5
  83600000    5
  83610000    3
  83620000   14
  83630000    5
  83640000    4
  83650000    5
  83660000    3
  83670000    4
  83680000    4
  83690000    3
  83700000    3
  83710000    3
  83720000    5
  83730000    3
  83740000    5
  83750000    3
  83760000    4
  83770000    3
  83780000    4
  83790000    2
  83800000    2
  83810000    3
  83820000    5
  83830000    4
  83840000    4
  83850000    3
  83860000    5
  83870000    5
  83880000    2
  83890000    3
  83900000    4
  83910000    3
  83920000    4
  83930000    4
  83940000    3
  83950000    3
  83960000    4
  83970000    3
  83980000    2
  83990000    3
  84000000    4
  84010000    4
  84020000    2
  84030000   15
  84040000   18
  84050000   18
  84060000    4
  84070000    5
  84080000    4
  84090000    4
  84100000    3
  84110000    5
  84120000    8
  84130000    4
  84140000    3
  84150000    5
  84160000    4
  84170000    4
  84180000    2
  84190000    3
  84200000    2
  84210000    3
  84220000    3
  84230000    4
  84240000    4
  84250000    3
  84260000    3
  84270000    3
  84280000    3
  84290000    2
  84300000    3
  84310000    3
  84320000    4
  84330000    3
  84340000    4
  84350000    5
  84360000   14
  84370000    8
  84380000    8
  84390000    2
  84400000    3
  84410000    2
  84420000    3
  84430000    3
  84440000    3
  84450000    2
  84460000    2
  84470000    3
  84480000    3
  84490000    2
  84500000    2
  84510000    4
  84520000    3
  84530000    3
  84540000    3
  84550000    3
  84560000    3
  84570000    4
  84580000    3
  84590000    3
  84600000    4
  84610000    3
  84620000    2
  84630000    2
  84640000    2
  84650000    7
  84660000    2
  84670000    4
  84680000    4
  84690000    4
  84700000    4
  84710000    3
  84720000    4
  84730000    2
  84740000    3
  84750000    3
  84760000    3
  84770000    3
  84780000    4
  84790000    2
  84800000    2
  84810000    3
  84820000    3
  84830000    4
  84840000    3
  84850000    3
  84860000    3
  84870000    3
  84880000    3
  84890000    3
  84900000    2
  84910000    3
  84920000    2
  84930000    3
  84940000    2
  84950000    3
  84960000    3
  84970000    3
  84980000    3
  84990000    2
  85000000    3
  85010000    4
  85020000    3
  85030000    2
  85040000    3
  85050000    3
  85060000    4
  85070000    3
  85080000    3
  85090000    4
  85100000    3
  85110000    3
  85120000    4
  85130000    3
  85140000    1
  85150000    2
  85160000    3
  85170000    4
  85180000    3
  85190000    3
  85200000    4
  85210000    4
  85220000    4
  85230000    3
  85240000    4
  85250000    2
  85260000    3
  85270000    3
  85280000    8
  85290000    3
  85300000    5
  85310000    4
  85320000    3
  85330000    3
  85340000    3
  85350000    4
  85360000    3
  85370000    4
  85380000    2
  85390000    2
  85400000    2
  85410000    5
  85420000    3
  85430000    4
  85440000    4
  85450000    4
  85460000    3
  85470000    1
  85480000    3
  85490000    4
  85500000    3
  85510000    3
  85520000    3
  85530000    3
  85540000    3
  85550000    4
  85560000    3
  85570000    6
  85580000    3
  85590000    3
  85600000    4
  85610000    4
  85620000    3
  85630000    4
  85640000    3
  85650000    3
  85660000    4
  85670000    4
  85680000    3
  85690000    3
  85700000    3
  85710000    3
  85720000    4
  85730000    4
  85740000    3
  85750000    2
  85760000    4
  85770000    3
  85780000    3
  85790000    4
  85800000    4
  85810000    3
  85820000    3
  85830000    3
  85840000    3
  85850000    4
  85860000    3
  85870000    4
  85880000    7
  85890000    2
  85900000    2
  85910000    1
  85920000    4
  85930000    4
  85940000    4
  85950000    3
  85960000    3
  85970000    3
  85980000    4
  85990000    4
  86000000    3
  86010000    4
  86020000    3
  86030000    5
  86040000    3
  86050000    3
  86060000    3
  86070000    2
  86080000    3
  86090000    3
  86100000    5
  86110000    3
  86120000    5
  86130000    2
  86140000   11
  86150000   13
  86160000   16
  86170000   13
  86180000   16
  86190000   11
  86200000   17
  86210000   15
  86220000   11
  86230000   12
  86240000    3
  86250000    3
  86260000    3
  86270000    3
  86280000    3
  86290000    2
  86300000    2
  86310000    4
  86320000    4
  86330000    3
  86340000    2
  86350000    3
  86360000    3
  86370000    3
  86380000    9
  86390000    3
  86400000    1
  86410000    4
  86420000    3
  86430000    3
  86440000    3
  86450000    3
  86460000    2
  86470000    3
  86480000    4
  86490000    4
  86500000    3
  86510000    3
  86520000    3
  86530000    3
  86540000    4
  86550000    5
  86560000    3
  86570000    4
  86580000    5
  86590000    4
  86600000    3
  86610000    3
  86620000    4
  86630000    5
  86640000    3
  86650000    7
  86660000    3
  86670000    3
  86680000    2
  86690000    4
  86700000    3
  86710000    6
  86720000    2
  86730000    5
  86740000    2
  86750000    5
  86760000    4
  86770000    4
  86780000    3
  86790000    4
  86800000    4
  86810000    7
  86820000    5
  86830000    5
  86840000    4
  86850000    4
  86860000    4
  86870000    3
  86880000    5
  86890000    3
  86900000    4
  86910000    3
  86920000    3
  86930000    2
  86940000    3
  86950000    3
  86960000    3
  86970000    3
  86980000    3
  86990000    2
  87000000    3
  87010000    2
  87020000    3
  87030000    4
  87040000    4
  87050000    4
  87060000    2
  87070000    3
  87080000    2
  87090000    2
  87100000    3
  87110000    3
  87120000    4
  87130000    3
  87140000    3
  87150000    5
  87160000    3
  87170000    3
  87180000    3
  87190000    3
  87200000    2
  87210000    3
  87220000    3
  87230000    4
  87240000    4
  87250000    5
  87260000    4
  87270000    3
  87280000    4
  87290000    3
  87300000    3
  87310000    3
  87320000    2
  87330000    4
  87340000    7
  87350000    3
  87360000    4
  87370000    4
  87380000    4
  87390000    2
  87400000    4
  87410000    2
  87420000    5
  87430000    3
  87440000    3
  87450000    3
  87460000    3
  87470000    4
  87480000    2
  87490000    2
  87500000    2
  87510000    2
  87520000    3
  87530000    3
  87540000    2
  87550000    3
  87560000    4
  87570000    2
  87580000    3
  87590000    4
  87600000    3
  87610000    2
  87620000    5
  87630000    4
  87640000    2
  87650000    3
  87660000    3
  87670000    4
  87680000    4
  87690000    4
  87700000    3
  87710000    2
  87720000    5
  87730000    3
  87740000    2
  87750000    3
  87760000    6
  87770000    3
  87780000    2
  87790000    5
  87800000    2
  87810000    4
  87820000    3
  87830000    2
  87840000    4
  87850000    2
  87860000    3
  87870000    8
  87880000    2
  87890000    3
  87900000    4
  87910000    4
  87920000    3
  87930000    7
  87940000    7
  87950000    3
  87960000    4
  87970000    3
  87980000    3
  87990000    3
  88000000    3
  88010000    3
  88020000    2
  88030000    4
  88040000    4
  88050000    3
  88060000    3
  88070000    3
  88080000    5
  88090000    2
  88100000    3
  88110000    4
  88120000    4
  88130000    3
  88140000    5
  88150000    2
  88160000    2
  88170000    3
  88180000    3
  88190000    3
  88200000   10
  88210000    5
  88220000    2
  88230000    5
  88240000    5
  88250000    3
  88260000    3
  88270000    5
  88280000    3
  88290000    5
  88300000    4
  88310000    6
  88320000    5
  88330000    3
  88340000    3
  88350000    4
  88360000    3
  88370000    4
  88380000    3
  88390000    5
  88400000    4
  88410000    3
  88420000    3
  88430000    3
  88440000    5
  88450000    2
  88460000    3
  88470000    4
  88480000    3
  88490000    4
  88500000    3
  88510000    4
  88520000    2
  88530000    3
  88540000    5
  88550000    3
  88560000    4
  88570000    4
  88580000    5
  88590000    3
  88600000    3
  88610000    5
  88620000    3
  88630000    4
  88640000    2
  88650000    3
  88660000    3
  88670000    3
  88680000    2
  88690000    8
  88700000    5
  88710000    4
  88720000    2
  88730000    5
  88740000    4
  88750000    5
  88760000    3
  88770000    3
  88780000    4
  88790000    4
  88800000    5
  88810000    4
  88820000    4
  88830000    5
  88840000    3
  88850000    2
  88860000    6
  88870000    2
  88880000    3
  88890000    3
  88900000    4
  88910000    3
  88920000   17
  88930000    4
  88940000    3
  88950000    4
  88960000    4
  88970000    3
  88980000    3
  88990000    4
  89000000    2
  89010000    3
  89020000    3
  89030000    2
  89040000    3
  89050000    3
  89060000    4
  89070000    3
  89080000    4
  89090000    3
  89100000    2
  89110000    3
  89120000    3
  89130000    3
  89140000    3
  89150000    2
  89160000    3
  89170000    3
  89180000    3
  89190000    3
  89200000    2
  89210000    2
  89220000    4
  89230000    4
  89240000    3
  89250000    4
  89260000    3
  89270000    3
  89280000    4
  89290000    7
  89300000    5
  89310000    3
  89320000    4
  89330000    5
  89340000    6
  89350000    4
  89360000    4
  89370000    4
  89380000    4
  89390000    3
  89400000    4
  89410000    3
  89420000    3
  89430000    3
  89440000    4
  89450000    2
  89460000    2
  89470000    2
  89480000    5
  89490000    5
  89500000    4
  89510000    4
  89520000   14
  89530000   18
  89540000   16
  89550000   19
  89560000   18
  89570000    7
  89580000    6
  89590000    5
  89600000    4
  89610000    2
  89620000    5
  89630000    3
  89640000    2
  89650000    3
  89660000    5
  89670000    3
  89680000    5
  89690000    3
  89700000    3
  89710000    3
  89720000    3
  89730000    4
  89740000    3
  89750000    5
  89760000    5
  89770000    4
  89780000    2
  89790000    3
  89800000    5
  89810000    3
  89820000    3
  89830000    4
  89840000    2
  89850000    2
  89860000    2
  89870000    4
  89880000    9
  89890000    9
  89900000    4
  89910000    3
  89920000    4
  89930000    3
  89940000    3
  89950000    4
  89960000    3
  89970000    5
  89980000    3
  89990000    3
  90000000    4
  90010000    4
  90020000    3
  90030000    4
  90040000    3
  90050000    3
  90060000    3
  90070000    4
  90080000    5
  90090000    4
  90100000    3
  90110000    4
  90120000    4
  90130000    4
  90140000    4
  90150000    3
  90160000    4
  90170000    3
  90180000    9
  90190000    8
  90200000   11
  90210000   11
  90220000   15
  90230000   20
  90240000   18
  90250000   17
  90260000   21
  90270000   19
  90280000   13
  90290000    5
  90300000    3
  90310000    3
  90320000    4
  90330000    3
  90340000    4
  90350000    5
  90360000    4
  90370000    4
  90380000    2
  90390000    3
  90400000    5
  90410000    4
  90420000    4
  90430000    3
  90440000    2
  90450000    3
  90460000    4
  90470000    2
  90480000    5
  90490000    4
  90500000    3
  90510000    3
  90520000    4
  90530000    5
  90540000    3
  90550000    3
  90560000    2
  90570000    4
  90580000    3
  90590000    3
  90600000    2
  90610000    4
  90620000    3
  90630000    3
  90640000    3
  90650000    2
  90660000    3
  90670000    3
  90680000    4
  90690000    4
  90700000    6
  90710000    3
  90720000    3
  90730000    4
  90740000    4
  90750000    3
  90760000    4
  90770000    3
  90780000    5
  90790000    4
  90800000    5
  90810000    6
  90820000    5
  90830000    5
  90840000    5
  90850000    4
  90860000    5
  90870000    9
  90880000    4
  90890000    4
  90900000    1
  90910000    3
  90920000    4
  90930000    4
  90940000    4
  90950000    3
  90960000    4
  90970000    3
  90980000    3
  90990000    3
  91000000    3
  91010000    3
  91020000    3
  91030000    2
  91040000    3
  91050000    3
  91060000    2
  91070000    4
  91080000    4
  91090000    4
  91100000    4
  91110000    5
  91120000    4
  91130000    7
  91140000    3
  91150000    5
  91160000    4
  91170000    3
  91180000    4
  91190000    3
  91200000    3
  91210000    5
  91220000    3
  91230000    3
  91240000    5
  91250000    3
  91260000    4
  91270000    3
  91280000    4
  91290000   19
  91300000   21
  91310000   19
  91320000   17
  91330000   20
  91340000   19
  91350000   18
  91360000   19
  91370000   20
  91380000   21
  91390000   15
  91400000   20
  91410000   24
  91420000   21
  91430000   21
  91440000   19
  91450000    9
  91460000    8
  91470000   21
  91480000   21
  91490000   15
  91500000   19
  91510000   19
  91520000   21
  91530000   22
  91540000   13
  91550000   22
  91560000   18
  91570000   18
  91580000   11
  91590000   18
  91600000   18
  91610000   13
  91620000    4
  91630000    3
  91640000    4
  91650000    4
  91660000    3
  91670000    4
  91680000    5
  91690000    3
  91700000    4
  91710000    4
  91720000    4
  91730000    3
  91740000    2
  91750000    3
  91760000    3
  91770000    3
  91780000    3
  91790000    4
  91800000    3
  91810000    5
  91820000    3
  91830000    3
  91840000    4
  91850000    3
  91860000    3
  91870000    3
  91880000    2
  91890000    2
  91900000    3
  91910000    2
  91920000    4
  91930000    4
  91940000    4
  91950000    3
  91960000    5
  91970000    3
  91980000    3
  91990000    3
  92000000    4
  92010000    4
  92020000    4
  92030000    2
  92040000    4
  92050000    4
  92060000    2
  92070000    5
  92080000    3
  92090000    3
  92100000    4
  92110000    4
  92120000    4
  92130000    2
  92140000    2
  92150000    3
  92160000    3
  92170000    3
  92180000    3
  92190000    3
  92200000    2
  92210000    3
  92220000    3
  92230000    3
  92240000    3
  92250000    3
  92260000    2
  92270000    4
  92280000    3
  92290000    3
  92300000    4
  92310000    3
  92320000    4
  92330000    3
  92340000    4
  92350000    4
  92360000    3
  92370000    4
  92380000    2
  92390000    3
  92400000    4
  92410000    3
  92420000    3
  92430000    4
  92440000    3
  92450000    3
  92460000    3
  92470000    3
  92480000    3
  92490000    3
  92500000    3
  92510000    2
  92520000    5
  92530000    4
  92540000    3
  92550000    3
  92560000    4
  92570000    3
  92580000    3
  92590000    4
  92600000    3
  92610000    3
  92620000    2
  92630000    2
  92640000    3
  92650000    3
  92660000    4
  92670000    3
  92680000    3
  92690000    3
  92700000    3
  92710000    3
  92720000    4
  92730000    3
  92740000    2
  92750000    2
  92760000    1
  92770000    4
  92780000    3
  92790000    3
  92800000    2
  92810000    3
  92820000    3
  92830000    2
  92840000    3
  92850000    3
  92860000    3
  92870000    4
  92880000    4
  92890000    4
  92900000    3
  92910000    3
  92920000    4
  92930000    4
  92940000    3
  92950000    3
  92960000   14
  92970000   12
  92980000   20
  92990000   13
  93000000   14
  93010000    9
  93020000    9
  93030000    3
  93040000    4
  93050000    3
  93060000    5
  93070000    4
  93080000    3
  93090000    3
  93100000    3
  93110000    3
  93120000    2
  93130000    2
  93140000    5
  93150000    4
  93160000    3
  93170000    2
  93180000    5
  93190000    3
  93200000    3
  93210000    4
  93220000    3
  93230000    3
  93240000    3
  93250000    2
  93260000    2
  93270000    4
  93280000    3
  93290000    5
  93300000    4
  93310000    2
  93320000    3
  93330000    7
  93340000    4
  93350000    3
  93360000    5
  93370000    5
  93380000    5
  93390000    2
  93400000    3
  93410000    3
  93420000    5
  93430000    4
  93440000    4
  93450000    3
  93460000    4
  93470000    3
  93480000    5
  93490000    4
  93500000    3
  93510000    5
  93520000    4
  93530000    4
  93540000    5
  93550000    4
  93560000    5
  93570000    3
  93580000    5
  93590000    3
  93600000    2
  93610000    3
  93620000    3
  93630000    3
  93640000    3
  93650000    3
  93660000    3
  93670000    3
  93680000    3
  93690000    3
  93700000    2
  93710000    2
  93720000    4
  93730000    4
  93740000    3
  93750000    3
  93760000    3
  93770000    3
  93780000    3
  93790000    3
  93800000    3
  93810000    3
  93820000    3
  93830000    2
  93840000    3
  93850000    5
  93860000    3
  93870000    4
  93880000    4
  93890000    3
  93900000    2
  93910000    3
  93920000    3
  93930000    3
  93940000    2
  93950000    4
  93960000    5
  93970000    3
  93980000    3
  93990000    3
  94000000    3
  94010000    2
  94020000    4
  94030000    4
  94040000    3
  94050000    5
  94060000    3
  94070000    2
  94080000    4
  94090000    3
  94100000    3
  94110000    3
  94120000    4
  94130000    4
  94140000    4
  94150000    4
  94160000    5
  94170000    4
  94180000    3
  94190000    5
  94200000    3
  94210000    4
  94220000    3
  94230000    4
  94240000    3
  94250000    5
  94260000    4
  94270000    5
  94280000    4
  94290000    4
  94300000    5
  94310000    4
  94320000    3
  94330000    3
  94340000    4
  94350000    5
  94360000    3
  94370000   15
  94380000   19
  94390000    7
  94400000    5
  94410000    4
  94420000    4
  94430000    4
  94440000    3
  94450000    3
  94460000    3
  94470000    3
  94480000    4
  94490000    5
  94500000    3
  94510000    4
  94520000    4
  94530000    3
  94540000    4
  94550000    4
  94560000    3
  94570000    3
  94580000    3
  94590000    2
  94600000    3
  94610000    3
  94620000    2
  94630000    4
  94640000    3
  94650000    3
  94660000    3
  94670000    3
  94680000    3
  94690000    5
  94700000    5
  94710000    5
  94720000    3
  94730000    3
  94740000    3
  94750000    3
  94760000    4
  94770000    4
  94780000    3
  94790000    3
  94800000    4
  94810000    4
  94820000    4
  94830000    4
  94840000    3
  94850000    4
  94860000    2
  94870000    2
  94880000    3
  94890000    4
  94900000    2
  94910000    2
  94920000    3
  94930000    3
  94940000    2
  94950000    3
  94960000    5
  94970000    6
  94980000    3
  94990000    2
  95000000    4
  95010000    4
  95020000    4
  95030000    2
  95040000    4
  95050000    5
  95060000    4
  95070000    4
  95080000    3
  95090000    3
  95100000    5
  95110000    4
  95120000    3
  95130000    4
  95140000    5
  95150000    4
  95160000    4
  95170000    5
  95180000    4
  95190000    4
  95200000    4
  95210000    3
  95220000    4
  95230000    3
  95240000    4
  95250000    4
  95260000    5
  95270000    2
  95280000    3
  95290000    4
  95300000    3
  95310000    1
  95320000    3
  95330000    2
  95340000    2
  95350000    3
  95360000    3
  95370000    3
  95380000    3
  95390000    3
  95400000    3
  95410000    3
  95420000    3
  95430000    3
  95440000    3
  95450000    4
  95460000    2
  95470000    5
  95480000    3
  95490000    3
  95500000    4
  95510000    2
  95520000    3
  95530000    3
  95540000    3
  95550000    3
  95560000    2
  95570000    2
  95580000    2
  95590000    3
  95600000    3
  95610000    3
  95620000    3
  95630000    3
  95640000    3
  95650000    3
  95660000    4
  95670000    3
  95680000    3
  95690000    3
  95700000    2
  95710000    3
  95720000    2
  95730000    4
  95740000    4
  95750000    3
  95760000    4
  95770000    3
  95780000    3
  95790000    5
  95800000    3
  95810000    3
  95820000    3
  95830000    4
  95840000    4
  95850000    2
  95860000    5
  95870000    2
  95880000    2
  95890000    4
  95900000    4
  95910000    4
  95920000    4
  95930000    5
  95940000    4
  95950000    5
  95960000    4
  95970000    4
  95980000    3
  95990000    3
  96000000    4
  96010000    4
  96020000    3
  96030000    3
  96040000    5
  96050000    3
  96060000    5
  96070000    3
  96080000    3
  96090000    5
  96100000    3
  96110000    5
  96120000    4
  96130000    4
  96140000    5
  96150000    4
  96160000    6
  96170000    4
  96180000   14
  96190000    5
  96200000    4
  96210000    5
  96220000    3
  96230000   10
  96240000    4
  96250000    3
  96260000    4
  96270000    4
  96280000   10
  96290000   13
  96300000    3
  96310000    3
  96320000    2
  96330000    3
  96340000    4
  96350000    5
  96360000    3
  96370000    4
  96380000    3
  96390000    2
  96400000    4
  96410000    3
  96420000    3
  96430000    3
  96440000    3
  96450000    3
  96460000    2
  96470000    3
  96480000    3
  96490000    3
  96500000    4
  96510000    2
  96520000    4
  96530000    3
  96540000    4
  96550000    4
  96560000    3
  96570000    3
  96580000    4
  96590000    3
  96600000    4
  96610000    3
  96620000    5
  96630000    5
  96640000    4
  96650000    2
  96660000    5
  96670000    3
  96680000    4
  96690000    4
  96700000    3
  96710000    4
  96720000    5
  96730000    2
  96740000    6
  96750000    3
  96760000    2
  96770000    2
  96780000    6
  96790000    4
  96800000    3
  96810000    5
  96820000    6
  96830000    8
  96840000    4
  96850000    4
  96860000    6
  96870000    4
  96880000    4
  96890000    4
  96900000    2
  96910000    4
  96920000    4
  96930000    4
  96940000    2
  96950000    2
  96960000    4
  96970000    2
  96980000    3
  96990000    3
  97000000    4
  97010000    5
  97020000    3
  97030000    3
  97040000    4
  97050000    4
  97060000    4
  97070000    5
  97080000    3
  97090000    4
  97100000    3
  97110000    4
  97120000    2
  97130000    3
  97140000    3
  97150000    3
  97160000    2
  97170000    5
  97180000    3
  97190000    4
  97200000    3
  97210000    2
  97220000    4
  97230000    4
  97240000    3
  97250000    3
  97260000    3
  97270000    5
  97280000    4
  97290000    5
  97300000    4
  97310000    4
  97320000    5
  97330000    3
  97340000    4
  97350000    3
  97360000    5
  97370000    5
  97380000    4
  97390000    7
  97400000    5
  97410000    4
  97420000    4
  97430000    3
  97440000    4
  97450000    3
  97460000    2
  97470000    4
  97480000    5
  97490000    5
  97500000    4
  97510000    9
  97520000   18
  97530000    4
  97540000    7
  97550000    4
  97560000    3
  97570000    5
  97580000    7
  97590000    5
  97600000    4
  97610000    5
  97620000    4
  97630000    4
  97640000    4
  97650000    3
  97660000    2
  97670000    5
  97680000   12
  97690000    6
  97700000    5
  97710000    3
  97720000    5
  97730000    2
  97740000    2
  97750000    4
  97760000    3
  97770000    5
  97780000    6
  97790000    4
  97800000    3
  97810000    5
  97820000    5
  97830000    4
  97840000    3
  97850000    4
  97860000    3
  97870000    2
  97880000    2
  97890000    4
  97900000    3
  97910000    2
  97920000    5
  97930000    3
  97940000    4
  97950000    3
  97960000    7
  97970000    5
  97980000    6
  97990000    3
  98000000    6
  98010000    3
  98020000    5
  98030000    2
  98040000    2
  98050000    3
  98060000    2
  98070000    3
  98080000    2
  98090000    2
  98100000    2
  98110000    5
  98120000    3
  98130000    4
  98140000    2
  98150000    2
  98160000    4
  98170000    7
  98180000    3
  98190000    3
  98200000    5
  98210000    9
  98220000    3
  98230000    4
  98240000    2
  98250000    5
  98260000    3
  98270000    3
  98280000    5
  98290000    2
  98300000    3
  98310000    3
  98320000    3
  98330000    3
  98340000    3
  98350000    3
  98360000    4
  98370000    4
  98380000    5
  98390000    3
  98400000    2
  98410000    4
  98420000    2
  98430000    3
  98440000    3
  98450000    3
  98460000    4
  98470000    4
  98480000    3
  98490000    3
  98500000    3
  98510000    3
  98520000    3
  98530000    3
  98540000    2
  98550000    3
  98560000    3
  98570000    3
  98580000    4
  98590000    4
  98600000    2
  98610000    3
  98620000    3
  98630000    3
  98640000    3
  98650000    3
  98660000    3
  98670000    3
  98680000    3
  98690000    3
  98700000    2
  98710000    4
  98720000    3
  98730000    3
  98740000    3
  98750000    6
  98760000    4
  98770000    5
  98780000    3
  98790000    4
  98800000    2
  98810000    4
  98820000    2
  98830000    2
  98840000    2
  98850000    3
  98860000    3
  98870000    3
  98880000    3
  98890000    2
  98900000    2
  98910000    2
  98920000    2
  98930000    2
  98940000    3
  98950000    2
  98960000    3
  98970000    4
  98980000    2
  98990000    4
  99000000    3
  99010000    5
  99020000    3
  99030000    3
  99040000    3
  99050000    4
  99060000    4
  99070000    3
  99080000    3
  99090000    3
  99100000    3
  99110000    3
  99120000    2
  99130000    3
  99140000    3
  99150000    4
  99160000    4
  99170000    3
  99180000    3
  99190000    3
  99200000    4
  99210000    6
  99220000   10
  99230000    3
  99240000    7
  99250000    5
  99260000    3
  99270000    3
  99280000    6
  99290000    4
  99300000    4
  99310000    5
  99320000    4
  99330000    4
  99340000    3
  99350000    3
  99360000    5
  99370000    7
  99380000   10
  99390000    6
  99400000    7
  99410000    3
  99420000    3
  99430000    4
  99440000    3
  99450000    2
  99460000    4
  99470000    5
  99480000    3
  99490000    5
  99500000    3
  99510000    3
  99520000    2
  99530000    6
  99540000    5
  99550000    4
  99560000    4
  99570000    4
  99580000    5
  99590000    5
  99600000    4
  99610000    5
  99620000    4
  99630000    5
  99640000    4
  99650000    2
  99660000    7
  99670000    5
  99680000    4
  99690000    5
  99700000   19
  99710000    4
  99720000    3
  99730000    3
  99740000    3
  99750000    4
  99760000    2
  99770000    4
  99780000    4
  99790000    4
  99800000    5
  99810000    3
  99820000    3
  99830000    5
  99840000    2
  99850000    3
  99860000    2
  99870000    3
  99880000    3
  99890000    1
  99900000    3
  99910000    4
  99920000    3
  99930000    4
  99940000    3
  99950000    4
  99960000    3
  99970000   10
  99980000    4
  99990000    3
 100000000    3
 100000000    3
 100010000    2
 100020000    2
 100030000    4
 100040000    2
 100050000    3
 100060000    6
 100070000    2
 100080000    4
 100090000    3
 100100000   11
 100110000    3
 100120000    3
 100130000    2
 100140000    4
 100150000    3
 100160000    2
 100170000    4
 100180000    6
 100190000    4
 100200000    3
 100210000    3
 100220000    2
 100230000    3
 100240000    4
 100250000    3
 100260000    3
 100270000    4
 100280000    4
 100290000    3
 100300000    2
 100310000    5
 100320000    3
 100330000    3
 100340000    4
 100350000    3
 100360000    3
 100370000    3
 100380000    3
 100390000    3
 100400000    4
 100410000    3
 100420000    2
 100430000    4
 100440000    5
 100450000    5
 100460000    3
 100470000    4
 100480000    3
 100490000    3
 100500000    5
 100510000    4
 100520000    5
 100530000    4
 100540000    5
 100550000    3
 100560000    7
 100570000    5
 100580000    7
 100590000    7
 100600000    4
 100610000    3
 100620000    3
 100630000    3
 100640000    4
 100650000    4
 100660000    2
 100670000    4
 100680000    4
 100690000    3
 100700000    2
 100710000    2
 100720000    3
 100730000    3
 100740000    4
 100750000    3
 100760000    3
 100770000    3
 100780000    3
 100790000    3
 100800000    6
 100810000    4
 100820000    3
 100830000    3
 100840000    4
 100850000    5
 100860000    3
 100870000    2
 100880000    3
 100890000    3
 100900000    7
 100910000    2
 100920000    3
 100930000    9
 100940000    3
 100950000    3
 100960000    3
 100970000    3
 100980000    3
 100990000    3
 101000000    4
 101010000    3
 101020000    7
 101030000    3
 101040000   11
 101050000    3
 101060000    3
 101070000    4
 101080000    4
 101090000    5
 101100000    3
 101110000    3
 101120000    4
 101130000    4
 101140000    4
 101150000    4
 101160000    4
 101170000    5
 101180000    4
 101190000    4
 101200000    3
 101210000    3
 101220000    5
 101230000    4
 101240000    4
 101250000    4
 101260000    3
 101270000    3
 101280000    2
 101290000    4
 101300000    3
 101310000    3
 101320000    3
 101330000    4
 101340000    3
 101350000    2
 101360000    2
 101370000    4
 101380000    3
 101390000    4
 101400000    3
 101410000    3
 101420000    4
 101430000    4
 101440000    3
 101450000    3
 101460000    8
 101470000    3
 101480000    2
 101490000    3
 101500000    3
 101510000    3
 101520000    4
 101530000    3
 101540000    5
 101550000    4
 101560000    5
 101570000    4
 101580000    4
 101590000    4
 101600000    4
 101610000    5
 101620000    2
 101630000    2
 101640000    3
 101650000    3
 101660000    3
 101670000    2
 101680000    3
 101690000    3
 101700000    4
 101710000    2
 101720000    3
 101730000    3
 101740000    4
 101750000    3
 101760000    5
 101770000    5
 101780000    2
 101790000    3
 101800000   13
 101810000    2
 101820000    5
 101830000    4
 101840000    5
 101850000    3
 101860000    3
 101870000    3
 101880000    3
 101890000    4
 101900000    2
 101910000    2
 101920000    2
 101930000    2
 101940000    3
 101950000    5
 101960000    4
 101970000    5
 101980000    4
 101990000    5
 102000000    4
 102010000    2
 102020000    3
 102030000    3
 102040000    4
 102050000    3
 102060000    5
 102070000    2
 102080000    3
 102090000    4
 102100000    4
 102110000    4
 102120000    3
 102130000    2
 102140000    4
 102150000    3
 102160000    4
 102170000    3
 102180000    4
 102190000    3
 102200000    4
 102210000    5
 102220000    4
 102230000    4
 102240000    2
 102250000    5
 102260000    4
 102270000    3
 102280000    3
 102290000    3
 102300000    4
 102310000    2
 102320000    5
 102330000    2
 102340000    3
 102350000    6
 102360000    4
 102370000    5
 102380000    4
 102390000    3
 102400000    3
 102410000    6
 102420000    2
 102430000    3
 102440000    2
 102450000    3
 102460000    3
 102470000    2
 102480000    3
 102490000    3
 102500000    3
 102510000    3
 102520000    3
 102530000    3
 102540000    3
 102550000    3
 102560000    4
 102570000    6
 102580000    4
 102590000    3
 102600000    2
 102610000    3
 102620000    2
 102630000    3
 102640000    2
 102650000    3
 102660000    3
 102670000    3
 102680000    2
 102690000    3
 102700000    3
 102710000    2
 102720000    2
 102730000    4
 102740000    2
 102750000    3
 102760000    3
 102770000    2
 102780000    3
 102790000    3
 102800000    2
 102810000    3
 102820000    3
 102830000    2
 102840000    4
 102850000    5
 102860000    2
 102870000    2
 102880000    3
 102890000    3
 102900000    3
 102910000    3
 102920000    4
 102930000    3
 102940000    2
 102950000    3
 102960000    3
 102970000    4
 102980000    2
 102990000    4
 103000000    3
 103010000    3
 103020000    4
 103030000    4
 103040000    4
 103050000    2
 103060000    5
 103070000    4
 103080000    3
 103090000    3
 103100000    3
 103110000    4
 103120000    3
 103130000    3
 103140000    4
 103150000    3
 103160000    5
 103170000    3
 103180000    4
 103190000    6
 103200000    5
 103210000    5
 103220000    3
 103230000    3
 103240000    3
 103250000    3
 103260000    2
 103270000    3
 103280000    3
 103290000    3
 103300000    4
 103310000    3
 103320000    3
 103330000    4
 103340000    2
 103350000    3
 103360000    3
 103370000    3
 103380000    3
 103390000    3
 103400000    3
 103410000    3
 103420000    2
 103430000    3
 103440000    3
 103450000    3
 103460000    2
 103470000    3
 103480000    3
 103490000    2
 103500000    3
 103510000    4
 103520000    4
 103530000    3
 103540000    2
 103550000    2
 103560000    3
 103570000    3
 103580000    3
 103590000    3
 103600000    3
 103610000    2
 103620000    2
 103630000    3
 103640000    3
 103650000    3
 103660000    3
 103670000    3
 103680000    2
 103690000    4
 103700000    5
 103710000    3
 103720000    3
 103730000    3
 103740000    4
 103750000    2
 103760000    3
 103770000    2
 103780000    3
 103790000    4
 103800000    4
 103810000    3
 103820000    3
 103830000    2
 103840000    3
 103850000    3
 103860000    3
 103870000    2
 103880000    3
 103890000    3
 103900000    2
 103910000    3
 103920000    3
 103930000    5
 103940000    3
 103950000    3
 103960000    3
 103970000    2
 103980000    4
 103990000    2
 104000000    4
 104010000    2
 104020000    4
 104030000    3
 104040000    4
 104050000    2
 104060000    3
 104070000    4
 104080000    3
 104090000    3
 104100000    4
 104110000    3
 104120000    3
 104130000    4
 104140000    3
 104150000    4
 104160000    3
 104170000    4
 104180000    2
 104190000    3
 104200000    3
 104210000    2
 104220000    2
 104230000    2
 104240000    4
 104250000    2
 104260000    5
 104270000    4
 104280000    2
 104290000    3
 104300000    3
 104310000    4
 104320000    3
 104330000    5
 104340000    3
 104350000    4
 104360000    4
 104370000    2
 104380000    2
 104390000    5
 104400000    5
 104410000    4
 104420000   11
 104430000    4
 104440000    5
 104450000    3
 104460000    2
 104470000    3
 104480000    2
 104490000    4
 104500000    3
 104510000    2
 104520000    3
 104530000    2
 104540000    3
 104550000    3
 104560000    4
 104570000   10
 104580000    3
 104590000    3
 104600000    4
 104610000    3
 104620000    2
 104630000    3
 104640000    2
 104650000    4
 104660000    2
 104670000    4
 104680000    4
 104690000    3
 104700000    2
 104710000    2
 104720000    5
 104730000    3
 104740000    3
 104750000    3
 104760000    2
 104770000    7
 104780000    7
 104790000   10
 104800000   12
 104810000   12
 104820000    8
 104830000    8
 104840000    3
 104850000    3
 104860000    3
 104870000    3
 104880000    3
 104890000    5
 104900000    3
 104910000    2
 104920000    3
 104930000    4
 104940000    2
 104950000    2
 104960000    2
 104970000    3
 104980000    2
 104990000    3
 105000000    4
 105010000    5
 105020000    3
 105030000    7
 105040000   11
 105050000   12
 105060000   10
 105070000   14
 105080000    8
 105090000    3
 105100000    3
 105110000    2
 105120000    3
 105130000    3
 105140000    3
 105150000    3
 105160000    3
 105170000    3
 105180000    3
 105190000    5
 105200000    3
 105210000    2
 105220000    3
 105230000    5
 105240000    3
 105250000    4
 105260000    3
 105270000    3
 105280000    3
 105290000    3
 105300000    4
 105310000    3
 105320000    3
 105330000    2
 105340000    3
 105350000    2
 105360000    3
 105370000    3
 105380000    4
 105390000    3
 105400000    2
 105410000    4
 105420000    2
 105430000    3
 105440000    4
 105450000    4
 105460000    3
 105470000    4
 105480000    2
 105490000    3
 105500000    3
 105510000    3
 105520000    4
 105530000    3
 105540000    7
 105550000    4
 105560000    4
 105570000    4
 105580000    3
 105590000    3
 105600000    4
 105610000    2
 105620000    3
 105630000    3
 105640000    3
 105650000    2
 105660000    3
 105670000    4
 105680000    6
 105690000    2
 105700000    3
 105710000    3
 105720000    3
 105730000    3
 105740000    3
 105750000    3
 105760000    3
 105770000    3
 105780000    3
 105790000    3
 105800000    3
 105810000    3
 105820000    3
 105830000    4
 105840000    5
 105850000    3
 105860000    3
 105870000    5
 105880000    3
 105890000    3
 105900000    5
 105910000    3
 105920000    6
 105930000    5
 105940000    4
 105950000    5
 105960000    5
 105970000    4
 105980000    5
 105990000    5
 106000000    4
 106010000    3
 106020000   11
 106030000   12
 106040000   10
 106050000    4
 106060000    2
 106070000    4
 106080000    5
 106090000    2
 106100000    4
 106110000    2
 106120000    3
 106130000    8
 106140000    4
 106150000    4
 106160000    3
 106170000    5
 106180000    3
 106190000    2
 106200000    3
 106210000    5
 106220000    3
 106230000    3
 106240000    3
 106250000    2
 106260000    3
 106270000    2
 106280000    3
 106290000    4
 106300000    3
 106310000    4
 106320000    4
 106330000    2
 106340000    4
 106350000    4
 106360000    3
 106370000    4
 106380000    3
 106390000    3
 106400000    4
 106410000    5
 106420000    3
 106430000    4
 106440000    3
 106450000    4
 106460000    3
 106470000    4
 106480000    4
 106490000    5
 106500000    3
 106510000    2
 106520000    4
 106530000    3
 106540000    3
 106550000    4
 106560000    3
 106570000    3
 106580000   13
 106590000    2
 106600000    3
 106610000    3
 106620000    3
 106630000    2
 106640000    3
 106650000    4
 106660000    8
 106670000    3
 106680000    2
 106690000    2
 106700000    3
 106710000    3
 106720000    2
 106730000    4
 106740000    3
 106750000    4
 106760000    2
 106770000    3
 106780000    3
 106790000    3
 106800000    3
 106810000    3
 106820000    3
 106830000    2
 106840000    3
 106850000    3
 106860000    3
 106870000    4
 106880000    3
 106890000    3
 106900000    3
 106910000    3
 106920000    3
 106930000    3
 106940000    3
 106950000    3
 106960000    3
 106970000    3
 106980000    3
 106990000    3
 107000000    7
 107010000    3
 107020000    3
 107030000    4
 107040000   10
 107050000    3
 107060000    3
 107070000    3
 107080000    2
 107090000    3
 107100000    4
 107110000    3
 107120000    2
 107130000    3
 107140000    3
 107150000    3
 107160000    3
 107170000    3
 107180000    4
 107190000    3
 107200000    3
 107210000    4
 107220000    3
 107230000    3
 107240000    3
 107250000    2
 107260000    3
 107270000    3
 107280000    3
 107290000    3
 107300000    4
 107310000    2
 107320000    2
 107330000    3
 107340000    4
 107350000    3
 107360000    2
 107370000    4
 107380000    3
 107390000    3
 107400000    3
 107410000    5
 107420000    3
 107430000    6
 107440000    4
 107450000    2
 107460000    3
 107470000    4
 107480000    3
 107490000    3
 107500000    3
 107510000    3
 107520000    2
 107530000    4
 107540000    3
 107550000    3
 107560000    3
 107570000    3
 107580000    3
 107590000    3
 107600000    4
 107610000    3
 107620000    4
 107630000    5
 107640000    4
 107650000    3
 107660000    3
 107670000    2
 107680000    3
 107690000    3
 107700000    3
 107710000    4
 107720000    3
 107730000    4
 107740000    3
 107750000    3
 107760000    1
 107770000    3
 107780000    3
 107790000    3
 107800000    2
 107810000    3
 107820000    2
 107830000    3
 107840000    2
 107850000    3
 107860000    2
 107870000    3
 107880000    3
 107890000    3
 107900000    3
 107910000    3
 107920000    4
 107930000    3
 107940000    3
 107950000    2
 107960000    2
 107970000    3
 107980000    3
 107990000    4
 108000000    3
 108010000    4
 108020000    3
 108030000    3
 108040000    3
 108050000    3
 108060000    3
 108070000    3
 108080000    3
 108090000    3
 108100000    3
 108110000    1
 108120000    3
 108130000    3
 108140000    4
 108150000    4
 108160000    2
 108170000    4
 108180000    2
 108190000    3
 108200000    5
 108210000    7
 108220000   15
 108230000    9
 108240000    8
 108250000   20
 108260000   25
 108270000   16
 108280000   23
 108290000   21
 108300000   26
 108310000   10
 108320000   23
 108330000   19
 108340000   17
 108350000   23
 108360000   22
 108370000   19
 108380000   20
 108390000   23
 108400000   22
 108410000   22
 108420000   19
 108430000   21
 108440000    7
 108450000   19
 108460000   23
 108470000   24
 108480000   21
 108490000   25
 108500000   25
 108510000   18
 108520000   19
 108530000   19
 108540000   21
 108550000   18
 108560000   18
 108570000   18
 108580000   22
 108590000   17
 108600000   19
 108610000   26
 108620000   21
 108630000   22
 108640000   17
 108650000   19
 108660000   16
 108670000   16
 108680000   19
 108690000   17
 108700000    9
 108710000   19
 108720000   22
 108730000   17
 108740000   15
 108750000    4
 108760000    9
 108770000    2
 108780000    4
 108790000    2
 108800000    4
 108810000    3
 108820000    4
 108830000    5
 108840000    3
 108850000    5
 108860000    3
 108870000    4
 108880000    3
 108890000    5
 108900000    9
 108910000    7
 108920000    5
 108930000    5
 108940000    5
 108950000    4
 108960000    4
 108970000    4
 108980000    4
 108990000    4
 109000000    4
 109010000    3
 109020000    3
 109030000    5
 109040000    3
 109050000    3
 109060000    4
 109070000    5
 109080000    3
 109090000    3
 109100000    3
 109110000    4
 109120000    3
 109130000    3
 109140000    8
 109150000    6
 109160000   12
 109170000   11
 109180000   15
 109190000   12
 109200000   17
 109210000   19
 109220000   20
 109230000   12
 109240000   20
 109250000   16
 109260000   19
 109270000   13
 109280000   10
 109290000   24
 109300000   24
 109310000   21
 109320000   21
 109330000   22
 109340000   20
 109350000   16
 109360000   20
 109370000   24
 109380000   21
 109390000   24
 109400000   23
 109410000   17
 109420000   22
 109430000   21
 109440000   22
 109450000   23
 109460000   22
 109470000   21
 109480000   20
 109490000   20
 109500000   20
 109510000   22
 109520000   21
 109530000   21
 109540000   18
 109550000   18
 109560000   21
 109570000   15
 109580000   19
 109590000   21
 109600000   21
 109610000   22
 109620000   21
 109630000   22
 109640000   21
 109650000   24
 109660000   19
 109670000   25
 109680000   15
 109690000   17
 109700000   20
 109710000   15
 109720000   13
 109730000   13
 109740000    8
 109750000   11
 109760000   21
 109770000    4
 109780000    4
 109790000    3
 109800000    5
 109810000    5
 109820000    3
 109830000    3
 109840000    4
 109850000    2
 109860000    3
 109870000    5
 109880000    3
 109890000    2
 109900000    3
 109910000    7
 109920000    4
 109930000    5
 109940000    4
 109950000    4
 109960000    3
 109970000    4
 109980000    3
 109990000    4
 110000000    4
 110010000    3
 110020000    6
 110030000    2
 110040000    3
 110050000    4
 110060000    3
 110070000    5
 110080000    3
 110090000    3
 110100000    4
 110110000    3
 110120000    2
 110130000    3
 110140000    9
 110150000    4
 110160000    4
 110170000    3
 110180000    3
 110190000    2
 110200000    3
 110210000    3
 110220000    4
 110230000    4
 110240000    3
 110250000    4
 110260000    4
 110270000    3
 110280000    3
 110290000    5
 110300000   12
 110310000    3
 110320000    3
 110330000    5
 110340000    4
 110350000    6
 110360000    6
 110370000   10
 110380000   21
 110390000    3
 110400000    3
 110410000    5
 110420000    3
 110430000    3
 110440000    3
 110450000    3
 110460000    2
 110470000    3
 110480000    3
 110490000    3
 110500000    3
 110510000    4
 110520000    3
 110530000    3
 110540000    4
 110550000    2
 110560000    3
 110570000    5
 110580000    3
 110590000    4
 110600000    5
 110610000    5
 110620000    9
 110630000    5
 110640000    6
 110650000    4
 110660000    4
 110670000    3
 110680000    4
 110690000    5
 110700000    8
 110710000   17
 110720000   21
 110730000   20
 110740000   13
 110750000   19
 110760000   21
 110770000   19
 110780000   22
 110790000   19
 110800000   13
 110810000   19
 110820000   21
 110830000   22
 110840000   13
 110850000   22
 110860000   19
 110870000   21
 110880000   19
 110890000   21
 110900000   21
 110910000   23
 110920000   18
 110930000   19
 110940000   23
 110950000   23
 110960000   19
 110970000   21
 110980000   17
 110990000   16
 111000000   13
 111010000    9
 111020000   13
 111030000   22
 111040000   12
 111050000   17
 111060000   18
 111070000   13
 111080000   18
 111090000   15
 111100000   22
 111110000   16
 111120000   19
 111130000   19
 111140000   15
 111150000   21
 111160000   17
 111170000    3
 111180000    4
 111190000   18
 111200000    4
 111210000    4
 111220000    4
 111230000    6
 111240000    8
 111250000    3
 111260000    4
 111270000    7
 111280000    5
 111290000    2
 111300000    3
 111310000    4
 111320000    3
 111330000    4
 111340000    4
 111350000    2
 111360000    2
 111370000    2
 111380000    4
 111390000    5
 111400000    3
 111410000    3
 111420000    3
 111430000    3
 111440000    4
 111450000    6
 111460000    3
 111470000    3
 111480000    4
 111490000    4
 111500000    4
 111510000    2
 111520000    3
 111530000    2
 111540000    3
 111550000    4
 111560000    3
 111570000    3
 111580000    3
 111590000    3
 111600000    3
 111610000    3
 111620000    3
 111630000    3
 111640000    3
 111650000    3
 111660000    3
 111670000    3
 111680000    3
 111690000    4
 111700000    5
 111710000    2
 111720000    2
 111730000    3
 111740000    3
 111750000    4
 111760000    5
 111770000    5
 111780000    4
 111790000    3
 111800000    4
 111810000    3
 111820000    3
 111830000    2
 111840000    2
 111850000    4
 111860000    3
 111870000    4
 111880000    3
 111890000    3
 111900000    3
 111910000    4
 111920000    3
 111930000    3
 111940000    3
 111950000    3
 111960000    3
 111970000    3
 111980000    4
 111990000    2
 112000000    3
 112010000    4
 112020000    4
 112030000    4
 112040000    4
 112050000    4
 112060000    4
 112070000    3
 112080000    3
 112090000    3
 112100000    3
 112110000    4
 112120000    3
 112130000    3
 112140000    4
 112150000    5
 112160000    4
 112170000    3
 112180000    4
 112190000    5
 112200000    3
 112210000    3
 112220000    4
 112230000    3
 112240000    3
 112250000    3
 112260000    5
 112270000    2
 112280000    4
 112290000    4
 112300000    5
 112310000    3
 112320000    4
 112330000    4
 112340000    3
 112350000    4
 112360000    3
 112370000    3
 112380000    4
 112390000    2
 112400000    2
 112410000    3
 112420000    5
 112430000    3
 112440000    5
 112450000    4
 112460000    4
 112470000    4
 112480000    4
 112490000    3
 112500000    4
 112510000    4
 112520000    3
 112530000    3
 112540000    4
 112550000    2
 112560000    3
 112570000    3
 112580000    3
 112590000    2
 112600000    4
 112610000    2
 112620000    3
 112630000    2
 112640000    2
 112650000    4
 112660000    3
 112670000    2
 112680000    3
 112690000    3
 112700000    3
 112710000    3
 112720000    3
 112730000    2
 112740000    5
 112750000    4
 112760000    5
 112770000    3
 112780000    2
 112790000    4
 112800000    4
 112810000    4
 112820000    3
 112830000    5
 112840000    4
 112850000    6
 112860000    3
 112870000    4
 112880000    4
 112890000    5
 112900000    2
 112910000    2
 112920000    4
 112930000    3
 112940000    2
 112950000    2
 112960000    2
 112970000    3
 112980000    4
 112990000    3
 113000000    3
 113010000    3
 113020000    3
 113030000    3
 113040000    3
 113050000    3
 113060000    3
 113070000    3
 113080000    3
 113090000    2
 113100000    3
 113110000    5
 113120000    2
 113130000    4
 113140000    3
 113150000    2
 113160000    3
 113170000    3
 113180000    2
 113190000    4
 113200000    4
 113210000    3
 113220000    3
 113230000    3
 113240000    3
 113250000    3
 113260000    2
 113270000    3
 113280000    3
 113290000    3
 113300000    2
 113310000    4
 113320000    3
 113330000    2
 113340000    2
 113350000    4
 113360000    2
 113370000    2
 113380000    4
 113390000    3
 113400000    5
 113410000    4
 113420000    4
 113430000    4
 113440000    7
 113450000    5
 113460000    4
 113470000    3
 113480000    8
 113490000    5
 113500000    5
 113510000    5
 113520000    5
 113530000    3
 113540000   13
 113550000   19
 113560000    5
 113570000   13
 113580000   11
 113590000    4
 113600000    4
 113610000    5
 113620000    6
 113630000    2
 113640000    4
 113650000    4
 113660000    5
 113670000    4
 113680000    2
 113690000    3
 113700000    9
 113710000    3
 113720000    5
 113730000    3
 113740000    4
 113750000    4
 113760000    5
 113770000    4
 113780000    4
 113790000   18
 113800000    9
 113810000   10
 113820000    4
 113830000    3
 113840000    3
 113850000    3
 113860000    4
 113870000    3
 113880000    4
 113890000    3
 113900000    4
 113910000    5
 113920000    2
 113930000    4
 113940000    5
 113950000    2
 113960000    3
 113970000    3
 113980000    3
 113990000    3
 114000000    4
 114010000    5
 114020000    3
 114030000    3
 114040000    5
 114050000    4
 114060000    3
 114070000    4
 114080000    5
 114090000    3
 114100000    2
 114110000    3
 114120000    4
 114130000    4
 114140000    3
 114150000    3
 114160000    2
 114170000    3
 114180000    3
 114190000    4
 114200000    5
 114210000    5
 114220000    5
 114230000    3
 114240000    3
 114250000    3
 114260000    4
 114270000    4
 114280000    5
 114290000    5
 114300000    3
 114310000    5
 114320000    3
 114330000    3
 114340000    3
 114350000    3
 114360000    4
 114370000    4
 114380000    3
 114390000    5
 114400000    3
 114410000    4
 114420000    5
 114430000    3
 114440000    2
 114450000    7
 114460000    3
 114470000    4
 114480000    3
 114490000    4
 114500000    4
 114510000    2
 114520000    4
 114530000    4
 114540000    5
 114550000    5
 114560000    5
 114570000    4
 114580000    4
 114590000    2
 114600000    3
 114610000    3
 114620000    3
 114630000    4
 114640000    3
 114650000    2
 114660000    3
 114670000    3
 114680000    4
 114690000    3
 114700000    2
 114710000    4
 114720000    3
 114730000   11
 114740000    8
 114750000   10
 114760000    3
 114770000    3
 114780000    4
 114790000    2
 114800000    3
 114810000    4
 114820000    4
 114830000    3
 114840000    3
 114850000    4
 114860000    5
 114870000    4
 114880000    5
 114890000    4
 114900000    3
 114910000    3
 114920000    4
 114930000    4
 114940000    5
 114950000    5
 114960000    3
 114970000    7
 114980000    3
 114990000    4
 115000000    4
 115010000    4
 115020000    3
 115030000    2
 115040000    3
 115050000    3
 115060000    3
 115070000    4
 115080000    3
 115090000    2
 115100000    2
 115110000    3
 115120000    3
 115130000    4
 115140000    3
 115150000    3
 115160000    5
 115170000    4
 115180000    3
 115190000    4
 115200000    3
 115210000    4
 115220000    5
 115230000    4
 115240000    4
 115250000    3
 115260000    5
 115270000    3
 115280000    5
 115290000    5
 115300000    5
 115310000    7
 115320000    4
 115330000    3
 115340000    4
 115350000    4
 115360000    7
 115370000    7
 115380000    5
 115390000    4
 115400000    4
 115410000    2
 115420000    4
 115430000    4
 115440000    3
 115450000    3
 115460000    2
 115470000    2
 115480000    3
 115490000    4
 115500000    3
 115510000    3
 115520000    2
 115530000    2
 115540000    3
 115550000    3
 115560000    3
 115570000   16
 115580000   16
 115590000   14
 115600000   15
 115610000   22
 115620000   18
 115630000   19
 115640000   22
 115650000   19
 115660000   22
 115670000   19
 115680000   19
 115690000   20
 115700000   19
 115710000   21
 115720000   18
 115730000   21
 115740000   19
 115750000   15
 115760000   21
 115770000   22
 115780000   18
 115790000   18
 115800000   16
 115810000   12
 115820000   15
 115830000   18
 115840000   15
 115850000   16
 115860000   12
 115870000   16
 115880000   18
 115890000    8
 115900000   14
 115910000   19
 115920000   15
 115930000   12
 115940000   19
 115950000   17
 115960000    8
 115970000    3
 115980000    5
 115990000    2
 116000000    4
 116010000    4
 116020000    3
 116030000    3
 116040000    3
 116050000    4
 116060000    3
 116070000    2
 116080000    3
 116090000    3
 116100000    3
 116110000    3
 116120000    4
 116130000    2
 116140000    2
 116150000    4
 116160000    3
 116170000    3
 116180000    4
 116190000    3
 116200000    4
 116210000    4
 116220000    5
 116230000    5
 116240000    7
 116250000    2
 116260000    4
 116270000    4
 116280000    4
 116290000    2
 116300000    3
 116310000    4
 116320000    9
 116330000    9
 116340000    5
 116350000    5
 116360000    3
 116370000    5
 116380000    4
 116390000    4
 116400000    7
 116410000    5
 116420000    7
 116430000    5
 116440000    3
 116450000    5
 116460000    4
 116470000    3
 116480000    4
 116490000    3
 116500000    3
 116510000    3
 116520000    6
 116530000   15
 116540000   13
 116550000   11
 116560000   17
 116570000   18
 116580000   15
 116590000   11
 116600000    3
 116610000    3
 116620000    3
 116630000    4
 116640000    3
 116650000    4
 116660000    3
 116670000    3
 116680000    3
 116690000    3
 116700000    3
 116710000    5
 116720000    3
 116730000    3
 116740000    3
 116750000    3
 116760000    3
 116770000    3
 116780000   11
 116790000   10
 116800000    4
 116810000    3
 116820000    4
 116830000    3
 116840000    4
 116850000    3
 116860000    4
 116870000    4
 116880000    4
 116890000    5
 116900000    3
 116910000    2
 116920000    1
 116930000    3
 116940000    2
 116950000    3
 116960000    3
 116970000    4
 116980000    3
 116990000    3
 117000000    3
 117010000    4
 117020000    3
 117030000    3
 117040000    8
 117050000    8
 117060000    4
 117070000    3
 117080000    3
 117090000    3
 117100000    3
 117110000    3
 117120000    3
 117130000    3
 117140000    4
 117150000    4
 117160000    3
 117170000    4
 117180000    3
 117190000    2
 117200000    4
 117210000    3
 117220000    3
 117230000    2
 117240000    2
 117250000    4
 117260000    2
 117270000    4
 117280000    4
 117290000    2
 117300000    3
 117310000    4
 117320000    4
 117330000    3
 117340000    3
 117350000    2
 117360000    3
 117370000    5
 117380000    7
 117390000    3
 117400000    4
 117410000    6
 117420000    3
 117430000    8
 117440000    4
 117450000    3
 117460000    3
 117470000    3
 117480000    3
 117490000    3
 117500000    2
 117510000    4
 117520000    5
 117530000    7
 117540000    5
 117550000    3
 117560000    5
 117570000    6
 117580000    3
 117590000    3
 117600000    3
 117610000    2
 117620000    5
 117630000    5
 117640000    3
 117650000    3
 117660000    4
 117670000    3
 117680000    4
 117690000    3
 117700000    3
 117710000    3
 117720000    3
 117730000    3
 117740000    2
 117750000    3
 117760000    5
 117770000    3
 117780000    2
 117790000    3
 117800000    3
 117810000    4
 117820000    3
 117830000    3
 117840000    7
 117850000    5
 117860000    4
 117870000    3
 117880000    3
 117890000    3
 117900000    7
 117910000    4
 117920000    3
 117930000    5
 117940000    4
 117950000    3
 117960000    3
 117970000    2
 117980000    5
 117990000    4
 118000000    4
 118010000    3
 118020000    4
 118030000    3
 118040000    3
 118050000    3
 118060000    3
 118070000    5
 118080000    4
 118090000    3
 118100000    3
 118110000    3
 118120000    3
 118130000    3
 118140000    4
 118150000    2
 118160000    3
 118170000    4
 118180000    2
 118190000    2
 118200000    2
 118210000    3
 118220000    5
 118230000    3
 118240000    5
 118250000    3
 118260000    4
 118270000    4
 118280000    3
 118290000    8
 118300000    5
 118310000    5
 118320000    4
 118330000    4
 118340000    3
 118350000    2
 118360000    2
 118370000    4
 118380000    3
 118390000    3
 118400000    4
 118410000    3
 118420000    3
 118430000    4
 118440000    2
 118450000    4
 118460000    3
 118470000    3
 118480000    3
 118490000    4
 118500000    2
 118510000    3
 118520000    5
 118530000    4
 118540000    3
 118550000    2
 118560000    3
 118570000    4
 118580000    3
 118590000    3
 118600000    3
 118610000    3
 118620000    6
 118630000    2
 118640000    7
 118650000    3
 118660000    4
 118670000    3
 118680000    2
 118690000    3
 118700000    3
 118710000    2
 118720000    2
 118730000    3
 118740000    4
 118750000    3
 118760000    5
 118770000    3
 118780000    4
 118790000    3
 118800000    3
 118810000    3
 118820000    3
 118830000    5
 118840000    3
 118850000    3
 118860000    3
 118870000    5
 118880000    5
 118890000    4
 118900000    3
 118910000    3
 118920000    3
 118930000    3
 118940000    4
 118950000    4
 118960000    4
 118970000    3
 118980000    3
 118990000    3
 119000000    3
 119010000    3
 119020000    4
 119030000    3
 119040000    2
 119050000    3
 119060000    3
 119070000    3
 119080000    3
 119090000    3
 119100000    4
 119110000    3
 119120000    3
 119130000    3
 119140000    4
 119150000    3
 119160000    3
 119170000    3
 119180000    2
 119190000    3
 119200000    4
 119210000    4
 119220000    3
 119230000    2
 119240000    3
 119250000    3
 119260000    3
 119270000    3
 119280000    4
 119290000    3
 119300000    3
 119310000    3
 119320000    3
 119330000    2
 119340000    3
 119350000    2
 119360000    3
 119370000    3
 119380000    3
 119390000    3
 119400000    2
 119410000    4
 119420000    5
 119430000    4
 119440000    4
 119450000    2
 119460000    6
 119470000    4
 119480000    2
 119490000    3
 119500000    4
 119510000    2
 119520000    3
 119530000    3
 119540000    3
 119550000    3
 119560000    2
 119570000    3
 119580000    5
 119590000    3
 119600000    3
 119610000    3
 119620000    2
 119630000    3
 119640000    3
 119650000    3
 119660000    3
 119670000    3
 119680000    2
 119690000    2
 119700000    4
 119710000    4
 119720000    7
 119730000    4
 119740000    4
 119750000    2
 119760000    3
 119770000    2
 119780000    4
 119790000    2
 119800000    3
 119810000    1
 119820000    3
 119830000    2
 119840000    3
 119850000    3
 119860000    3
 119870000    3
 119880000    3
 119890000    3
 119900000    3
 119910000    3
 119920000    2
 119930000    3
 119940000    2
 119950000    2
 119960000    3
 119970000    2
 119980000    3
 119990000    3
 120000000    3
 120010000    2
 120020000    3
 120030000    3
 120040000    2
 120050000    3
 120060000    3
 120070000    4
 120080000    3
 120090000    3
 120100000    3
 120110000    2
 120120000    4
 120130000    3
 120140000    3
 120150000    4
 120160000    4
 120170000    3
 120180000    2
 120190000    3
 120200000    3
 120210000    3
 120220000    4
 120230000    3
 120240000    3
 120250000    4
 120260000    3
 120270000    3
 120280000    3
 120290000    2
 120300000    5
 120310000    3
 120320000    3
 120330000    3
 120340000    2
 120350000    3
 120360000    3
 120370000    4
 120380000    3
 120390000    3
 120400000    5
 120410000    3
 120420000    5
 120430000    3
 120440000    4
 120450000    3
 120460000    3
 120470000    3
 120480000    4
 120490000    5
 120500000    3
 120510000    3
 120520000    3
 120530000    2
 120540000    3
 120550000    3
 120560000    4
 120570000    5
 120580000    4
 120590000    5
 120600000    4
 120610000    3
 120620000    3
 120630000    4
 120640000    4
 120650000    4
 120660000    4
 120670000    2
 120680000    4
 120690000    4
 120700000    5
 120710000    4
 120720000    5
 120730000    4
 120740000    3
 120750000    6
 120760000    2
 120770000    3
 120780000    4
 120790000    4
 120800000    3
 120810000    5
 120820000    2
 120830000    4
 120840000    4
 120850000    4
 120860000    3
 120870000    3
 120880000    4
 120890000    4
 120900000    3
 120910000    4
 120920000    4
 120930000    5
 120940000    4
 120950000    4
 120960000    4
 120970000    3
 120980000    4
 120990000    2
 121000000    3
 121010000    4
 121020000    3
 121030000    4
 121040000    3
 121050000    3
 121060000    3
 121070000    3
 121080000    4
 121090000    5
 121100000    3
 121110000    3
 121120000    3
 121130000    3
 121140000    3
 121150000    2
 121160000    3
 121170000    3
 121180000    2
 121190000    4
 121200000    4
 121210000    5
 121220000    7
 121230000    5
 121240000    5
 121250000    3
 121260000    5
 121270000    5
 121280000    4
 121290000    2
 121300000    3
 121310000    3
 121320000    3
 121330000    3
 121340000    4
 121350000    3
 121360000    3
 121370000    3
 121380000    2
 121390000    2
 121400000    3
 121410000    2
 121420000    3
 121430000    3
 121440000    5
 121450000    5
 121460000    2
 121470000    3
 121480000    3
 121490000    3
 121500000    3
 121510000    2
 121520000    4
 121530000    5
 121540000    4
 121550000    3
 121560000    3
 121570000    4
 121580000    3
 121590000    3
 121600000    3
 121610000    3
 121620000    5
 121630000    3
 121640000    3
 121650000    2
 121660000    4
 121670000    3
 121680000    3
 121690000    3
 121700000    5
 121710000    3
 121720000    3
 121730000    3
 121740000    5
 121750000    4
 121760000    3
 121770000    3
 121780000    4
 121790000    4
 121800000    2
 121810000    3
 121820000    4
 121830000    4
 121840000    3
 121850000    3
 121860000    3
 121870000    2
 121880000    3
 121890000    3
 121900000    3
 121910000    3
 121920000    4
 121930000    3
 121940000    3
 121950000    3
 121960000    6
 121970000    3
 121980000    3
 121990000    3
 122000000    2
 122010000    3
 122020000    3
 122030000    3
 122040000    3
 122050000    3
 122060000    3
 122070000    3
 122080000    4
 122090000    4
 122100000    3
 122110000    3
 122120000    3
 122130000    3
 122140000    3
 122150000    5
 122160000    3
 122170000    3
 122180000    3
 122190000    3
 122200000    2
 122210000    3
 122220000    5
 122230000    3
 122240000    4
 122250000    4
 122260000    5
 122270000    3
 122280000    3
 122290000    3
 122300000    4
 122310000    3
 122320000    4
 122330000    3
 122340000    4
 122350000    3
 122360000    3
 122370000    5
 122380000    3
 122390000    3
 122400000    4
 122410000    4
 122420000    3
 122430000    3
 122440000    2
 122450000    3
 122460000    3
 122470000   12
 122480000    3
 122490000    3
 122500000    3
 122510000    2
 122520000    3
 122530000    3
 122540000    3
 122550000    3
 122560000    4
 122570000    3
 122580000    3
 122590000    3
 122600000    3
 122610000    3
 122620000    4
 122630000    4
 122640000    2
 122650000    4
 122660000    2
 122670000   12
 122680000    9
 122690000   11
 122700000    9
 122710000    3
 122720000    3
 122730000    3
 122740000    4
 122750000    3
 122760000    3
 122770000    4
 122780000    2
 122790000    4
 122800000    3
 122810000    4
 122820000    3
 122830000    4
 122840000    3
 122850000    3
 122860000    3
 122870000    3
 122880000    3
 122890000    3
 122900000    3
 122910000    4
 122920000    2
 122930000    3
 122940000    2
 122950000    2
 122960000    3
 122970000    3
 122980000    3
 122990000    4
 123000000    3
 123010000    3
 123020000    3
 123030000    3
 123040000    3
 123050000    4
 123060000    2
 123070000    2
 123080000    2
 123090000    3
 123100000    2
 123110000    1
 123120000    3
 123130000    5
 123140000    3
 123150000    4
 123160000    4
 123170000    4
 123180000    4
 123190000    3
 123200000    5
 123210000    3
 123220000    5
 123230000    4
 123240000    4
 123250000    4
 123260000    3
 123270000    5
 123280000    3
 123290000    3
 123300000    3
 123310000    3
 123320000    4
 123330000    3
 123340000    2
 123350000    3
 123360000    3
 123370000    3
 123380000    3
 123390000    3
 123400000    3
 123410000    4
 123420000    3
 123430000    4
 123440000    3
 123450000    2
 123460000    3
 123470000    3
 123480000    3
 123490000    2
 123500000    3
 123510000    3
 123520000    3
 123530000    5
 123540000    3
 123550000    3
 123560000    2
 123570000    4
 123580000    3
 123590000    3
 123600000    2
 123610000    3
 123620000    2
 123630000    3
 123640000    4
 123650000    4
 123660000    5
 123670000    3
 123680000    4
 123690000    3
 123700000    2
 123710000    5
 123720000    5
 123730000    3
 123740000    3
 123750000    4
 123760000    4
 123770000    4
 123780000    2
 123790000    3
 123800000    3
 123810000    2
 123820000    4
 123830000    3
 123840000    3
 123850000    2
 123860000    3
 123870000    3
 123880000    3
 123890000    3
 123900000    4
 123910000    3
 123920000    6
 123930000    4
 123940000    3
 123950000    5
 123960000    3
 123970000    3
 123980000    4
 123990000    4
 124000000    4
 124010000    3
 124020000    4
 124030000    3
 124040000    4
 124050000    2
 124060000    3
 124070000    3
 124080000    3
 124090000    3
 124100000    3
 124110000    4
 124120000    3
 124130000    3
 124140000    3
 124150000    4
 124160000    3
 124170000    3
 124180000    3
 124190000    6
 124200000    2
 124210000    3
 124220000    8
 124230000    5
 124240000    3
 124250000    2
 124260000    3
 124270000    3
 124280000    4
 124290000    3
 124300000    3
 124310000    2
 124320000    3
 124330000    5
 124340000    3
 124350000    5
 124360000    2
 124370000    5
 124380000    3
 124390000    4
 124400000    4
 124410000    3
 124420000    3
 124430000    4
 124440000    4
 124450000    3
 124460000    3
 124470000    3
 124480000    3
 124490000    4
 124500000    4
 124510000    4
 124520000    2
 124530000    4
 124540000    2
 124550000    3
 124560000    7
 124570000    8
 124580000    4
 124590000   11
 124600000    6
 124610000    3
 124620000    4
 124630000    3
 124640000    4
 124650000    3
 124660000    4
 124670000    3
 124680000    4
 124690000    3
 124700000    3
 124710000    5
 124720000    4
 124730000    4
 124740000    4
 124750000    6
 124760000    5
 124770000    5
 124780000    4
 124790000    3
 124800000    2
 124810000    3
 124820000    2
 124830000    5
 124840000    3
 124850000    5
 124860000    3
 124870000    4
 124880000    4
 124890000    3
 124900000    5
 124910000    2
 124920000    5
 124930000    4
 124940000    3
 124950000    3
 124960000    4
 124970000    4
 124980000    3
 124990000    3
 125000000    3
 125010000    3
 125020000    3
 125030000    2
 125040000    3
 125050000    2
 125060000    3
 125070000    3
 125080000    3
 125090000    3
 125100000    3
 125110000    3
 125120000    2
 125130000    3
 125140000    4
 125150000    3
 125160000    3
 125170000    3
 125180000    3
 125190000    4
 125200000    3
 125210000    3
 125220000    3
 125230000    3
 125240000    3
 125250000    3
 125260000    3
 125270000    3
 125280000    2
 125290000    3
 125300000    3
 125310000    3
 125320000    3
 125330000    4
 125340000    2
 125350000    3
 125360000    3
 125370000    4
 125380000    3
 125390000    3
 125400000    4
 125410000    4
 125420000    3
 125430000    2
 125440000    2
 125450000    5
 125460000    3
 125470000    4
 125480000    3
 125490000    2
 125500000    3
 125510000    2
 125520000    3
 125530000    3
 125540000    3
 125550000    3
 125560000    4
 125570000    3
 125580000    5
 125590000    3
 125600000    3
 125610000    5
 125620000   15
 125630000   14
 125640000   14
 125650000   16
 125660000   15
 125670000   16
 125680000   14
 125690000   16
 125700000    2
 125710000    3
 125720000    3
 125730000    3
 125740000    3
 125750000    2
 125760000    2
 125770000    4
 125780000    2
 125790000    3
 125800000    3
 125810000    2
 125820000    3
 125830000    4
 125840000    4
 125850000    2
 125860000    3
 125870000    4
 125880000    3
 125890000    2
 125900000    2
 125910000    3
 125920000    3
 125930000    3
 125940000    3
 125950000    3
 125960000    3
 125970000    3
 125980000    2
 125990000    3
 126000000    3
 126010000    2
 126020000    4
 126030000    2
 126040000    2
 126050000    3
 126060000    4
 126070000    3
 126080000    3
 126090000    3
 126100000    4
 126110000    4
 126120000    4
 126130000    3
 126140000    4
 126150000    3
 126160000    5
 126170000    3
 126180000    5
 126190000    4
 126200000    5
 126210000    3
 126220000    4
 126230000    3
 126240000    3
 126250000    4
 126260000    1
 126270000    3
 126280000    2
 126290000    3
 126300000    4
 126310000   13
 126320000    6
 126330000    6
 126340000    3
 126350000    3
 126360000    2
 126370000    2
 126380000    2
 126390000    3
 126400000    2
 126410000    3
 126420000    4
 126430000    3
 126440000    2
 126450000    3
 126460000    3
 126470000    3
 126480000   11
 126490000    6
 126500000    3
 126510000    3
 126520000    4
 126530000    3
 126540000    4
 126550000    3
 126560000    3
 126570000    5
 126580000    3
 126590000    4
 126600000    4
 126610000    3
 126620000    3
 126630000    3
 126640000    3
 126650000    3
 126660000    2
 126670000    3
 126680000    3
 126690000    3
 126700000    3
 126710000    3
 126720000    3
 126730000    3
 126740000    3
 126750000    3
 126760000    4
 126770000    4
 126780000    2
 126790000    3
 126800000    4
 126810000   16
 126820000   18
 126830000   19
 126840000    5
 126850000    2
 126860000    4
 126870000    4
 126880000    4
 126890000    6
 126900000    3
 126910000    4
 126920000    4
 126930000    5
 126940000    3
 126950000    3
 126960000    3
 126970000    4
 126980000    4
 126990000    3
 127000000    2
 127010000    4
 127020000    4
 127030000    4
 127040000    3
 127050000    3
 127060000    7
 127070000    3
 127080000    3
 127090000    2
 127100000    4
 127110000    3
 127120000    2
 127130000    4
 127140000    3
 127150000    3
 127160000    4
 127170000    2
 127180000    3
 127190000    3
 127200000    2
 127210000    3
 127220000    3
 127230000    3
 127240000    3
 127250000    4
 127260000    4
 127270000    3
 127280000    5
 127290000    2
 127300000    7
 127310000    4
 127320000    4
 127330000    2
 127340000    3
 127350000    4
 127360000    4
 127370000    4
 127380000    3
 127390000    3
 127400000    2
 127410000    9
 127420000    4
 127430000    2
 127440000    3
 127450000    2
 127460000    4
 127470000    3
 127480000    3
 127490000    4
 127500000    5
 127510000    2
 127520000    3
 127530000    3
 127540000    3
 127550000    3
 127560000    4
 127570000    3
 127580000    3
 127590000    3
 127600000    2
 127610000    6
 127620000   10
 127630000   21
 127640000    5
 127650000    4
 127660000    2
 127670000    4
 127680000    3
 127690000    4
 127700000    3
 127710000    2
 127720000    4
 127730000    5
 127740000    2
 127750000    5
 127760000    3
 127770000    4
 127780000    5
 127790000    3
 127800000    4
 127810000    3
 127820000    5
 127830000    3
 127840000    2
 127850000    4
 127860000    3
 127870000    4
 127880000    3
 127890000    3
 127900000    2
 127910000    4
 127920000    3
 127930000    4
 127940000    2
 127950000    6
 127960000    4
 127970000    3
 127980000    3
 127990000    3
 128000000    3
 128010000    3
 128020000    3
 128030000    4
 128040000    2
 128050000    2
 128060000    4
 128070000    2
 128080000    3
 128090000    3
 128100000    3
 128110000    4
 128120000    2
 128130000    3
 128140000    2
 128150000    4
 128160000    3
 128170000    3
 128180000    7
 128190000    3
 128200000    4
 128210000    3
 128220000    3
 128230000    3
 128240000    3
 128250000    3
 128260000    3
 128270000    3
 128280000    3
 128290000    3
 128300000    3
 128310000    4
 128320000    4
 128330000    4
 128340000    5
 128350000    5
 128360000    5
 128370000    6
 128380000    5
 128390000    3
 128400000    5
 128410000    4
 128420000    5
 128430000    5
 128440000    3
 128450000    5
 128460000    3
 128470000    4
 128480000    4
 128490000    4
 128500000    5
 128510000    4
 128520000    4
 128530000    4
 128540000    4
 128550000    2
 128560000    5
 128570000    3
 128580000    5
 128590000    4
 128600000    3
 128610000    5
 128620000    4
 128630000    4
 128640000    3
 128650000    4
 128660000    3
 128670000    3
 128680000    2
 128690000    3
 128700000    3
 128710000    3
 128720000    3
 128730000    3
 128740000    3
 128750000    3
 128760000    3
 128770000    3
 128780000    3
 128790000    3
 128800000    4
 128810000    4
 128820000    5
 128830000    3
 128840000    3
 128850000    5
 128860000    3
 128870000    2
 128880000    3
 128890000    3
 128900000    3
 128910000    3
 128920000    3
 128930000    3
 128940000    3
 128950000    3
 128960000    3
 128970000    4
 128980000    3
 128990000    2
 129000000    3
 129010000    4
 129020000    4
 129030000    5
 129040000    4
 129050000    4
 129060000    3
 129070000    4
 129080000    4
 129090000    3
 129100000    4
 129110000    2
 129120000    4
 129130000    3
 129140000    2
 129150000    3
 129160000    4
 129170000    3
 129180000    3
 129190000    3
 129200000    3
 129210000    3
 129220000    3
 129230000    4
 129240000    4
 129250000    4
 129260000    7
 129270000    5
 129280000    8
 129290000    4
 129300000    4
 129310000    3
 129320000    2
 129330000    3
 129340000    3
 129350000   13
 129360000    5
 129370000    3
 129380000    3
 129390000    2
 129400000    3
 129410000    3
 129420000    4
 129430000    2
 129440000    3
 129450000    2
 129460000    3
 129470000    4
 129480000    4
 129490000    4
 129500000    2
 129510000    3
 129520000    4
 129530000    3
 129540000    3
 129550000    3
 129560000    4
 129570000    4
 129580000    3
 129590000    3
 129600000    3
 129610000    3
 129620000    5
 129630000    5
 129640000    4
 129650000    5
 129660000    4
 129670000    4
 129680000    3
 129690000    3
 129700000    3
 129710000    4
 129720000    3
 129730000    3
 129740000    3
 129750000    4
 129760000    3
 129770000    3
 129780000    5
 129790000    4
 129800000    5
 129810000    3
 129820000    3
 129830000    3
 129840000    3
 129850000    3
 129860000    3
 129870000    4
 129880000    2
 129890000    3
 129900000    2
 129910000    2
 129920000    4
 129930000    3
 129940000    4
 129950000    5
 129960000    5
 129970000    5
 129980000    5
 129990000    8
 130000000    4
 130010000    6
 130020000    5
 130030000    4
 130040000    2
 130050000    2
 130060000    5
 130070000    4
 130080000    8
 130090000    5
 130100000    4
 130110000    5
 130120000    5
 130130000    3
 130140000    5
 130150000    3
 130160000    7
 130170000    7
 130180000    5
 130190000    5
 130200000    4
 130210000    4
 130220000    7
 130230000    4
 130240000    3
 130250000    3
 130260000    3
 130270000    3
 130280000    3
 130290000    4
 130300000    3
 130310000    3
 130320000    4
 130330000    4
 130340000    4
 130350000    5
 130360000    5
 130370000    8
 130380000    4
 130390000    7
 130400000    7
 130410000    2
 130420000    4
 130430000    4
 130440000    4
 130450000    3
 130460000    3
 130470000    4
 130480000    3
 130490000    3
 130500000    4
 130510000    3
 130520000    3
 130530000    5
 130540000    5
 130550000    3
 130560000    3
 130570000    5
 130580000    4
 130590000    2
 130600000    4
 130610000    3
 130620000    4
 130630000    9
 130640000    4
 130650000    5
 130660000    4
 130670000    5
 130680000    4
 130690000    4
 130700000    3
 130710000    7
 130720000   15
 130730000   20
 130740000    4
 130750000    2
 130760000    5
 130770000    4
 130780000    4
 130790000    2
 130800000    4
 130810000    2
 130820000    4
 130830000    5
 130840000    4
 130850000    4
 130860000    4
 130870000    3
 130880000    4
 130890000    4
 130900000    4
 130910000    5
 130920000    5
 130930000    5
 130940000    5
 130950000    4
 130960000    5
 130970000    4
 130980000    6
 130990000    3
 131000000    2
 131010000    4
 131020000    3
 131030000    3
 131040000    2
 131050000    4
 131060000    3
 131070000    3
 131080000    3
 131090000    3
 131100000    3
 131110000    5
 131120000    4
 131130000    5
 131140000    4
 131150000    4
 131160000    4
 131170000    4
 131180000    5
 131190000    4
 131200000    4
 131210000    5
 131220000    6
 131230000    8
 131240000    4
 131250000    7
 131260000    4
 131270000    5
 131280000    5
 131290000    7
 131300000    5
 131310000    5
 131320000    3
 131330000    4
 131340000    4
 131350000    4
 131360000    7
 131370000    4
 131380000    7
 131390000    6
 131400000    5
 131410000    4
 131420000    7
 131430000    4
 131440000    4
 131450000    2
 131460000    2
 131470000    3
 131480000    4
 131490000    4
 131500000    4
 131510000    4
 131520000    6
 131530000    3
 131540000    6
 131550000    3
 131560000    7
 131570000   11
 131580000    4
 131590000    4
 131600000    5
 131610000    4
 131620000   11
 131630000    6
 131640000    4
 131650000    4
 131660000    3
 131670000    4
 131680000    4
 131690000    2
 131700000    7
 131710000    5
 131720000    5
 131730000    3
 131740000    3
 131750000    5
 131760000    4
 131770000    5
 131780000    4
 131790000    5
 131800000    5
 131810000    4
 131820000    4
 131830000    3
 131840000    5
 131850000    4
 131860000    4
 131870000    3
 131880000    4
 131890000    3
 131900000    3
 131910000    4
 131920000    3
 131930000    4
 131940000    3
 131950000    5
 131960000    3
 131970000    4
 131980000    4
 131990000    2
 132000000    3
 132010000    3
 132020000    4
 132030000    4
 132040000    3
 132050000    5
 132060000    2
 132070000    2
 132080000    4
 132090000    4
 132100000    4
 132110000    4
 132120000    3
 132130000    4
 132140000    4
 132150000    4
 132160000    5
 132170000    5
 132180000    4
 132190000    3
 132200000    2
 132210000    3
 132220000    4
 132230000    8
 132240000   18
 132250000    4
 132260000    4
 132270000    4
 132280000    4
 132290000    4
 132300000    5
 132310000    8
 132320000    5
 132330000    6
 132340000    3
 132350000    3
 132360000    9
 132370000   16
 132380000   15
 132390000   17
 132400000   19
 132410000   21
 132420000   22
 132430000    5
 132440000    4
 132450000    4
 132460000    5
 132470000    4
 132480000   11
 132490000   19
 132500000   17
 132510000   18
 132520000   13
 132530000   19
 132540000   19
 132550000   19
 132560000   22
 132570000   16
 132580000   19
 132590000   19
 132600000   14
 132610000   17
 132620000   22
 132630000   20
 132640000   19
 132650000   22
 132660000   17
 132670000   14
 132680000   19
 132690000   13
 132700000   19
 132710000   18
 132720000   19
 132730000   12
 132740000    4
 132750000    4
 132760000    3
 132770000    3
 132780000    3
 132790000    4
 132800000    4
 132810000    3
 132820000    3
 132830000    3
 132840000    3
 132850000    3
 132860000    3
 132870000    4
 132880000    4
 132890000    5
 132900000    4
 132910000    5
 132920000    5
 132930000    5
 132940000    4
 132950000    4
 132960000    3
 132970000    4
 132980000    3
 132990000    5
 133000000    5
 133010000    5
 133020000    4
 133030000    5
 133040000    5
 133050000    4
 133060000    3
 133070000    5
 133080000    4
 133090000    9
 133100000   12
 133110000   13
 133120000   13
 133130000    9
 133140000    3
 133150000    3
 133160000    3
 133170000    3
 133180000    4
 133190000    5
 133200000    3
 133210000    4
 133220000    7
 133230000    3
 133240000    5
 133250000    3
 133260000    3
 133270000    3
 133280000    4
 133290000    3
 133300000    5
 133310000    5
 133320000    3
 133330000    3
 133340000    3
 133350000    2
 133360000    4
 133370000    3
 133380000    8
 133390000   10
 133400000    4
 133410000    4
 133420000    3
 133430000    4
 133440000    4
 133450000    4
 133460000    5
 133470000    6
 133480000   11
 133490000   15
 133500000    7
 133510000    4
 133520000    3
 133530000    6
 133540000    5
 133550000    4
 133560000    5
 133570000    3
 133580000    5
 133590000    3
 133600000    3
 133610000    7
 133620000    4
 133630000    2
 133640000    3
 133650000    3
 133660000    3
 133670000    4
 133680000   14
 133690000    6
 133700000    8
 133710000    4
 133720000    4
 133730000    2
 133740000    4
 133750000    3
 133760000    2
 133770000    3
 133780000    4
 133790000    3
 133800000    7
 133810000    3
 133820000    8
 133830000   10
 133840000   16
 133850000   12
 133860000   15
 133870000   18
 133880000   15
 133890000    8
 133900000   18
 133910000    9
 133920000   19
 133930000   11
 133940000   16
 133950000   14
 133960000   15
 133970000   11
 133980000   10
 133990000   10
 134000000   18
 134010000   17
 134020000   16
 134030000   13
 134040000   12
 134050000   19
 134060000   19
 134070000   22
 134080000   22
 134090000   24
 134100000   22
 134110000   26
 134120000   18
 134130000   24
 134140000    3
 134150000    4
 134160000    5
 134170000    7
 134180000    3
 134190000    2
 134200000    2
 134210000    2
 134220000    2
 134230000    3
 134240000    3
 134250000    4
 134260000    4
 134270000    2
 134280000    1
 134290000    2
 134300000    3
 134310000    3
 134320000    6
 134330000    3
 134340000    5
 134350000    2
 134360000    4
 134370000    5
 134380000    5
 134390000    4
 134400000    7
 134410000    4
 134420000    4
 134430000    3
 134440000    5
 134450000    2
 134460000    2
 134470000    2
 134480000    3
 134490000    9
 134500000    3
 134510000    5
 134520000    3
 134530000   22
 134540000   20
 134550000    8
 134560000   16
 134570000    5
 134580000    4
 134590000    7
 134600000    4
 134610000    5
 134620000    3
 134630000    2
 134640000    4
 134650000    4
 134660000    4
 134670000    5
 134680000    4
 134690000    5
 134700000    4
 134710000    3
 134720000    4
 134730000    3
 134740000    3
 134750000    4
 134760000    2
 134770000    2
 134780000    4
 134790000    3
 134800000    3
 134810000    3
 134820000    4
 134830000    3
 134840000    3
 134850000    3
 134860000    3
 134870000    4
 134880000    3
 134890000    2
 134900000    8
 134910000   13
 134920000   10
 134930000   15
 134940000   15
 134950000   17
 134960000   14
 134970000   15
 134980000   18
 134990000   15
 135000000   16
 135010000    7
 135020000    3
 135030000    8
 135040000    5
 135050000    3
 135060000    3
 135070000    4
 135080000   12
 135090000   13
 135100000   19
 135110000   14
 135120000   13
 135130000    5
 135140000    3
 135150000    4
 135160000   15
 135170000    3
 135180000    3
 135190000    4
 135200000    3
 135210000    3
 135220000    3
 135230000    3
 135240000    3
 135250000    3
 135260000    3
 135270000    3
 135280000    3
 135290000    3
 135300000    4
 135310000    2
 135320000    3
 135330000    5
 135340000    4
 135350000    3
 135360000    3
 135370000    3
 135380000    3
 135390000    4
 135400000    4
 135410000    3
 135420000    3
 135430000    4
 135440000    4
 135450000    4
 135460000    3
 135470000    4
 135480000    4
 135490000    3
 135500000    3
 135510000    3
 135520000    4
 135530000    6
 135540000    4
 135550000    2
 135560000    3
 135570000    6
 135580000    3
 135590000    4
 135600000    6
 135610000    4
 135620000    4
 135630000    3
 135640000    3
 135650000    4
 135660000    3
 135670000    3
 135680000    3
 135690000    3
 135700000    4
 135710000    3
 135720000    3
 135730000    5
 135740000    4
 135750000    4
 135760000    4
 135770000    4
 135780000    4
 135790000    3
 135800000    3
 135810000    4
 135820000    3
 135830000    3
 135840000    4
 135850000    3
 135860000    3
 135870000    3
 135880000    3
 135890000    5
 135900000    5
 135910000    4
 135920000    2
 135930000    3
 135940000    3
 135950000    4
 135960000    4
 135970000    4
 135980000    3
 135990000    4
 136000000    2
 136010000    5
 136020000    4
 136030000    3
 136040000    2
 136050000    4
 136060000    3
 136070000    4
 136080000    3
 136090000    4
 136100000    4
 136110000    5
 136120000    4
 136130000    5
 136140000    5
 136150000    4
 136160000    2
 136170000    2
 136180000    3
 136190000    3
 136200000    5
 136210000    3
 136220000    5
 136230000    3
 136240000    4
 136250000    4
 136260000    5
 136270000    4
 136280000    5
 136290000    4
 136300000    3
 136310000    3
 136320000    5
 136330000    4
 136340000    3
 136350000    5
 136360000    4
 136370000    7
 136380000    3
 136390000    4
 136400000    5
 136410000    4
 136420000    4
 136430000    4
 136440000    3
 136450000    3
 136460000    5
 136470000    4
 136480000    2
 136490000    4
 136500000    5
 136510000    5
 136520000    3
 136530000    5
 136540000    5
 136550000    4
 136560000    4
 136570000    3
 136580000    4
 136590000    4
 136600000    2
 136610000    5
 136620000    5
 136630000    4
 136640000    4
 136650000    3
 136660000    4
 136670000    4
 136680000    7
 136690000    7
 136700000   10
 136710000    5
 136720000    4
 136730000    5
 136740000   15
 136750000    1
 136760000    3
 136770000    4
 136780000    3
 136790000    3
 136800000    3
 136810000    3
 136820000    3
 136830000    4
 136840000    5
 136850000    3
 136860000    3
 136870000    2
 136880000    3
 136890000    4
 136900000    3
 136910000    3
 136920000    3
 136930000    4
 136940000    2
 136950000    2
 136960000    5
 136970000    3
 136980000    2
 136990000    3
 137000000    3
 137010000    3
 137020000    3
 137030000    4
 137040000    2
 137050000    4
 137060000    2
 137070000    4
 137080000    3
 137090000    3
 137100000    2
 137110000    3
 137120000    4
 137130000    6
 137140000    5
 137150000    4
 137160000    5
 137170000    3
 137180000    4
 137190000    3
 137200000    4
 137210000    4
 137220000    2
 137230000    3
 137240000    3
 137250000    3
 137260000    4
 137270000    4
 137280000    5
 137290000    3
 137300000    5
 137310000    4
 137320000    4
 137330000    1
 137340000    4
 137350000    4
 137360000    4
 137370000    5
 137380000    7
 137390000    7
 137400000    5
 137410000    4
 137420000    5
 137430000    5
 137440000    5
 137450000    4
 137460000    4
 137470000    4
 137480000    4
 137490000    5
 137500000    5
 137510000    4
 137520000    7
 137530000    7
 137540000    7
 137550000    5
 137560000   18
 137570000   11
 137580000    7
 137590000   20
 137600000   17
 137610000   16
 137620000    5
 137630000   14
 137640000    4
 137650000   11
 137660000   15
 137670000    5
 137680000    3
 137690000    4
 137700000    6
 137710000    5
 137720000    5
 137730000    3
 137740000    4
 137750000    4
 137760000    2
 137770000    3
 137780000    4
 137790000    3
 137800000    3
 137810000    4
 137820000    3
 137830000    3
 137840000   15
 137850000   14
 137860000   13
 137870000    4
 137880000    2
 137890000    4
 137900000    3
 137910000    3
 137920000    3
 137930000    2
 137940000    3
 137950000    3
 137960000    3
 137970000    3
 137980000    3
 137990000    4
 138000000    3
 138010000    3
 138020000    4
 138030000    2
 138040000    3
 138050000    4
 138060000    4
 138070000    2
 138080000    3
 138090000    3
 138100000    4
 138110000    4
 138120000    3
 138130000    4
 138140000    4
 138150000    4
 138160000    2
 138170000    3
 138180000    3
 138190000    4
 138200000    3
 138210000    4
 138220000    2
 138230000    3
 138240000    5
 138250000    4
 138260000    3
 138270000    4
 138280000    4
 138290000    5
 138300000    4
 138310000    2
 138320000    3
 138330000    4
 138340000    4
 138350000    3
 138360000    3
 138370000    5
 138380000    3
 138390000    4
 138400000    5
 138410000    4
 138420000    3
 138430000    3
 138440000    3
 138450000    4
 138460000    4
 138470000    7
 138480000    4
 138490000    3
 138500000    3
 138510000    5
 138520000    3
 138530000    4
 138540000    3
 138550000    4
 138560000    4
 138570000    4
 138580000    3
 138590000    2
 138600000    3
 138610000   10
 138620000    2
 138630000    4
 138640000    3
 138650000    4
 138660000    4
 138670000    5
 138680000   10
 138690000    5
 138700000    2
 138710000    7
 138720000    4
 138730000    5
 138740000    3
 138750000    3
 138760000    2
 138770000    3
 138780000    4
 138790000    3
 138800000    2
 138810000    4
 138820000    3
 138830000    5
 138840000    2
 138850000    3
 138860000    2
 138870000    3
 138880000    5
 138890000   15
 138900000    4
 138910000    3
 138920000    4
 138930000    2
 138940000    5
 138950000    7
 138960000    4
 138970000    3
 138980000    4
 138990000    5
 139000000    4
 139010000    5
 139020000    4
 139030000    3
 139040000    4
 139050000    3
 139060000    3
 139070000    3
 139080000    2
 139090000    4
 139100000    4
 139110000    7
 139120000    3
 139130000    3
 139140000    2
 139150000    3
 139160000    4
 139170000    6
 139180000    4
 139190000    4
 139200000    4
 139210000    4
 139220000    5
 139230000    5
 139240000    4
 139250000    4
 139260000    5
 139270000    5
 139280000    3
 139290000    5
 139300000    4
 139310000    3
 139320000    5
 139330000    3
 139340000    3
 139350000    5
 139360000    3
 139370000    5
 139380000    3
 139390000    5
 139400000    3
 139410000    3
 139420000    3
 139430000    4
 139440000    4
 139450000    3
 139460000   19
 139470000   14
 139480000   10
 139490000    5
 139500000    5
 139510000    4
 139520000   10
 139530000    7
 139540000    5
 139550000    4
 139560000    4
 139570000    5
 139580000    4
 139590000    5
 139600000    3
 139610000    2
 139620000    3
 139630000    2
 139640000    2
 139650000    4
 139660000    3
 139670000    3
 139680000    3
 139690000    3
 139700000    2
 139710000    3
 139720000    3
 139730000    3
 139740000    3
 139750000    4
 139760000    3
 139770000    4
 139780000    3
 139790000    3
 139800000    4
 139810000    4
 139820000    3
 139830000    5
 139840000    3
 139850000    4
 139860000    4
 139870000    2
 139880000    4
 139890000    3
 139900000    4
 139910000    4
 139920000    5
 139930000    4
 139940000    1
 139950000    5
 139960000    4
 139970000    4
 139980000    4
 139990000    3
 140000000    3
 140010000    3
 140020000    3
 140030000    5
 140040000    8
 140050000    4
 140060000    4
 140070000    3
 140080000    3
 140090000    3
 140100000    3
 140110000    4
 140120000    3
 140130000    3
 140140000    3
 140150000    5
 140160000    3
 140170000    4
 140180000    2
 140190000    4
 140200000    3
 140210000    4
 140220000    3
 140230000    7
 140240000    4
 140250000    3
 140260000    4
 140270000    2
 140280000    3
 140290000    5
 140300000    5
 140310000    5
 140320000    4
 140330000    7
 140340000   19
 140350000   16
 140360000   12
 140370000    2
 140380000    1
 140390000    3
 140400000    3
 140410000    2
 140420000    4
 140430000    3
 140440000    3
 140450000    4
 140460000    3
 140470000    4
 140480000    7
 140490000    9
 140500000    3
 140510000    3
 140520000    5
 140530000    3
 140540000    4
 140550000    5
 140560000    4
 140570000    4
 140580000    4
 140590000    4
 140600000    5
 140610000    6
 140620000    6
 140630000    7
 140640000    5
 140650000    8
 140660000   17
 140670000   19
 140680000   22
 140690000   21
 140700000    5
 140710000    3
 140720000    5
 140730000    4
 140740000    5
 140750000    4
 140760000    2
 140770000    4
 140780000    7
 140790000    3
 140800000    4
 140810000    3
 140820000    3
 140830000    3
 140840000    5
 140850000    3
 140860000    3
 140870000    5
 140880000    3
 140890000    5
 140900000    5
 140910000    4
 140920000    7
 140930000    4
 140940000    5
 140950000    7
 140960000    7
 140970000    5
 140980000    6
 140990000    5
 141000000    8
 141010000    3
 141020000    4
 141030000    4
 141040000    5
 141050000    6
 141060000    3
 141070000    4
 141080000    5
 141090000    4
 141100000    5
 141110000    5
 141120000    8
 141130000    4
 141140000    4
 141150000    4
 141160000    4
 141170000    3
 141180000    4
 141190000   11
 141200000    5
 141210000    2
 141220000    4
 141230000    3
 141240000    4
 141250000    2
 141260000    3
 141270000    3
 141280000    3
 141290000    2
 141300000    4
 141310000    4
 141320000    2
 141330000    3
 141340000    3
 141350000    3
 141360000    3
 141370000    4
 141380000    4
 141390000    2
 141400000    3
 141410000    3
 141420000    3
 141430000    3
 141440000    3
 141450000    4
 141460000    3
 141470000    3
 141480000    3
 141490000    2
 141500000    3
 141510000    3
 141520000    2
 141530000    3
 141540000    3
 141550000    2
 141560000    3
 141570000    2
 141580000    3
 141590000    4
 141600000    3
 141610000    4
 141620000    3
 141630000    4
 141640000    3
 141650000    3
 141660000    3
 141670000    3
 141680000    3
 141690000    3
 141700000    2
 141710000    2
 141720000    3
 141730000    4
 141740000    4
 141750000    4
 141760000    3
 141770000    5
 141780000    5
 141790000    4
 141800000    4
 141810000    3
 141820000    5
 141830000    4
 141840000    5
 141850000    5
 141860000    5
 141870000    3
 141880000    3
 141890000    2
 141900000    2
 141910000    4
 141920000    3
 141930000    4
 141940000    6
 141950000    5
 141960000    3
 141970000    5
 141980000    4
 141990000    3
 142000000    5
 142010000    2
 142020000    3
 142030000    3
 142040000    7
 142050000    3
 142060000    5
 142070000    4
 142080000    4
 142090000    4
 142100000    4
 142110000    3
 142120000    2
 142130000    3
 142140000    3
 142150000    3
 142160000    4
 142170000    4
 142180000    4
 142190000    4
 142200000    4
 142210000    2
 142220000    4
 142230000    4
 142240000    3
 142250000    5
 142260000    5
 142270000    5
 142280000    5
 142290000    4
 142300000    4
 142310000    3
 142320000    5
 142330000    5
 142340000    6
 142350000    4
 142360000    3
 142370000    4
 142380000    4
 142390000    4
 142400000    4
 142410000    4
 142420000    3
 142430000    4
 142440000    2
 142450000    5
 142460000    5
 142470000    5
 142480000    3
 142490000    3
 142500000    3
 142510000    3
 142520000    4
 142530000    4
 142540000    4
 142550000    3
 142560000    4
 142570000    4
 142580000    3
 142590000    3
 142600000    4
 142610000    4
 142620000    2
 142630000    2
 142640000    3
 142650000    4
 142660000    3
 142670000    4
 142680000    6
 142690000   14
 142700000    6
 142710000   16
 142720000   17
 142730000   14
 142740000   16
 142750000    4
 142760000    4
 142770000   20
 142780000    2
 142790000    7
 142800000    4
 142810000    4
 142820000    3
 142830000    4
 142840000    3
 142850000    3
 142860000    4
 142870000    4
 142880000    3
 142890000    6
 142900000    2
 142910000    3
 142920000    3
 142930000    3
 142940000    3
 142950000    3
 142960000    4
 142970000    3
 142980000    4
 142990000    3
 143000000    5
 143010000    4
 143020000    4
 143030000    4
 143040000    4
 143050000    4
 143060000    5
 143070000    4
 143080000    4
 143090000    3
 143100000    3
 143110000    2
 143120000    2
 143130000    5
 143140000   11
 143150000    5
 143160000    4
 143170000    3
 143180000    3
 143190000    3
 143200000    4
 143210000    3
 143220000    4
 143230000    3
 143240000    4
 143250000    5
 143260000    3
 143270000    3
 143280000    5
 143290000    4
 143300000    3
 143310000    3
 143320000    3
 143330000    3
 143340000    4
 143350000    3
 143360000    3
 143370000    3
 143380000    5
 143390000    3
 143400000    4
 143410000    3
 143420000    4
 143430000    4
 143440000    4
 143450000    3
 143460000    3
 143470000    2
 143480000    3
 143490000    3
 143500000    3
 143510000    2
 143520000    4
 143530000    3
 143540000    2
 143550000    4
 143560000    3
 143570000    3
 143580000    3
 143590000    2
 143600000    3
 143610000    2
 143620000    2
 143630000    4
 143640000    5
 143650000    7
 143660000    4
 143670000    5
 143680000    3
 143690000    3
 143700000    5
 143710000    5
 143720000    3
 143730000    5
 143740000    4
 143750000    3
 143760000    2
 143770000    3
 143780000    3
 143790000    4
 143800000    3
 143810000    4
 143820000    3
 143830000    8
 143840000    5
 143850000    3
 143860000    4
 143870000    5
 143880000    5
 143890000    5
 143900000    5
 143910000    5
 143920000    8
 143930000    4
 143940000    5
 143950000    5
 143960000    4
 143970000    3
 143980000    4
 143990000    3
 144000000    4
 144010000    3
 144020000    3
 144030000    3
 144040000    4
 144050000    3
 144060000    5
 144070000    3
 144080000    2
 144090000    4
 144100000    3
 144110000    5
 144120000   15
 144130000    7
 144140000    3
 144150000    6
 144160000    3
 144170000    3
 144180000    3
 144190000    3
 144200000    8
 144210000    5
 144220000    4
 144230000    3
 144240000    4
 144250000    4
 144260000    5
 144270000    3
 144280000    3
 144290000    3
 144300000    5
 144310000    4
 144320000    3
 144330000    2
 144340000    5
 144350000    5
 144360000    3
 144370000    5
 144380000    7
 144390000    5
 144400000    3
 144410000    2
 144420000    3
 144430000    5
 144440000    3
 144450000    4
 144460000   10
 144470000    3
 144480000    4
 144490000    2
 144500000    3
 144510000    4
 144520000    3
 144530000    4
 144540000    3
 144550000    4
 144560000    2
 144570000    3
 144580000    3
 144590000    4
 144600000    5
 144610000    4
 144620000    4
 144630000    3
 144640000    3
 144650000    3
 144660000    3
 144670000    3
 144680000    2
 144690000    9
 144700000   14
 144710000   19
 144720000   16
 144730000   15
 144740000   11
 144750000    4
 144760000    4
 144770000    4
 144780000    4
 144790000    4
 144800000    2
 144810000    7
 144820000    2
 144830000    3
 144840000    4
 144850000    3
 144860000    1
 144870000    3
 144880000    3
 144890000    4
 144900000    3
 144910000    3
 144920000    4
 144930000    4
 144940000    3
 144950000    4
 144960000    2
 144970000    2
 144980000    4
 144990000    3
 145000000    5
 145010000    4
 145020000    3
 145030000    3
 145040000    5
 145050000    4
 145060000    2
 145070000    4
 145080000    4
 145090000    3
 145100000    4
 145110000    3
 145120000    2
 145130000    2
 145140000    4
 145150000    2
 145160000    5
 145170000    4
 145180000    2
 145190000    4
 145200000    5
 145210000    4
 145220000    7
 145230000    5
 145240000    4
 145250000    4
 145260000    5
 145270000    4
 145280000    4
 145290000    4
 145300000    5
 145310000    8
 145320000    4
 145330000    4
 145340000    4
 145350000    4
 145360000    3
 145370000    3
 145380000    4
 145390000    4
 145400000    4
 145410000    4
 145420000    4
 145430000    3
 145440000    4
 145450000    4
 145460000    3
 145470000    4
 145480000    5
 145490000    5
 145500000    4
 145510000    3
 145520000    4
 145530000    3
 145540000    4
 145550000    3
 145560000    3
 145570000    4
 145580000    3
 145590000    3
 145600000    2
 145610000    3
 145620000    3
 145630000    3
 145640000    3
 145650000    3
 145660000    3
 145670000    3
 145680000    3
 145690000    3
 145700000    3
 145710000    3
 145720000    3
 145730000    5
 145740000    3
 145750000    4
 145760000    4
 145770000    7
 145780000    3
 145790000    3
 145800000    3
 145810000    4
 145820000    3
 145830000    4
 145840000    4
 145850000    5
 145860000    3
 145870000    3
 145880000    4
 145890000    5
 145900000    2
 145910000    3
 145920000    4
 145930000    3
 145940000    4
 145950000    3
 145960000    3
 145970000    3
 145980000    2
 145990000    3
 146000000    3
 146010000    3
 146020000    3
 146030000    3
 146040000    3
 146050000    3
 146060000    3
 146070000    3
 146080000    3
 146090000    3
 146100000    4
 146110000    4
 146120000    3
 146130000    3
 146140000    4
 146150000    8
 146160000    4
 146170000    3
 146180000    4
 146190000    4
 146200000    3
 146210000    3
 146220000    3
 146230000    3
 146240000    2
 146250000    3
 146260000    3
 146270000    4
 146280000    4
 146290000    3
 146300000    3
 146310000    3
 146320000    4
 146330000    3
 146340000    3
 146350000    2
 146360000    3
 146370000    3
 146380000    3
 146390000    5
 146400000   15
 146410000    4
 146420000    5
 146430000    5
 146440000    8
 146450000    7
 146460000    6
 146470000    4
 146480000    3
 146490000    3
 146500000    3
 146510000    4
 146520000    3
 146530000    7
 146540000    4
 146550000    3
 146560000    4
 146570000    3
 146580000    3
 146590000    3
 146600000    4
 146610000    7
 146620000    5
 146630000    5
 146640000    4
 146650000    3
 146660000    5
 146670000    3
 146680000    3
 146690000    2
 146700000    5
 146710000    9
 146720000   12
 146730000    6
 146740000    5
 146750000    4
 146760000    4
 146770000    2
 146780000    4
 146790000    4
 146800000    2
 146810000   12
 146820000    9
 146830000   21
 146840000   16
 146850000    5
 146860000    3
 146870000    5
 146880000    5
 146890000    4
 146900000    8
 146910000   17
 146920000   12
 146930000    3
 146940000    2
 146950000    4
 146960000    4
 146970000    3
 146980000    2
 146990000    2
 147000000    3
 147010000    2
 147020000    4
 147030000    2
 147040000    2
 147050000    2
 147060000    2
 147070000    4
 147080000    4
 147090000    4
 147100000    4
 147110000    3
 147120000    5
 147130000    4
 147140000    3
 147150000    3
 147160000    3
 147170000    4
 147180000    4
 147190000    3
 147200000    3
 147210000    4
 147220000    3
 147230000    3
 147240000    3
 147250000    3
 147260000    3
 147270000    3
 147280000    4
 147290000    4
 147300000    3
 147310000    4
 147320000    2
 147330000    4
 147340000    4
 147350000    3
 147360000    2
 147370000    3
 147380000    8
 147390000    5
 147400000    7
 147410000    6
 147420000    4
 147430000    3
 147440000    3
 147450000    2
 147460000    2
 147470000    3
 147480000    4
 147490000    4
 147500000    3
 147510000    4
 147520000    4
 147530000    6
 147540000    2
 147550000    5
 147560000    5
 147570000    5
 147580000    5
 147590000    7
 147600000    7
 147610000    7
 147620000    5
 147630000    4
 147640000    4
 147650000    5
 147660000    5
 147670000    4
 147680000    4
 147690000    3
 147700000    4
 147710000    3
 147720000    3
 147730000    3
 147740000    3
 147750000    4
 147760000    4
 147770000    5
 147780000    3
 147790000    4
 147800000    5
 147810000    5
 147820000   11
 147830000    5
 147840000    5
 147850000    2
 147860000    4
 147870000    4
 147880000    4
 147890000    7
 147900000    5
 147910000    4
 147920000    5
 147930000    2
 147940000    3
 147950000    4
 147960000    5
 147970000    5
 147980000    5
 147990000    4
 148000000    4
 148010000    4
 148020000    4
 148030000    4
 148040000    7
 148050000   14
 148060000   17
 148070000    5
 148080000    5
 148090000    5
 148100000    5
 148110000    5
 148120000    4
 148130000    2
 148140000    4
 148150000    4
 148160000    3
 148170000    4
 148180000    4
 148190000    4
 148200000    6
 148210000    5
 148220000    4
 148230000    4
 148240000    4
 148250000    3
 148260000    4
 148270000    2
 148280000    3
 148290000    3
 148300000    2
 148310000    3
 148320000    5
 148330000    5
 148340000    3
 148350000    4
 148360000    6
 148370000    3
 148380000    2
 148390000   17
 148400000    5
 148410000    4
 148420000    3
 148430000    6
 148440000    8
 148450000    4
 148460000    9
 148470000   15
 148480000   16
 148490000    4
 148500000    4
 148510000    5
 148520000    5
 148530000    5
 148540000    4
 148550000    4
 148560000    5
 148570000    6
 148580000    5
 148590000    3
 148600000    5
 148610000    5
 148620000    3
 148630000    2
 148640000    4
 148650000    3
 148660000    3
 148670000    4
 148680000    3
 148690000    2
 148700000    2
 148710000    3
 148720000    4
 148730000    4
 148740000    4
 148750000    5
 148760000    7
 148770000    4
 148780000    5
 148790000    4
 148800000    5
 148810000    4
 148820000    4
 148830000    5
 148840000    5
 148850000    6
 148860000    6
 148870000    4
 148880000    4
 148890000    2
 148900000    5
 148910000    5
 148920000    4
 148930000    3
 148940000    3
 148950000    4
 148960000    4
 148970000    4
 148980000    3
 148990000    3
 149000000    4
 149010000    3
 149020000    4
 149030000    4
 149040000    3
 149050000    3
 149060000    3
 149070000    4
 149080000    3
 149090000    3
 149100000    3
 149110000    4
 149120000    3
 149130000    5
 149140000    4
 149150000    4
 149160000    4
 149170000    3
 149180000    2
 149190000    3
 149200000    3
 149210000    5
 149220000    5
 149230000    4
 149240000    3
 149250000    3
 149260000    4
 149270000    4
 149280000    4
 149290000    4
 149300000    5
 149310000    5
 149320000    5
 149330000    3
 149340000    2
 149350000    3
 149360000    3
 149370000    3
 149380000    8
 149390000    4
 149400000    5
 149410000    4
 149420000    4
 149430000   10
 149440000    5
 149450000    5
 149460000    7
 149470000    6
 149480000    9
 149490000    7
 149500000   19
 149510000   20
 149520000   15
 149530000   19
 149540000   22
 149550000   20
 149560000   24
 149570000   17
 149580000   17
 149590000   16
 149600000   19
 149610000   22
 149620000   23
 149630000   22
 149640000   22
 149650000   23
 149660000   22
 149670000   23
 149680000   27
 149690000   26
 149700000   24
 149710000   27
 149720000   26
 149730000   22
 149740000   21
 149750000   24
 149760000   22
 149770000   24
 149780000   23
 149790000   21
 149800000    5
 149810000    4
 149820000    5
 149830000   16
 149840000   17
 149850000   18
 149860000   17
 149870000   12
 149880000   19
 149890000   11
 149900000    3
 149910000    7
 149920000    5
 149930000    8
 149940000    3
 149950000    3
 149960000    4
 149970000    3
 149980000    4
 149990000    3
 150000000    5
 150000000    5
 150010000    2
 150020000    4
 150030000    4
 150040000    4
 150050000    4
 150060000    4
 150070000    4
 150080000    3
 150090000    3
 150100000    2
 150110000    3
 150120000    2
 150130000    3
 150140000    4
 150150000    6
 150160000    4
 150170000    4
 150180000    4
 150190000    5
 150200000    4
 150210000    4
 150220000    3
 150230000    7
 150240000    4
 150250000    3
 150260000    2
 150270000    3
 150280000    3
 150290000    3
 150300000    5
 150310000    3
 150320000    3
 150330000    3
 150340000    4
 150350000    3
 150360000    3
 150370000    4
 150380000    4
 150390000    4
 150400000    3
 150410000    4
 150420000    5
 150430000    2
 150440000    4
 150450000    4
 150460000    3
 150470000    4
 150480000    3
 150490000    3
 150500000    3
 150510000    5
 150520000    3
 150530000    8
 150540000   19
 150550000    5
 150560000   13
 150570000    9
 150580000   15
 150590000   19
 150600000   16
 150610000   18
 150620000   14
 150630000    7
 150640000   11
 150650000   12
 150660000   18
 150670000   21
 150680000   20
 150690000   19
 150700000   18
 150710000   19
 150720000   21
 150730000   16
 150740000   20
 150750000   19
 150760000   21
 150770000   19
 150780000   22
 150790000   22
 150800000   19
 150810000    4
 150820000    4
 150830000    3
 150840000    3
 150850000    4
 150860000    3
 150870000    3
 150880000    3
 150890000    9
 150900000   11
 150910000   20
 150920000   18
 150930000   20
 150940000    5
 150950000    6
 150960000    4
 150970000    4
 150980000    5
 150990000    2
 151000000   19
 151010000   14
 151020000   14
 151030000   18
 151040000   15
 151050000    3
 151060000    4
 151070000    3
 151080000    2
 151090000    3
 151100000    4
 151110000    3
 151120000    3
 151130000    3
 151140000    3
 151150000    3
 151160000    4
 151170000    2
 151180000    3
 151190000    4
 151200000    2
 151210000    3
 151220000    4
 151230000    3
 151240000    3
 151250000    3
 151260000    3
 151270000    4
 151280000    3
 151290000    2
 151300000    4
 151310000    3
 151320000    3
 151330000    3
 151340000    3
 151350000    3
 151360000    3
 151370000    3
 151380000    3
 151390000    4
 151400000    3
 151410000    2
 151420000    4
 151430000    3
 151440000    6
 151450000    5
 151460000    3
 151470000    3
 151480000    3
 151490000    3
 151500000    4
 151510000    4
 151520000    4
 151530000    4
 151540000    7
 151550000    4
 151560000    5
 151570000   12
 151580000   12
 151590000   10
 151600000    5
 151610000    3
 151620000    5
 151630000    4
 151640000    5
 151650000    4
 151660000    4
 151670000    5
 151680000    4
 151690000    3
 151700000    4
 151710000    5
 151720000    3
 151730000    4
 151740000    3
 151750000    3
 151760000    4
 151770000    4
 151780000    4
 151790000    4
 151800000    5
 151810000    4
 151820000    4
 151830000    4
 151840000    1
 151850000    4
 151860000    4
 151870000    2
 151880000    7
 151890000    6
 151900000    4
 151910000    4
 151920000    4
 151930000    2
 151940000    4
 151950000    4
 151960000    4
 151970000    3
 151980000    3
 151990000    3
 152000000    3
 152010000    3
 152020000    2
 152030000    2
 152040000    3
 152050000    4
 152060000    4
 152070000    4
 152080000    3
 152090000    4
 152100000    5
 152110000   12
 152120000    2
 152130000    3
 152140000    4
 152150000    5
 152160000    7
 152170000    3
 152180000    3
 152190000    8
 152200000    3
 152210000    2
 152220000    3
 152230000   14
 152240000   11
 152250000    3
 152260000    3
 152270000    4
 152280000    3
 152290000    2
 152300000    4
 152310000    4
 152320000    3
 152330000    4
 152340000    4
 152350000    2
 152360000    6
 152370000    3
 152380000    2
 152390000    4
 152400000    3
 152410000    4
 152420000    2
 152430000    4
 152440000    3
 152450000    4
 152460000    3
 152470000    4
 152480000    5
 152490000    3
 152500000    3
 152510000    3
 152520000    4
 152530000    2
 152540000    4
 152550000    3
 152560000    3
 152570000    4
 152580000    5
 152590000    3
 152600000    4
 152610000    3
 152620000    5
 152630000    7
 152640000    4
 152650000    3
 152660000   12
 152670000    3
 152680000    4
 152690000    3
 152700000    3
 152710000    3
 152720000    4
 152730000    3
 152740000    3
 152750000    2
 152760000    4
 152770000    4
 152780000    3
 152790000    3
 152800000    2
 152810000    3
 152820000    3
 152830000    3
 152840000    3
 152850000    2
 152860000    3
 152870000    5
 152880000    4
 152890000    4
 152900000    3
 152910000    4
 152920000    4
 152930000    5
 152940000    3
 152950000    4
 152960000    5
 152970000    3
 152980000    5
 152990000    4
 153000000    3
 153010000    5
 153020000    3
 153030000    4
 153040000    4
 153050000    5
 153060000    8
 153070000   16
 153080000    4
 153090000    4
 153100000    4
 153110000    4
 153120000    2
 153130000    4
 153140000    2
 153150000    3
 153160000    4
 153170000    4
 153180000    4
 153190000    5
 153200000    3
 153210000    4
 153220000    2
 153230000    3
 153240000    4
 153250000    4
 153260000    2
 153270000    5
 153280000    3
 153290000    2
 153300000    3
 153310000    4
 153320000    2
 153330000    3
 153340000    5
 153350000    4
 153360000    5
 153370000    3
 153380000    5
 153390000    3
 153400000    3
 153410000    4
 153420000    5
 153430000    5
 153440000    4
 153450000    4
 153460000    5
 153470000    4
 153480000    3
 153490000    4
 153500000    3
 153510000   11
 153520000   18
 153530000   10
 153540000   13
 153550000   14
 153560000    8
 153570000    3
 153580000    4
 153590000    4
 153600000    3
 153610000   10
 153620000    4
 153630000   10
 153640000    4
 153650000    3
 153660000    3
 153670000    4
 153680000    2
 153690000    4
 153700000    5
 153710000    4
 153720000    3
 153730000    4
 153740000    4
 153750000    3
 153760000    4
 153770000    4
 153780000    3
 153790000    3
 153800000    2
 153810000    2
 153820000    3
 153830000    3
 153840000    3
 153850000    2
 153860000    4
 153870000    3
 153880000    3
 153890000    3
 153900000    5
 153910000    4
 153920000    3
 153930000    4
 153940000    3
 153950000    2
 153960000    1
 153970000    3
 153980000    3
 153990000    3
 154000000    3
 154010000    5
 154020000    2
 154030000    3
 154040000    4
 154050000    2
 154060000    3
 154070000    3
 154080000    4
 154090000    4
 154100000    3
 154110000    4
 154120000    3
 154130000    2
 154140000    5
 154150000    2
 154160000    3
 154170000    4
 154180000    3
 154190000    3
 154200000    4
 154210000    4
 154220000    4
 154230000    3
 154240000    3
 154250000    2
 154260000    4
 154270000    5
 154280000    4
 154290000   10
 154300000    5
 154310000    4
 154320000    2
 154330000    4
 154340000    3
 154350000    3
 154360000    4
 154370000    3
 154380000    3
 154390000    2
 154400000    3
 154410000    4
 154420000    2
 154430000    9
 154440000    3
 154450000    2
 154460000    2
 154470000    3
 154480000    4
 154490000    2
 154500000    4
 154510000    3
 154520000    4
 154530000    3
 154540000    4
 154550000    2
 154560000    3
 154570000    4
 154580000    4
 154590000    4
 154600000    3
 154610000    5
 154620000    3
 154630000    3
 154640000    3
 154650000    3
 154660000    3
 154670000    4
 154680000    3
 154690000    2
 154700000    3
 154710000    2
 154720000    3
 154730000    3
 154740000    2
 154750000    3
 154760000    3
 154770000    4
 154780000    6
 154790000    2
 154800000    5
 154810000    4
 154820000    4
 154830000    3
 154840000    5
 154850000    2
 154860000    4
 154870000    9
 154880000    6
 154890000    3
 154900000    4
 154910000    3
 154920000    4
 154930000    4
 154940000    3
 154950000    5
 154960000    4
 154970000    5
 154980000    4
 154990000    3
 155000000    3
 155010000    3
 155020000    4
 155030000    3
 155040000    4
 155050000    4
 155060000    3
 155070000    3
 155080000    3
 155090000    3
 155100000    4
 155110000    4
 155120000    4
 155130000    4
 155140000    3
 155150000    4
 155160000    3
 155170000    4
 155180000   14
 155190000   13
 155200000   10
 155210000    5
 155220000    7
 155230000    7
 155240000    3
 155250000    4
 155260000    4
 155270000    5
 155280000    5
 155290000    5
 155300000    8
 155310000   15
 155320000   19
 155330000   11
 155340000    5
 155350000    4
 155360000    4
 155370000    5
 155380000    4
 155390000    4
 155400000    4
 155410000    4
 155420000    7
 155430000    5
 155440000    5
 155450000    7
 155460000    7
 155470000    8
 155480000    5
 155490000    5
 155500000    4
 155510000    4
 155520000   14
 155530000   10
 155540000    7
 155550000    5
 155560000    5
 155570000    4
 155580000    5
 155590000    5
 155600000    5
 155610000    4
 155620000    4
 155630000    3
 155640000    3
 155650000    5
 155660000    4
 155670000    4
 155680000    5
 155690000    4
 155700000    5
 155710000    4
 155720000    4
 155730000    5
 155740000    4
 155750000    7
 155760000   13
 155770000    4
 155780000    4
 155790000    5
 155800000   11
 155810000    4
 155820000    7
 155830000    7
 155840000    8
 155850000    5
 155860000    4
 155870000    6
 155880000    5
 155890000    3
 155900000    3
 155910000    5
 155920000    5
 155930000    4
 155940000    5
 155950000    5
 155960000    6
 155970000    4
 155980000    6
 155990000    4
 156000000    2
 156010000    4
 156020000    3
 156030000    4
 156040000    2
 156050000    5
 156060000    5
 156070000    4
 156080000    4
 156090000    3
 156100000    6
 156110000    3
 156120000    5
 156130000    7
 156140000    3
 156150000    5
 156160000    5
 156170000    3
 156180000    7
 156190000    4
 156200000    6
 156210000    5
 156220000    9
 156230000    4
 156240000    6
 156250000    4
 156260000    5
 156270000    5
 156280000    3
 156290000    5
 156300000    2
 156310000    4
 156320000    3
 156330000    4
 156340000    2
 156350000    3
 156360000    4
 156370000    3
 156380000    4
 156390000    2
 156400000    4
 156410000    4
 156420000    3
 156430000    5
 156440000    3
 156450000    4
 156460000    5
 156470000    2
 156480000    5
 156490000    4
 156500000    3
 156510000    4
 156520000    5
 156530000    7
 156540000    5
 156550000    4
 156560000    7
 156570000    9
 156580000    3
 156590000    7
 156600000    6
 156610000    6
 156620000    6
 156630000    4
 156640000    2
 156650000    5
 156660000    5
 156670000    5
 156680000    4
 156690000    3
 156700000    3
 156710000    4
 156720000    4
 156730000    4
 156740000    3
 156750000    2
 156760000    4
 156770000    4
 156780000    4
 156790000    2
 156800000    4
 156810000    3
 156820000    3
 156830000    4
 156840000    4
 156850000    4
 156860000    4
 156870000    4
 156880000    4
 156890000    3
 156900000    9
 156910000    1
 156920000    4
 156930000    3
 156940000    4
 156950000    4
 156960000    3
 156970000    3
 156980000    3
 156990000    4
 157000000    4
 157010000    3
 157020000    3
 157030000    3
 157040000    2
 157050000    3
 157060000    8
 157070000    5
 157080000    4
 157090000    2
 157100000    2
 157110000    4
 157120000    3
 157130000    3
 157140000    2
 157150000    2
 157160000    3
 157170000    3
 157180000    4
 157190000    4
 157200000    5
 157210000    3
 157220000    4
 157230000    3
 157240000    4
 157250000    3
 157260000    2
 157270000    3
 157280000    3
 157290000    3
 157300000    4
 157310000    3
 157320000    6
 157330000    5
 157340000    8
 157350000   12
 157360000   19
 157370000   19
 157380000   21
 157390000   19
 157400000   19
 157410000   19
 157420000   21
 157430000   26
 157440000   19
 157450000   19
 157460000   19
 157470000   20
 157480000   21
 157490000   15
 157500000   14
 157510000   22
 157520000   19
 157530000   14
 157540000   11
 157550000   18
 157560000   14
 157570000    9
 157580000   18
 157590000   17
 157600000   16
 157610000    4
 157620000   10
 157630000   12
 157640000    5
 157650000   20
 157660000   21
 157670000   25
 157680000   24
 157690000   23
 157700000   24
 157710000   17
 157720000   23
 157730000   10
 157740000    4
 157750000    5
 157760000    5
 157770000    7
 157780000    4
 157790000    4
 157800000    7
 157810000   17
 157820000   19
 157830000   14
 157840000    4
 157850000    3
 157860000   12
 157870000   18
 157880000    9
 157890000    5
 157900000    4
 157910000    5
 157920000    4
 157930000    3
 157940000    3
 157950000    4
 157960000    3
 157970000    4
 157980000    3
 157990000    3
 158000000    4
 158010000    3
 158020000    3
 158030000    3
 158040000    3
 158050000    3
 158060000    3
 158070000    2
 158080000    4
 158090000    4
 158100000    5
 158110000    4
 158120000    4
 158130000    5
 158140000    4
 158150000    4
 158160000    3
 158170000    4
 158180000    5
 158190000    5
 158200000    5
 158210000    4
 158220000    5
 158230000    4
 158240000    4
 158250000    3
 158260000    4
 158270000    5
 158280000    5
 158290000    4
 158300000    4
 158310000   17
 158320000   11
 158330000   14
 158340000   16
 158350000    8
 158360000   17
 158370000   18
 158380000   10
 158390000    9
 158400000   15
 158410000   15
 158420000    4
 158430000    4
 158440000    5
 158450000    4
 158460000    4
 158470000    2
 158480000    3
 158490000    4
 158500000    2
 158510000    3
 158520000    4
 158530000    3
 158540000    3
 158550000    3
 158560000    5
 158570000    6
 158580000    5
 158590000    5
 158600000    5
 158610000    4
 158620000    4
 158630000    2
 158640000    2
 158650000    2
 158660000    4
 158670000    5
 158680000    4
 158690000    3
 158700000    3
 158710000    6
 158720000   11
 158730000    5
 158740000    9
 158750000   18
 158760000    5
 158770000    9
 158780000   19
 158790000   10
 158800000    9
 158810000   15
 158820000   16
 158830000   18
 158840000   16
 158850000   26
 158860000   26
 158870000   26
 158880000   24
 158890000   24
 158900000   23
 158910000   18
 158920000   17
 158930000   18
 158940000   19
 158950000   19
 158960000   19
 158970000   21
 158980000   19
 158990000   17
 159000000   15
 159010000    4
 159020000    5
 159030000    4
 159040000    5
 159050000   15
 159060000   13
 159070000    4
 159080000    3
 159090000    4
 159100000    3
 159110000    4
 159120000    4
 159130000    6
 159140000    3
 159150000    3
 159160000    4
 159170000    3
 159180000    4
 159190000    3
 159200000    3
 159210000    5
 159220000    4
 159230000    3
 159240000    3
 159250000    5
 159260000    5
 159270000    5
 159280000    5
 159290000    5
 159300000    4
 159310000    9
 159320000    9
 159330000    5
 159340000   11
 159350000   19
 159360000   19
 159370000   24
 159380000   17
 159390000    4
 159400000    3
 159410000    4
 159420000    4
 159430000    5
 159440000    5
 159450000    6
 159460000    7
 159470000    5
 159480000    7
 159490000    5
 159500000    4
 159510000    7
 159520000    3
 159530000    5
 159540000    5
 159550000    4
 159560000    4
 159570000    4
 159580000    5
 159590000    5
 159600000    5
 159610000    3
 159620000    3
 159630000    7
 159640000    6
 159650000    5
 159660000    4
 159670000    5
 159680000    3
 159690000    7
 159700000    4
 159710000    6
 159720000    7
 159730000    4
 159740000    4
 159750000    4
 159760000    5
 159770000    5
 159780000    3
 159790000    6
 159800000    5
 159810000    8
 159820000    7
 159830000   14
 159840000   17
 159850000   19
 159860000   20
 159870000   22
 159880000   23
 159890000   23
 159900000   23
 159910000   19
 159920000   27
 159930000   24
 159940000   16
 159950000   25
 159960000   23
 159970000   22
 159980000   22
 159990000   19
 160000000   19
 160010000    5
 160020000    2
 160030000    4
 160040000    3
 160050000    3
 160060000    3
 160070000    2
 160080000    3
 160090000    4
 160100000    3
 160110000    4
 160120000    6
 160130000    4
 160140000    4
 160150000    5
 160160000    3
 160170000    3
 160180000    3
 160190000    2
 160200000    4
 160210000    4
 160220000    3
 160230000    3
 160240000    3
 160250000    2
 160260000    3
 160270000    3
 160280000    4
 160290000    5
 160300000    4
 160310000    4
 160320000    3
 160330000    3
 160340000    4
 160350000    5
 160360000    2
 160370000    2
 160380000    2
 160390000    2
 160400000    4
 160410000    3
 160420000    4
 160430000    3
 160440000    4
 160450000    3
 160460000    3
 160470000    3
 160480000    3
 160490000    5
 160500000    3
 160510000    8
 160520000    7
 160530000    3
 160540000    8
 160550000    9
 160560000   10
 160570000    5
 160580000    3
 160590000    3
 160600000    2
 160610000    5
 160620000    2
 160630000    3
 160640000    4
 160650000   11
 160660000    5
 160670000    5
 160680000    4
 160690000    4
 160700000    4
 160710000    4
 160720000    4
 160730000    3
 160740000    4
 160750000    3
 160760000    2
 160770000    3
 160780000    5
 160790000    4
 160800000    4
 160810000    3
 160820000    4
 160830000    3
 160840000    5
 160850000    5
 160860000    5
 160870000    4
 160880000    4
 160890000    4
 160900000    3
 160910000    4
 160920000    4
 160930000    3
 160940000    5
 160950000    5
 160960000    8
 160970000    6
 160980000    4
 160990000    4
 161000000    4
 161010000    5
 161020000    4
 161030000    3
 161040000    5
 161050000    4
 161060000    6
 161070000    4
 161080000    3
 161090000    4
 161100000    2
 161110000    3
 161120000    4
 161130000    5
 161140000    2
 161150000    4
 161160000    4
 161170000    2
 161180000    3
 161190000    4
 161200000    5
 161210000    3
 161220000    3
 161230000    2
 161240000    4
 161250000    2
 161260000    5
 161270000    3
 161280000    3
 161290000    3
 161300000    3
 161310000    4
 161320000    4
 161330000    5
 161340000    3
 161350000    4
 161360000    7
 161370000    3
 161380000    2
 161390000    2
 161400000    3
 161410000    3
 161420000    3
 161430000    3
 161440000    3
 161450000    3
 161460000    3
 161470000    4
 161480000    4
 161490000    5
 161500000    4
 161510000    4
 161520000    2
 161530000    2
 161540000    2
 161550000    4
 161560000    5
 161570000    4
 161580000    3
 161590000    4
 161600000    3
 161610000    3
 161620000    5
 161630000    3
 161640000    3
 161650000    3
 161660000    3
 161670000    4
 161680000    3
 161690000    3
 161700000    4
 161710000    5
 161720000    4
 161730000    3
 161740000    5
 161750000    5
 161760000    5
 161770000    3
 161780000    4
 161790000    3
 161800000    4
 161810000    3
 161820000    4
 161830000    3
 161840000    4
 161850000    3
 161860000    4
 161870000    3
 161880000    4
 161890000    2
 161900000    3
 161910000    5
 161920000    4
 161930000    4
 161940000    4
 161950000    3
 161960000    3
 161970000    5
 161980000    4
 161990000    4
 162000000    4
 162010000    5
 162020000   11
 162030000    3
 162040000    3
 162050000    3
 162060000    3
 162070000    3
 162080000    3
 162090000    4
 162100000    3
 162110000    2
 162120000    5
 162130000    3
 162140000    9
 162150000   12
 162160000    9
 162170000    4
 162180000    3
 162190000    4
 162200000    3
 162210000    8
 162220000    4
 162230000    5
 162240000    3
 162250000    4
 162260000    4
 162270000    3
 162280000    2
 162290000    4
 162300000    3
 162310000    3
 162320000    3
 162330000    4
 162340000    3
 162350000    4
 162360000    3
 162370000    4
 162380000    5
 162390000    2
 162400000    3
 162410000    4
 162420000    4
 162430000    8
 162440000    3
 162450000    5
 162460000    3
 162470000    3
 162480000    4
 162490000    3
 162500000    4
 162510000    3
 162520000    4
 162530000    3
 162540000    3
 162550000    3
 162560000    3
 162570000    2
 162580000    2
 162590000    3
 162600000    4
 162610000    2
 162620000    3
 162630000    4
 162640000    3
 162650000    4
 162660000    2
 162670000    4
 162680000    4
 162690000    5
 162700000    4
 162710000    3
 162720000    4
 162730000    3
 162740000    5
 162750000    5
 162760000    4
 162770000    4
 162780000    5
 162790000    6
 162800000    5
 162810000    7
 162820000    4
 162830000    4
 162840000    5
 162850000    7
 162860000    4
 162870000    4
 162880000    9
 162890000   11
 162900000    9
 162910000    6
 162920000    5
 162930000    3
 162940000    5
 162950000    3
 162960000    9
 162970000    4
 162980000    4
 162990000    4
 163000000    4
 163010000    5
 163020000    9
 163030000    7
 163040000    4
 163050000    4
 163060000    4
 163070000    4
 163080000    5
 163090000    5
 163100000    3
 163110000    4
 163120000    5
 163130000    6
 163140000    3
 163150000    4
 163160000    4
 163170000    3
 163180000    3
 163190000    5
 163200000    4
 163210000    3
 163220000    5
 163230000    4
 163240000    4
 163250000    3
 163260000    3
 163270000    3
 163280000    2
 163290000    4
 163300000    3
 163310000    2
 163320000    3
 163330000    2
 163340000    3
 163350000    2
 163360000    3
 163370000    3
 163380000    3
 163390000    4
 163400000    3
 163410000    2
 163420000    4
 163430000    3
 163440000    2
 163450000    4
 163460000    4
 163470000    3
 163480000    4
 163490000    7
 163500000    4
 163510000    7
 163520000    4
 163530000    4
 163540000    4
 163550000    3
 163560000    4
 163570000    3
 163580000    4
 163590000    3
 163600000    2
 163610000    3
 163620000    4
 163630000    3
 163640000    3
 163650000    3
 163660000    3
 163670000    5
 163680000    5
 163690000    4
 163700000    5
 163710000    3
 163720000    3
 163730000    3
 163740000    3
 163750000    4
 163760000    5
 163770000    3
 163780000    3
 163790000    2
 163800000    3
 163810000    5
 163820000    5
 163830000    1
 163840000    1
 163850000    5
 163860000    4
 163870000    3
 163880000    4
 163890000    3
 163900000    3
 163910000    4
 163920000    3
 163930000    5
 163940000    4
 163950000    3
 163960000    3
 163970000    2
 163980000    2
 163990000    3
 164000000    3
 164010000    4
 164020000    3
 164030000    3
 164040000    3
 164050000    2
 164060000    3
 164070000    4
 164080000    4
 164090000    4
 164100000    3
 164110000    4
 164120000    3
 164130000    3
 164140000    3
 164150000    4
 164160000    4
 164170000    4
 164180000    5
 164190000    5
 164200000    6
 164210000    4
 164220000    4
 164230000    4
 164240000    4
 164250000    4
 164260000    3
 164270000    2
 164280000    3
 164290000    4
 164300000    3
 164310000    5
 164320000    6
 164330000    3
 164340000    8
 164350000    5
 164360000    2
 164370000    3
 164380000    2
 164390000    2
 164400000    3
 164410000    2
 164420000    2
 164430000    4
 164440000    4
 164450000    2
 164460000    3
 164470000    3
 164480000    4
 164490000    5
 164500000    4
 164510000    4
 164520000    4
 164530000    5
 164540000    5
 164550000    3
 164560000    5
 164570000    5
 164580000    2
 164590000    4
 164600000    4
 164610000    3
 164620000    4
 164630000    3
 164640000    2
 164650000    3
 164660000    3
 164670000    3
 164680000    3
 164690000    3
 164700000    3
 164710000    2
 164720000    4
 164730000    2
 164740000    3
 164750000    4
 164760000    3
 164770000    4
 164780000    3
 164790000    4
 164800000    3
 164810000    3
 164820000    3
 164830000    3
 164840000    4
 164850000    5
 164860000    5
 164870000    5
 164880000    7
 164890000    2
 164900000    7
 164910000    4
 164920000    5
 164930000    4
 164940000    3
 164950000    3
 164960000    4
 164970000    2
 164980000    3
 164990000    3
 165000000    3
 165010000    5
 165020000    5
 165030000    5
 165040000    3
 165050000    4
 165060000    6
 165070000    4
 165080000    5
 165090000    4
 165100000    4
 165110000    3
 165120000    5
 165130000    3
 165140000    4
 165150000    4
 165160000    4
 165170000    4
 165180000    4
 165190000    4
 165200000    5
 165210000    5
 165220000    4
 165230000    3
 165240000    4
 165250000    4
 165260000    4
 165270000    3
 165280000    4
 165290000    3
 165300000    3
 165310000    2
 165320000    3
 165330000    4
 165340000    3
 165350000    4
 165360000    3
 165370000    3
 165380000    3
 165390000    3
 165400000    3
 165410000    3
 165420000    2
 165430000    3
 165440000    3
 165450000    4
 165460000    2
 165470000    3
 165480000    3
 165490000    4
 165500000    3
 165510000    4
 165520000    4
 165530000    3
 165540000    3
 165550000    2
 165560000    3
 165570000    1
 165580000    2
 165590000    5
 165600000    3
 165610000    3
 165620000    3
 165630000    3
 165640000    8
 165650000    3
 165660000    4
 165670000    3
 165680000    4
 165690000    3
 165700000    4
 165710000    3
 165720000    4
 165730000    4
 165740000    4
 165750000    7
 165760000    5
 165770000    5
 165780000    4
 165790000    5
 165800000    2
 165810000    5
 165820000   17
 165830000   21
 165840000   20
 165850000   19
 165860000   22
 165870000   23
 165880000   18
 165890000   19
 165900000   13
 165910000   20
 165920000   18
 165930000   17
 165940000   12
 165950000   13
 165960000   10
 165970000   12
 165980000   12
 165990000   15
 166000000   11
 166010000    9
 166020000   14
 166030000   12
 166040000   16
 166050000    4
 166060000    3
 166070000    5
 166080000    6
 166090000    6
 166100000    5
 166110000    5
 166120000    5
 166130000    3
 166140000    3
 166150000    5
 166160000    2
 166170000    3
 166180000    3
 166190000    3
 166200000    3
 166210000    4
 166220000    3
 166230000    5
 166240000    3
 166250000    2
 166260000    3
 166270000    5
 166280000    3
 166290000    3
 166300000    3
 166310000    3
 166320000    3
 166330000    3
 166340000    5
 166350000    2
 166360000    4
 166370000    4
 166380000    3
 166390000    3
 166400000    4
 166410000    5
 166420000    3
 166430000    4
 166440000    3
 166450000    3
 166460000    3
 166470000    4
 166480000    3
 166490000    2
 166500000    4
 166510000    4
 166520000    3
 166530000    3
 166540000    3
 166550000    4
 166560000    4
 166570000    3
 166580000    4
 166590000    3
 166600000    7
 166610000    3
 166620000    3
 166630000    3
 166640000    3
 166650000    3
 166660000    4
 166670000    3
 166680000    3
 166690000    4
 166700000    4
 166710000    3
 166720000    5
 166730000    5
 166740000    4
 166750000    4
 166760000    4
 166770000    4
 166780000    2
 166790000    5
 166800000    3
 166810000    3
 166820000    3
 166830000    2
 166840000    3
 166850000    2
 166860000    3
 166870000    4
 166880000    4
 166890000    5
 166900000    5
 166910000    5
 166920000    3
 166930000    3
 166940000    5
 166950000    2
 166960000    3
 166970000    4
 166980000    3
 166990000    4
 167000000    2
 167010000    4
 167020000    3
 167030000    4
 167040000    5
 167050000    4
 167060000    3
 167070000    3
 167080000    4
 167090000    3
 167100000   11
 167110000    3
 167120000    3
 167130000    3
 167140000    3
 167150000    3
 167160000    4
 167170000    2
 167180000    4
 167190000    3
 167200000    5
 167210000    5
 167220000    2
 167230000    2
 167240000    4
 167250000    4
 167260000    4
 167270000    6
 167280000    5
 167290000    4
 167300000    5
 167310000    2
 167320000    2
 167330000    4
 167340000    3
 167350000    3
 167360000    2
 167370000    2
 167380000    2
 167390000    3
 167400000    3
 167410000    3
 167420000    3
 167430000    2
 167440000    3
 167450000    2
 167460000    3
 167470000    2
 167480000    3
 167490000    4
 167500000    2
 167510000    3
 167520000    4
 167530000    2
 167540000    4
 167550000    3
 167560000   16
 167570000    7
 167580000    5
 167590000    3
 167600000    3
 167610000    4
 167620000    3
 167630000    2
 167640000    3
 167650000    2
 167660000    3
 167670000    3
 167680000    3
 167690000    4
 167700000    3
 167710000    3
 167720000    3
 167730000    4
 167740000    4
 167750000    4
 167760000    3
 167770000    3
 167780000    5
 167790000    3
 167800000   12
 167810000    6
 167820000   12
 167830000   15
 167840000   12
 167850000    2
 167860000    3
 167870000    3
 167880000    3
 167890000    4
 167900000    2
 167910000    3
 167920000    3
 167930000    3
 167940000    3
 167950000    3
 167960000    3
 167970000    4
 167980000    3
 167990000    4
 168000000    3
 168010000    3
 168020000    3
 168030000    2
 168040000    3
 168050000    2
 168060000    4
 168070000    4
 168080000    4
 168090000    3
 168100000    3
 168110000    3
 168120000    2
 168130000    4
 168140000    4
 168150000    3
 168160000    3
 168170000    3
 168180000    2
 168190000    4
 168200000    3
 168210000    3
 168220000    3
 168230000    3
 168240000    3
 168250000    4
 168260000    3
 168270000    4
 168280000    3
 168290000    3
 168300000    3
 168310000    4
 168320000    3
 168330000    3
 168340000    4
 168350000    2
 168360000    3
 168370000    3
 168380000    3
 168390000    7
 168400000    3
 168410000    4
 168420000    5
 168430000    4
 168440000    2
 168450000    3
 168460000    2
 168470000    3
 168480000    4
 168490000    2
 168500000    3
 168510000    4
 168520000   12
 168530000   11
 168540000   11
 168550000    9
 168560000   12
 168570000    8
 168580000    3
 168590000    3
 168600000    3
 168610000    3
 168620000    3
 168630000    4
 168640000    3
 168650000    2
 168660000    2
 168670000    2
 168680000    4
 168690000    3
 168700000    5
 168710000    3
 168720000    3
 168730000    4
 168740000    3
 168750000    3
 168760000    4
 168770000    5
 168780000    3
 168790000    4
 168800000    2
 168810000    4
 168820000    2
 168830000    3
 168840000    3
 168850000    3
 168860000    3
 168870000    4
 168880000    4
 168890000    4
 168900000    2
 168910000    3
 168920000    3
 168930000    2
 168940000    4
 168950000    2
 168960000    3
 168970000    2
 168980000    3
 168990000    5
 169000000    3
 169010000    2
 169020000    4
 169030000    3
 169040000    4
 169050000    3
 169060000    3
 169070000    3
 169080000    7
 169090000    4
 169100000    2
 169110000    3
 169120000    4
 169130000    3
 169140000    4
 169150000    2
 169160000    3
 169170000    3
 169180000    3
 169190000    3
 169200000    4
 169210000    4
 169220000    4
 169230000    3
 169240000    3
 169250000    4
 169260000    3
 169270000    4
 169280000    2
 169290000    3
 169300000    2
 169310000    4
 169320000   16
 169330000    2
 169340000    3
 169350000    5
 169360000    4
 169370000    3
 169380000    3
 169390000    3
 169400000    4
 169410000    2
 169420000    5
 169430000    3
 169440000    3
 169450000    3
 169460000    3
 169470000    5
 169480000    3
 169490000    2
 169500000    5
 169510000    4
 169520000    3
 169530000    2
 169540000    3
 169550000    4
 169560000    3
 169570000    3
 169580000    3
 169590000    2
 169600000    3
 169610000    3
 169620000    3
 169630000    4
 169640000    2
 169650000    3
 169660000    3
 169670000    4
 169680000    4
 169690000    4
 169700000    4
 169710000    4
 169720000    4
 169730000    2
 169740000    5
 169750000    3
 169760000    3
 169770000    4
 169780000    2
 169790000    4
 169800000    4
 169810000    3
 169820000    3
 169830000    5
 169840000    4
 169850000    4
 169860000    4
 169870000    4
 169880000    3
 169890000    4
 169900000    2
 169910000   12
 169920000   11
 169930000   17
 169940000    3
 169950000    5
 169960000    4
 169970000    3
 169980000    3
 169990000    3
 170000000    4
 170010000    4
 170020000    3
 170030000    4
 170040000    3
 170050000    4
 170060000    5
 170070000    6
 170080000    5
 170090000    7
 170100000    4
 170110000    7
 170120000    3
 170130000    5
 170140000    4
 170150000    2
 170160000    3
 170170000    6
 170180000    3
 170190000    5
 170200000    5
 170210000    5
 170220000    5
 170230000    4
 170240000    5
 170250000    5
 170260000    4
 170270000    4
 170280000    5
 170290000    3
 170300000    4
 170310000    5
 170320000    4
 170330000    4
 170340000    4
 170350000    7
 170360000    5
 170370000    4
 170380000    4
 170390000    3
 170400000    5
 170410000    5
 170420000    5
 170430000    3
 170440000    4
 170450000    3
 170460000    5
 170470000    4
 170480000    4
 170490000    5
 170500000    4
 170510000    3
 170520000    3
 170530000    3
 170540000    2
 170550000    2
 170560000    3
 170570000    2
 170580000    3
 170590000    4
 170600000    4
 170610000    4
 170620000    3
 170630000    3
 170640000    4
 170650000    4
 170660000    9
 170670000    3
 170680000    3
 170690000    2
 170700000    3
 170710000    4
 170720000    3
 170730000    3
 170740000    4
 170750000    3
 170760000    3
 170770000    4
 170780000    5
 170790000    4
 170800000    5
 170810000    3
 170820000    5
 170830000    4
 170840000    5
 170850000    3
 170860000    3
 170870000    5
 170880000    3
 170890000    4
 170900000    3
 170910000    4
 170920000    3
 170930000    3
 170940000    4
 170950000    3
 170960000    5
 170970000    4
 170980000    3
 170990000    2
 171000000    3
 171010000    3
 171020000    3
 171030000    3
 171040000    3
 171050000    4
 171060000    5
 171070000    4
 171080000    2
 171090000    4
 171100000    3
 171110000    3
 171120000    3
 171130000    4
 171140000    3
 171150000    3
 171160000    2
 171170000    4
 171180000    3
 171190000    4
 171200000    4
 171210000    4
 171220000    8
 171230000    4
 171240000    4
 171250000    3
 171260000    4
 171270000   13
 171280000    6
 171290000    5
 171300000    3
 171310000    9
 171320000   13
 171330000   11
 171340000    6
 171350000    9
 171360000   15
 171370000   21
 171380000   10
 171390000    9
 171400000   10
 171410000   19
 171420000   22
 171430000   23
 171440000   21
 171450000   17
 171460000   18
 171470000   17
 171480000   20
 171490000   21
 171500000   17
 171510000   21
 171520000   19
 171530000    4
 171540000    6
 171550000    4
 171560000    4
 171570000    5
 171580000    4
 171590000    3
 171600000    4
 171610000    3
 171620000    3
 171630000    3
 171640000    5
 171650000    3
 171660000    4
 171670000    5
 171680000    3
 171690000    3
 171700000    5
 171710000    2
 171720000    3
 171730000    5
 171740000    3
 171750000    2
 171760000    4
 171770000    3
 171780000    3
 171790000    3
 171800000    8
 171810000    5
 171820000    3
 171830000    4
 171840000    5
 171850000    4
 171860000    4
 171870000    3
 171880000    3
 171890000    3
 171900000    6
 171910000    3
 171920000   19
 171930000   15
 171940000    3
 171950000    6
 171960000    4
 171970000    5
 171980000    4
 171990000    4
 172000000    3
 172010000    5
 172020000    3
 172030000    6
 172040000    3
 172050000    7
 172060000    4
 172070000    3
 172080000    4
 172090000    3
 172100000    3
 172110000    4
 172120000    4
 172130000    4
 172140000    2
 172150000    3
 172160000    3
 172170000    3
 172180000    4
 172190000    5
 172200000    4
 172210000    5
 172220000    3
 172230000    5
 172240000    3
 172250000    5
 172260000    3
 172270000    3
 172280000    5
 172290000    5
 172300000    5
 172310000    7
 172320000    3
 172330000    3
 172340000    4
 172350000    5
 172360000    3
 172370000    4
 172380000    5
 172390000    7
 172400000   18
 172410000   19
 172420000    5
 172430000    4
 172440000    3
 172450000    5
 172460000    4
 172470000    3
 172480000    4
 172490000    5
 172500000    4
 172510000    4
 172520000    5
 172530000    3
 172540000    4
 172550000    4
 172560000    2
 172570000    4
 172580000    5
 172590000    4
 172600000    6
 172610000    4
 172620000    5
 172630000    4
 172640000    6
 172650000    4
 172660000    3
 172670000    5
 172680000    6
 172690000    7
 172700000    5
 172710000    5
 172720000    4
 172730000    8
 172740000    3
 172750000    4
 172760000   15
 172770000   15
 172780000   20
 172790000   10
 172800000   14
 172810000   21
 172820000   16
 172830000   15
 172840000   14
 172850000   15
 172860000   11
 172870000    5
 172880000    6
 172890000    5
 172900000    5
 172910000    6
 172920000    7
 172930000    3
 172940000    3
 172950000    3
 172960000    3
 172970000    4
 172980000    3
 172990000    3
 173000000    3
 173010000    3
 173020000    4
 173030000    6
 173040000    6
 173050000    6
 173060000   14
 173070000   19
 173080000   22
 173090000   24
 173100000   18
 173110000    5
 173120000    4
 173130000    5
 173140000    5
 173150000    5
 173160000    8
 173170000    5
 173180000    5
 173190000    9
 173200000    5
 173210000    5
 173220000    5
 173230000    4
 173240000    4
 173250000    4
 173260000    5
 173270000    5
 173280000    5
 173290000    3
 173300000    4
 173310000    7
 173320000   14
 173330000    5
 173340000    4
 173350000    3
 173360000    3
 173370000    3
 173380000    4
 173390000    2
 173400000    5
 173410000    4
 173420000    3
 173430000    5
 173440000    5
 173450000    5
 173460000    4
 173470000    3
 173480000    4
 173490000    4
 173500000    4
 173510000    4
 173520000    3
 173530000    3
 173540000    3
 173550000    5
 173560000    6
 173570000    5
 173580000    5
 173590000    4
 173600000    6
 173610000    3
 173620000    3
 173630000    5
 173640000    3
 173650000    4
 173660000    4
 173670000    4
 173680000    4
 173690000    4
 173700000    5
 173710000    5
 173720000    3
 173730000    4
 173740000    4
 173750000    5
 173760000    5
 173770000    7
 173780000    6
 173790000    4
 173800000    4
 173810000    7
 173820000    8
 173830000    4
 173840000    4
 173850000    5
 173860000    5
 173870000    7
 173880000    5
 173890000    5
 173900000    5
 173910000    4
 173920000    4
 173930000    4
 173940000    4
 173950000    4
 173960000    5
 173970000    4
 173980000    3
 173990000    7
 174000000   19
 174010000   19
 174020000   22
 174030000   22
 174040000   23
 174050000   26
 174060000   20
 174070000   25
 174080000   26
 174090000   21
 174100000   23
 174110000   24
 174120000   26
 174130000   27
 174140000   27
 174150000   23
 174160000   26
 174170000   26
 174180000   26
 174190000   26
 174200000   21
 174210000   26
 174220000   26
 174230000   21
 174240000   25
 174250000   26
 174260000   23
 174270000   23
 174280000   20
 174290000   22
 174300000   22
 174310000   20
 174320000   20
 174330000   20
 174340000   19
 174350000   19
 174360000   14
 174370000   16
 174380000   16
 174390000   21
 174400000   21
 174410000   23
 174420000   26
 174430000   24
 174440000   25
 174450000   24
 174460000   22
 174470000   20
 174480000   22
 174490000   19
 174500000    6
 174510000   20
 174520000   21
 174530000   21
 174540000   17
 174550000   21
 174560000   20
 174570000   18
 174580000   19
 174590000   22
 174600000   21
 174610000   24
 174620000   20
 174630000   11
 174640000   19
 174650000   17
 174660000   21
 174670000   21
 174680000   19
 174690000   20
 174700000   15
 174710000    3
 174720000    4
 174730000    4
 174740000   16
 174750000   22
 174760000   17
 174770000    3
 174780000    5
 174790000    4
 174800000    5
 174810000    5
 174820000    3
 174830000    5
 174840000    4
 174850000    4
 174860000    5
 174870000    3
 174880000    5
 174890000    6
 174900000    4
 174910000    2
 174920000    3
 174930000    5
 174940000    4
 174950000    4
 174960000    5
 174970000    7
 174980000    4
 174990000    5
 175000000    4
 175010000    4
 175020000    7
 175030000    4
 175040000    6
 175050000    5
 175060000    5
 175070000    5
 175080000    3
 175090000    3
 175100000    3
 175110000    4
 175120000    3
 175130000    4
 175140000    4
 175150000    2
 175160000    2
 175170000    3
 175180000    4
 175190000    5
 175200000    3
 175210000    4
 175220000    2
 175230000    4
 175240000    4
 175250000    4
 175260000    3
 175270000   10
 175280000    6
 175290000    8
 175300000    4
 175310000    4
 175320000   19
 175330000   19
 175340000   16
 175350000   16
 175360000   19
 175370000   20
 175380000   19
 175390000   19
 175400000   23
 175410000   19
 175420000   22
 175430000   16
 175440000   19
 175450000   20
 175460000   19
 175470000   20
 175480000   21
 175490000   20
 175500000   21
 175510000   18
 175520000    7
 175530000    2
 175540000    4
 175550000    3
 175560000    3
 175570000    5
 175580000    2
 175590000    4
 175600000    3
 175610000    4
 175620000    4
 175630000   12
 175640000    5
 175650000    3
 175660000    4
 175670000    5
 175680000    3
 175690000    2
 175700000    4
 175710000    4
 175720000    4
 175730000    3
 175740000    4
 175750000    3
 175760000    5
 175770000    5
 175780000    7
 175790000   10
 175800000   20
 175810000   22
 175820000   20
 175830000   22
 175840000   19
 175850000    9
 175860000   18
 175870000   18
 175880000   16
 175890000   18
 175900000   16
 175910000   21
 175920000   20
 175930000   19
 175940000   13
 175950000   13
 175960000    9
 175970000   19
 175980000   14
 175990000   18
 176000000   19
 176010000   17
 176020000   12
 176030000   11
 176040000    3
 176050000    4
 176060000    3
 176070000    5
 176080000    3
 176090000    2
 176100000    4
 176110000    4
 176120000    3
 176130000    4
 176140000    4
 176150000    5
 176160000    3
 176170000    3
 176180000    3
 176190000    4
 176200000    3
 176210000    3
 176220000    3
 176230000    4
 176240000   13
 176250000    3
 176260000    3
 176270000    4
 176280000    4
 176290000    3
 176300000    4
 176310000    2
 176320000    4
 176330000    7
 176340000    5
 176350000    4
 176360000   18
 176370000    2
 176380000    2
 176390000    3
 176400000    4
 176410000    4
 176420000    3
 176430000    4
 176440000    4
 176450000    5
 176460000    5
 176470000    4
 176480000    4
 176490000    2
 176500000    3
 176510000    3
 176520000    3
 176530000    3
 176540000    4
 176550000    4
 176560000   12
 176570000    5
 176580000    3
 176590000    3
 176600000    2
 176610000    4
 176620000    4
 176630000    4
 176640000    3
 176650000    3
 176660000    3
 176670000    3
 176680000    3
 176690000    3
 176700000    4
 176710000    4
 176720000    4
 176730000    3
 176740000    6
 176750000    4
 176760000    2
 176770000    7
 176780000    3
 176790000    3
 176800000    5
 176810000    4
 176820000    4
 176830000    4
 176840000    4
 176850000    4
 176860000    3
 176870000    4
 176880000    5
 176890000    3
 176900000    4
 176910000    4
 176920000    4
 176930000    5
 176940000    4
 176950000    4
 176960000    3
 176970000    3
 176980000    3
 176990000    5
 177000000    4
 177010000    5
 177020000    5
 177030000    5
 177040000    5
 177050000    2
 177060000    4
 177070000    3
 177080000    3
 177090000    3
 177100000    1
 177110000    4
 177120000    4
 177130000    2
 177140000    2
 177150000    3
 177160000    4
 177170000    3
 177180000    3
 177190000    4
 177200000    3
 177210000    4
 177220000    3
 177230000    3
 177240000    3
 177250000    2
 177260000    4
 177270000    5
 177280000    2
 177290000    4
 177300000    3
 177310000    4
 177320000    5
 177330000    7
 177340000    3
 177350000    5
 177360000    3
 177370000    5
 177380000    4
 177390000    3
 177400000    4
 177410000    4
 177420000    3
 177430000    4
 177440000    3
 177450000    3
 177460000    4
 177470000    3
 177480000    6
 177490000   12
 177500000    5
 177510000    3
 177520000    4
 177530000    5
 177540000    5
 177550000    5
 177560000    4
 177570000    7
 177580000    5
 177590000    4
 177600000    3
 177610000    5
 177620000    5
 177630000    4
 177640000    3
 177650000    5
 177660000    5
 177670000    4
 177680000    4
 177690000    5
 177700000    7
 177710000    4
 177720000    9
 177730000   22
 177740000   24
 177750000   21
 177760000   23
 177770000   22
 177780000   20
 177790000   21
 177800000   20
 177810000   22
 177820000   13
 177830000   15
 177840000   20
 177850000   23
 177860000   17
 177870000   15
 177880000   21
 177890000   22
 177900000   22
 177910000   15
 177920000   23
 177930000   23
 177940000   23
 177950000   26
 177960000   23
 177970000   22
 177980000   22
 177990000   20
 178000000   19
 178010000   24
 178020000   20
 178030000   21
 178040000   21
 178050000   20
 178060000   25
 178070000   26
 178080000   25
 178090000   25
 178100000   22
 178110000   21
 178120000   22
 178130000   19
 178140000   21
 178150000   20
 178160000   19
 178170000   19
 178180000   19
 178190000   19
 178200000   16
 178210000   21
 178220000   22
 178230000   21
 178240000   15
 178250000   14
 178260000   21
 178270000   20
 178280000   21
 178290000   19
 178300000   21
 178310000   17
 178320000   19
 178330000   20
 178340000   21
 178350000   21
 178360000   19
 178370000   20
 178380000   22
 178390000   23
 178400000   19
 178410000   20
 178420000   24
 178430000   22
 178440000   21
 178450000   21
 178460000   22
 178470000   22
 178480000   22
 178490000   25
 178500000   25
 178510000   25
 178520000   23
 178530000   22
 178540000   20
 178550000   26
 178560000   25
 178570000   21
 178580000   19
 178590000   16
 178600000    9
 178610000   14
 178620000   17
 178630000   18
 178640000   19
 178650000   15
 178660000   22
 178670000   20
 178680000   11
 178690000    5
 178700000    4
 178710000    5
 178720000    4
 178730000    2
 178740000    4
 178750000    2
 178760000    6
 178770000    3
 178780000    5
 178790000    5
 178800000    6
 178810000    5
 178820000    5
 178830000    6
 178840000    8
 178850000    6
 178860000    5
 178870000    5
 178880000    5
 178890000    5
 178900000    5
 178910000    5
 178920000    5
 178930000    5
 178940000    2
 178950000    5
 178960000    4
 178970000    5
 178980000    5
 178990000    4
 179000000    3
 179010000    3
 179020000    3
 179030000    4
 179040000    4
 179050000    4
 179060000    4
 179070000    4
 179080000    7
 179090000    5
 179100000    2
 179110000    3
 179120000    3
 179130000    4
 179140000    4
 179150000    3
 179160000    4
 179170000    3
 179180000    3
 179190000    3
 179200000    3
 179210000    4
 179220000    5
 179230000    4
 179240000    4
 179250000    5
 179260000    7
 179270000    8
 179280000    5
 179290000    5
 179300000    4
 179310000    6
 179320000    6
 179330000    6
 179340000   13
 179350000    8
 179360000   15
 179370000    5
 179380000    4
 179390000    5
 179400000    5
 179410000    3
 179420000    3
 179430000    5
 179440000    3
 179450000    3
 179460000    3
 179470000    5
 179480000    4
 179490000    5
 179500000    3
 179510000    4
 179520000    3
 179530000    4
 179540000    4
 179550000    4
 179560000    5
 179570000    5
 179580000    3
 179590000    4
 179600000    2
 179610000    3
 179620000    3
 179630000    4
 179640000    3
 179650000    3
 179660000    3
 179670000    2
 179680000    3
 179690000    6
 179700000    4
 179710000    5
 179720000    3
 179730000    5
 179740000    3
 179750000    3
 179760000    3
 179770000    4
 179780000    4
 179790000    4
 179800000    2
 179810000    3
 179820000    5
 179830000    5
 179840000    9
 179850000    5
 179860000    4
 179870000    5
 179880000    6
 179890000    7
 179900000    7
 179910000    4
 179920000    4
 179930000    7
 179940000    3
 179950000    4
 179960000    5
 179970000    5
 179980000    5
 179990000    4
 180000000    4
 180010000    2
 180020000    4
 180030000    6
 180040000    8
 180050000    9
 180060000   11
 180070000   13
 180080000   23
 180090000   11
 180100000    5
 180110000    4
 180120000    4
 180130000    5
 180140000    7
 180150000    5
 180160000    5
 180170000    6
 180180000    4
 180190000    7
 180200000    5
 180210000    3
 180220000    7
 180230000    3
 180240000    6
 180250000    5
 180260000    5
 180270000    4
 180280000    6
 180290000    5
 180300000    4
 180310000    7
 180320000    7
 180330000   12
 180340000    7
 180350000    3
 180360000    7
 180370000    5
 180380000   10
 180390000   16
 180400000   10
 180410000    5
 180420000    5
 180430000    5
 180440000    6
 180450000    8
 180460000    6
 180470000    5
 180480000    4
 180490000    2
 180500000    8
 180510000    5
 180520000    4
 180530000    4
 180540000    3
 180550000    4
 180560000    4
 180570000    3
 180580000    4
 180590000    3
 180600000    3
 180610000    5
 180620000    5
 180630000   15
 180640000   17
 180650000   13
 180660000   11
 180670000   15
 180680000    3
 180690000    3
 180700000    3
 180710000    3
 180720000    5
 180730000   18
 180740000   15
 180750000   17
 180760000   21
 180770000   18
 180780000   13
 180790000   17
 180800000   17
 180810000   12
 180820000   13
 180830000   12
 180840000    2
 180850000    4
 180860000    6
 180870000    6
 180880000    5
 180890000    5
 180900000    5
 180910000    5
 180920000    4
 180930000    4
 180940000    4
 180950000    4
 180960000    6
 180970000    7
 180980000    5
 180990000    7
 181000000    5
 181010000    7
 181020000    3
 181030000    4
 181040000    3
 181050000    4
 181060000    4
 181070000    3
 181080000    3
 181090000    5
 181100000    3
 181110000    3
 181120000    3
 181130000    3
 181140000    5
 181150000    5
 181160000    7
 181170000    3
 181180000   20
 181190000   23
 181200000   17
 181210000   22
 181220000   22
 181230000   23
 181240000   25
 181250000   24
 181260000   25
 181270000   23
 181280000   21
 181290000   24
 181300000   22
 181310000   19
 181320000   25
 181330000   27
 181340000   26
 181350000   26
 181360000   27
 181370000   26
 181380000   18
 181390000   13
 181400000    2
 181410000    3
 181420000    4
 181430000    4
 181440000    7
 181450000    7
 181460000    3
 181470000    3
 181480000    4
 181490000    6
 181500000    5
 181510000    4
 181520000    3
 181530000    4
 181540000    5
 181550000    4
 181560000    3
 181570000    3
 181580000    5
 181590000    5
 181600000    4
 181610000    4
 181620000    4
 181630000    4
 181640000    4
 181650000    5
 181660000    5
 181670000    4
 181680000    5
 181690000    5
 181700000    3
 181710000    4
 181720000    4
 181730000    5
 181740000    4
 181750000    3
 181760000    5
 181770000    4
 181780000    8
 181790000    5
 181800000    4
 181810000    5
 181820000    5
 181830000    2
 181840000    5
 181850000    6
 181860000    4
 181870000    5
 181880000    6
 181890000    5
 181900000    4
 181910000    3
 181920000   13
 181930000    3
 181940000    5
 181950000    3
 181960000    4
 181970000    2
 181980000    3
 181990000    4
 182000000    3
 182010000    3
 182020000    6
 182030000    3
 182040000    3
 182050000    4
 182060000    3
 182070000    2
 182080000    4
 182090000    4
 182100000    2
 182110000    5
 182120000    4
 182130000    4
 182140000    3
 182150000    2
 182160000    3
 182170000    4
 182180000    2
 182190000    4
 182200000    5
 182210000    4
 182220000    4
 182230000    4
 182240000    3
 182250000    4
 182260000    4
 182270000    4
 182280000    4
 182290000    3
 182300000    5
 182310000    5
 182320000    5
 182330000    3
 182340000    3
 182350000    3
 182360000    4
 182370000    3
 182380000    3
 182390000    5
 182400000    3
 182410000    4
 182420000    3
 182430000    3
 182440000    4
 182450000    2
 182460000    6
 182470000    3
 182480000    8
 182490000    2
 182500000    4
 182510000    4
 182520000    3
 182530000    4
 182540000    4
 182550000    3
 182560000    4
 182570000    4
 182580000    3
 182590000    4
 182600000    4
 182610000    4
 182620000    3
 182630000    3
 182640000    3
 182650000    3
 182660000    2
 182670000    2
 182680000    3
 182690000    3
 182700000    3
 182710000    2
 182720000    3
 182730000    2
 182740000    3
 182750000    3
 182760000    6
 182770000    4
 182780000   15
 182790000   16
 182800000   16
 182810000   19
 182820000   10
 182830000   15
 182840000   21
 182850000   21
 182860000   20
 182870000   18
 182880000   10
 182890000   19
 182900000   17
 182910000    2
 182920000    4
 182930000    4
 182940000    3
 182950000    3
 182960000    3
 182970000    2
 182980000    3
 182990000    3
 183000000    3
 183010000    4
 183020000    3
 183030000    3
 183040000    3
 183050000    3
 183060000    3
 183070000    2
 183080000    5
 183090000    5
 183100000    5
 183110000    2
 183120000    3
 183130000    5
 183140000    3
 183150000    3
 183160000    5
 183170000    4
 183180000    4
 183190000    4
 183200000    3
 183210000    6
 183220000    3
 183230000    3
 183240000    4
 183250000    4
 183260000    4
 183270000    2
 183280000    4
 183290000    4
 183300000    5
 183310000    7
 183320000   12
 183330000    4
 183340000    2
 183350000    3
 183360000    3
 183370000    3
 183380000    2
 183390000    3
 183400000    4
 183410000    4
 183420000    2
 183430000    3
 183440000    4
 183450000    3
 183460000    4
 183470000    3
 183480000    4
 183490000    2
 183500000    3
 183510000    3
 183520000    3
 183530000    4
 183540000    5
 183550000    3
 183560000    3
 183570000    4
 183580000    2
 183590000    5
 183600000    4
 183610000    3
 183620000    3
 183630000    3
 183640000    3
 183650000    4
 183660000    4
 183670000    4
 183680000    2
 183690000    3
 183700000    2
 183710000    2
 183720000    3
 183730000    4
 183740000    3
 183750000    4
 183760000    3
 183770000    3
 183780000    3
 183790000    3
 183800000    3
 183810000    3
 183820000    3
 183830000    3
 183840000    3
 183850000    4
 183860000    5
 183870000    3
 183880000    5
 183890000    4
 183900000    5
 183910000    6
 183920000    7
 183930000    2
 183940000    4
 183950000    4
 183960000    2
 183970000    4
 183980000    5
 183990000    4
 184000000    4
 184010000    4
 184020000    4
 184030000    5
 184040000    5
 184050000   20
 184060000   16
 184070000   22
 184080000   19
 184090000    5
 184100000    4
 184110000    7
 184120000    4
 184130000    5
 184140000    5
 184150000    6
 184160000    3
 184170000    3
 184180000    4
 184190000    5
 184200000    4
 184210000    4
 184220000    4
 184230000    3
 184240000    3
 184250000    3
 184260000    4
 184270000    4
 184280000    4
 184290000    3
 184300000    4
 184310000    3
 184320000    4
 184330000    4
 184340000    4
 184350000    4
 184360000    4
 184370000    3
 184380000    4
 184390000   10
 184400000    3
 184410000    4
 184420000    4
 184430000    3
 184440000    2
 184450000    3
 184460000    3
 184470000    4
 184480000    4
 184490000    6
 184500000    4
 184510000    3
 184520000    4
 184530000    5
 184540000    3
 184550000    5
 184560000    2
 184570000    5
 184580000    5
 184590000    4
 184600000    7
 184610000    4
 184620000    4
 184630000    4
 184640000    5
 184650000    7
 184660000    4
 184670000    5
 184680000    4
 184690000    5
 184700000    5
 184710000    6
 184720000   23
 184730000   24
 184740000   20
 184750000   26
 184760000   24
 184770000   26
 184780000   26
 184790000   26
 184800000   23
 184810000   19
 184820000   26
 184830000   24
 184840000   26
 184850000   21
 184860000   21
 184870000   27
 184880000   23
 184890000   10
 184900000    3
 184910000    4
 184920000    5
 184930000    2
 184940000    3
 184950000    4
 184960000    5
 184970000    5
 184980000    5
 184990000    5
 185000000    4
 185010000    5
 185020000    4
 185030000    5
 185040000    5
 185050000    5
 185060000    4
 185070000    3
 185080000    4
 185090000    5
 185100000    4
 185110000    4
 185120000    4
 185130000    4
 185140000    4
 185150000    4
 185160000    4
 185170000    4
 185180000    3
 185190000    3
 185200000    3
 185210000    2
 185220000    3
 185230000    3
 185240000    3
 185250000    3
 185260000    3
 185270000    4
 185280000    4
 185290000    3
 185300000    4
 185310000    2
 185320000    3
 185330000    4
 185340000    2
 185350000    4
 185360000    4
 185370000    4
 185380000    3
 185390000    3
 185400000    3
 185410000    2
 185420000    3
 185430000    3
 185440000    4
 185450000   14
 185460000    4
 185470000    3
 185480000    3
 185490000    4
 185500000    2
 185510000    3
 185520000    2
 185530000    3
 185540000    3
 185550000    3
 185560000    2
 185570000    3
 185580000    3
 185590000    4
 185600000    3
 185610000    4
 185620000    5
 185630000    4
 185640000    3
 185650000    4
 185660000    3
 185670000    4
 185680000    4
 185690000    4
 185700000    3
 185710000    4
 185720000    4
 185730000    3
 185740000    4
 185750000    4
 185760000    5
 185770000    3
 185780000    5
 185790000    3
 185800000    4
 185810000    5
 185820000    4
 185830000    4
 185840000    5
 185850000    4
 185860000    5
 185870000    3
 185880000    5
 185890000    4
 185900000    4
 185910000    5
 185920000    4
 185930000    4
 185940000    3
 185950000    3
 185960000    4
 185970000    5
 185980000    4
 185990000    5
 186000000    5
 186010000    5
 186020000    5
 186030000    6
 186040000    6
 186050000    5
 186060000    5
 186070000    7
 186080000    3
 186090000    5
 186100000    4
 186110000    4
 186120000    4
 186130000    4
 186140000    3
 186150000    3
 186160000    3
 186170000    3
 186180000    3
 186190000   12
 186200000   21
 186210000   21
 186220000    8
 186230000   12
 186240000   21
 186250000   21
 186260000   20
 186270000   23
 186280000   20
 186290000   19
 186300000   22
 186310000   24
 186320000   21
 186330000   21
 186340000   19
 186350000   19
 186360000   22
 186370000   21
 186380000   21
 186390000   19
 186400000   18
 186410000   19
 186420000   21
 186430000   24
 186440000   15
 186450000   18
 186460000   19
 186470000   13
 186480000   13
 186490000    7
 186500000    5
 186510000    4
 186520000    4
 186530000    3
 186540000    5
 186550000    4
 186560000    4
 186570000    4
 186580000    4
 186590000    4
 186600000    4
 186610000    3
 186620000    3
 186630000    4
 186640000    3
 186650000    4
 186660000    4
 186670000    4
 186680000    4
 186690000    3
 186700000    3
 186710000    3
 186720000    5
 186730000    3
 186740000    3
 186750000    4
 186760000    4
 186770000    3
 186780000    2
 186790000    3
 186800000    9
 186810000    9
 186820000   14
 186830000   18
 186840000   11
 186850000   16
 186860000    3
 186870000    4
 186880000    5
 186890000    5
 186900000    5
 186910000    9
 186920000    7
 186930000    6
 186940000    6
 186950000    5
 186960000    4
 186970000    5
 186980000    4
 186990000    4
 187000000    4
 187010000    3
 187020000    5
 187030000    7
 187040000    4
 187050000    2
 187060000    2
 187070000    2
 187080000    3
 187090000    6
 187100000    7
 187110000    4
 187120000    3
 187130000    5
 187140000    5
 187150000    3
 187160000    5
 187170000    3
 187180000   12
 187190000    7
 187200000    7
 187210000    4
 187220000    5
 187230000   14
 187240000   15
 187250000    3
 187260000    3
 187270000    3
 187280000    4
 187290000    4
 187300000    2
 187310000    4
 187320000    3
 187330000    3
 187340000    4
 187350000    4
 187360000    5
 187370000    4
 187380000    4
 187390000    4
 187400000    3
 187410000    4
 187420000    5
 187430000    5
 187440000    5
 187450000    4
 187460000    4
 187470000    3
 187480000    6
 187490000    4
 187500000    4
 187510000    4
 187520000    2
 187530000    3
 187540000    4
 187550000    5
 187560000   11
 187570000    5
 187580000    3
 187590000    4
 187600000    4
 187610000    4
 187620000    4
 187630000    4
 187640000    5
 187650000    4
 187660000    3
 187670000    3
 187680000    4
 187690000    4
 187700000    2
 187710000    2
 187720000    2
 187730000    3
 187740000    5
 187750000    2
 187760000    4
 187770000    4
 187780000    7
 187790000    4
 187800000    4
 187810000    3
 187820000    4
 187830000    5
 187840000    4
 187850000    3
 187860000    4
 187870000   14
 187880000   17
 187890000   22
 187900000   19
 187910000   17
 187920000   18
 187930000   15
 187940000    5
 187950000   14
 187960000   18
 187970000   16
 187980000   11
 187990000    8
 188000000   19
 188010000   17
 188020000   10
 188030000   14
 188040000    5
 188050000    3
 188060000    2
 188070000    3
 188080000    3
 188090000    3
 188100000    4
 188110000    3
 188120000    3
 188130000    3
 188140000    2
 188150000    2
 188160000    3
 188170000    4
 188180000    3
 188190000    4
 188200000    4
 188210000    5
 188220000    3
 188230000    3
 188240000    4
 188250000    3
 188260000    2
 188270000    2
 188280000    3
 188290000    3
 188300000    5
 188310000    4
 188320000    4
 188330000    4
 188340000    3
 188350000    5
 188360000    3
 188370000    3
 188380000    3
 188390000    4
 188400000    3
 188410000    3
 188420000    4
 188430000    3
 188440000    5
 188450000    5
 188460000    5
 188470000    5
 188480000    3
 188490000    3
 188500000    4
 188510000    3
 188520000    4
 188530000    3
 188540000    4
 188550000   12
 188560000   19
 188570000   16
 188580000   20
 188590000   19
 188600000    9
 188610000   14
 188620000   16
 188630000   10
 188640000   13
 188650000   15
 188660000   20
 188670000   19
 188680000   21
 188690000    9
 188700000    5
 188710000    4
 188720000    6
 188730000    5
 188740000    4
 188750000    5
 188760000    4
 188770000    4
 188780000    5
 188790000    3
 188800000    4
 188810000    4
 188820000    3
 188830000    5
 188840000    4
 188850000    3
 188860000    7
 188870000    3
 188880000    2
 188890000    2
 188900000    5
 188910000    4
 188920000    4
 188930000    4
 188940000    3
 188950000    2
 188960000    4
 188970000    4
 188980000    3
 188990000    5
 189000000    5
 189010000    3
 189020000    5
 189030000    3
 189040000    5
 189050000    4
 189060000    3
 189070000    4
 189080000    2
 189090000    3
 189100000    4
 189110000    4
 189120000    3
 189130000    5
 189140000    4
 189150000    3
 189160000    3
 189170000    4
 189180000    3
 189190000    4
 189200000    4
 189210000    5
 189220000    4
 189230000    5
 189240000    4
 189250000    7
 189260000    3
 189270000    7
 189280000    5
 189290000    7
 189300000    3
 189310000    4
 189320000    4
 189330000    3
 189340000    5
 189350000    7
 189360000    4
 189370000    8
 189380000    4
 189390000    4
 189400000    5
 189410000    6
 189420000    3
 189430000    5
 189440000    3
 189450000    3
 189460000    4
 189470000    4
 189480000    4
 189490000    3
 189500000    3
 189510000    4
 189520000    3
 189530000    3
 189540000    5
 189550000    2
 189560000    3
 189570000    4
 189580000    4
 189590000    6
 189600000    5
 189610000    2
 189620000    5
 189630000    3
 189640000    3
 189650000    2
 189660000   18
 189670000   12
 189680000   16
 189690000   16
 189700000    4
 189710000   19
 189720000    4
 189730000    4
 189740000    3
 189750000    5
 189760000    5
 189770000    8
 189780000    4
 189790000    7
 189800000   16
 189810000   19
 189820000    5
 189830000    7
 189840000    5
 189850000    4
 189860000    4
 189870000    7
 189880000    9
 189890000   10
 189900000   19
 189910000   18
 189920000   22
 189930000   18
 189940000   15
 189950000    5
 189960000    7
 189970000    8
 189980000    6
 189990000    5
 190000000    4
 190010000    5
 190020000    6
 190030000    5
 190040000    7
 190050000    5
 190060000   10
 190070000    7
 190080000    3
 190090000    5
 190100000    7
 190110000    8
 190120000    4
 190130000    7
 190140000    5
 190150000    5
 190160000    6
 190170000    5
 190180000   15
 190190000   11
 190200000   19
 190210000   16
 190220000   14
 190230000   19
 190240000   19
 190250000   23
 190260000   21
 190270000   19
 190280000   19
 190290000   19
 190300000   11
 190310000   15
 190320000   14
 190330000   11
 190340000   12
 190350000    8
 190360000    5
 190370000   10
 190380000    7
 190390000    4
 190400000    7
 190410000    5
 190420000    3
 190430000    4
 190440000    4
 190450000    3
 190460000    4
 190470000    3
 190480000    3
 190490000    4
 190500000    4
 190510000    3
 190520000    4
 190530000    3
 190540000    3
 190550000    3
 190560000    3
 190570000    3
 190580000    4
 190590000    3
 190600000    5
 190610000    3
 190620000    4
 190630000    5
 190640000    5
 190650000    4
 190660000    2
 190670000    3
 190680000    4
 190690000    4
 190700000    3
 190710000    3
 190720000    3
 190730000    3
 190740000    2
 190750000    4
 190760000    3
 190770000    3
 190780000    4
 190790000    3
 190800000    5
 190810000    4
 190820000   17
 190830000   18
 190840000   19
 190850000   16
 190860000    4
 190870000    5
 190880000    4
 190890000    5
 190900000    5
 190910000    5
 190920000    5
 190930000    5
 190940000    3
 190950000    4
 190960000    3
 190970000    5
 190980000    3
 190990000    4
 191000000    3
 191010000    5
 191020000    5
 191030000    5
 191040000    5
 191050000    6
 191060000    5
 191070000    4
 191080000    4
 191090000    5
 191100000    5
 191110000    3
 191120000    5
 191130000    5
 191140000    5
 191150000    4
 191160000    4
 191170000    5
 191180000    5
 191190000    4
 191200000    4
 191210000    3
 191220000    5
 191230000    7
 191240000    5
 191250000    6
 191260000    7
 191270000    4
 191280000    2
 191290000    4
 191300000    3
 191310000    3
 191320000    3
 191330000    3
 191340000    3
 191350000    4
 191360000    3
 191370000    4
 191380000    4
 191390000    5
 191400000    3
 191410000    4
 191420000    3
 191430000    4
 191440000    5
 191450000    4
 191460000    5
 191470000    4
 191480000    3
 191490000    5
 191500000    7
 191510000    4
 191520000    3
 191530000    4
 191540000   13
 191550000    5
 191560000    3
 191570000    4
 191580000    3
 191590000    4
 191600000    4
 191610000    4
 191620000   19
 191630000   22
 191640000   22
 191650000   20
 191660000   20
 191670000   21
 191680000   24
 191690000   22
 191700000   23
 191710000    5
 191720000    4
 191730000    7
 191740000   20
 191750000   16
 191760000   18
 191770000   12
 191780000    5
 191790000    9
 191800000    5
 191810000    5
 191820000    8
 191830000    5
 191840000    9
 191850000    7
 191860000    7
 191870000    5
 191880000    7
 191890000    9
 191900000    6
 191910000    5
 191920000    3
 191930000    6
 191940000    7
 191950000    5
 191960000    4
 191970000    4
 191980000    4
 191990000    3
 192000000    5
 192010000    6
 192020000    4
 192030000    3
 192040000    4
 192050000    3
 192060000    3
 192070000    2
 192080000    3
 192090000    4
 192100000    4
 192110000    4
 192120000    3
 192130000    3
 192140000    3
 192150000    4
 192160000    3
 192170000    5
 192180000    3
 192190000    4
 192200000    3
 192210000   12
 192220000    8
 192230000    6
 192240000    4
 192250000    5
 192260000    5
 192270000    4
 192280000    4
 192290000    4
 192300000    9
 192310000    8
 192320000    3
 192330000    3
 192340000    2
 192350000    4
 192360000    3
 192370000    5
 192380000    5
 192390000    5
 192400000    3
 192410000    4
 192420000    3
 192430000    5
 192440000    5
 192450000    5
 192460000    3
 192470000    5
 192480000    6
 192490000    5
 192500000    3
 192510000    4
 192520000    4
 192530000    3
 192540000    4
 192550000    5
 192560000    4
 192570000    3
 192580000    3
 192590000    4
 192600000    6
 192610000    5
 192620000    4
 192630000    3
 192640000    7
 192650000    4
 192660000    4
 192670000    4
 192680000    5
 192690000    5
 192700000    4
 192710000    3
 192720000    3
 192730000    3
 192740000    4
 192750000    4
 192760000    3
 192770000    3
 192780000    4
 192790000    3
 192800000    3
 192810000    4
 192820000    6
 192830000    5
 192840000    4
 192850000    4
 192860000   13
 192870000   17
 192880000   19
 192890000   19
 192900000   17
 192910000   17
 192920000   17
 192930000   11
 192940000   11
 192950000    5
 192960000    5
 192970000    6
 192980000    4
 192990000    3
 193000000    4
 193010000    4
 193020000    3
 193030000    4
 193040000    4
 193050000    3
 193060000    3
 193070000    4
 193080000    5
 193090000    5
 193100000    7
 193110000    2
 193120000    4
 193130000   16
 193140000    5
 193150000    3
 193160000    4
 193170000    5
 193180000    5
 193190000    7
 193200000    4
 193210000    7
 193220000    5
 193230000    5
 193240000    3
 193250000    3
 193260000    3
 193270000    3
 193280000    2
 193290000    3
 193300000    3
 193310000    3
 193320000    3
 193330000    4
 193340000    4
 193350000    4
 193360000    5
 193370000    5
 193380000    7
 193390000    6
 193400000    5
 193410000    4
 193420000    3
 193430000    3
 193440000    4
 193450000    5
 193460000    4
 193470000   10
 193480000   10
 193490000    3
 193500000    4
 193510000    5
 193520000    4
 193530000    4
 193540000    4
 193550000    4
 193560000    4
 193570000    4
 193580000    4
 193590000    3
 193600000    4
 193610000    4
 193620000    5
 193630000    3
 193640000    4
 193650000    2
 193660000    4
 193670000    4
 193680000    3
 193690000    3
 193700000    4
 193710000    3
 193720000    4
 193730000    2
 193740000    2
 193750000    4
 193760000    2
 193770000    3
 193780000    3
 193790000    3
 193800000    3
 193810000    4
 193820000    3
 193830000    3
 193840000    3
 193850000    7
 193860000    3
 193870000    3
 193880000    3
 193890000    4
 193900000    3
 193910000    4
 193920000    4
 193930000    6
 193940000    4
 193950000    3
 193960000    3
 193970000    4
 193980000    3
 193990000    5
 194000000    2
 194010000    4
 194020000    4
 194030000    4
 194040000    4
 194050000    5
 194060000    4
 194070000    5
 194080000    4
 194090000   14
 194100000   16
 194110000   15
 194120000    5
 194130000    7
 194140000    4
 194150000    4
 194160000    5
 194170000    5
 194180000    5
 194190000    5
 194200000    4
 194210000    4
 194220000    7
 194230000    7
 194240000    5
 194250000    7
 194260000    5
 194270000    7
 194280000    5
 194290000    7
 194300000    5
 194310000    5
 194320000    5
 194330000    7
 194340000   21
 194350000   21
 194360000   21
 194370000   26
 194380000   24
 194390000   26
 194400000   23
 194410000   23
 194420000   21
 194430000   20
 194440000   19
 194450000   21
 194460000   16
 194470000   15
 194480000   25
 194490000   19
 194500000   21
 194510000   22
 194520000   15
 194530000   21
 194540000   16
 194550000   21
 194560000   15
 194570000   18
 194580000   18
 194590000   18
 194600000   23
 194610000   22
 194620000   24
 194630000   24
 194640000   22
 194650000   23
 194660000   22
 194670000   22
 194680000   16
 194690000   22
 194700000   22
 194710000   21
 194720000   21
 194730000   18
 194740000   22
 194750000   21
 194760000   22
 194770000   26
 194780000   24
 194790000   23
 194800000   23
 194810000   25
 194820000   26
 194830000   26
 194840000   24
 194850000   27
 194860000   22
 194870000   23
 194880000   25
 194890000   24
 194900000   25
 194910000   27
 194920000   27
 194930000   27
 194940000   28
 194950000   19
 194960000   26
 194970000   28
 194980000   27
 194990000   23
 195000000   24
 195010000   26
 195020000   25
 195030000   21
 195040000   24
 195050000   15
 195060000   13
 195070000   21
 195080000   23
 195090000   23
 195100000   24
 195110000   20
 195120000   18
 195130000   23
 195140000   21
 195150000   20
 195160000   23
 195170000   23
 195180000   17
 195190000   11
 195200000    5
 195210000    9
 195220000    3
 195230000    5
 195240000    4
 195250000    3
 195260000    4
 195270000    3
 195280000    4
 195290000    3
 195300000    4
 195310000    4
 195320000    3
 195330000    4
 195340000    4
 195350000    4
 195360000    4
 195370000    5
 195380000    4
 195390000    5
 195400000    4
 195410000    6
 195420000    6
 195430000    5
 195440000    6
 195450000    5
 195460000    7
 195470000    4
 195480000    5
 195490000    5
 195500000    4
 195510000    4
 195520000    3
 195530000    3
 195540000    4
 195550000    4
 195560000    4
 195570000    4
 195580000    5
 195590000    9
 195600000    8
 195610000    6
 195620000    4
 195630000    3
 195640000    2
 195650000    7
 195660000    3
 195670000    7
 195680000   17
 195690000   16
 195700000   14
 195710000   14
 195720000   21
 195730000   13
 195740000   13
 195750000   12
 195760000   13
 195770000   13
 195780000   13
 195790000   21
 195800000   16
 195810000    3
 195820000    5
 195830000    4
 195840000    3
 195850000    2
 195860000    5
 195870000    3
 195880000    3
 195890000    2
 195900000    3
 195910000    5
 195920000    6
 195930000    3
 195940000    4
 195950000    4
 195960000    3
 195970000    4
 195980000    4
 195990000    5
 196000000    4
 196010000    4
 196020000    4
 196030000    3
 196040000    3
 196050000    5
 196060000    7
 196070000    5
 196080000    3
 196090000    4
 196100000   17
 196110000   17
 196120000   18
 196130000   22
 196140000    5
 196150000    4
 196160000   13
 196170000   11
 196180000   14
 196190000   19
 196200000   18
 196210000    4
 196220000    7
 196230000    4
 196240000    4
 196250000    7
 196260000    7
 196270000    4
 196280000    3
 196290000    5
 196300000    5
 196310000   10
 196320000    5
 196330000    2
 196340000    3
 196350000    4
 196360000    3
 196370000    3
 196380000    5
 196390000    3
 196400000    4
 196410000    7
 196420000    4
 196430000    4
 196440000    5
 196450000    6
 196460000    5
 196470000    4
 196480000    4
 196490000    3
 196500000    4
 196510000    3
 196520000    4
 196530000    5
 196540000   11
 196550000    4
 196560000    3
 196570000    4
 196580000    4
 196590000    3
 196600000    4
 196610000    5
 196620000    4
 196630000    3
 196640000    3
 196650000    3
 196660000    3
 196670000    5
 196680000    5
 196690000    3
 196700000    2
 196710000    4
 196720000    4
 196730000    3
 196740000    4
 196750000    5
 196760000   10
 196770000    4
 196780000    4
 196790000    9
 196800000    3
 196810000    4
 196820000    4
 196830000    4
 196840000    7
 196850000    5
 196860000    4
 196870000    5
 196880000    5
 196890000    5
 196900000    5
 196910000    3
 196920000    4
 196930000    3
 196940000    4
 196950000    3
 196960000    4
 196970000    4
 196980000    3
 196990000    4
 197000000    3
 197010000    3
 197020000    3
 197030000    5
 197040000    4
 197050000    9
 197060000    4
 197070000    4
 197080000    4
 197090000    3
 197100000    4
 197110000    4
 197120000    3
 197130000    2
 197140000    3
 197150000    2
 197160000    4
 197170000    5
 197180000    4
 197190000    4
 197200000    3
 197210000    4
 197220000    4
 197230000    5
 197240000    4
 197250000    3
 197260000    4
 197270000    4
 197280000    3
 197290000    4
 197300000    3
 197310000    5
 197320000    6
 197330000    4
 197340000    3
 197350000    3
 197360000    4
 197370000    5
 197380000    5
 197390000    5
 197400000    3
 197410000    2
 197420000    3
 197430000    5
 197440000    5
 197450000    5
 197460000    5
 197470000    4
 197480000    8
 197490000    6
 197500000    4
 197510000    3
 197520000    4
 197530000    5
 197540000    4
 197550000    4
 197560000    6
 197570000    8
 197580000    4
 197590000    4
 197600000    5
 197610000    5
 197620000    4
 197630000    3
 197640000    5
 197650000    5
 197660000    3
 197670000    4
 197680000    7
 197690000    2
 197700000    4
 197710000    4
 197720000    3
 197730000    3
 197740000    6
 197750000    4
 197760000    3
 197770000    4
 197780000    5
 197790000    3
 197800000    5
 197810000    2
 197820000    2
 197830000    7
 197840000    3
 197850000    3
 197860000    5
 197870000    4
 197880000    9
 197890000    3
 197900000    3
 197910000    4
 197920000    4
 197930000    3
 197940000    3
 197950000    4
 197960000    4
 197970000    5
 197980000    4
 197990000    5
 198000000    4
 198010000    2
 198020000    4
 198030000    4
 198040000    4
 198050000    7
 198060000    5
 198070000    4
 198080000    2
 198090000    3
 198100000    5
 198110000    4
 198120000    3
 198130000    5
 198140000    8
 198150000    3
 198160000    5
 198170000    5
 198180000    5
 198190000    3
 198200000    4
 198210000    3
 198220000    3
 198230000    4
 198240000    5
 198250000    4
 198260000    4
 198270000    6
 198280000    3
 198290000    2
 198300000    4
 198310000    5
 198320000    3
 198330000    2
 198340000    4
 198350000    5
 198360000    5
 198370000    5
 198380000    4
 198390000    5
 198400000    5
 198410000    4
 198420000    3
 198430000    4
 198440000    6
 198450000    3
 198460000   14
 198470000    3
 198480000    5
 198490000    6
 198500000    7
 198510000   11
 198520000    5
 198530000    5
 198540000    5
 198550000    5
 198560000    5
 198570000    8
 198580000    2
 198590000    6
 198600000    5
 198610000    7
 198620000    3
 198630000    7
 198640000    4
 198650000    4
 198660000    5
 198670000    4
 198680000    5
 198690000    3
 198700000    7
 198710000    5
 198720000    4
 198730000    3
 198740000   11
 198750000    3
 198760000    3
 198770000    5
 198780000    3
 198790000    3
 198800000    7
 198810000    3
 198820000    4
 198830000    5
 198840000    7
 198850000    4
 198860000    4
 198870000    6
 198880000   19
 198890000   12
 198900000    2
 198910000    4
 198920000    5
 198930000    8
 198940000    3
 198950000    4
 198960000    3
 198970000    4
 198980000    4
 198990000    3
 199000000    4
 199010000    3
 199020000    5
 199030000    5
 199040000    5
 199050000    3
 199060000    4
 199070000    4
 199080000    3
 199090000    4
 199100000    3
 199110000    3
 199120000    5
 199130000    4
 199140000    4
 199150000    4
 199160000    5
 199170000    3
 199180000    3
 199190000    2
 199200000    4
 199210000    4
 199220000    3
 199230000    4
 199240000    5
 199250000    4
 199260000    2
 199270000    4
 199280000    3
 199290000    3
 199300000    2
 199310000    3
 199320000    3
 199330000    3
 199340000    3
 199350000    4
 199360000    3
 199370000    3
 199380000    4
 199390000    3
 199400000    3
 199410000    4
 199420000    5
 199430000    5
 199440000    4
 199450000    3
 199460000    4
 199470000    5
 199480000    2
 199490000    4
 199500000    3
 199510000    4
 199520000    4
 199530000    2
 199540000    3
 199550000    5
 199560000    4
 199570000    3
 199580000    4
 199590000    3
 199600000    4
 199610000    5
 199620000    3
 199630000    3
 199640000    2
 199650000    3
 199660000    4
 199670000    4
 199680000    3
 199690000    3
 199700000    4
 199710000    4
 199720000   10
 199730000    3
 199740000    3
 199750000    3
 199760000    3
 199770000    5
 199780000    4
 199790000    2
 199800000    4
 199810000    4
 199820000    4
 199830000    5
 199840000    4
 199850000    5
 199860000    5
 199870000    5
 199880000    7
 199890000    3
 199900000    5
 199910000    4
 199920000    3
 199930000    3
 199940000    3
 199950000    4
 199960000    3
 199970000    2
 199980000    3
 199990000    3
 200000000    3
 200000000    3
 200010000    4
 200020000    4
 200030000    5
 200040000    4
 200050000    5
 200060000    3
 200070000    7
 200080000    4
 200090000    4
 200100000    2
 200110000    3
 200120000    4
 200130000    2
 200140000    2
 200150000    3
 200160000    5
 200170000    3
 200180000    3
 200190000    3
 200200000    3
 200210000    3
 200220000    3
 200230000    4
 200240000    5
 200250000    4
 200260000    8
 200270000    4
 200280000    5
 200290000    4
 200300000    4
 200310000    3
 200320000    5
 200330000    5
 200340000    6
 200350000    5
 200360000    7
 200370000    6
 200380000    5
 200390000    4
 200400000    4
 200410000    4
 200420000    5
 200430000   10
 200440000   17
 200450000    5
 200460000    4
 200470000    4
 200480000    5
 200490000    5
 200500000    8
 200510000    8
 200520000    4
 200530000    5
 200540000    5
 200550000    1
 200560000    3
 200570000    4
 200580000    4
 200590000    5
 200600000    4
 200610000    5
 200620000    4
 200630000    4
 200640000    3
 200650000    3
 200660000    3
 200670000    3
 200680000    4
 200690000    3
 200700000    2
 200710000    3
 200720000    2
 200730000    2
 200740000    3
 200750000    2
 200760000    3
 200770000    3
 200780000    2
 200790000    2
 200800000    5
 200810000    5
 200820000    2
 200830000    3
 200840000    3
 200850000    2
 200860000    3
 200870000    5
 200880000    2
 200890000    3
 200900000    3
 200910000    4
 200920000    3
 200930000    3
 200940000    3
 200950000    3
 200960000    5
 200970000    4
 200980000    3
 200990000    4
 201000000    5
 201010000    3
 201020000    4
 201030000    3
 201040000    3
 201050000    3
 201060000    2
 201070000    2
 201080000    3
 201090000    3
 201100000    2
 201110000    3
 201120000    2
 201130000    4
 201140000    4
 201150000    4
 201160000    3
 201170000    5
 201180000    3
 201190000    3
 201200000    3
 201210000    3
 201220000    3
 201230000    3
 201240000    4
 201250000    3
 201260000    3
 201270000    4
 201280000    4
 201290000    4
 201300000    3
 201310000    4
 201320000    3
 201330000    4
 201340000    3
 201350000    3
 201360000    2
 201370000    4
 201380000    4
 201390000    3
 201400000    4
 201410000    4
 201420000    3
 201430000    4
 201440000    2
 201450000    5
 201460000    4
 201470000    4
 201480000    2
 201490000    3
 201500000    2
 201510000    3
 201520000    2
 201530000    4
 201540000    3
 201550000    4
 201560000    2
 201570000    3
 201580000    3
 201590000    5
 201600000    9
 201610000    3
 201620000    3
 201630000    2
 201640000    4
 201650000    4
 201660000    2
 201670000   10
 201680000    4
 201690000    6
 201700000    4
 201710000    5
 201720000    5
 201730000    3
 201740000    3
 201750000    4
 201760000    3
 201770000    2
 201780000    3
 201790000    3
 201800000    3
 201810000    4
 201820000    3
 201830000    3
 201840000    4
 201850000    4
 201860000    3
 201870000    5
 201880000    4
 201890000    5
 201900000    4
 201910000    3
 201920000    7
 201930000    5
 201940000    4
 201950000    4
 201960000    5
 201970000    5
 201980000    3
 201990000    7
 202000000    3
 202010000    2
 202020000    3
 202030000    4
 202040000    4
 202050000    3
 202060000    4
 202070000    3
 202080000    4
 202090000    5
 202100000    4
 202110000    5
 202120000    4
 202130000    4
 202140000    5
 202150000    5
 202160000    4
 202170000    5
 202180000    5
 202190000    5
 202200000    6
 202210000    4
 202220000    4
 202230000    2
 202240000   19
 202250000   19
 202260000   14
 202270000   18
 202280000   22
 202290000   19
 202300000   22
 202310000   24
 202320000   18
 202330000   22
 202340000   22
 202350000   22
 202360000   22
 202370000   22
 202380000   26
 202390000   23
 202400000   22
 202410000   21
 202420000   21
 202430000   21
 202440000   26
 202450000   24
 202460000   15
 202470000    5
 202480000    4
 202490000    6
 202500000    3
 202510000    4
 202520000    3
 202530000    4
 202540000    5
 202550000    5
 202560000    3
 202570000    4
 202580000    4
 202590000    4
 202600000    6
 202610000    6
 202620000    4
 202630000    4
 202640000    5
 202650000    5
 202660000    5
 202670000    3
 202680000    3
 202690000    4
 202700000    7
 202710000    6
 202720000    5
 202730000   10
 202740000    5
 202750000    7
 202760000    7
 202770000    6
 202780000    7
 202790000    9
 202800000    5
 202810000    5
 202820000    5
 202830000    5
 202840000    5
 202850000    5
 202860000    5
 202870000    4
 202880000    3
 202890000    3
 202900000    5
 202910000    5
 202920000    5
 202930000    5
 202940000    5
 202950000    5
 202960000    3
 202970000    4
 202980000    5
 202990000    3
 203000000    5
 203010000    7
 203020000    8
 203030000    2
 203040000   11
 203050000    5
 203060000    3
 203070000    4
 203080000    4
 203090000    5
 203100000    2
 203110000    6
 203120000    9
 203130000    3
 203140000    3
 203150000    4
 203160000    4
 203170000    4
 203180000    3
 203190000    5
 203200000    5
 203210000    5
 203220000    5
 203230000    4
 203240000    3
 203250000    3
 203260000    5
 203270000    4
 203280000    3
 203290000    2
 203300000    5
 203310000    5
 203320000    3
 203330000    4
 203340000    4
 203350000    4
 203360000    3
 203370000    4
 203380000    5
 203390000    2
 203400000    3
 203410000    3
 203420000    4
 203430000    4
 203440000    3
 203450000    2
 203460000    4
 203470000    4
 203480000    4
 203490000    3
 203500000    3
 203510000    3
 203520000    5
 203530000    3
 203540000    4
 203550000    5
 203560000    4
 203570000    5
 203580000    4
 203590000    3
 203600000    7
 203610000    5
 203620000    5
 203630000    4
 203640000    4
 203650000    4
 203660000    7
 203670000    2
 203680000    7
 203690000    4
 203700000    3
 203710000    7
 203720000    8
 203730000    8
 203740000    5
 203750000    8
 203760000   25
 203770000   24
 203780000   23
 203790000   24
 203800000   23
 203810000   24
 203820000   19
 203830000   25
 203840000   23
 203850000   23
 203860000   24
 203870000   25
 203880000   26
 203890000   27
 203900000   22
 203910000   26
 203920000   24
 203930000   24
 203940000   25
 203950000   22
 203960000   21
 203970000   23
 203980000   26
 203990000   26
 204000000   25
 204010000   22
 204020000   23
 204030000   19
 204040000   26
 204050000   26
 204060000   26
 204070000   25
 204080000   26
 204090000   26
 204100000   23
 204110000   24
 204120000   24
 204130000   22
 204140000   24
 204150000   22
 204160000   23
 204170000   20
 204180000   15
 204190000   16
 204200000   16
 204210000    3
 204220000    4
 204230000    2
 204240000    4
 204250000    4
 204260000    4
 204270000    3
 204280000    4
 204290000    3
 204300000    6
 204310000    7
 204320000    8
 204330000    9
 204340000    8
 204350000    9
 204360000    5
 204370000   13
 204380000   18
 204390000   19
 204400000   19
 204410000   23
 204420000   19
 204430000   25
 204440000   20
 204450000   21
 204460000   20
 204470000   21
 204480000   19
 204490000   19
 204500000   21
 204510000   24
 204520000   20
 204530000   21
 204540000   19
 204550000    4
 204560000    4
 204570000    5
 204580000    6
 204590000    3
 204600000    4
 204610000    7
 204620000    3
 204630000   11
 204640000    4
 204650000    5
 204660000    5
 204670000    4
 204680000    4
 204690000    4
 204700000    4
 204710000    5
 204720000    2
 204730000    5
 204740000    9
 204750000    4
 204760000    4
 204770000    5
 204780000    5
 204790000    8
 204800000    4
 204810000    4
 204820000    3
 204830000    3
 204840000    6
 204850000    4
 204860000    3
 204870000    7
 204880000   12
 204890000    4
 204900000    5
 204910000    7
 204920000    5
 204930000    5
 204940000    4
 204950000    5
 204960000    4
 204970000    5
 204980000    3
 204990000    4
 205000000    4
 205010000    3
 205020000    4
 205030000    4
 205040000    5
 205050000    5
 205060000    2
 205070000   12
 205080000    5
 205090000    5
 205100000    4
 205110000    4
 205120000    3
 205130000   19
 205140000   17
 205150000    3
 205160000    6
 205170000    5
 205180000    6
 205190000    5
 205200000    4
 205210000    5
 205220000    4
 205230000    4
 205240000    4
 205250000    4
 205260000    5
 205270000    4
 205280000    4
 205290000    3
 205300000    5
 205310000    3
 205320000    3
 205330000   14
 205340000    3
 205350000    3
 205360000    3
 205370000    5
 205380000    5
 205390000    3
 205400000    7
 205410000    3
 205420000    5
 205430000    4
 205440000    4
 205450000    2
 205460000    5
 205470000    5
 205480000    5
 205490000   14
 205500000   18
 205510000   14
 205520000   22
 205530000   19
 205540000   20
 205550000   21
 205560000   19
 205570000   17
 205580000   15
 205590000   20
 205600000   12
 205610000    4
 205620000    4
 205630000    5
 205640000    5
 205650000    7
 205660000    9
 205670000    5
 205680000    6
 205690000    5
 205700000    5
 205710000    3
 205720000    5
 205730000    5
 205740000    7
 205750000    3
 205760000    5
 205770000    4
 205780000    5
 205790000    5
 205800000    4
 205810000   18
 205820000    3
 205830000    7
 205840000   16
 205850000    3
 205860000    3
 205870000    5
 205880000    5
 205890000    3
 205900000    8
 205910000    4
 205920000    4
 205930000    4
 205940000    5
 205950000    7
 205960000    5
 205970000    5
 205980000    4
 205990000   12
 206000000    3
 206010000    4
 206020000    4
 206030000    3
 206040000   13
 206050000    3
 206060000    5
 206070000    5
 206080000    4
 206090000    7
 206100000    5
 206110000    3
 206120000    3
 206130000    4
 206140000    5
 206150000    4
 206160000    5
 206170000    4
 206180000    3
 206190000    3
 206200000    5
 206210000    5
 206220000    4
 206230000    4
 206240000    3
 206250000    4
 206260000    4
 206270000    4
 206280000   19
 206290000    4
 206300000    5
 206310000    5
 206320000    3
 206330000    4
 206340000    4
 206350000    5
 206360000    5
 206370000    4
 206380000    4
 206390000    5
 206400000    3
 206410000    5
 206420000    4
 206430000    6
 206440000    5
 206450000    4
 206460000    4
 206470000    6
 206480000    5
 206490000    6
 206500000    7
 206510000    4
 206520000    3
 206530000    5
 206540000    4
 206550000    3
 206560000    4
 206570000    3
 206580000    4
 206590000    3
 206600000    4
 206610000    3
 206620000    3
 206630000    3
 206640000    3
 206650000    2
 206660000    3
 206670000    2
 206680000    2
 206690000    3
 206700000    3
 206710000    2
 206720000    3
 206730000    3
 206740000    4
 206750000    5
 206760000    2
 206770000    3
 206780000    6
 206790000    4
 206800000    4
 206810000    3
 206820000    4
 206830000    4
 206840000    4
 206850000    3
 206860000    4
 206870000    4
 206880000    4
 206890000    3
 206900000    4
 206910000    3
 206920000    4
 206930000    4
 206940000    3
 206950000    3
 206960000    3
 206970000    4
 206980000    6
 206990000    3
 207000000    6
 207010000    4
 207020000    5
 207030000    5
 207040000    4
 207050000    5
 207060000    2
 207070000    4
 207080000    4
 207090000    5
 207100000    3
 207110000    3
 207120000    4
 207130000    5
 207140000    7
 207150000    5
 207160000    6
 207170000    6
 207180000    4
 207190000    4
 207200000    4
 207210000    4
 207220000    5
 207230000    4
 207240000    4
 207250000    5
 207260000    4
 207270000    4
 207280000    4
 207290000    5
 207300000    4
 207310000    4
 207320000    2
 207330000    4
 207340000    2
 207350000    8
 207360000    4
 207370000    3
 207380000    4
 207390000    4
 207400000    5
 207410000    3
 207420000    4
 207430000    3
 207440000    4
 207450000    4
 207460000    3
 207470000    2
 207480000    4
 207490000    3
 207500000    3
 207510000    4
 207520000    3
 207530000    4
 207540000    5
 207550000    3
 207560000    7
 207570000    3
 207580000    5
 207590000    5
 207600000    3
 207610000    4
 207620000    2
 207630000    5
 207640000    3
 207650000    4
 207660000    9
 207670000    6
 207680000    5
 207690000    4
 207700000    5
 207710000    7
 207720000    4
 207730000    4
 207740000    4
 207750000    5
 207760000    3
 207770000    4
 207780000    5
 207790000    4
 207800000    5
 207810000    5
 207820000    3
 207830000    5
 207840000    5
 207850000    4
 207860000    6
 207870000    3
 207880000    5
 207890000    4
 207900000    3
 207910000    3
 207920000    2
 207930000    3
 207940000    3
 207950000    5
 207960000    3
 207970000    2
 207980000    2
 207990000    5
 208000000    5
 208010000    4
 208020000    4
 208030000    3
 208040000    5
 208050000    4
 208060000   10
 208070000   19
 208080000    4
 208090000    4
 208100000    4
 208110000    6
 208120000    5
 208130000    4
 208140000    5
 208150000    7
 208160000    4
 208170000    5
 208180000    5
 208190000    5
 208200000    4
 208210000    5
 208220000    3
 208230000    4
 208240000    4
 208250000    2
 208260000    4
 208270000    3
 208280000    5
 208290000    4
 208300000    7
 208310000    5
 208320000    7
 208330000    3
 208340000    5
 208350000    5
 208360000    6
 208370000    5
 208380000    2
 208390000    3
 208400000    4
 208410000    3
 208420000    3
 208430000    4
 208440000    4
 208450000    5
 208460000   10
 208470000    5
 208480000    4
 208490000    3
 208500000    3
 208510000    3
 208520000    3
 208530000    5
 208540000    4
 208550000    4
 208560000    7
 208570000    7
 208580000    5
 208590000    4
 208600000    5
 208610000    3
 208620000    6
 208630000   12
 208640000    4
 208650000   18
 208660000    6
 208670000   15
 208680000   19
 208690000   19
 208700000   22
 208710000   19
 208720000   18
 208730000    5
 208740000    4
 208750000    3
 208760000    3
 208770000    7
 208780000    3
 208790000    4
 208800000    5
 208810000    3
 208820000    4
 208830000    3
 208840000    3
 208850000    3
 208860000    5
 208870000   12
 208880000   21
 208890000   20
 208900000   19
 208910000   18
 208920000   20
 208930000   21
 208940000   22
 208950000   18
 208960000   23
 208970000   22
 208980000   22
 208990000   26
 209000000   22
 209010000   21
 209020000   17
 209030000   20
 209040000   16
 209050000   25
 209060000   26
 209070000   21
 209080000   19
 209090000   26
 209100000   26
 209110000   23
 209120000   23
 209130000   25
 209140000   26
 209150000   26
 209160000   26
 209170000   22
 209180000   26
 209190000   24
 209200000   26
 209210000   24
 209220000   22
 209230000   23
 209240000   22
 209250000   26
 209260000   19
 209270000   19
 209280000   22
 209290000   20
 209300000   19
 209310000   16
 209320000   20
 209330000   16
 209340000   23
 209350000   24
 209360000   26
 209370000   27
 209380000   26
 209390000   24
 209400000   26
 209410000   23
 209420000   24
 209430000   25
 209440000   28
 209450000   25
 209460000   26
 209470000   26
 209480000   19
 209490000   22
 209500000   22
 209510000   26
 209520000   23
 209530000   26
 209540000   26
 209550000   27
 209560000   26
 209570000   25
 209580000   26
 209590000   25
 209600000   22
 209610000   22
 209620000   15
 209630000   17
 209640000   18
 209650000    4
 209660000    4
 209670000    4
 209680000    5
 209690000    4
 209700000    6
 209710000    5
 209720000    6
 209730000    7
 209740000    7
 209750000    6
 209760000    4
 209770000    5
 209780000    7
 209790000    4
 209800000   12
 209810000    3
 209820000    4
 209830000    3
 209840000    4
 209850000    6
 209860000    3
 209870000    4
 209880000    4
 209890000    5
 209900000    3
 209910000    5
 209920000    5
 209930000    3
 209940000    2
 209950000    3
 209960000    3
 209970000    3
 209980000    4
 209990000    4
 210000000    8
 210010000    4
 210020000    3
 210030000    6
 210040000    5
 210050000    5
 210060000    5
 210070000    3
 210080000    3
 210090000    9
 210100000   11
 210110000   15
 210120000    6
 210130000    6
 210140000    4
 210150000    4
 210160000    4
 210170000    6
 210180000    4
 210190000    4
 210200000    3
 210210000    3
 210220000    4
 210230000    4
 210240000    4
 210250000    5
 210260000    3
 210270000    3
 210280000    4
 210290000    4
 210300000    4
 210310000    2
 210320000    3
 210330000    2
 210340000    5
 210350000    5
 210360000    3
 210370000    5
 210380000    3
 210390000    4
 210400000    4
 210410000    3
 210420000    5
 210430000    6
 210440000   15
 210450000   13
 210460000    9
 210470000    4
 210480000    4
 210490000    4
 210500000    4
 210510000    3
 210520000    2
 210530000    3
 210540000    3
 210550000    4
 210560000    4
 210570000    4
 210580000    5
 210590000    4
 210600000    4
 210610000    7
 210620000    2
 210630000    6
 210640000    4
 210650000    4
 210660000    7
 210670000    3
 210680000    5
 210690000    5
 210700000    3
 210710000    4
 210720000    3
 210730000    3
 210740000    5
 210750000    3
 210760000    3
 210770000    4
 210780000    3
 210790000    3
 210800000    4
 210810000    4
 210820000    6
 210830000    3
 210840000    3
 210850000    4
 210860000    5
 210870000    4
 210880000    6
 210890000    4
 210900000    4
 210910000    3
 210920000    3
 210930000    3
 210940000    3
 210950000    4
 210960000    4
 210970000    3
 210980000    3
 210990000    4
 211000000    2
 211010000    4
 211020000    3
 211030000    4
 211040000    3
 211050000    3
 211060000    3
 211070000    2
 211080000    4
 211090000    3
 211100000    3
 211110000    3
 211120000    3
 211130000    3
 211140000    2
 211150000    4
 211160000    3
 211170000    4
 211180000    4
 211190000    4
 211200000    3
 211210000    2
 211220000    4
 211230000    3
 211240000    4
 211250000    4
 211260000    4
 211270000    5
 211280000    5
 211290000    5
 211300000    4
 211310000    3
 211320000    5
 211330000    3
 211340000    4
 211350000    3
 211360000    4
 211370000    5
 211380000    4
 211390000    4
 211400000    4
 211410000    5
 211420000    5
 211430000    5
 211440000    4
 211450000    5
 211460000    6
 211470000    7
 211480000    6
 211490000    4
 211500000    5
 211510000    4
 211520000    4
 211530000    3
 211540000    4
 211550000    5
 211560000    3
 211570000    5
 211580000    4
 211590000    5
 211600000    3
 211610000    5
 211620000    4
 211630000    6
 211640000    3
 211650000    3
 211660000    4
 211670000    8
 211680000    4
 211690000    5
 211700000    2
 211710000    4
 211720000    4
 211730000    3
 211740000    5
 211750000    2
 211760000    4
 211770000    4
 211780000    4
 211790000    3
 211800000    3
 211810000    4
 211820000    3
 211830000    5
 211840000    5
 211850000    4
 211860000    5
 211870000   12
 211880000    6
 211890000    3
 211900000    4
 211910000    5
 211920000    7
 211930000    5
 211940000    3
 211950000    4
 211960000    5
 211970000    4
 211980000    7
 211990000    5
 212000000    4
 212010000    5
 212020000    3
 212030000    4
 212040000    3
 212050000    4
 212060000    4
 212070000    4
 212080000    4
 212090000    4
 212100000    7
 212110000    4
 212120000    6
 212130000    4
 212140000    5
 212150000    5
 212160000    5
 212170000    3
 212180000    4
 212190000    5
 212200000    4
 212210000    5
 212220000    5
 212230000    4
 212240000    5
 212250000    3
 212260000    5
 212270000    5
 212280000    4
 212290000    6
 212300000   15
 212310000   11
 212320000    7
 212330000    6
 212340000    5
 212350000    7
 212360000    6
 212370000    7
 212380000    4
 212390000    4
 212400000    7
 212410000    7
 212420000    5
 212430000    7
 212440000    5
 212450000    5
 212460000    5
 212470000    4
 212480000    5
 212490000    2
 212500000    6
 212510000    5
 212520000    5
 212530000    5
 212540000    3
 212550000    5
 212560000    4
 212570000    7
 212580000    2
 212590000    5
 212600000    4
 212610000    5
 212620000    6
 212630000    6
 212640000    5
 212650000    5
 212660000    5
 212670000    4
 212680000    5
 212690000    5
 212700000    5
 212710000    4
 212720000    7
 212730000    4
 212740000    3
 212750000    5
 212760000    2
 212770000    3
 212780000    3
 212790000    4
 212800000    4
 212810000    4
 212820000    4
 212830000    5
 212840000    5
 212850000    4
 212860000    7
 212870000    5
 212880000    4
 212890000    5
 212900000    3
 212910000    3
 212920000    4
 212930000    5
 212940000    4
 212950000    4
 212960000    4
 212970000    3
 212980000    2
 212990000    2
 213000000    4
 213010000    4
 213020000    2
 213030000    4
 213040000    5
 213050000    3
 213060000    4
 213070000    4
 213080000    4
 213090000    3
 213100000    4
 213110000    4
 213120000    4
 213130000    4
 213140000    5
 213150000    5
 213160000    4
 213170000    5
 213180000    4
 213190000    3
 213200000    5
 213210000   14
 213220000   19
 213230000    8
 213240000    5
 213250000    5
 213260000    3
 213270000    4
 213280000    4
 213290000    3
 213300000    3
 213310000    4
 213320000    3
 213330000    5
 213340000    4
 213350000    4
 213360000    7
 213370000    4
 213380000    3
 213390000    3
 213400000    3
 213410000    2
 213420000    2
 213430000    3
 213440000    3
 213450000    2
 213460000    4
 213470000    4
 213480000    3
 213490000    3
 213500000    3
 213510000    5
 213520000    3
 213530000    4
 213540000    3
 213550000    5
 213560000    3
 213570000    3
 213580000    3
 213590000    3
 213600000    3
 213610000    2
 213620000    3
 213630000    2
 213640000    2
 213650000    3
 213660000    3
 213670000    3
 213680000    3
 213690000    2
 213700000    4
 213710000    2
 213720000    4
 213730000    3
 213740000    4
 213750000    3
 213760000    3
 213770000    5
 213780000    4
 213790000    3
 213800000    2
 213810000    3
 213820000    3
 213830000    4
 213840000    5
 213850000    3
 213860000    4
 213870000    5
 213880000    5
 213890000    4
 213900000    4
 213910000    3
 213920000    4
 213930000    4
 213940000    5
 213950000    4
 213960000    3
 213970000    6
 213980000    4
 213990000    5
 214000000    5
 214010000    4
 214020000    4
 214030000    4
 214040000    5
 214050000    4
 214060000   13
 214070000    5
 214080000   18
 214090000    8
 214100000    6
 214110000    4
 214120000    5
 214130000    6
 214140000    5
 214150000    5
 214160000    4
 214170000    4
 214180000    4
 214190000    4
 214200000    2
 214210000    4
 214220000    5
 214230000    5
 214240000    4
 214250000    4
 214260000    4
 214270000    3
 214280000    3
 214290000    3
 214300000    4
 214310000    3
 214320000    4
 214330000    3
 214340000    4
 214350000    5
 214360000    5
 214370000    3
 214380000    4
 214390000    4
 214400000    5
 214410000    4
 214420000    5
 214430000    5
 214440000    7
 214450000    5
 214460000    4
 214470000    5
 214480000    4
 214490000    5
 214500000    5
 214510000    4
 214520000    4
 214530000    3
 214540000    5
 214550000    5
 214560000    4
 214570000    2
 214580000    5
 214590000    5
 214600000    5
 214610000    4
 214620000    4
 214630000    6
 214640000    7
 214650000    4
 214660000    5
 214670000    7
 214680000    4
 214690000    5
 214700000    4
 214710000    6
 214720000    3
 214730000    3
 214740000    3
 214750000    4
 214760000    2
 214770000    3
 214780000    4
 214790000    5
 214800000    6
 214810000    8
 214820000    7
 214830000    4
 214840000    5
 214850000    4
 214860000    4
 214870000    8
 214880000    5
 214890000    5
 214900000    3
 214910000    3
 214920000    4
 214930000    5
 214940000    7
 214950000    5
 214960000   11
 214970000   10
 214980000    7
 214990000   12
 215000000    4
 215010000    3
 215020000    2
 215030000    4
 215040000    4
 215050000    5
 215060000    5
 215070000    4
 215080000    5
 215090000    5
 215100000    4
 215110000    5
 215120000    5
 215130000    7
 215140000    4
 215150000    5
 215160000    8
 215170000    7
 215180000    6
 215190000    6
 215200000    4
 215210000    4
 215220000    3
 215230000    4
 215240000    3
 215250000    3
 215260000    3
 215270000    3
 215280000    3
 215290000    3
 215300000    3
 215310000    3
 215320000    3
 215330000    5
 215340000    7
 215350000    4
 215360000    4
 215370000    3
 215380000    3
 215390000    2
 215400000    3
 215410000    2
 215420000    4
 215430000    4
 215440000    3
 215450000    4
 215460000    2
 215470000    4
 215480000   11
 215490000    5
 215500000    5
 215510000    1
 215520000    4
 215530000    3
 215540000    5
 215550000    4
 215560000    3
 215570000    5
 215580000   13
 215590000    5
 215600000    4
 215610000    4
 215620000    4
 215630000    7
 215640000    4
 215650000    4
 215660000    5
 215670000    4
 215680000    5
 215690000    7
 215700000    5
 215710000    5
 215720000    3
 215730000    4
 215740000    4
 215750000    4
 215760000    3
 215770000    5
 215780000    4
 215790000    5
 215800000    4
 215810000    5
 215820000    3
 215830000    3
 215840000    3
 215850000    4
 215860000    4
 215870000    4
 215880000    5
 215890000    4
 215900000    4
 215910000    3
 215920000    4
 215930000    3
 215940000    4
 215950000    3
 215960000    4
 215970000    4
 215980000    3
 215990000    3
 216000000    4
 216010000    4
 216020000    3
 216030000    3
 216040000    3
 216050000    5
 216060000    2
 216070000    3
 216080000    1
 216090000   13
 216100000    3
 216110000    2
 216120000    3
 216130000    2
 216140000    2
 216150000    2
 216160000    3
 216170000    4
 216180000    3
 216190000    7
 216200000    8
 216210000   18
 216220000   10
 216230000    5
 216240000    3
 216250000    5
 216260000    6
 216270000    5
 216280000   13
 216290000   21
 216300000   20
 216310000   12
 216320000    3
 216330000    4
 216340000    3
 216350000    4
 216360000    5
 216370000    4
 216380000    5
 216390000    5
 216400000    4
 216410000    4
 216420000    3
 216430000    3
 216440000    5
 216450000    7
 216460000    5
 216470000    4
 216480000    5
 216490000    3
 216500000    5
 216510000    3
 216520000    5
 216530000    7
 216540000    4
 216550000    4
 216560000    5
 216570000    3
 216580000   16
 216590000    3
 216600000    6
 216610000    3
 216620000    3
 216630000    5
 216640000    5
 216650000   16
 216660000   14
 216670000   16
 216680000   20
 216690000   20
 216700000   15
 216710000   15
 216720000   14
 216730000   11
 216740000    5
 216750000    4
 216760000    7
 216770000   18
 216780000   17
 216790000    4
 216800000    5
 216810000    7
 216820000    5
 216830000    3
 216840000    3
 216850000    3
 216860000    5
 216870000    4
 216880000    4
 216890000    2
 216900000   19
 216910000   19
 216920000   18
 216930000   20
 216940000    5
 216950000   20
 216960000   17
 216970000   12
 216980000   17
 216990000   16
 217000000   16
 217010000   20
 217020000   17
 217030000   21
 217040000   12
 217050000   13
 217060000   20
 217070000    5
 217080000    4
 217090000    6
 217100000    4
 217110000    5
 217120000    4
 217130000    4
 217140000    4
 217150000    3
 217160000    3
 217170000    4
 217180000    4
 217190000    4
 217200000    3
 217210000    3
 217220000    3
 217230000    5
 217240000    4
 217250000    3
 217260000    3
 217270000    3
 217280000    4
 217290000    3
 217300000    4
 217310000    3
 217320000    3
 217330000    3
 217340000    3
 217350000    3
 217360000    3
 217370000    2
 217380000    2
 217390000    3
 217400000    3
 217410000    3
 217420000    4
 217430000    3
 217440000    3
 217450000    3
 217460000    4
 217470000    3
 217480000    4
 217490000    3
 217500000    3
 217510000    4
 217520000    4
 217530000    6
 217540000    3
 217550000    3
 217560000    8
 217570000    3
 217580000    4
 217590000    4
 217600000    3
 217610000    9
 217620000    4
 217630000    4
 217640000    3
 217650000    3
 217660000    3
 217670000    2
 217680000    3
 217690000    4
 217700000    2
 217710000    3
 217720000    3
 217730000    3
 217740000    3
 217750000    2
 217760000    3
 217770000    3
 217780000    3
 217790000    3
 217800000    4
 217810000    4
 217820000    4
 217830000    3
 217840000    3
 217850000    4
 217860000    3
 217870000    4
 217880000    3
 217890000    4
 217900000    4
 217910000    3
 217920000    4
 217930000    2
 217940000    3
 217950000    5
 217960000    5
 217970000    3
 217980000    3
 217990000    2
 218000000    5
 218010000    8
 218020000    3
 218030000    3
 218040000    3
 218050000    3
 218060000    2
 218070000    5
 218080000    3
 218090000    2
 218100000    5
 218110000    4
 218120000    4
 218130000    4
 218140000    3
 218150000    4
 218160000    3
 218170000    4
 218180000    5
 218190000    7
 218200000    2
 218210000    4
 218220000    4
 218230000    4
 218240000    3
 218250000    2
 218260000    3
 218270000    4
 218280000    3
 218290000    3
 218300000    4
 218310000    4
 218320000    3
 218330000    2
 218340000    5
 218350000    3
 218360000    4
 218370000    4
 218380000    5
 218390000    2
 218400000    5
 218410000    4
 218420000    2
 218430000    4
 218440000    4
 218450000    3
 218460000    4
 218470000    3
 218480000    5
 218490000    3
 218500000    4
 218510000    4
 218520000    5
 218530000    5
 218540000    5
 218550000    5
 218560000    4
 218570000    4
 218580000    4
 218590000    4
 218600000    5
 218610000    5
 218620000    3
 218630000    4
 218640000    3
 218650000    3
 218660000    3
 218670000    3
 218680000    3
 218690000    3
 218700000    4
 218710000    3
 218720000    4
 218730000    3
 218740000    4
 218750000    4
 218760000    5
 218770000    5
 218780000    4
 218790000    5
 218800000    7
 218810000    4
 218820000    3
 218830000    3
 218840000    5
 218850000    3
 218860000    4
 218870000    3
 218880000    4
 218890000    4
 218900000    3
 218910000    3
 218920000    3
 218930000    3
 218940000    3
 218950000    4
 218960000    4
 218970000    4
 218980000    3
 218990000    3
 219000000    4
 219010000    4
 219020000    3
 219030000    5
 219040000    5
 219050000    5
 219060000    7
 219070000    5
 219080000    5
 219090000    5
 219100000    5
 219110000    4
 219120000    3
 219130000    4
 219140000    4
 219150000    6
 219160000    4
 219170000    5
 219180000    4
 219190000    3
 219200000    4
 219210000    4
 219220000    3
 219230000    2
 219240000    4
 219250000    4
 219260000    3
 219270000    3
 219280000    5
 219290000    4
 219300000   12
 219310000   14
 219320000    9
 219330000   12
 219340000   13
 219350000   13
 219360000    8
 219370000    6
 219380000   10
 219390000   13
 219400000    8
 219410000    2
 219420000    3
 219430000    3
 219440000    3
 219450000    3
 219460000    4
 219470000    2
 219480000    5
 219490000    5
 219500000    5
 219510000    4
 219520000    4
 219530000    4
 219540000    4
 219550000    4
 219560000    5
 219570000    3
 219580000    3
 219590000    3
 219600000    4
 219610000    3
 219620000    4
 219630000    3
 219640000    4
 219650000    4
 219660000    4
 219670000    3
 219680000    3
 219690000    3
 219700000    3
 219710000    3
 219720000    4
 219730000    3
 219740000    3
 219750000    5
 219760000    3
 219770000    4
 219780000    3
 219790000    3
 219800000    3
 219810000    3
 219820000    3
 219830000    5
 219840000    4
 219850000    5
 219860000    3
 219870000    7
 219880000    5
 219890000   12
 219900000   20
 219910000   22
 219920000   18
 219930000    4
 219940000    3
 219950000    5
 219960000    4
 219970000    3
 219980000    4
 219990000    4
 220000000    4
 220010000    5
 220020000    4
 220030000    2
 220040000    3
 220050000    4
 220060000    4
 220070000    5
 220080000    5
 220090000    4
 220100000    5
 220110000    3
 220120000    7
 220130000   18
 220140000   18
 220150000   21
 220160000   17
 220170000   15
 220180000   19
 220190000   21
 220200000   24
 220210000   17
 220220000   11
 220230000    3
 220240000    4
 220250000    3
 220260000    5
 220270000    4
 220280000    5
 220290000    5
 220300000    5
 220310000    5
 220320000    5
 220330000    4
 220340000    4
 220350000    6
 220360000    5
 220370000    4
 220380000    3
 220390000    4
 220400000    5
 220410000    4
 220420000    5
 220430000    4
 220440000    7
 220450000    3
 220460000    3
 220470000    5
 220480000    4
 220490000    4
 220500000    7
 220510000    5
 220520000   18
 220530000    5
 220540000    6
 220550000    4
 220560000    3
 220570000   11
 220580000    8
 220590000   10
 220600000    6
 220610000    6
 220620000    5
 220630000    8
 220640000   12
 220650000    8
 220660000    5
 220670000    8
 220680000    4
 220690000    5
 220700000    7
 220710000    4
 220720000    4
 220730000    3
 220740000    3
 220750000    5
 220760000    4
 220770000    4
 220780000    2
 220790000    4
 220800000    4
 220810000    4
 220820000   12
 220830000    4
 220840000    4
 220850000    4
 220860000    4
 220870000    4
 220880000    7
 220890000    4
 220900000    9
 220910000    4
 220920000    7
 220930000    8
 220940000    6
 220950000    5
 220960000    4
 220970000   13
 220980000   15
 220990000   23
 221000000   23
 221010000   21
 221020000   23
 221030000   22
 221040000   23
 221050000   21
 221060000   27
 221070000   19
 221080000   21
 221090000   19
 221100000   22
 221110000   22
 221120000   23
 221130000   23
 221140000   25
 221150000   25
 221160000   30
 221170000   35
 221180000   34
 221190000   24
 221200000   21
 221210000   23
 221220000   26
 221230000   25
 221240000   22
 221250000   23
 221260000   19
 221270000   21
 221280000   20
 221290000   21
 221300000   19
 221310000   21
 221320000   23
 221330000   22
 221340000   18
 221350000   19
 221360000   20
 221370000   20
 221380000   20
 221390000   18
 221400000   21
 221410000   20
 221420000   14
 221430000   16
 221440000   19
 221450000   18
 221460000   17
 221470000   12
 221480000    7
 221490000    4
 221500000    5
 221510000    3
 221520000    3
 221530000    4
 221540000    2
 221550000   11
 221560000    8
 221570000    6
 221580000    3
 221590000    3
 221600000    2
 221610000    2
 221620000    4
 221630000    3
 221640000    2
 221650000    3
 221660000    3
 221670000    3
 221680000    3
 221690000    2
 221700000    3
 221710000    2
 221720000    3
 221730000    3
 221740000    4
 221750000    3
 221760000    3
 221770000    3
 221780000    3
 221790000    2
 221800000    3
 221810000    3
 221820000    2
 221830000    2
 221840000    2
 221850000    3
 221860000    4
 221870000    5
 221880000   11
 221890000   11
 221900000    4
 221910000   20
 221920000   14
 221930000   17
 221940000   21
 221950000   15
 221960000   12
 221970000    7
 221980000    9
 221990000   16
 222000000   17
 222010000    8
 222020000   16
 222030000   21
 222040000   22
 222050000   24
 222060000   24
 222070000   24
 222080000   21
 222090000   19
 222100000    5
 222110000    5
 222120000    7
 222130000    5
 222140000    4
 222150000    3
 222160000    4
 222170000    4
 222180000    4
 222190000    4
 222200000    4
 222210000    5
 222220000    5
 222230000   12
 222240000   19
 222250000    6
 222260000    6
 222270000    9
 222280000    5
 222290000    5
 222300000    4
 222310000    4
 222320000    9
 222330000    5
 222340000    3
 222350000    4
 222360000    5
 222370000    3
 222380000    5
 222390000    4
 222400000    6
 222410000    5
 222420000    7
 222430000    5
 222440000    5
 222450000    8
 222460000    6
 222470000   17
 222480000    7
 222490000   12
 222500000    8
 222510000    7
 222520000    6
 222530000    7
 222540000    7
 222550000    8
 222560000   14
 222570000    7
 222580000    5
 222590000    5
 222600000   10
 222610000   11
 222620000   21
 222630000   16
 222640000   25
 222650000   18
 222660000   24
 222670000   21
 222680000   22
 222690000   20
 222700000   23
 222710000   23
 222720000   22
 222730000   26
 222740000   26
 222750000   23
 222760000    7
 222770000    5
 222780000   18
 222790000    7
 222800000    7
 222810000    5
 222820000    5
 222830000    4
 222840000    5
 222850000    7
 222860000    5
 222870000    7
 222880000    7
 222890000    5
 222900000    4
 222910000    5
 222920000    4
 222930000    4
 222940000    4
 222950000    5
 222960000    5
 222970000    5
 222980000    5
 222990000    3
 223000000    5
 223010000    5
 223020000    4
 223030000    4
 223040000    4
 223050000    3
 223060000    4
 223070000    4
 223080000    3
 223090000    4
 223100000    5
 223110000    4
 223120000    5
 223130000    4
 223140000    5
 223150000    4
 223160000    1
 223170000    2
 223180000    4
 223190000    3
 223200000    3
 223210000    3
 223220000    5
 223230000    9
 223240000    5
 223250000    5
 223260000    4
 223270000    2
 223280000    3
 223290000    3
 223300000    3
 223310000    3
 223320000    3
 223330000    3
 223340000    3
 223350000    2
 223360000    3
 223370000    3
 223380000    3
 223390000    2
 223400000    3
 223410000    3
 223420000    3
 223430000    2
 223440000    3
 223450000    3
 223460000    3
 223470000    3
 223480000    4
 223490000    3
 223500000   11
 223510000   11
 223520000   15
 223530000   15
 223540000   19
 223550000   18
 223560000   14
 223570000   25
 223580000   22
 223590000   22
 223600000   19
 223610000   23
 223620000   14
 223630000   21
 223640000   18
 223650000   19
 223660000   26
 223670000   23
 223680000   23
 223690000   25
 223700000   26
 223710000   23
 223720000   25
 223730000   22
 223740000   23
 223750000   21
 223760000   19
 223770000    9
 223780000   20
 223790000   21
 223800000   19
 223810000   22
 223820000   16
 223830000   22
 223840000    4
 223850000   24
 223860000   21
 223870000   20
 223880000    4
 223890000    3
 223900000    4
 223910000    4
 223920000    5
 223930000    4
 223940000    7
 223950000   11
 223960000    8
 223970000   18
 223980000   19
 223990000    4
 224000000    5
 224010000    4
 224020000    4
 224030000    7
 224040000    2
 224050000    5
 224060000    3
 224070000    5
 224080000    5
 224090000    4
 224100000    4
 224110000    3
 224120000    5
 224130000    3
 224140000    5
 224150000    6
 224160000    4
 224170000    3
 224180000    4
 224190000    5
 224200000    3
 224210000    4
 224220000    4
 224230000    2
 224240000    2
 224250000    4
 224260000    5
 224270000    3
 224280000    3
 224290000    3
 224300000    3
 224310000    2
 224320000    4
 224330000    3
 224340000    2
 224350000    2
 224360000    3
 224370000    3
 224380000    4
 224390000    4
 224400000    4
 224410000    8
 224420000    3
 224430000    3
 224440000    4
 224450000    3
 224460000    3
 224470000    3
 224480000    4
 224490000    4
 224500000    6
 224510000    3
 224520000    3
 224530000    4
 224540000    3
 224550000    2
 224560000    3
 224570000    3
 224580000    3
 224590000    3
 224600000    3
 224610000    4
 224620000    4
 224630000    4
 224640000    3
 224650000    3
 224660000    4
 224670000    5
 224680000   16
 224690000   19
 224700000    5
 224710000    3
 224720000    4
 224730000    4
 224740000    5
 224750000    5
 224760000    8
 224770000    4
 224780000    5
 224790000    5
 224800000    4
 224810000    5
 224820000    5
 224830000    5
 224840000    8
 224850000    2
 224860000    5
 224870000    5
 224880000    5
 224890000    5
 224900000    3
 224910000    5
 224920000    4
 224930000    3
 224940000    5
 224950000    8
 224960000    5
 224970000    3
 224980000    3
 224990000    4
 225000000    4
 225010000    7
 225020000    4
 225030000    5
 225040000    4
 225050000    4
 225060000    4
 225070000    4
 225080000    5
 225090000    7
 225100000    4
 225110000    6
 225120000    7
 225130000    5
 225140000    7
 225150000    5
 225160000    4
 225170000    7
 225180000    7
 225190000    5
 225200000    3
 225210000   12
 225220000   16
 225230000   17
 225240000   19
 225250000   22
 225260000   21
 225270000   22
 225280000   27
 225290000   22
 225300000   19
 225310000   22
 225320000    5
 225330000    8
 225340000   12
 225350000    5
 225360000    5
 225370000   10
 225380000   13
 225390000   12
 225400000    7
 225410000   10
 225420000    5
 225430000    7
 225440000    7
 225450000    3
 225460000    5
 225470000    6
 225480000    4
 225490000    5
 225500000   11
 225510000    7
 225520000    4
 225530000    4
 225540000    4
 225550000    4
 225560000    9
 225570000   21
 225580000   19
 225590000   21
 225600000   20
 225610000   22
 225620000   18
 225630000   17
 225640000   14
 225650000   19
 225660000   18
 225670000   19
 225680000   23
 225690000   21
 225700000   19
 225710000   21
 225720000   22
 225730000   23
 225740000   19
 225750000   19
 225760000   25
 225770000   26
 225780000   25
 225790000   21
 225800000   19
 225810000   19
 225820000   18
 225830000   21
 225840000   14
 225850000    6
 225860000   10
 225870000   18
 225880000   16
 225890000   21
 225900000   19
 225910000   17
 225920000   16
 225930000   21
 225940000   15
 225950000   12
 225960000    6
 225970000   21
 225980000   21
 225990000   12
 226000000   18
 226010000   15
 226020000   17
 226030000   13
 226040000   19
 226050000   16
 226060000   13
 226070000   20
 226080000   21
 226090000   19
 226100000   24
 226110000   20
 226120000   16
 226130000   11
 226140000    5
 226150000    4
 226160000    4
 226170000    7
 226180000    4
 226190000    5
 226200000    1
 226210000    3
 226220000    5
 226230000    3
 226240000    5
 226250000    5
 226260000    2
 226270000    3
 226280000    5
 226290000    3
 226300000    3
 226310000    3
 226320000    4
 226330000    7
 226340000    5
 226350000    4
 226360000    5
 226370000    4
 226380000    5
 226390000    5
 226400000    7
 226410000    4
 226420000    3
 226430000    7
 226440000   10
 226450000    4
 226460000    7
 226470000    4
 226480000    4
 226490000    5
 226500000    3
 226510000    3
 226520000    4
 226530000    3
 226540000    4
 226550000    5
 226560000    8
 226570000    5
 226580000    3
 226590000    6
 226600000    7
 226610000    7
 226620000    7
 226630000    7
 226640000    5
 226650000    4
 226660000    5
 226670000    5
 226680000    3
 226690000    4
 226700000   13
 226710000   15
 226720000   15
 226730000    6
 226740000    3
 226750000    5
 226760000    4
 226770000    5
 226780000    4
 226790000    4
 226800000    5
 226810000    4
 226820000    4
 226830000    5
 226840000    2
 226850000    5
 226860000    4
 226870000    7
 226880000    3
 226890000    3
 226900000    4
 226910000    5
 226920000    5
 226930000    5
 226940000    5
 226950000    7
 226960000    4
 226970000    5
 226980000    5
 226990000    5
 227000000    4
 227010000    4
 227020000    5
 227030000    3
 227040000    7
 227050000    5
 227060000    5
 227070000   21
 227080000   26
 227090000   27
 227100000   27
 227110000   24
 227120000   26
 227130000   22
 227140000   27
 227150000   23
 227160000   22
 227170000   17
 227180000   18
 227190000   20
 227200000   21
 227210000   20
 227220000   17
 227230000   23
 227240000   21
 227250000   23
 227260000   22
 227270000   22
 227280000   25
 227290000   23
 227300000   25
 227310000   21
 227320000   16
 227330000   16
 227340000    3
 227350000    3
 227360000    3
 227370000    4
 227380000    3
 227390000    5
 227400000    6
 227410000    5
 227420000    5
 227430000    3
 227440000    7
 227450000    7
 227460000    5
 227470000    4
 227480000    3
 227490000    6
 227500000    6
 227510000    3
 227520000    5
 227530000    7
 227540000    4
 227550000    4
 227560000    4
 227570000    3
 227580000    5
 227590000    5
 227600000    4
 227610000    3
 227620000    5
 227630000    5
 227640000    5
 227650000    4
 227660000    5
 227670000    7
 227680000    5
 227690000    4
 227700000    5
 227710000    4
 227720000    3
 227730000    4
 227740000    5
 227750000    4
 227760000    4
 227770000    3
 227780000    5
 227790000    5
 227800000    4
 227810000    3
 227820000    7
 227830000    5
 227840000    5
 227850000    3
 227860000    3
 227870000    4
 227880000    3
 227890000    2
 227900000    4
 227910000   12
 227920000   14
 227930000   18
 227940000   15
 227950000   13
 227960000   19
 227970000   19
 227980000   20
 227990000   19
 228000000   22
 228010000   19
 228020000   19
 228030000   23
 228040000   24
 228050000   26
 228060000   24
 228070000   26
 228080000   23
 228090000   21
 228100000   15
 228110000   23
 228120000   18
 228130000   21
 228140000   22
 228150000   19
 228160000   25
 228170000   23
 228180000   26
 228190000   21
 228200000   20
 228210000   20
 228220000    9
 228230000   21
 228240000   19
 228250000   15
 228260000   15
 228270000    4
 228280000    4
 228290000    5
 228300000    4
 228310000    7
 228320000    3
 228330000    5
 228340000   10
 228350000    4
 228360000    4
 228370000    3
 228380000    5
 228390000    3
 228400000    3
 228410000    4
 228420000    3
 228430000    5
 228440000    2
 228450000    6
 228460000    9
 228470000    6
 228480000    6
 228490000    7
 228500000    7
 228510000    5
 228520000    6
 228530000    4
 228540000    2
 228550000    4
 228560000    5
 228570000    5
 228580000    3
 228590000    4
 228600000    7
 228610000    5
 228620000    4
 228630000    4
 228640000    5
 228650000    4
 228660000    5
 228670000   11
 228680000    7
 228690000    5
 228700000    5
 228710000    5
 228720000    5
 228730000    5
 228740000    5
 228750000    5
 228760000    4
 228770000    5
 228780000    3
 228790000    8
 228800000    5
 228810000    3
 228820000    5
 228830000    5
 228840000    5
 228850000    4
 228860000    7
 228870000    4
 228880000    7
 228890000    5
 228900000    7
 228910000    4
 228920000    3
 228930000    4
 228940000   18
 228950000   17
 228960000   18
 228970000   18
 228980000   19
 228990000   21
 229000000   22
 229010000   15
 229020000   16
 229030000   15
 229040000   18
 229050000   14
 229060000   18
 229070000   16
 229080000   20
 229090000   21
 229100000   20
 229110000   22
 229120000   19
 229130000   22
 229140000    5
 229150000    7
 229160000    4
 229170000    5
 229180000    3
 229190000    3
 229200000    5
 229210000    2
 229220000    4
 229230000    5
 229240000    5
 229250000    3
 229260000    5
 229270000    4
 229280000    5
 229290000    3
 229300000    3
 229310000    4
 229320000    3
 229330000    4
 229340000    4
 229350000    3
 229360000    4
 229370000    4
 229380000    5
 229390000    3
 229400000    3
 229410000    5
 229420000    5
 229430000    4
 229440000   16
 229450000    9
 229460000    3
 229470000    4
 229480000    3
 229490000    5
 229500000    3
 229510000    3
 229520000    3
 229530000    4
 229540000    3
 229550000    5
 229560000    4
 229570000    7
 229580000    4
 229590000   12
 229600000    4
 229610000    5
 229620000    3
 229630000    4
 229640000    4
 229650000    3
 229660000    3
 229670000    4
 229680000    4
 229690000    3
 229700000    4
 229710000    3
 229720000    4
 229730000    3
 229740000    3
 229750000    3
 229760000    3
 229770000    3
 229780000    3
 229790000    3
 229800000    3
 229810000    3
 229820000    2
 229830000    4
 229840000    2
 229850000    4
 229860000    3
 229870000    4
 229880000    3
 229890000    7
 229900000    5
 229910000    3
 229920000    7
 229930000    6
 229940000    6
 229950000    6
 229960000    7
 229970000    7
 229980000    4
 229990000    4
 230000000    5
 230010000    5
 230020000    4
 230030000    3
 230040000    4
 230050000    5
 230060000    6
 230070000    7
 230080000    4
 230090000    5
 230100000    5
 230110000    5
 230120000    7
 230130000    4
 230140000    4
 230150000    5
 230160000    4
 230170000    4
 230180000    5
 230190000    6
 230200000    4
 230210000    5
 230220000    4
 230230000    3
 230240000    4
 230250000    3
 230260000    4
 230270000    2
 230280000    4
 230290000    4
 230300000    4
 230310000    4
 230320000    3
 230330000    3
 230340000    3
 230350000    3
 230360000    4
 230370000    3
 230380000    4
 230390000    4
 230400000    4
 230410000    2
 230420000    5
 230430000    4
 230440000    3
 230450000    4
 230460000    4
 230470000    3
 230480000    4
 230490000    3
 230500000    3
 230510000    2
 230520000    2
 230530000    4
 230540000    4
 230550000    4
 230560000    3
 230570000    5
 230580000    3
 230590000    4
 230600000    7
 230610000    5
 230620000    7
 230630000    3
 230640000    3
 230650000    5
 230660000    5
 230670000    7
 230680000    7
 230690000    5
 230700000    5
 230710000    5
 230720000    5
 230730000    2
 230740000    2
 230750000    3
 230760000    3
 230770000    6
 230780000    5
 230790000    5
 230800000    7
 230810000    5
 230820000    5
 230830000    5
 230840000    5
 230850000    7
 230860000    7
 230870000    4
 230880000    5
 230890000    4
 230900000    4
 230910000    2
 230920000    3
 230930000    5
 230940000    7
 230950000    5
 230960000    3
 230970000    4
 230980000    4
 230990000    3
 231000000    3
 231010000    3
 231020000    4
 231030000    4
 231040000    3
 231050000    3
 231060000    2
 231070000    3
 231080000    4
 231090000    2
 231100000    2
 231110000    3
 231120000    2
 231130000    3
 231140000    3
 231150000    4
 231160000    4
 231170000    3
 231180000    3
 231190000    4
 231200000   18
 231210000   15
 231220000    4
 231230000    5
 231240000    5
 231250000    5
 231260000    5
 231270000    4
 231280000    4
 231290000    4
 231300000    2
 231310000    4
 231320000    3
 231330000    3
 231340000    3
 231350000    3
 231360000    3
 231370000    4
 231380000    5
 231390000    3
 231400000    9
 231410000   11
 231420000   15
 231430000   14
 231440000   19
 231450000   22
 231460000   24
 231470000   20
 231480000   21
 231490000   18
 231500000   21
 231510000   23
 231520000   21
 231530000   11
 231540000   19
 231550000   20
 231560000   19
 231570000   25
 231580000   25
 231590000   17
 231600000   22
 231610000   22
 231620000   23
 231630000   26
 231640000   26
 231650000   26
 231660000   22
 231670000   16
 231680000   25
 231690000   26
 231700000   26
 231710000   22
 231720000   24
 231730000   26
 231740000   26
 231750000   23
 231760000   21
 231770000   23
 231780000   14
 231790000   21
 231800000   15
 231810000   21
 231820000   19
 231830000   23
 231840000   22
 231850000    5
 231860000    4
 231870000    6
 231880000    7
 231890000   12
 231900000    4
 231910000    4
 231920000    5
 231930000   19
 231940000   16
 231950000   19
 231960000   21
 231970000   23
 231980000   19
 231990000   22
 232000000   19
 232010000   17
 232020000   10
 232030000   16
 232040000   21
 232050000   19
 232060000   11
 232070000    5
 232080000    4
 232090000    4
 232100000    4
 232110000    3
 232120000    5
 232130000    4
 232140000    5
 232150000    7
 232160000    3
 232170000    5
 232180000    6
 232190000    3
 232200000    8
 232210000    4
 232220000    3
 232230000    5
 232240000    4
 232250000    5
 232260000    4
 232270000    2
 232280000    7
 232290000    3
 232300000    5
 232310000    5
 232320000    5
 232330000    5
 232340000    3
 232350000    4
 232360000    4
 232370000    5
 232380000    5
 232390000    5
 232400000    4
 232410000    5
 232420000    4
 232430000    4
 232440000   12
 232450000   10
 232460000    4
 232470000    4
 232480000    3
 232490000    5
 232500000    4
 232510000    3
 232520000    3
 232530000    5
 232540000    4
 232550000    5
 232560000   16
 232570000    4
 232580000    7
 232590000    6
 232600000    5
 232610000    8
 232620000    5
 232630000    7
 232640000    5
 232650000    5
 232660000    5
 232670000    5
 232680000    5
 232690000    4
 232700000    5
 232710000    4
 232720000    4
 232730000    4
 232740000    3
 232750000    7
 232760000    3
 232770000    5
 232780000    5
 232790000    8
 232800000    4
 232810000    4
 232820000    4
 232830000    3
 232840000    4
 232850000    5
 232860000    5
 232870000    4
 232880000    5
 232890000    4
 232900000    7
 232910000    7
 232920000    6
 232930000    5
 232940000    4
 232950000    5
 232960000    7
 232970000    4
 232980000    5
 232990000    3
 233000000    4
 233010000    5
 233020000    3
 233030000    5
 233040000    5
 233050000    2
 233060000    2
 233070000    4
 233080000    3
 233090000    4
 233100000    5
 233110000    2
 233120000    3
 233130000    5
 233140000    3
 233150000    3
 233160000    4
 233170000    3
 233180000    4
 233190000    5
 233200000    5
 233210000    6
 233220000    5
 233230000    7
 233240000    7
 233250000    5
 233260000    7
 233270000   14
 233280000    7
 233290000    5
 233300000    7
 233310000   12
 233320000   18
 233330000   14
 233340000    7
 233350000    8
 233360000    7
 233370000    7
 233380000    5
 233390000    5
 233400000    4
 233410000    6
 233420000    4
 233430000    5
 233440000    8
 233450000    3
 233460000    4
 233470000    7
 233480000    4
 233490000    7
 233500000    4
 233510000    5
 233520000    5
 233530000    5
 233540000    5
 233550000    5
 233560000    5
 233570000    7
 233580000    8
 233590000   20
 233600000   19
 233610000   24
 233620000   20
 233630000   22
 233640000   21
 233650000    5
 233660000    5
 233670000    4
 233680000    5
 233690000    5
 233700000    4
 233710000    5
 233720000    5
 233730000    5
 233740000   20
 233750000   20
 233760000   21
 233770000   19
 233780000   19
 233790000   21
 233800000   24
 233810000   23
 233820000   19
 233830000   19
 233840000   23
 233850000   21
 233860000   26
 233870000   25
 233880000   23
 233890000   21
 233900000   19
 233910000   22
 233920000   21
 233930000   21
 233940000    3
 233950000    7
 233960000    7
 233970000   19
 233980000   20
 233990000   19
 234000000   22
 234010000   24
 234020000   21
 234030000   16
 234040000   12
 234050000    5
 234060000    5
 234070000   26
 234080000   19
 234090000   26
 234100000   26
 234110000   23
 234120000   26
 234130000   21
 234140000   22
 234150000   22
 234160000   22
 234170000   26
 234180000   23
 234190000   26
 234200000   23
 234210000   26
 234220000   28
 234230000   26
 234240000   27
 234250000   26
 234260000   28
 234270000   27
 234280000   26
 234290000   20
 234300000   16
 234310000   21
 234320000   21
 234330000   23
 234340000   25
 234350000   19
 234360000   24
 234370000   21
 234380000   26
 234390000   23
 234400000   23
 234410000   23
 234420000   23
 234430000   19
 234440000   24
 234450000   24
 234460000   25
 234470000   23
 234480000   22
 234490000   19
 234500000   18
 234510000   24
 234520000   23
 234530000   23
 234540000   24
 234550000   19
 234560000   20
 234570000   21
 234580000   21
 234590000   15
 234600000   14
 234610000   18
 234620000   23
 234630000   23
 234640000   24
 234650000   21
 234660000   24
 234670000   21
 234680000   20
 234690000   17
 234700000   21
 234710000   21
 234720000   24
 234730000   18
 234740000   21
 234750000   25
 234760000   24
 234770000   21
 234780000   22
 234790000   26
 234800000   23
 234810000   23
 234820000   25
 234830000   24
 234840000   23
 234850000   23
 234860000   23
 234870000   24
 234880000   21
 234890000   24
 234900000   21
 234910000   20
 234920000   26
 234930000   21
 234940000    9
 234950000    5
 234960000   11
 234970000    6
 234980000    4
 234990000    6
 235000000    5
 235010000    4
 235020000    7
 235030000    7
 235040000    2
 235050000    5
 235060000    3
 235070000    7
 235080000    5
 235090000    7
 235100000    7
 235110000    7
 235120000    5
 235130000    4
 235140000    4
 235150000    4
 235160000    4
 235170000    4
 235180000    6
 235190000   15
 235200000   18
 235210000   17
 235220000    8
 235230000    6
 235240000    5
 235250000   10
 235260000    4
 235270000    7
 235280000   16
 235290000    4
 235300000    4
 235310000    5
 235320000   16
 235330000   21
 235340000   25
 235350000   26
 235360000    8
 235370000   20
 235380000   24
 235390000   22
 235400000   22
 235410000   21
 235420000   20
 235430000   21
 235440000   21
 235450000   18
 235460000   19
 235470000   18
 235480000   15
 235490000   16
 235500000   17
 235510000   19
 235520000   13
 235530000   19
 235540000   17
 235550000   17
 235560000   15
 235570000   19
 235580000   19
 235590000   14
 235600000   15
 235610000   12
 235620000   18
 235630000   16
 235640000   19
 235650000   21
 235660000   21
 235670000   21
 235680000   14
 235690000   22
 235700000   19
 235710000   24
 235720000   20
 235730000   18
 235740000   17
 235750000   22
 235760000   20
 235770000   17
 235780000   19
 235790000   22
 235800000   20
 235810000   19
 235820000   22
 235830000   18
 235840000    8
 235850000   18
 235860000   24
 235870000   22
 235880000   25
 235890000   19
 235900000    5
 235910000    3
 235920000    4
 235930000    5
 235940000    4
 235950000    5
 235960000    4
 235970000    6
 235980000    5
 235990000    7
 236000000    5
 236010000    4
 236020000    4
 236030000    5
 236040000    7
 236050000    6
 236060000    4
 236070000    8
 236080000    5
 236090000    4
 236100000    5
 236110000    5
 236120000    3
 236130000    4
 236140000    5
 236150000    4
 236160000    5
 236170000    7
 236180000    4
 236190000    5
 236200000    5
 236210000    7
 236220000    7
 236230000    6
 236240000    5
 236250000    3
 236260000    4
 236270000    4
 236280000    5
 236290000    6
 236300000    3
 236310000    4
 236320000    7
 236330000    7
 236340000    9
 236350000    6
 236360000    4
 236370000    4
 236380000    8
 236390000    5
 236400000    5
 236410000    7
 236420000    7
 236430000    5
 236440000    3
 236450000    4
 236460000    4
 236470000    5
 236480000    3
 236490000    5
 236500000    5
 236510000    7
 236520000    5
 236530000    7
 236540000    7
 236550000    3
 236560000   13
 236570000   23
 236580000   20
 236590000    5
 236600000    5
 236610000   21
 236620000    2
 236630000    5
 236640000    4
 236650000    4
 236660000    4
 236670000    3
 236680000    7
 236690000    5
 236700000    4
 236710000    4
 236720000    6
 236730000    5
 236740000    3
 236750000    5
 236760000    7
 236770000    5
 236780000   21
 236790000   15
 236800000   20
 236810000   18
 236820000   21
 236830000   19
 236840000   26
 236850000   23
 236860000   22
 236870000   24
 236880000   24
 236890000   25
 236900000   26
 236910000   21
 236920000   24
 236930000   26
 236940000   26
 236950000   27
 236960000   23
 236970000   22
 236980000   26
 236990000   26
 237000000   23
 237010000   28
 237020000   26
 237030000   26
 237040000   26
 237050000   22
 237060000   23
 237070000   25
 237080000   24
 237090000   21
 237100000   25
 237110000   27
 237120000   23
 237130000   24
 237140000   23
 237150000   23
 237160000   19
 237170000   26
 237180000   26
 237190000   21
 237200000   24
 237210000   26
 237220000   26
 237230000   15
 237240000   11
 237250000   12
 237260000   11
 237270000    6
 237280000   13
 237290000    7
 237300000    3
 237310000    4
 237320000    5
 237330000   18
 237340000    4
 237350000    6
 237360000   17
 237370000   16
 237380000   15
 237390000    8
 237400000    7
 237410000    5
 237420000    6
 237430000    5
 237440000    7
 237450000    5
 237460000    4
 237470000    3
 237480000    4
 237490000    7
 237500000    5
 237510000    4
 237520000    4
 237530000    3
 237540000    5
 237550000    4
 237560000   14
 237570000    5
 237580000   15
 237590000    5
 237600000    5
 237610000    5
 237620000    4
 237630000    7
 237640000    4
 237650000    4
 237660000    5
 237670000    3
 237680000    5
 237690000    5
 237700000    4
 237710000    6
 237720000    3
 237730000   15
 237740000    7
 237750000    4
 237760000    5
 237770000    5
 237780000    7
 237790000    5
 237800000    5
 237810000    5
 237820000   15
 237830000   15
 237840000    7
 237850000   25
 237860000   26
 237870000   22
 237880000   25
 237890000   27
 237900000   21
 237910000   21
 237920000   13
 237930000   16
 237940000   22
 237950000   21
 237960000   23
 237970000   26
 237980000   24
 237990000   23
 238000000   24
 238010000   24
 238020000   26
 238030000   26
 238040000   27
 238050000   26
 238060000   26
 238070000   26
 238080000   27
 238090000   23
 238100000   26
 238110000   24
 238120000   25
 238130000   22
 238140000   24
 238150000   26
 238160000   26
 238170000   26
 238180000   27
 238190000   25
 238200000   24
 238210000   20
 238220000   21
 238230000   24
 238240000   21
 238250000   28
 238260000   27
 238270000   28
 238280000   23
 238290000   25
 238300000   23
 238310000   24
 238320000   19
 238330000   20
 238340000   12
 238350000    5
 238360000    3
 238370000    5
 238380000    4
 238390000    4
 238400000    6
 238410000    4
 238420000   20
 238430000   25
 238440000   23
 238450000   23
 238460000   22
 238470000   26
 238480000   22
 238490000   22
 238500000   26
 238510000   27
 238520000   23
 238530000   26
 238540000   27
 238550000   27
 238560000   25
 238570000   26
 238580000   24
 238590000   20
 238600000   23
 238610000   24
 238620000   26
 238630000   26
 238640000   27
 238650000   25
 238660000   25
 238670000   24
 238680000   23
 238690000   25
 238700000   26
 238710000   29
 238720000   27
 238730000   24
 238740000   25
 238750000   28
 238760000   26
 238770000   23
 238780000   25
 238790000   26
 238800000   27
 238810000   25
 238820000   23
 238830000   21
 238840000   16
 238850000   21
 238860000   25
 238870000   23
 238880000   26
 238890000   26
 238900000   26
 238910000   21
 238920000   26
 238930000   25
 238940000   28
 238950000   26
 238960000   26
 238970000   26
 238980000   26
 238990000   26
 239000000   28
 239010000   27
 239020000   28
 239030000   26
 239040000   27
 239050000   27
 239060000   28
 239070000   26
 239080000   27
 239090000   28
 239100000   23
 239110000   26
 239120000   22
 239130000   23
 239140000   20
 239150000   18
 239160000   17
 239170000   23
 239180000   16
 239190000   22
 239200000   21
 239210000   14
 239220000   18
 239230000   21
 239240000   22
 239250000   14
 239260000   18
 239270000   15
 239280000   17
 239290000   19
 239300000   19
 239310000   19
 239320000   12
 239330000   10
 239340000   20
 239350000   19
 239360000   21
 239370000   26
 239380000   25
 239390000   26
 239400000   26
 239410000   26
 239420000   24
 239430000   25
 239440000   27
 239450000   24
 239460000   26
 239470000   23
 239480000   24
 239490000   25
 239500000   26
 239510000   23
 239520000   26
 239530000   22
 239540000   19
 239550000   24
 239560000   21
 239570000   19
 239580000   22
 239590000   21
 239600000   21
 239610000   21
 239620000   14
 239630000   21
 239640000   21
 239650000   14
 239660000   22
 239670000   21
 239680000   19
 239690000   18
 239700000   22
 239710000   20
 239720000   22
 239730000   20
 239740000   22
 239750000   26
 239760000   25
 239770000   23
 239780000   26
 239790000   26
 239800000   23
 239810000   23
 239820000   19
 239830000   22
 239840000   26
 239850000   26
 239860000   24
 239870000   22
 239880000   27
 239890000   21
 239900000   22
 239910000   27
 239920000   27
 239930000   25
 239940000   27
 239950000   25
 239960000   28
 239970000   28
 239980000   24
 239990000   26
 240000000   23
 240010000   25
 240020000   27
 240030000   26
 240040000   26
 240050000   26
 240060000   26
 240070000   26
 240080000   27
 240090000   26
 240100000   22
 240110000   22
 240120000   24
 240130000   23
 240140000   24
 240150000   25
 240160000   24
 240170000   25
 240180000   26
 240190000   21
 240200000   22
 240210000   22
 240220000   19
 240230000   24
 240240000   21
 240250000   21
 240260000   19
 240270000   23
 240280000   21
 240290000   21
 240300000   16
 240310000   20
 240320000   18
 240330000    7
 240340000    6
 240350000   15
 240360000   16
 240370000   17
 240380000   14
 240390000   22
 240400000   21
 240410000   19
 240420000   22
 240430000   25
 240440000   23
 240450000   22
 240460000   23
 240470000   21
 240480000   24
 240490000   23
 240500000   27
 240510000   26
 240520000   23
 240530000   25
 240540000   24
 240550000   23
 240560000   26
 240570000   22
 240580000   23
 240590000   23
 240600000   21
 240610000   18
 240620000   20
 240630000   23
 240640000   22
 240650000   18
 240660000    8
 240670000   16
 240680000    4
 240690000    5
 240700000    7
 240710000    7
 240720000    3
 240730000    4
 240740000    4
 240750000    4
 240760000    5
 240770000    4
 240780000    4
 240790000   15
 240800000    5
 240810000    5
 240820000    6
 240830000   12
 240840000   21
 240850000    7
 240860000    5
 240870000    5
 240880000    7
 240890000    4
 240900000    4
 240910000    4
 240920000    4
 240930000    4
 240940000    5
 240950000    7
 240960000    5
 240970000    4
 240980000    5
 240990000    5
 241000000    8
 241010000   10
 241020000   15
 241030000   19
 241040000   14
 241050000   22
 241060000   22
 241070000   14
 241080000   21
 241090000   20
 241100000   19
 241110000   22
 241120000   21
 241130000   18
 241140000   17
 241150000   14
 241160000   19
 241170000   19
 241180000   20
 241190000   11
 241200000   15
 241210000   18
 241220000   21
 241230000   22
 241240000   21
 241250000    6
 241260000    6
 241270000    5
 241280000    5
 241290000    3
 241300000    6
 241310000    6
 241320000   22
 241330000   20
 241340000   20
 241350000   19
 241360000   21
 241370000   19
 241380000   27
 241390000   27
 241400000   26
 241410000   24
 241420000   27
 241430000   25
 241440000   25
 241450000   26
 241460000   23
 241470000   24
 241480000   26
 241490000   24
 241500000   27
 241510000   22
 241520000   25
 241530000   21
 241540000   22
 241550000   27
 241560000   25
 241570000   26
 241580000   24
 241590000   24
 241600000   26
 241610000   25
 241620000   27
 241630000   24
 241640000   26
 241650000   28
 241660000   23
 241670000   24
 241680000   24
 241690000   21
 241700000   26
 241710000   24
 241720000   24
 241730000   24
 241740000   16
 241750000   21
 241760000   24
 241770000   23
 241780000   21
 241790000   26
 241800000   22
 241810000   22
 241820000   23
 241830000   24
 241840000   26
 241850000   26
 241860000   25
 241870000   22
 241880000   21
 241890000   16
 241900000   22
 241910000   15
 241920000   10
 241930000    8
 241940000    7
 241950000   21
 241960000   22
 241970000   15
 241980000   20
 241990000   16
 242000000   18
 242010000   23
 242020000   21
 242030000   24
 242040000   25
 242050000   22
 242060000   21
 242070000   19
 242080000   19
 242090000   18
 242100000   19
 242110000   22
 242120000   20
 242130000   24
 242140000   23
 242150000   24
 242160000   21
 242170000   26
 242180000   22
 242190000   23
 242200000   21
 242210000   24
 242220000   22
 242230000   24
 242240000   21
 242250000   23
 242260000   22
 242270000   21
 242280000   25
 242290000   25
 242300000   22
 242310000   23
 242320000   22
 242330000   18
 242340000   20
 242350000   21
 242360000   21
 242370000   19
 242380000   19
 242390000   19
 242400000   13
 242410000   16
 242420000   13
 242430000   20
 242440000   19
 242450000   11
 242460000   18
 242470000    7
 242480000    5
 242490000    7
 242500000    4
 242510000    5
 242520000    8
 242530000    5
 242540000    4
 242550000    5
 242560000    5
 242570000    4
 242580000    4
 242590000    4
 242600000    7
 242610000    5
 242620000    4
 242630000    5
 242640000    4
 242650000    5
 242660000    6
 242670000    5
 242680000    9
 242690000    4
 242700000    4
 242710000    4
 242720000    3
 242730000    3
 242740000    5
 242750000    4
 242760000    5
 242770000    8
 242780000    5
 242790000    3
 242800000    3
 242810000    4
 242820000    3
 242830000    4
 242840000    3
 242850000    3
 242860000    5
 242870000    4
 242880000    3
 242890000    5
 242900000    5
 242910000    6
 242920000    5
 242930000    5
 242940000    4
 242950000    4
 242960000    5
 242970000    4
 242980000    3
 242990000    6
 243000000    4
 243010000    4
 243020000    3
 243030000    4
 243040000    5
 243050000    3
 243060000    4
 243070000    8
 243080000    9
 243090000    4
 243100000    7
 243110000    7
 243120000    5
 243130000    5
 243140000    5
 243150000    4
 243160000    4
 243170000    5
 243180000   16
 243190000   21
 243200000   19
 243210000   21
 243220000   23
 243230000   26
 243240000   22
 243250000   26
 243260000   26
 243270000   24
 243280000   28
 243290000   22
 243300000   22
 243310000   26
 243320000   26
 243330000   23
 243340000   25
 243350000   28
 243360000   26
 243370000   25
 243380000   27
 243390000   26
 243400000   25
 243410000   26
 243420000   26
 243430000   25
 243440000   23
 243450000   23
 243460000   22
 243470000   26
 243480000   23
 243490000   26
 243500000   17
 243510000   25
 243520000   26
 243530000   27
 243540000   26
 243550000   25
 243560000   26
 243570000   25
 243580000   26
 243590000   27
 243600000   27
 243610000   24
 243620000   26
 243630000   29
 243640000   26
 243650000   28
 243660000   23
 243670000   22
 243680000   23
 243690000   24
 243700000   22
 243710000   23
 243720000   26
 243730000   26
 243740000   25
 243750000   22
 243760000   22
 243770000   23
 243780000   25
 243790000   25
 243800000   23
 243810000   26
 243820000   24
 243830000   23
 243840000   25
 243850000   23
 243860000   21
 243870000   21
 243880000   21
 243890000   21
 243900000   21
 243910000   24
 243920000   23
 243930000   22
 243940000   24
 243950000   21
 243960000   22
 243970000   24
 243980000   24
 243990000   23
 244000000   26
 244010000   23
 244020000   23
 244030000   26
 244040000   21
 244050000   22
 244060000   23
 244070000   23
 244080000   23
 244090000   23
 244100000   21
 244110000   25
 244120000   26
 244130000   26
 244140000   25
 244150000   22
 244160000   25
 244170000   24
 244180000   26
 244190000   25
 244200000   27
 244210000   23
 244220000   26
 244230000   25
 244240000   26
 244250000   26
 244260000   24
 244270000   22
 244280000   24
 244290000   24
 244300000   26
 244310000   24
 244320000   24
 244330000   20
 244340000   16
 244350000   23
 244360000   26
 244370000   24
 244380000   24
 244390000   24
 244400000    9
 244410000   22
 244420000   20
 244430000   14
 244440000   20
 244450000   21
 244460000   25
 244470000   24
 244480000   26
 244490000   26
 244500000   23
 244510000   26
 244520000   26
 244530000   27
 244540000   24
 244550000   24
 244560000   24
 244570000   23
 244580000   23
 244590000   22
 244600000   25
 244610000   19
 244620000   25
 244630000   26
 244640000   25
 244650000   26
 244660000   27
 244670000   27
 244680000   26
 244690000   26
 244700000   26
 244710000   16
 244720000   26
 244730000   23
 244740000   26
 244750000   17
 244760000   19
 244770000   21
 244780000   20
 244790000   26
 244800000   26
 244810000   22
 244820000   22
 244830000   23
 244840000   22
 244850000   23
 244860000   25
 244870000   23
 244880000   19
 244890000   21
 244900000   22
 244910000   23
 244920000   23
 244930000   33
 244940000   22
 244950000   23
 244960000   22
 244970000   22
 244980000   24
 244990000   23
 245000000   24
 245010000   24
 245020000   23
 245030000   23
 245040000   26
 245050000   24
 245060000   21
 245070000   22
 245080000   19
 245090000   25
 245100000   21
 245110000   24
 245120000   26
 245130000   25
 245140000   26
 245150000   21
 245160000   22
 245170000   22
 245180000   27
 245190000   29
 245200000   29
 245210000   26
 245220000   23
 245230000   24
 245240000   22
 245250000   25
 245260000   26
 245270000   27
 245280000   23
 245290000   24
 245300000   22
 245310000   25
 245320000   19
 245330000   23
 245340000   22
 245350000   19
 245360000   21
 245370000   20
 245380000   24
 245390000   24
 245400000   21
 245410000   21
 245420000   20
 245430000   25
 245440000   21
 245450000   19
 245460000   21
 245470000   24
 245480000   19
 245490000   22
 245500000   21
 245510000   20
 245520000   19
 245530000   20
 245540000   20
 245550000   14
 245560000    9
 245570000   18
 245580000   19
 245590000   16
 245600000   19
 245610000   20
 245620000   19
 245630000   23
 245640000   21
 245650000   22
 245660000   22
 245670000   19
 245680000   20
 245690000   23
 245700000   25
 245710000   23
 245720000   25
 245730000   24
 245740000   25
 245750000   25
 245760000   22
 245770000   24
 245780000   23
 245790000   23
 245800000   23
 245810000   22
 245820000   18
 245830000   19
 245840000   23
 245850000   22
 245860000   31
 245870000   25
 245880000   23
 245890000   19
 245900000   25
 245910000   19
 245920000   21
 245930000   20
 245940000   16
 245950000   11
 245960000    4
 245970000    7
 245980000    4
 245990000    5
 246000000    5
 246010000   16
 246020000    7
 246030000    3
 246040000    4
 246050000    5
 246060000    4
 246070000    5
 246080000    7
 246090000    7
 246100000    5
 246110000    7
 246120000    8
 246130000   11
 246140000    6
 246150000    5
 246160000    7
 246170000    3
 246180000    4
 246190000    7
 246200000    6
 246210000    7
 246220000    7
 246230000    7
 246240000    5
 246250000    4
 246260000    5
 246270000    4
 246280000    3
 246290000    3
 246300000    3
 246310000    3
 246320000    2
 246330000    2
 246340000    4
 246350000    4
 246360000    3
 246370000    4
 246380000    6
 246390000    4
 246400000    4
 246410000    3
 246420000    3
 246430000    4
 246440000    5
 246450000    5
 246460000    3
 246470000    5
 246480000    5
 246490000    5
 246500000    4
 246510000    8
 246520000    5
 246530000    4
 246540000    4
 246550000    5
 246560000    7
 246570000    7
 246580000    7
 246590000    4
 246600000   11
 246610000    5
 246620000    4
 246630000    7
 246640000    8
 246650000    9
 246660000    5
 246670000    5
 246680000    4
 246690000    4
 246700000    4
 246710000    5
 246720000   12
 246730000    7
 246740000    5
 246750000    5
 246760000   15
 246770000   10
 246780000   21
 246790000   17
 246800000   19
 246810000    9
 246820000    9
 246830000    8
 246840000    4
 246850000    4
 246860000    6
 246870000    3
 246880000    4
 246890000    4
 246900000    5
 246910000    3
 246920000    4
 246930000    4
 246940000    5
 246950000    4
 246960000    4
 246970000    4
 246980000    5
 246990000    7
 247000000    4
 247010000    5
 247020000    3
 247030000    4
 247040000    4
 247050000    5
 247060000    5
 247070000    3
 247080000    4
 247090000    5
 247100000    3
 247110000    4
 247120000    4
 247130000    4
 247140000    3
 247150000    4
 247160000    3
 247170000    4
 247180000    5
 247190000    4
 247200000    3
 247210000    4
 247220000    3
 247230000    3
 247240000    2
 247250000    4
 247260000    3
 247270000    5
 247280000    5
 247290000    7
 247300000    7
 247310000    6
 247320000    4
 247330000    5
 247340000    7
 247350000    7
 247360000    7
 247370000    5
 247380000    6
 247390000    7
 247400000    5
 247410000    5
 247420000    4
 247430000    5
 247440000    3
 247450000    4
 247460000    9
 247470000   15
 247480000    6
 247490000    5
 247500000    4
 247510000    5
 247520000    3
 247530000    3
 247540000    4
 247550000    3
 247560000    4
 247570000    5
 247580000    3
 247590000    7
 247600000    4
 247610000    4
 247620000    5
 247630000    4
 247640000    5
 247650000    7
 247660000    6
 247670000    5
 247680000    7
 247690000    5
 247700000    5
 247710000    4
 247720000    5
 247730000    3
 247740000    5
 247750000    8
 247760000    5
 247770000    5
 247780000    3
 247790000    4
 247800000    3
 247810000    4
 247820000    6
 247830000    5
 247840000    4
 247850000    5
 247860000    9
 247870000    5
 247880000    4
 247890000    5
 247900000    4
 247910000    5
 247920000    4
 247930000    7
 247940000    7
 247950000    7
 247960000    5
 247970000    4
 247980000    6
 247990000    7
 248000000    4
 248010000    8
 248020000    4
 248030000    3
 248040000    4
 248050000    5
 248060000   19
 248070000   18
 248080000   19
 248090000   13
 248100000   22
 248110000   26
 248120000   23
 248130000   24
 248140000   24
 248150000   25
 248160000   22
 248170000   19
 248180000   22
 248190000   19
 248200000   24
 248210000   22
 248220000   22
 248230000   25
 248240000   22
 248250000   24
 248260000   24
 248270000   26
 248280000   23
 248290000   23
 248300000   21
 248310000   21
 248320000   25
 248330000   22
 248340000   24
 248350000   23
 248360000   19
 248370000   19
 248380000   27
 248390000   23
 248400000   24
 248410000   26
 248420000   25
 248430000   26
 248440000   25
 248450000   25
 248460000   26
 248470000   20
 248480000   26
 248490000   26
 248500000   27
 248510000   26
 248520000   24
 248530000   25
 248540000   22
 248550000   23
 248560000   24
 248570000   25
 248580000   22
 248590000   26
 248600000   23
 248610000   25
 248620000   23
 248630000   24
 248640000   23
 248650000   24
 248660000   21
 248670000   22
 248680000   23
 248690000   21
 248700000   25
 248710000   22
 248720000   24
 248730000   21
 248740000   18
 248750000   24
 248760000   26
 248770000   22
 248780000   23
 248790000   22
 248800000   25
 248810000   27
 248820000   23
 248830000   24
 248840000   23
 248850000   22
 248860000   22
 248870000   22
 248880000   21
 248890000   22
 248900000   23
 248910000   26
 248920000   24
 248930000   24
 248940000   19
 248950000   25
 248960000   23
 248970000   26
 248980000   24
 248990000   19
 249000000   26
 249010000   16
 249020000   22
 249030000   19
 249040000   14
 249050000    7
 249060000    9
 249070000   11
 249080000   21
 249090000   23
 249100000   21
 249110000   17
 249120000   18
 249130000   15
 249140000   17
 249150000   21
 249160000   19
 249170000   23
 249180000   26
 249190000   27
 249200000   21
 249210000   23
 249220000   26
 249230000   27
 249240000   22
 249250000   24
 249260000   22
 249270000   22
 249280000   24
 249290000   27
 249300000   30
 249310000   30
 249320000   28
 249330000   26
 249340000   26
 249350000   27
 249360000   23
 249370000   26
 249380000   27
 249390000   23
 249400000   24
 249410000   24
 249420000   24
 249430000   22
 249440000   25
 249450000   24
 249460000   24
 249470000   26
 249480000   25
 249490000   26
 249500000   21
 249510000   25
 249520000   22
 249530000   21
 249540000   24
 249550000   23
 249560000   28
 249570000   26
 249580000   26
 249590000   27
 249600000   24
 249610000   26
 249620000   26
 249630000   22
 249640000   23
 249650000   26
 249660000   26
 249670000   23
 249680000   27
 249690000   22
 249700000   21
 249710000   17
 249720000   19
 249730000   20
 249740000   22
 249750000   25
 249760000   25
 249770000   26
 249780000   24
 249790000   23
 249800000   23
 249810000   23
 249820000   22
 249830000   21
 249840000   17
 249850000   20
[truncated: 880,417 more chars]
