# Supplementary material for: Directional translocation resistance of Zika xrRNA
Source: Nat Commun. 2020 Jul 27;11:3749. doi: 10.1038/s41467-020-17508-7 (PMC7385498; doi:10.1038/s41467-020-17508-7)
Supplement: Supplementary file 4 — Source Data [file 41467_2020_17508_MOESM4_ESM.zip › Source_Data_Figures/Fig2B/5'translocation-rate_r0-T300K/r_16_translocated_portion.dat]

# Trajectory file ../../zika_rna/03_translocation_by_force_ramping/TP_END1/rate1x/t95/r_16/dump_t95_Rramped.lammpstrj
# time  length_translocated_portion
         0    3
     10000    3
     20000    3
     30000    2
     40000    3
     50000    3
     60000    4
     70000    2
     80000    2
     90000    4
    100000    2
    110000    4
    120000    3
    130000    3
    140000    5
    150000    3
    160000    3
    170000    3
    180000    5
    190000    3
    200000    1
    210000    4
    220000    3
    230000    5
    240000    3
    250000    3
    260000    2
    270000    4
    280000    3
    290000    4
    300000    3
    310000    4
    320000    3
    330000    3
    340000    2
    350000    4
    360000    4
    370000    2
    380000    4
    390000    2
    400000    2
    410000    3
    420000    2
    430000    3
    440000    3
    450000    3
    460000    2
    470000    3
    480000    3
    490000    3
    500000    3
    510000    3
    520000    3
    530000    2
    540000    3
    550000    4
    560000    4
    570000    3
    580000    3
    590000    4
    600000    3
    610000    3
    620000    2
    630000    2
    640000    3
    650000    3
    660000    3
    670000    3
    680000    3
    690000    3
    700000    5
    710000    3
    720000    4
    730000    3
    740000    3
    750000    3
    760000    5
    770000    4
    780000    4
    790000    4
    800000    2
    810000    4
    820000    2
    830000    2
    840000    3
    850000    2
    860000    3
    870000    4
    880000    3
    890000    4
    900000    2
    910000    4
    920000    3
    930000    3
    940000    3
    950000    3
    960000    2
    970000    3
    980000    3
    990000    4
   1000000    4
   1010000    4
   1020000    4
   1030000    3
   1040000    3
   1050000    2
   1060000    2
   1070000    2
   1080000    3
   1090000    3
   1100000    3
   1110000    4
   1120000    2
   1130000    4
   1140000    5
   1150000    4
   1160000    4
   1170000    3
   1180000    5
   1190000    4
   1200000    5
   1210000    3
   1220000    3
   1230000    3
   1240000    3
   1250000    2
   1260000    4
   1270000    4
   1280000    4
   1290000    3
   1300000    4
   1310000    3
   1320000    3
   1330000    2
   1340000    3
   1350000    3
   1360000    3
   1370000    3
   1380000    4
   1390000    3
   1400000    4
   1410000    3
   1420000    2
   1430000   16
   1440000   14
   1450000   16
   1460000   16
   1470000   15
   1480000   14
   1490000    3
   1500000   11
   1510000   13
   1520000   10
   1530000    3
   1540000    4
   1550000    4
   1560000    2
   1570000    4
   1580000    4
   1590000    3
   1600000    4
   1610000    2
   1620000    4
   1630000    3
   1640000    3
   1650000    3
   1660000    2
   1670000    3
   1680000    2
   1690000    4
   1700000    2
   1710000    3
   1720000    3
   1730000    2
   1740000    4
   1750000    2
   1760000    5
   1770000    3
   1780000    4
   1790000    5
   1800000    3
   1810000    3
   1820000    4
   1830000    3
   1840000    2
   1850000    3
   1860000    2
   1870000    3
   1880000    3
   1890000    2
   1900000    2
   1910000    2
   1920000    3
   1930000    3
   1940000    3
   1950000    3
   1960000    3
   1970000    2
   1980000    4
   1990000    2
   2000000    3
   2010000    3
   2020000    4
   2030000    3
   2040000    3
   2050000    3
   2060000    2
   2070000    3
   2080000    3
   2090000    4
   2100000    4
   2110000    3
   2120000    2
   2130000    3
   2140000    3
   2150000    2
   2160000    3
   2170000    3
   2180000    3
   2190000    3
   2200000    3
   2210000    3
   2220000    3
   2230000    3
   2240000    3
   2250000    2
   2260000    3
   2270000    4
   2280000    2
   2290000    2
   2300000    3
   2310000    2
   2320000    4
   2330000    2
   2340000    2
   2350000    3
   2360000    3
   2370000    2
   2380000    3
   2390000    3
   2400000    3
   2410000    4
   2420000    3
   2430000    3
   2440000    4
   2450000    4
   2460000    5
   2470000    3
   2480000    5
   2490000    2
   2500000    4
   2510000    2
   2520000    3
   2530000    4
   2540000    3
   2550000    3
   2560000    2
   2570000    4
   2580000    2
   2590000    4
   2600000    4
   2610000    4
   2620000    3
   2630000    4
   2640000   18
   2650000   13
   2660000   16
   2670000   10
   2680000    8
   2690000    3
   2700000    1
   2710000    2
   2720000    2
   2730000    2
   2740000    2
   2750000    3
   2760000    4
   2770000    2
   2780000    2
   2790000    2
   2800000    3
   2810000    3
   2820000    2
   2830000    4
   2840000    2
   2850000    2
   2860000    4
   2870000    3
   2880000    3
   2890000    3
   2900000    4
   2910000    4
   2920000    4
   2930000    3
   2940000    2
   2950000    2
   2960000    4
   2970000    3
   2980000    3
   2990000    2
   3000000    3
   3010000    3
   3020000    2
   3030000    3
   3040000    5
   3050000   14
   3060000    8
   3070000   13
   3080000    3
   3090000    2
   3100000    3
   3110000    4
   3120000    3
   3130000    4
   3140000    3
   3150000    3
   3160000    3
   3170000    2
   3180000    3
   3190000    3
   3200000    3
   3210000    3
   3220000    3
   3230000    4
   3240000   18
   3250000   13
   3260000   13
   3270000   12
   3280000   12
   3290000    5
   3300000    4
   3310000    5
   3320000   17
   3330000   13
   3340000   14
   3350000    9
   3360000   13
   3370000    4
   3380000    4
   3390000    2
   3400000    4
   3410000    3
   3420000    3
   3430000    3
   3440000    4
   3450000    2
   3460000    4
   3470000    3
   3480000    2
   3490000    2
   3500000    3
   3510000    3
   3520000    5
   3530000    2
   3540000    2
   3550000    3
   3560000    4
   3570000    3
   3580000    3
   3590000    3
   3600000    2
   3610000    2
   3620000    4
   3630000    2
   3640000    3
   3650000    3
   3660000    3
   3670000    2
   3680000    2
   3690000    3
   3700000    3
   3710000    3
   3720000    3
   3730000    2
   3740000    3
   3750000    3
   3760000    2
   3770000    3
   3780000    3
   3790000    4
   3800000    2
   3810000    2
   3820000    3
   3830000    3
   3840000    4
   3850000    3
   3860000    4
   3870000    3
   3880000    3
   3890000    2
   3900000    3
   3910000    3
   3920000    3
   3930000    3
   3940000    3
   3950000    3
   3960000    4
   3970000    3
   3980000    3
   3990000    2
   4000000    4
   4010000    4
   4020000    3
   4030000    3
   4040000    3
   4050000    2
   4060000    3
   4070000    3
   4080000    3
   4090000    7
   4100000    3
   4110000    3
   4120000    3
   4130000    3
   4140000    3
   4150000    2
   4160000    3
   4170000    5
   4180000    3
   4190000    3
   4200000    3
   4210000    3
   4220000    3
   4230000    4
   4240000    3
   4250000    2
   4260000    3
   4270000    5
   4280000    3
   4290000    4
   4300000    3
   4310000    3
   4320000    3
   4330000    3
   4340000    3
   4350000    3
   4360000    2
   4370000    3
   4380000    3
   4390000    4
   4400000    3
   4410000    3
   4420000    3
   4430000    5
   4440000    2
   4450000    2
   4460000    2
   4470000    3
   4480000    3
   4490000    3
   4500000    3
   4510000    2
   4520000    2
   4530000   10
   4540000    3
   4550000    3
   4560000    3
   4570000    4
   4580000    2
   4590000    2
   4600000    3
   4610000    4
   4620000    3
   4630000    3
   4640000    2
   4650000    4
   4660000    3
   4670000    3
   4680000    4
   4690000    3
   4700000    2
   4710000    3
   4720000    3
   4730000    4
   4740000    2
   4750000    3
   4760000    3
   4770000    3
   4780000    2
   4790000    2
   4800000    3
   4810000    3
   4820000    3
   4830000    3
   4840000    3
   4850000    2
   4860000    3
   4870000    2
   4880000    3
   4890000    3
   4900000    3
   4910000    2
   4920000    3
   4930000    2
   4940000    3
   4950000    3
   4960000    3
   4970000    3
   4980000    2
   4990000    3
   5000000    3
   5010000    3
   5020000    3
   5030000    2
   5040000    2
   5050000    4
   5060000    3
   5070000    4
   5080000    3
   5090000    5
   5100000    7
   5110000    4
   5120000    3
   5130000    3
   5140000    3
   5150000    4
   5160000    2
   5170000    3
   5180000    2
   5190000    4
   5200000    2
   5210000    2
   5220000    2
   5230000    4
   5240000    3
   5250000    3
   5260000    4
   5270000    3
   5280000    3
   5290000    3
   5300000    3
   5310000    4
   5320000    3
   5330000    4
   5340000    2
   5350000    5
   5360000    2
   5370000    2
   5380000    2
   5390000    2
   5400000    3
   5410000    3
   5420000    3
   5430000    3
   5440000    3
   5450000    3
   5460000    4
   5470000    4
   5480000    2
   5490000    3
   5500000    4
   5510000    5
   5520000    3
   5530000    3
   5540000    3
   5550000    3
   5560000    5
   5570000    4
   5580000    3
   5590000    2
   5600000    4
   5610000    3
   5620000    3
   5630000    3
   5640000    4
   5650000    3
   5660000    4
   5670000    4
   5680000    2
   5690000    3
   5700000    4
   5710000    4
   5720000    4
   5730000    2
   5740000    3
   5750000    3
   5760000    3
   5770000    2
   5780000    2
   5790000    3
   5800000    2
   5810000    3
   5820000    2
   5830000    3
   5840000    2
   5850000    3
   5860000    3
   5870000    3
   5880000    3
   5890000    3
   5900000    3
   5910000    3
   5920000    3
   5930000    3
   5940000    3
   5950000    4
   5960000    3
   5970000    3
   5980000    3
   5990000    3
   6000000    3
   6010000    3
   6020000    4
   6030000    3
   6040000    3
   6050000    3
   6060000    2
   6070000    3
   6080000    2
   6090000    3
   6100000    2
   6110000    4
   6120000    2
   6130000    3
   6140000    2
   6150000    3
   6160000    3
   6170000    4
   6180000    2
   6190000    2
   6200000    3
   6210000    2
   6220000    3
   6230000    3
   6240000    3
   6250000    5
   6260000    3
   6270000    3
   6280000    3
   6290000    3
   6300000    3
   6310000    2
   6320000    4
   6330000    3
   6340000    3
   6350000    3
   6360000    3
   6370000    2
   6380000    2
   6390000    3
   6400000    3
   6410000    4
   6420000    3
   6430000    4
   6440000    3
   6450000    3
   6460000    3
   6470000    4
   6480000    3
   6490000    2
   6500000    3
   6510000    2
   6520000    2
   6530000    2
   6540000    2
   6550000    4
   6560000    3
   6570000    6
   6580000    8
   6590000    3
   6600000    2
   6610000    2
   6620000    5
   6630000    3
   6640000    4
   6650000    3
   6660000    2
   6670000    3
   6680000    4
   6690000    3
   6700000    3
   6710000    3
   6720000    3
   6730000    2
   6740000    2
   6750000    2
   6760000    3
   6770000    2
   6780000    3
   6790000    3
   6800000    4
   6810000    3
   6820000    2
   6830000    2
   6840000    3
   6850000    4
   6860000    3
   6870000    3
   6880000    2
   6890000    3
   6900000    2
   6910000    3
   6920000    3
   6930000    2
   6940000    4
   6950000   11
   6960000   15
   6970000    9
   6980000    4
   6990000    7
   7000000    3
   7010000    5
   7020000    3
   7030000    4
   7040000    3
   7050000    3
   7060000    2
   7070000    4
   7080000    4
   7090000    4
   7100000    4
   7110000    4
   7120000    3
   7130000    3
   7140000    3
   7150000    4
   7160000    4
   7170000    4
   7180000    3
   7190000    2
   7200000    3
   7210000    6
   7220000    4
   7230000    3
   7240000    3
   7250000    3
   7260000    4
   7270000    3
   7280000    4
   7290000    4
   7300000    8
   7310000    3
   7320000    2
   7330000    3
   7340000    3
   7350000    3
   7360000    3
   7370000    3
   7380000    3
   7390000    3
   7400000    4
   7410000    3
   7420000    2
   7430000    3
   7440000    1
   7450000    3
   7460000    3
   7470000    3
   7480000    4
   7490000    3
   7500000    3
   7510000    3
   7520000    3
   7530000    3
   7540000    3
   7550000    3
   7560000    3
   7570000    3
   7580000    3
   7590000    3
   7600000    2
   7610000    3
   7620000    2
   7630000    3
   7640000    2
   7650000    3
   7660000    6
   7670000    3
   7680000    2
   7690000    4
   7700000    3
   7710000    4
   7720000    3
   7730000    3
   7740000    4
   7750000    3
   7760000    4
   7770000    3
   7780000    3
   7790000    4
   7800000    2
   7810000    4
   7820000    4
   7830000    4
   7840000    3
   7850000    3
   7860000    3
   7870000    3
   7880000    3
   7890000    3
   7900000    2
   7910000    3
   7920000    2
   7930000    5
   7940000    4
   7950000    3
   7960000    4
   7970000    2
   7980000    3
   7990000    4
   8000000    3
   8010000    2
   8020000    3
   8030000    3
   8040000    2
   8050000    3
   8060000    3
   8070000    2
   8080000    5
   8090000    2
   8100000    4
   8110000    3
   8120000    3
   8130000    2
   8140000    3
   8150000    3
   8160000    2
   8170000    2
   8180000    3
   8190000    3
   8200000    4
   8210000    3
   8220000    2
   8230000    3
   8240000    2
   8250000    5
   8260000    3
   8270000    2
   8280000    2
   8290000    3
   8300000    2
   8310000    3
   8320000    3
   8330000    3
   8340000    3
   8350000    4
   8360000    3
   8370000    3
   8380000    3
   8390000    4
   8400000    3
   8410000    4
   8420000    2
   8430000    2
   8440000    2
   8450000    3
   8460000    3
   8470000    3
   8480000    3
   8490000    3
   8500000    3
   8510000    3
   8520000    3
   8530000    3
   8540000    3
   8550000    3
   8560000    3
   8570000    3
   8580000    3
   8590000    3
   8600000    3
   8610000    3
   8620000    3
   8630000    3
   8640000    4
   8650000    2
   8660000    3
   8670000    3
   8680000    3
   8690000    3
   8700000    3
   8710000    3
   8720000    3
   8730000   15
   8740000   14
   8750000   14
   8760000   17
   8770000   21
   8780000   15
   8790000    4
   8800000    3
   8810000    3
   8820000    2
   8830000    3
   8840000    2
   8850000    4
   8860000    4
   8870000    5
   8880000    3
   8890000    3
   8900000    3
   8910000    5
   8920000    3
   8930000    3
   8940000    4
   8950000    4
   8960000    3
   8970000    2
   8980000    3
   8990000    2
   9000000    3
   9010000    4
   9020000    2
   9030000    3
   9040000    3
   9050000    3
   9060000    2
   9070000    2
   9080000    3
   9090000    3
   9100000    3
   9110000    4
   9120000    3
   9130000    3
   9140000    3
   9150000    3
   9160000    2
   9170000    2
   9180000    4
   9190000    3
   9200000    3
   9210000    2
   9220000    4
   9230000    2
   9240000    2
   9250000    2
   9260000    3
   9270000    3
   9280000    2
   9290000    3
   9300000    3
   9310000    3
   9320000    3
   9330000    3
   9340000    3
   9350000    3
   9360000    3
   9370000    3
   9380000    3
   9390000    3
   9400000    2
   9410000    3
   9420000    3
   9430000    2
   9440000    3
   9450000    3
   9460000    6
   9470000    3
   9480000    3
   9490000    3
   9500000    2
   9510000    2
   9520000    3
   9530000    4
   9540000    3
   9550000    5
   9560000    3
   9570000    3
   9580000    2
   9590000    3
   9600000    4
   9610000    2
   9620000    3
   9630000    3
   9640000    4
   9650000    4
   9660000    3
   9670000    2
   9680000    4
   9690000    3
   9700000    4
   9710000    4
   9720000    1
   9730000    3
   9740000    3
   9750000    3
   9760000    3
   9770000    3
   9780000    3
   9790000    3
   9800000    2
   9810000    3
   9820000    3
   9830000    3
   9840000    2
   9850000    3
   9860000    3
   9870000    3
   9880000    3
   9890000    3
   9900000    3
   9910000    4
   9920000    3
   9930000    2
   9940000    3
   9950000    4
   9960000    3
   9970000    3
   9980000    3
   9990000    2
  10000000    3
  10010000    2
  10020000    3
  10030000    3
  10040000    2
  10050000    3
  10060000    3
  10070000    2
  10080000    3
  10090000    3
  10100000    3
  10110000    3
  10120000    3
  10130000    3
  10140000    3
  10150000    3
  10160000    3
  10170000    2
  10180000    3
  10190000    2
  10200000   11
  10210000    3
  10220000    3
  10230000    3
  10240000    2
  10250000    3
  10260000    2
  10270000    2
  10280000    2
  10290000    3
  10300000    2
  10310000    2
  10320000    2
  10330000    3
  10340000    3
  10350000    3
  10360000    3
  10370000    3
  10380000    2
  10390000    3
  10400000    2
  10410000    3
  10420000    3
  10430000    2
  10440000    3
  10450000    2
  10460000    3
  10470000    3
  10480000    3
  10490000    3
  10500000    3
  10510000    3
  10520000    3
  10530000    2
  10540000    3
  10550000    3
  10560000    3
  10570000    3
  10580000    3
  10590000    3
  10600000    3
  10610000    3
  10620000    3
  10630000    3
  10640000    2
  10650000    2
  10660000    3
  10670000    3
  10680000    3
  10690000    3
  10700000    4
  10710000    4
  10720000    3
  10730000    3
  10740000    2
  10750000    2
  10760000    3
  10770000    2
  10780000    3
  10790000    3
  10800000    3
  10810000    3
  10820000    3
  10830000    4
  10840000    3
  10850000    3
  10860000    4
  10870000    3
  10880000    2
  10890000    1
  10900000    2
  10910000    3
  10920000    4
  10930000    3
  10940000    3
  10950000    3
  10960000    4
  10970000    3
  10980000    3
  10990000    2
  11000000    3
  11010000    3
  11020000    2
  11030000    3
  11040000    3
  11050000    4
  11060000    2
  11070000    3
  11080000    3
  11090000    3
  11100000    2
  11110000    3
  11120000    3
  11130000    2
  11140000    3
  11150000    3
  11160000    2
  11170000    3
  11180000    3
  11190000    3
  11200000    2
  11210000    3
  11220000    4
  11230000    4
  11240000    3
  11250000    2
  11260000    2
  11270000    3
  11280000    4
  11290000    4
  11300000   10
  11310000    3
  11320000    3
  11330000    2
  11340000    3
  11350000    3
  11360000    5
  11370000    7
  11380000   17
  11390000    9
  11400000    3
  11410000    5
  11420000    3
  11430000    3
  11440000    3
  11450000    2
  11460000    3
  11470000    2
  11480000    4
  11490000    2
  11500000    2
  11510000    3
  11520000    2
  11530000    4
  11540000    2
  11550000    4
  11560000    3
  11570000    3
  11580000    3
  11590000    2
  11600000    4
  11610000    3
  11620000    2
  11630000    2
  11640000    3
  11650000    3
  11660000    3
  11670000    3
  11680000    3
  11690000    3
  11700000    4
  11710000    3
  11720000    2
  11730000    3
  11740000    3
  11750000    3
  11760000    3
  11770000    3
  11780000    2
  11790000    2
  11800000    2
  11810000    4
  11820000    3
  11830000    3
  11840000    2
  11850000    3
  11860000    4
  11870000    3
  11880000    4
  11890000    2
  11900000    7
  11910000    3
  11920000    3
  11930000    4
  11940000    3
  11950000    2
  11960000    2
  11970000    3
  11980000    2
  11990000    3
  12000000    3
  12010000    3
  12020000    2
  12030000    3
  12040000    3
  12050000    8
  12060000    5
  12070000    3
  12080000    4
  12090000    6
  12100000    3
  12110000    4
  12120000    2
  12130000    3
  12140000    2
  12150000    3
  12160000    3
  12170000    3
  12180000    4
  12190000    3
  12200000    3
  12210000    3
  12220000    3
  12230000    4
  12240000    3
  12250000    3
  12260000    3
  12270000    3
  12280000    3
  12290000    5
  12300000    3
  12310000    3
  12320000    3
  12330000    2
  12340000    3
  12350000    3
  12360000    2
  12370000    3
  12380000    2
  12390000    3
  12400000    3
  12410000    3
  12420000    3
  12430000    4
  12440000    3
  12450000    3
  12460000    3
  12470000    3
  12480000    3
  12490000    4
  12500000    3
  12510000    3
  12520000    4
  12530000    3
  12540000    3
  12550000    3
  12560000    2
  12570000    3
  12580000    2
  12590000    3
  12600000    3
  12610000    3
  12620000    4
  12630000    3
  12640000    2
  12650000    3
  12660000    4
  12670000    4
  12680000    3
  12690000    3
  12700000    3
  12710000    3
  12720000    3
  12730000    4
  12740000    4
  12750000    3
  12760000    2
  12770000    3
  12780000    3
  12790000    3
  12800000    3
  12810000    3
  12820000    2
  12830000    2
  12840000    4
  12850000    3
  12860000   10
  12870000    3
  12880000    3
  12890000    2
  12900000    3
  12910000    2
  12920000    3
  12930000    4
  12940000    3
  12950000    3
  12960000    3
  12970000    3
  12980000    3
  12990000    3
  13000000    3
  13010000    3
  13020000    2
  13030000    4
  13040000    3
  13050000    2
  13060000    3
  13070000    2
  13080000    3
  13090000    5
  13100000    4
  13110000    2
  13120000    3
  13130000    3
  13140000    5
  13150000    3
  13160000    3
  13170000    5
  13180000    3
  13190000   15
  13200000    2
  13210000    3
  13220000    3
  13230000    4
  13240000    3
  13250000    3
  13260000    2
  13270000    2
  13280000    3
  13290000    2
  13300000    3
  13310000    3
  13320000    3
  13330000    3
  13340000    2
  13350000    3
  13360000    3
  13370000    2
  13380000    3
  13390000    3
  13400000    3
  13410000    3
  13420000    3
  13430000    3
  13440000    3
  13450000    2
  13460000    3
  13470000    3
  13480000    2
  13490000    3
  13500000    4
  13510000    3
  13520000    3
  13530000    3
  13540000    4
  13550000    3
  13560000    2
  13570000    2
  13580000    4
  13590000    4
  13600000    4
  13610000    5
  13620000    2
  13630000    3
  13640000    2
  13650000    2
  13660000    3
  13670000    3
  13680000    2
  13690000    3
  13700000    3
  13710000    3
  13720000    2
  13730000    4
  13740000    4
  13750000    4
  13760000    4
  13770000    3
  13780000    2
  13790000    3
  13800000    3
  13810000    3
  13820000    2
  13830000    3
  13840000    4
  13850000    3
  13860000    4
  13870000    4
  13880000    4
  13890000    3
  13900000    3
  13910000    3
  13920000    3
  13930000    4
  13940000    3
  13950000    3
  13960000    4
  13970000    4
  13980000    3
  13990000    3
  14000000    4
  14010000    2
  14020000    3
  14030000    4
  14040000    2
  14050000    2
  14060000    3
  14070000    4
  14080000    3
  14090000    3
  14100000    3
  14110000    2
  14120000    4
  14130000    3
  14140000    3
  14150000    2
  14160000    3
  14170000    3
  14180000    3
  14190000    4
  14200000    3
  14210000    4
  14220000    2
  14230000    3
  14240000    3
  14250000    3
  14260000    3
  14270000    3
  14280000    5
  14290000    3
  14300000    2
  14310000    3
  14320000    3
  14330000    3
  14340000    3
  14350000    2
  14360000    3
  14370000    3
  14380000    4
  14390000    4
  14400000    4
  14410000    2
  14420000    4
  14430000    4
  14440000    3
  14450000    3
  14460000    4
  14470000    2
  14480000    4
  14490000    4
  14500000    4
  14510000    3
  14520000    4
  14530000    3
  14540000    3
  14550000    3
  14560000    2
  14570000    4
  14580000    4
  14590000    3
  14600000    4
  14610000    2
  14620000    3
  14630000    9
  14640000    4
  14650000    2
  14660000    5
  14670000    3
  14680000    4
  14690000    2
  14700000    2
  14710000    4
  14720000    3
  14730000    3
  14740000    2
  14750000    2
  14760000    5
  14770000    2
  14780000    3
  14790000    2
  14800000    4
  14810000    8
  14820000   11
  14830000    8
  14840000    9
  14850000    3
  14860000    3
  14870000    3
  14880000    2
  14890000    3
  14900000    2
  14910000    3
  14920000    3
  14930000    2
  14940000    4
  14950000    3
  14960000    2
  14970000    3
  14980000    4
  14990000    3
  15000000    3
  15010000    3
  15020000    2
  15030000    3
  15040000    3
  15050000    2
  15060000    5
  15070000    3
  15080000    4
  15090000    3
  15100000    3
  15110000    4
  15120000    3
  15130000    3
  15140000    6
  15150000    2
  15160000    2
  15170000    3
  15180000    4
  15190000    3
  15200000    3
  15210000    3
  15220000    3
  15230000    3
  15240000    3
  15250000    3
  15260000    4
  15270000    3
  15280000    3
  15290000    3
  15300000    3
  15310000    4
  15320000    3
  15330000    3
  15340000    3
  15350000    2
  15360000    3
  15370000    3
  15380000    3
  15390000    3
  15400000    3
  15410000    3
  15420000    2
  15430000    2
  15440000    3
  15450000    3
  15460000    4
  15470000    5
  15480000    4
  15490000    3
  15500000    3
  15510000    3
  15520000    3
  15530000    1
  15540000    3
  15550000    3
  15560000    3
  15570000    3
  15580000    3
  15590000    3
  15600000    3
  15610000    2
  15620000    3
  15630000   14
  15640000    4
  15650000    2
  15660000    4
  15670000    5
  15680000    3
  15690000    4
  15700000    4
  15710000    3
  15720000    3
  15730000    2
  15740000    4
  15750000    4
  15760000    5
  15770000    3
  15780000    2
  15790000    3
  15800000    3
  15810000    3
  15820000    2
  15830000    3
  15840000    3
  15850000    4
  15860000    3
  15870000    3
  15880000    3
  15890000    3
  15900000    3
  15910000    3
  15920000    4
  15930000    3
  15940000    3
  15950000    3
  15960000    9
  15970000    3
  15980000    3
  15990000    2
  16000000    2
  16010000    2
  16020000    3
  16030000    2
  16040000    2
  16050000    4
  16060000    3
  16070000    3
  16080000    3
  16090000    4
  16100000    2
  16110000    4
  16120000    3
  16130000    2
  16140000    3
  16150000    3
  16160000    4
  16170000    3
  16180000    4
  16190000    4
  16200000    4
  16210000    3
  16220000    3
  16230000    3
  16240000    1
  16250000    3
  16260000    4
  16270000    4
  16280000    4
  16290000    2
  16300000    5
  16310000    3
  16320000    3
  16330000    3
  16340000    4
  16350000    4
  16360000    3
  16370000    3
  16380000    3
  16390000    3
  16400000    3
  16410000    3
  16420000    3
  16430000    4
  16440000    3
  16450000    3
  16460000    3
  16470000    3
  16480000    2
  16490000    2
  16500000    3
  16510000    3
  16520000    3
  16530000    3
  16540000    4
  16550000    3
  16560000    3
  16570000    3
  16580000    2
  16590000    2
  16600000    2
  16610000    2
  16620000    4
  16630000    4
  16640000    4
  16650000    4
  16660000    5
  16670000    3
  16680000    3
  16690000    2
  16700000    3
  16710000    4
  16720000    5
  16730000    7
  16740000    3
  16750000    4
  16760000    4
  16770000    3
  16780000    7
  16790000    3
  16800000    2
  16810000    2
  16820000    3
  16830000    3
  16840000    3
  16850000    2
  16860000    3
  16870000    2
  16880000    5
  16890000    3
  16900000    3
  16910000    3
  16920000    3
  16930000    4
  16940000    2
  16950000    3
  16960000    3
  16970000    5
  16980000    2
  16990000    5
  17000000    4
  17010000    3
  17020000    5
  17030000    2
  17040000    2
  17050000    3
  17060000    3
  17070000    2
  17080000    4
  17090000    3
  17100000    3
  17110000    3
  17120000    4
  17130000    3
  17140000    2
  17150000    2
  17160000    3
  17170000    4
  17180000    5
  17190000    3
  17200000    8
  17210000    9
  17220000    9
  17230000    8
  17240000   11
  17250000   12
  17260000   13
  17270000   12
  17280000    3
  17290000    2
  17300000    4
  17310000    3
  17320000    3
  17330000    3
  17340000    2
  17350000    3
  17360000    8
  17370000   13
  17380000   12
  17390000   11
  17400000    3
  17410000    2
  17420000    3
  17430000    3
  17440000    4
  17450000    3
  17460000    2
  17470000    4
  17480000    4
  17490000    3
  17500000    3
  17510000    4
  17520000    3
  17530000    2
  17540000    2
  17550000    3
  17560000    3
  17570000    4
  17580000    3
  17590000    4
  17600000    2
  17610000    3
  17620000    3
  17630000    3
  17640000    3
  17650000    4
  17660000    2
  17670000    2
  17680000    3
  17690000    3
  17700000    4
  17710000    3
  17720000    3
  17730000    4
  17740000    3
  17750000    2
  17760000    3
  17770000    5
  17780000    2
  17790000    3
  17800000    2
  17810000    4
  17820000    5
  17830000    3
  17840000    2
  17850000    2
  17860000    2
  17870000    4
  17880000    3
  17890000    2
  17900000    4
  17910000    4
  17920000    3
  17930000    2
  17940000    3
  17950000    2
  17960000    4
  17970000    2
  17980000    3
  17990000    3
  18000000    3
  18010000    4
  18020000    2
  18030000    2
  18040000    3
  18050000    3
  18060000    2
  18070000    2
  18080000    3
  18090000    3
  18100000    5
  18110000    2
  18120000    2
  18130000    4
  18140000    3
  18150000    4
  18160000    3
  18170000    3
  18180000    3
  18190000    3
  18200000    3
  18210000    3
  18220000    2
  18230000    2
  18240000    3
  18250000    3
  18260000    3
  18270000    4
  18280000    3
  18290000    4
  18300000    3
  18310000    3
  18320000    3
  18330000    3
  18340000    1
  18350000    4
  18360000    3
  18370000    3
  18380000    3
  18390000    3
  18400000    3
  18410000    3
  18420000    3
  18430000    3
  18440000    3
  18450000    3
  18460000    3
  18470000    3
  18480000    3
  18490000    3
  18500000    3
  18510000    4
  18520000    2
  18530000    2
  18540000    3
  18550000    3
  18560000    3
  18570000    3
  18580000    3
  18590000    3
  18600000    3
  18610000    2
  18620000    3
  18630000    2
  18640000    2
  18650000    3
  18660000    2
  18670000    3
  18680000    2
  18690000    3
  18700000    3
  18710000    3
  18720000    3
  18730000    2
  18740000    3
  18750000    4
  18760000    3
  18770000    2
  18780000    3
  18790000    3
  18800000    3
  18810000    3
  18820000    3
  18830000    3
  18840000    3
  18850000    2
  18860000    3
  18870000    3
  18880000    3
  18890000    3
  18900000    3
  18910000    3
  18920000    5
  18930000    3
  18940000    3
  18950000    3
  18960000    4
  18970000    3
  18980000    3
  18990000    4
  19000000    4
  19010000    3
  19020000    3
  19030000    4
  19040000    3
  19050000    3
  19060000    3
  19070000    3
  19080000    3
  19090000    3
  19100000    3
  19110000    3
  19120000    2
  19130000    2
  19140000    2
  19150000    3
  19160000    3
  19170000    3
  19180000    3
  19190000    3
  19200000    6
  19210000    2
  19220000    3
  19230000    3
  19240000    2
  19250000    2
  19260000    4
  19270000    4
  19280000    3
  19290000    4
  19300000    3
  19310000    3
  19320000    4
  19330000    2
  19340000    3
  19350000    3
  19360000    4
  19370000    4
  19380000    4
  19390000    3
  19400000    5
  19410000    3
  19420000    3
  19430000    3
  19440000    3
  19450000    2
  19460000    3
  19470000    3
  19480000    3
  19490000    3
  19500000    3
  19510000    3
  19520000    2
  19530000    4
  19540000    3
  19550000    4
  19560000    2
  19570000    5
  19580000    3
  19590000    3
  19600000    2
  19610000    6
  19620000    3
  19630000    3
  19640000    2
  19650000    4
  19660000    3
  19670000    3
  19680000    4
  19690000    3
  19700000    4
  19710000    4
  19720000    3
  19730000    3
  19740000    2
  19750000    3
  19760000    3
  19770000    2
  19780000    4
  19790000    3
  19800000    3
  19810000    2
  19820000    4
  19830000    3
  19840000    2
  19850000    2
  19860000    4
  19870000    3
  19880000    2
  19890000    3
  19900000    2
  19910000    3
  19920000    3
  19930000    3
  19940000    4
  19950000    3
  19960000    3
  19970000    3
  19980000    3
  19990000    3
  20000000    4
  20010000    2
  20020000    4
  20030000    3
  20040000    4
  20050000    3
  20060000    4
  20070000    3
  20080000    2
  20090000    4
  20100000    2
  20110000    4
  20120000    3
  20130000    5
  20140000    3
  20150000    3
  20160000    3
  20170000    3
  20180000    3
  20190000    4
  20200000    3
  20210000    3
  20220000    3
  20230000    3
  20240000    3
  20250000    3
  20260000    4
  20270000    3
  20280000    3
  20290000    3
  20300000    3
  20310000    2
  20320000    4
  20330000    3
  20340000    2
  20350000    3
  20360000    3
  20370000    5
  20380000    2
  20390000    3
  20400000    3
  20410000    3
  20420000    2
  20430000    3
  20440000    3
  20450000    4
  20460000    3
  20470000    4
  20480000    4
  20490000    5
  20500000    3
  20510000    2
  20520000    3
  20530000    4
  20540000    3
  20550000    3
  20560000    3
  20570000    2
  20580000    4
  20590000    3
  20600000    4
  20610000    2
  20620000    3
  20630000    3
  20640000    3
  20650000    2
  20660000    3
  20670000    3
  20680000    2
  20690000    3
  20700000    4
  20710000    4
  20720000    3
  20730000    3
  20740000    3
  20750000    3
  20760000    3
  20770000    3
  20780000    2
  20790000    3
  20800000    3
  20810000    3
  20820000    4
  20830000    3
  20840000    2
  20850000    3
  20860000    3
  20870000    3
  20880000    3
  20890000    3
  20900000    2
  20910000    4
  20920000    3
  20930000    3
  20940000    3
  20950000    3
  20960000    7
  20970000   16
  20980000   12
  20990000   12
  21000000   12
  21010000    3
  21020000    3
  21030000    3
  21040000    3
  21050000    3
  21060000    3
  21070000    2
  21080000    3
  21090000    3
  21100000    3
  21110000    3
  21120000    3
  21130000    2
  21140000    2
  21150000    2
  21160000    2
  21170000    3
  21180000    3
  21190000    3
  21200000    2
  21210000    2
  21220000    3
  21230000    3
  21240000    4
  21250000    3
  21260000    4
  21270000    2
  21280000    3
  21290000    2
  21300000    3
  21310000    2
  21320000    4
  21330000    2
  21340000    2
  21350000    4
  21360000    3
  21370000    3
  21380000    3
  21390000    3
  21400000    3
  21410000    3
  21420000    3
  21430000    3
  21440000    2
  21450000    3
  21460000    3
  21470000    3
  21480000    3
  21490000    3
  21500000    3
  21510000    3
  21520000    3
  21530000    3
  21540000    2
  21550000    3
  21560000    3
  21570000    2
  21580000    2
  21590000    3
  21600000    3
  21610000    3
  21620000    4
  21630000    3
  21640000    3
  21650000    4
  21660000    4
  21670000    3
  21680000    4
  21690000    3
  21700000    3
  21710000    2
  21720000    3
  21730000    3
  21740000    3
  21750000    2
  21760000    4
  21770000    2
  21780000    3
  21790000    3
  21800000    2
  21810000    3
  21820000    3
  21830000    3
  21840000    3
  21850000    3
  21860000    3
  21870000    3
  21880000    2
  21890000    3
  21900000    3
  21910000    3
  21920000    3
  21930000    3
  21940000    3
  21950000    3
  21960000    3
  21970000    4
  21980000    2
  21990000    4
  22000000    7
  22010000   15
  22020000   11
  22030000   10
  22040000   11
  22050000    3
  22060000    4
  22070000    3
  22080000    3
  22090000    2
  22100000    3
  22110000    3
  22120000    3
  22130000    4
  22140000    3
  22150000    3
  22160000    3
  22170000    2
  22180000    3
  22190000    3
  22200000    4
  22210000    3
  22220000    4
  22230000    4
  22240000    3
  22250000    3
  22260000    3
  22270000    2
  22280000    2
  22290000    4
  22300000    3
  22310000    3
  22320000    3
  22330000    3
  22340000    3
  22350000    3
  22360000    3
  22370000    3
  22380000    4
  22390000    2
  22400000    3
  22410000    3
  22420000    3
  22430000    2
  22440000    3
  22450000    3
  22460000    3
  22470000    4
  22480000    3
  22490000    3
  22500000    3
  22510000    3
  22520000    3
  22530000    2
  22540000    4
  22550000    3
  22560000    3
  22570000    4
  22580000    3
  22590000    3
  22600000    2
  22610000    4
  22620000    3
  22630000    2
  22640000    3
  22650000    3
  22660000    2
  22670000    3
  22680000    3
  22690000    2
  22700000    4
  22710000    3
  22720000    3
  22730000    4
  22740000    2
  22750000    3
  22760000    5
  22770000    7
  22780000    3
  22790000    4
  22800000    3
  22810000    3
  22820000    3
  22830000    3
  22840000    6
  22850000    4
  22860000    5
  22870000    2
  22880000    5
  22890000    5
  22900000    8
  22910000   20
  22920000   21
  22930000   18
  22940000   21
  22950000   21
  22960000   13
  22970000   18
  22980000    5
  22990000    2
  23000000    6
  23010000    2
  23020000    3
  23030000    3
  23040000    3
  23050000    2
  23060000    4
  23070000    2
  23080000    4
  23090000    3
  23100000    2
  23110000    3
  23120000    3
  23130000    3
  23140000    3
  23150000    3
  23160000    4
  23170000    2
  23180000    4
  23190000    3
  23200000    4
  23210000    4
  23220000    3
  23230000    3
  23240000    3
  23250000    3
  23260000    2
  23270000    3
  23280000    6
  23290000    3
  23300000    4
  23310000    3
  23320000    4
  23330000    3
  23340000    3
  23350000    3
  23360000    3
  23370000    2
  23380000    3
  23390000    3
  23400000    3
  23410000    3
  23420000    4
  23430000    3
  23440000    3
  23450000    4
  23460000    4
  23470000    3
  23480000    4
  23490000    4
  23500000    4
  23510000    2
  23520000    4
  23530000    3
  23540000    3
  23550000    3
  23560000    3
  23570000    2
  23580000    3
  23590000    3
  23600000    3
  23610000    3
  23620000    3
  23630000    3
  23640000    3
  23650000    3
  23660000    4
  23670000    2
  23680000    2
  23690000    2
  23700000    3
  23710000    2
  23720000    4
  23730000    3
  23740000    3
  23750000    4
  23760000    3
  23770000    2
  23780000    3
  23790000    3
  23800000    3
  23810000    3
  23820000    3
  23830000    2
  23840000    3
  23850000    1
  23860000    2
  23870000    4
  23880000    3
  23890000    3
  23900000    3
  23910000    2
  23920000    5
  23930000    3
  23940000    3
  23950000    3
  23960000    3
  23970000    3
  23980000    3
  23990000    3
  24000000    3
  24010000    3
  24020000    3
  24030000    3
  24040000    2
  24050000    3
  24060000    3
  24070000    3
  24080000    3
  24090000    3
  24100000    3
  24110000    3
  24120000    3
  24130000    3
  24140000    3
  24150000    3
  24160000    2
  24170000    3
  24180000    2
  24190000    2
  24200000    3
  24210000    2
  24220000    2
  24230000    2
  24240000    3
  24250000    2
  24260000    2
  24270000    2
  24280000    3
  24290000    3
  24300000    3
  24310000    5
  24320000    2
  24330000    2
  24340000    3
  24350000    3
  24360000    3
  24370000    3
  24380000    3
  24390000    4
  24400000    3
  24410000    3
  24420000    2
  24430000    4
  24440000    3
  24450000    3
  24460000    3
  24470000    3
  24480000    3
  24490000    2
  24500000    3
  24510000    3
  24520000    2
  24530000    3
  24540000    3
  24550000    2
  24560000    3
  24570000    3
  24580000    3
  24590000    3
  24600000    2
  24610000    3
  24620000    3
  24630000    2
  24640000    3
  24650000    3
  24660000    2
  24670000    2
  24680000    4
  24690000    3
  24700000    2
  24710000    4
  24720000    3
  24730000    3
  24740000    3
  24750000    3
  24760000    3
  24770000    3
  24780000    2
  24790000    3
  24800000    3
  24810000    3
  24820000    4
  24830000    3
  24840000    3
  24850000    2
  24860000    2
  24870000    3
  24880000    3
  24890000    3
  24900000    3
  24910000    3
  24920000    3
  24930000    3
  24940000    3
  24950000    3
  24960000    2
  24970000    2
  24980000    2
  24990000    2
  25000000    2
  25010000    3
  25020000    3
  25030000    3
  25040000    3
  25050000    4
  25060000    3
  25070000    4
  25080000    4
  25090000    9
  25100000    2
  25110000    2
  25120000    3
  25130000    3
  25140000    3
  25150000    6
  25160000    3
  25170000    3
  25180000    4
  25190000    3
  25200000    2
  25210000    3
  25220000    2
  25230000    3
  25240000    3
  25250000    2
  25260000    2
  25270000    3
  25280000    2
  25290000    3
  25300000    3
  25310000    2
  25320000    3
  25330000    5
  25340000    3
  25350000    3
  25360000    3
  25370000    2
  25380000    2
  25390000    3
  25400000    3
  25410000    4
  25420000    3
  25430000    3
  25440000    3
  25450000    2
  25460000    3
  25470000    3
  25480000    3
  25490000    3
  25500000    4
  25510000    3
  25520000    3
  25530000    3
  25540000    3
  25550000    3
  25560000    3
  25570000    3
  25580000    3
  25590000    2
  25600000    3
  25610000    3
  25620000    3
  25630000    2
  25640000    2
  25650000    3
  25660000    4
  25670000    3
  25680000    3
  25690000    3
  25700000    3
  25710000    2
  25720000    2
  25730000    2
  25740000    3
  25750000    4
  25760000    3
  25770000    4
  25780000    4
  25790000    3
  25800000    4
  25810000    2
  25820000    2
  25830000    4
  25840000    4
  25850000    3
  25860000    3
  25870000    3
  25880000    5
  25890000    2
  25900000    4
  25910000    4
  25920000    3
  25930000    4
  25940000    3
  25950000    2
  25960000    3
  25970000    3
  25980000    3
  25990000    3
  26000000    3
  26010000    2
  26020000    3
  26030000    3
  26040000    2
  26050000    3
  26060000    3
  26070000    3
  26080000    3
  26090000    3
  26100000    4
  26110000    3
  26120000    3
  26130000    2
  26140000    3
  26150000    4
  26160000    3
  26170000    2
  26180000    3
  26190000    5
  26200000    3
  26210000    3
  26220000    4
  26230000    3
  26240000    3
  26250000    3
  26260000    3
  26270000    2
  26280000    2
  26290000    2
  26300000    4
  26310000    2
  26320000    3
  26330000    4
  26340000    3
  26350000    3
  26360000    2
  26370000    5
  26380000    3
  26390000    2
  26400000    2
  26410000    2
  26420000    3
  26430000    3
  26440000    3
  26450000    4
  26460000    4
  26470000    4
  26480000    4
  26490000    4
  26500000    3
  26510000    2
  26520000    3
  26530000    4
  26540000    2
  26550000    3
  26560000    2
  26570000    3
  26580000    3
  26590000    3
  26600000    2
  26610000    3
  26620000    4
  26630000    3
  26640000    4
  26650000    4
  26660000    3
  26670000    2
  26680000    4
  26690000    4
  26700000    3
  26710000    4
  26720000    4
  26730000    3
  26740000    3
  26750000    4
  26760000    3
  26770000    3
  26780000    3
  26790000    2
  26800000    2
  26810000    3
  26820000    4
  26830000    3
  26840000    3
  26850000    3
  26860000    3
  26870000    2
  26880000    3
  26890000    3
  26900000    3
  26910000    3
  26920000    4
  26930000    3
  26940000    3
  26950000    3
  26960000    3
  26970000    3
  26980000    2
  26990000    2
  27000000    3
  27010000    4
  27020000    3
  27030000    3
  27040000    3
  27050000    2
  27060000    2
  27070000    3
  27080000    2
  27090000    3
  27100000    3
  27110000    2
  27120000    2
  27130000    4
  27140000    3
  27150000    3
  27160000    2
  27170000    3
  27180000    3
  27190000    3
  27200000    2
  27210000    3
  27220000    2
  27230000    2
  27240000    4
  27250000    3
  27260000    3
  27270000    3
  27280000    3
  27290000    3
  27300000    4
  27310000    2
  27320000    3
  27330000    4
  27340000    3
  27350000    2
  27360000    2
  27370000    3
  27380000    4
  27390000    4
  27400000    3
  27410000    4
  27420000    2
  27430000    4
  27440000    2
  27450000    3
  27460000    3
  27470000    2
  27480000    3
  27490000    3
  27500000    2
  27510000    3
  27520000    3
  27530000    2
  27540000    2
  27550000    4
  27560000    4
  27570000    3
  27580000    3
  27590000    4
  27600000    2
  27610000    2
  27620000    2
  27630000    3
  27640000    3
  27650000    3
  27660000    2
  27670000    3
  27680000    3
  27690000    3
  27700000    3
  27710000    2
  27720000    3
  27730000    3
  27740000    2
  27750000    3
  27760000    2
  27770000    3
  27780000    3
  27790000    3
  27800000    3
  27810000    2
  27820000    2
  27830000    7
  27840000   10
  27850000   13
  27860000    8
  27870000    3
  27880000    3
  27890000    2
  27900000    2
  27910000    8
  27920000   10
  27930000    2
  27940000    3
  27950000    3
  27960000    5
  27970000    4
  27980000    2
  27990000    4
  28000000    3
  28010000    4
  28020000    4
  28030000    2
  28040000    3
  28050000    3
  28060000    3
  28070000    3
  28080000    2
  28090000    3
  28100000    3
  28110000    3
  28120000    3
  28130000    3
  28140000    3
  28150000    2
  28160000    3
  28170000    3
  28180000    2
  28190000    3
  28200000    3
  28210000    2
  28220000    3
  28230000    3
  28240000    3
  28250000    2
  28260000    3
  28270000    3
  28280000    2
  28290000    3
  28300000    4
  28310000    4
  28320000    3
  28330000    3
  28340000    3
  28350000    4
  28360000    3
  28370000    3
  28380000    2
  28390000    3
  28400000    3
  28410000    3
  28420000    2
  28430000    4
  28440000    3
  28450000    3
  28460000    4
  28470000    2
  28480000    3
  28490000    3
  28500000    3
  28510000    3
  28520000    3
  28530000    3
  28540000    2
  28550000    2
  28560000    3
  28570000    4
  28580000    2
  28590000    4
  28600000    3
  28610000    3
  28620000    3
  28630000    3
  28640000    3
  28650000    3
  28660000    3
  28670000    3
  28680000    3
  28690000    3
  28700000    3
  28710000    3
  28720000    4
  28730000    3
  28740000    3
  28750000    2
  28760000    3
  28770000    4
  28780000    4
  28790000    2
  28800000    3
  28810000    3
  28820000    3
  28830000    4
  28840000    4
  28850000    3
  28860000    3
  28870000    3
  28880000    3
  28890000   11
  28900000    8
  28910000   12
  28920000   11
  28930000    8
  28940000   11
  28950000   13
  28960000   16
  28970000   11
  28980000   17
  28990000   14
  29000000    6
  29010000    5
  29020000   12
  29030000   12
  29040000   12
  29050000   16
  29060000    9
  29070000   11
  29080000    4
  29090000   15
  29100000   15
  29110000   19
  29120000   11
  29130000    2
  29140000    3
  29150000    3
  29160000    2
  29170000    3
  29180000    2
  29190000    3
  29200000    4
  29210000    3
  29220000    5
  29230000    3
  29240000    5
  29250000    4
  29260000    4
  29270000    4
  29280000    4
  29290000    4
  29300000    3
  29310000    3
  29320000    2
  29330000    4
  29340000    3
  29350000    3
  29360000    3
  29370000    2
  29380000   16
  29390000   18
  29400000   11
  29410000   18
  29420000   19
  29430000   14
  29440000   14
  29450000   17
  29460000   17
  29470000    9
  29480000    4
  29490000    4
  29500000    4
  29510000    2
  29520000    2
  29530000    3
  29540000    3
  29550000    3
  29560000    5
  29570000    3
  29580000    4
  29590000    2
  29600000    2
  29610000    2
  29620000    2
  29630000    3
  29640000    3
  29650000    2
  29660000    3
  29670000    3
  29680000    3
  29690000    3
  29700000    3
  29710000    3
  29720000    3
  29730000    3
  29740000    4
  29750000    3
  29760000    4
  29770000    3
  29780000    4
  29790000    4
  29800000    3
  29810000    3
  29820000    3
  29830000    3
  29840000    3
  29850000    3
  29860000    3
  29870000    2
  29880000    3
  29890000    3
  29900000    3
  29910000    3
  29920000    2
  29930000    2
  29940000    2
  29950000    3
  29960000    2
  29970000    2
  29980000    4
  29990000    2
  30000000    2
  30010000    2
  30020000    3
  30030000    3
  30040000    3
  30050000    2
  30060000    3
  30070000    3
  30080000    3
  30090000    3
  30100000    3
  30110000    3
  30120000    2
  30130000    3
  30140000    2
  30150000    2
  30160000    3
  30170000    3
  30180000    3
  30190000    2
  30200000    2
  30210000    3
  30220000    2
  30230000    3
  30240000    3
  30250000    3
  30260000    3
  30270000    6
  30280000    2
  30290000    3
  30300000    1
  30310000    2
  30320000    3
  30330000    3
  30340000    3
  30350000    3
  30360000    3
  30370000    3
  30380000    2
  30390000    3
  30400000    2
  30410000    3
  30420000    2
  30430000    3
  30440000    2
  30450000    3
  30460000    2
  30470000    3
  30480000    3
  30490000    4
  30500000    3
  30510000    3
  30520000    3
  30530000    3
  30540000    4
  30550000    3
  30560000    3
  30570000    3
  30580000    2
  30590000    2
  30600000    2
  30610000    2
  30620000    3
  30630000    3
  30640000    3
  30650000    3
  30660000    3
  30670000    3
  30680000    3
  30690000    2
  30700000    4
  30710000    3
  30720000    2
  30730000    3
  30740000    3
  30750000    4
  30760000    4
  30770000    4
  30780000    3
  30790000    3
  30800000    5
  30810000    2
  30820000    3
  30830000    3
  30840000    3
  30850000    3
  30860000    3
  30870000    3
  30880000    3
  30890000    2
  30900000    3
  30910000    3
  30920000    2
  30930000    4
  30940000    4
  30950000    3
  30960000    3
  30970000    3
  30980000    3
  30990000    3
  31000000    3
  31010000    4
  31020000    3
  31030000    4
  31040000    4
  31050000    4
  31060000    3
  31070000    3
  31080000    3
  31090000    2
  31100000    4
  31110000    3
  31120000    5
  31130000    3
  31140000    3
  31150000    3
  31160000    2
  31170000    2
  31180000    4
  31190000    2
  31200000    3
  31210000    3
  31220000    3
  31230000    2
  31240000    4
  31250000   10
  31260000    4
  31270000   12
  31280000   11
  31290000   11
  31300000   11
  31310000   14
  31320000    4
  31330000    4
  31340000    2
  31350000    4
  31360000    2
  31370000    3
  31380000    3
  31390000    2
  31400000    2
  31410000    2
  31420000    2
  31430000    4
  31440000    4
  31450000    4
  31460000    4
  31470000    2
  31480000    3
  31490000    4
  31500000    3
  31510000    4
  31520000    3
  31530000    2
  31540000    3
  31550000    2
  31560000    4
  31570000    4
  31580000    3
  31590000    2
  31600000    3
  31610000    3
  31620000    3
  31630000    4
  31640000    4
  31650000    3
  31660000    5
  31670000    3
  31680000    2
  31690000    3
  31700000    3
  31710000    3
  31720000    3
  31730000    3
  31740000    2
  31750000    3
  31760000    3
  31770000    3
  31780000    3
  31790000    3
  31800000    3
  31810000    2
  31820000    2
  31830000    3
  31840000    3
  31850000    3
  31860000    2
  31870000    3
  31880000    3
  31890000    3
  31900000    3
  31910000    3
  31920000    3
  31930000    3
  31940000    3
  31950000    3
  31960000    2
  31970000    3
  31980000    2
  31990000    3
  32000000    3
  32010000    9
  32020000    3
  32030000    3
  32040000    5
  32050000    3
  32060000    3
  32070000    2
  32080000    2
  32090000    4
  32100000    3
  32110000    2
  32120000    3
  32130000    3
  32140000    3
  32150000    3
  32160000    3
  32170000    3
  32180000    5
  32190000    3
  32200000    3
  32210000    4
  32220000    2
  32230000    3
  32240000    3
  32250000    3
  32260000    4
  32270000    2
  32280000    4
  32290000    5
  32300000    3
  32310000    2
  32320000    4
  32330000    3
  32340000    3
  32350000    4
  32360000    3
  32370000    3
  32380000    4
  32390000    4
  32400000    3
  32410000    3
  32420000    3
  32430000    3
  32440000    3
  32450000    3
  32460000    2
  32470000    3
  32480000    3
  32490000    2
  32500000    3
  32510000    2
  32520000    3
  32530000    3
  32540000    4
  32550000    3
  32560000    3
  32570000    3
  32580000    3
  32590000    5
  32600000    3
  32610000    2
  32620000    2
  32630000    4
  32640000    3
  32650000    3
  32660000    3
  32670000    4
  32680000    3
  32690000    2
  32700000    3
  32710000    4
  32720000    5
  32730000    2
  32740000    3
  32750000    3
  32760000    4
  32770000    3
  32780000    3
  32790000    3
  32800000    4
  32810000    3
  32820000    3
  32830000    4
  32840000    3
  32850000    3
  32860000    3
  32870000    2
  32880000    3
  32890000    3
  32900000    2
  32910000    3
  32920000    3
  32930000    5
  32940000    3
  32950000    5
  32960000    2
  32970000    2
  32980000    4
  32990000    3
  33000000    3
  33010000    3
  33020000    3
  33030000    2
  33040000    4
  33050000    3
  33060000    3
  33070000    4
  33080000    3
  33090000    3
  33100000    4
  33110000    3
  33120000    2
  33130000    4
  33140000    4
  33150000    3
  33160000    3
  33170000    2
  33180000    4
  33190000    2
  33200000    3
  33210000    3
  33220000    2
  33230000    3
  33240000    3
  33250000    3
  33260000    2
  33270000    4
  33280000    4
  33290000    2
  33300000    3
  33310000    2
  33320000    3
  33330000    4
  33340000    3
  33350000    3
  33360000    2
  33370000    3
  33380000    3
  33390000    3
  33400000    3
  33410000    3
  33420000    2
  33430000    5
  33440000    3
  33450000    3
  33460000    5
  33470000   11
  33480000    3
  33490000    2
  33500000    3
  33510000    2
  33520000    4
  33530000    2
  33540000    5
  33550000    3
  33560000    3
  33570000    4
  33580000    3
  33590000    2
  33600000    2
  33610000    8
  33620000   10
  33630000    4
  33640000    4
  33650000    4
  33660000    4
  33670000    5
  33680000    2
  33690000    3
  33700000    4
  33710000    4
  33720000    3
  33730000    3
  33740000    2
  33750000    2
  33760000    3
  33770000    3
  33780000    2
  33790000    3
  33800000    3
  33810000    3
  33820000    4
  33830000    2
  33840000    3
  33850000    4
  33860000    5
  33870000    3
  33880000    4
  33890000    4
  33900000    2
  33910000    3
  33920000    3
  33930000    4
  33940000    4
  33950000    4
  33960000    5
  33970000    4
  33980000    3
  33990000    3
  34000000    4
  34010000    3
  34020000    5
  34030000    2
  34040000    3
  34050000    4
  34060000    3
  34070000    3
  34080000    4
  34090000    3
  34100000    5
  34110000    4
  34120000    3
  34130000    4
  34140000    3
  34150000    2
  34160000    3
  34170000    3
  34180000    3
  34190000    3
  34200000    3
  34210000    3
  34220000    3
  34230000    3
  34240000    2
  34250000    3
  34260000    2
  34270000    3
  34280000    4
  34290000    3
  34300000    3
  34310000    4
  34320000    2
  34330000    3
  34340000    5
  34350000    3
  34360000    4
  34370000    3
  34380000    3
  34390000    5
  34400000    2
  34410000    4
  34420000    4
  34430000    4
  34440000    2
  34450000    2
  34460000    3
  34470000    3
  34480000    3
  34490000    3
  34500000    3
  34510000    3
  34520000    3
  34530000    3
  34540000    3
  34550000    3
  34560000    3
  34570000    3
  34580000    3
  34590000    4
  34600000    3
  34610000    2
  34620000    3
  34630000    4
  34640000    3
  34650000    3
  34660000    2
  34670000    3
  34680000    3
  34690000    3
  34700000    3
  34710000    3
  34720000    4
  34730000    3
  34740000    4
  34750000    5
  34760000    3
  34770000    2
  34780000    4
  34790000    4
  34800000    4
  34810000    3
  34820000    4
  34830000    3
  34840000    4
  34850000    3
  34860000    3
  34870000    3
  34880000    3
  34890000    4
  34900000    3
  34910000    2
  34920000    4
  34930000    4
  34940000    3
  34950000    3
  34960000    2
  34970000    3
  34980000    3
  34990000    3
  35000000    3
  35010000    3
  35020000    3
  35030000    2
  35040000    4
  35050000    4
  35060000    2
  35070000    3
  35080000    4
  35090000    3
  35100000    2
  35110000    3
  35120000    2
  35130000    2
  35140000    3
  35150000    3
  35160000    4
  35170000    4
  35180000    3
  35190000    3
  35200000    4
  35210000    6
  35220000    5
  35230000   16
  35240000   10
  35250000   10
  35260000    3
  35270000    3
  35280000    3
  35290000    3
  35300000    3
  35310000    5
  35320000    3
  35330000    3
  35340000    3
  35350000    3
  35360000    3
  35370000    3
  35380000    3
  35390000    7
  35400000   10
  35410000    8
  35420000    8
  35430000    9
  35440000    2
  35450000    3
  35460000    3
  35470000    4
  35480000   10
  35490000    3
  35500000    2
  35510000    4
  35520000    4
  35530000    3
  35540000    3
  35550000    2
  35560000    4
  35570000    4
  35580000    3
  35590000    3
  35600000    3
  35610000    5
  35620000    3
  35630000    3
  35640000    4
  35650000    2
  35660000    3
  35670000    3
  35680000    3
  35690000    3
  35700000    4
  35710000    3
  35720000    3
  35730000    3
  35740000    2
  35750000    3
  35760000    4
  35770000    3
  35780000    3
  35790000    2
  35800000    4
  35810000    2
  35820000    3
  35830000    4
  35840000    3
  35850000    3
  35860000    3
  35870000    3
  35880000    4
  35890000    3
  35900000    3
  35910000    4
  35920000    3
  35930000    3
  35940000    3
  35950000    3
  35960000    5
  35970000    3
  35980000    3
  35990000    2
  36000000    4
  36010000    3
  36020000    3
  36030000    3
  36040000    5
  36050000    3
  36060000    2
  36070000    2
  36080000    3
  36090000    4
  36100000    4
  36110000    4
  36120000    3
  36130000    5
  36140000    3
  36150000    3
  36160000    2
  36170000    2
  36180000    3
  36190000    3
  36200000    2
  36210000    3
  36220000    3
  36230000    2
  36240000    4
  36250000    3
  36260000    3
  36270000    3
  36280000    4
  36290000    3
  36300000    4
  36310000    4
  36320000    2
  36330000    3
  36340000    3
  36350000    2
  36360000    3
  36370000    4
  36380000    3
  36390000    4
  36400000    2
  36410000    4
  36420000    3
  36430000    4
  36440000    3
  36450000    2
  36460000    4
  36470000    6
  36480000    3
  36490000    3
  36500000    2
  36510000    2
  36520000    2
  36530000    2
  36540000    3
  36550000    3
  36560000    3
  36570000    4
  36580000    3
  36590000    4
  36600000    4
  36610000    3
  36620000    3
  36630000    3
  36640000    5
  36650000    4
  36660000    3
  36670000    3
  36680000    4
  36690000    4
  36700000    5
  36710000    3
  36720000    3
  36730000    2
  36740000    2
  36750000    3
  36760000    3
  36770000    3
  36780000    3
  36790000    4
  36800000    4
  36810000    2
  36820000    3
  36830000    4
  36840000    2
  36850000    3
  36860000    3
  36870000    3
  36880000    3
  36890000    3
  36900000    4
  36910000    2
  36920000    2
  36930000    3
  36940000    3
  36950000    4
  36960000    4
  36970000    4
  36980000    8
  36990000   17
  37000000   16
  37010000   16
  37020000   17
  37030000    4
  37040000    4
  37050000    3
  37060000    4
  37070000    3
  37080000    5
  37090000    5
  37100000    4
  37110000    3
  37120000    3
  37130000    3
  37140000    3
  37150000    4
  37160000    3
  37170000    3
  37180000    3
  37190000    3
  37200000    3
  37210000    2
  37220000    3
  37230000    2
  37240000    2
  37250000    3
  37260000    2
  37270000    3
  37280000    4
  37290000    4
  37300000    2
  37310000    3
  37320000    2
  37330000    3
  37340000    4
  37350000    3
  37360000    3
  37370000    4
  37380000    3
  37390000    5
  37400000    5
  37410000    3
  37420000    5
  37430000    2
  37440000    3
  37450000    3
  37460000    4
  37470000    4
  37480000    3
  37490000    3
  37500000    4
  37510000    2
  37520000    3
  37530000    3
  37540000    2
  37550000    4
  37560000    4
  37570000    3
  37580000    2
  37590000    3
  37600000    2
  37610000    3
  37620000    4
  37630000    4
  37640000    3
  37650000    2
  37660000    3
  37670000    4
  37680000    3
  37690000    3
  37700000    4
  37710000    2
  37720000    3
  37730000    3
  37740000    4
  37750000    3
  37760000    4
  37770000    7
  37780000    5
  37790000    3
  37800000    3
  37810000    3
  37820000    3
  37830000    9
  37840000    4
  37850000    3
  37860000    4
  37870000    3
  37880000    4
  37890000    2
  37900000    3
  37910000    7
  37920000    5
  37930000    2
  37940000    4
  37950000    4
  37960000    3
  37970000    3
  37980000    4
  37990000    3
  38000000   12
  38010000    4
  38020000    3
  38030000    2
  38040000    3
  38050000    3
  38060000    3
  38070000    3
  38080000    3
  38090000    2
  38100000    3
  38110000    3
  38120000    2
  38130000    3
  38140000    3
  38150000    4
  38160000    3
  38170000    5
  38180000    3
  38190000    3
  38200000    3
  38210000    3
  38220000    3
  38230000    3
  38240000    3
  38250000    3
  38260000    3
  38270000    3
  38280000    3
  38290000    3
  38300000    3
  38310000    2
  38320000    3
  38330000    3
  38340000    3
  38350000    4
  38360000    4
  38370000    3
  38380000    2
  38390000    4
  38400000    2
  38410000    4
  38420000    5
  38430000    5
  38440000    3
  38450000    4
  38460000    2
  38470000    3
  38480000    2
  38490000    3
  38500000    2
  38510000    3
  38520000    3
  38530000    4
  38540000    3
  38550000    3
  38560000    4
  38570000    4
  38580000    4
  38590000    2
  38600000    3
  38610000    3
  38620000    3
  38630000    3
  38640000    3
  38650000    3
  38660000    3
  38670000    2
  38680000    3
  38690000    3
  38700000    3
  38710000    3
  38720000    4
  38730000    3
  38740000    2
  38750000    2
  38760000    2
  38770000    2
  38780000    3
  38790000    3
  38800000    3
  38810000    2
  38820000    2
  38830000    3
  38840000    3
  38850000    4
  38860000    3
  38870000    3
  38880000    4
  38890000    4
  38900000    4
  38910000    3
  38920000    2
  38930000    4
  38940000    4
  38950000    4
  38960000    3
  38970000    3
  38980000    4
  38990000    3
  39000000    4
  39010000    2
  39020000    3
  39030000    4
  39040000    4
  39050000    7
  39060000    1
  39070000    4
  39080000    2
  39090000    3
  39100000    3
  39110000    4
  39120000    4
  39130000    3
  39140000    4
  39150000    3
  39160000    4
  39170000    3
  39180000    3
  39190000    2
  39200000    3
  39210000    2
  39220000    4
  39230000    2
  39240000    4
  39250000    4
  39260000    3
  39270000    3
  39280000    2
  39290000    3
  39300000    3
  39310000    2
  39320000    3
  39330000    2
  39340000    3
  39350000    2
  39360000    4
  39370000    3
  39380000    2
  39390000    2
  39400000    2
  39410000    8
  39420000    4
  39430000    3
  39440000    3
  39450000    3
  39460000    3
  39470000    4
  39480000    4
  39490000    4
  39500000    3
  39510000    5
  39520000    3
  39530000    5
  39540000    4
  39550000    6
  39560000    2
  39570000    3
  39580000    4
  39590000    3
  39600000    3
  39610000    5
  39620000    3
  39630000    3
  39640000    3
  39650000    2
  39660000    3
  39670000    3
  39680000    3
  39690000    4
  39700000    5
  39710000    3
  39720000    3
  39730000    3
  39740000    2
  39750000    4
  39760000    4
  39770000    3
  39780000    3
  39790000    4
  39800000    3
  39810000    3
  39820000    5
  39830000    3
  39840000    3
  39850000    7
  39860000    4
  39870000    4
  39880000    5
  39890000    2
  39900000    4
  39910000    3
  39920000    3
  39930000    4
  39940000    3
  39950000    4
  39960000    4
  39970000    3
  39980000    3
  39990000    2
  40000000    3
  40010000    2
  40020000    2
  40030000    4
  40040000    3
  40050000    2
  40060000    3
  40070000    3
  40080000    4
  40090000    3
  40100000    2
  40110000    3
  40120000    3
  40130000    3
  40140000    4
  40150000    4
  40160000    2
  40170000    2
  40180000    3
  40190000    4
  40200000    3
  40210000    3
  40220000    3
  40230000    4
  40240000    3
  40250000    3
  40260000    3
  40270000    3
  40280000    2
  40290000    3
  40300000    2
  40310000    4
  40320000    4
  40330000    4
  40340000    3
  40350000    4
  40360000    3
  40370000    4
  40380000    3
  40390000    6
  40400000    3
  40410000    3
  40420000    3
  40430000    2
  40440000    3
  40450000    2
  40460000    3
  40470000    3
  40480000    4
  40490000    7
  40500000    4
  40510000    4
  40520000    3
  40530000    3
  40540000    2
  40550000    3
  40560000    3
  40570000    3
  40580000    3
  40590000    4
  40600000    3
  40610000    3
  40620000    4
  40630000    4
  40640000    3
  40650000    4
  40660000    3
  40670000    4
  40680000    6
  40690000    3
  40700000    3
  40710000    2
  40720000    3
  40730000    3
  40740000    3
  40750000    3
  40760000    3
  40770000    3
  40780000    4
  40790000    3
  40800000    5
  40810000    3
  40820000    3
  40830000    3
  40840000    3
  40850000    2
  40860000    4
  40870000    5
  40880000    3
  40890000    3
  40900000    4
  40910000    3
  40920000    3
  40930000    3
  40940000    3
  40950000    4
  40960000    4
  40970000    3
  40980000    3
  40990000    2
  41000000    4
  41010000    2
  41020000    4
  41030000    3
  41040000    4
  41050000    4
  41060000    3
  41070000    3
  41080000    3
  41090000    3
  41100000    4
  41110000    3
  41120000    2
  41130000    4
  41140000    3
  41150000    2
  41160000    3
  41170000    3
  41180000    4
  41190000    5
  41200000    4
  41210000    4
  41220000    2
  41230000    3
  41240000    3
  41250000    4
  41260000    3
  41270000    3
  41280000    3
  41290000    3
  41300000    3
  41310000    3
  41320000    3
  41330000    2
  41340000    3
  41350000    3
  41360000    2
  41370000    2
  41380000    3
  41390000    9
  41400000   14
  41410000   17
  41420000   14
  41430000    3
  41440000    3
  41450000    4
  41460000    3
  41470000    4
  41480000    3
  41490000    2
  41500000    3
  41510000    2
  41520000    2
  41530000    3
  41540000    3
  41550000    3
  41560000    3
  41570000    4
  41580000    3
  41590000    3
  41600000    4
  41610000    3
  41620000    4
  41630000    2
  41640000    5
  41650000    5
  41660000    4
  41670000    4
  41680000    3
  41690000    3
  41700000    4
  41710000    3
  41720000    3
  41730000    3
  41740000    3
  41750000    3
  41760000    4
  41770000    3
  41780000    2
  41790000    3
  41800000    3
  41810000    3
  41820000    4
  41830000    3
  41840000    5
  41850000    3
  41860000    3
  41870000    3
  41880000    5
  41890000    2
  41900000    4
  41910000    9
  41920000   13
  41930000   11
  41940000   12
  41950000    2
  41960000    4
  41970000    3
  41980000    3
  41990000    3
  42000000    3
  42010000    3
  42020000    3
  42030000    3
  42040000    2
  42050000    3
  42060000    4
  42070000    5
  42080000   14
  42090000   14
  42100000   14
  42110000    9
  42120000   10
  42130000   17
  42140000    4
  42150000    3
  42160000    3
  42170000    2
  42180000    3
  42190000    3
  42200000    3
  42210000    3
  42220000    3
  42230000    3
  42240000    2
  42250000    2
  42260000    3
  42270000    3
  42280000    3
  42290000    3
  42300000    3
  42310000    1
  42320000    3
  42330000    4
  42340000    3
  42350000    3
  42360000    2
  42370000    3
  42380000    3
  42390000    3
  42400000    3
  42410000    3
  42420000    3
  42430000    2
  42440000    3
  42450000    3
  42460000    3
  42470000    2
  42480000    4
  42490000    2
  42500000    3
  42510000    3
  42520000    3
  42530000    2
  42540000    3
  42550000    2
  42560000    2
  42570000    2
  42580000    2
  42590000    3
  42600000    2
  42610000    3
  42620000    2
  42630000    3
  42640000    3
  42650000    3
  42660000    2
  42670000    2
  42680000    3
  42690000    4
  42700000    3
  42710000    5
  42720000    2
  42730000    3
  42740000    2
  42750000    3
  42760000    3
  42770000    4
  42780000    2
  42790000    3
  42800000    4
  42810000    3
  42820000    3
  42830000    3
  42840000    3
  42850000    3
  42860000    2
  42870000    4
  42880000    3
  42890000    3
  42900000    4
  42910000    4
  42920000    4
  42930000    3
  42940000    3
  42950000    5
  42960000    3
  42970000    4
  42980000    3
  42990000    3
  43000000    4
  43010000    2
  43020000    3
  43030000    2
  43040000    2
  43050000    2
  43060000    2
  43070000    3
  43080000    5
  43090000    5
  43100000    3
  43110000    5
  43120000    4
  43130000    3
  43140000    3
  43150000    2
  43160000    3
  43170000    4
  43180000    4
  43190000    3
  43200000    3
  43210000    2
  43220000    3
  43230000    4
  43240000    3
  43250000    2
  43260000    3
  43270000    4
  43280000    5
  43290000    4
  43300000    3
  43310000    4
  43320000    4
  43330000    2
  43340000    3
  43350000    3
  43360000    3
  43370000    3
  43380000    3
  43390000    2
  43400000    3
  43410000    3
  43420000    3
  43430000    2
  43440000    4
  43450000    3
  43460000    4
  43470000    3
  43480000    4
  43490000    6
  43500000    3
  43510000    3
  43520000    3
  43530000    4
  43540000    4
  43550000    3
  43560000    3
  43570000    2
  43580000    3
  43590000    3
  43600000    3
  43610000    3
  43620000    4
  43630000    3
  43640000    4
  43650000    3
  43660000    4
  43670000    3
  43680000    4
  43690000    3
  43700000    3
  43710000    2
  43720000    3
  43730000    3
  43740000    4
  43750000    3
  43760000    3
  43770000    3
  43780000    4
  43790000    4
  43800000    2
  43810000    2
  43820000    2
  43830000    3
  43840000    4
  43850000    4
  43860000    4
  43870000    2
  43880000    2
  43890000    3
  43900000    3
  43910000    4
  43920000    3
  43930000    3
  43940000    3
  43950000    3
  43960000    2
  43970000    3
  43980000    2
  43990000   10
  44000000    6
  44010000    6
  44020000    7
  44030000    3
  44040000    2
  44050000    2
  44060000    3
  44070000    3
  44080000    3
  44090000    1
  44100000    3
  44110000    3
  44120000    3
  44130000    3
  44140000    4
  44150000    2
  44160000    2
  44170000    2
  44180000    3
  44190000    3
  44200000    3
  44210000    3
  44220000    2
  44230000    3
  44240000    3
  44250000    2
  44260000    3
  44270000    4
  44280000    2
  44290000    3
  44300000    3
  44310000    3
  44320000    3
  44330000    4
  44340000    3
  44350000    3
  44360000    3
  44370000    3
  44380000    3
  44390000    3
  44400000    3
  44410000    3
  44420000    3
  44430000    2
  44440000    2
  44450000    3
  44460000    3
  44470000    4
  44480000    3
  44490000    4
  44500000    3
  44510000    2
  44520000    2
  44530000    2
  44540000    3
  44550000    3
  44560000    3
  44570000    3
  44580000    3
  44590000    3
  44600000    3
  44610000    3
  44620000    5
  44630000    2
  44640000    3
  44650000    3
  44660000    4
  44670000    3
  44680000    3
  44690000    3
  44700000    3
  44710000    2
  44720000    3
  44730000    2
  44740000    2
  44750000    4
  44760000    2
  44770000    2
  44780000    2
  44790000    3
  44800000    3
  44810000    3
  44820000    3
  44830000    2
  44840000    3
  44850000    3
  44860000    3
  44870000    3
  44880000    3
  44890000    3
  44900000    3
  44910000    4
  44920000    3
  44930000    2
  44940000    3
  44950000    3
  44960000    3
  44970000    3
  44980000    2
  44990000    3
  45000000    3
  45010000    2
  45020000    2
  45030000    2
  45040000    3
  45050000    2
  45060000    3
  45070000    3
  45080000    3
  45090000    4
  45100000    3
  45110000    2
  45120000    3
  45130000    3
  45140000    2
  45150000    4
  45160000    2
  45170000    3
  45180000    3
  45190000    3
  45200000    3
  45210000    3
  45220000    2
  45230000    2
  45240000    3
  45250000    3
  45260000    3
  45270000    2
  45280000    3
  45290000    3
  45300000    8
  45310000    3
  45320000    3
  45330000    4
  45340000    3
  45350000    3
  45360000    4
  45370000    3
  45380000    4
  45390000    3
  45400000    2
  45410000    3
  45420000    3
  45430000    4
  45440000    3
  45450000    2
  45460000    3
  45470000    3
  45480000    3
  45490000    3
  45500000    4
  45510000    3
  45520000    3
  45530000    3
  45540000    2
  45550000    3
  45560000    3
  45570000    2
  45580000    3
  45590000    2
  45600000    4
  45610000    3
  45620000    2
  45630000    3
  45640000    3
  45650000    3
  45660000    3
  45670000    5
  45680000    3
  45690000    2
  45700000    3
  45710000    3
  45720000    3
  45730000    2
  45740000    4
  45750000    3
  45760000    3
  45770000    2
  45780000    3
  45790000    3
  45800000    3
  45810000    3
  45820000    3
  45830000    3
  45840000    4
  45850000    3
  45860000    2
  45870000    3
  45880000    3
  45890000    3
  45900000    3
  45910000    4
  45920000    3
  45930000    4
  45940000    3
  45950000    3
  45960000    2
  45970000    3
  45980000    3
  45990000    3
  46000000    3
  46010000    3
  46020000    3
  46030000    3
  46040000    3
  46050000    3
  46060000    3
  46070000    2
  46080000    3
  46090000    2
  46100000    2
  46110000    3
  46120000    4
  46130000    3
  46140000    3
  46150000    3
  46160000    3
  46170000    3
  46180000    3
  46190000    2
  46200000    4
  46210000    3
  46220000    2
  46230000    3
  46240000    4
  46250000    3
  46260000    3
  46270000    2
  46280000    3
  46290000    2
  46300000    3
  46310000    4
  46320000    3
  46330000    3
  46340000    2
  46350000    3
  46360000    3
  46370000    2
  46380000    3
  46390000    3
  46400000    3
  46410000    2
  46420000    2
  46430000    3
  46440000    3
  46450000    3
  46460000    2
  46470000    3
  46480000    3
  46490000    2
  46500000    6
  46510000    3
  46520000    4
  46530000    4
  46540000    4
  46550000    3
  46560000    3
  46570000    3
  46580000    3
  46590000    3
  46600000    5
  46610000    2
  46620000    3
  46630000    4
  46640000    3
  46650000    2
  46660000    4
  46670000    3
  46680000    2
  46690000    3
  46700000    4
  46710000    2
  46720000    2
  46730000    3
  46740000    3
  46750000    3
  46760000    2
  46770000    5
  46780000    4
  46790000    3
  46800000    2
  46810000    3
  46820000    3
  46830000    3
  46840000    4
  46850000    3
  46860000    4
  46870000    3
  46880000    4
  46890000    4
  46900000    3
  46910000    2
  46920000    3
  46930000    3
  46940000    3
  46950000    3
  46960000    8
  46970000    2
  46980000    3
  46990000    4
  47000000    4
  47010000    4
  47020000    3
  47030000    4
  47040000    2
  47050000    3
  47060000    3
  47070000    4
  47080000    4
  47090000    4
  47100000    4
  47110000    4
  47120000    3
  47130000    4
  47140000    4
  47150000    3
  47160000    4
  47170000    3
  47180000    5
  47190000    4
  47200000    5
  47210000    4
  47220000    4
  47230000    3
  47240000    2
  47250000    3
  47260000    3
  47270000    2
  47280000    3
  47290000    3
  47300000    4
  47310000    2
  47320000    4
  47330000    3
  47340000    4
  47350000    4
  47360000    4
  47370000    5
  47380000    3
  47390000    4
  47400000    4
  47410000    4
  47420000    3
  47430000    4
  47440000    3
  47450000    3
  47460000    2
  47470000    4
  47480000    3
  47490000    3
  47500000    3
  47510000    4
  47520000    5
  47530000    4
  47540000    3
  47550000    3
  47560000    3
  47570000    3
  47580000    4
  47590000    3
  47600000    2
  47610000    4
  47620000    4
  47630000    3
  47640000    4
  47650000    3
  47660000    3
  47670000    3
  47680000    2
  47690000    3
  47700000    3
  47710000    3
  47720000    2
  47730000    4
  47740000    3
  47750000    4
  47760000    4
  47770000    4
  47780000    3
  47790000    3
  47800000    3
  47810000    2
  47820000    4
  47830000    3
  47840000    4
  47850000    2
  47860000    4
  47870000    2
  47880000    3
  47890000    2
  47900000    2
  47910000    2
  47920000    3
  47930000    3
  47940000    2
  47950000    3
  47960000    3
  47970000    3
  47980000    4
  47990000    4
  48000000    3
  48010000    3
  48020000    3
  48030000    3
  48040000    3
  48050000    3
  48060000    3
  48070000    3
  48080000    2
  48090000    3
  48100000    3
  48110000    2
  48120000    2
  48130000    2
  48140000    2
  48150000    3
  48160000    3
  48170000    3
  48180000    3
  48190000    2
  48200000    3
  48210000    3
  48220000    2
  48230000    3
  48240000    3
  48250000    3
  48260000    4
  48270000    3
  48280000    3
  48290000    3
  48300000    2
  48310000    5
  48320000    2
  48330000    4
  48340000    3
  48350000    3
  48360000    3
  48370000    3
  48380000    3
  48390000    3
  48400000    3
  48410000    4
  48420000    3
  48430000    3
  48440000    3
  48450000    2
  48460000    5
  48470000    3
  48480000    2
  48490000    4
  48500000    3
  48510000    3
  48520000    3
  48530000    3
  48540000    4
  48550000    2
  48560000    4
  48570000    3
  48580000    4
  48590000    4
  48600000    2
  48610000    3
  48620000    3
  48630000    3
  48640000    3
  48650000    4
  48660000    3
  48670000    3
  48680000    3
  48690000    3
  48700000    3
  48710000    3
  48720000    3
  48730000    2
  48740000    2
  48750000    2
  48760000    3
  48770000    3
  48780000    3
  48790000    2
  48800000    3
  48810000    3
  48820000    3
  48830000    3
  48840000    3
  48850000    3
  48860000    3
  48870000    3
  48880000    3
  48890000    2
  48900000    2
  48910000    3
  48920000    3
  48930000    3
  48940000    2
  48950000    3
  48960000    2
  48970000    3
  48980000    3
  48990000    2
  49000000    3
  49010000    8
  49020000    3
  49030000    3
  49040000    3
  49050000    3
  49060000    3
  49070000    4
  49080000    2
  49090000    4
  49100000    4
  49110000    2
  49120000    4
  49130000    2
  49140000    2
  49150000    3
  49160000    3
  49170000    2
  49180000    2
  49190000    5
  49200000    3
  49210000    2
  49220000    3
  49230000    2
  49240000    3
  49250000    3
  49260000    3
  49270000    4
  49280000    5
  49290000    3
  49300000    4
  49310000    3
  49320000    3
  49330000    3
  49340000    3
  49350000    4
  49360000    3
  49370000    3
  49380000    2
  49390000    3
  49400000    3
  49410000    3
  49420000    3
  49430000    2
  49440000    3
  49450000    2
  49460000    2
  49470000    4
  49480000    3
  49490000    3
  49500000    2
  49510000    3
  49520000    3
  49530000    3
  49540000    3
  49550000    3
  49560000    3
  49570000    3
  49580000    3
  49590000    2
  49600000    3
  49610000    3
  49620000    3
  49630000    4
  49640000    2
  49650000    3
  49660000    3
  49670000    2
  49680000    3
  49690000    3
  49700000    3
  49710000    3
  49720000    3
  49730000    3
  49740000    3
  49750000    4
  49760000    3
  49770000    3
  49780000    3
  49790000    3
  49800000    4
  49810000    2
  49820000    2
  49830000   10
  49840000   10
  49850000    4
  49860000    2
  49870000    3
  49880000    2
  49890000    4
  49900000    2
  49910000    3
  49920000    6
  49930000    4
  49940000    5
  49950000    2
  49960000    6
  49970000    4
  49980000    2
  49990000    4
  50000000    2
  50000000    2
  50010000    4
  50020000    4
  50030000    5
  50040000    4
  50050000    3
  50060000    3
  50070000    3
  50080000    2
  50090000    3
  50100000    4
  50110000    3
  50120000    3
  50130000    2
  50140000    3
  50150000    3
  50160000    2
  50170000    3
  50180000    4
  50190000    3
  50200000    3
  50210000    4
  50220000    2
  50230000    2
  50240000    2
  50250000    3
  50260000    3
  50270000    3
  50280000    2
  50290000    3
  50300000    3
  50310000    4
  50320000    3
  50330000    3
  50340000    3
  50350000    3
  50360000    3
  50370000    4
  50380000    4
  50390000    3
  50400000    4
  50410000    3
  50420000    3
  50430000    2
  50440000    3
  50450000    3
  50460000    6
  50470000    4
  50480000    3
  50490000    3
  50500000   10
  50510000    3
  50520000    2
  50530000    3
  50540000    3
  50550000    3
  50560000    4
  50570000    3
  50580000    3
  50590000   14
  50600000   12
  50610000    5
  50620000    3
  50630000    2
  50640000    3
  50650000    3
  50660000    2
  50670000    2
  50680000    3
  50690000    3
  50700000    4
  50710000    3
  50720000    3
  50730000    4
  50740000    4
  50750000    3
  50760000    3
  50770000    2
  50780000    4
  50790000    3
  50800000    4
  50810000    3
  50820000    3
  50830000    4
  50840000    3
  50850000    3
  50860000    3
  50870000    4
  50880000    2
  50890000    3
  50900000    3
  50910000    4
  50920000    3
  50930000    3
  50940000    3
  50950000    3
  50960000    4
  50970000    2
  50980000    3
  50990000    4
  51000000    4
  51010000    3
  51020000    2
  51030000    3
  51040000    3
  51050000    2
  51060000    2
  51070000    3
  51080000    3
  51090000    3
  51100000    3
  51110000    3
  51120000    2
  51130000    3
  51140000    3
  51150000    3
  51160000    3
  51170000    2
  51180000    2
  51190000    3
  51200000    2
  51210000    3
  51220000    3
  51230000    3
  51240000    3
  51250000    4
  51260000    3
  51270000    3
  51280000    3
  51290000    3
  51300000    3
  51310000    4
  51320000    2
  51330000    2
  51340000    4
  51350000    3
  51360000    3
  51370000    3
  51380000    4
  51390000    3
  51400000    3
  51410000    3
  51420000    3
  51430000    3
  51440000    4
  51450000    4
  51460000    3
  51470000    5
  51480000    4
  51490000    2
  51500000    3
  51510000    2
  51520000    3
  51530000    3
  51540000    4
  51550000    3
  51560000    8
  51570000    2
  51580000    3
  51590000    4
  51600000    3
  51610000    3
  51620000    3
  51630000    3
  51640000    3
  51650000    2
  51660000    4
  51670000    1
  51680000    4
  51690000    4
  51700000    3
  51710000    3
  51720000    3
  51730000    3
  51740000    3
  51750000    4
  51760000    4
  51770000    4
  51780000    4
  51790000    3
  51800000    4
  51810000    2
  51820000    3
  51830000    4
  51840000    3
  51850000    4
  51860000    5
  51870000    3
  51880000    2
  51890000   10
  51900000    5
  51910000    1
  51920000    3
  51930000    3
  51940000    3
  51950000    3
  51960000    3
  51970000    3
  51980000    3
  51990000    3
  52000000    3
  52010000    2
  52020000    4
  52030000    4
  52040000    3
  52050000    2
  52060000    4
  52070000    3
  52080000    2
  52090000    2
  52100000    4
  52110000    3
  52120000    3
  52130000    4
  52140000    3
  52150000    4
  52160000    3
  52170000    3
  52180000    3
  52190000    3
  52200000    5
  52210000    3
  52220000    4
  52230000    4
  52240000    3
  52250000    4
  52260000    4
  52270000    4
  52280000   15
  52290000   14
  52300000    3
  52310000    2
  52320000    5
  52330000    4
  52340000    2
  52350000    3
  52360000    3
  52370000    2
  52380000    4
  52390000    3
  52400000    3
  52410000    4
  52420000    3
  52430000    4
  52440000    3
  52450000    3
  52460000    7
  52470000    3
  52480000    3
  52490000    3
  52500000    2
  52510000    2
  52520000    3
  52530000    3
  52540000    2
  52550000    3
  52560000    4
  52570000    3
  52580000    2
  52590000    3
  52600000    3
  52610000    2
  52620000    2
  52630000    3
  52640000    3
  52650000    3
  52660000    3
  52670000    3
  52680000    2
  52690000    3
  52700000    3
  52710000    3
  52720000    3
  52730000    3
  52740000    4
  52750000    3
  52760000    3
  52770000    3
  52780000    2
  52790000    3
  52800000    2
  52810000    3
  52820000    3
  52830000    2
  52840000    3
  52850000    3
  52860000    3
  52870000    3
  52880000    3
  52890000    3
  52900000    2
  52910000    3
  52920000    2
  52930000    4
  52940000    4
  52950000    2
  52960000    3
  52970000    3
  52980000    3
  52990000    3
  53000000    4
  53010000    2
  53020000    2
  53030000    3
  53040000    2
  53050000    3
  53060000    4
  53070000    3
  53080000    2
  53090000    3
  53100000    3
  53110000    3
  53120000   11
  53130000    3
  53140000    3
  53150000    3
  53160000    2
  53170000    3
  53180000    3
  53190000    3
  53200000    3
  53210000    2
  53220000    3
  53230000    4
  53240000    5
  53250000    3
  53260000    3
  53270000    4
  53280000    4
  53290000    3
  53300000    3
  53310000    3
  53320000    3
  53330000    4
  53340000    4
  53350000    2
  53360000    4
  53370000    3
  53380000    2
  53390000    3
  53400000    3
  53410000    3
  53420000    3
  53430000    3
  53440000    3
  53450000    3
  53460000    3
  53470000    3
  53480000    3
  53490000    4
  53500000   11
  53510000   12
  53520000    3
  53530000    2
  53540000    2
  53550000    3
  53560000    3
  53570000    3
  53580000    2
  53590000    4
  53600000    3
  53610000    3
  53620000    2
  53630000    2
  53640000    3
  53650000    3
  53660000    3
  53670000    4
  53680000    3
  53690000    2
  53700000    3
  53710000    3
  53720000    4
  53730000    2
  53740000    4
  53750000    3
  53760000    8
  53770000    3
  53780000    4
  53790000    2
  53800000    7
  53810000    4
  53820000    4
  53830000    4
  53840000    4
  53850000    5
  53860000    5
  53870000    3
  53880000    3
  53890000    5
  53900000    3
  53910000    4
  53920000    3
  53930000    3
  53940000    3
  53950000    2
  53960000    5
  53970000    4
  53980000    5
  53990000    5
  54000000    5
  54010000    3
  54020000    2
  54030000    4
  54040000    3
  54050000    3
  54060000    3
  54070000    5
  54080000    2
  54090000    3
  54100000    4
  54110000    3
  54120000    3
  54130000    3
  54140000    3
  54150000    3
  54160000    2
  54170000    3
  54180000    2
  54190000    2
  54200000    3
  54210000    3
  54220000    3
  54230000    3
  54240000    4
  54250000    4
  54260000   11
  54270000    4
  54280000    4
  54290000    5
  54300000    3
  54310000    3
  54320000    4
  54330000    5
  54340000    9
  54350000    4
  54360000   18
  54370000   13
  54380000   21
  54390000   15
  54400000    9
  54410000    5
  54420000    3
  54430000    4
  54440000    4
  54450000    4
  54460000    4
  54470000    4
  54480000    3
  54490000    4
  54500000    2
  54510000    3
  54520000    3
  54530000    3
  54540000    4
  54550000    3
  54560000    3
  54570000    4
  54580000    5
  54590000    3
  54600000    4
  54610000    3
  54620000    3
  54630000    5
  54640000    1
  54650000    4
  54660000    2
  54670000    3
  54680000    3
  54690000    3
  54700000    3
  54710000    3
  54720000    3
  54730000    3
  54740000    3
  54750000    2
  54760000    2
  54770000    3
  54780000    3
  54790000    3
  54800000    2
  54810000    2
  54820000    3
  54830000    3
  54840000    2
  54850000    2
  54860000    3
  54870000    3
  54880000    3
  54890000    5
  54900000    3
  54910000    3
  54920000    3
  54930000    1
  54940000    3
  54950000    3
  54960000    3
  54970000    3
  54980000    3
  54990000    4
  55000000    3
  55010000    2
  55020000    3
  55030000    4
  55040000    3
  55050000    3
  55060000    4
  55070000    3
  55080000    3
  55090000    3
  55100000    4
  55110000    2
  55120000    2
  55130000    2
  55140000    2
  55150000   14
  55160000    3
  55170000    3
  55180000    5
  55190000    3
  55200000    5
  55210000    4
  55220000    3
  55230000    3
  55240000    3
  55250000    4
  55260000    3
  55270000    3
  55280000    3
  55290000    2
  55300000    3
  55310000    3
  55320000    3
  55330000    3
  55340000    3
  55350000    3
  55360000    2
  55370000    4
  55380000    3
  55390000    3
  55400000    3
  55410000    4
  55420000    3
  55430000    4
  55440000    5
  55450000    3
  55460000    3
  55470000    2
  55480000    4
  55490000    3
  55500000    3
  55510000    3
  55520000    2
  55530000    4
  55540000    5
  55550000    5
  55560000    2
  55570000    3
  55580000    3
  55590000    3
  55600000    3
  55610000    2
  55620000    3
  55630000    2
  55640000    3
  55650000    2
  55660000    3
  55670000    4
  55680000    4
  55690000    4
  55700000    2
  55710000    2
  55720000    3
  55730000    3
  55740000    2
  55750000    4
  55760000    3
  55770000    3
  55780000    3
  55790000    3
  55800000    2
  55810000    5
  55820000    2
  55830000    3
  55840000    3
  55850000    3
  55860000    3
  55870000    3
  55880000    3
  55890000    3
  55900000    4
  55910000    4
  55920000    3
  55930000    4
  55940000    4
  55950000    5
  55960000    3
  55970000    3
  55980000    3
  55990000    4
  56000000    3
  56010000    3
  56020000    4
  56030000    4
  56040000    4
  56050000    5
  56060000    4
  56070000    3
  56080000    4
  56090000    5
  56100000    5
  56110000    4
  56120000    3
  56130000   11
  56140000    2
  56150000    4
  56160000    4
  56170000    2
  56180000    4
  56190000    2
  56200000    3
  56210000    3
  56220000    3
  56230000   11
  56240000    5
  56250000    3
  56260000    3
  56270000    3
  56280000    4
  56290000    3
  56300000    6
  56310000    3
  56320000    2
  56330000    3
  56340000    3
  56350000    4
  56360000    5
  56370000    3
  56380000    2
  56390000    2
  56400000    3
  56410000    4
  56420000    3
  56430000    6
  56440000    5
  56450000    3
  56460000    4
  56470000    3
  56480000    4
  56490000    3
  56500000    3
  56510000    2
  56520000    3
  56530000    2
  56540000    3
  56550000    2
  56560000    3
  56570000    2
  56580000    3
  56590000    3
  56600000    3
  56610000    3
  56620000    3
  56630000    4
  56640000    3
  56650000    3
  56660000    3
  56670000    3
  56680000    3
  56690000    3
  56700000    3
  56710000    2
  56720000    3
  56730000    3
  56740000    3
  56750000    2
  56760000    3
  56770000    4
  56780000    2
  56790000    3
  56800000    3
  56810000    3
  56820000    3
  56830000    3
  56840000    4
  56850000    3
  56860000    3
  56870000    2
  56880000    3
  56890000    3
  56900000    2
  56910000    7
  56920000    3
  56930000    6
  56940000    3
  56950000    2
  56960000    3
  56970000    4
  56980000    3
  56990000    2
  57000000    3
  57010000    3
  57020000    3
  57030000    2
  57040000    2
  57050000    3
  57060000    3
  57070000    3
  57080000    2
  57090000    3
  57100000    3
  57110000    3
  57120000    2
  57130000    3
  57140000    3
  57150000    3
  57160000    3
  57170000    4
  57180000    5
  57190000    9
  57200000    3
  57210000    4
  57220000    3
  57230000    7
  57240000    4
  57250000    4
  57260000    4
  57270000    4
  57280000    3
  57290000    3
  57300000    3
  57310000    3
  57320000    3
  57330000    3
  57340000    3
  57350000    4
  57360000    3
  57370000    3
  57380000    3
  57390000    3
  57400000    3
  57410000    2
  57420000    3
  57430000    3
  57440000    3
  57450000    6
  57460000    3
  57470000    3
  57480000    2
  57490000    3
  57500000    3
  57510000    2
  57520000    2
  57530000    3
  57540000    2
  57550000    3
  57560000    3
  57570000    3
  57580000    3
  57590000    3
  57600000    3
  57610000    2
  57620000    3
  57630000    3
  57640000    2
  57650000    2
  57660000    3
  57670000    3
  57680000    3
  57690000    3
  57700000    2
  57710000    4
  57720000    2
  57730000    3
  57740000    2
  57750000    3
  57760000    2
  57770000    3
  57780000    3
  57790000    3
  57800000    3
  57810000    3
  57820000    3
  57830000    4
  57840000    4
  57850000    4
  57860000    3
  57870000    3
  57880000    4
  57890000    7
  57900000    4
  57910000    3
  57920000    3
  57930000    3
  57940000    4
  57950000    4
  57960000    4
  57970000    3
  57980000    5
  57990000    3
  58000000    3
  58010000    4
  58020000    5
  58030000    4
  58040000    3
  58050000    5
  58060000    2
  58070000    3
  58080000    3
  58090000    3
  58100000    5
  58110000    3
  58120000    4
  58130000    5
  58140000    2
  58150000    3
  58160000    4
  58170000    4
  58180000    4
  58190000    3
  58200000    3
  58210000    3
  58220000    2
  58230000    2
  58240000    3
  58250000    2
  58260000    5
  58270000    3
  58280000    2
  58290000    3
  58300000    3
  58310000    3
  58320000    3
  58330000    8
  58340000    3
  58350000    3
  58360000    3
  58370000    8
  58380000    3
  58390000    3
  58400000    2
  58410000    2
  58420000    3
  58430000    4
  58440000    2
  58450000    3
  58460000    6
  58470000    8
  58480000    6
  58490000   17
  58500000   16
  58510000   16
  58520000    3
  58530000    3
  58540000    4
  58550000    3
  58560000    3
  58570000    3
  58580000    3
  58590000    8
  58600000    2
  58610000    3
  58620000    4
  58630000    3
  58640000    4
  58650000    3
  58660000    4
  58670000    4
  58680000    4
  58690000    5
  58700000    4
  58710000    2
  58720000    5
  58730000    4
  58740000    4
  58750000    3
  58760000    2
  58770000    4
  58780000    4
  58790000    3
  58800000    3
  58810000    2
  58820000    4
  58830000    2
  58840000    3
  58850000    3
  58860000    2
  58870000    4
  58880000    3
  58890000    3
  58900000    4
  58910000    3
  58920000    4
  58930000    4
  58940000    3
  58950000    7
  58960000    5
  58970000    4
  58980000    4
  58990000    3
  59000000    4
  59010000    2
  59020000    6
  59030000    4
  59040000    4
  59050000    3
  59060000    4
  59070000    4
  59080000    2
  59090000    2
  59100000    4
  59110000    3
  59120000    4
  59130000    2
  59140000    4
  59150000    3
  59160000    3
  59170000    2
  59180000    2
  59190000    2
  59200000    2
  59210000    4
  59220000    3
  59230000    6
  59240000    8
  59250000    4
  59260000    3
  59270000    4
  59280000    3
  59290000    5
  59300000    3
  59310000    3
  59320000    3
  59330000    3
  59340000    3
  59350000    4
  59360000    3
  59370000    3
  59380000    4
  59390000    3
  59400000    2
  59410000    3
  59420000    3
  59430000    2
  59440000    2
  59450000    7
  59460000    3
  59470000    2
  59480000    3
  59490000    3
  59500000    3
  59510000    3
  59520000    3
  59530000    3
  59540000    3
  59550000    2
  59560000    2
  59570000    4
  59580000    2
  59590000    3
  59600000    2
  59610000    3
  59620000    3
  59630000    3
  59640000    3
  59650000    2
  59660000    2
  59670000    3
  59680000    3
  59690000    3
  59700000    8
  59710000    2
  59720000    4
  59730000    3
  59740000    3
  59750000    3
  59760000    6
  59770000    5
  59780000    2
  59790000    3
  59800000    5
  59810000    2
  59820000    4
  59830000    2
  59840000    2
  59850000    3
  59860000    3
  59870000    2
  59880000    3
  59890000    4
  59900000    4
  59910000    2
  59920000    2
  59930000    4
  59940000    3
  59950000    4
  59960000    4
  59970000    2
  59980000    4
  59990000    3
  60000000    6
  60010000    5
  60020000    2
  60030000    3
  60040000    3
  60050000    2
  60060000    4
  60070000    5
  60080000    3
  60090000    3
  60100000    4
  60110000    4
  60120000    5
  60130000    2
  60140000    3
  60150000    3
  60160000    5
  60170000    4
  60180000    3
  60190000   12
  60200000    3
  60210000    2
  60220000    4
  60230000    3
  60240000    3
  60250000    2
  60260000    4
  60270000    3
  60280000    4
  60290000    3
  60300000    3
  60310000    4
  60320000    3
  60330000    3
  60340000    3
  60350000    4
  60360000    5
  60370000    3
  60380000    2
  60390000    3
  60400000    3
  60410000    4
  60420000    4
  60430000    3
  60440000    4
  60450000    4
  60460000    4
  60470000    5
  60480000    4
  60490000    4
  60500000    2
  60510000    2
  60520000    4
  60530000    2
  60540000    4
  60550000    3
  60560000    3
  60570000    3
  60580000    3
  60590000    3
  60600000    2
  60610000    3
  60620000    2
  60630000    2
  60640000    3
  60650000    3
  60660000    3
  60670000    3
  60680000    4
  60690000    2
  60700000    3
  60710000    5
  60720000    3
  60730000   20
  60740000    8
  60750000    3
  60760000    3
  60770000    3
  60780000    6
  60790000    2
  60800000    2
  60810000    3
  60820000    2
  60830000   14
  60840000    8
  60850000    3
  60860000    4
  60870000    6
  60880000    5
  60890000    3
  60900000    4
  60910000    3
  60920000    3
  60930000   16
  60940000   15
  60950000   15
  60960000   18
  60970000   12
  60980000   18
  60990000   13
  61000000   20
  61010000   19
  61020000   11
  61030000   14
  61040000   11
  61050000    8
  61060000   14
  61070000   16
  61080000   17
  61090000   17
  61100000   12
  61110000   17
  61120000    4
  61130000    4
  61140000    2
  61150000    3
  61160000    4
  61170000    2
  61180000    3
  61190000    3
  61200000    3
  61210000    4
  61220000    3
  61230000    4
  61240000    6
  61250000    4
  61260000    4
  61270000    3
  61280000    3
  61290000    3
  61300000    3
  61310000    3
  61320000    3
  61330000    4
  61340000    3
  61350000    3
  61360000    2
  61370000    3
  61380000    3
  61390000    5
  61400000    3
  61410000    4
  61420000    3
  61430000    4
  61440000    4
  61450000    3
  61460000    3
  61470000    3
  61480000    4
  61490000    2
  61500000    4
  61510000    3
  61520000    4
  61530000    5
  61540000    3
  61550000    3
  61560000    3
  61570000    3
  61580000    2
  61590000    2
  61600000    3
  61610000    3
  61620000    3
  61630000    3
  61640000    3
  61650000    7
  61660000    3
  61670000    3
  61680000    3
  61690000    3
  61700000    3
  61710000    4
  61720000    4
  61730000    3
  61740000    4
  61750000    4
  61760000    3
  61770000    4
  61780000    5
  61790000    2
  61800000    4
  61810000    3
  61820000    4
  61830000    5
  61840000    4
  61850000    3
  61860000    3
  61870000    4
  61880000    3
  61890000    4
  61900000    3
  61910000    2
  61920000    3
  61930000    5
  61940000    4
  61950000    5
  61960000    5
  61970000    4
  61980000    4
  61990000    3
  62000000    3
  62010000    3
  62020000    3
  62030000    4
  62040000    3
  62050000    3
  62060000    3
  62070000    4
  62080000    2
  62090000    5
  62100000    4
  62110000    4
  62120000    3
  62130000    4
  62140000    3
  62150000    4
  62160000    2
  62170000    4
  62180000    4
  62190000    4
  62200000    2
  62210000    5
  62220000    3
  62230000    3
  62240000    3
  62250000    3
  62260000    3
  62270000    3
  62280000    3
  62290000    6
  62300000    3
  62310000    3
  62320000    3
  62330000    3
  62340000    4
  62350000    3
  62360000    2
  62370000    3
  62380000    3
  62390000    3
  62400000    3
  62410000    5
  62420000    4
  62430000    3
  62440000    3
  62450000    3
  62460000    7
  62470000    4
  62480000    2
  62490000    4
  62500000    3
  62510000    4
  62520000    3
  62530000    3
  62540000    4
  62550000    2
  62560000    3
  62570000    3
  62580000    2
  62590000    3
  62600000    4
  62610000    2
  62620000    2
  62630000    3
  62640000    3
  62650000    3
  62660000    2
  62670000    4
  62680000    3
  62690000    3
  62700000    4
  62710000    4
  62720000    3
  62730000    4
  62740000    3
  62750000    3
  62760000    2
  62770000    2
  62780000    4
  62790000    3
  62800000    4
  62810000    3
  62820000    4
  62830000    4
  62840000   18
  62850000   16
  62860000   12
  62870000   18
  62880000   17
  62890000   20
  62900000   17
  62910000    5
  62920000    5
  62930000    3
  62940000    4
  62950000    4
  62960000    5
  62970000    2
  62980000    4
  62990000    3
  63000000    3
  63010000    4
  63020000    4
  63030000    3
  63040000    5
  63050000    4
  63060000    3
  63070000    4
  63080000    4
  63090000    3
  63100000    3
  63110000    4
  63120000   19
  63130000    6
  63140000    2
  63150000    5
  63160000    5
  63170000    4
  63180000    3
  63190000    3
  63200000    3
  63210000    3
  63220000    3
  63230000    3
  63240000    5
  63250000    3
  63260000    4
  63270000    5
  63280000    3
  63290000    3
  63300000    4
  63310000    5
  63320000    3
  63330000    3
  63340000    3
  63350000    2
  63360000    3
  63370000    4
  63380000    3
  63390000    3
  63400000    3
  63410000    3
  63420000    3
  63430000    4
  63440000   11
  63450000    5
  63460000    4
  63470000    5
  63480000    4
  63490000    2
  63500000    5
  63510000    3
  63520000    3
  63530000    4
  63540000    3
  63550000    2
  63560000    3
  63570000    2
  63580000    2
  63590000    2
  63600000    2
  63610000    3
  63620000    2
  63630000    2
  63640000    3
  63650000    3
  63660000    5
  63670000    3
  63680000    5
  63690000    3
  63700000    3
  63710000    3
  63720000    3
  63730000    3
  63740000    4
  63750000    3
  63760000    4
  63770000    5
  63780000    4
  63790000    5
  63800000    6
  63810000    2
  63820000    9
  63830000    5
  63840000    4
  63850000    3
  63860000    3
  63870000    3
  63880000    3
  63890000    2
  63900000    3
  63910000    5
  63920000    3
  63930000    4
  63940000    3
  63950000    4
  63960000    3
  63970000    5
  63980000    3
  63990000    4
  64000000    4
  64010000    3
  64020000    3
  64030000    3
  64040000    2
  64050000    2
  64060000    3
  64070000    3
  64080000    3
  64090000    3
  64100000    3
  64110000    3
  64120000    3
  64130000    3
  64140000    2
  64150000    4
  64160000    3
  64170000    2
  64180000    4
  64190000    3
  64200000    3
  64210000    3
  64220000    2
  64230000    3
  64240000    3
  64250000    5
  64260000    4
  64270000    3
  64280000    5
  64290000    6
  64300000    2
  64310000    2
  64320000    4
  64330000    2
  64340000    3
  64350000    3
  64360000    3
  64370000    5
  64380000    3
  64390000    5
  64400000    3
  64410000    3
  64420000    3
  64430000    4
  64440000   16
  64450000    4
  64460000    3
  64470000    3
  64480000    3
  64490000    2
  64500000    3
  64510000    3
  64520000    3
  64530000    2
  64540000    5
  64550000    4
  64560000    3
  64570000    3
  64580000    3
  64590000    2
  64600000    5
  64610000    3
  64620000    3
  64630000    3
  64640000    3
  64650000    3
  64660000    3
  64670000    3
  64680000    3
  64690000    3
  64700000    3
  64710000    3
  64720000    5
  64730000    5
  64740000    5
  64750000    4
  64760000    3
  64770000    3
  64780000    3
  64790000    3
  64800000    4
  64810000    4
  64820000    2
  64830000    2
  64840000    4
  64850000    3
  64860000    3
  64870000    4
  64880000    3
  64890000    4
  64900000    3
  64910000    3
  64920000    3
  64930000    3
  64940000    3
  64950000    5
  64960000    4
  64970000    7
  64980000    3
  64990000    3
  65000000    3
  65010000    5
  65020000    2
  65030000    3
  65040000    3
  65050000    4
  65060000    3
  65070000    3
  65080000    4
  65090000    3
  65100000    4
  65110000    3
  65120000    3
  65130000    4
  65140000    5
  65150000    3
  65160000    3
  65170000    4
  65180000    3
  65190000    4
  65200000    3
  65210000    3
  65220000    4
  65230000    4
  65240000    4
  65250000    3
  65260000    3
  65270000    5
  65280000    6
  65290000    2
  65300000    5
  65310000    4
  65320000    4
  65330000    4
  65340000    5
  65350000    4
  65360000    4
  65370000    4
  65380000    5
  65390000    3
  65400000    4
  65410000    4
  65420000    4
  65430000    3
  65440000    3
  65450000    4
  65460000    3
  65470000    2
  65480000    5
  65490000    4
  65500000    3
  65510000    3
  65520000    3
  65530000    3
  65540000    3
  65550000    3
  65560000    4
  65570000    3
  65580000    3
  65590000    3
  65600000    4
  65610000    4
  65620000    5
  65630000    5
  65640000    5
  65650000    5
  65660000    5
  65670000    4
  65680000    4
  65690000    3
  65700000    3
  65710000    3
  65720000    3
  65730000    4
  65740000    4
  65750000    3
  65760000    3
  65770000    4
  65780000    3
  65790000    3
  65800000    3
  65810000    3
  65820000    2
  65830000    3
  65840000    3
  65850000    2
  65860000    3
  65870000    3
  65880000    4
  65890000    2
  65900000    3
  65910000    2
  65920000    2
  65930000    3
  65940000    4
  65950000    5
  65960000    5
  65970000    4
  65980000    3
  65990000    3
  66000000    4
  66010000    3
  66020000    2
  66030000    3
  66040000    3
  66050000    4
  66060000    3
  66070000    3
  66080000    3
  66090000    2
  66100000    4
  66110000    4
  66120000    3
  66130000    3
  66140000    4
  66150000    4
  66160000    3
  66170000    2
  66180000    3
  66190000    3
  66200000    2
  66210000    3
  66220000    4
  66230000    2
  66240000    4
  66250000    4
  66260000    4
  66270000    4
  66280000    2
  66290000    4
  66300000    5
  66310000    5
  66320000    5
  66330000    4
  66340000    3
  66350000    3
  66360000    2
  66370000    2
  66380000    4
  66390000    7
  66400000    5
  66410000    3
  66420000    4
  66430000    3
  66440000    3
  66450000    3
  66460000    3
  66470000    3
  66480000    2
  66490000    4
  66500000    4
  66510000    4
  66520000    4
  66530000    4
  66540000    4
  66550000    3
  66560000    4
  66570000    5
  66580000    4
  66590000    6
  66600000    3
  66610000    4
  66620000    2
  66630000    3
  66640000    2
  66650000    3
  66660000    2
  66670000    4
  66680000    4
  66690000    4
  66700000    3
  66710000    4
  66720000    4
  66730000    5
  66740000    5
  66750000    5
  66760000    4
  66770000    3
  66780000    4
  66790000    4
  66800000    5
  66810000    5
  66820000    3
  66830000    3
  66840000    3
  66850000    2
  66860000    2
  66870000    2
  66880000    3
  66890000    2
  66900000    4
  66910000    3
  66920000    3
  66930000    2
  66940000    3
  66950000    3
  66960000    4
  66970000    5
  66980000    3
  66990000    4
  67000000    3
  67010000    3
  67020000   14
  67030000   11
  67040000    5
  67050000    3
  67060000   11
  67070000    3
  67080000    4
  67090000   14
  67100000    4
  67110000    5
  67120000    5
  67130000    8
  67140000    9
  67150000    5
  67160000    5
  67170000    2
  67180000    3
  67190000    3
  67200000    4
  67210000    3
  67220000    4
  67230000    2
  67240000    4
  67250000    3
  67260000    4
  67270000    3
  67280000    3
  67290000    7
  67300000    4
  67310000    5
  67320000    4
  67330000    3
  67340000    4
  67350000    3
  67360000    3
  67370000    4
  67380000    6
  67390000    5
  67400000    7
  67410000    5
  67420000    5
  67430000    6
  67440000    4
  67450000    7
  67460000    3
  67470000    3
  67480000    3
  67490000    4
  67500000    4
  67510000    3
  67520000    6
  67530000    3
  67540000    2
  67550000    3
  67560000    3
  67570000    3
  67580000    3
  67590000    2
  67600000    3
  67610000    4
  67620000    4
  67630000    3
  67640000    3
  67650000    4
  67660000    6
  67670000    4
  67680000    3
  67690000    5
  67700000    2
  67710000    5
  67720000    3
  67730000    5
  67740000    4
  67750000    5
  67760000    3
  67770000    3
  67780000    4
  67790000    4
  67800000    2
  67810000    3
  67820000    2
  67830000    5
  67840000    3
  67850000    4
  67860000    4
  67870000    2
  67880000    4
  67890000    4
  67900000    4
  67910000    3
  67920000    3
  67930000    4
  67940000    4
  67950000    3
  67960000    5
  67970000    3
  67980000    3
  67990000    3
  68000000    3
  68010000    3
  68020000    2
  68030000    3
  68040000    4
  68050000    3
  68060000    3
  68070000    4
  68080000    3
  68090000    8
  68100000    4
  68110000    3
  68120000    3
  68130000    3
  68140000    3
  68150000    3
  68160000    3
  68170000    3
  68180000    2
  68190000    4
  68200000    3
  68210000    3
  68220000    5
  68230000    4
  68240000    3
  68250000    3
  68260000    5
  68270000    4
  68280000    3
  68290000    3
  68300000    2
  68310000    4
  68320000    3
  68330000    4
  68340000    2
  68350000    2
  68360000    3
  68370000    4
  68380000    2
  68390000    2
  68400000    3
  68410000    3
  68420000    3
  68430000    2
  68440000    3
  68450000    4
  68460000    3
  68470000    3
  68480000    2
  68490000    4
  68500000    3
  68510000    4
  68520000    3
  68530000    3
  68540000    3
  68550000    3
  68560000    3
  68570000    3
  68580000    2
  68590000    2
  68600000    4
  68610000    3
  68620000    3
  68630000    3
  68640000    3
  68650000    3
  68660000    2
  68670000    4
  68680000    4
  68690000    2
  68700000    5
  68710000    3
  68720000    3
  68730000    3
  68740000    3
  68750000    2
  68760000    3
  68770000    3
  68780000    3
  68790000    4
  68800000    3
  68810000    4
  68820000    3
  68830000    4
  68840000    2
  68850000    3
  68860000    3
  68870000    3
  68880000    3
  68890000    3
  68900000    3
  68910000    2
  68920000    2
  68930000    3
  68940000    3
  68950000    3
  68960000    2
  68970000    3
  68980000    4
  68990000    2
  69000000    2
  69010000    3
  69020000    3
  69030000    2
  69040000    3
  69050000    3
  69060000    3
  69070000    3
  69080000    3
  69090000    3
  69100000    3
  69110000    3
  69120000    4
  69130000    4
  69140000    3
  69150000    4
  69160000    4
  69170000    3
  69180000    3
  69190000    3
  69200000    4
  69210000   11
  69220000    4
  69230000    4
  69240000    2
  69250000    3
  69260000    3
  69270000    5
  69280000    4
  69290000    2
  69300000    2
  69310000    3
  69320000    3
  69330000    3
  69340000    2
  69350000    3
  69360000    4
  69370000    2
  69380000    3
  69390000    3
  69400000    4
  69410000    4
  69420000    8
  69430000    7
  69440000   11
  69450000    7
  69460000    3
  69470000    5
  69480000    5
  69490000    2
  69500000   15
  69510000    3
  69520000    3
  69530000    4
  69540000    3
  69550000    3
  69560000    3
  69570000    3
  69580000    3
  69590000    3
  69600000    3
  69610000    3
  69620000    3
  69630000    3
  69640000    2
  69650000    3
  69660000    3
  69670000    3
  69680000    4
  69690000    4
  69700000    4
  69710000    3
  69720000    2
  69730000    4
  69740000    3
  69750000    4
  69760000    4
  69770000    3
  69780000    5
  69790000    2
  69800000    2
  69810000    4
  69820000    5
  69830000    5
  69840000    4
  69850000    5
  69860000    3
  69870000    3
  69880000    2
  69890000    3
  69900000    3
  69910000    3
  69920000    3
  69930000    3
  69940000    3
  69950000    3
  69960000    4
  69970000    3
  69980000    4
  69990000    3
  70000000    3
  70010000    2
  70020000    4
  70030000    2
  70040000    5
  70050000    3
  70060000    5
  70070000    3
  70080000    3
  70090000    2
  70100000    4
  70110000    4
  70120000    5
  70130000    5
  70140000    5
  70150000    4
  70160000    6
  70170000    4
  70180000    4
  70190000    4
  70200000    5
  70210000    3
  70220000    3
  70230000    3
  70240000    3
  70250000    3
  70260000    3
  70270000    4
  70280000    2
  70290000    3
  70300000    3
  70310000    3
  70320000    3
  70330000    4
  70340000    3
  70350000    2
  70360000    2
  70370000    3
  70380000    3
  70390000    2
  70400000    3
  70410000    3
  70420000    2
  70430000    3
  70440000    3
  70450000    7
  70460000    3
  70470000    3
  70480000    2
  70490000    3
  70500000    3
  70510000    2
  70520000    3
  70530000    3
  70540000    4
  70550000    2
  70560000    2
  70570000    3
  70580000    4
  70590000    3
  70600000    3
  70610000    2
  70620000    4
  70630000    7
  70640000    3
  70650000    3
  70660000    3
  70670000    3
  70680000    4
  70690000    3
  70700000    3
  70710000    3
  70720000    3
  70730000    2
  70740000    3
  70750000    3
  70760000    3
  70770000    4
  70780000    3
  70790000    3
  70800000    3
  70810000    3
  70820000    4
  70830000   14
  70840000    5
  70850000    4
  70860000    4
  70870000    3
  70880000    2
  70890000    3
  70900000    3
  70910000    2
  70920000    3
  70930000    3
  70940000    6
  70950000    3
  70960000    3
  70970000    3
  70980000    3
  70990000    3
  71000000    3
  71010000    3
  71020000    3
  71030000    3
  71040000    2
  71050000    4
  71060000    3
  71070000    4
  71080000    2
  71090000    2
  71100000    2
  71110000    3
  71120000    3
  71130000    2
  71140000    4
  71150000    6
  71160000    3
  71170000    2
  71180000    2
  71190000    3
  71200000    3
  71210000    3
  71220000    4
  71230000    3
  71240000    4
  71250000    3
  71260000    3
  71270000    3
  71280000    3
  71290000    3
  71300000    3
  71310000    3
  71320000    2
  71330000    4
  71340000    3
  71350000    2
  71360000    3
  71370000    2
  71380000    4
  71390000    3
  71400000    4
  71410000    6
  71420000    3
  71430000    4
  71440000    2
  71450000    5
  71460000    2
  71470000    3
  71480000    4
  71490000    4
  71500000    6
  71510000    4
  71520000    4
  71530000   13
  71540000   14
  71550000    5
  71560000    5
  71570000    5
  71580000    4
  71590000    5
  71600000    5
  71610000    2
  71620000    4
  71630000    4
  71640000    3
  71650000    3
  71660000    5
  71670000    4
  71680000    4
  71690000    5
  71700000    3
  71710000    2
  71720000    3
  71730000    3
  71740000    2
  71750000    3
  71760000    4
  71770000    4
  71780000    4
  71790000    4
  71800000    4
  71810000    2
  71820000    4
  71830000    3
  71840000    3
  71850000    7
  71860000    4
  71870000    3
  71880000    5
  71890000    3
  71900000    3
  71910000    5
  71920000    3
  71930000   15
  71940000   22
  71950000   17
  71960000   19
  71970000   15
  71980000   12
  71990000    3
  72000000    5
  72010000    4
  72020000    4
  72030000    4
  72040000    4
  72050000    3
  72060000    3
  72070000    3
  72080000    3
  72090000    3
  72100000    3
  72110000    3
  72120000    3
  72130000    3
  72140000    6
  72150000    4
  72160000    3
  72170000    4
  72180000    3
  72190000    4
  72200000    3
  72210000    2
  72220000    3
  72230000    3
  72240000    2
  72250000    2
  72260000    3
  72270000    3
  72280000    3
  72290000    3
  72300000    3
  72310000    3
  72320000    4
  72330000    3
  72340000    3
  72350000    4
  72360000    3
  72370000    4
  72380000    3
  72390000    6
  72400000    5
  72410000    5
  72420000    2
  72430000    4
  72440000    4
  72450000    2
  72460000    3
  72470000    3
  72480000    3
  72490000    3
  72500000    3
  72510000    4
  72520000    4
  72530000    3
  72540000    2
  72550000    2
  72560000    4
  72570000    3
  72580000    3
  72590000    4
  72600000    4
  72610000    5
  72620000    4
  72630000    4
  72640000   13
  72650000   18
  72660000   16
  72670000   13
  72680000   12
  72690000   16
  72700000   13
  72710000   12
  72720000    5
  72730000    3
  72740000    4
  72750000    7
  72760000    4
  72770000    3
  72780000    3
  72790000    4
  72800000    2
  72810000    2
  72820000    2
  72830000    5
  72840000    4
  72850000    3
  72860000    2
  72870000    3
  72880000    3
  72890000    4
  72900000    3
  72910000    3
  72920000    3
  72930000    3
  72940000    3
  72950000    2
  72960000    3
  72970000    3
  72980000    3
  72990000    3
  73000000    2
  73010000    3
  73020000    3
  73030000    3
  73040000    3
  73050000    4
  73060000    3
  73070000    3
  73080000    2
  73090000    3
  73100000    3
  73110000    3
  73120000    3
  73130000    3
  73140000    3
  73150000    3
  73160000    3
  73170000    3
  73180000    3
  73190000    3
  73200000    3
  73210000    3
  73220000    2
  73230000    3
  73240000    3
  73250000    3
  73260000    5
  73270000    3
  73280000    3
  73290000    3
  73300000    3
  73310000    4
  73320000    5
  73330000    5
  73340000    4
  73350000    4
  73360000    3
  73370000    4
  73380000    2
  73390000    4
  73400000    2
  73410000    5
  73420000    3
  73430000    3
  73440000    4
  73450000    4
  73460000    2
  73470000    3
  73480000    2
  73490000    2
  73500000    4
  73510000    3
  73520000    2
  73530000    4
  73540000    4
  73550000    2
  73560000    2
  73570000    3
  73580000    3
  73590000    3
  73600000    2
  73610000    3
  73620000    2
  73630000    4
  73640000    5
  73650000    4
  73660000    4
  73670000    4
  73680000    3
  73690000    2
  73700000    3
  73710000    3
  73720000    2
  73730000    5
  73740000    5
  73750000    5
  73760000    4
  73770000    3
  73780000    3
  73790000    3
  73800000    4
  73810000    2
  73820000    2
  73830000    3
  73840000    4
  73850000    3
  73860000    3
  73870000    3
  73880000    3
  73890000    3
  73900000    4
  73910000    3
  73920000    3
  73930000    3
  73940000    5
  73950000    5
  73960000    4
  73970000    3
  73980000    3
  73990000    4
  74000000    3
  74010000    7
  74020000    9
  74030000    3
  74040000    3
  74050000    3
  74060000    3
  74070000    2
  74080000    3
  74090000    3
  74100000    4
  74110000    3
  74120000    2
  74130000    3
  74140000    3
  74150000    2
  74160000    3
  74170000    3
  74180000    3
  74190000    3
  74200000    3
  74210000    2
  74220000    3
  74230000    3
  74240000    3
  74250000    4
  74260000    3
  74270000    3
  74280000    4
  74290000    4
  74300000    3
  74310000    3
  74320000    4
  74330000    3
  74340000    3
  74350000    3
  74360000    2
  74370000    4
  74380000    3
  74390000    2
  74400000    2
  74410000    4
  74420000    3
  74430000    4
  74440000    3
  74450000    3
  74460000    4
  74470000    3
  74480000    4
  74490000    3
  74500000    3
  74510000    4
  74520000    2
  74530000    2
  74540000    4
  74550000    2
  74560000    7
  74570000    5
  74580000    3
  74590000    3
  74600000    3
  74610000    2
  74620000    5
  74630000    2
  74640000    4
  74650000    3
  74660000    3
  74670000    3
  74680000    3
  74690000    3
  74700000    3
  74710000    4
  74720000    3
  74730000    3
  74740000    4
  74750000    3
  74760000    4
  74770000    2
  74780000    4
  74790000    5
  74800000    4
  74810000    4
  74820000    3
  74830000    3
  74840000    4
  74850000    2
  74860000    3
  74870000    3
  74880000    3
  74890000    3
  74900000    3
  74910000    2
  74920000    3
  74930000    3
  74940000    3
  74950000    3
  74960000    3
  74970000    4
  74980000    2
  74990000    3
  75000000    3
  75010000    3
  75020000    5
  75030000    3
  75040000    4
  75050000    5
  75060000    3
  75070000    4
  75080000   21
  75090000    8
  75100000    9
  75110000    8
  75120000   12
  75130000   14
  75140000    9
  75150000   13
  75160000    3
  75170000    3
  75180000    3
  75190000    3
  75200000    3
  75210000    3
  75220000    4
  75230000    3
  75240000    3
  75250000    2
  75260000    4
  75270000    3
  75280000    3
  75290000    3
  75300000    3
  75310000    2
  75320000    5
  75330000    2
  75340000    8
  75350000   11
  75360000   13
  75370000   15
  75380000   11
  75390000   14
  75400000   18
  75410000   16
  75420000   19
  75430000   17
  75440000   16
  75450000   22
  75460000    9
  75470000   12
  75480000   21
  75490000   20
  75500000    8
  75510000   21
  75520000   17
  75530000   11
  75540000   14
  75550000   16
  75560000   18
  75570000   13
  75580000   21
  75590000   22
  75600000   15
  75610000   21
  75620000   12
  75630000    3
  75640000    3
  75650000    3
  75660000    5
  75670000    2
  75680000    4
  75690000    2
  75700000    3
  75710000    5
  75720000    5
  75730000    3
  75740000    2
  75750000    4
  75760000    4
  75770000    4
  75780000    3
  75790000    4
  75800000    2
  75810000    3
  75820000    4
  75830000    3
  75840000    4
  75850000    3
  75860000    3
  75870000    5
  75880000    3
  75890000    4
  75900000    4
  75910000    5
  75920000    5
  75930000    3
  75940000    3
  75950000    4
  75960000    3
  75970000    3
  75980000    3
  75990000    5
  76000000    3
  76010000    4
  76020000    5
  76030000    4
  76040000    4
  76050000    5
  76060000    5
  76070000    4
  76080000    3
  76090000    5
  76100000    5
  76110000    8
  76120000    4
  76130000    3
  76140000    8
  76150000    4
  76160000    4
  76170000    4
  76180000    2
  76190000    3
  76200000    4
  76210000    3
  76220000    3
  76230000    3
  76240000    3
  76250000    3
  76260000    2
  76270000    3
  76280000    4
  76290000    4
  76300000    5
  76310000    5
  76320000    4
  76330000    4
  76340000    4
  76350000    7
  76360000    4
  76370000    5
  76380000    3
  76390000    5
  76400000    9
  76410000    4
  76420000    4
  76430000    4
  76440000    4
  76450000    4
  76460000    3
  76470000    5
  76480000    5
  76490000    3
  76500000    5
  76510000    3
  76520000    4
  76530000    3
  76540000    3
  76550000    5
  76560000    3
  76570000    3
  76580000    3
  76590000    4
  76600000    7
  76610000    4
  76620000    3
  76630000    2
  76640000    3
  76650000    4
  76660000    4
  76670000    2
  76680000    3
  76690000    4
  76700000    4
  76710000    4
  76720000    4
  76730000    3
  76740000    5
  76750000    3
  76760000    3
  76770000    2
  76780000    3
  76790000    3
  76800000    3
  76810000    3
  76820000    3
  76830000    2
  76840000    3
  76850000    3
  76860000    4
  76870000    3
  76880000    3
  76890000    5
  76900000    5
  76910000    3
  76920000    3
  76930000    5
  76940000    4
  76950000    3
  76960000    2
  76970000    3
  76980000    3
  76990000    3
  77000000    4
  77010000    3
  77020000    4
  77030000    3
  77040000    3
  77050000    4
  77060000   14
  77070000   17
  77080000    8
  77090000    3
  77100000    4
  77110000    2
  77120000    4
  77130000    7
  77140000    7
  77150000    3
  77160000    3
  77170000    3
  77180000    3
  77190000    4
  77200000    3
  77210000    3
  77220000    2
  77230000    4
  77240000    5
  77250000    3
  77260000    3
  77270000    4
  77280000    4
  77290000   13
  77300000   15
  77310000    2
  77320000    4
  77330000    4
  77340000    3
  77350000    3
  77360000    3
  77370000    3
  77380000    4
  77390000    5
  77400000    5
  77410000    5
  77420000    3
  77430000    8
  77440000    4
  77450000    4
  77460000    3
  77470000    5
  77480000    4
  77490000    4
  77500000    4
  77510000    4
  77520000    3
  77530000    3
  77540000    3
  77550000    4
  77560000    3
  77570000    3
  77580000    2
  77590000    4
  77600000    3
  77610000    4
  77620000    4
  77630000    4
  77640000    4
  77650000    3
  77660000    4
  77670000    4
  77680000    5
  77690000    4
  77700000    3
  77710000    2
  77720000    2
  77730000    4
  77740000    5
  77750000    5
  77760000    5
  77770000    5
  77780000    3
  77790000    3
  77800000    4
  77810000    4
  77820000    4
  77830000    4
  77840000    5
  77850000    4
  77860000    4
  77870000   16
  77880000    7
  77890000    4
  77900000    4
  77910000    5
  77920000    2
  77930000    4
  77940000    5
  77950000    4
  77960000    3
  77970000    3
  77980000    3
  77990000    4
  78000000    3
  78010000    3
  78020000    4
  78030000    5
  78040000    3
  78050000    3
  78060000    3
  78070000    3
  78080000    3
  78090000    4
  78100000    5
  78110000    6
  78120000    5
  78130000    7
  78140000    6
  78150000    3
  78160000    4
  78170000    2
  78180000    3
  78190000    4
  78200000    3
  78210000    2
  78220000    3
  78230000    4
  78240000    3
  78250000    2
  78260000    3
  78270000    4
  78280000    4
  78290000    2
  78300000    3
  78310000    4
  78320000    4
  78330000    4
  78340000   17
  78350000   16
  78360000   19
  78370000    5
  78380000   15
  78390000   13
  78400000    4
  78410000    3
  78420000    2
  78430000    2
  78440000    3
  78450000    3
  78460000    4
  78470000    3
  78480000    3
  78490000    3
  78500000    3
  78510000    2
  78520000    4
  78530000    2
  78540000    3
  78550000    2
  78560000    3
  78570000    4
  78580000    3
  78590000    2
  78600000    3
  78610000    3
  78620000    4
  78630000    4
  78640000    3
  78650000    3
  78660000    3
  78670000    2
  78680000    2
  78690000    3
  78700000    2
  78710000    3
  78720000    4
  78730000    4
  78740000    2
  78750000    2
  78760000    4
  78770000    4
  78780000    4
  78790000    4
  78800000    3
  78810000    4
  78820000    4
  78830000    4
  78840000    3
  78850000    3
  78860000    4
  78870000    1
  78880000    3
  78890000    3
  78900000    3
  78910000    4
  78920000    3
  78930000    2
  78940000    3
  78950000    4
  78960000    3
  78970000    3
  78980000    3
  78990000    3
  79000000    3
  79010000    5
  79020000    4
  79030000    4
  79040000    5
  79050000    3
  79060000    5
  79070000    5
  79080000    5
  79090000    4
  79100000    3
  79110000    5
  79120000    3
  79130000    2
  79140000    4
  79150000    3
  79160000    3
  79170000    3
  79180000    4
  79190000    3
  79200000    4
  79210000    4
  79220000    9
  79230000   19
  79240000   20
  79250000   11
  79260000   18
  79270000   20
  79280000   19
  79290000   15
  79300000   24
  79310000   21
  79320000   19
  79330000   13
  79340000   14
  79350000   20
  79360000   17
  79370000   22
  79380000   14
  79390000   10
  79400000    5
  79410000   17
  79420000   21
  79430000   19
  79440000   19
  79450000   17
  79460000   22
  79470000    3
  79480000    4
  79490000    3
  79500000    3
  79510000    3
  79520000    2
  79530000    8
  79540000    3
  79550000    3
  79560000    5
  79570000    4
  79580000    3
  79590000    3
  79600000    3
  79610000    3
  79620000    4
  79630000    2
  79640000    3
  79650000    2
  79660000    4
  79670000    2
  79680000    3
  79690000    4
  79700000    3
  79710000    3
  79720000    7
  79730000    4
  79740000    3
  79750000    3
  79760000    3
  79770000    4
  79780000    3
  79790000    2
  79800000    2
  79810000    6
  79820000    2
  79830000    4
  79840000    4
  79850000    5
  79860000    3
  79870000    3
  79880000    3
  79890000    2
  79900000    2
  79910000    3
  79920000    3
  79930000    3
  79940000    9
  79950000    3
  79960000   17
  79970000    4
  79980000   13
  79990000    4
  80000000    5
  80010000    3
  80020000    3
  80030000    2
  80040000    3
  80050000    3
  80060000    3
  80070000    3
  80080000    2
  80090000    5
  80100000    2
  80110000    3
  80120000    3
  80130000    4
  80140000    3
  80150000    5
  80160000    6
  80170000    3
  80180000    4
  80190000    5
  80200000    5
  80210000    4
  80220000    2
  80230000    4
  80240000    2
  80250000    3
  80260000    4
  80270000    2
  80280000    4
  80290000    4
  80300000    5
  80310000    5
  80320000    5
  80330000    8
  80340000    5
  80350000    2
  80360000   20
  80370000   21
  80380000   20
  80390000    9
  80400000    5
  80410000    4
  80420000    4
  80430000    2
  80440000    5
  80450000    3
  80460000    5
  80470000    5
  80480000    3
  80490000    4
  80500000    4
  80510000    4
  80520000    4
  80530000    3
  80540000    3
  80550000    4
  80560000    3
  80570000    4
  80580000    5
  80590000    4
  80600000    3
  80610000    5
  80620000    3
  80630000    3
  80640000    2
  80650000    5
  80660000    3
  80670000    4
  80680000    3
  80690000    4
  80700000    4
  80710000    3
  80720000    3
  80730000    2
  80740000    3
  80750000    4
  80760000    3
  80770000    3
  80780000    2
  80790000    2
  80800000    4
  80810000    4
  80820000    2
  80830000    3
  80840000    4
  80850000    3
  80860000    3
  80870000    5
  80880000    3
  80890000    3
  80900000    4
  80910000    3
  80920000    3
  80930000    3
  80940000    3
  80950000    3
  80960000    3
  80970000    3
  80980000    4
  80990000    2
  81000000    5
  81010000    3
  81020000    2
  81030000    3
  81040000    4
  81050000    2
  81060000    3
  81070000    3
  81080000    2
  81090000    3
  81100000    3
  81110000    2
  81120000    4
  81130000    3
  81140000    5
  81150000    4
  81160000    3
  81170000    4
  81180000    3
  81190000    4
  81200000    3
  81210000    3
  81220000    3
  81230000    3
  81240000    4
  81250000    3
  81260000    4
  81270000    4
  81280000    3
  81290000    3
  81300000    3
  81310000    2
  81320000    3
  81330000    3
  81340000    4
  81350000    3
  81360000    4
  81370000    4
  81380000    3
  81390000    3
  81400000    2
  81410000    4
  81420000    2
  81430000    2
  81440000    4
  81450000    3
  81460000    3
  81470000    3
  81480000    2
  81490000    3
  81500000    2
  81510000    3
  81520000    3
  81530000    4
  81540000    3
  81550000    3
  81560000    3
  81570000    3
  81580000    4
  81590000    3
  81600000    2
  81610000    4
  81620000    3
  81630000    3
  81640000    7
  81650000    3
  81660000    3
  81670000    3
  81680000    3
  81690000    3
  81700000    3
  81710000    3
  81720000    3
  81730000    4
  81740000    4
  81750000    3
  81760000    2
  81770000    3
  81780000    3
  81790000    3
  81800000    5
  81810000    3
  81820000    4
  81830000    2
  81840000    4
  81850000    8
  81860000   16
  81870000    7
  81880000    6
  81890000    3
  81900000    3
  81910000    3
  81920000    3
  81930000    3
  81940000    4
  81950000    3
  81960000    1
  81970000    4
  81980000    3
  81990000    3
  82000000    4
  82010000    3
  82020000    3
  82030000    3
  82040000    2
  82050000    3
  82060000    4
  82070000    3
  82080000    3
  82090000    2
  82100000    3
  82110000    5
  82120000    3
  82130000    3
  82140000    4
  82150000    3
  82160000    3
  82170000    2
  82180000    3
  82190000    3
  82200000    4
  82210000    4
  82220000    3
  82230000    5
  82240000    7
  82250000    4
  82260000    6
  82270000    4
  82280000    7
  82290000    3
  82300000    3
  82310000    5
  82320000    4
  82330000    5
  82340000    4
  82350000    4
  82360000    4
  82370000    5
  82380000    4
  82390000    4
  82400000    3
  82410000    5
  82420000    3
  82430000    4
  82440000    3
  82450000    3
  82460000    3
  82470000    2
  82480000    3
  82490000    3
  82500000    5
  82510000    3
  82520000    3
  82530000    1
  82540000    3
  82550000    3
  82560000    2
  82570000    2
  82580000    3
  82590000    3
  82600000    3
  82610000    3
  82620000    3
  82630000    3
  82640000    4
  82650000    3
  82660000    3
  82670000    3
  82680000    3
  82690000    4
  82700000    3
  82710000    3
  82720000    3
  82730000    3
  82740000    4
  82750000    3
  82760000    4
  82770000    3
  82780000    4
  82790000    4
  82800000    3
  82810000    3
  82820000    3
  82830000    2
  82840000    4
  82850000    3
  82860000    3
  82870000    4
  82880000    3
  82890000    4
  82900000    2
  82910000    4
  82920000    4
  82930000    3
  82940000    3
  82950000    3
  82960000    3
  82970000    4
  82980000    2
  82990000    3
  83000000    3
  83010000    4
  83020000    3
  83030000    4
  83040000    5
  83050000    5
  83060000    4
  83070000    3
  83080000    3
  83090000    2
  83100000    3
  83110000    3
  83120000    4
  83130000    2
  83140000    4
  83150000    3
  83160000    3
  83170000    3
  83180000    3
  83190000    2
  83200000    2
  83210000    2
  83220000    3
  83230000    3
  83240000    3
  83250000    3
  83260000    4
  83270000    3
  83280000    3
  83290000    4
  83300000    3
  83310000    3
  83320000    3
  83330000    3
  83340000    3
  83350000    2
  83360000    7
  83370000    3
  83380000    3
  83390000    5
  83400000    4
  83410000    7
  83420000    5
  83430000    9
  83440000   21
  83450000    6
  83460000    7
  83470000    5
  83480000    4
  83490000    7
  83500000    5
  83510000    3
  83520000    5
  83530000    3
  83540000    2
  83550000    3
  83560000    4
  83570000    3
  83580000    4
  83590000    2
  83600000    3
  83610000    3
  83620000    3
  83630000    3
  83640000    3
  83650000    3
  83660000    3
  83670000    5
  83680000    3
  83690000    2
  83700000    3
  83710000    4
  83720000    2
  83730000    3
  83740000    4
  83750000    2
  83760000    2
  83770000    3
  83780000    2
  83790000    8
  83800000    3
  83810000    3
  83820000    3
  83830000    2
  83840000    3
  83850000    3
  83860000    3
  83870000    2
  83880000    3
  83890000    4
  83900000    3
  83910000    3
  83920000    3
  83930000    2
  83940000    3
  83950000    3
  83960000    4
  83970000    4
  83980000    4
  83990000    3
  84000000    3
  84010000    3
  84020000    4
  84030000    4
  84040000    3
  84050000    3
  84060000    3
  84070000    2
  84080000    2
  84090000    3
  84100000    3
  84110000    3
  84120000    3
  84130000    4
  84140000    3
  84150000    4
  84160000    5
  84170000    3
  84180000    3
  84190000    3
  84200000    5
  84210000    5
  84220000    4
  84230000    4
  84240000    3
  84250000    3
  84260000    2
  84270000    3
  84280000    3
  84290000    4
  84300000    3
  84310000    3
  84320000    4
  84330000    3
  84340000    4
  84350000    4
  84360000    5
  84370000    3
  84380000    3
  84390000    4
  84400000    8
  84410000    4
  84420000    4
  84430000    3
  84440000    3
  84450000    3
  84460000    2
  84470000    2
  84480000    3
  84490000    2
  84500000    2
  84510000    7
  84520000    4
  84530000    7
  84540000    2
  84550000    4
  84560000    6
  84570000    7
  84580000    5
  84590000    5
  84600000    5
  84610000    5
  84620000    5
  84630000    4
  84640000    5
  84650000    3
  84660000    3
  84670000    2
  84680000    4
  84690000    3
  84700000    3
  84710000    2
  84720000    5
  84730000    3
  84740000    3
  84750000    4
  84760000    4
  84770000    3
  84780000    3
  84790000    3
  84800000    3
  84810000    3
  84820000    2
  84830000    2
  84840000    3
  84850000    3
  84860000    5
  84870000    3
  84880000    3
  84890000    3
  84900000    3
  84910000    2
  84920000    3
  84930000    2
  84940000    4
  84950000    3
  84960000    4
  84970000    4
  84980000    4
  84990000    3
  85000000    4
  85010000    3
  85020000    4
  85030000    3
  85040000    7
  85050000    3
  85060000    4
  85070000    4
  85080000    3
  85090000    4
  85100000    4
  85110000    4
  85120000    5
  85130000    3
  85140000    3
  85150000    4
  85160000    4
  85170000    3
  85180000    5
  85190000    5
  85200000    4
  85210000    5
  85220000    4
  85230000    4
  85240000    4
  85250000    5
  85260000    5
  85270000   12
  85280000    6
  85290000    5
  85300000    4
  85310000    5
  85320000    8
  85330000    3
  85340000    3
  85350000    3
  85360000    3
  85370000    3
  85380000    3
  85390000    3
  85400000    3
  85410000    5
  85420000    3
  85430000    5
  85440000    5
  85450000    3
  85460000    3
  85470000    4
  85480000    5
  85490000    2
  85500000    5
  85510000    5
  85520000    7
  85530000    5
  85540000    5
  85550000    4
  85560000    8
  85570000   13
  85580000    4
  85590000    5
  85600000    5
  85610000    4
  85620000    3
  85630000   10
  85640000    4
  85650000    5
  85660000    4
  85670000    3
  85680000    4
  85690000    3
  85700000    3
  85710000    3
  85720000    4
  85730000    7
  85740000    5
  85750000    5
  85760000    5
  85770000    5
  85780000    6
  85790000    5
  85800000    3
  85810000    3
  85820000    5
  85830000    4
  85840000    2
  85850000    2
  85860000    5
  85870000    4
  85880000    3
  85890000    5
  85900000    3
  85910000    3
  85920000    2
  85930000    3
  85940000    4
  85950000    4
  85960000    2
  85970000    2
  85980000    5
  85990000    3
  86000000    4
  86010000    4
  86020000    4
  86030000    7
  86040000    4
  86050000    4
  86060000    3
  86070000    3
  86080000    4
  86090000    3
  86100000    3
  86110000    3
  86120000    3
  86130000    3
  86140000    3
  86150000    3
  86160000    2
  86170000    4
  86180000    6
  86190000   12
  86200000    3
  86210000    2
  86220000    3
  86230000    4
  86240000    4
  86250000    5
  86260000    4
  86270000    5
  86280000    4
  86290000    3
  86300000    3
  86310000    2
  86320000    3
  86330000    5
  86340000    5
  86350000    3
  86360000    4
  86370000    3
  86380000    4
  86390000    3
  86400000    4
  86410000    5
  86420000    4
  86430000    3
  86440000    3
  86450000    5
  86460000    5
  86470000    3
  86480000    2
  86490000    4
  86500000    4
  86510000    2
  86520000    4
  86530000    4
  86540000    3
  86550000    5
  86560000    5
  86570000    5
  86580000    3
  86590000    2
  86600000    3
  86610000    5
  86620000    4
  86630000    7
  86640000    3
  86650000    5
  86660000    3
  86670000    2
  86680000    3
  86690000    4
  86700000    3
  86710000    4
  86720000    2
  86730000    4
  86740000    3
  86750000    3
  86760000    2
  86770000    3
  86780000    3
  86790000    4
  86800000    3
  86810000    3
  86820000    3
  86830000    2
  86840000    4
  86850000    2
  86860000    5
  86870000    4
  86880000    3
  86890000    3
  86900000    2
  86910000    3
  86920000    3
  86930000    7
  86940000    2
  86950000    2
  86960000    3
  86970000    5
  86980000    4
  86990000    4
  87000000    3
  87010000    3
  87020000    4
  87030000    5
  87040000    3
  87050000    5
  87060000    5
  87070000    4
  87080000    4
  87090000    3
  87100000    2
  87110000    4
  87120000    3
  87130000    3
  87140000    4
  87150000    4
  87160000    4
  87170000    3
  87180000    5
  87190000    5
  87200000    5
  87210000    3
  87220000    3
  87230000    2
  87240000    9
  87250000    3
  87260000    4
  87270000    4
  87280000    4
  87290000    3
  87300000    7
  87310000    6
  87320000    3
  87330000    5
  87340000    3
  87350000    4
  87360000    5
  87370000    4
  87380000    2
  87390000    5
  87400000    2
  87410000    5
  87420000    4
  87430000    4
  87440000    3
  87450000    3
  87460000    7
  87470000    7
  87480000    4
  87490000    3
  87500000   12
  87510000    9
  87520000   10
  87530000   21
  87540000    8
  87550000   17
  87560000   12
  87570000   10
  87580000    2
  87590000    3
  87600000    4
  87610000    4
  87620000    4
  87630000    4
  87640000    4
  87650000    4
  87660000    3
  87670000    5
  87680000    4
  87690000    4
  87700000    7
  87710000    4
  87720000    3
  87730000    3
  87740000    3
  87750000    3
  87760000    5
  87770000    4
  87780000    3
  87790000    3
  87800000    3
  87810000    3
  87820000    7
  87830000    3
  87840000    3
  87850000    3
  87860000    3
  87870000    4
  87880000    5
  87890000    5
  87900000    5
  87910000    3
  87920000    4
  87930000    4
  87940000    3
  87950000    2
  87960000    7
  87970000    4
  87980000    3
  87990000    4
  88000000    3
  88010000    3
  88020000    4
  88030000    4
  88040000    5
  88050000    3
  88060000    4
  88070000    4
  88080000    5
  88090000    5
  88100000    3
  88110000    3
  88120000    4
  88130000    4
  88140000    5
  88150000    3
  88160000    4
  88170000    3
  88180000    2
  88190000    3
  88200000    3
  88210000    9
  88220000    5
  88230000    7
  88240000    3
  88250000    3
  88260000    3
  88270000    3
  88280000    3
  88290000    3
  88300000    4
  88310000    2
  88320000    4
  88330000    3
  88340000    3
  88350000    3
  88360000    3
  88370000    3
  88380000    4
  88390000    2
  88400000    3
  88410000    4
  88420000    3
  88430000    3
  88440000    4
  88450000    2
  88460000    2
  88470000    1
  88480000    3
  88490000    4
  88500000    3
  88510000    3
  88520000    3
  88530000    3
  88540000    3
  88550000    3
  88560000    2
  88570000    4
  88580000    3
  88590000    2
  88600000    2
  88610000    3
  88620000    3
  88630000    3
  88640000    4
  88650000    4
  88660000    4
  88670000    4
  88680000    4
  88690000    3
  88700000    2
  88710000    3
  88720000    4
  88730000    4
  88740000    3
  88750000    3
  88760000    4
  88770000    4
  88780000    3
  88790000    3
  88800000    3
  88810000    3
  88820000    3
  88830000    4
  88840000    3
  88850000    3
  88860000    5
  88870000    3
  88880000    3
  88890000    4
  88900000    3
  88910000    3
  88920000    2
  88930000    3
  88940000    3
  88950000    4
  88960000    4
  88970000    3
  88980000    3
  88990000    3
  89000000    3
  89010000    3
  89020000    3
  89030000    3
  89040000    3
  89050000    3
  89060000    4
  89070000    3
  89080000    3
  89090000    2
  89100000    3
  89110000    3
  89120000    5
  89130000    3
  89140000    2
  89150000    3
  89160000    4
  89170000    3
  89180000    4
  89190000    2
  89200000    3
  89210000    3
  89220000    5
  89230000    3
  89240000    4
  89250000    3
  89260000    4
  89270000    3
  89280000    2
  89290000    2
  89300000    3
  89310000    3
  89320000    3
  89330000    4
  89340000    3
  89350000    2
  89360000    4
  89370000    6
  89380000   18
  89390000    8
  89400000   15
  89410000    8
  89420000   12
  89430000    4
  89440000    3
  89450000    9
  89460000    4
  89470000    5
  89480000    3
  89490000    4
  89500000    3
  89510000    5
  89520000    4
  89530000    3
  89540000    2
  89550000    5
  89560000    5
  89570000    4
  89580000    3
  89590000    3
  89600000    3
  89610000    2
  89620000    5
  89630000    3
  89640000    3
  89650000    1
  89660000    2
  89670000    3
  89680000    3
  89690000    3
  89700000    3
  89710000    2
  89720000    3
  89730000    3
  89740000    4
  89750000    3
  89760000    2
  89770000    5
  89780000    4
  89790000    4
  89800000    3
  89810000    4
  89820000    7
  89830000    6
  89840000    4
  89850000    4
  89860000    7
  89870000    2
  89880000    3
  89890000    4
  89900000    4
  89910000    2
  89920000    3
  89930000    4
  89940000    3
  89950000    4
  89960000    6
  89970000    2
  89980000    4
  89990000    5
  90000000    2
  90010000    4
  90020000    5
  90030000    4
  90040000    3
  90050000    5
  90060000    3
  90070000    3
  90080000    3
  90090000    5
  90100000    4
  90110000    3
  90120000    7
  90130000    3
  90140000    5
  90150000    2
  90160000    3
  90170000    4
  90180000    4
  90190000    5
  90200000    6
  90210000    6
  90220000    7
  90230000    6
  90240000    4
  90250000    4
  90260000    6
  90270000    3
  90280000    3
  90290000    6
  90300000    4
  90310000    5
  90320000    2
  90330000    3
  90340000    4
  90350000    2
  90360000    3
  90370000    5
  90380000    3
  90390000    4
  90400000    4
  90410000    5
  90420000    4
  90430000    2
  90440000    2
  90450000    4
  90460000    2
  90470000    3
  90480000    3
  90490000    2
  90500000    3
  90510000    4
  90520000    2
  90530000    4
  90540000    3
  90550000    3
  90560000    2
  90570000    3
  90580000    3
  90590000    3
  90600000    3
  90610000    3
  90620000    2
  90630000    2
  90640000    2
  90650000    3
  90660000    3
  90670000    3
  90680000    2
  90690000    4
  90700000    2
  90710000    3
  90720000    4
  90730000    4
  90740000    5
  90750000    3
  90760000    3
  90770000    2
  90780000    3
  90790000    4
  90800000    5
  90810000    3
  90820000    2
  90830000    3
  90840000    4
  90850000    4
  90860000    4
  90870000    2
  90880000    1
  90890000    3
  90900000    3
  90910000    3
  90920000    2
  90930000    2
  90940000    8
  90950000    8
  90960000   10
  90970000   12
  90980000    4
  90990000    3
  91000000    2
  91010000    3
  91020000    3
  91030000    4
  91040000    2
  91050000    3
  91060000    3
  91070000    3
  91080000    2
  91090000    2
  91100000    2
  91110000    3
  91120000    2
  91130000    2
  91140000    3
  91150000    2
  91160000    3
  91170000    3
  91180000    2
  91190000    4
  91200000    4
  91210000    3
  91220000    5
  91230000    3
  91240000    3
  91250000    3
  91260000    2
  91270000    4
  91280000    3
  91290000    3
  91300000    2
  91310000    2
  91320000    3
  91330000    3
  91340000    2
  91350000    5
  91360000    2
  91370000    3
  91380000    2
  91390000    3
  91400000    3
  91410000    3
  91420000    2
  91430000    4
  91440000    4
  91450000    2
  91460000    4
  91470000    4
  91480000    3
  91490000    3
  91500000    3
  91510000    5
  91520000    1
  91530000    3
  91540000    3
  91550000    3
  91560000    3
  91570000    2
  91580000    3
  91590000    3
  91600000    4
  91610000    4
  91620000    4
  91630000    4
  91640000    3
  91650000    3
  91660000    4
  91670000    2
  91680000    2
  91690000    3
  91700000    3
  91710000    2
  91720000    3
  91730000    4
  91740000    3
  91750000    2
  91760000    3
  91770000    2
  91780000    3
  91790000    2
  91800000    4
  91810000    3
  91820000    2
  91830000    3
  91840000    3
  91850000    3
  91860000    3
  91870000    5
  91880000    2
  91890000    3
  91900000    3
  91910000    4
  91920000    3
  91930000    2
  91940000    3
  91950000    4
  91960000    3
  91970000    4
  91980000    2
  91990000    3
  92000000    3
  92010000    4
  92020000    4
  92030000    5
  92040000    4
  92050000    5
  92060000    3
  92070000    4
  92080000    3
  92090000    3
  92100000    5
  92110000    3
  92120000    5
  92130000    3
  92140000    4
  92150000    3
  92160000    4
  92170000    3
  92180000    2
  92190000    3
  92200000    3
  92210000    2
  92220000    5
  92230000    5
  92240000    5
  92250000    4
  92260000    3
  92270000    3
  92280000    4
  92290000    3
  92300000    4
  92310000    2
  92320000    3
  92330000    3
  92340000    3
  92350000    5
  92360000    4
  92370000    3
  92380000    3
  92390000    2
  92400000    4
  92410000    3
  92420000    3
  92430000    3
  92440000    3
  92450000    4
  92460000    4
  92470000    2
  92480000    3
  92490000    3
  92500000    3
  92510000    4
  92520000    3
  92530000    2
  92540000    2
  92550000    4
  92560000    3
  92570000    3
  92580000    4
  92590000    4
  92600000    3
  92610000    2
  92620000    3
  92630000    3
  92640000    2
  92650000    2
  92660000    3
  92670000    4
  92680000    3
  92690000    3
  92700000    2
  92710000    4
  92720000    3
  92730000    3
  92740000    3
  92750000    3
  92760000    2
  92770000    2
  92780000    3
  92790000    3
  92800000    2
  92810000    3
  92820000    2
  92830000    2
  92840000    3
  92850000    3
  92860000    3
  92870000    2
  92880000    3
  92890000    2
  92900000    3
  92910000    3
  92920000    3
  92930000    3
  92940000    3
  92950000    2
  92960000    3
  92970000    5
  92980000    4
  92990000    2
  93000000    3
  93010000    3
  93020000    3
  93030000    2
  93040000    3
  93050000    3
  93060000    3
  93070000    4
  93080000    3
  93090000    3
  93100000    3
  93110000    3
  93120000    2
  93130000    3
  93140000    3
  93150000    4
  93160000    2
  93170000    3
  93180000    3
  93190000    4
  93200000    5
  93210000    2
  93220000    4
  93230000    3
  93240000    3
  93250000    3
  93260000    5
  93270000    4
  93280000    5
  93290000    3
  93300000    4
  93310000    4
  93320000    5
  93330000    3
  93340000    4
  93350000    5
  93360000    5
  93370000    4
  93380000    4
  93390000    4
  93400000    3
  93410000    7
  93420000    5
  93430000    4
  93440000    3
  93450000    4
  93460000    4
  93470000    4
  93480000    3
  93490000    2
  93500000    2
  93510000    4
  93520000    4
  93530000    3
  93540000    3
  93550000    4
  93560000    2
  93570000    3
  93580000    3
  93590000    4
  93600000    2
  93610000    4
  93620000    2
  93630000    3
  93640000    3
  93650000    3
  93660000    3
  93670000    3
  93680000    4
  93690000    4
  93700000   12
  93710000    3
  93720000    3
  93730000   13
  93740000   16
  93750000   14
  93760000    5
  93770000    4
  93780000    5
  93790000    3
  93800000    2
  93810000    3
  93820000    3
  93830000    3
  93840000    4
  93850000    3
  93860000    3
  93870000    2
  93880000    3
  93890000    4
  93900000    5
  93910000    3
  93920000    3
  93930000    5
  93940000    2
  93950000    2
  93960000    3
  93970000    3
  93980000    4
  93990000    3
  94000000    2
  94010000    3
  94020000    3
  94030000    5
  94040000    4
  94050000    5
  94060000    3
  94070000    5
  94080000    4
  94090000    5
  94100000    5
  94110000    4
  94120000    4
  94130000    3
  94140000    4
  94150000    3
  94160000    3
  94170000    4
  94180000    6
  94190000    4
  94200000    2
  94210000   11
  94220000    3
  94230000    4
  94240000    3
  94250000    3
  94260000    3
  94270000    3
  94280000    4
  94290000    3
  94300000    3
  94310000    3
  94320000    3
  94330000    3
  94340000    4
  94350000    3
  94360000    3
  94370000    3
  94380000    3
  94390000    4
  94400000    3
  94410000    4
  94420000    4
  94430000    3
  94440000    5
  94450000    2
  94460000    3
  94470000    3
  94480000    3
  94490000    4
  94500000    5
  94510000    5
  94520000    4
  94530000    4
  94540000    4
  94550000    5
  94560000    3
  94570000    4
  94580000    2
  94590000    5
  94600000    3
  94610000    2
  94620000    4
  94630000   11
  94640000    3
  94650000    3
  94660000    2
  94670000    2
  94680000    3
  94690000    3
  94700000    2
  94710000    3
  94720000    3
  94730000    3
  94740000    6
  94750000    9
  94760000    2
  94770000    2
  94780000    4
  94790000    4
  94800000    3
  94810000    4
  94820000    2
  94830000    2
  94840000    3
  94850000    3
  94860000    3
  94870000    3
  94880000    3
  94890000    3
  94900000    4
  94910000    3
  94920000    3
  94930000    3
  94940000    3
  94950000    3
  94960000    4
  94970000    3
  94980000    3
  94990000    4
  95000000    4
  95010000    4
  95020000    3
  95030000    3
  95040000    4
  95050000    4
  95060000    3
  95070000    3
  95080000    4
  95090000    3
  95100000    3
  95110000    4
  95120000    2
  95130000    3
  95140000    4
  95150000    3
  95160000    5
  95170000    4
  95180000    3
  95190000    4
  95200000    3
  95210000    3
  95220000    4
  95230000    3
  95240000    3
  95250000    4
  95260000    4
  95270000    2
  95280000    4
  95290000    2
  95300000    3
  95310000    3
  95320000    2
  95330000    4
  95340000    3
  95350000    5
  95360000    3
  95370000    2
  95380000    5
  95390000    3
  95400000    5
  95410000    3
  95420000    3
  95430000    3
  95440000    3
  95450000    2
  95460000    4
  95470000    4
  95480000    3
  95490000    4
  95500000    3
  95510000    3
  95520000   16
  95530000    3
  95540000    3
  95550000    3
  95560000    2
  95570000    3
  95580000    3
  95590000    3
  95600000    3
  95610000    3
  95620000    4
  95630000    3
  95640000    4
  95650000    3
  95660000    3
  95670000    2
  95680000    3
  95690000    3
  95700000    2
  95710000    4
  95720000    2
  95730000    4
  95740000    3
  95750000    4
  95760000    4
  95770000    2
  95780000    4
  95790000    4
  95800000    3
  95810000    4
  95820000    3
  95830000    3
  95840000    3
  95850000    3
  95860000    2
  95870000    5
  95880000    2
  95890000    4
  95900000    4
  95910000    4
  95920000    4
  95930000    3
  95940000    4
  95950000    2
  95960000    4
  95970000    3
  95980000    4
  95990000    3
  96000000    3
  96010000    3
  96020000    3
  96030000    3
  96040000    3
  96050000    3
  96060000    2
  96070000    3
  96080000    2
  96090000    2
  96100000    3
  96110000    3
  96120000    3
  96130000    3
  96140000    3
  96150000    2
  96160000    3
  96170000    3
  96180000    3
  96190000    3
  96200000    3
  96210000    2
  96220000    3
  96230000    1
  96240000    1
  96250000    4
  96260000    4
  96270000    4
  96280000    3
  96290000    3
  96300000    3
  96310000    5
  96320000    3
  96330000    2
  96340000    3
  96350000    3
  96360000    4
  96370000    3
  96380000   11
  96390000   16
  96400000   11
  96410000   18
  96420000   12
  96430000   12
  96440000    3
  96450000    2
  96460000    9
  96470000    9
  96480000   14
  96490000   14
  96500000    4
  96510000    3
  96520000    3
  96530000    4
  96540000    3
  96550000    3
  96560000    3
  96570000    4
  96580000    3
  96590000    5
  96600000    4
  96610000    3
  96620000    3
  96630000    4
  96640000    2
  96650000    4
  96660000    4
  96670000    3
  96680000    4
  96690000    5
  96700000    4
  96710000    3
  96720000    4
  96730000    3
  96740000    4
  96750000    3
  96760000    4
  96770000    2
  96780000    4
  96790000    4
  96800000    4
  96810000    3
  96820000    4
  96830000    3
  96840000    3
  96850000    4
  96860000    1
  96870000    3
  96880000    3
  96890000    4
  96900000    3
  96910000    4
  96920000    4
  96930000    2
  96940000    4
  96950000    4
  96960000    2
  96970000    4
  96980000    4
  96990000    2
  97000000    4
  97010000    3
  97020000    2
  97030000    2
  97040000    5
  97050000    4
  97060000    9
  97070000   15
  97080000    4
  97090000    4
  97100000    6
  97110000    5
  97120000    4
  97130000    5
  97140000    5
  97150000    5
  97160000    4
  97170000    5
  97180000    4
  97190000    3
  97200000    4
  97210000    2
  97220000    3
  97230000   16
  97240000   10
  97250000    3
  97260000    4
  97270000    3
  97280000    4
  97290000    3
  97300000    4
  97310000    4
  97320000    5
  97330000    4
  97340000    4
  97350000    6
  97360000    6
  97370000    4
  97380000    2
  97390000    4
  97400000    4
  97410000    3
  97420000    2
  97430000    3
  97440000    3
  97450000    3
  97460000    3
  97470000    3
  97480000    3
  97490000    4
  97500000    3
  97510000    7
  97520000    4
  97530000    4
  97540000    3
  97550000    3
  97560000    2
  97570000    3
  97580000    4
  97590000    3
  97600000    3
  97610000    3
  97620000    3
  97630000    4
  97640000    4
  97650000    3
  97660000    3
  97670000    3
  97680000    2
  97690000    4
  97700000    4
  97710000    2
  97720000    4
  97730000    3
  97740000    3
  97750000    4
  97760000    5
  97770000    3
  97780000    3
  97790000    3
  97800000    3
  97810000    3
  97820000    3
  97830000    3
  97840000    3
  97850000    4
  97860000    3
  97870000    3
  97880000    4
  97890000    4
  97900000    3
  97910000    2
  97920000    3
  97930000    5
  97940000    3
  97950000    3
  97960000    3
  97970000    2
  97980000    3
  97990000    3
  98000000    2
  98010000    3
  98020000    3
  98030000    3
  98040000    2
  98050000    3
  98060000    4
  98070000    2
  98080000    6
  98090000    4
  98100000    4
  98110000    3
  98120000    2
  98130000    2
  98140000    3
  98150000    3
  98160000    3
  98170000    3
  98180000    3
  98190000    4
  98200000    3
  98210000    3
  98220000    4
  98230000    4
  98240000    3
  98250000    3
  98260000    3
  98270000    3
  98280000    3
  98290000    3
  98300000    9
  98310000    4
  98320000    3
  98330000    2
  98340000    3
  98350000    3
  98360000    3
  98370000    3
  98380000    5
  98390000    5
  98400000    2
  98410000    3
  98420000    5
  98430000    5
  98440000    5
  98450000    5
  98460000    4
  98470000    5
  98480000    2
  98490000    3
  98500000    3
  98510000    4
  98520000    4
  98530000    3
  98540000    5
  98550000    2
  98560000    4
  98570000    4
  98580000    5
  98590000    4
  98600000    4
  98610000    4
  98620000    5
  98630000    5
  98640000    4
  98650000    4
  98660000    3
  98670000    7
  98680000    5
  98690000    3
  98700000    1
  98710000    2
  98720000    5
  98730000    2
  98740000    3
  98750000    2
  98760000    4
  98770000    4
  98780000    4
  98790000    3
  98800000    3
  98810000    3
  98820000    3
  98830000    3
  98840000    2
  98850000    3
  98860000    2
  98870000    3
  98880000    4
  98890000    2
  98900000    3
  98910000    3
  98920000    3
  98930000    3
  98940000    3
  98950000    3
  98960000    2
  98970000    3
  98980000    3
  98990000    3
  99000000    3
  99010000    3
  99020000    3
  99030000    2
  99040000    3
  99050000    3
  99060000    2
  99070000    4
  99080000    3
  99090000    3
  99100000    4
  99110000    2
  99120000    3
  99130000    3
  99140000    2
  99150000    4
  99160000    4
  99170000    2
  99180000    3
  99190000    3
  99200000    8
  99210000    2
  99220000    3
  99230000    4
  99240000    4
  99250000    4
  99260000    2
  99270000    4
  99280000    2
  99290000    3
  99300000    5
  99310000    4
  99320000    3
  99330000    4
  99340000    3
  99350000    3
  99360000    4
  99370000    2
  99380000    3
  99390000    4
  99400000    4
  99410000    3
  99420000    3
  99430000    3
  99440000    4
  99450000    4
  99460000    3
  99470000    4
  99480000    4
  99490000    3
  99500000    3
  99510000    4
  99520000    3
  99530000    3
  99540000    4
  99550000    3
  99560000    3
  99570000    2
  99580000    3
  99590000    4
  99600000    4
  99610000    5
  99620000    2
  99630000    3
  99640000    3
  99650000    4
  99660000    4
  99670000    3
  99680000    3
  99690000    3
  99700000    3
  99710000    3
  99720000    2
  99730000    5
  99740000    4
  99750000    3
  99760000    3
  99770000    4
  99780000    4
  99790000    3
  99800000    3
  99810000    3
  99820000    3
  99830000    3
  99840000    3
  99850000    3
  99860000    2
  99870000    4
  99880000    3
  99890000    3
  99900000    5
  99910000    4
  99920000    3
  99930000    3
  99940000    3
  99950000    3
  99960000    3
  99970000    3
  99980000    4
  99990000    3
 100000000    3
 100000000    3
 100010000    2
 100020000    4
 100030000    3
 100040000    4
 100050000    3
 100060000    2
 100070000    3
 100080000    3
 100090000    2
 100100000    4
 100110000    3
 100120000    3
 100130000    2
 100140000    3
 100150000    2
 100160000    4
 100170000    4
 100180000    3
 100190000    3
 100200000    2
 100210000    3
 100220000    3
 100230000    7
 100240000    3
 100250000    4
 100260000    3
 100270000    3
 100280000    3
 100290000    4
 100300000    5
 100310000    4
 100320000    4
 100330000    2
 100340000    4
 100350000    4
 100360000    3
 100370000    4
 100380000    5
 100390000    4
 100400000    4
 100410000    2
 100420000    3
 100430000    2
 100440000    3
 100450000    4
 100460000    5
 100470000    3
 100480000    4
 100490000    3
 100500000    2
 100510000    3
 100520000    4
 100530000    4
 100540000    3
 100550000    5
 100560000    4
 100570000    3
 100580000    3
 100590000    2
 100600000    3
 100610000    2
 100620000    3
 100630000    2
 100640000    5
 100650000    2
 100660000    3
 100670000    3
 100680000    3
 100690000    2
 100700000    4
 100710000    5
 100720000    2
 100730000    5
 100740000    4
 100750000    3
 100760000    3
 100770000    3
 100780000    4
 100790000    4
 100800000    3
 100810000    5
 100820000    6
 100830000    4
 100840000    3
 100850000    4
 100860000    4
 100870000    2
 100880000    2
 100890000    3
 100900000    2
 100910000    3
 100920000    3
 100930000    3
 100940000    3
 100950000    3
 100960000    4
 100970000    5
 100980000    2
 100990000    7
 101000000    3
 101010000    4
 101020000    3
 101030000    3
 101040000    3
 101050000    4
 101060000    3
 101070000    3
 101080000    3
 101090000    3
 101100000    4
 101110000    4
 101120000    4
 101130000    2
 101140000    2
 101150000    2
 101160000    1
 101170000    5
 101180000    5
 101190000    2
 101200000    5
 101210000    3
 101220000    2
 101230000    5
 101240000    4
 101250000    3
 101260000    4
 101270000    5
 101280000    5
 101290000    5
 101300000    4
 101310000    3
 101320000    2
 101330000    3
 101340000    4
 101350000    3
 101360000    3
 101370000    4
 101380000    3
 101390000    3
 101400000    3
 101410000    2
 101420000    3
 101430000    2
 101440000    2
 101450000    3
 101460000    4
 101470000    3
 101480000    5
 101490000    3
 101500000    3
 101510000    4
 101520000    3
 101530000   14
 101540000   10
 101550000    8
 101560000    3
 101570000    4
 101580000    3
 101590000    3
 101600000    2
 101610000    4
 101620000    4
 101630000    3
 101640000    3
 101650000    4
 101660000    4
 101670000    3
 101680000    3
 101690000    2
 101700000    3
 101710000    2
 101720000    3
 101730000    3
 101740000    3
 101750000    4
 101760000    4
 101770000    3
 101780000    4
 101790000    4
 101800000    2
 101810000    4
 101820000    3
 101830000    3
 101840000    3
 101850000    3
 101860000    2
 101870000    3
 101880000    3
 101890000    3
 101900000    3
 101910000    2
 101920000    2
 101930000    3
 101940000    7
 101950000    4
 101960000    3
 101970000    4
 101980000    4
 101990000    4
 102000000    3
 102010000    3
 102020000    3
 102030000    3
 102040000    2
 102050000    7
 102060000    3
 102070000    5
 102080000    2
 102090000    4
 102100000    7
 102110000    9
 102120000   24
 102130000   22
 102140000   19
 102150000   23
 102160000    4
 102170000    4
 102180000    5
 102190000    4
 102200000    3
 102210000    2
 102220000    4
 102230000    4
 102240000    4
 102250000    3
 102260000    3
 102270000    3
 102280000    4
 102290000    3
 102300000    5
 102310000    3
 102320000    3
 102330000    3
 102340000    4
 102350000    3
 102360000    3
 102370000    3
 102380000    3
 102390000    3
 102400000    3
 102410000    3
 102420000    3
 102430000    5
 102440000    4
 102450000    6
 102460000    2
 102470000    3
 102480000    2
 102490000    2
 102500000    3
 102510000    3
 102520000    2
 102530000    4
 102540000    2
 102550000    4
 102560000    4
 102570000    7
 102580000    3
 102590000    5
 102600000   11
 102610000    3
 102620000    5
 102630000    2
 102640000    3
 102650000    3
 102660000    4
 102670000    2
 102680000    3
 102690000    2
 102700000    3
 102710000    4
 102720000    2
 102730000    3
 102740000    2
 102750000    3
 102760000    2
 102770000    3
 102780000    4
 102790000    4
 102800000    3
 102810000    4
 102820000    5
 102830000    4
 102840000    3
 102850000    3
 102860000    4
 102870000    3
 102880000    3
 102890000    3
 102900000    3
 102910000    5
 102920000    2
 102930000    3
 102940000    3
 102950000    3
 102960000    2
 102970000    4
 102980000    3
 102990000    4
 103000000    3
 103010000    4
 103020000    3
 103030000    3
 103040000    3
 103050000    3
 103060000    3
 103070000    3
 103080000    3
 103090000    4
 103100000    3
 103110000    2
 103120000    3
 103130000    3
 103140000    3
 103150000    2
 103160000    3
 103170000    2
 103180000    4
 103190000    2
 103200000    3
 103210000    4
 103220000    3
 103230000    4
 103240000    3
 103250000    4
 103260000    2
 103270000    3
 103280000    4
 103290000    3
 103300000    4
 103310000    4
 103320000    2
 103330000    5
 103340000    4
 103350000    4
 103360000    2
 103370000    3
 103380000    3
 103390000    4
 103400000    4
 103410000    7
 103420000    3
 103430000    3
 103440000    3
 103450000    3
 103460000    2
 103470000    3
 103480000    3
 103490000    4
 103500000    3
 103510000    3
 103520000    3
 103530000    3
 103540000    3
 103550000    3
 103560000    1
 103570000    3
 103580000    4
 103590000    3
 103600000    3
 103610000    3
 103620000    2
 103630000    3
 103640000    5
 103650000    5
 103660000    4
 103670000    3
 103680000    3
 103690000    3
 103700000    4
 103710000    3
 103720000    3
 103730000    3
 103740000    2
 103750000    3
 103760000    2
 103770000    3
 103780000    2
 103790000    2
 103800000    3
 103810000    3
 103820000    3
 103830000    4
 103840000    5
 103850000    2
 103860000    3
 103870000    3
 103880000    4
 103890000    3
 103900000    2
 103910000    3
 103920000    3
 103930000    2
 103940000    3
 103950000    3
 103960000    3
 103970000    3
 103980000    3
 103990000    3
 104000000    3
 104010000    3
 104020000    4
 104030000    3
 104040000    4
 104050000    4
 104060000    3
 104070000    4
 104080000    3
 104090000    4
 104100000    4
 104110000    7
 104120000    5
 104130000    5
 104140000    3
 104150000    3
 104160000    2
 104170000    2
 104180000    2
 104190000    3
 104200000    2
 104210000    4
 104220000    3
 104230000    3
 104240000    2
 104250000    3
 104260000    3
 104270000    3
 104280000    2
 104290000    3
 104300000    3
 104310000    7
 104320000    3
 104330000    3
 104340000    2
 104350000    4
 104360000    3
 104370000    3
 104380000    3
 104390000    2
 104400000    3
 104410000    4
 104420000    3
 104430000    3
 104440000   11
 104450000    4
 104460000    3
 104470000    3
 104480000    3
 104490000    3
 104500000    2
 104510000    4
 104520000    2
 104530000    2
 104540000    3
 104550000    3
 104560000    2
 104570000    3
 104580000    2
 104590000    3
 104600000    3
 104610000    7
 104620000    3
 104630000    3
 104640000    3
 104650000    3
 104660000    3
 104670000    3
 104680000    3
 104690000    3
 104700000    3
 104710000    4
 104720000    3
 104730000    2
 104740000    4
 104750000    3
 104760000    3
 104770000    4
 104780000    2
 104790000    3
 104800000    4
 104810000    4
 104820000    3
 104830000    3
 104840000    2
 104850000    3
 104860000    3
 104870000    4
 104880000    4
 104890000    3
 104900000    4
 104910000    3
 104920000    4
 104930000    3
 104940000    4
 104950000    4
 104960000    3
 104970000    2
 104980000    3
 104990000    4
 105000000    4
 105010000    3
 105020000    3
 105030000    3
 105040000    3
 105050000    4
 105060000    4
 105070000    3
 105080000    4
 105090000    5
 105100000    3
 105110000    2
 105120000    3
 105130000    3
 105140000    3
 105150000    4
 105160000    4
 105170000    3
 105180000    2
 105190000    3
 105200000    3
 105210000    3
 105220000    3
 105230000    3
 105240000    4
 105250000    3
 105260000    3
 105270000    3
 105280000    2
 105290000    2
 105300000    4
 105310000    4
 105320000    3
 105330000    3
 105340000    3
 105350000    3
 105360000    3
 105370000    4
 105380000    4
 105390000    3
 105400000    3
 105410000    3
 105420000    3
 105430000    3
 105440000    4
 105450000    7
 105460000    4
 105470000    5
 105480000    2
 105490000    2
 105500000    4
 105510000    3
 105520000    3
 105530000    4
 105540000    4
 105550000    4
 105560000    3
 105570000    2
 105580000    2
 105590000    3
 105600000    2
 105610000    3
 105620000    3
 105630000    3
 105640000    2
 105650000    4
 105660000    3
 105670000    4
 105680000    4
 105690000    5
 105700000    2
 105710000    3
 105720000    4
 105730000    9
 105740000    2
 105750000    3
 105760000    4
 105770000    4
 105780000    3
 105790000    5
 105800000    3
 105810000    4
 105820000    3
 105830000    7
 105840000    5
 105850000    3
 105860000    2
 105870000    6
 105880000    4
 105890000    3
 105900000    3
 105910000    3
 105920000    3
 105930000    3
 105940000    3
 105950000    2
 105960000    3
 105970000    2
 105980000    3
 105990000    2
 106000000    3
 106010000    3
 106020000    2
 106030000    4
 106040000    2
 106050000    3
 106060000    3
 106070000    3
 106080000    4
 106090000    3
 106100000    2
 106110000    3
 106120000    3
 106130000    4
 106140000    4
 106150000    4
 106160000    3
 106170000    3
 106180000    3
 106190000    3
 106200000    2
 106210000    4
 106220000    4
 106230000    2
 106240000    3
 106250000    4
 106260000    4
 106270000    3
 106280000    2
 106290000    3
 106300000    3
 106310000    3
 106320000    5
 106330000    4
 106340000    7
 106350000    2
 106360000    3
 106370000    5
 106380000    5
 106390000    3
 106400000    4
 106410000    5
 106420000    3
 106430000    3
 106440000    3
 106450000    3
 106460000    2
 106470000    2
 106480000    3
 106490000    3
 106500000    4
 106510000    2
 106520000    3
 106530000    4
 106540000    5
 106550000    3
 106560000    4
 106570000    4
 106580000    4
 106590000    3
 106600000    5
 106610000    4
 106620000    4
 106630000    3
 106640000    5
 106650000    3
 106660000    2
 106670000    4
 106680000    4
 106690000    4
 106700000    4
 106710000    2
 106720000    5
 106730000    4
 106740000    3
 106750000    4
 106760000    4
 106770000    3
 106780000    5
 106790000    6
 106800000    3
 106810000    4
 106820000    3
 106830000    4
 106840000    2
 106850000    4
 106860000    3
 106870000    5
 106880000    3
 106890000    3
 106900000    4
 106910000    5
 106920000    4
 106930000    4
 106940000    3
 106950000    2
 106960000    3
 106970000    7
 106980000    3
 106990000    5
 107000000    3
 107010000    4
 107020000    4
 107030000    5
 107040000    3
 107050000    4
 107060000    4
 107070000    4
 107080000    3
 107090000    6
 107100000    3
 107110000    2
 107120000    3
 107130000    3
 107140000   12
 107150000    7
 107160000   15
 107170000   17
 107180000   19
 107190000   17
 107200000    5
 107210000    5
 107220000    7
 107230000    4
 107240000    7
 107250000    4
 107260000    3
 107270000    4
 107280000    4
 107290000    3
 107300000    3
 107310000    3
 107320000    4
 107330000    3
 107340000    3
 107350000    3
 107360000    7
 107370000    5
 107380000    5
 107390000    5
 107400000    3
 107410000    2
 107420000    3
 107430000    4
 107440000    4
 107450000    3
 107460000    3
 107470000    2
 107480000    4
 107490000    3
 107500000    4
 107510000    3
 107520000    3
 107530000    3
 107540000    2
 107550000    4
 107560000    3
 107570000    4
 107580000    4
 107590000    5
 107600000    3
 107610000    5
 107620000    4
 107630000    5
 107640000    5
 107650000    3
 107660000    3
 107670000    3
 107680000    5
 107690000    5
 107700000    5
 107710000    3
 107720000    7
 107730000    5
 107740000    3
 107750000    4
 107760000    4
 107770000    3
 107780000    3
 107790000    3
 107800000    3
 107810000    2
 107820000    3
 107830000    4
 107840000    2
 107850000    3
 107860000    4
 107870000    3
 107880000    2
 107890000    3
 107900000    2
 107910000    3
 107920000    3
 107930000    3
 107940000    3
 107950000    3
 107960000    4
 107970000    4
 107980000    5
 107990000    4
 108000000    4
 108010000    3
 108020000    3
 108030000    2
 108040000    2
 108050000   10
 108060000    3
 108070000    3
 108080000    2
 108090000    3
 108100000    3
 108110000    2
 108120000    2
 108130000    4
 108140000    3
 108150000    5
 108160000    3
 108170000    4
 108180000    5
 108190000    3
 108200000    2
 108210000    3
 108220000    3
 108230000    3
 108240000    3
 108250000    3
 108260000    3
 108270000    3
 108280000    4
 108290000    3
 108300000    3
 108310000    3
 108320000    3
 108330000    4
 108340000    2
 108350000    3
 108360000    3
 108370000    2
 108380000    2
 108390000    3
 108400000    4
 108410000    4
 108420000    3
 108430000    4
 108440000    4
 108450000    5
 108460000    4
 108470000    3
 108480000    4
 108490000    3
 108500000    4
 108510000    5
 108520000    4
 108530000    3
 108540000    5
 108550000    3
 108560000    3
 108570000    4
 108580000    4
 108590000    5
 108600000    3
 108610000    5
 108620000    4
 108630000    4
 108640000    5
 108650000    3
 108660000    2
 108670000    3
 108680000    5
 108690000    3
 108700000    4
 108710000    4
 108720000    4
 108730000    4
 108740000    4
 108750000    5
 108760000    2
 108770000    4
 108780000    4
 108790000    2
 108800000    3
 108810000    3
 108820000    3
 108830000    3
 108840000    3
 108850000    3
 108860000    2
 108870000    4
 108880000    3
 108890000    2
 108900000    3
 108910000    3
 108920000    3
 108930000    3
 108940000    3
 108950000    2
 108960000    3
 108970000    2
 108980000    3
 108990000    2
 109000000    3
 109010000    4
 109020000    4
 109030000    6
 109040000    2
 109050000    4
 109060000    3
 109070000    3
 109080000    7
 109090000    5
 109100000    4
 109110000    5
 109120000    3
 109130000    3
 109140000    5
 109150000    5
 109160000    4
 109170000    3
 109180000    4
 109190000    3
 109200000    5
 109210000    3
 109220000    3
 109230000    5
 109240000    3
 109250000    4
 109260000    7
 109270000    5
 109280000    2
 109290000    5
 109300000    4
 109310000    3
 109320000    3
 109330000    8
 109340000    5
 109350000    4
 109360000    5
 109370000    4
 109380000    3
 109390000    2
 109400000    7
 109410000    4
 109420000    5
 109430000    5
 109440000    3
 109450000    4
 109460000    2
 109470000    3
 109480000    4
 109490000    4
 109500000    3
 109510000    2
 109520000    3
 109530000    3
 109540000    2
 109550000    3
 109560000    3
 109570000    5
 109580000    4
 109590000    3
 109600000    3
 109610000    4
 109620000    3
 109630000    4
 109640000    6
 109650000    4
 109660000    5
 109670000    5
 109680000    4
 109690000    3
 109700000    5
 109710000    4
 109720000    6
 109730000    9
 109740000   13
 109750000   16
 109760000   16
 109770000    6
 109780000    3
 109790000   20
 109800000   16
 109810000   21
 109820000   18
 109830000   14
 109840000    9
 109850000    3
 109860000    3
 109870000    4
 109880000    4
 109890000    3
 109900000    4
 109910000    4
 109920000    5
 109930000    4
 109940000    3
 109950000    5
 109960000    4
 109970000    4
 109980000    4
 109990000    5
 110000000    6
 110010000    5
 110020000    9
 110030000   15
 110040000   16
 110050000    9
 110060000    9
 110070000   12
 110080000   11
 110090000    2
 110100000    3
 110110000    3
 110120000    4
 110130000    4
 110140000    3
 110150000    4
 110160000    2
 110170000    4
 110180000    5
 110190000    2
 110200000    4
 110210000    5
 110220000    3
 110230000    4
 110240000    3
 110250000    4
 110260000    3
 110270000    3
 110280000    3
 110290000    3
 110300000    4
 110310000    3
 110320000    4
 110330000    4
 110340000    3
 110350000    5
 110360000    5
 110370000    3
 110380000    2
 110390000    4
 110400000    3
 110410000    4
 110420000    3
 110430000    2
 110440000    4
 110450000    3
 110460000    3
 110470000    4
 110480000    3
 110490000    4
 110500000    7
 110510000    4
 110520000    5
 110530000    2
 110540000    3
 110550000    4
 110560000    2
 110570000    5
 110580000    3
 110590000    4
 110600000    4
 110610000    4
 110620000    5
 110630000    3
 110640000    4
 110650000    4
 110660000    5
 110670000    6
 110680000    4
 110690000    5
 110700000    4
 110710000    5
 110720000    2
 110730000    5
 110740000    5
 110750000    3
 110760000    3
 110770000    3
 110780000    4
 110790000    4
 110800000    3
 110810000    3
 110820000    4
 110830000    3
 110840000    6
 110850000    4
 110860000    2
 110870000    3
 110880000    5
 110890000    3
 110900000    3
 110910000    2
 110920000    5
 110930000    3
 110940000    5
 110950000    3
 110960000    3
 110970000    3
 110980000    5
 110990000    5
 111000000    4
 111010000    4
 111020000    5
 111030000    4
 111040000    4
 111050000    5
 111060000    3
 111070000    3
 111080000    4
 111090000    5
 111100000    5
 111110000    4
 111120000    3
 111130000    2
 111140000   13
 111150000    4
 111160000    5
 111170000    3
 111180000    4
 111190000    4
 111200000   14
 111210000   20
 111220000   19
 111230000   15
 111240000    5
 111250000    3
 111260000    3
 111270000    4
 111280000    4
 111290000    4
 111300000    5
 111310000    5
 111320000   10
 111330000    3
 111340000    3
 111350000    2
 111360000    4
 111370000    4
 111380000    3
 111390000    4
 111400000    3
 111410000    4
 111420000    4
 111430000    4
 111440000    4
 111450000    6
 111460000    4
 111470000    4
 111480000    3
 111490000    4
 111500000    3
 111510000    3
 111520000    3
 111530000    3
 111540000    3
 111550000    3
 111560000   11
 111570000   10
 111580000   14
 111590000   13
 111600000   18
 111610000   11
 111620000    6
 111630000   19
 111640000   19
 111650000   19
 111660000   15
 111670000   16
 111680000   18
 111690000   12
 111700000   12
 111710000    7
 111720000    3
 111730000    3
 111740000    2
 111750000    3
 111760000    4
 111770000    4
 111780000    3
 111790000    3
 111800000    4
 111810000    4
 111820000    7
 111830000    5
 111840000    8
 111850000    3
 111860000    4
 111870000    4
 111880000    5
 111890000    4
 111900000    4
 111910000    3
 111920000    2
 111930000    4
 111940000    3
 111950000    3
 111960000    3
 111970000    3
 111980000    3
 111990000    3
 112000000    3
 112010000    2
 112020000    3
 112030000    3
 112040000    3
 112050000    3
 112060000    3
 112070000    4
 112080000    4
 112090000    2
 112100000    3
 112110000    2
 112120000    3
 112130000    3
 112140000    3
 112150000    3
 112160000    4
 112170000    4
 112180000    3
 112190000    3
 112200000    4
 112210000    4
 112220000    5
 112230000    4
 112240000    2
 112250000    3
 112260000    4
 112270000    3
 112280000    3
 112290000    3
 112300000    5
 112310000    4
 112320000    3
 112330000    4
 112340000    3
 112350000    3
 112360000    3
 112370000    3
 112380000    2
 112390000    4
 112400000    3
 112410000    5
 112420000    3
 112430000    2
 112440000    3
 112450000    3
 112460000    4
 112470000    4
 112480000    5
 112490000    5
 112500000    5
 112510000    5
 112520000    3
 112530000    3
 112540000    2
 112550000    4
 112560000    3
 112570000    3
 112580000    6
 112590000    4
 112600000    3
 112610000    3
 112620000    3
 112630000    3
 112640000    4
 112650000    3
 112660000    5
 112670000    3
 112680000    3
 112690000    3
 112700000    3
 112710000    4
 112720000    3
 112730000    5
 112740000   19
 112750000    9
 112760000    8
 112770000    3
 112780000    3
 112790000    3
 112800000    2
 112810000    4
 112820000    3
 112830000    3
 112840000    2
 112850000    3
 112860000    3
 112870000    3
 112880000    3
 112890000    5
 112900000    3
 112910000    2
 112920000    3
 112930000    3
 112940000    3
 112950000    3
 112960000    3
 112970000    5
 112980000    5
 112990000    4
 113000000    4
 113010000    5
 113020000    5
 113030000    3
 113040000    5
 113050000    4
 113060000    5
 113070000    8
 113080000    5
 113090000    4
 113100000    3
 113110000    3
 113120000    3
 113130000    5
 113140000    3
 113150000    3
 113160000    5
 113170000    5
 113180000    5
 113190000    5
 113200000    3
 113210000    5
 113220000    5
 113230000    4
 113240000    4
 113250000    3
 113260000    6
 113270000    4
 113280000    5
 113290000    6
 113300000    4
 113310000    5
 113320000    6
 113330000    3
 113340000    4
 113350000    3
 113360000    3
 113370000    3
 113380000    4
 113390000    3
 113400000    3
 113410000    3
 113420000    5
 113430000    4
 113440000    4
 113450000    4
 113460000    5
 113470000    5
 113480000    5
 113490000   22
 113500000   18
 113510000   12
 113520000    5
 113530000    3
 113540000    3
 113550000    5
 113560000    5
 113570000    5
 113580000    8
 113590000    3
 113600000    3
 113610000    6
 113620000    5
 113630000    5
 113640000    8
 113650000   21
 113660000   21
 113670000   18
 113680000   10
 113690000   11
 113700000    5
 113710000    7
 113720000    5
 113730000    4
 113740000    7
 113750000    2
 113760000    4
 113770000    3
 113780000    5
 113790000   14
 113800000    4
 113810000    6
 113820000    6
 113830000   13
 113840000    4
 113850000    3
 113860000    4
 113870000    4
 113880000    4
 113890000    4
 113900000    5
 113910000    5
 113920000    3
 113930000    6
 113940000    4
 113950000    5
 113960000    6
 113970000    9
 113980000    5
 113990000   19
 114000000   18
 114010000   10
 114020000   15
 114030000    9
 114040000    2
 114050000    4
 114060000    4
 114070000    5
 114080000    3
 114090000    7
 114100000    5
 114110000    5
 114120000    4
 114130000    4
 114140000    5
 114150000   13
 114160000   14
 114170000    7
 114180000    3
 114190000    3
 114200000    4
 114210000    7
 114220000    4
 114230000    7
 114240000    6
 114250000    3
 114260000    3
 114270000    4
 114280000    4
 114290000    5
 114300000    4
 114310000    5
 114320000    4
 114330000    5
 114340000    4
 114350000    5
 114360000    4
 114370000    5
 114380000    5
 114390000    7
 114400000    5
 114410000    6
 114420000   15
 114430000   14
 114440000   20
 114450000    5
 114460000    6
 114470000    5
 114480000    3
 114490000    7
 114500000    5
 114510000    7
 114520000    3
 114530000    3
 114540000    5
 114550000    5
 114560000    3
 114570000    3
 114580000    4
 114590000    3
 114600000    4
 114610000    3
 114620000    2
 114630000    4
 114640000    3
 114650000    4
 114660000    3
 114670000    4
 114680000    3
 114690000    3
 114700000    3
 114710000    3
 114720000    3
 114730000    3
 114740000    3
 114750000    2
 114760000    3
 114770000    2
 114780000    3
 114790000    2
 114800000    4
 114810000    6
 114820000    7
 114830000   12
 114840000   18
 114850000   13
 114860000   16
 114870000   16
 114880000   19
 114890000   18
 114900000   19
 114910000   14
 114920000   17
 114930000   17
 114940000   11
 114950000    5
 114960000    3
 114970000    6
 114980000    4
 114990000    4
 115000000    3
 115010000    3
 115020000    4
 115030000    4
 115040000    4
 115050000    2
 115060000    4
 115070000    3
 115080000    2
 115090000    3
 115100000    4
 115110000    4
 115120000    3
 115130000    3
 115140000    4
 115150000    2
 115160000    3
 115170000    4
 115180000    5
 115190000   10
 115200000    5
 115210000    5
 115220000    4
 115230000    4
 115240000    2
 115250000    3
 115260000    2
 115270000    3
 115280000    3
 115290000    3
 115300000    3
 115310000    3
 115320000    3
 115330000    3
 115340000    3
 115350000    3
 115360000    3
 115370000    3
 115380000    3
 115390000    4
 115400000    5
 115410000    4
 115420000    3
 115430000    5
 115440000    3
 115450000   10
 115460000    3
 115470000    3
 115480000    5
 115490000    6
 115500000    4
 115510000    2
 115520000    2
 115530000    4
 115540000    4
 115550000    4
 115560000    3
 115570000    4
 115580000    4
 115590000    2
 115600000    2
 115610000    2
 115620000    3
 115630000    2
 115640000    3
 115650000    3
 115660000    5
 115670000    3
 115680000    5
 115690000    2
 115700000    2
 115710000    4
 115720000    2
 115730000    3
 115740000    3
 115750000    2
 115760000    3
 115770000    3
 115780000    3
 115790000    2
 115800000    2
 115810000    3
 115820000    3
 115830000    3
 115840000    2
 115850000    3
 115860000    3
 115870000    3
 115880000    3
 115890000    4
 115900000    4
 115910000    4
 115920000    5
 115930000    3
 115940000    3
 115950000    3
 115960000    2
 115970000    2
 115980000    4
 115990000   10
 116000000    3
 116010000    5
 116020000    3
 116030000    3
 116040000    3
 116050000    2
 116060000    3
 116070000    4
 116080000    3
 116090000    4
 116100000    5
 116110000    3
 116120000    5
 116130000    3
 116140000    3
 116150000    2
 116160000    4
 116170000    3
 116180000    3
 116190000    4
 116200000    3
 116210000    2
 116220000    5
 116230000    4
 116240000    2
 116250000    4
 116260000    3
 116270000    3
 116280000    5
 116290000    4
 116300000    4
 116310000    4
 116320000    2
 116330000    3
 116340000    4
 116350000    4
 116360000    4
 116370000    4
 116380000    4
 116390000    2
 116400000    4
 116410000    5
 116420000    4
 116430000    3
 116440000    3
 116450000    3
 116460000    4
 116470000    3
 116480000    4
 116490000    3
 116500000    3
 116510000    4
 116520000    4
 116530000    3
 116540000    3
 116550000    3
 116560000    2
 116570000    2
 116580000    3
 116590000    3
 116600000    3
 116610000    3
 116620000    2
 116630000    3
 116640000    2
 116650000    3
 116660000    3
 116670000    3
 116680000    2
 116690000    2
 116700000    4
 116710000    4
 116720000    3
 116730000    3
 116740000    2
 116750000    4
 116760000    3
 116770000    4
 116780000    4
 116790000    5
 116800000    4
 116810000    3
 116820000    3
 116830000    3
 116840000    5
 116850000    3
 116860000    2
 116870000    3
 116880000    2
 116890000    3
 116900000    3
 116910000   11
 116920000    4
 116930000   13
 116940000    8
 116950000    5
 116960000    4
 116970000    3
 116980000    3
 116990000    3
 117000000    5
 117010000    3
 117020000    3
 117030000    3
 117040000    4
 117050000    2
 117060000    3
 117070000    3
 117080000    6
 117090000    5
 117100000    8
 117110000    4
 117120000    4
 117130000    3
 117140000    3
 117150000    3
 117160000    3
 117170000    3
 117180000    8
 117190000    4
 117200000    3
 117210000    3
 117220000    3
 117230000    1
 117240000    2
 117250000    3
 117260000    3
 117270000    5
 117280000    3
 117290000    2
 117300000    3
 117310000    4
 117320000    3
 117330000    3
 117340000    4
 117350000    3
 117360000    3
 117370000    3
 117380000    2
 117390000    4
 117400000    4
 117410000    3
 117420000    3
 117430000    2
 117440000    4
 117450000    4
 117460000    2
 117470000    3
 117480000    4
 117490000    3
 117500000    8
 117510000    3
 117520000    3
 117530000    4
 117540000    3
 117550000    2
 117560000    4
 117570000    4
 117580000    3
 117590000    2
 117600000    2
 117610000    3
 117620000    2
 117630000    4
 117640000    3
 117650000    3
 117660000    3
 117670000    4
 117680000    3
 117690000    3
 117700000    2
 117710000    9
 117720000   13
 117730000   14
 117740000    3
 117750000    3
 117760000    9
 117770000    2
 117780000    3
 117790000    5
 117800000    4
 117810000    2
 117820000    3
 117830000    3
 117840000    3
 117850000    5
 117860000    5
 117870000    7
 117880000   14
 117890000   18
 117900000   15
 117910000   15
 117920000   15
 117930000   14
 117940000    3
 117950000    7
 117960000    3
 117970000    4
 117980000    7
 117990000    5
 118000000    2
 118010000    3
 118020000    4
 118030000    3
 118040000    3
 118050000    3
 118060000    5
 118070000    3
 118080000    3
 118090000    4
 118100000    2
 118110000    3
 118120000    5
 118130000    5
 118140000    3
 118150000    3
 118160000    4
 118170000    4
 118180000    4
 118190000    3
 118200000    3
 118210000    3
 118220000    2
 118230000    3
 118240000    2
 118250000    2
 118260000    9
 118270000    3
 118280000    4
 118290000    3
 118300000    3
 118310000    3
 118320000    3
 118330000    3
 118340000    3
 118350000    4
 118360000    3
 118370000    4
 118380000    5
 118390000    3
 118400000    3
 118410000    4
 118420000    4
 118430000    4
 118440000    2
 118450000    2
 118460000    3
 118470000    5
 118480000    4
 118490000    4
 118500000    5
 118510000    6
 118520000    3
 118530000    5
 118540000    7
 118550000    5
 118560000    4
 118570000    4
 118580000    4
 118590000    4
 118600000    5
 118610000   10
 118620000    5
 118630000    5
 118640000    5
 118650000    3
 118660000    3
 118670000    3
 118680000    3
 118690000    5
 118700000    3
 118710000    5
 118720000    6
 118730000    5
 118740000    5
 118750000    2
 118760000    6
 118770000    5
 118780000    5
 118790000    4
 118800000    3
 118810000    3
 118820000    4
 118830000    2
 118840000    3
 118850000    3
 118860000    5
 118870000    4
 118880000    9
 118890000    4
 118900000    4
 118910000    2
 118920000    2
 118930000    5
 118940000    4
 118950000    5
 118960000    2
 118970000    3
 118980000    4
 118990000    3
 119000000    3
 119010000    7
 119020000    5
 119030000   18
 119040000   20
 119050000   18
 119060000   15
 119070000   17
 119080000   18
 119090000   22
 119100000   21
 119110000   19
 119120000   21
 119130000   24
 119140000   21
 119150000   22
 119160000   19
 119170000   19
 119180000   22
 119190000   22
 119200000   26
 119210000   24
 119220000   21
 119230000   22
 119240000   20
 119250000   25
 119260000   15
 119270000   14
 119280000    3
 119290000    3
 119300000    3
 119310000    4
 119320000    5
 119330000    3
 119340000    3
 119350000    3
 119360000    4
 119370000    4
 119380000    4
 119390000    5
 119400000    5
 119410000    3
 119420000    4
 119430000    5
 119440000    5
 119450000    3
 119460000    2
 119470000    4
 119480000    4
 119490000    4
 119500000    3
 119510000    3
 119520000    5
 119530000    5
 119540000    2
 119550000    4
 119560000    4
 119570000    7
 119580000    4
 119590000    5
 119600000    5
 119610000    5
 119620000    3
 119630000    4
 119640000    4
 119650000    4
 119660000    5
 119670000    4
 119680000    3
 119690000    4
 119700000    3
 119710000    2
 119720000    4
 119730000    4
 119740000    3
 119750000    3
 119760000    3
 119770000    4
 119780000    5
 119790000    4
 119800000    3
 119810000    2
 119820000    3
 119830000    4
 119840000    5
 119850000    3
 119860000    4
 119870000    4
 119880000    3
 119890000    5
 119900000    7
 119910000    8
 119920000   19
 119930000   18
 119940000   18
 119950000   19
 119960000   13
 119970000   19
 119980000    6
 119990000    4
 120000000    4
 120010000    4
 120020000    4
 120030000    3
 120040000    2
 120050000    4
 120060000    4
 120070000    3
 120080000    5
 120090000    3
 120100000    4
 120110000    4
 120120000    5
 120130000    5
 120140000    3
 120150000    5
 120160000    5
 120170000    4
 120180000    3
 120190000    4
 120200000    3
 120210000    4
 120220000    3
 120230000    4
 120240000    3
 120250000    3
 120260000    4
 120270000    3
 120280000    3
 120290000    3
 120300000    7
 120310000    3
 120320000    5
 120330000    4
 120340000    3
 120350000    3
 120360000    2
 120370000    4
 120380000    4
 120390000    3
 120400000    3
 120410000    7
 120420000    4
 120430000    3
 120440000    3
 120450000    3
 120460000    5
 120470000    4
 120480000    3
 120490000    4
 120500000    3
 120510000    9
 120520000    6
 120530000   16
 120540000   14
 120550000   13
 120560000   11
 120570000   12
 120580000   12
 120590000   14
 120600000    5
 120610000    4
 120620000    2
 120630000    2
 120640000    4
 120650000    4
 120660000    2
 120670000    3
 120680000    3
 120690000    3
 120700000    5
 120710000    5
 120720000    3
 120730000    3
 120740000    3
 120750000    3
 120760000    3
 120770000    3
 120780000    3
 120790000    4
 120800000    3
 120810000    4
 120820000    4
 120830000   11
 120840000    4
 120850000    4
 120860000    3
 120870000    3
 120880000    2
 120890000    2
 120900000    3
 120910000    3
 120920000    3
 120930000    3
 120940000    2
 120950000    5
 120960000    3
 120970000    4
 120980000    5
 120990000    3
 121000000    3
 121010000    4
 121020000    4
 121030000    4
 121040000    3
 121050000    3
 121060000    4
 121070000    3
 121080000    4
 121090000    4
 121100000    3
 121110000    2
 121120000    3
 121130000    3
 121140000    4
 121150000    2
 121160000    2
 121170000    2
 121180000    3
 121190000    3
 121200000    3
 121210000    3
 121220000    3
 121230000    4
 121240000    3
 121250000    4
 121260000    3
 121270000    4
 121280000    4
 121290000    4
 121300000    4
 121310000    4
 121320000    2
 121330000    2
 121340000    3
 121350000    4
 121360000    2
 121370000    3
 121380000    3
 121390000    3
 121400000    5
 121410000    3
 121420000    2
 121430000    3
 121440000    3
 121450000    4
 121460000    4
 121470000    4
 121480000    2
 121490000    4
 121500000    4
 121510000    3
 121520000    4
 121530000    5
 121540000    5
 121550000    5
 121560000    5
 121570000    3
 121580000    7
 121590000    4
 121600000    3
 121610000    4
 121620000    5
 121630000    4
 121640000    3
 121650000   14
 121660000   17
 121670000   12
 121680000   18
 121690000   19
 121700000   12
 121710000    7
 121720000   16
 121730000   18
 121740000   17
 121750000   18
 121760000   18
 121770000   10
 121780000    5
 121790000    4
 121800000    4
 121810000    4
 121820000    3
 121830000   13
 121840000    4
 121850000    4
 121860000    4
 121870000    3
 121880000    3
 121890000    3
 121900000    3
 121910000    4
 121920000    4
 121930000    2
 121940000    4
 121950000    4
 121960000    3
 121970000    4
 121980000    3
 121990000    3
 122000000    5
 122010000    9
 122020000   20
 122030000    9
 122040000    5
 122050000    5
 122060000    4
 122070000    3
 122080000    4
 122090000    7
 122100000    5
 122110000    3
 122120000    2
 122130000    4
 122140000    4
 122150000    3
 122160000    3
 122170000    2
 122180000    5
 122190000   10
 122200000    6
 122210000    6
 122220000   12
 122230000   14
 122240000    5
 122250000    4
 122260000    4
 122270000    3
 122280000    4
 122290000    3
 122300000    2
 122310000    5
 122320000   15
 122330000    3
 122340000    3
 122350000    3
 122360000    3
 122370000    3
 122380000    2
 122390000    4
 122400000    2
 122410000    3
 122420000    3
 122430000    2
 122440000    2
 122450000    4
 122460000    2
 122470000    7
 122480000    3
 122490000    4
 122500000    4
 122510000    3
 122520000    3
 122530000    4
 122540000    4
 122550000    3
 122560000    2
 122570000    3
 122580000    2
 122590000    2
 122600000    4
 122610000    4
 122620000    6
 122630000    3
 122640000    6
 122650000    3
 122660000    3
 122670000    5
 122680000    4
 122690000    3
 122700000    3
 122710000    3
 122720000    2
 122730000    6
 122740000    3
 122750000    4
 122760000    4
 122770000    3
 122780000    6
 122790000    5
 122800000    3
 122810000    3
 122820000    3
 122830000    3
 122840000    4
 122850000    4
 122860000    3
 122870000    2
 122880000    2
 122890000    2
 122900000    2
 122910000    3
 122920000    2
 122930000    2
 122940000    3
 122950000    4
 122960000    3
 122970000    3
 122980000    4
 122990000    4
 123000000    4
 123010000    3
 123020000    3
 123030000    3
 123040000    5
 123050000    3
 123060000    3
 123070000    5
 123080000    3
 123090000    2
 123100000    3
 123110000    4
 123120000    2
 123130000    3
 123140000    3
 123150000    4
 123160000    3
 123170000    4
 123180000    5
 123190000    3
 123200000    3
 123210000    3
 123220000    3
 123230000    3
 123240000    3
 123250000    3
 123260000    3
 123270000    3
 123280000    3
 123290000    2
 123300000    3
 123310000    3
 123320000    3
 123330000    4
 123340000    4
 123350000    3
 123360000    3
 123370000    4
 123380000    4
 123390000    2
 123400000    3
 123410000    3
 123420000    3
 123430000    3
 123440000    3
 123450000    3
 123460000    4
 123470000    3
 123480000    3
 123490000    5
 123500000    3
 123510000    3
 123520000    3
 123530000    4
 123540000    4
 123550000    5
 123560000    4
 123570000    3
 123580000    3
 123590000    3
 123600000    2
 123610000    3
 123620000    5
 123630000    3
 123640000    5
 123650000   12
 123660000    8
 123670000    4
 123680000    6
 123690000    3
 123700000    4
 123710000    3
 123720000    2
 123730000    4
 123740000    4
 123750000    3
 123760000    4
 123770000    4
 123780000    3
 123790000    4
 123800000    2
 123810000    3
 123820000    3
 123830000    4
 123840000    4
 123850000    2
 123860000    2
 123870000    4
 123880000    4
 123890000    2
 123900000    2
 123910000    5
 123920000    4
 123930000    3
 123940000    3
 123950000    5
 123960000    3
 123970000    4
 123980000    4
 123990000    5
 124000000    5
 124010000    3
 124020000    5
 124030000    5
 124040000    4
 124050000    6
 124060000    7
 124070000    4
 124080000    4
 124090000    5
 124100000    5
 124110000    3
 124120000    7
 124130000    5
 124140000    7
 124150000    4
 124160000    3
 124170000    4
 124180000    3
 124190000    6
 124200000    3
 124210000    2
 124220000    7
 124230000    3
 124240000    3
 124250000    3
 124260000    2
 124270000    3
 124280000    4
 124290000    2
 124300000    3
 124310000    3
 124320000    1
 124330000    4
 124340000    4
 124350000    3
 124360000    3
 124370000    2
 124380000    4
 124390000    5
 124400000    4
 124410000    4
 124420000    3
 124430000    3
 124440000    3
 124450000    3
 124460000    2
 124470000    2
 124480000    3
 124490000    2
 124500000    3
 124510000    3
 124520000    3
 124530000    3
 124540000    4
 124550000    3
 124560000    2
 124570000    3
 124580000    2
 124590000    3
 124600000    2
 124610000    3
 124620000    2
 124630000    3
 124640000    3
 124650000    4
 124660000    5
 124670000    2
 124680000    2
 124690000    5
 124700000    4
 124710000    4
 124720000    3
 124730000    3
 124740000    3
 124750000    2
 124760000    5
 124770000    3
 124780000    2
 124790000    4
 124800000    2
 124810000    5
 124820000    4
 124830000    9
 124840000   11
 124850000    6
 124860000   11
 124870000   13
 124880000    3
 124890000    2
 124900000    3
 124910000    3
 124920000    4
 124930000    3
 124940000    5
 124950000    4
 124960000    5
 124970000    3
 124980000    2
 124990000    3
 125000000    4
 125010000    4
 125020000    8
 125030000    4
 125040000    4
 125050000    3
 125060000    3
 125070000    3
 125080000    4
 125090000    2
 125100000    5
 125110000    3
 125120000    3
 125130000    2
 125140000    3
 125150000    3
 125160000    2
 125170000    2
 125180000    3
 125190000    3
 125200000    4
 125210000    2
 125220000    4
 125230000    3
 125240000    3
 125250000    3
 125260000    3
 125270000    3
 125280000    5
 125290000    3
 125300000    4
 125310000    2
 125320000    5
 125330000    6
 125340000    6
 125350000    3
 125360000    2
 125370000    2
 125380000    4
 125390000    3
 125400000    3
 125410000    4
 125420000    2
 125430000    3
 125440000    3
 125450000    3
 125460000    3
 125470000    3
 125480000    3
 125490000    2
 125500000    4
 125510000    3
 125520000    3
 125530000    2
 125540000   12
 125550000    3
 125560000    3
 125570000    3
 125580000    3
 125590000    2
 125600000    3
 125610000    3
 125620000    3
 125630000    3
 125640000    3
 125650000    3
 125660000    3
 125670000    3
 125680000    4
 125690000    3
 125700000    4
 125710000    3
 125720000    2
 125730000    3
 125740000    3
 125750000    3
 125760000    3
 125770000    2
 125780000    3
 125790000    3
 125800000    3
 125810000    4
 125820000    4
 125830000    4
 125840000    4
 125850000    3
 125860000    4
 125870000    3
 125880000    7
 125890000    4
 125900000    5
 125910000    4
 125920000    3
 125930000    3
 125940000    3
 125950000    3
 125960000    3
 125970000    3
 125980000    4
 125990000    3
 126000000    4
 126010000    3
 126020000    3
 126030000    3
 126040000    2
 126050000    2
 126060000    3
 126070000    3
 126080000    3
 126090000    2
 126100000    3
 126110000    3
 126120000    3
 126130000    2
 126140000    2
 126150000    4
 126160000    3
 126170000    5
 126180000    3
 126190000    3
 126200000    4
 126210000    5
 126220000    2
 126230000    3
 126240000    2
 126250000    4
 126260000    2
 126270000    3
 126280000    3
 126290000    4
 126300000    3
 126310000    2
 126320000    3
 126330000    3
 126340000    4
 126350000    3
 126360000    4
 126370000    4
 126380000    3
 126390000    3
 126400000    4
 126410000    5
 126420000    4
 126430000    5
 126440000    5
 126450000    3
 126460000    4
 126470000    3
 126480000    2
 126490000    2
 126500000    2
 126510000    4
 126520000    3
 126530000    3
 126540000    3
 126550000    4
 126560000    3
 126570000    5
 126580000    4
 126590000    3
 126600000    3
 126610000    3
 126620000    3
 126630000    3
 126640000    2
 126650000    2
 126660000    3
 126670000    3
 126680000    3
 126690000    4
 126700000    2
 126710000    6
 126720000    9
 126730000   15
 126740000   11
 126750000   16
 126760000   17
 126770000   13
 126780000   18
 126790000   10
 126800000    9
 126810000   15
 126820000    4
 126830000    3
 126840000    4
 126850000    4
 126860000    2
 126870000    2
 126880000    3
 126890000    3
 126900000    4
 126910000    4
 126920000    3
 126930000    5
 126940000    4
 126950000    4
 126960000    5
 126970000    4
 126980000    4
 126990000    3
 127000000    3
 127010000    4
 127020000    5
 127030000    4
 127040000    3
 127050000    4
 127060000    4
 127070000    5
 127080000    3
 127090000    3
 127100000    3
 127110000    4
 127120000    5
 127130000    4
 127140000    3
 127150000    5
 127160000    5
 127170000    5
 127180000    3
 127190000    5
 127200000    5
 127210000    5
 127220000    7
 127230000    4
 127240000    5
 127250000    5
 127260000    3
 127270000    4
 127280000    5
 127290000    3
 127300000    4
 127310000    3
 127320000    4
 127330000    3
 127340000    4
 127350000    4
 127360000    5
 127370000    4
 127380000    4
 127390000    4
 127400000    3
 127410000    2
 127420000    5
 127430000    5
 127440000    4
 127450000    4
 127460000    4
 127470000    2
 127480000    4
 127490000    5
 127500000    5
 127510000    4
 127520000    5
 127530000    3
 127540000    3
 127550000    6
 127560000    2
 127570000    5
 127580000    4
 127590000    4
 127600000    5
 127610000    5
 127620000    4
 127630000    2
 127640000    5
 127650000    5
 127660000   11
 127670000    3
 127680000    4
 127690000    5
 127700000    3
 127710000    6
 127720000    4
 127730000    4
 127740000    3
 127750000    6
 127760000    3
 127770000    4
 127780000    3
 127790000    5
 127800000    4
 127810000    3
 127820000    5
 127830000    3
 127840000    3
 127850000    4
 127860000    4
 127870000    3
 127880000    3
 127890000    5
 127900000    4
 127910000   11
 127920000    5
 127930000    3
 127940000    5
 127950000    4
 127960000    5
 127970000    5
 127980000    4
 127990000    3
 128000000    4
 128010000    3
 128020000    4
 128030000   19
 128040000    3
 128050000    4
 128060000    3
 128070000    2
 128080000    3
 128090000    3
 128100000    3
 128110000    3
 128120000    3
 128130000    5
 128140000    3
 128150000    2
 128160000    2
 128170000    4
 128180000    3
 128190000    4
 128200000    3
 128210000    3
 128220000    3
 128230000    4
 128240000    3
 128250000    6
 128260000    6
 128270000    3
 128280000    2
 128290000    3
 128300000    2
 128310000    2
 128320000    3
 128330000    3
 128340000    3
 128350000    4
 128360000    4
 128370000    3
 128380000    3
 128390000    5
 128400000    4
 128410000    5
 128420000    4
 128430000    4
 128440000    4
 128450000    2
 128460000    4
 128470000    3
 128480000    4
 128490000    3
 128500000    2
 128510000    4
 128520000    4
 128530000    4
 128540000    2
 128550000    3
 128560000    4
 128570000    4
 128580000    3
 128590000    3
 128600000    2
 128610000    3
 128620000    4
 128630000    4
 128640000    2
 128650000    4
 128660000    4
 128670000    3
 128680000    3
 128690000    3
 128700000    4
 128710000    3
 128720000    5
 128730000    4
 128740000    2
 128750000    4
 128760000    2
 128770000    2
 128780000    3
 128790000    4
 128800000    4
 128810000    3
 128820000    4
 128830000    6
 128840000    5
 128850000    4
 128860000    4
 128870000    4
 128880000    3
 128890000    3
 128900000    3
 128910000    3
 128920000    3
 128930000    3
 128940000    1
 128950000    5
 128960000    4
 128970000    3
 128980000    4
 128990000    4
 129000000    3
 129010000    7
 129020000    5
 129030000    5
 129040000    5
 129050000    2
 129060000    4
 129070000    5
 129080000    5
 129090000    3
 129100000    3
 129110000    4
 129120000    5
 129130000    3
 129140000    4
 129150000    3
 129160000    3
 129170000    4
 129180000    5
 129190000    3
 129200000    2
 129210000    4
 129220000    7
 129230000    4
 129240000    4
 129250000    2
 129260000    5
 129270000    5
 129280000    3
 129290000    4
 129300000    3
 129310000    3
 129320000    3
 129330000    3
 129340000    4
 129350000    3
 129360000    4
 129370000    5
 129380000    5
 129390000    3
 129400000    6
 129410000    2
 129420000    4
 129430000    4
 129440000    5
 129450000    5
 129460000    3
 129470000    4
 129480000    5
 129490000    5
 129500000    4
 129510000    3
 129520000    5
 129530000    3
 129540000    3
 129550000    3
 129560000    4
 129570000    3
 129580000    4
 129590000    3
 129600000    4
 129610000    3
 129620000    4
 129630000    5
 129640000    6
 129650000   17
 129660000   12
 129670000   10
 129680000    3
 129690000    3
 129700000    5
 129710000    3
 129720000    3
 129730000    3
 129740000    3
 129750000    3
 129760000    4
 129770000    4
 129780000    4
 129790000    4
 129800000    5
 129810000    5
 129820000    3
 129830000    2
 129840000    3
 129850000    5
 129860000    5
 129870000    6
 129880000    6
 129890000    7
 129900000    7
 129910000   12
 129920000   13
 129930000   14
 129940000   12
 129950000    4
 129960000    5
 129970000    5
 129980000    5
 129990000    4
 130000000    4
 130010000    5
 130020000    5
 130030000    3
 130040000    3
 130050000    5
 130060000    4
 130070000    3
 130080000    2
 130090000    3
 130100000    3
 130110000    3
 130120000    3
 130130000    3
 130140000    3
 130150000    3
 130160000    3
 130170000    4
 130180000    3
 130190000    2
 130200000    4
 130210000    3
 130220000    3
 130230000    4
 130240000    3
 130250000    5
 130260000    5
 130270000    4
 130280000    5
 130290000    4
 130300000    3
 130310000    2
 130320000    4
 130330000    3
 130340000    4
 130350000    3
 130360000    4
 130370000    4
 130380000    4
 130390000    3
 130400000    3
 130410000    3
 130420000    3
 130430000    3
 130440000    3
 130450000    3
 130460000    4
 130470000    3
 130480000    2
 130490000    2
 130500000    2
 130510000    2
 130520000    3
 130530000    6
 130540000    3
 130550000    3
 130560000    3
 130570000    3
 130580000    5
 130590000    3
 130600000    4
 130610000    3
 130620000    3
 130630000    2
 130640000    4
 130650000    2
 130660000    3
 130670000    5
 130680000    6
 130690000    3
 130700000    3
 130710000    4
 130720000    3
 130730000    4
 130740000    2
 130750000    4
 130760000    3
 130770000    4
 130780000    4
 130790000    7
 130800000    5
 130810000    5
 130820000    4
 130830000    5
 130840000    3
 130850000    4
 130860000    4
 130870000    4
 130880000    4
 130890000    6
 130900000    3
 130910000    2
 130920000    4
 130930000    3
 130940000    6
 130950000    4
 130960000    3
 130970000    5
 130980000    2
 130990000    3
 131000000    3
 131010000    3
 131020000    3
 131030000    3
 131040000    3
 131050000    4
 131060000    5
 131070000    2
 131080000    3
 131090000    3
 131100000    3
 131110000    3
 131120000    3
 131130000    3
 131140000    4
 131150000    4
 131160000    3
 131170000    4
 131180000    3
 131190000    2
 131200000    3
 131210000    4
 131220000    4
 131230000    3
 131240000    3
 131250000    3
 131260000    5
 131270000    2
 131280000    5
 131290000    4
 131300000    3
 131310000    3
 131320000    3
 131330000    2
 131340000    3
 131350000    4
 131360000    3
 131370000    3
 131380000    3
 131390000    2
 131400000    4
 131410000    2
 131420000    4
 131430000    2
 131440000    4
 131450000    5
 131460000    3
 131470000    5
 131480000    9
 131490000    3
 131500000    4
 131510000    4
 131520000    5
 131530000    4
 131540000    3
 131550000    3
 131560000    3
 131570000    4
 131580000    4
 131590000    3
 131600000    3
 131610000    3
 131620000    2
 131630000    4
 131640000    4
 131650000    4
 131660000    3
 131670000    4
 131680000    3
 131690000    3
 131700000    5
 131710000    3
 131720000    4
 131730000    4
 131740000    2
 131750000    3
 131760000    3
 131770000    3
 131780000    3
 131790000    4
 131800000    3
 131810000    2
 131820000    4
 131830000    3
 131840000    6
 131850000    4
 131860000    4
 131870000    3
 131880000    5
 131890000    3
 131900000    3
 131910000    3
 131920000    3
 131930000    4
 131940000    2
 131950000    4
 131960000    3
 131970000    3
 131980000    3
 131990000    3
 132000000    2
 132010000    4
 132020000    4
 132030000    3
 132040000    5
 132050000    4
 132060000    5
 132070000    3
 132080000    3
 132090000    3
 132100000    3
 132110000    3
 132120000    4
 132130000    3
 132140000    4
 132150000    3
 132160000    3
 132170000    4
 132180000    4
 132190000    3
 132200000    3
 132210000    3
 132220000    2
 132230000    3
 132240000    3
 132250000    2
 132260000    2
 132270000    3
 132280000    5
 132290000   13
 132300000   11
 132310000   14
 132320000   14
 132330000   18
 132340000    3
 132350000    5
 132360000    3
 132370000    3
 132380000    3
 132390000    4
 132400000    4
 132410000    3
 132420000    3
 132430000    4
 132440000    2
 132450000    3
 132460000   13
 132470000   12
 132480000    3
 132490000    3
 132500000    3
 132510000    2
 132520000    3
 132530000    3
 132540000    3
 132550000    2
 132560000    3
 132570000    2
 132580000    3
 132590000    2
 132600000    3
 132610000    3
 132620000    3
 132630000    3
 132640000    2
 132650000    4
 132660000    4
 132670000    4
 132680000    3
 132690000    7
 132700000    6
 132710000    5
 132720000    3
 132730000    6
 132740000    5
 132750000    4
 132760000    2
 132770000    3
 132780000    3
 132790000    4
 132800000    3
 132810000    2
 132820000    3
 132830000    3
 132840000    2
 132850000    3
 132860000    3
 132870000    2
 132880000    2
 132890000    3
 132900000    3
 132910000    3
 132920000    4
 132930000    2
 132940000    2
 132950000    3
 132960000    2
 132970000    2
 132980000    4
 132990000    2
 133000000    3
 133010000    5
 133020000    4
 133030000    4
 133040000    2
 133050000    3
 133060000    2
 133070000    3
 133080000    3
 133090000   18
 133100000   16
 133110000    3
 133120000    5
 133130000    2
 133140000    4
 133150000    3
 133160000    5
 133170000   21
 133180000   16
 133190000   18
 133200000   16
 133210000    4
 133220000    2
 133230000    5
 133240000    5
 133250000    4
 133260000    4
 133270000    3
 133280000    5
 133290000    3
 133300000    4
 133310000    3
 133320000    4
 133330000    4
 133340000    5
 133350000    3
 133360000    6
 133370000    2
 133380000    4
 133390000    3
 133400000    4
 133410000    4
 133420000    4
 133430000    3
 133440000    2
 133450000    3
 133460000   22
 133470000   17
 133480000   15
 133490000   12
 133500000   15
 133510000   16
 133520000   19
 133530000   10
 133540000   13
 133550000    4
 133560000    4
 133570000    4
 133580000    3
 133590000    4
 133600000    4
 133610000    4
 133620000    3
 133630000    6
 133640000    2
 133650000    3
 133660000    2
 133670000    3
 133680000    5
 133690000    3
 133700000    3
 133710000    5
 133720000    3
 133730000    3
 133740000    3
 133750000    3
 133760000    3
 133770000    2
 133780000    2
 133790000    3
 133800000    4
 133810000    3
 133820000    4
 133830000    3
 133840000    3
 133850000    3
 133860000    4
 133870000    4
 133880000    1
 133890000    2
 133900000    2
 133910000    4
 133920000    3
 133930000    3
 133940000    3
 133950000    3
 133960000    2
 133970000    3
 133980000    2
 133990000    4
 134000000    3
 134010000    3
 134020000    3
 134030000    3
 134040000    3
 134050000    2
 134060000    3
 134070000    3
 134080000    4
 134090000    3
 134100000    3
 134110000    4
 134120000    4
 134130000    4
 134140000    3
 134150000    3
 134160000    1
 134170000    5
 134180000    3
 134190000    3
 134200000    3
 134210000    3
 134220000    2
 134230000    2
 134240000    3
 134250000    3
 134260000    3
 134270000    3
 134280000    4
 134290000    3
 134300000    3
 134310000    3
 134320000    4
 134330000    4
 134340000    5
 134350000    4
 134360000    3
 134370000    4
 134380000    4
 134390000    3
 134400000    3
 134410000    3
 134420000    3
 134430000    3
 134440000    3
 134450000    3
 134460000    4
 134470000    2
 134480000    3
 134490000    3
 134500000    3
 134510000    3
 134520000    4
 134530000    3
 134540000    3
 134550000    2
 134560000    4
 134570000    3
 134580000    5
 134590000    4
 134600000    4
 134610000    3
 134620000    3
 134630000    3
 134640000    4
 134650000    5
 134660000    5
 134670000    3
 134680000    3
 134690000    3
 134700000    3
 134710000    3
 134720000    5
 134730000    4
 134740000    3
 134750000    5
 134760000    3
 134770000    4
 134780000    3
 134790000    5
 134800000    4
 134810000    4
 134820000    4
 134830000    3
 134840000    3
 134850000    3
 134860000    4
 134870000    3
 134880000   12
 134890000    8
 134900000    4
 134910000    4
 134920000    4
 134930000    3
 134940000    4
 134950000    3
 134960000    4
 134970000    4
 134980000    4
 134990000    3
 135000000    3
 135010000    3
 135020000    4
 135030000    4
 135040000    3
 135050000    3
 135060000    6
 135070000    3
 135080000    3
 135090000    2
 135100000    4
 135110000    3
 135120000    3
 135130000    4
 135140000    3
 135150000    3
 135160000    3
 135170000    3
 135180000    4
 135190000    3
 135200000    3
 135210000    3
 135220000    4
 135230000    3
 135240000    4
 135250000    4
 135260000    3
 135270000    3
 135280000    4
 135290000    4
 135300000    3
 135310000    3
 135320000    2
 135330000    3
 135340000    2
 135350000   16
 135360000    3
 135370000    3
 135380000    5
 135390000    3
 135400000    6
 135410000    4
 135420000    4
 135430000    4
 135440000    3
 135450000    4
 135460000    3
 135470000    3
 135480000    5
 135490000    4
 135500000    2
 135510000    5
 135520000    4
 135530000    4
 135540000    3
 135550000    3
 135560000    3
 135570000    4
 135580000    3
 135590000    3
 135600000    4
 135610000    5
 135620000    3
 135630000    3
 135640000    4
 135650000    4
 135660000    3
 135670000    3
 135680000    3
 135690000    3
 135700000    3
 135710000    3
 135720000    4
 135730000    2
 135740000    4
 135750000    4
 135760000    3
 135770000    4
 135780000    5
 135790000   15
 135800000    3
 135810000    3
 135820000    3
 135830000    3
 135840000    3
 135850000    3
 135860000    3
 135870000    3
 135880000    5
 135890000    5
 135900000    3
 135910000    2
 135920000    9
 135930000    3
 135940000    3
 135950000    5
 135960000    3
 135970000    4
 135980000    3
 135990000    3
 136000000    3
 136010000    2
 136020000    2
 136030000    3
 136040000    3
 136050000    3
 136060000    3
 136070000    3
 136080000    4
 136090000    3
 136100000    5
 136110000    2
 136120000    6
 136130000    4
 136140000    3
 136150000    3
 136160000    4
 136170000    4
 136180000    3
 136190000    4
 136200000    4
 136210000    3
 136220000    2
 136230000    4
 136240000    3
 136250000    4
 136260000    3
 136270000    3
 136280000    4
 136290000    2
 136300000    3
 136310000    3
 136320000    3
 136330000    2
 136340000    2
 136350000    3
 136360000    3
 136370000    4
 136380000    3
 136390000    3
 136400000    2
 136410000    4
 136420000    3
 136430000    3
 136440000    3
 136450000    5
 136460000    4
 136470000    5
 136480000    4
 136490000    5
 136500000    5
 136510000    4
 136520000    3
 136530000    3
 136540000    3
 136550000    3
 136560000    3
 136570000    4
 136580000    4
 136590000    4
 136600000    6
 136610000    3
 136620000    4
 136630000    4
 136640000    4
 136650000    3
 136660000    3
 136670000    5
 136680000    5
 136690000    2
 136700000    3
 136710000    4
 136720000    3
 136730000    3
 136740000    4
 136750000   10
 136760000    5
 136770000    4
 136780000    3
 136790000    3
 136800000    3
 136810000    5
 136820000    3
 136830000    3
 136840000    3
 136850000    3
 136860000    3
 136870000    5
 136880000    3
 136890000    3
 136900000    3
 136910000    2
 136920000    2
 136930000    6
 136940000    7
 136950000    4
 136960000    3
 136970000    5
 136980000    4
 136990000    3
 137000000    2
 137010000    2
 137020000    4
 137030000    4
 137040000    4
 137050000    5
 137060000    4
 137070000    4
 137080000    5
 137090000    5
 137100000    4
 137110000    3
 137120000    4
 137130000    5
 137140000   10
 137150000   19
 137160000   19
 137170000   15
 137180000   18
 137190000   18
 137200000   19
 137210000   13
 137220000   16
 137230000   20
 137240000   16
 137250000   19
 137260000   19
 137270000   20
 137280000    7
 137290000    6
 137300000    3
 137310000    3
 137320000    6
 137330000    5
 137340000    5
 137350000    3
 137360000    5
 137370000    3
 137380000    5
 137390000    2
 137400000    8
 137410000    3
 137420000    3
 137430000    2
 137440000    5
 137450000    5
 137460000    5
 137470000    6
 137480000    5
 137490000    3
 137500000    4
 137510000    5
 137520000    3
 137530000    5
 137540000    3
 137550000    5
 137560000    3
 137570000    2
 137580000    3
 137590000   19
 137600000   17
 137610000   17
 137620000   21
 137630000   23
 137640000   21
 137650000   21
 137660000   20
 137670000    8
 137680000    4
 137690000    5
 137700000    6
 137710000    4
 137720000    3
 137730000    2
 137740000    2
 137750000    4
 137760000    3
 137770000    3
 137780000    2
 137790000    4
 137800000    3
 137810000    5
 137820000    4
 137830000    3
 137840000    5
 137850000    4
 137860000    3
 137870000    6
 137880000    3
 137890000    3
 137900000    3
 137910000    5
 137920000    3
 137930000    2
 137940000    4
 137950000    3
 137960000    4
 137970000    7
 137980000    4
 137990000    3
 138000000    3
 138010000    3
 138020000    3
 138030000    3
 138040000    2
 138050000    2
 138060000    2
 138070000    3
 138080000    3
 138090000    3
 138100000    2
 138110000    3
 138120000    3
 138130000    3
 138140000    5
 138150000    6
 138160000    3
 138170000    3
 138180000    2
 138190000    3
 138200000    4
 138210000    2
 138220000    3
 138230000    4
 138240000    3
 138250000    2
 138260000    2
 138270000    2
 138280000    4
 138290000    4
 138300000    4
 138310000    2
 138320000    2
 138330000    2
 138340000    3
 138350000    2
 138360000    3
 138370000    3
 138380000    2
 138390000    4
 138400000    4
 138410000    3
 138420000    3
 138430000    4
 138440000    2
 138450000    3
 138460000    4
 138470000    4
 138480000    2
 138490000    3
 138500000    2
 138510000   11
 138520000    8
 138530000    8
 138540000   16
 138550000    4
 138560000    4
 138570000    3
 138580000    5
 138590000    3
 138600000    3
 138610000    5
 138620000   12
 138630000    4
 138640000    4
 138650000    3
 138660000    3
 138670000    7
 138680000    3
 138690000    4
 138700000    6
 138710000    5
 138720000    3
 138730000    4
 138740000    4
 138750000    3
 138760000    3
 138770000    5
 138780000    3
 138790000    3
 138800000    5
 138810000    3
 138820000    5
 138830000    3
 138840000    3
 138850000    3
 138860000    2
 138870000    5
 138880000    3
 138890000    4
 138900000    3
 138910000    3
 138920000    2
 138930000    3
 138940000    2
 138950000    3
 138960000    3
 138970000    3
 138980000    2
 138990000    3
 139000000    3
 139010000    5
 139020000    3
 139030000    5
 139040000    4
 139050000    5
 139060000    3
 139070000    4
 139080000    5
 139090000    4
 139100000    4
 139110000    4
 139120000    5
 139130000    3
 139140000    3
 139150000    4
 139160000    5
 139170000    4
 139180000    4
 139190000    4
 139200000    4
 139210000    4
 139220000    4
 139230000    3
 139240000    5
 139250000    2
 139260000    3
 139270000    4
 139280000    3
 139290000    3
 139300000    4
 139310000    4
 139320000    3
 139330000    2
 139340000    3
 139350000    4
 139360000    3
 139370000    4
 139380000    3
 139390000    3
 139400000    3
 139410000    3
 139420000    3
 139430000    3
 139440000    3
 139450000    2
 139460000    3
 139470000    3
 139480000    5
 139490000    2
 139500000    3
 139510000    3
 139520000    2
 139530000    3
 139540000    3
 139550000    4
 139560000    3
 139570000    4
 139580000    2
 139590000    3
 139600000    2
 139610000    3
 139620000    4
 139630000    4
 139640000    5
 139650000    3
 139660000    4
 139670000    3
 139680000    3
 139690000    3
 139700000    5
 139710000    5
 139720000    4
 139730000    3
 139740000    3
 139750000   18
 139760000    5
 139770000    4
 139780000    3
 139790000    5
 139800000    5
 139810000    4
 139820000    5
 139830000    2
 139840000    4
 139850000    4
 139860000    3
 139870000    3
 139880000    2
 139890000    7
 139900000    3
 139910000   15
 139920000   17
 139930000    8
 139940000    3
 139950000    3
 139960000    3
 139970000    1
 139980000    3
 139990000    3
 140000000    3
 140010000    3
 140020000    2
 140030000    4
 140040000    2
 140050000    3
 140060000    5
 140070000    4
 140080000    4
 140090000    4
 140100000    4
 140110000    3
 140120000    4
 140130000    5
 140140000    5
 140150000    3
 140160000    5
 140170000    5
 140180000    4
 140190000    4
 140200000    4
 140210000    4
 140220000    4
 140230000   21
 140240000   22
 140250000   23
 140260000   21
 140270000   23
 140280000   19
 140290000    9
 140300000   11
 140310000   15
 140320000   19
 140330000   19
 140340000   18
 140350000   18
 140360000   15
 140370000   15
 140380000   14
 140390000    6
 140400000    3
 140410000    3
 140420000    4
 140430000    3
 140440000    3
 140450000    4
 140460000    3
 140470000    3
 140480000    7
 140490000    4
 140500000    4
 140510000    4
 140520000    3
 140530000    4
 140540000    3
 140550000    4
 140560000    2
 140570000    3
 140580000    4
 140590000    3
 140600000    4
 140610000    4
 140620000    3
 140630000    3
 140640000    4
 140650000    4
 140660000    4
 140670000    3
 140680000    2
 140690000    4
 140700000    3
 140710000    3
 140720000    4
 140730000    5
 140740000    3
 140750000    5
 140760000    2
 140770000    2
 140780000    3
 140790000    4
 140800000    3
 140810000    6
 140820000    5
 140830000    4
 140840000    3
 140850000    5
 140860000    4
 140870000    5
 140880000    4
 140890000    3
 140900000    4
 140910000    5
 140920000    5
 140930000    3
 140940000    3
 140950000    7
 140960000    3
 140970000    5
 140980000    4
 140990000    3
 141000000    4
 141010000    3
 141020000    3
 141030000    5
 141040000    5
 141050000    3
 141060000    5
 141070000    5
 141080000    4
 141090000    2
 141100000    2
 141110000    5
 141120000    4
 141130000    3
 141140000    3
 141150000    4
 141160000    4
 141170000    7
 141180000    6
 141190000    9
 141200000    5
 141210000    4
 141220000    4
 141230000    4
 141240000    4
 141250000    3
 141260000    4
 141270000    7
 141280000    5
 141290000    5
 141300000    4
 141310000    3
 141320000    4
 141330000    4
 141340000    3
 141350000    3
 141360000    4
 141370000    5
 141380000    4
 141390000    3
 141400000    4
 141410000    4
 141420000    4
 141430000    3
 141440000    4
 141450000    4
 141460000    2
 141470000    4
 141480000    4
 141490000    3
 141500000    5
 141510000   19
 141520000   16
 141530000   22
 141540000   19
 141550000   18
 141560000   16
 141570000   15
 141580000   13
 141590000    4
 141600000   16
 141610000   15
 141620000   20
 141630000   19
 141640000   18
 141650000   18
 141660000   21
 141670000   17
 141680000   21
 141690000   19
 141700000   18
 141710000   24
 141720000   19
 141730000   15
 141740000   19
 141750000   19
 141760000    4
 141770000    4
 141780000    3
 141790000    3
 141800000    4
 141810000    2
 141820000    3
 141830000    3
 141840000    4
 141850000    4
 141860000    3
 141870000    4
 141880000    4
 141890000    4
 141900000    4
 141910000    3
 141920000    4
 141930000    2
 141940000    3
 141950000    3
 141960000    3
 141970000    3
 141980000    3
 141990000    4
 142000000   16
 142010000   15
 142020000   16
 142030000   17
 142040000   13
 142050000   19
 142060000    5
 142070000    3
 142080000    2
 142090000    5
 142100000    2
 142110000    3
 142120000    3
 142130000    3
 142140000    4
 142150000    5
 142160000    3
 142170000    3
 142180000    5
 142190000    3
 142200000    5
 142210000    4
 142220000    5
 142230000    4
 142240000    4
 142250000    3
 142260000    4
 142270000    3
 142280000    4
 142290000    5
 142300000    5
 142310000    3
 142320000    4
 142330000    3
 142340000    7
 142350000    5
 142360000    3
 142370000    3
 142380000    5
 142390000    9
 142400000    8
 142410000    5
 142420000    4
 142430000    4
 142440000   18
 142450000   12
 142460000   20
 142470000   18
 142480000   21
 142490000   23
 142500000   24
 142510000   24
 142520000   19
 142530000   22
 142540000   17
 142550000   15
 142560000   22
 142570000   21
 142580000   20
 142590000   15
 142600000   21
 142610000   19
 142620000   21
 142630000    5
 142640000    6
 142650000    8
 142660000    7
 142670000    7
 142680000    4
 142690000    4
 142700000    5
 142710000   16
 142720000   16
 142730000    5
 142740000    6
 142750000    3
 142760000    4
 142770000    5
 142780000    5
 142790000    3
 142800000    2
 142810000    3
 142820000    3
 142830000    2
 142840000    3
 142850000    5
 142860000    3
 142870000    3
 142880000    3
 142890000    4
 142900000    3
 142910000    5
 142920000    7
 142930000    4
 142940000    5
 142950000    4
 142960000    2
 142970000    5
 142980000    4
 142990000    3
 143000000    5
 143010000    4
 143020000    4
 143030000    3
 143040000    5
 143050000    4
 143060000   16
 143070000   19
 143080000   17
 143090000   19
 143100000   18
 143110000   19
 143120000   19
 143130000   12
 143140000    5
 143150000    4
 143160000    4
 143170000    2
 143180000    3
 143190000    3
 143200000    3
 143210000    3
 143220000    5
 143230000    6
 143240000    5
 143250000    7
 143260000    4
 143270000    4
 143280000    4
 143290000    4
 143300000    6
 143310000    3
 143320000    3
 143330000    4
 143340000    4
 143350000    4
 143360000    1
 143370000    5
 143380000    3
 143390000    4
 143400000    5
 143410000    4
 143420000    4
 143430000    3
 143440000    3
 143450000    7
 143460000    4
 143470000    5
 143480000    5
 143490000    4
 143500000    4
 143510000    5
 143520000    5
 143530000    5
 143540000    4
 143550000    4
 143560000    4
 143570000    3
 143580000    3
 143590000   13
 143600000    4
 143610000    2
 143620000    2
 143630000    3
 143640000    4
 143650000    7
 143660000    6
 143670000    6
 143680000   19
 143690000   10
 143700000   15
 143710000   15
 143720000   15
 143730000   19
 143740000   18
 143750000   18
 143760000   19
 143770000   16
 143780000   14
 143790000   19
 143800000   19
 143810000   16
 143820000   17
 143830000   21
 143840000   13
 143850000   16
 143860000   13
 143870000    6
 143880000    9
 143890000   15
 143900000   12
 143910000   11
 143920000   19
 143930000   19
 143940000   19
 143950000    5
 143960000    8
 143970000    4
 143980000    4
 143990000    3
 144000000    3
 144010000    3
 144020000    4
 144030000    3
 144040000    5
 144050000    3
 144060000    2
 144070000    2
 144080000    3
 144090000    3
 144100000    3
 144110000    4
 144120000    3
 144130000    4
 144140000    4
 144150000    3
 144160000    2
 144170000    3
 144180000    3
 144190000    3
 144200000    4
 144210000    3
 144220000    3
 144230000    4
 144240000    4
 144250000    4
 144260000    4
 144270000    2
 144280000    3
 144290000    3
 144300000    3
 144310000    4
 144320000    2
 144330000    3
 144340000    3
 144350000    2
 144360000    4
 144370000    3
 144380000    4
 144390000    3
 144400000    2
 144410000    4
 144420000    5
 144430000    3
 144440000    3
 144450000    3
 144460000    2
 144470000    3
 144480000    3
 144490000    2
 144500000    3
 144510000    4
 144520000    3
 144530000    3
 144540000    4
 144550000    2
 144560000    2
 144570000    3
 144580000    3
 144590000    2
 144600000    3
 144610000    3
 144620000    3
 144630000    4
 144640000    3
 144650000    3
 144660000    3
 144670000    3
 144680000    4
 144690000    3
 144700000    4
 144710000    3
 144720000    3
 144730000    3
 144740000    2
 144750000    3
 144760000    3
 144770000    3
 144780000    3
 144790000    4
 144800000    4
 144810000    2
 144820000    3
 144830000    4
 144840000    4
 144850000    4
 144860000    3
 144870000    3
 144880000    3
 144890000    3
 144900000    4
 144910000    4
 144920000    4
 144930000   21
 144940000   26
 144950000   24
 144960000   23
 144970000   19
 144980000   23
 144990000   14
 145000000   24
 145010000   19
 145020000   21
 145030000   18
 145040000   19
 145050000   19
 145060000   18
 145070000   19
 145080000   17
 145090000   10
 145100000    4
 145110000    3
 145120000    6
 145130000    4
 145140000    4
 145150000    4
 145160000    3
 145170000    4
 145180000    4
 145190000    4
 145200000    4
 145210000    7
 145220000    4
 145230000    5
 145240000    4
 145250000    5
 145260000    4
 145270000    5
 145280000    7
 145290000    5
 145300000    3
 145310000    2
 145320000    3
 145330000    3
 145340000    3
 145350000    5
 145360000    4
 145370000    8
 145380000    7
 145390000    5
 145400000    4
 145410000   20
 145420000   14
 145430000   19
 145440000   17
 145450000    5
 145460000    3
 145470000    5
 145480000    3
 145490000    3
 145500000    3
 145510000    3
 145520000    4
 145530000    4
 145540000    4
 145550000    4
 145560000    3
 145570000    5
 145580000    5
 145590000    3
 145600000    2
 145610000    4
 145620000    2
 145630000    3
 145640000    4
 145650000    4
 145660000    5
 145670000    3
 145680000    3
 145690000    3
 145700000    2
 145710000    4
 145720000    4
 145730000    4
 145740000    3
 145750000    3
 145760000    4
 145770000    3
 145780000    2
 145790000    3
 145800000    3
 145810000    6
 145820000    3
 145830000   10
 145840000    3
 145850000    3
 145860000    4
 145870000    5
 145880000   11
 145890000    3
 145900000    4
 145910000    3
 145920000    3
 145930000    5
 145940000    5
 145950000    4
 145960000    3
 145970000    2
 145980000    2
 145990000    3
 146000000    4
 146010000    3
 146020000    3
 146030000    4
 146040000    2
 146050000    4
 146060000    2
 146070000    5
 146080000    5
 146090000    4
 146100000    5
 146110000    4
 146120000    3
 146130000    3
 146140000    3
 146150000    2
 146160000    4
 146170000    7
 146180000    5
 146190000    2
 146200000    3
 146210000    4
 146220000    3
 146230000    3
 146240000    3
 146250000    4
 146260000    4
 146270000    3
 146280000    4
 146290000    4
 146300000    5
 146310000    4
 146320000    4
 146330000    3
 146340000    5
 146350000    5
 146360000   11
 146370000   13
 146380000   22
 146390000    6
 146400000    3
 146410000    4
 146420000    4
 146430000    4
 146440000    4
 146450000    5
 146460000    7
 146470000    7
 146480000    5
 146490000    5
 146500000    5
 146510000    5
 146520000    4
 146530000    4
 146540000    5
 146550000    4
 146560000    4
 146570000    8
 146580000    5
 146590000    5
 146600000    7
 146610000    3
 146620000    7
 146630000    4
 146640000    7
 146650000   15
 146660000    3
 146670000    5
 146680000    5
 146690000    4
 146700000    7
 146710000    5
 146720000    3
 146730000    4
 146740000    4
 146750000    5
 146760000    4
 146770000    7
 146780000    6
 146790000    7
 146800000    7
 146810000    5
 146820000    5
 146830000    5
 146840000    7
 146850000    5
 146860000    5
 146870000    7
 146880000    3
 146890000    5
 146900000    4
 146910000    4
 146920000    4
 146930000    4
 146940000    3
 146950000    2
 146960000    3
 146970000    3
 146980000    4
 146990000    3
 147000000    3
 147010000    5
 147020000    3
 147030000    3
 147040000    3
 147050000    3
 147060000    3
 147070000    4
 147080000    5
 147090000    3
 147100000    4
 147110000    7
 147120000   13
 147130000    7
 147140000    2
 147150000    3
 147160000    5
 147170000    5
 147180000    3
 147190000    4
 147200000    4
 147210000    3
 147220000    3
 147230000    6
 147240000    3
 147250000    3
 147260000    4
 147270000    3
 147280000    4
 147290000    4
 147300000    5
 147310000    5
 147320000    6
 147330000    3
 147340000    5
 147350000    4
 147360000    3
 147370000    3
 147380000    5
 147390000    5
 147400000    5
 147410000    4
 147420000    5
 147430000    3
 147440000    4
 147450000    3
 147460000    4
 147470000    3
 147480000    4
 147490000    4
 147500000    4
 147510000    4
 147520000    8
 147530000   19
 147540000   17
 147550000   11
 147560000   20
 147570000   23
 147580000   21
 147590000   19
 147600000   19
 147610000   19
 147620000   23
 147630000   22
 147640000   23
 147650000   26
 147660000   21
 147670000   23
 147680000   21
 147690000   21
 147700000   22
 147710000   22
 147720000   21
 147730000   15
 147740000   13
 147750000   15
 147760000    4
 147770000    4
 147780000    9
 147790000   19
 147800000    4
 147810000   10
 147820000   15
 147830000    6
 147840000    4
 147850000    4
 147860000    6
 147870000    5
 147880000    2
 147890000    3
 147900000    3
 147910000    4
 147920000    3
 147930000    4
 147940000    4
 147950000    4
 147960000    3
 147970000    5
 147980000    2
 147990000    4
 148000000    7
 148010000    4
 148020000    4
 148030000    4
 148040000    4
 148050000    2
 148060000    3
 148070000    4
 148080000    3
 148090000    4
 148100000    7
 148110000    5
 148120000    3
 148130000    5
 148140000    4
 148150000    4
 148160000    5
 148170000    5
 148180000    7
 148190000    3
 148200000    4
 148210000    3
 148220000    5
 148230000    3
 148240000    3
 148250000    5
 148260000    7
 148270000    5
 148280000    5
 148290000    4
 148300000   16
 148310000    3
 148320000    9
 148330000    5
 148340000    3
 148350000    4
 148360000    4
 148370000    5
 148380000    5
 148390000    4
 148400000    3
 148410000    3
 148420000    3
 148430000    4
 148440000    5
 148450000    3
 148460000    3
 148470000    3
 148480000    4
 148490000    2
 148500000    3
 148510000    4
 148520000    3
 148530000    3
 148540000    4
 148550000    4
 148560000    3
 148570000    4
 148580000    3
 148590000    4
 148600000    4
 148610000    3
 148620000    3
 148630000    3
 148640000    3
 148650000    5
 148660000    3
 148670000    4
 148680000    4
 148690000    7
 148700000    3
 148710000    5
 148720000    5
 148730000    5
 148740000   11
 148750000    5
 148760000    3
 148770000    3
 148780000    3
 148790000    4
 148800000    3
 148810000    1
 148820000    4
 148830000    3
 148840000    4
 148850000    4
 148860000    3
 148870000    4
 148880000    4
 148890000    5
 148900000    3
 148910000    3
 148920000    3
 148930000    3
 148940000    4
 148950000    4
 148960000    3
 148970000    3
 148980000    3
 148990000    3
 149000000    3
 149010000    2
 149020000    3
 149030000    3
 149040000    4
 149050000    2
 149060000    3
 149070000    4
 149080000    2
 149090000    3
 149100000    3
 149110000    3
 149120000    4
 149130000    4
 149140000    3
 149150000    4
 149160000    4
 149170000    5
 149180000    6
 149190000    5
 149200000    2
 149210000    4
 149220000    4
 149230000    2
 149240000    7
 149250000    5
 149260000    4
 149270000    5
 149280000    2
 149290000    3
 149300000    4
 149310000    5
 149320000    3
 149330000    5
 149340000    3
 149350000    5
 149360000    4
 149370000    3
 149380000    7
 149390000    2
 149400000    3
 149410000    4
 149420000    9
 149430000   14
 149440000    9
 149450000    2
 149460000    4
 149470000    5
 149480000    7
 149490000    5
 149500000    4
 149510000    2
 149520000    3
 149530000    3
 149540000    4
 149550000    5
 149560000    5
 149570000    3
 149580000    4
 149590000   14
 149600000   14
 149610000   15
 149620000    4
 149630000    3
 149640000    3
 149650000    6
 149660000    4
 149670000    3
 149680000    3
 149690000    3
 149700000    4
 149710000    3
 149720000    4
 149730000    3
 149740000    3
 149750000    5
 149760000    5
 149770000    5
 149780000    9
 149790000    7
 149800000    4
 149810000    4
 149820000    4
 149830000    4
 149840000    4
 149850000    3
 149860000    4
 149870000    4
 149880000    3
 149890000    6
 149900000    5
 149910000    7
 149920000    7
 149930000    7
 149940000    5
 149950000    4
 149960000    4
 149970000    2
 149980000    5
 149990000    3
 150000000    4
 150000000    4
 150010000    2
 150020000    2
 150030000    3
 150040000    3
 150050000    4
 150060000    4
 150070000    4
 150080000    4
 150090000    6
 150100000    4
 150110000    4
 150120000    2
 150130000    4
 150140000    6
 150150000    5
 150160000    4
 150170000    7
 150180000    5
 150190000    4
 150200000    5
 150210000    6
 150220000    7
 150230000    7
 150240000    7
 150250000    5
 150260000    5
 150270000    3
 150280000    4
 150290000    9
 150300000    4
 150310000    3
 150320000    3
 150330000    3
 150340000    4
 150350000    4
 150360000    4
 150370000    3
 150380000    4
 150390000    4
 150400000    4
 150410000    5
 150420000    5
 150430000    8
 150440000    3
 150450000    4
 150460000    3
 150470000    4
 150480000    5
 150490000    5
 150500000    3
 150510000    3
 150520000    3
 150530000    3
 150540000    3
 150550000    3
 150560000    3
 150570000    3
 150580000    4
 150590000    3
 150600000    4
 150610000    4
 150620000    4
 150630000    4
 150640000    3
 150650000    2
 150660000    2
 150670000    4
 150680000    4
 150690000    6
 150700000    3
 150710000    2
 150720000    2
 150730000    4
 150740000    3
 150750000    2
 150760000    6
 150770000    4
 150780000    2
 150790000    3
 150800000    3
 150810000    2
 150820000    3
 150830000    3
 150840000    3
 150850000    4
 150860000    3
 150870000    4
 150880000    3
 150890000    3
 150900000    4
 150910000    3
 150920000    3
 150930000    3
 150940000    4
 150950000    3
 150960000    4
 150970000    7
 150980000    4
 150990000    4
 151000000    3
 151010000    4
 151020000    3
 151030000    3
 151040000    4
 151050000    2
 151060000   10
 151070000    5
 151080000    4
 151090000    4
 151100000    4
 151110000    4
 151120000    3
 151130000    3
 151140000    3
 151150000    4
 151160000    7
 151170000    2
 151180000    3
 151190000    4
 151200000    9
 151210000    5
 151220000    5
 151230000    7
 151240000    5
 151250000   12
 151260000    4
 151270000    3
 151280000    4
 151290000    3
 151300000    4
 151310000    4
 151320000    5
 151330000    4
 151340000    3
 151350000    6
 151360000    4
 151370000    5
 151380000    5
 151390000    3
 151400000    4
 151410000    4
 151420000    5
 151430000    4
 151440000    2
 151450000    4
 151460000    5
 151470000    5
 151480000    4
 151490000    4
 151500000    4
 151510000    3
 151520000    3
 151530000    4
 151540000    6
 151550000    6
 151560000    4
 151570000    4
 151580000    5
 151590000    4
 151600000    4
 151610000    4
 151620000    5
 151630000    3
 151640000    8
 151650000    6
 151660000    3
 151670000    4
 151680000    5
 151690000    3
 151700000    3
 151710000    3
 151720000    4
 151730000    4
 151740000    4
 151750000    4
 151760000    3
 151770000    4
 151780000    3
 151790000    3
 151800000    4
 151810000    5
 151820000    4
 151830000    4
 151840000    5
 151850000    5
 151860000    3
 151870000    4
 151880000    3
 151890000    5
 151900000    5
 151910000    4
 151920000    5
 151930000    4
 151940000    3
 151950000    3
 151960000    4
 151970000    5
 151980000    4
 151990000    2
 152000000    3
 152010000    3
 152020000    3
 152030000    2
 152040000    3
 152050000    3
 152060000    3
 152070000    3
 152080000    3
 152090000    3
 152100000    2
 152110000    3
 152120000    3
 152130000    5
 152140000    4
 152150000    5
 152160000    5
 152170000    3
 152180000    3
 152190000    4
 152200000    3
 152210000    4
 152220000    3
 152230000    4
 152240000    2
 152250000    3
 152260000    6
 152270000    2
 152280000    3
 152290000    3
 152300000    3
 152310000    4
 152320000    3
 152330000    2
 152340000    3
 152350000    2
 152360000    4
 152370000    4
 152380000    3
 152390000    3
 152400000    2
 152410000    3
 152420000    4
 152430000    3
 152440000    2
 152450000    4
 152460000    4
 152470000    6
 152480000    4
 152490000    4
 152500000    5
 152510000    4
 152520000    3
 152530000    3
 152540000    5
 152550000    4
 152560000    3
 152570000    3
 152580000    3
 152590000    4
 152600000    4
 152610000    5
 152620000    6
 152630000    5
 152640000    7
 152650000    4
 152660000    4
 152670000    3
 152680000    3
 152690000    3
 152700000    2
 152710000    3
 152720000    4
 152730000    4
 152740000    5
 152750000    4
 152760000    4
 152770000    3
 152780000    6
 152790000    4
 152800000    5
 152810000    5
 152820000    7
 152830000    5
 152840000    5
 152850000    4
 152860000    3
 152870000    2
 152880000    3
 152890000    5
 152900000    3
 152910000    3
 152920000    5
 152930000    5
 152940000    9
 152950000   18
 152960000   12
 152970000   17
 152980000   16
 152990000   12
 153000000   14
 153010000   12
 153020000   10
 153030000   13
 153040000   18
 153050000   12
 153060000    4
 153070000    4
 153080000    3
 153090000    4
 153100000    3
 153110000    4
 153120000    3
 153130000    3
 153140000    3
 153150000    5
 153160000    4
 153170000    4
 153180000    3
 153190000    2
 153200000    3
 153210000    4
 153220000    3
 153230000    3
 153240000    4
 153250000    4
 153260000    4
 153270000    3
 153280000    5
 153290000    5
 153300000    3
 153310000    4
 153320000    5
 153330000    3
 153340000    5
 153350000    5
 153360000    4
 153370000    4
 153380000    3
 153390000    4
 153400000    3
 153410000    5
 153420000    4
 153430000    5
 153440000    2
 153450000    4
 153460000    5
 153470000    4
 153480000    3
 153490000    9
 153500000    7
 153510000    3
 153520000    5
 153530000    3
 153540000    4
 153550000    5
 153560000    2
 153570000    3
 153580000    4
 153590000    4
 153600000    4
 153610000    4
 153620000    3
 153630000    3
 153640000    4
 153650000    4
 153660000    3
 153670000    3
 153680000    3
 153690000    3
 153700000    2
 153710000    3
 153720000    3
 153730000    4
 153740000    4
 153750000    4
 153760000    3
 153770000    3
 153780000    4
 153790000    3
 153800000    4
 153810000    3
 153820000    3
 153830000    2
 153840000    4
 153850000    2
 153860000    3
 153870000    3
 153880000    5
 153890000    3
 153900000    4
 153910000    4
 153920000    4
 153930000    6
 153940000    4
 153950000    3
 153960000    4
 153970000    3
 153980000    3
 153990000    3
 154000000    3
 154010000    2
 154020000    3
 154030000    4
 154040000    3
 154050000    2
 154060000    3
 154070000    4
 154080000   16
 154090000   20
 154100000   16
 154110000    5
 154120000    3
 154130000    4
 154140000    5
 154150000    4
 154160000    5
 154170000    4
 154180000    5
 154190000    3
 154200000    9
 154210000   14
 154220000   14
 154230000   14
 154240000    6
 154250000   16
 154260000    5
 154270000    3
 154280000    4
 154290000    4
 154300000    2
 154310000    3
 154320000    2
 154330000    3
 154340000    2
 154350000    4
 154360000    4
 154370000    3
 154380000    5
 154390000    5
 154400000    5
 154410000    5
 154420000    3
 154430000    4
 154440000    5
 154450000    3
 154460000    3
 154470000    3
 154480000    2
 154490000    4
 154500000    3
 154510000    6
 154520000    3
 154530000    5
 154540000    3
 154550000    3
 154560000    3
 154570000    4
 154580000    4
 154590000    3
 154600000    4
 154610000    4
 154620000    3
 154630000    3
 154640000    4
 154650000    5
 154660000    4
 154670000    3
 154680000    7
 154690000    4
 154700000    5
 154710000    5
 154720000    5
 154730000    5
 154740000    7
 154750000    5
 154760000    3
 154770000    3
 154780000    2
 154790000    3
 154800000    5
 154810000    3
 154820000    5
 154830000    4
 154840000    3
 154850000    4
 154860000    4
 154870000    4
 154880000    3
 154890000    4
 154900000    4
 154910000    4
 154920000    2
 154930000    3
 154940000    4
 154950000    3
 154960000    3
 154970000    4
 154980000    5
 154990000    4
 155000000    3
 155010000    5
 155020000    5
 155030000    5
 155040000    5
 155050000    4
 155060000    2
 155070000    4
 155080000    8
 155090000    5
 155100000    4
 155110000    3
 155120000    4
 155130000    2
 155140000    4
 155150000    4
 155160000    5
 155170000    2
 155180000    5
 155190000    3
 155200000    4
 155210000    4
 155220000    5
 155230000    5
 155240000    4
 155250000    4
 155260000    4
 155270000    4
 155280000    4
 155290000    3
 155300000    4
 155310000    4
 155320000    4
 155330000    4
 155340000    2
 155350000    4
 155360000    4
 155370000    4
 155380000    3
 155390000    4
 155400000    4
 155410000    3
 155420000    3
 155430000    3
 155440000    4
 155450000    3
 155460000    4
 155470000    3
 155480000    6
 155490000    3
 155500000    3
 155510000    2
 155520000    5
 155530000    4
 155540000    3
 155550000    3
 155560000    5
 155570000    3
 155580000    4
 155590000    4
 155600000    5
 155610000    3
 155620000    4
 155630000    6
 155640000    6
 155650000    3
 155660000    4
 155670000    5
 155680000    2
 155690000    4
 155700000    6
 155710000    2
 155720000    4
 155730000    5
 155740000    5
 155750000    4
 155760000    5
 155770000    4
 155780000    5
 155790000   21
 155800000    7
 155810000    6
 155820000    3
 155830000    3
 155840000    4
 155850000    7
 155860000    3
 155870000    3
 155880000    3
 155890000    3
 155900000    4
 155910000    3
 155920000    4
 155930000    2
 155940000    3
 155950000    3
 155960000    3
 155970000    5
 155980000    5
 155990000    3
 156000000    9
 156010000    4
 156020000    4
 156030000    3
 156040000    3
 156050000    3
 156060000    4
 156070000    5
 156080000   18
 156090000   20
 156100000   17
 156110000   17
 156120000   13
 156130000   21
 156140000   17
 156150000   16
 156160000   12
 156170000    3
 156180000    5
 156190000    4
 156200000    2
 156210000    7
 156220000    6
 156230000    7
 156240000    4
 156250000    5
 156260000    2
 156270000    2
 156280000    3
 156290000    4
 156300000    5
 156310000    3
 156320000    4
 156330000    4
 156340000    3
 156350000    4
 156360000    3
 156370000    3
 156380000    5
 156390000    9
 156400000    4
 156410000    4
 156420000    3
 156430000    3
 156440000    3
 156450000    3
 156460000    4
 156470000    4
 156480000    3
 156490000    4
 156500000    3
 156510000    4
 156520000    3
 156530000    4
 156540000    4
 156550000    6
 156560000    4
 156570000    4
 156580000    2
 156590000    4
 156600000    5
 156610000    2
 156620000    4
 156630000    5
 156640000    4
 156650000    4
 156660000    3
 156670000    3
 156680000    2
 156690000    3
 156700000    3
 156710000    4
 156720000    3
 156730000    3
 156740000    9
 156750000   11
 156760000   17
 156770000   14
 156780000    4
 156790000    4
 156800000    4
 156810000    4
 156820000    4
 156830000    5
 156840000    4
 156850000    5
 156860000    4
 156870000    3
 156880000    3
 156890000    4
 156900000    3
 156910000    3
 156920000    3
 156930000   12
 156940000    3
 156950000    4
 156960000    4
 156970000    2
 156980000    4
 156990000    4
 157000000    4
 157010000    3
 157020000    3
 157030000    5
 157040000    5
 157050000    5
 157060000    6
 157070000   16
 157080000   11
 157090000    8
 157100000    3
 157110000    4
 157120000    5
 157130000    5
 157140000    3
 157150000    4
 157160000    3
 157170000    3
 157180000    6
 157190000    4
 157200000    5
 157210000    4
 157220000    4
 157230000    3
 157240000    4
 157250000    5
 157260000    6
 157270000    5
 157280000    3
 157290000    6
 157300000    5
 157310000    3
 157320000    5
 157330000    5
 157340000    4
 157350000    5
 157360000    2
 157370000    5
 157380000    3
 157390000    6
 157400000    3
 157410000    4
 157420000    5
 157430000    8
 157440000    4
 157450000   18
 157460000   20
 157470000   20
 157480000   14
 157490000   11
 157500000    4
 157510000    4
 157520000    4
 157530000    3
 157540000    4
 157550000    2
 157560000    3
 157570000    3
 157580000    5
 157590000    3
 157600000    4
 157610000    3
 157620000    4
 157630000    6
 157640000    4
 157650000    4
 157660000    4
 157670000    7
 157680000    6
 157690000    3
 157700000    5
 157710000    4
 157720000    3
 157730000    3
 157740000    3
 157750000    4
 157760000    4
 157770000    4
 157780000    4
 157790000    3
 157800000    4
 157810000    3
 157820000    3
 157830000    2
 157840000    3
 157850000    3
 157860000    4
 157870000    4
 157880000    4
 157890000    3
 157900000    4
 157910000    4
 157920000    4
 157930000    8
 157940000    5
 157950000    6
 157960000    5
 157970000   11
 157980000    5
 157990000    3
 158000000    5
 158010000    3
 158020000    4
 158030000    4
 158040000    3
 158050000    5
 158060000    4
 158070000    3
 158080000    3
 158090000    3
 158100000    3
 158110000    3
 158120000    3
 158130000    3
 158140000    3
 158150000    2
 158160000    3
 158170000    3
 158180000    4
 158190000    3
 158200000    2
 158210000    2
 158220000    3
 158230000    2
 158240000    3
 158250000    3
 158260000    2
 158270000    3
 158280000    3
 158290000    3
 158300000    3
 158310000    3
 158320000    4
 158330000    3
 158340000    4
 158350000    4
 158360000    3
 158370000    3
 158380000    5
 158390000    2
 158400000    4
 158410000    4
 158420000    5
 158430000    4
 158440000   12
 158450000   12
 158460000    3
 158470000    3
 158480000    2
 158490000    3
 158500000    4
 158510000    3
 158520000    4
 158530000    5
 158540000    2
 158550000    3
 158560000    3
 158570000    3
 158580000    3
 158590000    3
 158600000    3
 158610000    3
 158620000    4
 158630000    5
 158640000    3
 158650000    4
 158660000    2
 158670000    3
 158680000    3
 158690000    4
 158700000    3
 158710000    4
 158720000    5
 158730000    2
 158740000    3
 158750000   14
 158760000   17
 158770000   19
 158780000   16
 158790000   18
 158800000   16
 158810000   22
 158820000   21
 158830000   18
 158840000   25
 158850000   20
 158860000   20
 158870000   19
 158880000   23
 158890000   21
 158900000   21
 158910000   19
 158920000   15
 158930000   18
 158940000   18
 158950000    4
 158960000    5
 158970000   14
 158980000   12
 158990000   12
 159000000   15
 159010000   13
 159020000   12
 159030000   18
 159040000   16
 159050000   15
 159060000   19
 159070000   24
 159080000   18
 159090000   14
 159100000   19
 159110000   19
 159120000   13
 159130000    4
 159140000    2
 159150000    5
 159160000    4
 159170000    5
 159180000    4
 159190000    5
 159200000    2
 159210000    3
 159220000    3
 159230000    4
 159240000    4
 159250000    3
 159260000    3
 159270000    3
 159280000    3
 159290000    3
 159300000    3
 159310000    3
 159320000    5
 159330000    5
 159340000    4
 159350000    4
 159360000    3
 159370000    4
 159380000    2
 159390000    2
 159400000    5
 159410000    4
 159420000    3
 159430000    3
 159440000    4
 159450000    4
 159460000    5
 159470000    2
 159480000    3
 159490000    7
 159500000    4
 159510000    2
 159520000    4
 159530000    3
 159540000    3
 159550000    1
 159560000    2
 159570000    3
 159580000    3
 159590000    2
 159600000    6
 159610000    4
 159620000    3
 159630000    4
 159640000    4
 159650000    3
 159660000    5
 159670000    3
 159680000    9
 159690000   17
 159700000   14
 159710000    8
 159720000   17
 159730000   15
 159740000    9
 159750000   19
 159760000   20
 159770000   19
 159780000   19
 159790000   17
 159800000   10
 159810000    6
 159820000    5
 159830000    4
 159840000    3
 159850000    2
 159860000    4
 159870000    4
 159880000    3
 159890000    4
 159900000    5
 159910000    3
 159920000    4
 159930000    3
 159940000    6
 159950000    4
 159960000    2
 159970000    8
 159980000    4
 159990000    4
 160000000    4
 160010000    3
 160020000    3
 160030000    3
 160040000    3
 160050000    3
 160060000    3
 160070000    3
 160080000    4
 160090000    4
 160100000    4
 160110000    3
 160120000    4
 160130000    3
 160140000    3
 160150000    3
 160160000    5
 160170000    3
 160180000    4
 160190000    5
 160200000    3
 160210000    5
 160220000    7
 160230000    7
 160240000    3
 160250000    5
 160260000   11
 160270000   21
 160280000    3
 160290000    3
 160300000    4
 160310000    5
 160320000    5
 160330000    5
 160340000    3
 160350000   16
 160360000   17
 160370000   15
 160380000   14
 160390000    5
 160400000    4
 160410000    4
 160420000    3
 160430000    4
 160440000    3
 160450000    5
 160460000    5
 160470000    7
 160480000    9
 160490000    8
 160500000    7
 160510000    5
 160520000    5
 160530000    4
 160540000   18
 160550000    4
 160560000    4
 160570000    8
 160580000    7
 160590000    7
 160600000    4
 160610000    5
 160620000    4
 160630000    3
 160640000    5
 160650000    5
 160660000    4
 160670000    5
 160680000    6
 160690000    4
 160700000    6
 160710000    3
 160720000    3
 160730000    4
 160740000    5
 160750000    5
 160760000    4
 160770000    4
 160780000    4
 160790000    3
 160800000    3
 160810000    2
 160820000    3
 160830000    3
 160840000    3
 160850000    7
 160860000    4
 160870000    3
 160880000    3
 160890000    3
 160900000    3
 160910000    5
 160920000    4
 160930000    5
 160940000    4
 160950000    5
 160960000    5
 160970000    3
 160980000    5
 160990000   19
 161000000   11
 161010000    6
 161020000    3
 161030000    3
 161040000    3
 161050000    3
 161060000    3
 161070000    4
 161080000    3
 161090000    2
 161100000    4
 161110000    5
 161120000    6
 161130000    4
 161140000    5
 161150000    9
 161160000    5
 161170000    4
 161180000    5
 161190000    5
 161200000    3
 161210000    5
 161220000    4
 161230000    4
 161240000   19
 161250000   19
 161260000   13
 161270000   19
 161280000    6
 161290000   17
 161300000   15
 161310000   16
 161320000   16
 161330000   17
 161340000   19
 161350000   20
 161360000   22
 161370000   23
 161380000   23
 161390000   18
 161400000   22
 161410000   13
 161420000    3
 161430000    4
 161440000    4
 161450000    4
 161460000    5
 161470000    4
 161480000    5
 161490000    4
 161500000    4
 161510000    4
 161520000    3
 161530000    3
 161540000   13
 161550000   18
 161560000   21
 161570000   13
 161580000   22
 161590000   19
 161600000   17
 161610000   17
 161620000   15
 161630000   22
 161640000   19
 161650000   19
 161660000   17
 161670000   19
 161680000   18
 161690000   23
 161700000   23
 161710000   22
 161720000   16
 161730000   16
 161740000   16
 161750000   20
 161760000   10
 161770000    3
 161780000    3
 161790000    5
 161800000    3
 161810000    4
 161820000    2
 161830000    4
 161840000   14
 161850000   13
 161860000   11
 161870000   12
 161880000    8
 161890000    9
 161900000    7
 161910000    4
 161920000    6
 161930000    3
 161940000    3
 161950000    7
 161960000    7
 161970000    3
 161980000    4
 161990000    3
 162000000    3
 162010000    3
 162020000    4
 162030000    2
 162040000    2
 162050000    4
 162060000    3
 162070000    3
 162080000    4
 162090000    3
 162100000    4
 162110000    3
 162120000    3
 162130000    5
 162140000    3
 162150000    4
 162160000    9
 162170000   14
 162180000   17
 162190000   11
 162200000   12
 162210000   20
 162220000   19
 162230000   14
 162240000    6
 162250000    7
 162260000    2
 162270000    2
 162280000    4
 162290000    4
 162300000    4
 162310000    5
 162320000    3
 162330000    3
 162340000    3
 162350000    3
 162360000    2
 162370000    3
 162380000    4
 162390000    3
 162400000    7
 162410000   14
 162420000    6
 162430000    4
 162440000    4
 162450000    3
 162460000    5
 162470000    5
 162480000    3
 162490000    3
 162500000    3
 162510000    7
 162520000    5
 162530000    5
 162540000    5
 162550000    5
 162560000    2
 162570000    3
 162580000    4
 162590000    3
 162600000    5
 162610000    4
 162620000    4
 162630000    4
 162640000    3
 162650000    4
 162660000    4
 162670000    4
 162680000    8
 162690000    3
 162700000    4
 162710000    4
 162720000    4
 162730000    3
 162740000    3
 162750000    9
 162760000    3
 162770000    7
 162780000    3
 162790000    7
 162800000    2
 162810000    4
 162820000    3
 162830000    3
 162840000    4
 162850000    5
 162860000    5
 162870000    4
 162880000    7
 162890000    4
 162900000    5
 162910000    5
 162920000    7
 162930000    4
 162940000    3
 162950000    4
 162960000    4
 162970000    2
 162980000    7
 162990000    4
 163000000    5
 163010000    4
 163020000    4
 163030000    5
 163040000    7
 163050000    5
 163060000    3
 163070000    4
 163080000    5
 163090000    3
 163100000    7
 163110000   14
 163120000    4
 163130000    5
 163140000    7
 163150000    5
 163160000    4
 163170000    5
 163180000    5
 163190000    5
 163200000    5
 163210000    4
 163220000    3
 163230000    4
 163240000    2
 163250000    4
 163260000    4
 163270000    3
 163280000    3
 163290000    4
 163300000    7
 163310000    5
 163320000    5
 163330000    6
 163340000    5
 163350000    4
 163360000    7
 163370000    4
 163380000    4
 163390000    4
 163400000    3
 163410000    4
 163420000    4
 163430000    4
 163440000    2
 163450000    3
 163460000    3
 163470000    3
 163480000    5
 163490000    4
 163500000    3
 163510000    2
 163520000    4
 163530000    3
 163540000    4
 163550000    3
 163560000    3
 163570000    3
 163580000    4
 163590000    3
 163600000    4
 163610000    4
 163620000    4
 163630000    4
 163640000    3
 163650000    5
 163660000    3
 163670000    3
 163680000   10
 163690000   15
 163700000    8
 163710000   11
 163720000    3
 163730000    6
 163740000   16
 163750000   18
 163760000   12
 163770000    4
 163780000    3
 163790000    2
 163800000    4
 163810000    3
 163820000    2
 163830000    3
 163840000    3
 163850000    3
 163860000    3
 163870000    3
 163880000    3
 163890000    3
 163900000    2
 163910000    3
 163920000    5
 163930000    3
 163940000    5
 163950000    5
 163960000    4
 163970000    4
 163980000    3
 163990000    4
 164000000    3
 164010000    3
 164020000    3
 164030000    3
 164040000    2
 164050000    2
 164060000    3
 164070000    4
 164080000    3
 164090000    2
 164100000    3
 164110000    2
 164120000    3
 164130000    4
 164140000    3
 164150000    3
 164160000    5
 164170000    4
 164180000    3
 164190000    3
 164200000    4
 164210000    3
 164220000    3
 164230000    3
 164240000    4
 164250000    3
 164260000    3
 164270000    3
 164280000    4
 164290000    5
 164300000    3
 164310000    3
 164320000    5
 164330000    4
 164340000    5
 164350000    6
 164360000    4
 164370000    4
 164380000    4
 164390000    6
 164400000    5
 164410000    8
 164420000    7
 164430000    3
 164440000    4
 164450000    5
 164460000    5
 164470000    2
 164480000    3
 164490000    4
 164500000    3
 164510000    4
 164520000    3
 164530000    3
 164540000    3
 164550000    3
 164560000    3
 164570000    3
 164580000    3
 164590000    4
 164600000    4
 164610000    4
 164620000    3
 164630000    7
 164640000    5
 164650000    4
 164660000    4
 164670000    5
 164680000    4
 164690000    5
 164700000    4
 164710000    5
 164720000    7
 164730000    5
 164740000    5
 164750000    5
 164760000    9
 164770000    4
 164780000    3
 164790000    3
 164800000    5
 164810000    4
 164820000    3
 164830000    4
 164840000    2
 164850000    5
 164860000    5
 164870000    3
 164880000    3
 164890000    2
 164900000    3
 164910000    4
 164920000    3
 164930000    3
 164940000    3
 164950000    3
 164960000    2
 164970000    2
 164980000    2
 164990000    3
 165000000    3
 165010000    3
 165020000    5
 165030000    5
 165040000    5
 165050000    4
 165060000    4
 165070000    4
 165080000    4
 165090000    4
 165100000    5
 165110000    4
 165120000    5
 165130000    4
 165140000    8
 165150000   20
 165160000   21
 165170000   19
 165180000    5
 165190000    4
 165200000    4
 165210000    3
 165220000    3
 165230000    5
 165240000    5
 165250000    3
 165260000    4
 165270000    5
 165280000    5
 165290000    6
 165300000    5
 165310000    5
 165320000    4
 165330000    4
 165340000    4
 165350000    4
 165360000    5
 165370000    4
 165380000    3
 165390000    3
 165400000    5
 165410000    3
 165420000    4
 165430000    2
 165440000    4
 165450000    3
 165460000    4
 165470000    2
 165480000    3
 165490000    4
 165500000    4
 165510000    4
 165520000    3
 165530000    4
 165540000    4
 165550000    7
 165560000    3
 165570000    3
 165580000    4
 165590000    4
 165600000    4
 165610000    2
 165620000    3
 165630000    4
 165640000    5
 165650000    5
 165660000    4
 165670000    4
 165680000    3
 165690000    4
 165700000    3
 165710000    2
 165720000    4
 165730000    3
 165740000    4
 165750000    4
 165760000    3
 165770000    3
 165780000    5
 165790000    8
 165800000    4
 165810000    3
 165820000    5
 165830000    5
 165840000    7
 165850000    5
 165860000    5
 165870000    4
 165880000    3
 165890000    3
 165900000    3
 165910000    3
 165920000    3
 165930000    3
 165940000    3
 165950000    4
 165960000    4
 165970000    5
 165980000    4
 165990000    5
 166000000    4
 166010000    2
 166020000    4
 166030000    4
 166040000    4
 166050000    2
 166060000    3
 166070000    3
 166080000    4
 166090000    5
 166100000    5
 166110000    3
 166120000    2
 166130000    5
 166140000    3
 166150000    3
 166160000    3
 166170000    3
 166180000    4
 166190000    3
 166200000    3
 166210000    2
 166220000    3
 166230000    2
 166240000    2
 166250000    4
 166260000    3
 166270000    5
 166280000    4
 166290000    2
 166300000    2
 166310000    3
 166320000    3
 166330000    6
 166340000    4
 166350000    3
 166360000    4
 166370000    4
 166380000    3
 166390000    5
 166400000    3
 166410000    2
 166420000    4
 166430000    4
 166440000    4
 166450000    3
 166460000    5
 166470000    3
 166480000    4
 166490000    3
 166500000    3
 166510000    3
 166520000    8
 166530000    4
 166540000    2
 166550000    4
 166560000    4
 166570000    3
 166580000    3
 166590000    3
 166600000    5
 166610000    3
 166620000    4
 166630000    4
 166640000    4
 166650000    3
 166660000    2
 166670000    6
 166680000    4
 166690000    5
 166700000    3
 166710000    9
 166720000   18
 166730000   20
 166740000   16
 166750000   15
 166760000   14
 166770000   19
 166780000   22
 166790000   18
 166800000    5
 166810000    5
 166820000    3
 166830000    6
 166840000    5
 166850000    3
 166860000    2
 166870000    4
 166880000    3
 166890000    5
 166900000    4
 166910000    3
 166920000    3
 166930000    4
 166940000    3
 166950000    3
 166960000    4
 166970000    3
 166980000    3
 166990000    4
 167000000    4
 167010000    3
 167020000    3
 167030000    3
 167040000    5
 167050000    3
 167060000    3
 167070000    3
 167080000    3
 167090000    3
 167100000    2
 167110000    3
 167120000    3
 167130000    3
 167140000    3
 167150000    3
 167160000    3
 167170000    2
 167180000    3
 167190000    3
 167200000    4
 167210000    3
 167220000    3
 167230000    2
 167240000    3
 167250000    3
 167260000    3
 167270000    4
 167280000   13
 167290000    7
 167300000   10
 167310000    4
 167320000    4
 167330000    3
 167340000    4
 167350000    5
 167360000    4
 167370000    2
 167380000    4
 167390000    2
 167400000    4
 167410000    5
 167420000    3
 167430000   16
 167440000    9
 167450000    3
 167460000    3
 167470000    3
 167480000    3
 167490000    3
 167500000    4
 167510000    3
 167520000    3
 167530000    3
 167540000    3
 167550000    3
 167560000    2
 167570000    2
 167580000    4
 167590000    1
 167600000    3
 167610000    3
 167620000    3
 167630000    2
 167640000    2
 167650000    3
 167660000    3
 167670000    3
 167680000    3
 167690000    3
 167700000    3
 167710000    5
 167720000    3
 167730000    2
 167740000    2
 167750000    3
 167760000    3
 167770000    4
 167780000    2
 167790000    4
 167800000    3
 167810000    3
 167820000    3
 167830000    2
 167840000    3
 167850000    3
 167860000    3
 167870000    3
 167880000    3
 167890000    2
 167900000    3
 167910000    3
 167920000    3
 167930000    2
 167940000    3
 167950000    3
 167960000    3
 167970000    3
 167980000    3
 167990000    3
 168000000    2
 168010000    3
 168020000    4
 168030000    4
 168040000    4
 168050000    2
 168060000    3
 168070000    3
 168080000    3
 168090000    6
 168100000    3
 168110000    8
 168120000    7
 168130000    3
 168140000    3
 168150000    3
 168160000    3
 168170000    3
 168180000    2
 168190000    4
 168200000    3
 168210000    4
 168220000    5
 168230000    3
 168240000    4
 168250000    3
 168260000    3
 168270000    1
 168280000    3
 168290000    4
 168300000    3
 168310000    4
 168320000    2
 168330000    2
 168340000    4
 168350000    4
 168360000    4
 168370000    3
 168380000   10
 168390000    6
 168400000    2
 168410000    1
 168420000    4
 168430000    3
 168440000    4
 168450000    3
 168460000    3
 168470000    4
 168480000    3
 168490000    3
 168500000    3
 168510000    2
 168520000    3
 168530000    4
 168540000    3
 168550000    3
 168560000    3
 168570000    2
 168580000    2
 168590000    4
 168600000    4
 168610000    3
 168620000    3
 168630000    3
 168640000    4
 168650000    3
 168660000    4
 168670000    4
 168680000    4
 168690000    3
 168700000    3
 168710000    3
 168720000    3
 168730000    3
 168740000    2
 168750000    3
 168760000    3
 168770000    3
 168780000    4
 168790000    3
 168800000    2
 168810000    3
 168820000    4
 168830000    4
 168840000    2
 168850000    4
 168860000    2
 168870000    4
 168880000    4
 168890000    9
 168900000    4
 168910000    4
 168920000    4
 168930000    4
 168940000    3
 168950000    4
 168960000    5
 168970000    4
 168980000    5
 168990000    4
 169000000    3
 169010000    6
 169020000    3
 169030000    5
 169040000    5
 169050000    3
 169060000    5
 169070000    3
 169080000    3
 169090000    4
 169100000    4
 169110000    3
 169120000    3
 169130000    2
 169140000    3
 169150000    3
 169160000    3
 169170000    3
 169180000    5
 169190000    3
 169200000    3
 169210000    3
 169220000    2
 169230000    3
 169240000    4
 169250000    5
 169260000    5
 169270000    3
 169280000    4
 169290000    3
 169300000    3
 169310000    6
 169320000    5
 169330000    4
 169340000    4
 169350000    3
 169360000    3
 169370000    3
 169380000    3
 169390000    4
 169400000    3
 169410000    5
 169420000    3
 169430000    3
 169440000    2
 169450000    3
 169460000    3
 169470000    2
 169480000    3
 169490000    3
 169500000    3
 169510000    2
 169520000    4
 169530000    3
 169540000    3
 169550000    3
 169560000    4
 169570000    5
 169580000    4
 169590000    4
 169600000    3
 169610000    7
 169620000    6
 169630000    6
 169640000    3
 169650000    3
 169660000    3
 169670000    3
 169680000    5
 169690000    2
 169700000    4
 169710000    3
 169720000    3
 169730000    3
 169740000    3
 169750000    3
 169760000    3
 169770000    3
 169780000    2
 169790000    4
 169800000    1
 169810000    3
 169820000    3
 169830000    3
 169840000    3
 169850000    3
 169860000    3
 169870000    4
 169880000    4
 169890000    3
 169900000    2
 169910000    2
 169920000    6
 169930000    3
 169940000    3
 169950000    4
 169960000    3
 169970000    3
 169980000    3
 169990000    4
 170000000    3
 170010000    4
 170020000    3
 170030000    3
 170040000    4
 170050000    3
 170060000    3
 170070000    3
 170080000    4
 170090000    3
 170100000    3
 170110000    3
 170120000    6
 170130000    3
 170140000    1
 170150000    3
 170160000    3
 170170000    3
 170180000    2
 170190000    4
 170200000   19
 170210000    4
 170220000    2
 170230000    2
 170240000    3
 170250000    5
 170260000    8
 170270000    5
 170280000    3
 170290000    3
 170300000    2
 170310000    3
 170320000    5
 170330000    2
 170340000    3
 170350000    3
 170360000    3
 170370000    3
 170380000    3
 170390000   17
 170400000   14
 170410000   16
 170420000   13
 170430000   13
 170440000   13
 170450000   13
 170460000    2
 170470000    5
 170480000    5
 170490000    3
 170500000    5
 170510000    4
 170520000    3
 170530000    3
 170540000    5
 170550000    3
 170560000    3
 170570000    4
 170580000    5
 170590000    3
 170600000    3
 170610000    4
 170620000    3
 170630000    4
 170640000    4
 170650000    5
 170660000    4
 170670000    5
 170680000    3
 170690000    2
 170700000    5
 170710000    3
 170720000    4
 170730000    3
 170740000    4
 170750000    3
 170760000    2
 170770000    4
 170780000    4
 170790000    2
 170800000   10
 170810000    3
 170820000    8
 170830000    8
 170840000    5
 170850000    4
 170860000    5
 170870000    4
 170880000    2
 170890000    3
 170900000    3
 170910000    3
 170920000    3
 170930000    3
 170940000    5
 170950000    3
 170960000    5
 170970000    3
 170980000    3
 170990000    3
 171000000    3
 171010000    3
 171020000    4
 171030000    7
 171040000    4
 171050000    3
 171060000    3
 171070000    4
 171080000    3
 171090000    3
 171100000    4
 171110000    3
 171120000   11
 171130000   19
 171140000   16
 171150000   18
 171160000   17
 171170000   13
 171180000   20
 171190000   12
 171200000   15
 171210000   12
 171220000   12
 171230000   12
 171240000   14
 171250000   14
 171260000    6
 171270000    4
 171280000    5
 171290000    3
 171300000    5
 171310000    4
 171320000    4
 171330000    3
 171340000    3
 171350000    4
 171360000    6
 171370000    3
 171380000    5
 171390000    3
 171400000    4
 171410000    4
 171420000    5
 171430000    3
 171440000    2
 171450000    3
 171460000    4
 171470000    4
 171480000    4
 171490000    3
 171500000    4
 171510000    4
 171520000    4
 171530000    7
 171540000    2
 171550000    2
 171560000    3
 171570000    3
 171580000    3
 171590000    4
 171600000    4
 171610000    3
 171620000    4
 171630000    2
 171640000    4
 171650000    2
 171660000    3
 171670000    3
 171680000    4
 171690000    7
 171700000    4
 171710000    5
 171720000    5
 171730000    4
 171740000    4
 171750000    7
 171760000    2
 171770000    2
 171780000    3
 171790000    4
 171800000    3
 171810000    5
 171820000    3
 171830000    3
 171840000    4
 171850000    4
 171860000    3
 171870000    4
 171880000    3
 171890000    4
 171900000    3
 171910000    3
 171920000    3
 171930000    2
 171940000    3
 171950000    3
 171960000    4
 171970000    3
 171980000    3
 171990000    3
 172000000    2
 172010000    4
 172020000    2
 172030000    3
 172040000    4
 172050000    3
 172060000    2
 172070000    4
 172080000    2
 172090000    3
 172100000    5
 172110000    5
 172120000    4
 172130000    2
 172140000    4
 172150000    5
 172160000    5
 172170000    3
 172180000    5
 172190000    5
 172200000    7
 172210000    4
 172220000    4
 172230000    3
 172240000    3
 172250000    4
 172260000    5
 172270000    4
 172280000    4
 172290000    7
 172300000    3
 172310000    4
 172320000    3
 172330000    3
 172340000    3
 172350000    4
 172360000    4
 172370000    4
 172380000    4
 172390000    4
 172400000    7
 172410000    4
 172420000    5
 172430000    4
 172440000    4
 172450000    3
 172460000    3
 172470000    4
 172480000    6
 172490000    5
 172500000    4
 172510000    4
 172520000    3
 172530000    5
 172540000    3
 172550000    4
 172560000    4
 172570000    4
 172580000    3
 172590000    3
 172600000    7
 172610000    3
 172620000    3
 172630000    4
 172640000    4
 172650000    5
 172660000    5
 172670000    2
 172680000    3
 172690000    4
 172700000    1
 172710000    4
 172720000    4
 172730000    2
 172740000    5
 172750000    4
 172760000    3
 172770000    7
 172780000    4
 172790000    3
 172800000    3
 172810000    3
 172820000    4
 172830000    2
 172840000    2
 172850000    5
 172860000    3
 172870000    4
 172880000    3
 172890000    3
 172900000    5
 172910000    3
 172920000    4
 172930000    3
 172940000    6
 172950000    4
 172960000   15
 172970000    7
 172980000    6
 172990000    3
 173000000    3
 173010000    2
 173020000    4
 173030000    3
 173040000    3
 173050000    5
 173060000    4
 173070000    5
 173080000    5
 173090000    4
 173100000    3
 173110000    5
 173120000    5
 173130000    5
 173140000    5
 173150000    5
 173160000    3
 173170000    3
 173180000    3
 173190000    5
 173200000    2
 173210000    4
 173220000    5
 173230000    5
 173240000    4
 173250000    5
 173260000    4
 173270000    4
 173280000    7
 173290000    5
 173300000    6
 173310000    5
 173320000    3
 173330000    3
 173340000    3
 173350000    4
 173360000   12
 173370000   21
 173380000   21
 173390000   15
 173400000   20
 173410000   26
 173420000   25
 173430000   25
 173440000   22
 173450000   23
 173460000   25
 173470000   20
 173480000   21
 173490000   20
 173500000   20
 173510000    5
 173520000    6
 173530000    5
 173540000    5
 173550000    5
 173560000    4
 173570000    3
 173580000    3
 173590000    3
 173600000    5
 173610000    4
 173620000    3
 173630000    5
 173640000    3
 173650000    3
 173660000    4
 173670000    2
 173680000    7
 173690000    4
 173700000    4
 173710000    5
 173720000    5
 173730000    4
 173740000    5
 173750000    4
 173760000    3
 173770000    2
 173780000    4
 173790000    9
 173800000    3
 173810000    3
 173820000    4
 173830000    3
 173840000    4
 173850000    4
 173860000    2
 173870000    4
 173880000    4
 173890000    4
 173900000    3
 173910000    4
 173920000    4
 173930000    4
 173940000    7
 173950000    3
 173960000    3
 173970000    4
 173980000    3
 173990000    2
 174000000    3
 174010000    2
 174020000    5
 174030000    3
 174040000    4
 174050000    3
 174060000    4
 174070000    3
 174080000    2
 174090000    5
 174100000    3
 174110000    5
 174120000    3
 174130000    3
 174140000    3
 174150000    4
 174160000    4
 174170000    5
 174180000    4
 174190000    5
 174200000    4
 174210000    5
 174220000    3
 174230000    3
 174240000    3
 174250000    3
 174260000    3
 174270000    4
 174280000    3
 174290000    3
 174300000    3
 174310000    3
 174320000    3
 174330000    3
 174340000    3
 174350000    3
 174360000    5
 174370000    3
 174380000    4
 174390000    3
 174400000    3
 174410000    2
 174420000    4
 174430000    5
 174440000    4
 174450000    5
 174460000   16
 174470000    5
 174480000    5
 174490000    4
 174500000    5
 174510000    8
 174520000    6
 174530000    6
 174540000    3
 174550000    4
 174560000    4
 174570000    5
 174580000    5
 174590000    4
 174600000    2
 174610000    3
 174620000    4
 174630000    4
 174640000    3
 174650000    4
 174660000    6
 174670000    5
 174680000    5
 174690000    3
 174700000    3
 174710000    3
 174720000    3
 174730000    3
 174740000    4
 174750000    3
 174760000    3
 174770000    4
 174780000    4
 174790000    3
 174800000    3
 174810000    4
 174820000    2
 174830000    3
 174840000    5
 174850000    2
 174860000    7
 174870000    5
 174880000    7
 174890000    9
 174900000    4
 174910000    4
 174920000    3
 174930000    5
 174940000    5
 174950000    6
 174960000   19
 174970000   20
 174980000   14
 174990000   21
 175000000   16
 175010000   13
 175020000   18
 175030000   18
 175040000   16
 175050000   21
 175060000   12
 175070000   17
 175080000   15
 175090000    4
 175100000    4
 175110000    4
 175120000    7
 175130000   15
 175140000    5
 175150000    4
 175160000    5
 175170000    3
 175180000    2
 175190000    4
 175200000    5
 175210000    5
 175220000    5
 175230000    4
 175240000    3
 175250000    4
 175260000    5
 175270000    3
 175280000    2
 175290000    3
 175300000    4
 175310000    3
 175320000    5
 175330000    3
 175340000    4
 175350000    5
 175360000    5
 175370000    4
 175380000    3
 175390000    3
 175400000    2
 175410000    5
 175420000    3
 175430000    3
 175440000    4
 175450000    3
 175460000    4
 175470000    2
 175480000    3
 175490000    4
 175500000    3
 175510000    5
 175520000    5
 175530000    4
 175540000    3
 175550000    3
 175560000    4
 175570000    3
 175580000    4
 175590000    5
 175600000    4
 175610000    4
 175620000    2
 175630000    3
 175640000    4
 175650000    4
 175660000    3
 175670000    4
 175680000    5
 175690000    4
 175700000    3
 175710000    2
 175720000    4
 175730000    3
 175740000    3
 175750000    3
 175760000    4
 175770000    4
 175780000    3
 175790000    5
 175800000    5
 175810000    2
 175820000    5
 175830000    3
 175840000    2
 175850000    7
 175860000    3
 175870000    3
 175880000    4
 175890000    4
 175900000    3
 175910000    2
 175920000    4
 175930000    4
 175940000    5
 175950000    4
 175960000    4
 175970000    5
 175980000    4
 175990000    5
 176000000    7
 176010000    4
 176020000    4
 176030000    7
 176040000    4
 176050000    8
 176060000    2
 176070000    3
 176080000    3
 176090000    2
 176100000    3
 176110000    3
 176120000    2
 176130000   13
 176140000   12
 176150000    6
 176160000    3
 176170000    2
 176180000    3
 176190000    4
 176200000    4
 176210000    4
 176220000    4
 176230000    5
 176240000    3
 176250000    4
 176260000    4
 176270000    4
 176280000    7
 176290000    5
 176300000    4
 176310000    3
 176320000    5
 176330000    3
 176340000    7
 176350000    7
 176360000    3
 176370000    4
 176380000    4
 176390000    4
 176400000    5
 176410000    4
 176420000    3
 176430000    4
 176440000    3
 176450000    7
 176460000    4
 176470000    4
 176480000    5
 176490000    5
 176500000    5
 176510000    5
 176520000    5
 176530000    5
 176540000    4
 176550000    4
 176560000    5
 176570000    3
 176580000    4
 176590000    7
 176600000   12
 176610000   11
 176620000   13
 176630000    8
 176640000    3
 176650000    3
 176660000    3
 176670000    4
 176680000    4
 176690000    3
 176700000    2
 176710000    4
 176720000    3
 176730000    6
 176740000    4
 176750000    4
 176760000    3
 176770000    3
 176780000    4
 176790000    4
 176800000    3
 176810000    4
 176820000    5
 176830000    5
 176840000    7
 176850000   12
 176860000    7
 176870000    3
 176880000    6
 176890000    4
 176900000    4
 176910000    5
 176920000    6
 176930000    3
 176940000    3
 176950000    4
 176960000    3
 176970000    3
 176980000    5
 176990000    5
 177000000    5
 177010000    3
 177020000    3
 177030000    4
 177040000    3
 177050000    3
 177060000    4
 177070000    2
 177080000    4
 177090000    3
 177100000    4
 177110000    4
 177120000    3
 177130000    4
 177140000    3
 177150000    2
 177160000    2
 177170000    4
 177180000    3
 177190000    2
 177200000    3
 177210000    3
 177220000    2
 177230000    3
 177240000    2
 177250000    3
 177260000    3
 177270000    2
 177280000    4
 177290000    4
 177300000    2
 177310000    2
 177320000    4
 177330000    4
 177340000    4
 177350000    4
 177360000    8
 177370000    4
 177380000    3
 177390000    4
 177400000    5
 177410000    2
 177420000    3
 177430000    2
 177440000    3
 177450000    3
 177460000    2
 177470000    2
 177480000    2
 177490000    4
 177500000    3
 177510000    3
 177520000    3
 177530000    3
 177540000    3
 177550000    4
 177560000    3
 177570000    3
 177580000    3
 177590000    3
 177600000    4
 177610000    3
 177620000    5
 177630000    5
 177640000    3
 177650000    4
 177660000    4
 177670000    2
 177680000    3
 177690000    3
 177700000    3
 177710000    3
 177720000    3
 177730000    3
 177740000    3
 177750000    3
 177760000    3
 177770000    3
 177780000    3
 177790000    3
 177800000   13
 177810000    5
 177820000    5
 177830000    6
 177840000    3
 177850000    5
 177860000    5
 177870000    3
 177880000    4
 177890000    5
 177900000    3
 177910000    7
 177920000    3
 177930000    5
 177940000    5
 177950000    5
 177960000    4
 177970000    5
 177980000    4
 177990000    3
 178000000    3
 178010000    3
 178020000    3
 178030000    3
 178040000    3
 178050000    4
 178060000    4
 178070000    4
 178080000    2
 178090000    3
 178100000    3
 178110000    3
 178120000    4
 178130000    4
 178140000    6
 178150000    4
 178160000    4
 178170000    3
 178180000    3
 178190000    3
 178200000    5
 178210000    4
 178220000    3
 178230000    3
 178240000    3
 178250000    4
 178260000    3
 178270000    3
 178280000    4
 178290000    4
 178300000    3
 178310000    3
 178320000    3
 178330000    3
 178340000    3
 178350000    3
 178360000    3
 178370000    4
 178380000    2
 178390000    3
 178400000    5
 178410000    3
 178420000    4
 178430000    3
 178440000    3
 178450000    3
 178460000    3
 178470000    4
 178480000    2
 178490000    5
 178500000    3
 178510000    4
 178520000    3
 178530000    2
 178540000    4
 178550000    5
 178560000    2
 178570000    3
 178580000    6
 178590000    4
 178600000    4
 178610000    2
 178620000    4
 178630000    2
 178640000    4
 178650000    3
 178660000    3
 178670000    4
 178680000    4
 178690000    3
 178700000    2
 178710000    5
 178720000    5
 178730000    4
 178740000    5
 178750000    3
 178760000    2
 178770000    2
 178780000    3
 178790000    3
 178800000    2
 178810000    3
 178820000    4
 178830000    3
 178840000    3
 178850000    3
 178860000    4
 178870000    3
 178880000    3
 178890000    3
 178900000    3
 178910000    2
 178920000    6
 178930000    4
 178940000    3
 178950000    2
 178960000    3
 178970000    4
 178980000   10
 178990000    5
 179000000    4
 179010000    3
 179020000    3
 179030000    4
 179040000    3
 179050000    3
 179060000    3
 179070000    3
 179080000    4
 179090000    4
 179100000    3
 179110000    3
 179120000    3
 179130000    3
 179140000    3
 179150000    3
 179160000    4
 179170000    3
 179180000    6
 179190000    8
 179200000    2
 179210000    5
 179220000    3
 179230000   13
 179240000   19
 179250000   15
 179260000   19
 179270000   17
 179280000   17
 179290000   19
 179300000   19
 179310000   22
 179320000   25
 179330000   24
 179340000   22
 179350000   19
 179360000    9
 179370000   14
 179380000   22
 179390000   17
 179400000   24
 179410000   17
 179420000   15
 179430000   17
 179440000   16
 179450000   19
 179460000   17
 179470000   19
 179480000   23
 179490000   20
 179500000   24
 179510000   21
 179520000   21
 179530000   19
 179540000    8
 179550000   20
 179560000   20
 179570000   26
 179580000   22
 179590000   19
 179600000   14
 179610000   21
 179620000   15
 179630000   24
 179640000   20
 179650000   17
 179660000   19
 179670000   21
 179680000   19
 179690000   23
 179700000   19
 179710000   20
 179720000    9
 179730000   21
 179740000   19
 179750000   24
 179760000   16
 179770000    9
 179780000    4
 179790000    5
 179800000    8
 179810000    8
 179820000    3
 179830000    7
 179840000    5
 179850000    7
 179860000    7
 179870000   11
 179880000    7
 179890000    4
 179900000    6
 179910000    3
 179920000    5
 179930000    4
 179940000    4
 179950000    5
 179960000    4
 179970000    4
 179980000    3
 179990000    4
 180000000    3
 180010000    5
 180020000    5
 180030000    4
 180040000    4
 180050000    4
 180060000    4
 180070000    4
 180080000    2
 180090000    5
 180100000    4
 180110000    4
 180120000    4
 180130000    3
 180140000    3
 180150000    4
 180160000    3
 180170000    3
 180180000    3
 180190000    2
 180200000    4
 180210000    3
 180220000    4
 180230000    6
 180240000    2
 180250000    3
 180260000    3
 180270000    3
 180280000    3
 180290000    2
 180300000    4
 180310000    3
 180320000    3
 180330000   15
 180340000    3
 180350000    5
 180360000    5
 180370000   10
 180380000   19
 180390000   19
 180400000   20
 180410000   19
 180420000   20
 180430000   20
 180440000   19
 180450000   22
 180460000   22
 180470000   22
 180480000   23
 180490000   22
 180500000   27
 180510000   22
 180520000   21
 180530000   21
 180540000   23
 180550000   15
 180560000   10
 180570000   11
 180580000   16
 180590000   21
 180600000   20
 180610000    5
 180620000    7
 180630000    7
 180640000    5
 180650000    3
 180660000    5
 180670000    4
 180680000    5
 180690000    5
 180700000    4
 180710000    5
 180720000    3
 180730000    4
 180740000    3
 180750000    3
 180760000    4
 180770000    5
 180780000    5
 180790000    3
 180800000    4
 180810000    3
 180820000    5
 180830000    3
 180840000    5
 180850000    3
 180860000    4
 180870000    4
 180880000    2
 180890000    3
 180900000    2
 180910000    3
 180920000    4
 180930000    5
 180940000    5
 180950000    6
 180960000    4
 180970000    2
 180980000    3
 180990000    5
 181000000    4
 181010000    4
 181020000    3
 181030000    4
 181040000    5
 181050000    5
 181060000    3
 181070000    4
 181080000    4
 181090000    4
 181100000    4
 181110000    2
 181120000    3
 181130000    4
 181140000    4
 181150000    2
 181160000    4
 181170000    3
 181180000    3
 181190000    3
 181200000    3
 181210000    4
 181220000    3
 181230000    3
 181240000    5
 181250000    6
 181260000    4
 181270000    3
 181280000    4
 181290000    4
 181300000    5
 181310000    3
 181320000    2
 181330000    4
 181340000    7
 181350000    5
 181360000    2
 181370000    5
 181380000    5
 181390000    4
 181400000    3
 181410000    3
 181420000    4
 181430000    3
 181440000    4
 181450000    3
 181460000    3
 181470000    3
 181480000    4
 181490000    4
 181500000    4
 181510000    3
 181520000    3
 181530000    2
 181540000    3
 181550000    3
 181560000    3
 181570000    4
 181580000    4
 181590000    4
 181600000    2
 181610000    3
 181620000    2
 181630000    2
 181640000    3
 181650000    3
 181660000    4
 181670000    4
 181680000    3
 181690000    5
 181700000    4
 181710000    3
 181720000    7
 181730000    4
 181740000    3
 181750000    5
 181760000    5
 181770000    2
 181780000    4
 181790000    7
 181800000    4
 181810000    4
 181820000    3
 181830000    3
 181840000    5
 181850000    7
 181860000    5
 181870000    3
 181880000    4
 181890000    3
 181900000    5
 181910000    3
 181920000    3
 181930000    5
 181940000    3
 181950000    5
 181960000    5
 181970000    4
 181980000    4
 181990000    3
 182000000    5
 182010000    3
 182020000    4
 182030000    4
 182040000    4
 182050000    5
 182060000    7
 182070000    5
 182080000    3
 182090000    4
 182100000    4
 182110000    4
 182120000    3
 182130000    5
 182140000    4
 182150000    4
 182160000    5
 182170000    6
 182180000    5
 182190000    4
 182200000   10
 182210000    5
 182220000    5
 182230000    3
 182240000    3
 182250000    3
 182260000    5
 182270000    4
 182280000    3
 182290000    2
 182300000    3
 182310000    4
 182320000    4
 182330000    4
 182340000    3
 182350000    5
 182360000    6
 182370000    3
 182380000    4
 182390000    4
 182400000    4
 182410000    4
 182420000    4
 182430000    3
 182440000    2
 182450000    3
 182460000    4
 182470000    2
 182480000    3
 182490000    2
 182500000    3
 182510000    3
 182520000    4
 182530000    3
 182540000    7
 182550000    2
 182560000    3
 182570000    4
 182580000    4
 182590000    5
 182600000    3
 182610000    4
 182620000    4
 182630000    7
 182640000    5
 182650000    6
 182660000    4
 182670000    7
 182680000    5
 182690000    5
 182700000    4
 182710000    5
 182720000    3
 182730000    5
 182740000    4
 182750000    6
 182760000    4
 182770000    4
 182780000    4
 182790000    7
 182800000    3
 182810000    4
 182820000    4
 182830000    3
 182840000    3
 182850000    5
 182860000    3
 182870000    4
 182880000    3
 182890000    2
 182900000    3
 182910000    4
 182920000    4
 182930000    2
 182940000    3
 182950000    4
 182960000    4
 182970000    5
 182980000    4
 182990000    3
 183000000    3
 183010000    5
 183020000    5
 183030000   10
 183040000    5
 183050000    4
 183060000    4
 183070000    7
 183080000   11
 183090000   16
 183100000   20
 183110000   16
 183120000   16
 183130000   16
 183140000   11
 183150000   15
 183160000    3
 183170000    3
 183180000    2
 183190000    5
 183200000    4
 183210000    4
 183220000   11
 183230000   10
 183240000    4
 183250000    5
 183260000    4
 183270000    5
 183280000    9
 183290000    3
 183300000    9
 183310000    2
 183320000    5
 183330000    3
 183340000    2
 183350000    5
 183360000    3
 183370000    3
 183380000    4
 183390000    5
 183400000   11
 183410000    4
 183420000    3
 183430000    3
 183440000    5
 183450000    5
 183460000    4
 183470000    5
 183480000    3
 183490000    3
 183500000    4
 183510000    5
 183520000    4
 183530000    3
 183540000    6
 183550000    7
 183560000    4
 183570000   14
 183580000   18
 183590000    4
 183600000    4
 183610000    3
 183620000    5
 183630000    3
 183640000   14
 183650000   10
 183660000   14
 183670000   16
 183680000   10
 183690000   15
 183700000    6
 183710000    4
 183720000    3
 183730000    5
 183740000    4
 183750000    4
 183760000    4
 183770000    3
 183780000    5
 183790000    6
 183800000    3
 183810000    4
 183820000    4
 183830000    4
 183840000    4
 183850000    6
 183860000    4
 183870000    5
 183880000    3
 183890000    4
 183900000    4
 183910000    4
 183920000    5
 183930000    4
 183940000    4
 183950000    4
 183960000    3
 183970000    3
 183980000    3
 183990000    7
 184000000    6
 184010000    4
 184020000    5
 184030000    4
 184040000    4
 184050000    4
 184060000    4
 184070000    3
 184080000    4
 184090000    4
 184100000    4
 184110000    4
 184120000    4
 184130000    5
 184140000    5
 184150000    2
 184160000    4
 184170000    4
 184180000    5
 184190000    4
 184200000    2
 184210000    4
 184220000    3
 184230000    3
 184240000    4
 184250000    3
 184260000    3
 184270000    3
 184280000    5
 184290000    3
 184300000    3
 184310000    2
 184320000    4
 184330000    2
 184340000    3
 184350000    5
 184360000    5
 184370000    5
 184380000    3
 184390000    5
 184400000    4
 184410000    4
 184420000    3
 184430000    2
 184440000    4
 184450000    5
 184460000    4
 184470000    5
 184480000    4
 184490000    4
 184500000    3
 184510000    4
 184520000    7
 184530000    4
 184540000    3
 184550000    3
 184560000    5
 184570000    4
 184580000    8
 184590000    3
 184600000    5
 184610000    3
 184620000    4
 184630000    2
 184640000    3
 184650000    3
 184660000    3
 184670000    2
 184680000    3
 184690000    3
 184700000    3
 184710000    2
 184720000    2
 184730000    4
 184740000    4
 184750000    3
 184760000    4
 184770000    4
 184780000    4
 184790000    4
 184800000    3
 184810000    9
 184820000    4
 184830000    4
 184840000    5
 184850000    5
 184860000    5
 184870000    4
 184880000    4
 184890000    5
 184900000    5
 184910000    3
 184920000    6
 184930000    4
 184940000    4
 184950000    3
 184960000    6
 184970000    4
 184980000    5
 184990000    5
 185000000    5
 185010000    3
 185020000    4
 185030000    4
 185040000    3
 185050000    4
 185060000    3
 185070000    3
 185080000    5
 185090000    3
 185100000    5
 185110000    3
 185120000    2
 185130000    3
 185140000    3
 185150000    4
 185160000    5
 185170000    4
 185180000    4
 185190000    3
 185200000    3
 185210000    4
 185220000    4
 185230000    4
 185240000    5
 185250000    4
 185260000    7
 185270000    5
 185280000    5
 185290000    5
 185300000   16
 185310000    8
 185320000   19
 185330000   22
 185340000   22
 185350000   22
 185360000   19
 185370000   20
 185380000   19
 185390000   21
 185400000   22
 185410000   23
 185420000   13
 185430000   12
 185440000   26
 185450000   25
 185460000   21
 185470000   25
 185480000   16
 185490000   24
 185500000   26
 185510000   22
 185520000   23
 185530000   21
 185540000   10
 185550000   22
 185560000   18
 185570000    5
 185580000    4
 185590000    3
 185600000    3
 185610000    7
 185620000    4
 185630000    4
 185640000    5
 185650000    5
 185660000    4
 185670000    4
 185680000    4
 185690000    4
 185700000    4
 185710000    5
 185720000    5
 185730000    5
 185740000    4
 185750000    7
 185760000    3
 185770000    4
 185780000    8
 185790000    5
 185800000    3
 185810000    5
 185820000    7
 185830000    3
 185840000    4
 185850000    6
 185860000    5
 185870000    5
 185880000   10
 185890000   17
 185900000   22
 185910000   20
 185920000   19
 185930000   11
 185940000    5
 185950000    5
 185960000    4
 185970000    3
 185980000    6
 185990000    5
 186000000    5
 186010000    2
 186020000    9
 186030000    5
 186040000    3
 186050000    5
 186060000    4
 186070000    4
 186080000    5
 186090000   19
 186100000   20
 186110000   19
 186120000   21
 186130000   20
 186140000   19
 186150000   15
 186160000   17
 186170000    4
 186180000    2
 186190000    4
 186200000    3
 186210000    4
 186220000    5
 186230000    3
 186240000    4
 186250000    5
 186260000    6
 186270000    4
 186280000    5
 186290000    5
 186300000    4
 186310000    5
 186320000    5
 186330000    5
 186340000    3
 186350000    4
 186360000    4
 186370000    7
 186380000    4
 186390000    3
 186400000    3
 186410000    3
 186420000    8
 186430000    4
 186440000    3
 186450000    5
 186460000    3
 186470000    4
 186480000    5
 186490000    4
 186500000    4
 186510000    5
 186520000    3
 186530000    4
 186540000    3
 186550000    4
 186560000    2
 186570000    3
 186580000    3
 186590000    3
 186600000    4
 186610000    3
 186620000    4
 186630000    3
 186640000    5
 186650000    3
 186660000    4
 186670000    4
 186680000    3
 186690000    3
 186700000    3
 186710000    5
 186720000    4
 186730000    7
 186740000    4
 186750000    6
 186760000    5
 186770000    4
 186780000    6
 186790000    6
 186800000    4
 186810000    4
 186820000    3
 186830000    3
 186840000    3
 186850000    4
 186860000    7
 186870000    6
 186880000    4
 186890000    4
 186900000    3
 186910000    7
 186920000    5
 186930000    3
 186940000    4
 186950000    4
 186960000    5
 186970000    4
 186980000    3
 186990000    4
 187000000    4
 187010000    5
 187020000    5
 187030000    4
 187040000    2
 187050000    3
 187060000    5
 187070000    4
 187080000    3
 187090000    4
 187100000    3
 187110000    3
 187120000    3
 187130000    3
 187140000    3
 187150000    3
 187160000    2
 187170000    3
 187180000    3
 187190000    3
 187200000    3
 187210000    4
 187220000    4
 187230000    4
 187240000    3
 187250000    3
 187260000    3
 187270000    3
 187280000    3
 187290000    5
 187300000    4
 187310000    4
 187320000    4
 187330000    4
 187340000    3
 187350000    2
 187360000    3
 187370000    3
 187380000    3
 187390000    2
 187400000    2
 187410000    3
 187420000    3
 187430000    4
 187440000    4
 187450000    4
 187460000    3
 187470000    4
 187480000    4
 187490000    3
 187500000    3
 187510000    3
 187520000    4
 187530000    4
 187540000    3
 187550000    3
 187560000    3
 187570000    3
 187580000    2
 187590000    4
 187600000    3
 187610000    3
 187620000    4
 187630000    4
 187640000    5
 187650000   14
 187660000    6
 187670000    4
 187680000    4
 187690000    3
 187700000    4
 187710000    2
 187720000    4
 187730000    4
 187740000    2
 187750000    4
 187760000    4
 187770000    4
 187780000    4
 187790000    4
 187800000    4
 187810000    2
 187820000    3
 187830000    3
 187840000    5
 187850000    4
 187860000    7
 187870000   12
 187880000   21
 187890000   20
 187900000   26
 187910000   21
 187920000   20
 187930000   19
 187940000   21
 187950000   22
 187960000   26
 187970000   26
 187980000   26
 187990000   23
 188000000   26
 188010000   25
 188020000   22
 188030000   19
 188040000    7
 188050000    6
 188060000    5
 188070000    9
 188080000   13
 188090000    5
 188100000   10
 188110000    6
 188120000    5
 188130000    4
 188140000    3
 188150000    3
 188160000    3
 188170000    3
 188180000    5
 188190000    3
 188200000    5
 188210000    3
 188220000    4
 188230000    3
 188240000    3
 188250000    3
 188260000    3
 188270000    3
 188280000    3
 188290000    4
 188300000    3
 188310000    3
 188320000    4
 188330000    5
 188340000    3
 188350000    4
 188360000    5
 188370000    4
 188380000    4
 188390000    3
 188400000    4
 188410000    4
 188420000    5
 188430000    4
 188440000    3
 188450000    3
 188460000    3
 188470000    4
 188480000    4
 188490000    4
 188500000    5
 188510000    4
 188520000    7
 188530000    4
 188540000    5
 188550000    3
 188560000    5
 188570000    4
 188580000    5
 188590000    4
 188600000    4
 188610000    2
 188620000    3
 188630000    8
 188640000    4
 188650000    3
 188660000    4
 188670000    4
 188680000    4
 188690000    3
 188700000    2
 188710000    3
 188720000    3
 188730000    4
 188740000    5
 188750000    2
 188760000    4
 188770000    3
 188780000    4
 188790000    2
 188800000    4
 188810000    3
 188820000    3
 188830000    3
 188840000    2
 188850000    3
 188860000    4
 188870000    4
 188880000    3
 188890000    4
 188900000    5
 188910000    3
 188920000    4
 188930000    4
 188940000    5
 188950000    5
 188960000    5
 188970000    4
 188980000    4
 188990000    5
 189000000    4
 189010000    5
 189020000    4
 189030000    4
 189040000    2
 189050000    5
 189060000    5
 189070000    5
 189080000    5
 189090000   10
 189100000   22
 189110000   19
 189120000   27
 189130000   24
 189140000   26
 189150000   22
 189160000   21
 189170000   21
 189180000   22
 189190000   21
 189200000   21
 189210000   19
 189220000   19
 189230000   24
 189240000   21
 189250000   15
 189260000   20
 189270000   21
 189280000   20
 189290000   18
 189300000   19
 189310000   19
 189320000   21
 189330000   21
 189340000   19
 189350000   22
 189360000   22
 189370000   21
 189380000   18
 189390000   19
 189400000   23
 189410000   19
 189420000    4
 189430000    3
 189440000    5
 189450000    4
 189460000    5
 189470000    3
 189480000    5
 189490000    4
 189500000    2
 189510000    3
 189520000    5
 189530000    4
 189540000    5
 189550000    4
 189560000    5
 189570000    4
 189580000    7
 189590000    5
 189600000    5
 189610000    5
 189620000    4
 189630000    4
 189640000    5
 189650000    6
 189660000    5
 189670000    7
 189680000    4
 189690000    5
 189700000    4
 189710000    3
 189720000    4
 189730000    3
 189740000    3
 189750000    4
 189760000    4
 189770000    3
 189780000    2
 189790000    3
 189800000    2
 189810000    3
 189820000    3
 189830000    1
 189840000    4
 189850000    3
 189860000    3
 189870000    4
 189880000    3
 189890000    3
 189900000    2
 189910000    3
 189920000    3
 189930000    4
 189940000    4
 189950000    5
 189960000    3
 189970000    3
 189980000    4
 189990000    3
 190000000    3
 190010000    4
 190020000    5
 190030000    3
 190040000    5
 190050000    2
 190060000    5
 190070000    5
 190080000    4
 190090000    6
 190100000   22
 190110000   22
 190120000   21
 190130000   19
 190140000   18
 190150000   16
 190160000   19
 190170000   23
 190180000   19
 190190000   17
 190200000   18
 190210000   20
 190220000   23
 190230000   18
 190240000   15
 190250000   18
 190260000   23
 190270000   19
 190280000   19
 190290000   20
 190300000   16
 190310000   18
 190320000   19
 190330000   14
 190340000   19
 190350000   19
 190360000   14
 190370000   23
 190380000   21
 190390000   22
 190400000   22
 190410000   19
 190420000   19
 190430000   19
 190440000   21
 190450000   14
 190460000   18
 190470000   20
 190480000   16
 190490000   16
 190500000   18
 190510000    8
 190520000    3
 190530000    4
 190540000    3
 190550000    5
 190560000    3
 190570000    5
 190580000    3
 190590000    5
 190600000    5
 190610000    4
 190620000    5
 190630000    3
 190640000    5
 190650000    4
 190660000    4
 190670000    5
 190680000    4
 190690000    4
 190700000    4
 190710000    4
 190720000    3
 190730000    3
 190740000    3
 190750000    4
 190760000    4
 190770000    3
 190780000    3
 190790000    3
 190800000    2
 190810000    3
 190820000    3
 190830000    3
 190840000    4
 190850000    4
 190860000    4
 190870000    3
 190880000    6
 190890000    4
 190900000    6
 190910000    4
 190920000    7
 190930000    7
 190940000   14
 190950000    7
 190960000    7
 190970000    3
 190980000    4
 190990000    3
 191000000    5
 191010000    5
 191020000    7
 191030000    3
 191040000    7
 191050000    5
 191060000    5
 191070000    5
 191080000    6
 191090000   10
 191100000    4
 191110000    5
 191120000    4
 191130000    3
 191140000    4
 191150000    3
 191160000    3
 191170000    3
 191180000    5
 191190000    4
 191200000    4
 191210000    3
 191220000   14
 191230000   16
 191240000    3
 191250000    5
 191260000    5
 191270000    6
 191280000    7
 191290000    4
 191300000    4
 191310000    5
 191320000    7
 191330000    7
 191340000    4
 191350000    3
 191360000    3
 191370000   14
 191380000   16
 191390000   19
 191400000   18
 191410000   24
 191420000   21
 191430000   22
 191440000   24
 191450000   23
 191460000   24
 191470000   14
 191480000   20
 191490000   19
 191500000   21
 191510000   22
 191520000   22
 191530000   22
 191540000   22
 191550000   22
 191560000   23
 191570000   22
 191580000   23
 191590000   24
 191600000   22
 191610000   21
 191620000   23
 191630000   22
 191640000   24
 191650000   22
 191660000   22
 191670000   21
 191680000   18
 191690000   19
 191700000   21
 191710000   13
 191720000   21
 191730000   12
 191740000   12
 191750000   17
 191760000   23
 191770000   23
 191780000   21
 191790000   19
 191800000   19
 191810000   19
 191820000   14
 191830000   11
 191840000   21
 191850000   18
 191860000   15
 191870000    4
 191880000    4
 191890000    4
 191900000    3
 191910000    5
 191920000    5
 191930000    5
 191940000    3
 191950000    9
 191960000    3
 191970000    3
 191980000    5
 191990000    2
 192000000    3
 192010000    4
 192020000    4
 192030000    5
 192040000    4
 192050000    6
 192060000    4
 192070000    4
 192080000    2
 192090000    7
 192100000    3
 192110000    4
 192120000    3
 192130000    3
 192140000    8
 192150000    4
 192160000    4
 192170000    4
 192180000    5
 192190000    5
 192200000    4
 192210000    5
 192220000    3
 192230000    5
 192240000    5
 192250000    2
 192260000    3
 192270000    3
 192280000    5
 192290000    4
 192300000    4
 192310000    2
 192320000    3
 192330000    3
 192340000    3
 192350000    3
 192360000    3
 192370000    3
 192380000    4
 192390000    5
 192400000    3
 192410000    4
 192420000    3
 192430000    3
 192440000    3
 192450000    3
 192460000    3
 192470000    3
 192480000    4
 192490000    3
 192500000    3
 192510000    3
 192520000    3
 192530000    3
 192540000    5
 192550000    3
 192560000    5
 192570000    4
 192580000    4
 192590000    3
 192600000    4
 192610000    3
 192620000    4
 192630000    2
 192640000    3
 192650000    4
 192660000    3
 192670000    4
 192680000    3
 192690000    3
 192700000    3
 192710000    4
 192720000    2
 192730000    3
 192740000    3
 192750000    3
 192760000    4
 192770000    5
 192780000    4
 192790000    4
 192800000    2
 192810000    3
 192820000    3
 192830000    3
 192840000    2
 192850000    4
 192860000    3
 192870000    2
 192880000    3
 192890000    2
 192900000    3
 192910000    2
 192920000    2
 192930000    2
 192940000    2
 192950000    3
 192960000    4
 192970000    4
 192980000    4
 192990000    4
 193000000    3
 193010000    3
 193020000    2
 193030000    3
 193040000    2
 193050000    3
 193060000    3
 193070000    4
 193080000    2
 193090000    4
 193100000    4
 193110000    2
 193120000    4
 193130000    2
 193140000    4
 193150000    3
 193160000    3
 193170000    4
 193180000    2
 193190000    3
 193200000    3
 193210000    3
 193220000    3
 193230000    2
 193240000    3
 193250000    3
 193260000    3
 193270000    3
 193280000    4
 193290000    2
 193300000    3
 193310000    3
 193320000    3
 193330000    5
 193340000   16
 193350000   14
 193360000    7
 193370000    3
 193380000    3
 193390000    2
 193400000    4
 193410000    2
 193420000    2
 193430000    5
 193440000    7
 193450000    5
 193460000    4
 193470000    3
 193480000    3
 193490000    4
 193500000    4
 193510000    4
 193520000    3
 193530000    2
 193540000    3
 193550000    4
 193560000    5
 193570000    3
 193580000    3
 193590000    3
 193600000    8
 193610000   13
 193620000    3
 193630000    3
 193640000    3
 193650000    3
 193660000    3
 193670000    3
 193680000    3
 193690000    2
 193700000    9
 193710000   13
 193720000   18
 193730000   15
 193740000   13
 193750000    3
 193760000    3
 193770000    3
 193780000    4
 193790000    2
 193800000    3
 193810000    5
 193820000    4
 193830000    5
 193840000    6
 193850000    5
 193860000    5
 193870000    7
 193880000    5
 193890000    4
 193900000    6
 193910000    7
 193920000    5
 193930000    3
 193940000    3
 193950000    4
 193960000    4
 193970000    5
 193980000    3
 193990000    4
 194000000    2
 194010000    3
 194020000    3
 194030000    5
 194040000    4
 194050000    3
 194060000    2
 194070000    4
 194080000    4
 194090000    4
 194100000    5
 194110000    5
 194120000    4
 194130000    5
 194140000    5
 194150000    3
 194160000    4
 194170000    4
 194180000    5
 194190000    5
 194200000    4
 194210000    4
 194220000    4
 194230000    4
 194240000    5
 194250000    6
 194260000    3
 194270000    3
 194280000    4
 194290000    4
 194300000   15
 194310000   19
 194320000    9
 194330000   13
 194340000    6
 194350000    3
 194360000    5
 194370000    3
 194380000    4
 194390000    3
 194400000    3
 194410000    4
 194420000    3
 194430000    4
 194440000    2
 194450000    2
 194460000    5
 194470000    4
 194480000    3
 194490000    4
 194500000    4
 194510000    3
 194520000    3
 194530000    5
 194540000    4
 194550000    5
 194560000    2
 194570000    3
 194580000    4
 194590000    5
 194600000    5
 194610000    4
 194620000    3
 194630000    3
 194640000    3
 194650000    3
 194660000    3
 194670000    5
 194680000    3
 194690000    4
 194700000    6
 194710000    3
 194720000    5
 194730000    4
 194740000    4
 194750000    6
 194760000    5
 194770000    4
 194780000    4
 194790000    4
 194800000    5
 194810000    3
 194820000    3
 194830000    4
 194840000    3
 194850000    5
 194860000    4
 194870000    5
 194880000    5
 194890000    5
 194900000    4
 194910000    3
 194920000    4
 194930000    3
 194940000    5
 194950000    3
 194960000    3
 194970000    4
 194980000    4
 194990000    2
 195000000    3
 195010000    2
 195020000    5
 195030000    4
 195040000    5
 195050000    5
 195060000    5
 195070000    3
 195080000    7
 195090000    4
 195100000    4
 195110000    3
 195120000    4
 195130000    5
 195140000    3
 195150000    3
 195160000    4
 195170000    6
 195180000    5
 195190000    3
 195200000    4
 195210000    3
 195220000    3
 195230000    3
 195240000    2
 195250000    4
 195260000    4
 195270000    4
 195280000    3
 195290000    4
 195300000    2
 195310000    3
 195320000    4
 195330000    4
 195340000    3
 195350000    4
 195360000    4
 195370000    5
 195380000    4
 195390000    3
 195400000    4
 195410000    5
 195420000   12
 195430000   15
 195440000    3
 195450000    4
 195460000    4
 195470000    4
 195480000    4
 195490000   14
 195500000    5
 195510000    5
 195520000    5
 195530000    5
 195540000    3
 195550000    5
 195560000    5
 195570000    4
 195580000    3
 195590000    4
 195600000    4
 195610000    4
 195620000    3
 195630000    5
 195640000    3
 195650000    5
 195660000    6
 195670000    4
 195680000    5
 195690000    4
 195700000    3
 195710000    4
 195720000    5
 195730000    5
 195740000    4
 195750000    5
 195760000    4
 195770000    3
 195780000    3
 195790000    4
 195800000    4
 195810000    4
 195820000    3
 195830000    3
 195840000    3
 195850000    3
 195860000    3
 195870000    3
 195880000    4
 195890000    4
 195900000    7
 195910000    4
 195920000    3
 195930000    7
 195940000    2
 195950000    2
 195960000    5
 195970000    4
 195980000    3
 195990000    3
 196000000    4
 196010000    4
 196020000    2
 196030000    4
 196040000    3
 196050000    3
 196060000    4
 196070000    3
 196080000    3
 196090000    3
 196100000    3
 196110000    3
 196120000    4
 196130000    4
 196140000    3
 196150000    2
 196160000    3
 196170000    3
 196180000    5
 196190000    5
 196200000    4
 196210000    4
 196220000    4
 196230000    5
 196240000    4
 196250000   13
 196260000   11
 196270000    8
 196280000    3
 196290000    3
 196300000    3
 196310000    4
 196320000    4
 196330000    4
 196340000    5
 196350000    3
 196360000    4
 196370000    5
 196380000    5
 196390000   16
 196400000   19
 196410000   10
 196420000   22
 196430000   15
 196440000   15
 196450000   17
 196460000   21
 196470000   13
 196480000   18
 196490000    7
 196500000   17
 196510000   15
 196520000   13
 196530000   19
 196540000   16
 196550000   19
 196560000   13
 196570000   22
 196580000   19
 196590000   15
 196600000   21
 196610000   16
 196620000   18
 196630000   16
 196640000   20
 196650000    7
 196660000   10
 196670000   12
 196680000   19
 196690000   20
 196700000   22
 196710000   22
 196720000   15
 196730000   22
 196740000   26
 196750000   19
 196760000   19
 196770000   24
 196780000   26
 196790000   21
 196800000   22
 196810000   24
 196820000   25
 196830000   23
 196840000   25
 196850000   16
 196860000   22
 196870000   22
 196880000   23
 196890000   19
 196900000   21
 196910000   22
 196920000   22
 196930000   18
 196940000   23
 196950000   22
 196960000   19
 196970000   13
 196980000   12
 196990000    5
 197000000    4
 197010000    4
 197020000    4
 197030000    5
 197040000    4
 197050000    5
 197060000    5
 197070000    4
 197080000    3
 197090000    4
 197100000    2
 197110000    4
 197120000    4
 197130000    3
 197140000    3
 197150000    6
 197160000    4
 197170000    5
 197180000    5
 197190000    3
 197200000    5
 197210000    3
 197220000    3
 197230000    3
 197240000    2
 197250000    6
 197260000    3
 197270000    5
 197280000    4
 197290000    3
 197300000    6
 197310000    3
 197320000    3
 197330000    4
 197340000    3
 197350000    3
 197360000    3
 197370000    3
 197380000    4
 197390000    3
 197400000    4
 197410000   13
 197420000   12
 197430000   10
 197440000    4
 197450000    3
 197460000    3
 197470000    5
 197480000    3
 197490000    3
 197500000    3
 197510000    4
 197520000    7
 197530000    4
 197540000    5
 197550000    5
 197560000   18
 197570000   11
 197580000    4
 197590000    4
 197600000    3
 197610000    3
 197620000    4
 197630000    2
 197640000    5
 197650000    3
 197660000    4
 197670000    4
 197680000    2
 197690000    2
 197700000    3
 197710000    3
 197720000    4
 197730000    3
 197740000    5
 197750000    5
 197760000    5
 197770000   21
 197780000   10
 197790000    3
 197800000    6
 197810000   19
 197820000   11
 197830000   21
 197840000   17
 197850000   22
 197860000   19
 197870000   15
 197880000   22
 197890000   22
 197900000   22
 197910000   23
 197920000   26
 197930000   24
 197940000   20
 197950000   21
 197960000   21
 197970000   24
 197980000   24
 197990000   17
 198000000   22
 198010000   11
 198020000    3
 198030000    5
 198040000    3
 198050000    4
 198060000    5
 198070000    5
 198080000    5
 198090000    5
 198100000    7
 198110000    5
 198120000    3
 198130000    3
 198140000    7
 198150000    7
 198160000    6
 198170000   10
 198180000    7
 198190000    6
 198200000    3
 198210000    8
 198220000    4
 198230000    7
 198240000    5
 198250000    5
 198260000    5
 198270000    4
 198280000    7
 198290000    7
 198300000    5
 198310000    5
 198320000    4
 198330000    3
 198340000    4
 198350000    4
 198360000    5
 198370000    4
 198380000    3
 198390000    3
 198400000    3
 198410000    5
 198420000    4
 198430000    4
 198440000   10
 198450000    5
 198460000    7
 198470000    5
 198480000    4
 198490000    4
 198500000    2
 198510000    5
 198520000    3
 198530000    5
 198540000    9
 198550000    5
 198560000    5
 198570000    4
 198580000    3
 198590000    3
 198600000    3
 198610000    3
 198620000    4
 198630000    4
 198640000    4
 198650000    4
 198660000    3
 198670000    2
 198680000    3
 198690000    4
 198700000    3
 198710000    4
 198720000    4
 198730000    3
 198740000    3
 198750000    3
 198760000    5
 198770000    3
 198780000    3
 198790000    3
 198800000    4
 198810000    3
 198820000    4
 198830000    3
 198840000    3
 198850000    3
 198860000    3
 198870000    4
 198880000    3
 198890000    4
 198900000    3
 198910000    4
 198920000    3
 198930000    3
 198940000    4
 198950000    7
 198960000    3
 198970000    4
 198980000    3
 198990000    3
 199000000    3
 199010000    3
 199020000    4
 199030000    3
 199040000    3
 199050000    3
 199060000    2
 199070000    4
 199080000    4
 199090000    4
 199100000    7
 199110000    5
 199120000    5
 199130000    5
 199140000    8
 199150000    8
 199160000   21
 199170000   22
 199180000   21
 199190000   22
 199200000   24
 199210000   23
 199220000   21
 199230000   22
 199240000   22
 199250000   18
 199260000   19
 199270000   21
 199280000   19
 199290000   21
 199300000   21
 199310000   20
 199320000   25
 199330000   24
 199340000   19
 199350000   19
 199360000   18
 199370000   18
 199380000   21
 199390000   23
 199400000   20
 199410000   26
 199420000   23
 199430000   21
 199440000   22
 199450000   21
 199460000   19
 199470000    4
 199480000    4
 199490000    5
 199500000    5
 199510000    7
 199520000    7
 199530000    6
 199540000    4
 199550000   18
 199560000   23
 199570000   23
 199580000   22
 199590000   25
 199600000   26
 199610000   26
 199620000   22
 199630000   24
 199640000   23
 199650000   22
 199660000   23
 199670000   15
 199680000   19
 199690000   19
 199700000   19
 199710000   20
 199720000   23
 199730000   21
 199740000   26
 199750000   24
 199760000   26
 199770000   25
 199780000   22
 199790000   23
 199800000   21
 199810000   26
 199820000   27
 199830000   22
 199840000   20
 199850000   20
 199860000   20
 199870000   15
 199880000   19
 199890000   22
 199900000   22
 199910000   22
 199920000   20
 199930000   22
 199940000   25
 199950000   26
 199960000   23
 199970000   26
 199980000   23
 199990000   19
 200000000   16
 200000000   16
 200010000   23
 200020000   22
 200030000   25
 200040000   23
 200050000   16
 200060000   21
 200070000   20
 200080000   21
 200090000   23
 200100000    6
 200110000    3
 200120000    5
 200130000    5
 200140000   15
 200150000   21
 200160000   17
 200170000   22
 200180000   21
 200190000   22
 200200000   19
 200210000   22
 200220000   22
 200230000   24
 200240000   23
 200250000   20
 200260000   22
 200270000   20
 200280000   21
 200290000   18
 200300000   21
 200310000   22
 200320000   19
 200330000   14
 200340000   18
 200350000   16
 200360000   14
 200370000    5
 200380000    4
 200390000   15
 200400000    4
 200410000    4
 200420000    5
 200430000    4
 200440000    4
 200450000    2
 200460000    4
 200470000    5
 200480000    3
 200490000    3
 200500000    4
 200510000    3
 200520000    4
 200530000    7
 200540000    4
 200550000    7
 200560000    8
 200570000    4
 200580000    4
 200590000    5
 200600000    2
 200610000    9
 200620000    7
 200630000    4
 200640000    4
 200650000    3
 200660000    3
 200670000    3
 200680000    7
 200690000   21
 200700000   23
 200710000   23
 200720000   23
 200730000   15
 200740000   17
 200750000   21
 200760000   21
 200770000   22
 200780000   19
 200790000   22
 200800000   21
 200810000   21
 200820000   23
 200830000   19
 200840000   21
 200850000   24
 200860000   24
 200870000   19
 200880000   24
 200890000   21
 200900000   21
 200910000   21
 200920000   27
 200930000   23
 200940000   25
 200950000   23
 200960000   20
 200970000   18
 200980000   22
 200990000   26
 201000000   19
 201010000   18
 201020000   21
 201030000   18
 201040000   15
 201050000   22
 201060000   18
 201070000   17
 201080000   22
 201090000   22
 201100000   23
 201110000   21
 201120000   19
 201130000   18
 201140000   13
 201150000    5
 201160000    3
 201170000    4
 201180000    7
 201190000   18
 201200000   20
 201210000    9
 201220000   22
 201230000   20
 201240000   26
 201250000   24
 201260000   23
 201270000   21
 201280000   18
 201290000   12
 201300000   19
 201310000   20
 201320000   13
 201330000   19
 201340000   19
 201350000   20
 201360000    6
 201370000    4
 201380000    4
 201390000    4
 201400000    4
 201410000    6
 201420000    4
 201430000    8
 201440000    5
 201450000    5
 201460000    3
 201470000    2
 201480000    3
 201490000    3
 201500000    3
 201510000    5
 201520000    5
 201530000    8
 201540000    3
 201550000    4
 201560000    6
 201570000    4
 201580000    3
 201590000    3
 201600000    5
 201610000   11
 201620000    6
 201630000    5
 201640000    4
 201650000    4
 201660000    4
 201670000    3
 201680000    5
 201690000    5
 201700000    4
 201710000    4
 201720000    3
 201730000    3
 201740000    5
 201750000    4
 201760000    3
 201770000    4
 201780000    4
 201790000    4
 201800000    4
 201810000    4
 201820000    3
 201830000    5
 201840000    5
 201850000    2
 201860000    3
 201870000    3
 201880000    4
 201890000    3
 201900000    3
 201910000    3
 201920000    3
 201930000    4
 201940000    4
 201950000    5
 201960000    5
 201970000    3
 201980000    2
 201990000    5
 202000000    4
 202010000    4
 202020000    3
 202030000    4
 202040000   10
 202050000    3
 202060000    3
 202070000    5
 202080000    3
 202090000    3
 202100000    2
 202110000    3
 202120000    3
 202130000    4
 202140000    4
 202150000    5
 202160000    3
 202170000    3
 202180000    5
 202190000    3
 202200000    3
 202210000    3
 202220000    2
 202230000    3
 202240000   11
 202250000    4
 202260000    3
 202270000    3
 202280000    4
 202290000   12
 202300000    3
 202310000    5
 202320000    4
 202330000    4
 202340000    3
 202350000    4
 202360000    4
 202370000    4
 202380000    4
 202390000    5
 202400000    5
 202410000    3
 202420000    3
 202430000    4
 202440000    2
 202450000    5
 202460000    4
 202470000    5
 202480000    3
 202490000    5
 202500000    4
 202510000    4
 202520000    4
 202530000    3
 202540000    4
 202550000    4
 202560000    4
 202570000    4
 202580000    3
 202590000    4
 202600000    3
 202610000    3
 202620000    3
 202630000    2
 202640000    3
 202650000    4
 202660000    3
 202670000    2
 202680000    3
 202690000    4
 202700000    3
 202710000    3
 202720000    4
 202730000    5
 202740000    4
 202750000    3
 202760000    4
 202770000    5
 202780000    3
 202790000    4
 202800000    4
 202810000    3
 202820000    3
 202830000    3
 202840000    4
 202850000    4
 202860000    4
 202870000   13
 202880000   20
 202890000   10
 202900000   17
 202910000   20
 202920000   16
 202930000   23
 202940000   21
 202950000   12
 202960000   12
 202970000    3
 202980000    3
 202990000    3
 203000000    4
 203010000    3
 203020000    4
 203030000    3
 203040000    4
 203050000    4
 203060000   10
 203070000    3
 203080000    4
 203090000    4
 203100000    6
 203110000    3
 203120000   12
 203130000    5
 203140000    3
 203150000    5
 203160000    4
 203170000   10
 203180000   16
 203190000   21
 203200000   22
 203210000   22
 203220000   19
 203230000   21
 203240000   19
 203250000   23
 203260000   16
 203270000   15
 203280000    4
 203290000    4
 203300000    5
 203310000    3
 203320000    3
 203330000    4
 203340000    3
 203350000    3
 203360000    7
 203370000    3
 203380000    4
 203390000    4
 203400000    4
 203410000    5
 203420000    6
 203430000    4
 203440000    3
 203450000    3
 203460000    4
 203470000    5
 203480000    5
 203490000    5
 203500000    4
 203510000    4
 203520000    3
 203530000    4
 203540000    3
 203550000    4
 203560000    3
 203570000    4
 203580000    3
 203590000    4
 203600000    5
 203610000    3
 203620000    4
 203630000    4
 203640000    2
 203650000    3
 203660000    2
 203670000    3
 203680000    3
 203690000    3
 203700000    2
 203710000    3
 203720000    2
 203730000    5
 203740000   15
 203750000    8
 203760000    5
 203770000    5
 203780000    7
 203790000    7
 203800000    5
 203810000    4
 203820000    4
 203830000    5
 203840000    7
 203850000   12
 203860000    8
 203870000    7
 203880000    4
 203890000   15
 203900000   16
 203910000   21
 203920000   12
 203930000   11
 203940000   22
 203950000   17
 203960000   17
 203970000   19
 203980000   19
 203990000   19
 204000000   19
 204010000   21
 204020000   17
 204030000   16
 204040000   18
 204050000   18
 204060000   19
 204070000    4
 204080000   12
 204090000   17
 204100000   14
 204110000   10
 204120000   18
 204130000   19
 204140000   22
 204150000   21
 204160000   21
 204170000   22
 204180000   22
 204190000   22
 204200000   22
 204210000   19
 204220000   26
 204230000   24
 204240000   23
 204250000   25
 204260000   24
 204270000   24
 204280000   26
 204290000   22
 204300000   14
 204310000   20
 204320000   10
 204330000   18
 204340000   22
 204350000   21
 204360000   22
 204370000   21
 204380000   16
 204390000   25
 204400000   25
 204410000   22
 204420000   23
 204430000   22
 204440000   20
 204450000   21
 204460000   21
 204470000   11
 204480000   19
 204490000   16
 204500000   19
 204510000   16
 204520000   21
 204530000   21
 204540000   20
 204550000   22
 204560000   22
 204570000   21
 204580000   21
 204590000   21
 204600000   18
 204610000   11
 204620000   18
 204630000   23
 204640000   20
 204650000   10
 204660000   19
 204670000   19
 204680000   19
 204690000   21
 204700000   15
 204710000   19
 204720000   23
 204730000   21
 204740000   19
 204750000   19
 204760000    5
 204770000    7
 204780000    6
 204790000    5
 204800000   15
 204810000    3
 204820000   12
 204830000   12
 204840000    5
 204850000    5
 204860000    5
 204870000    6
 204880000    7
 204890000    8
 204900000    5
 204910000    4
 204920000    3
 204930000    5
 204940000    6
 204950000    4
 204960000    4
 204970000    5
 204980000    3
 204990000    4
 205000000    3
 205010000    3
 205020000    3
 205030000    4
 205040000    4
 205050000    4
 205060000    3
 205070000    2
 205080000    3
 205090000    4
 205100000    4
 205110000    5
 205120000    4
 205130000    5
 205140000    5
 205150000    4
 205160000    4
 205170000    5
 205180000    4
 205190000    5
 205200000    4
 205210000    5
 205220000    5
 205230000    5
 205240000    4
 205250000    2
 205260000    4
 205270000    3
 205280000    5
 205290000    5
 205300000    4
 205310000    4
 205320000    4
 205330000    5
 205340000    5
 205350000    6
 205360000    3
 205370000    5
 205380000   10
 205390000    6
 205400000    7
 205410000    7
 205420000    4
 205430000    7
 205440000    4
 205450000    3
 205460000   15
 205470000   19
 205480000   19
 205490000   17
 205500000   23
 205510000   18
 205520000   14
 205530000   10
 205540000   18
 205550000   11
 205560000    4
 205570000    5
 205580000    9
 205590000    3
 205600000    3
 205610000    5
 205620000    3
 205630000    3
 205640000    4
 205650000    6
 205660000    5
 205670000    3
 205680000    4
 205690000    4
 205700000    5
 205710000   12
 205720000    5
 205730000    4
 205740000    4
 205750000    4
 205760000    4
 205770000    3
 205780000    3
 205790000    4
 205800000    4
 205810000    3
 205820000    3
 205830000    3
 205840000    4
 205850000    3
 205860000    3
 205870000    3
 205880000    3
 205890000    2
 205900000    3
 205910000    4
 205920000    3
 205930000    2
 205940000    3
 205950000    3
 205960000    2
 205970000    4
 205980000    4
 205990000    5
 206000000    4
 206010000    3
 206020000    3
 206030000    4
 206040000    5
 206050000    4
 206060000    3
 206070000    4
 206080000    3
 206090000    3
 206100000    3
 206110000    4
 206120000    4
 206130000    4
 206140000    4
 206150000    5
 206160000    5
 206170000    4
 206180000    3
 206190000    4
 206200000    5
 206210000    2
 206220000    5
 206230000    6
 206240000    5
 206250000    4
 206260000    4
 206270000    5
 206280000    4
 206290000    4
 206300000    4
 206310000    5
 206320000    5
 206330000    5
 206340000    6
 206350000    7
 206360000    4
 206370000    5
 206380000    4
 206390000    4
 206400000    4
 206410000    5
 206420000    5
 206430000    4
 206440000    4
 206450000    5
 206460000    5
 206470000    5
 206480000    5
 206490000    4
 206500000    3
 206510000    4
 206520000    3
 206530000    5
 206540000    3
 206550000    3
 206560000    3
 206570000    4
 206580000    3
 206590000    5
 206600000    4
 206610000    5
 206620000    3
 206630000    4
 206640000    4
 206650000    5
 206660000    4
 206670000    4
 206680000    4
 206690000    4
 206700000    4
 206710000    4
 206720000    4
 206730000    4
 206740000    4
 206750000    7
 206760000    4
 206770000    5
 206780000    5
 206790000    7
 206800000    3
 206810000    3
 206820000    4
 206830000    5
 206840000    5
 206850000    4
 206860000    5
 206870000    4
 206880000    5
 206890000    5
 206900000    8
 206910000    4
 206920000    4
 206930000    6
 206940000    3
 206950000    4
 206960000    5
 206970000    3
 206980000    4
 206990000    5
 207000000    4
 207010000    5
 207020000    6
 207030000    4
 207040000    4
 207050000    4
 207060000    5
 207070000    6
 207080000    4
 207090000    4
 207100000    6
 207110000    3
 207120000    9
 207130000    3
 207140000    5
 207150000    5
 207160000    7
 207170000    3
 207180000    4
 207190000    6
 207200000    5
 207210000    4
 207220000    4
 207230000    4
 207240000    4
 207250000    5
 207260000    5
 207270000    5
 207280000    5
 207290000    9
 207300000    5
 207310000    3
 207320000    4
 207330000    5
 207340000    4
 207350000    7
 207360000    4
 207370000    5
 207380000    5
 207390000    5
 207400000    4
 207410000    7
 207420000    5
 207430000    4
 207440000    5
 207450000    4
 207460000    5
 207470000    7
 207480000    5
 207490000    6
 207500000    4
 207510000    5
 207520000    5
 207530000    4
 207540000    4
 207550000    5
 207560000    4
 207570000    4
 207580000    5
 207590000    3
 207600000    5
 207610000    5
 207620000    5
 207630000    3
 207640000    5
 207650000    7
 207660000    7
 207670000   22
 207680000   20
 207690000   22
 207700000   23
 207710000   23
 207720000   26
 207730000   23
 207740000   23
 207750000   25
 207760000   22
 207770000   19
 207780000   19
 207790000   25
 207800000   22
 207810000   23
 207820000   10
 207830000   11
 207840000    4
 207850000    8
 207860000    5
 207870000    5
 207880000    5
 207890000   11
 207900000    9
 207910000    5
 207920000    3
 207930000    3
 207940000    4
 207950000    5
 207960000    5
 207970000   11
 207980000   22
 207990000   10
 208000000    6
 208010000    7
 208020000    5
 208030000    4
 208040000    3
 208050000    5
 208060000    4
 208070000    4
 208080000    4
 208090000    4
 208100000    4
 208110000    5
 208120000    3
 208130000   21
 208140000   21
 208150000   21
 208160000   23
 208170000   23
 208180000   26
 208190000   15
 208200000   19
 208210000   23
 208220000   19
 208230000   19
 208240000   14
 208250000    4
 208260000    4
 208270000    5
 208280000    5
 208290000    5
 208300000    5
 208310000    5
 208320000    5
 208330000    4
 208340000    3
 208350000    4
 208360000    5
 208370000    5
 208380000    4
 208390000    5
 208400000    5
 208410000    7
 208420000    3
 208430000    4
 208440000    4
 208450000    3
 208460000    4
 208470000    4
 208480000    4
 208490000    4
 208500000    3
 208510000    2
 208520000    3
 208530000    4
 208540000    4
 208550000    4
 208560000    3
 208570000    4
 208580000    4
 208590000    3
 208600000    3
 208610000    3
 208620000   10
 208630000    9
 208640000   13
 208650000    3
 208660000    2
 208670000    3
 208680000    3
 208690000    2
 208700000    2
 208710000    4
 208720000    4
 208730000    3
 208740000    3
 208750000    3
 208760000    3
 208770000    7
 208780000    5
 208790000    5
 208800000    4
 208810000    7
 208820000    5
 208830000    7
 208840000    7
 208850000    8
 208860000    6
 208870000    4
 208880000    3
 208890000    3
 208900000    5
 208910000    4
 208920000    4
 208930000    4
 208940000    5
 208950000    2
 208960000    4
 208970000    5
 208980000    3
 208990000    5
 209000000    5
 209010000    5
 209020000    3
 209030000    4
 209040000    4
 209050000    5
 209060000    4
 209070000    3
 209080000    3
 209090000    2
 209100000    4
 209110000   15
 209120000   17
 209130000   21
 209140000   20
 209150000   20
 209160000   18
 209170000   20
 209180000   26
 209190000   26
 209200000   25
 209210000   27
 209220000   24
 209230000   24
 209240000   18
 209250000   21
 209260000   21
 209270000   22
 209280000   21
 209290000   16
 209300000   19
 209310000   19
 209320000   17
 209330000   22
 209340000   24
 209350000   20
 209360000   21
 209370000   21
 209380000   25
 209390000   19
 209400000   17
 209410000   21
 209420000   21
 209430000   21
 209440000   23
 209450000   23
 209460000   19
 209470000   24
 209480000   23
 209490000   26
 209500000   26
 209510000   21
 209520000   24
 209530000   24
 209540000   22
 209550000   22
 209560000   22
 209570000   22
 209580000   22
 209590000   19
 209600000   19
 209610000   19
 209620000   22
 209630000   23
 209640000   22
 209650000   24
 209660000   21
 209670000   21
 209680000   21
 209690000   23
 209700000   19
 209710000   21
 209720000   20
 209730000   20
 209740000   19
 209750000   24
 209760000   20
 209770000   22
 209780000   22
 209790000   19
 209800000   22
 209810000   15
 209820000    5
 209830000   14
 209840000    7
 209850000    4
 209860000    3
 209870000    4
 209880000    3
 209890000    3
 209900000    4
 209910000    3
 209920000    3
 209930000    3
 209940000    2
 209950000    3
 209960000    3
 209970000    3
 209980000    2
 209990000    3
 210000000    3
 210010000    3
 210020000    3
 210030000    3
 210040000    4
 210050000    3
 210060000    3
 210070000    5
 210080000    3
 210090000    5
 210100000    6
 210110000    5
 210120000    5
 210130000    3
 210140000    4
 210150000    5
 210160000    5
 210170000    4
 210180000    3
 210190000    3
 210200000    3
 210210000    2
 210220000    3
 210230000    4
 210240000    6
 210250000    2
 210260000   19
 210270000   18
 210280000    5
 210290000    6
 210300000    4
 210310000    5
 210320000   16
 210330000    4
 210340000    2
 210350000    3
 210360000    3
 210370000    3
 210380000    3
 210390000    3
 210400000    2
 210410000    4
 210420000    4
 210430000    3
 210440000    4
 210450000    4
 210460000    3
 210470000    3
 210480000    3
 210490000    3
 210500000    4
 210510000    3
 210520000    4
 210530000    3
 210540000    3
 210550000    3
 210560000    3
 210570000    3
 210580000    3
 210590000    3
 210600000    4
 210610000    3
 210620000    3
 210630000    3
 210640000    3
 210650000    2
 210660000    3
 210670000    3
 210680000    3
 210690000    4
 210700000    5
 210710000    8
 210720000    5
 210730000    7
 210740000    5
 210750000    3
 210760000    3
 210770000    4
 210780000    3
 210790000    3
 210800000    2
 210810000    3
 210820000    4
 210830000    3
 210840000    4
 210850000    2
 210860000    5
 210870000    3
 210880000    3
 210890000    3
 210900000    4
 210910000    3
 210920000    5
 210930000    3
 210940000    3
 210950000    3
 210960000    5
 210970000    4
 210980000    3
 210990000    4
 211000000    5
 211010000    3
 211020000    8
 211030000   17
 211040000   14
 211050000   13
 211060000    5
 211070000    5
 211080000    4
 211090000    4
 211100000    3
 211110000    3
 211120000   15
 211130000   15
 211140000    7
 211150000   14
 211160000   16
 211170000   19
 211180000   20
 211190000   16
 211200000   23
 211210000   19
 211220000   17
 211230000   16
 211240000   20
 211250000   19
 211260000   22
 211270000   20
 211280000   19
 211290000   12
 211300000   17
 211310000   19
 211320000   18
 211330000   13
 211340000   10
 211350000   19
 211360000   16
 211370000   22
 211380000   16
 211390000   14
 211400000   10
 211410000   10
 211420000   15
 211430000   14
 211440000   21
 211450000   13
 211460000   10
 211470000   13
 211480000    6
 211490000    4
 211500000    3
 211510000    3
 211520000    2
 211530000    4
 211540000    3
 211550000    4
 211560000    4
 211570000    3
 211580000    5
 211590000    3
 211600000    4
 211610000    4
 211620000    4
 211630000    9
 211640000    3
 211650000    2
 211660000    2
 211670000    4
 211680000    3
 211690000    3
 211700000    3
 211710000    3
 211720000    3
 211730000    4
 211740000    3
 211750000    4
 211760000    3
 211770000    4
 211780000    3
 211790000    4
 211800000    2
 211810000    5
 211820000    3
 211830000    7
 211840000    4
 211850000    3
 211860000    5
 211870000    7
 211880000    5
 211890000    4
 211900000    7
 211910000    7
 211920000    4
 211930000    3
 211940000    3
 211950000    4
 211960000    4
 211970000   14
 211980000    4
 211990000    4
 212000000    4
 212010000    4
 212020000    4
 212030000    4
 212040000   21
 212050000    3
 212060000    4
 212070000    5
 212080000    4
 212090000    3
 212100000    3
 212110000    3
 212120000    4
 212130000    2
 212140000    3
 212150000    3
 212160000    3
 212170000    3
 212180000    4
 212190000    4
 212200000    5
 212210000    3
 212220000    3
 212230000    5
 212240000    4
 212250000    4
 212260000    4
 212270000    3
 212280000    3
 212290000    4
 212300000    4
 212310000    4
 212320000    3
 212330000    3
 212340000    5
 212350000    4
 212360000    3
 212370000    5
 212380000    5
 212390000    8
 212400000    6
 212410000   11
 212420000    3
 212430000    3
 212440000   14
 212450000    5
 212460000    4
 212470000    4
 212480000    3
 212490000    5
 212500000    2
 212510000    3
 212520000    4
 212530000    5
 212540000    5
 212550000    7
 212560000    5
 212570000    5
 212580000    5
 212590000    6
 212600000    5
 212610000    3
 212620000    5
 212630000    5
 212640000    5
 212650000    5
 212660000    3
 212670000    8
 212680000    7
 212690000   12
 212700000    5
 212710000    4
 212720000    8
 212730000    8
 212740000    7
 212750000   12
 212760000    7
 212770000   26
 212780000   23
 212790000   24
 212800000   18
 212810000   21
 212820000   25
 212830000   27
 212840000   25
 212850000   27
 212860000   26
 212870000   27
 212880000   21
 212890000   19
 212900000   24
 212910000   26
 212920000   23
 212930000   20
 212940000   25
 212950000   17
 212960000   17
 212970000    7
 212980000    5
 212990000    5
 213000000    7
 213010000    4
 213020000    7
 213030000    4
 213040000    3
 213050000    4
 213060000   14
 213070000   16
 213080000   14
 213090000   20
 213100000    3
 213110000    4
 213120000    4
 213130000    4
 213140000    4
 213150000    3
 213160000    5
 213170000    7
 213180000    5
 213190000    4
 213200000    5
 213210000    4
 213220000    4
 213230000    3
 213240000    4
 213250000    2
 213260000    3
 213270000    3
 213280000    4
 213290000    1
 213300000    4
 213310000    3
 213320000    3
 213330000    4
 213340000    4
 213350000    5
 213360000    3
 213370000    4
 213380000    3
 213390000    3
 213400000    4
 213410000    4
 213420000    4
 213430000    4
 213440000    2
 213450000    4
 213460000    4
 213470000    3
 213480000    4
 213490000    3
 213500000    5
 213510000    5
 213520000    5
 213530000    6
 213540000    6
 213550000    8
 213560000    5
 213570000    4
 213580000   19
 213590000   18
 213600000   19
 213610000   20
 213620000   23
 213630000   22
 213640000   21
 213650000   19
 213660000   19
 213670000    8
 213680000    4
 213690000    5
 213700000    5
 213710000   10
 213720000   22
 213730000   16
 213740000   14
 213750000   17
 213760000   22
 213770000   21
 213780000    5
 213790000    4
 213800000    3
 213810000    3
 213820000    6
 213830000    2
 213840000    5
 213850000    3
 213860000    3
 213870000    2
 213880000    3
 213890000    4
 213900000    3
 213910000    5
 213920000    2
 213930000    3
 213940000    3
 213950000    4
 213960000    3
 213970000    5
 213980000    3
 213990000    3
 214000000    5
 214010000    3
 214020000    4
 214030000    4
 214040000   15
 214050000   18
 214060000    8
 214070000   21
 214080000   21
 214090000   15
 214100000    2
 214110000    4
 214120000    4
 214130000    4
 214140000    4
 214150000    5
 214160000    6
 214170000   18
 214180000   21
 214190000   12
 214200000    4
 214210000    4
 214220000    5
 214230000    5
 214240000    3
 214250000    3
 214260000    4
 214270000    4
 214280000    4
 214290000    3
 214300000    4
 214310000    4
 214320000    3
 214330000    3
 214340000    4
 214350000    4
 214360000    4
 214370000    4
 214380000    3
 214390000    2
 214400000    4
 214410000    4
 214420000    4
 214430000    4
 214440000    3
 214450000    4
 214460000    3
 214470000    3
 214480000    2
 214490000    3
 214500000    4
 214510000    2
 214520000    3
 214530000    3
 214540000    3
 214550000    4
 214560000    2
 214570000    5
 214580000    3
 214590000    3
 214600000    3
 214610000    4
 214620000    3
 214630000    5
 214640000    5
 214650000    3
 214660000    5
 214670000    3
 214680000    4
 214690000    3
 214700000    3
 214710000    3
 214720000    4
 214730000    4
 214740000    5
 214750000    3
 214760000    6
 214770000    5
 214780000    4
 214790000    3
 214800000    4
 214810000    9
 214820000    5
 214830000    5
 214840000    5
 214850000    3
 214860000    4
 214870000    3
 214880000    4
 214890000    3
 214900000    4
 214910000    5
 214920000    4
 214930000    6
 214940000    5
 214950000    4
 214960000    4
 214970000    4
 214980000    5
 214990000    3
 215000000    5
 215010000    5
 215020000    3
 215030000    3
 215040000    4
 215050000    3
 215060000    3
 215070000    6
 215080000    6
 215090000    4
 215100000    9
 215110000    2
 215120000    3
 215130000    4
 215140000    5
 215150000    3
 215160000    4
 215170000    5
 215180000    3
 215190000    4
 215200000    5
 215210000    3
 215220000    5
 215230000    5
 215240000    4
 215250000    4
 215260000    5
 215270000    5
 215280000    7
 215290000    7
 215300000    5
 215310000    4
 215320000    3
 215330000    7
 215340000    6
 215350000    5
 215360000    7
 215370000    4
 215380000    7
 215390000    5
 215400000    5
 215410000    5
 215420000    5
 215430000   15
 215440000   20
 215450000   20
 215460000   15
 215470000   24
 215480000   21
 215490000   18
 215500000   22
 215510000   22
 215520000   23
 215530000   17
 215540000   20
 215550000   16
 215560000    4
 215570000    5
 215580000    4
 215590000   17
 215600000    6
 215610000    5
 215620000    4
 215630000    5
 215640000    5
 215650000    4
 215660000    4
 215670000    4
 215680000    4
 215690000    5
 215700000    2
 215710000    5
 215720000    7
 215730000    7
 215740000    3
 215750000    3
 215760000    5
 215770000    4
 215780000    3
 215790000    4
 215800000   10
 215810000    2
 215820000    3
 215830000    5
 215840000    5
 215850000    4
 215860000    6
 215870000    4
 215880000    3
 215890000    5
 215900000    6
 215910000   20
 215920000   21
 215930000   19
 215940000   23
 215950000   22
 215960000   18
 215970000   20
 215980000   21
 215990000   19
 216000000   20
 216010000   23
 216020000   21
 216030000   20
 216040000   24
 216050000   21
 216060000   22
 216070000   16
 216080000   20
 216090000   22
 216100000   22
 216110000   18
 216120000   20
 216130000   23
 216140000   19
 216150000   22
 216160000   26
 216170000   18
 216180000   19
 216190000   20
 216200000   11
 216210000   14
 216220000    5
 216230000    4
 216240000    4
 216250000    4
 216260000    5
 216270000    4
 216280000    4
 216290000    4
 216300000    5
 216310000    7
 216320000    4
 216330000    3
 216340000    4
 216350000    7
 216360000    4
 216370000    6
 216380000    5
 216390000    7
 216400000    7
 216410000    5
 216420000    7
 216430000    4
 216440000    5
 216450000    4
 216460000    5
 216470000    5
 216480000    4
 216490000    4
 216500000    6
 216510000    5
 216520000    5
 216530000    4
 216540000    3
 216550000    4
 216560000    7
 216570000    3
 216580000    3
 216590000    4
 216600000    4
 216610000    4
 216620000   14
 216630000    3
 216640000    2
 216650000    3
 216660000    2
 216670000    4
 216680000    2
 216690000    4
 216700000    3
 216710000    4
 216720000    1
 216730000    2
 216740000    2
 216750000    4
 216760000    4
 216770000    4
 216780000    4
 216790000    3
 216800000    4
 216810000    4
 216820000    8
 216830000    5
 216840000    7
 216850000    3
 216860000    4
 216870000    5
 216880000    2
 216890000    4
 216900000    5
 216910000    3
 216920000    4
 216930000   19
 216940000   12
 216950000   18
 216960000   16
 216970000   12
 216980000   15
 216990000   21
 217000000   15
 217010000   18
 217020000   19
 217030000   20
 217040000   19
 217050000    4
 217060000    3
 217070000    8
 217080000   12
 217090000   21
 217100000   15
 217110000   19
 217120000   22
 217130000   24
 217140000   23
 217150000   26
 217160000   19
 217170000   19
 217180000   23
 217190000   23
 217200000   24
 217210000   21
 217220000   22
 217230000   21
 217240000   21
 217250000   20
 217260000   27
 217270000   27
 217280000   26
 217290000   22
 217300000   26
 217310000   27
 217320000   26
 217330000   26
 217340000   26
 217350000   23
 217360000   18
 217370000   19
 217380000   19
 217390000   24
 217400000   22
 217410000   19
 217420000   22
 217430000   18
 217440000   15
 217450000    7
 217460000    6
 217470000    4
 217480000    4
 217490000    5
 217500000    7
 217510000    4
 217520000    6
 217530000    5
 217540000    4
 217550000    7
 217560000    4
 217570000    5
 217580000    7
 217590000    4
 217600000    5
 217610000    5
 217620000    4
 217630000    7
 217640000    4
 217650000    7
 217660000    8
 217670000    2
 217680000    3
 217690000    3
 217700000    6
 217710000    6
 217720000    4
 217730000    7
 217740000   13
 217750000   16
 217760000   12
 217770000   16
 217780000   14
 217790000   12
 217800000   26
 217810000   18
 217820000   21
 217830000   15
 217840000   16
 217850000   16
 217860000   18
 217870000   21
 217880000   18
 217890000   19
 217900000   19
 217910000   17
 217920000   18
 217930000   15
 217940000   22
 217950000   20
 217960000   19
 217970000   19
 217980000   23
 217990000   34
 218000000   26
 218010000   22
 218020000   22
 218030000   23
 218040000   21
 218050000   22
 218060000   20
 218070000   26
 218080000   19
 218090000   19
 218100000   22
 218110000   21
 218120000   19
 218130000   10
 218140000   16
 218150000   18
 218160000   19
 218170000    7
 218180000    7
 218190000    5
 218200000    4
 218210000    5
 218220000    4
 218230000    3
 218240000    5
 218250000    4
 218260000    5
 218270000    3
 218280000    4
 218290000    6
 218300000   11
 218310000    5
 218320000    5
 218330000    3
 218340000    1
 218350000    3
 218360000    3
 218370000    3
 218380000    2
 218390000    4
 218400000    2
 218410000    3
 218420000    3
 218430000    3
 218440000    2
 218450000    4
 218460000    3
 218470000    4
 218480000    2
 218490000    3
 218500000    5
 218510000    4
 218520000    3
 218530000    4
 218540000    4
 218550000    8
 218560000    5
 218570000    4
 218580000    5
 218590000    5
 218600000    4
 218610000    5
 218620000    4
 218630000    4
 218640000    5
 218650000    4
 218660000    4
 218670000    5
 218680000    7
 218690000    7
 218700000    5
 218710000    4
 218720000    4
 218730000    4
 218740000    4
 218750000    5
 218760000    4
 218770000    7
 218780000    4
 218790000    6
 218800000    3
 218810000    5
 218820000    3
 218830000    7
 218840000    8
 218850000    4
 218860000    4
 218870000    5
 218880000    4
 218890000    7
 218900000    6
 218910000    7
 218920000    7
 218930000   11
 218940000    5
 218950000    4
 218960000    7
 218970000    5
 218980000    8
 218990000    5
 219000000    7
 219010000    6
 219020000    5
 219030000    3
 219040000    5
 219050000    6
 219060000    4
 219070000    4
 219080000   13
 219090000   19
 219100000   21
 219110000   17
 219120000    7
 219130000    7
 219140000   17
 219150000   18
 219160000    8
 219170000    5
 219180000    6
 219190000    5
 219200000    5
 219210000    5
 219220000    8
 219230000   11
 219240000    9
 219250000    4
 219260000    4
 219270000   19
 219280000    4
 219290000   13
 219300000    3
 219310000    4
 219320000    3
 219330000    3
 219340000    3
 219350000    3
 219360000    4
 219370000    3
 219380000    4
 219390000    4
 219400000    4
 219410000    3
 219420000    3
 219430000    3
 219440000    4
 219450000    7
 219460000    2
 219470000    5
 219480000    4
 219490000    3
 219500000    5
 219510000    5
 219520000    8
 219530000    8
 219540000    7
 219550000    5
 219560000    5
 219570000    5
 219580000    4
 219590000    5
 219600000    6
 219610000    5
 219620000    7
 219630000    6
 219640000   12
 219650000   13
 219660000   18
 219670000   19
 219680000   12
 219690000   21
 219700000   10
 219710000   18
 219720000   19
 219730000   21
 219740000   23
 219750000   23
 219760000   22
 219770000   19
 219780000   19
 219790000   16
 219800000   18
 219810000    7
 219820000    4
 219830000    4
 219840000    5
 219850000    4
 219860000    4
 219870000    4
 219880000    5
 219890000    5
 219900000    4
 219910000    4
 219920000    4
 219930000    5
 219940000    4
 219950000    4
 219960000    5
 219970000    4
 219980000    5
 219990000    4
 220000000    4
 220010000    4
 220020000    3
 220030000    4
 220040000    3
 220050000    7
 220060000    5
 220070000    5
 220080000    5
 220090000    3
 220100000    3
 220110000    3
 220120000    5
 220130000    9
 220140000   16
 220150000    8
 220160000    8
 220170000   10
 220180000   14
 220190000   19
 220200000   21
 220210000   16
 220220000   13
 220230000   17
 220240000   23
 220250000   25
 220260000   26
 220270000   22
 220280000   19
 220290000   24
 220300000   20
 220310000    7
 220320000    5
 220330000    6
 220340000    5
 220350000    5
 220360000    7
 220370000    4
 220380000    5
 220390000    4
 220400000    7
 220410000    7
 220420000    6
 220430000   11
 220440000   12
 220450000    4
 220460000    7
 220470000    9
 220480000    5
 220490000    5
 220500000    5
 220510000    5
 220520000    7
 220530000    8
 220540000    5
 220550000    3
 220560000   12
 220570000    6
 220580000    7
 220590000    5
 220600000   14
 220610000    5
 220620000    5
 220630000    5
 220640000    4
 220650000    4
 220660000    4
 220670000    5
 220680000   17
 220690000   14
 220700000    4
 220710000    4
 220720000    6
 220730000    5
 220740000    3
 220750000    4
 220760000    5
 220770000    8
 220780000    7
 220790000    5
 220800000    7
 220810000    5
 220820000    7
 220830000    9
 220840000    6
 220850000    9
 220860000    8
 220870000    6
 220880000    5
 220890000    7
 220900000    7
 220910000    6
 220920000    6
 220930000    4
 220940000    4
 220950000    4
 220960000    4
 220970000    5
 220980000   18
 220990000    4
 221000000    7
 221010000    7
 221020000    4
 221030000    3
 221040000   11
 221050000    6
 221060000    4
 221070000   20
 221080000    4
 221090000    3
 221100000    7
 221110000    3
 221120000    4
 221130000    3
 221140000    3
 221150000    4
 221160000    5
 221170000    4
 221180000    4
 221190000    4
 221200000    3
 221210000    5
 221220000   11
 221230000   10
 221240000   19
 221250000   14
 221260000   13
 221270000   21
 221280000   22
 221290000   21
 221300000   19
 221310000   22
 221320000   19
 221330000   26
 221340000   21
 221350000   25
 221360000   26
 221370000   25
 221380000   24
 221390000   21
 221400000   19
 221410000   19
 221420000   19
 221430000   13
 221440000   17
 221450000   21
 221460000   22
 221470000   22
 221480000   22
 221490000   25
 221500000   25
 221510000   22
 221520000   25
 221530000   26
 221540000   23
 221550000   20
 221560000   21
 221570000   22
 221580000   22
 221590000   24
 221600000   23
 221610000   24
 221620000   27
 221630000   21
 221640000   21
 221650000   24
 221660000   27
 221670000   24
 221680000   24
 221690000   26
 221700000   21
 221710000   21
 221720000   22
 221730000   19
 221740000   20
 221750000   20
 221760000   14
 221770000    8
 221780000   14
 221790000   18
 221800000   19
 221810000   14
 221820000   12
 221830000   20
 221840000   23
 221850000   21
 221860000   24
 221870000   23
 221880000   23
 221890000   21
 221900000   26
 221910000   21
 221920000   24
 221930000   24
 221940000   16
 221950000   21
 221960000   22
 221970000   19
 221980000   24
 221990000   19
 222000000    7
 222010000    7
 222020000    6
 222030000    4
 222040000    7
 222050000    5
 222060000    4
 222070000    4
 222080000    7
 222090000    6
 222100000    4
 222110000    3
 222120000    3
 222130000    3
 222140000    4
 222150000    4
 222160000    2
 222170000    3
 222180000    3
 222190000    3
 222200000    4
 222210000    4
 222220000    6
 222230000    4
 222240000    3
 222250000    3
 222260000    4
 222270000    4
 222280000    2
 222290000    6
 222300000    2
 222310000    5
 222320000    4
 222330000    3
 222340000    4
 222350000    7
 222360000    7
 222370000    6
 222380000    5
 222390000    5
 222400000    7
 222410000    5
 222420000   22
 222430000    9
 222440000    4
 222450000    4
 222460000    5
 222470000    5
 222480000    4
 222490000    4
 222500000    8
 222510000    5
 222520000    5
 222530000    6
 222540000    4
 222550000   17
 222560000   14
 222570000    4
 222580000   11
 222590000    7
 222600000    7
 222610000    8
 222620000    5
 222630000   12
 222640000   10
 222650000    5
 222660000    3
 222670000   20
 222680000    7
 222690000    5
 222700000    5
 222710000   16
 222720000   18
 222730000   22
 222740000   16
 222750000   20
 222760000    5
 222770000    4
 222780000    4
 222790000    3
 222800000    3
 222810000    5
 222820000    3
 222830000    4
 222840000    5
 222850000    4
 222860000    3
 222870000    4
 222880000    4
 222890000    5
 222900000    5
 222910000    5
 222920000    5
 222930000    4
 222940000    5
 222950000    6
 222960000    5
 222970000    5
 222980000    5
 222990000    5
 223000000    4
 223010000    4
 223020000    5
 223030000    5
 223040000    6
 223050000    5
 223060000    4
 223070000    3
 223080000    3
 223090000    5
 223100000    4
 223110000    3
 223120000    4
 223130000    3
 223140000    4
 223150000    4
 223160000    4
 223170000    3
 223180000    4
 223190000    2
 223200000    5
 223210000    5
 223220000    6
 223230000    5
 223240000    5
 223250000   11
 223260000    4
 223270000    5
 223280000    3
 223290000    4
 223300000    4
 223310000    4
 223320000    4
 223330000    4
 223340000    3
 223350000    3
 223360000   13
 223370000    4
 223380000    3
 223390000    5
 223400000    5
 223410000    5
 223420000    5
 223430000    9
 223440000    5
 223450000    3
 223460000    4
 223470000    2
 223480000    2
 223490000    4
 223500000    4
 223510000    4
 223520000    4
 223530000    3
 223540000    2
 223550000    3
 223560000    4
 223570000    4
 223580000    3
 223590000    3
 223600000    2
 223610000    3
 223620000    3
 223630000    3
 223640000    3
 223650000    4
 223660000    3
 223670000    5
 223680000    4
 223690000    7
 223700000    5
 223710000    7
 223720000    4
 223730000    2
 223740000    3
 223750000    4
 223760000    4
 223770000    4
 223780000    3
 223790000    2
 223800000    4
 223810000    4
 223820000    4
 223830000    4
 223840000    5
 223850000    4
 223860000    5
 223870000    4
 223880000    5
 223890000    9
 223900000    3
 223910000    5
 223920000    6
 223930000    5
 223940000    4
 223950000    4
 223960000    4
 223970000    4
 223980000    7
 223990000    4
 224000000    5
 224010000    4
 224020000    4
 224030000    5
 224040000    5
 224050000    3
 224060000    5
 224070000    6
 224080000    4
 224090000    3
 224100000    5
 224110000    5
 224120000    4
 224130000    3
 224140000    4
 224150000    4
 224160000    5
 224170000    4
 224180000    4
 224190000    4
 224200000    5
 224210000    5
 224220000    4
 224230000    2
 224240000    2
 224250000    4
 224260000    4
 224270000    4
 224280000    4
 224290000    5
 224300000    6
 224310000    8
 224320000    3
 224330000    4
 224340000    4
 224350000    4
 224360000    2
 224370000    3
 224380000    3
 224390000   10
 224400000    3
 224410000    4
 224420000    3
 224430000    9
 224440000    6
 224450000    5
 224460000    5
 224470000    3
 224480000    2
 224490000    3
 224500000    3
 224510000    4
 224520000    4
 224530000    4
 224540000    4
 224550000    4
 224560000    4
 224570000    4
 224580000    4
 224590000    3
 224600000    4
 224610000    3
 224620000    8
 224630000    7
 224640000    5
 224650000   12
 224660000   16
 224670000    6
 224680000    5
 224690000    4
 224700000    5
 224710000    2
 224720000    4
 224730000    7
 224740000    3
 224750000    4
 224760000    5
 224770000    4
 224780000    3
 224790000    4
 224800000    3
 224810000    9
 224820000    3
 224830000    6
 224840000    4
 224850000    4
 224860000    4
 224870000    5
 224880000    3
 224890000    3
 224900000    4
 224910000    4
 224920000    4
 224930000    9
 224940000    5
 224950000    3
 224960000    7
 224970000    3
 224980000    5
 224990000    7
 225000000    5
 225010000    4
 225020000    4
 225030000    4
 225040000    3
 225050000    5
 225060000    4
 225070000    4
 225080000    5
 225090000    4
 225100000    5
 225110000    7
 225120000    3
 225130000    4
 225140000    4
 225150000    4
 225160000    3
 225170000    3
 225180000    5
 225190000    5
 225200000    4
 225210000    5
 225220000    4
 225230000    5
 225240000    8
 225250000    4
 225260000    4
 225270000    3
 225280000    9
 225290000    2
 225300000    4
 225310000    2
 225320000    4
 225330000    4
 225340000    5
 225350000    5
 225360000    4
 225370000    5
 225380000    3
 225390000    5
 225400000    8
 225410000    5
 225420000    5
 225430000    9
 225440000    4
 225450000    4
 225460000    5
 225470000    5
 225480000    5
 225490000    3
 225500000    5
 225510000    6
 225520000    7
 225530000    5
 225540000    4
 225550000    5
 225560000    7
 225570000    3
 225580000    5
 225590000   14
 225600000    3
 225610000    3
 225620000    5
 225630000    6
 225640000    5
 225650000    7
 225660000    4
 225670000    4
 225680000    3
 225690000    2
 225700000    5
 225710000    5
 225720000    4
 225730000    4
 225740000    3
 225750000    4
 225760000    9
 225770000    7
 225780000    5
 225790000    4
 225800000    5
 225810000    4
 225820000    4
 225830000    4
 225840000    5
 225850000    3
 225860000    4
 225870000    4
 225880000    5
 225890000    4
 225900000    3
 225910000    2
 225920000    4
 225930000    3
 225940000    4
 225950000    4
 225960000    3
 225970000    4
 225980000    3
 225990000    4
 226000000    4
 226010000    5
 226020000    4
 226030000    4
 226040000    5
 226050000    3
 226060000    6
 226070000    4
 226080000    4
 226090000    3
 226100000    4
 226110000    4
 226120000    4
 226130000    3
 226140000    6
 226150000    4
 226160000    4
 226170000    3
 226180000    4
 226190000    4
 226200000    3
 226210000    5
 226220000    5
 226230000    4
 226240000    5
 226250000    8
 226260000   17
 226270000   17
 226280000   21
 226290000   16
 226300000    7
 226310000    3
 226320000    5
 226330000    5
 226340000    7
 226350000    3
 226360000    3
 226370000    3
 226380000    3
 226390000    3
 226400000    3
 226410000    3
 226420000    3
 226430000    3
 226440000    3
 226450000    3
 226460000    4
 226470000    3
 226480000    4
 226490000    3
 226500000    4
 226510000    3
 226520000    4
 226530000    3
 226540000   13
 226550000    4
 226560000    3
 226570000    3
 226580000    3
 226590000    3
 226600000    3
 226610000    2
 226620000    4
 226630000    4
 226640000    7
 226650000    7
 226660000    3
 226670000    3
 226680000    4
 226690000    3
 226700000    3
 226710000    8
 226720000    5
 226730000    2
 226740000    3
 226750000    3
 226760000    3
 226770000    4
 226780000    2
 226790000    6
 226800000    3
 226810000    4
 226820000    3
 226830000    3
 226840000    6
 226850000    5
 226860000    5
 226870000    4
 226880000    5
 226890000    2
 226900000    5
 226910000    5
 226920000    7
 226930000   19
 226940000   22
 226950000   14
 226960000   27
 226970000   26
 226980000   25
 226990000   26
 227000000   25
 227010000   26
 227020000   24
 227030000   25
 227040000   28
 227050000   27
 227060000   24
 227070000   25
 227080000   25
 227090000   25
 227100000   26
 227110000   25
 227120000   27
 227130000   22
 227140000   21
 227150000   28
 227160000   24
 227170000   25
 227180000   22
 227190000   26
 227200000   23
 227210000   22
 227220000   17
 227230000   22
 227240000   22
 227250000   25
 227260000   21
 227270000   23
 227280000   21
 227290000   21
 227300000   20
 227310000   22
 227320000   21
 227330000   24
 227340000   18
 227350000   19
 227360000   19
 227370000   17
 227380000    7
 227390000    4
 227400000   17
 227410000   11
 227420000    7
 227430000    4
 227440000    3
 227450000    4
 227460000    4
 227470000    5
 227480000    7
 227490000    8
 227500000   12
 227510000    4
 227520000    5
 227530000    5
 227540000    4
 227550000    4
 227560000    5
 227570000    4
 227580000    5
 227590000   11
 227600000   10
 227610000   13
 227620000   21
 227630000   16
 227640000   19
 227650000   19
 227660000   14
 227670000   15
 227680000   16
 227690000   11
 227700000   15
 227710000   21
 227720000   14
 227730000    4
 227740000    5
 227750000    6
 227760000    4
 227770000    4
 227780000    2
 227790000    5
 227800000    5
 227810000    3
 227820000    2
 227830000    3
 227840000    4
 227850000    5
 227860000    3
 227870000    5
 227880000    4
 227890000    5
 227900000    3
 227910000    3
 227920000    3
 227930000    4
 227940000    3
 227950000    4
 227960000    4
 227970000    3
 227980000    4
 227990000    3
 228000000    3
 228010000    8
 228020000   15
 228030000   12
 228040000    3
 228050000    3
 228060000    4
 228070000    4
 228080000    3
 228090000    2
 228100000    3
 228110000    4
 228120000    4
 228130000    5
 228140000    5
 228150000    4
 228160000    3
 228170000    5
 228180000    4
 228190000    4
 228200000    4
 228210000    3
 228220000    3
 228230000    3
 228240000    2
 228250000    2
 228260000    3
 228270000    3
 228280000    3
 228290000    3
 228300000    3
 228310000    7
 228320000    5
 228330000    6
 228340000    4
 228350000    6
 228360000    4
 228370000    5
 228380000    3
 228390000    4
 228400000    5
 228410000    5
 228420000    4
 228430000    5
 228440000    4
 228450000    5
 228460000    5
 228470000    3
 228480000    4
 228490000    3
 228500000    7
 228510000    3
 228520000    4
 228530000    4
 228540000    4
 228550000    4
 228560000   10
 228570000   15
 228580000   13
 228590000    7
 228600000    7
 228610000    5
 228620000    4
 228630000    3
 228640000    4
 228650000    5
 228660000   10
 228670000   15
 228680000   10
 228690000    5
 228700000    5
 228710000    5
 228720000    4
 228730000    7
 228740000    5
 228750000    7
 228760000    4
 228770000    4
 228780000    4
 228790000    5
 228800000    4
 228810000    2
 228820000    5
 228830000   10
 228840000    5
 228850000    5
 228860000    6
 228870000    3
 228880000    7
 228890000    8
 228900000    5
 228910000    5
 228920000    4
 228930000    8
 228940000    4
 228950000    5
 228960000   14
 228970000    3
 228980000    3
 228990000    4
 229000000    5
 229010000    4
 229020000    4
 229030000    3
 229040000    4
 229050000    5
 229060000    5
 229070000    5
 229080000    6
 229090000    4
 229100000    4
 229110000    5
 229120000    4
 229130000    3
 229140000    4
 229150000    4
 229160000    3
 229170000    3
 229180000    4
 229190000    3
 229200000    4
 229210000    3
 229220000    5
 229230000    4
 229240000    4
 229250000    5
 229260000    5
 229270000    5
 229280000    4
 229290000    4
 229300000    3
 229310000    4
 229320000    3
 229330000    2
 229340000    3
 229350000    3
 229360000    2
 229370000    3
 229380000    3
 229390000    3
 229400000    4
 229410000    3
 229420000    3
 229430000    3
 229440000    3
 229450000    2
 229460000    4
 229470000    5
 229480000    3
 229490000    3
 229500000    4
 229510000    3
 229520000    4
 229530000    6
 229540000    4
 229550000    3
 229560000    3
 229570000    3
 229580000    4
 229590000    3
 229600000    4
 229610000    2
 229620000    4
 229630000    4
 229640000    3
 229650000    6
 229660000    3
 229670000    5
 229680000    3
 229690000    7
 229700000    5
 229710000    5
 229720000    5
 229730000    2
 229740000    5
 229750000    9
 229760000   13
 229770000   16
 229780000   14
 229790000    2
 229800000    3
 229810000    5
 229820000    3
 229830000    3
 229840000    4
 229850000    4
 229860000    4
 229870000    4
 229880000   10
 229890000    4
 229900000    7
 229910000    4
 229920000    4
 229930000    7
 229940000    5
 229950000    5
 229960000    7
 229970000    5
 229980000    7
 229990000    4
 230000000    3
 230010000    5
 230020000    7
 230030000    5
 230040000    4
 230050000    4
 230060000    4
 230070000    6
 230080000    6
 230090000    4
 230100000    7
 230110000    7
 230120000    7
 230130000    5
 230140000    4
 230150000   10
 230160000   19
 230170000   19
 230180000   21
 230190000   19
 230200000   17
 230210000   23
 230220000   20
 230230000   25
 230240000   25
 230250000   27
 230260000   23
 230270000   25
 230280000   22
 230290000   26
 230300000   23
 230310000   27
 230320000   26
 230330000   25
 230340000   27
 230350000   28
 230360000   24
 230370000   27
 230380000   27
 230390000   28
 230400000   25
 230410000   23
 230420000   22
 230430000   23
 230440000   23
 230450000   23
 230460000   19
 230470000   21
 230480000   17
 230490000   14
 230500000   20
 230510000   21
 230520000   24
 230530000   26
 230540000   23
 230550000   24
 230560000   24
 230570000   22
 230580000   24
 230590000   23
 230600000   26
 230610000   27
 230620000   23
 230630000   25
 230640000   23
 230650000   26
 230660000   26
 230670000   21
 230680000   20
 230690000   20
 230700000   16
 230710000   19
 230720000   22
 230730000   16
 230740000   16
 230750000   19
 230760000   22
 230770000   23
 230780000   23
 230790000   22
 230800000   19
 230810000   19
 230820000    5
 230830000    7
 230840000    7
 230850000   18
 230860000   19
 230870000   16
 230880000   21
 230890000   23
 230900000   22
 230910000   22
 230920000   16
 230930000   21
 230940000   19
 230950000   25
 230960000   24
 230970000   22
 230980000   26
 230990000   25
 231000000   28
 231010000   26
 231020000   16
 231030000   11
 231040000   17
 231050000   21
 231060000   21
 231070000   27
 231080000   22
 231090000   22
 231100000   22
 231110000   22
 231120000   23
 231130000   21
 231140000   23
 231150000   23
 231160000   23
 231170000   23
 231180000   19
 231190000   17
 231200000   19
 231210000   18
 231220000   19
 231230000   19
 231240000   20
 231250000   22
 231260000   21
 231270000   26
 231280000   22
 231290000   24
 231300000   24
 231310000   24
 231320000   18
 231330000   20
 231340000   23
 231350000   19
 231360000   21
 231370000   24
 231380000   22
 231390000   19
 231400000   19
 231410000   21
 231420000   22
 231430000   24
 231440000   26
 231450000   20
 231460000   22
 231470000   19
 231480000   12
 231490000   19
 231500000   25
 231510000   25
 231520000   21
 231530000   23
 231540000   18
 231550000   24
 231560000   21
 231570000   24
 231580000   27
 231590000   24
 231600000   22
 231610000   25
 231620000   22
 231630000   23
 231640000   23
 231650000   23
 231660000   23
 231670000   23
 231680000   25
 231690000   26
 231700000   27
 231710000   26
 231720000   21
 231730000   26
 231740000   26
 231750000   26
 231760000   24
 231770000   24
 231780000   19
 231790000   13
 231800000    5
 231810000   11
 231820000    3
 231830000    3
 231840000    5
 231850000    8
 231860000    4
 231870000    4
 231880000    7
 231890000    8
 231900000   16
 231910000   21
 231920000   21
 231930000   20
 231940000   18
 231950000   21
 231960000   15
 231970000   24
 231980000   21
 231990000   23
 232000000   23
 232010000   19
 232020000   19
 232030000   20
 232040000   25
 232050000   18
 232060000   22
 232070000   25
 232080000   18
 232090000   26
 232100000   22
 232110000   24
 232120000   24
 232130000   26
 232140000   24
 232150000   23
 232160000   30
 232170000   23
 232180000   27
 232190000   25
 232200000   26
 232210000   26
 232220000   21
 232230000    6
 232240000   19
 232250000   16
 232260000   16
 232270000   20
 232280000   19
 232290000   17
 232300000   16
 232310000   16
 232320000   24
 232330000   22
 232340000   23
 232350000   23
 232360000   24
 232370000   23
 232380000   23
 232390000   24
 232400000   19
 232410000   21
 232420000   20
 232430000   21
 232440000   23
 232450000   14
 232460000   19
 232470000   11
 232480000    6
 232490000    5
 232500000    6
 232510000    8
 232520000    4
 232530000    3
 232540000    3
 232550000    3
 232560000    4
 232570000    4
 232580000    4
 232590000    4
 232600000    7
 232610000    4
 232620000    5
 232630000    7
 232640000    5
 232650000    4
 232660000    5
 232670000    5
 232680000    3
 232690000    4
 232700000    6
 232710000    4
 232720000    7
 232730000    7
 232740000    7
 232750000    3
 232760000    7
 232770000    5
 232780000    5
 232790000    7
 232800000    7
 232810000    6
 232820000   14
 232830000    7
 232840000    5
 232850000    5
 232860000   11
 232870000    5
 232880000    3
 232890000    4
 232900000    3
 232910000    4
 232920000    5
 232930000    7
 232940000    5
 232950000    3
 232960000    4
 232970000    4
 232980000    5
 232990000    8
 233000000   15
 233010000   23
 233020000   19
 233030000   22
 233040000   25
 233050000   23
 233060000   16
 233070000   19
 233080000   22
 233090000   22
 233100000   21
 233110000   19
 233120000   12
 233130000   18
 233140000   19
 233150000   24
 233160000   25
 233170000   19
 233180000   17
 233190000   16
 233200000   16
 233210000    4
 233220000    5
 233230000    2
 233240000    9
 233250000    4
 233260000    5
 233270000    6
 233280000    5
 233290000    3
 233300000    5
 233310000    5
 233320000    5
 233330000    6
 233340000    5
 233350000    7
 233360000    5
 233370000    8
 233380000   12
 233390000   22
 233400000   20
 233410000   20
 233420000   21
 233430000   23
 233440000   19
 233450000   19
 233460000   21
 233470000   19
 233480000   16
 233490000   14
 233500000   18
 233510000   19
 233520000   15
 233530000   10
 233540000    3
 233550000    4
 233560000    6
 233570000    5
 233580000    2
 233590000    5
 233600000    4
 233610000    2
 233620000    5
 233630000    4
 233640000    4
 233650000    4
 233660000    5
 233670000    4
 233680000    4
 233690000    3
 233700000    3
 233710000    4
 233720000    4
 233730000    3
 233740000    5
 233750000    5
 233760000    7
 233770000   10
 233780000   19
 233790000    7
 233800000    7
 233810000    7
 233820000    8
 233830000   18
 233840000   21
 233850000   23
 233860000   19
 233870000   16
 233880000   12
 233890000   24
 233900000   21
 233910000   16
 233920000    5
 233930000    5
 233940000    5
 233950000    3
 233960000    9
 233970000    7
 233980000    5
 233990000    5
 234000000    5
 234010000    5
 234020000    7
 234030000    5
 234040000   10
 234050000   19
 234060000    4
 234070000    5
 234080000    3
 234090000    4
 234100000    5
 234110000    5
 234120000    5
 234130000    7
 234140000    5
 234150000    5
 234160000    5
 234170000    5
 234180000    5
 234190000    7
 234200000    3
 234210000    4
 234220000    4
 234230000    4
 234240000    4
 234250000    3
 234260000    2
 234270000    3
 234280000    3
 234290000    7
 234300000   11
 234310000   18
 234320000   19
 234330000   15
 234340000    8
 234350000   17
 234360000    2
 234370000    5
 234380000    5
 234390000    6
 234400000    7
 234410000    5
 234420000    4
 234430000    4
 234440000    5
 234450000    2
 234460000    6
 234470000    3
 234480000    4
 234490000    4
 234500000    4
 234510000    5
 234520000    5
 234530000    7
 234540000    5
 234550000    5
 234560000    3
 234570000    4
 234580000    5
 234590000    5
 234600000   22
 234610000   22
 234620000   15
 234630000   16
 234640000   15
 234650000   22
 234660000   21
 234670000   22
 234680000   21
 234690000   22
 234700000   19
 234710000   12
 234720000   19
 234730000    9
 234740000   19
 234750000    7
 234760000   17
 234770000   14
 234780000    8
 234790000    8
 234800000   18
 234810000   12
 234820000    8
 234830000   10
 234840000   15
 234850000    3
 234860000   18
 234870000   15
 234880000   21
 234890000    4
 234900000    4
 234910000    2
 234920000    3
 234930000    3
 234940000    3
 234950000    3
 234960000    2
 234970000    3
 234980000    3
 234990000    4
 235000000    4
 235010000    2
 235020000    4
 235030000    4
 235040000    8
 235050000    3
 235060000    4
 235070000    3
 235080000    3
 235090000    5
 235100000    4
 235110000    4
 235120000    3
 235130000    5
 235140000    3
 235150000    2
 235160000    5
 235170000    5
 235180000    3
 235190000    3
 235200000    5
 235210000    4
 235220000    3
 235230000    3
 235240000    2
 235250000    4
 235260000    3
 235270000    4
 235280000    3
 235290000    3
 235300000    3
 235310000    4
 235320000    3
 235330000    4
 235340000    3
 235350000    3
 235360000    3
 235370000    4
 235380000    4
 235390000    4
 235400000    4
 235410000    3
 235420000    5
 235430000    4
 235440000    5
 235450000    8
 235460000    3
 235470000    3
 235480000    4
 235490000    5
 235500000    3
 235510000    4
 235520000    3
 235530000    4
 235540000    4
 235550000    3
 235560000    5
 235570000    4
 235580000    4
 235590000    3
 235600000    3
 235610000    2
 235620000    2
 235630000    2
 235640000    3
 235650000    5
 235660000    3
 235670000    5
 235680000    4
 235690000    5
 235700000    4
 235710000    6
 235720000    5
 235730000    4
 235740000    5
 235750000    4
 235760000    4
 235770000    2
 235780000    5
 235790000    4
 235800000    4
 235810000    4
 235820000    5
 235830000    2
 235840000    3
 235850000    4
 235860000    3
 235870000    4
 235880000    3
 235890000    3
 235900000    3
 235910000    4
 235920000    4
 235930000    3
 235940000    2
 235950000    4
 235960000    3
 235970000    4
 235980000    4
 235990000    5
 236000000    4
 236010000    3
 236020000    3
 236030000    3
 236040000    5
 236050000    5
 236060000    4
 236070000    4
 236080000    3
 236090000    5
 236100000    6
 236110000    6
 236120000    4
 236130000    5
 236140000    6
 236150000   19
 236160000   16
 236170000   18
 236180000    6
 236190000    4
 236200000    6
 236210000    4
 236220000    4
 236230000    4
 236240000    9
 236250000    4
 236260000    4
 236270000    5
 236280000    4
 236290000    4
 236300000    3
 236310000    5
 236320000    4
 236330000    4
 236340000    9
 236350000    4
 236360000   21
 236370000   11
 236380000    7
 236390000    8
 236400000    6
 236410000    5
 236420000    5
 236430000    7
 236440000    5
 236450000    3
 236460000    6
 236470000    4
 236480000    7
 236490000    7
 236500000    5
 236510000    5
 236520000    4
 236530000    8
 236540000    4
 236550000    3
 236560000    4
 236570000    4
 236580000    4
 236590000    2
 236600000    5
 236610000    9
 236620000   12
 236630000   16
 236640000    7
 236650000    5
 236660000    5
 236670000    4
 236680000    4
 236690000    5
 236700000    5
 236710000    5
 236720000    6
 236730000    8
 236740000    7
 236750000    5
 236760000    5
 236770000    6
 236780000   10
 236790000   10
 236800000    6
 236810000   16
 236820000   11
 236830000    3
 236840000    3
 236850000    2
 236860000    3
 236870000    3
 236880000    3
 236890000    2
 236900000    3
 236910000    2
 236920000    2
 236930000    4
 236940000    3
 236950000    3
 236960000    4
 236970000    4
 236980000    7
 236990000    3
 237000000    4
 237010000    4
 237020000    4
 237030000    2
 237040000    4
 237050000    4
 237060000    5
 237070000    3
 237080000    3
 237090000    5
 237100000    4
 237110000    3
 237120000    3
 237130000    2
 237140000    4
 237150000    5
 237160000    3
 237170000    4
 237180000    3
 237190000    3
 237200000    4
 237210000    2
 237220000    3
 237230000    5
 237240000    3
 237250000    2
 237260000    3
 237270000    3
 237280000    2
 237290000    3
 237300000    2
 237310000    2
 237320000    3
 237330000    8
 237340000    4
 237350000    4
 237360000    5
 237370000    3
 237380000    4
 237390000    6
 237400000    4
 237410000    5
 237420000    3
 237430000    4
 237440000    3
 237450000    7
 237460000    5
 237470000    7
 237480000    4
 237490000    7
 237500000    3
 237510000    4
 237520000    4
 237530000    5
 237540000    7
 237550000    5
 237560000    4
 237570000    7
 237580000    5
 237590000    5
 237600000    4
 237610000   15
 237620000    5
 237630000    5
 237640000    4
 237650000    4
 237660000    4
 237670000    6
 237680000    4
 237690000    4
 237700000    6
 237710000    4
 237720000    5
 237730000    4
 237740000    5
 237750000    4
 237760000    6
 237770000    7
 237780000    7
 237790000    4
 237800000    4
 237810000    3
 237820000    3
 237830000    3
 237840000    2
 237850000    3
 237860000    3
 237870000    2
 237880000    3
 237890000    4
 237900000    3
 237910000    4
 237920000    3
 237930000    4
 237940000    3
 237950000    2
 237960000    6
 237970000    5
 237980000    3
 237990000    5
 238000000    4
 238010000    3
 238020000   13
 238030000    8
 238040000   21
 238050000   12
 238060000    7
 238070000    4
 238080000    5
 238090000    6
 238100000    5
 238110000    4
 238120000    4
 238130000    5
 238140000    5
 238150000    5
 238160000    4
 238170000    3
 238180000    5
 238190000    5
 238200000    4
 238210000    5
 238220000    4
 238230000    4
 238240000    3
 238250000    3
 238260000    3
 238270000    5
 238280000    4
 238290000    4
 238300000    4
 238310000    3
 238320000    5
 238330000    5
 238340000    2
 238350000    3
 238360000    3
 238370000    8
 238380000   16
 238390000    9
 238400000   21
 238410000    6
 238420000    7
 238430000    3
 238440000    5
 238450000    5
 238460000    4
 238470000    4
 238480000    4
 238490000    5
 238500000    5
 238510000    4
 238520000    3
 238530000    7
 238540000    7
 238550000    5
 238560000    4
 238570000    4
 238580000    7
 238590000    4
 238600000    7
 238610000   22
 238620000   18
 238630000   21
 238640000   24
 238650000   12
 238660000   18
 238670000    7
 238680000    7
 238690000    6
 238700000    4
 238710000    5
 238720000    2
 238730000    7
 238740000    4
 238750000    3
 238760000    4
 238770000    4
 238780000    3
 238790000    4
 238800000    3
 238810000    5
 238820000    4
 238830000    4
 238840000    8
 238850000    5
 238860000    5
 238870000    4
 238880000   16
 238890000    8
 238900000   13
 238910000   12
 238920000   12
 238930000   14
 238940000    4
 238950000    3
 238960000    5
 238970000    5
 238980000    7
 238990000    7
 239000000    4
 239010000    4
 239020000    4
 239030000    5
 239040000    3
 239050000    4
 239060000    3
 239070000    6
 239080000    5
 239090000    4
 239100000    7
 239110000   22
 239120000   26
 239130000    7
 239140000    5
 239150000    5
 239160000    4
 239170000    4
 239180000    3
 239190000    3
 239200000    3
 239210000    3
 239220000    4
 239230000    3
 239240000    3
 239250000    4
 239260000    4
 239270000   10
 239280000    5
 239290000    8
 239300000    5
 239310000    4
 239320000    4
 239330000    4
 239340000    4
 239350000    4
 239360000    4
 239370000    8
 239380000    5
 239390000    4
 239400000    4
 239410000    5
 239420000    5
 239430000    4
 239440000    4
 239450000    3
 239460000    5
 239470000    5
 239480000    4
 239490000    5
 239500000    3
 239510000    4
 239520000    7
 239530000    5
 239540000    4
 239550000    6
 239560000    4
 239570000    4
 239580000    4
 239590000    3
 239600000    5
 239610000    4
 239620000    4
 239630000    4
 239640000    4
 239650000    4
 239660000    5
 239670000    5
 239680000   18
 239690000    4
 239700000    4
 239710000    5
 239720000    3
 239730000    3
 239740000    7
 239750000    4
 239760000    4
 239770000    5
 239780000    5
 239790000    4
 239800000    2
 239810000    4
 239820000    7
 239830000    4
 239840000    7
 239850000    5
 239860000    7
 239870000    7
 239880000    4
 239890000    5
 239900000    3
 239910000    5
 239920000    5
 239930000    5
 239940000   10
 239950000    5
 239960000    5
 239970000   10
 239980000    5
 239990000    5
 240000000    5
 240010000    5
 240020000    5
 240030000   14
 240040000   12
 240050000    5
 240060000    4
 240070000    4
 240080000    5
 240090000   10
 240100000    5
 240110000    4
 240120000    4
 240130000    3
 240140000    3
 240150000    2
 240160000    3
 240170000    4
 240180000    4
 240190000    4
 240200000    3
 240210000    3
 240220000    4
 240230000    3
 240240000    4
 240250000    4
 240260000    3
 240270000    4
 240280000    4
 240290000    3
 240300000    7
 240310000    6
 240320000    5
 240330000    6
 240340000    3
 240350000    6
 240360000    7
 240370000    4
 240380000   15
 240390000   21
 240400000   21
 240410000   14
 240420000   14
 240430000   15
 240440000    3
 240450000    5
 240460000    4
 240470000    5
 240480000    3
 240490000    4
 240500000    4
 240510000    3
 240520000    4
 240530000    4
 240540000    5
 240550000    5
 240560000    5
 240570000    7
 240580000    7
 240590000    8
 240600000    7
 240610000    5
 240620000   12
 240630000    7
 240640000   11
 240650000   18
 240660000   19
 240670000   18
 240680000   18
 240690000   16
 240700000   21
 240710000    5
 240720000    5
 240730000    4
 240740000    3
 240750000    5
 240760000    6
 240770000    7
 240780000    3
 240790000    5
 240800000    5
 240810000    4
 240820000    5
 240830000    3
 240840000    3
 240850000    6
 240860000    4
 240870000    8
 240880000   12
 240890000   21
 240900000   18
 240910000   17
 240920000   13
 240930000   10
 240940000   19
 240950000   21
 240960000   17
 240970000   19
 240980000   19
 240990000   22
 241000000   19
 241010000   23
 241020000   23
 241030000   22
 241040000   21
 241050000   19
 241060000   19
 241070000   24
 241080000   26
 241090000   25
 241100000   20
 241110000   24
 241120000   26
 241130000   23
 241140000   23
 241150000   23
 241160000   21
 241170000   25
 241180000   25
 241190000   23
 241200000   26
 241210000   25
 241220000   22
 241230000   23
 241240000   23
 241250000   22
 241260000   27
 241270000   22
 241280000   22
 241290000   21
 241300000   20
 241310000   24
 241320000   23
 241330000   23
 241340000   23
 241350000   21
 241360000   14
 241370000   19
 241380000   22
 241390000   26
 241400000   24
 241410000   24
 241420000   26
 241430000   26
 241440000   29
 241450000   27
 241460000   26
 241470000   25
 241480000   26
 241490000   28
 241500000   22
 241510000   26
 241520000   23
 241530000   22
 241540000   24
 241550000   17
 241560000   22
 241570000   22
 241580000   21
 241590000   20
 241600000   21
 241610000   25
 241620000   25
 241630000   24
 241640000   20
 241650000   23
 241660000   20
 241670000   16
 241680000   19
 241690000   17
 241700000    5
 241710000   12
 241720000   21
 241730000   15
 241740000   24
 241750000   25
 241760000   22
 241770000   18
 241780000   22
 241790000   26
 241800000   20
 241810000   23
 241820000   24
 241830000   22
 241840000   20
 241850000   25
 241860000   25
 241870000   21
 241880000   22
 241890000   23
 241900000   23
 241910000   22
 241920000   19
 241930000   22
 241940000   24
 241950000   23
 241960000   23
 241970000   23
 241980000   26
 241990000   26
 242000000   26
 242010000   23
 242020000   25
 242030000   26
 242040000   27
 242050000   26
 242060000   26
 242070000   25
 242080000   26
 242090000   23
 242100000   20
 242110000   21
 242120000   20
 242130000   21
 242140000   19
 242150000   23
 242160000   26
 242170000   21
 242180000   22
 242190000   19
 242200000   15
 242210000   21
 242220000   25
 242230000   26
 242240000   23
 242250000   23
 242260000   24
 242270000   26
 242280000   27
 242290000   22
 242300000   25
 242310000   22
 242320000   22
 242330000   25
 242340000   26
 242350000   24
 242360000   27
 242370000   26
 242380000   23
 242390000   27
 242400000   27
 242410000   27
 242420000   26
 242430000   26
 242440000   26
 242450000   26
 242460000   26
 242470000   26
 242480000   24
 242490000   23
 242500000   23
 242510000   25
 242520000   25
 242530000   25
 242540000   24
 242550000   23
 242560000   26
 242570000   29
 242580000   23
 242590000   26
 242600000   24
 242610000   21
 242620000   21
 242630000   19
 242640000   21
 242650000   22
 242660000   21
 242670000   21
 242680000   21
 242690000   21
 242700000   21
 242710000   24
 242720000   18
 242730000   23
 242740000   26
 242750000   22
 242760000   20
 242770000   23
 242780000   22
 242790000   21
 242800000   21
 242810000   22
 242820000   19
 242830000   22
 242840000   26
 242850000   20
 242860000   26
 242870000   25
 242880000   22
 242890000   26
 242900000   27
 242910000   23
 242920000   26
 242930000   21
 242940000   27
 242950000   28
 242960000   22
 242970000   21
 242980000   22
 242990000   23
 243000000   22
 243010000   21
 243020000   23
 243030000   19
 243040000   20
 243050000   21
 243060000    7
 243070000    5
 243080000    5
 243090000    5
 243100000    5
 243110000    5
 243120000    7
 243130000    7
 243140000    5
 243150000    9
 243160000    4
 243170000    5
 243180000    5
 243190000   10
 243200000    5
 243210000    4
 243220000    4
 243230000    4
 243240000    4
 243250000    4
 243260000    6
 243270000    5
 243280000    3
 243290000    5
 243300000    5
 243310000    4
 243320000    4
 243330000    5
 243340000    5
 243350000    7
 243360000    7
 243370000    7
 243380000    5
 243390000    4
 243400000    7
 243410000    4
 243420000    4
 243430000    8
 243440000    5
 243450000    4
 243460000    5
 243470000    7
 243480000    9
 243490000    4
 243500000    9
 243510000    3
 243520000    3
 243530000    3
 243540000    4
 243550000    4
 243560000    4
 243570000    5
 243580000    4
 243590000    7
 243600000    3
 243610000    4
 243620000    5
 243630000    3
 243640000    7
 243650000    7
 243660000    6
 243670000    6
 243680000    3
 243690000    4
 243700000    6
 243710000    4
 243720000    3
 243730000    4
 243740000    5
 243750000    9
 243760000    5
 243770000    5
 243780000    5
 243790000    5
 243800000    5
 243810000    4
 243820000    5
 243830000    3
 243840000    3
 243850000    5
 243860000    4
 243870000    5
 243880000    6
 243890000    4
 243900000    7
 243910000    7
 243920000    7
 243930000    5
 243940000    7
 243950000    6
 243960000    5
 243970000    5
 243980000    4
 243990000    5
 244000000    5
 244010000    5
 244020000    4
 244030000    4
 244040000    5
 244050000    7
 244060000    5
 244070000    5
 244080000    4
 244090000    7
 244100000    7
 244110000    5
 244120000    3
 244130000    4
 244140000    5
 244150000    7
 244160000    5
 244170000    5
 244180000    3
 244190000    4
 244200000    3
 244210000    4
 244220000    3
 244230000    3
 244240000    4
 244250000    3
 244260000    4
 244270000    2
 244280000    4
 244290000    4
 244300000    4
 244310000    6
 244320000    3
 244330000    4
 244340000    7
 244350000    5
 244360000    4
 244370000    4
 244380000    3
 244390000    4
 244400000    3
 244410000    5
 244420000    3
 244430000    5
 244440000    3
 244450000    5
 244460000    4
 244470000    5
 244480000    4
 244490000    5
 244500000    7
 244510000    7
 244520000    3
 244530000    5
 244540000    7
 244550000    4
 244560000   10
 244570000    5
 244580000    5
 244590000   16
 244600000   21
 244610000   21
 244620000   19
 244630000    7
 244640000    5
 244650000    6
 244660000    5
 244670000    5
 244680000    4
 244690000    5
 244700000    5
 244710000    6
 244720000    5
 244730000    5
 244740000    5
 244750000    6
 244760000    4
 244770000    5
 244780000    7
 244790000    4
 244800000    5
 244810000   17
 244820000   20
 244830000   19
 244840000   19
 244850000   17
 244860000    8
 244870000   14
 244880000   20
 244890000   21
 244900000   19
 244910000   15
 244920000    9
 244930000    6
 244940000   12
 244950000    4
 244960000    3
 244970000    4
 244980000    3
 244990000    4
 245000000    4
 245010000    3
 245020000    5
 245030000    5
 245040000    4
 245050000    3
 245060000    4
 245070000    5
 245080000    4
 245090000    4
 245100000    4
 245110000    3
 245120000    4
 245130000    2
 245140000    5
 245150000    3
 245160000    4
 245170000    4
 245180000    5
 245190000    5
 245200000    4
 245210000    4
 245220000    3
 245230000    4
 245240000    3
 245250000    5
 245260000    3
 245270000    5
 245280000    5
 245290000    3
 245300000    3
 245310000    3
 245320000    3
 245330000    3
 245340000    3
 245350000    3
 245360000    3
 245370000    3
 245380000    4
 245390000    4
 245400000    5
 245410000    5
 245420000    4
 245430000    3
 245440000    3
 245450000    3
 245460000    4
 245470000    5
 245480000    5
 245490000    5
 245500000    7
 245510000    4
 245520000   16
 245530000   19
 245540000   16
 245550000   21
 245560000   17
 245570000   19
 245580000   19
 245590000   22
 245600000   14
 245610000   14
 245620000   18
 245630000    3
 245640000    3
 245650000    4
 245660000    4
 245670000    7
 245680000    5
 245690000    5
 245700000    5
 245710000    4
 245720000    4
 245730000   15
 245740000   15
 245750000   21
 245760000   16
 245770000   15
 245780000   19
 245790000   16
 245800000   12
 245810000   16
 245820000   12
 245830000   14
 245840000   14
 245850000    9
 245860000   20
 245870000   19
 245880000   21
 245890000   21
 245900000   22
 245910000   19
 245920000   21
 245930000   17
 245940000   21
 245950000   21
 245960000   16
 245970000    4
 245980000    7
 245990000    7
 246000000    5
 246010000    4
 246020000    5
 246030000    3
 246040000    7
 246050000    5
 246060000    3
 246070000    4
 246080000    3
 246090000    4
 246100000    4
 246110000    5
 246120000   12
 246130000    4
 246140000    5
 246150000    3
 246160000    4
 246170000    5
 246180000    3
 246190000    4
 246200000    5
 246210000    5
 246220000    5
 246230000    7
 246240000    4
 246250000    2
 246260000    3
 246270000   13
 246280000   13
 246290000   23
 246300000   26
 246310000   24
 246320000   28
 246330000   26
 246340000   23
 246350000   25
 246360000   22
 246370000   24
 246380000   23
 246390000   20
 246400000   23
 246410000   24
 246420000   21
 246430000   21
 246440000   19
 246450000   21
 246460000   21
 246470000   26
 246480000   22
 246490000   21
 246500000   25
 246510000   23
 246520000   21
 246530000   22
 246540000   19
 246550000   25
 246560000   27
 246570000   25
 246580000   23
 246590000   26
 246600000   23
 246610000   23
 246620000   23
 246630000   23
 246640000   26
 246650000   22
 246660000   25
 246670000   24
 246680000   25
 246690000   23
 246700000   19
 246710000   21
 246720000   25
 246730000   26
 246740000   26
 246750000   26
 246760000   26
 246770000   26
 246780000   23
 246790000   26
 246800000   23
 246810000   24
 246820000   20
 246830000   22
 246840000   22
 246850000   23
 246860000   23
 246870000   21
 246880000   18
 246890000   18
 246900000   18
 246910000   22
 246920000   17
 246930000   16
 246940000   22
 246950000   22
 246960000   19
 246970000   18
 246980000   19
 246990000   13
 247000000   13
 247010000   15
 247020000    4
 247030000   18
 247040000    4
 247050000    7
 247060000    5
 247070000    5
 247080000    5
 247090000    5
 247100000    4
 247110000    4
 247120000    4
 247130000    3
 247140000    5
 247150000    3
 247160000    6
 247170000    4
 247180000    8
 247190000    5
 247200000    7
 247210000    4
 247220000    4
 247230000    5
 247240000    5
 247250000    7
 247260000    5
 247270000    7
 247280000    5
 247290000    5
 247300000    8
 247310000    7
 247320000    8
 247330000   18
 247340000   19
 247350000   21
 247360000   21
 247370000    6
 247380000    7
 247390000   20
 247400000   24
 247410000   24
 247420000   19
 247430000    6
 247440000   16
 247450000    7
 247460000    3
 247470000    3
 247480000    4
 247490000    4
 247500000    4
 247510000    3
 247520000    2
 247530000    7
 247540000    7
 247550000    7
 247560000    9
 247570000   16
 247580000   15
 247590000   18
 247600000   13
 247610000   22
 247620000   22
 247630000   15
 247640000   14
 247650000   19
 247660000   19
 247670000   16
 247680000   18
 247690000   24
 247700000   22
 247710000   19
 247720000   19
 247730000   21
 247740000   19
 247750000   11
 247760000    5
 247770000    8
 247780000   13
 247790000   20
 247800000   21
 247810000   20
 247820000   21
 247830000   23
 247840000   10
 247850000   24
 247860000   24
 247870000   24
 247880000   26
 247890000   23
 247900000   21
 247910000   26
 247920000   21
 247930000   25
 247940000   26
 247950000   25
 247960000   26
 247970000   22
 247980000   26
 247990000   24
 248000000   27
 248010000   24
 248020000   23
 248030000   26
 248040000   23
 248050000   23
 248060000   26
 248070000   22
 248080000   22
 248090000   22
 248100000   25
 248110000   21
 248120000   26
 248130000   23
 248140000   23
 248150000   20
 248160000   23
 248170000   26
 248180000   21
 248190000   15
 248200000   23
 248210000   17
 248220000   19
 248230000   20
 248240000   19
 248250000   21
 248260000   18
 248270000   19
 248280000   20
 248290000   12
 248300000    5
 248310000    5
 248320000    3
 248330000    4
 248340000    3
 248350000    5
 248360000    3
 248370000    4
 248380000    4
 248390000    4
 248400000    3
 248410000    4
 248420000    5
 248430000    2
 248440000    4
 248450000    3
 248460000    3
 248470000    4
 248480000    5
 248490000    5
 248500000    4
 248510000    3
 248520000    5
 248530000    5
 248540000    5
 248550000    5
 248560000    5
 248570000    7
 248580000    5
 248590000    5
 248600000    4
 248610000    7
 248620000   19
 248630000   21
 248640000   12
 248650000    5
 248660000    4
 248670000    4
 248680000    4
 248690000    3
 248700000    6
 248710000    5
 248720000    5
 248730000    4
 248740000    4
 248750000    5
 248760000    3
 248770000    5
 248780000    3
 248790000    4
 248800000    5
 248810000    4
 248820000    2
 248830000    5
 248840000    3
 248850000    3
 248860000    3
 248870000    3
 248880000    4
 248890000   12
 248900000    5
 248910000   10
 248920000    4
 248930000    3
 248940000    3
 248950000    7
 248960000    2
 248970000    7
 248980000    4
 248990000    9
 249000000   19
 249010000   21
 249020000   17
 249030000   13
 249040000   13
 249050000    7
 249060000    5
 249070000   15
 249080000   21
 249090000   25
 249100000   24
 249110000   21
 249120000   25
 249130000   22
 249140000   26
 249150000   23
 249160000   26
 249170000   26
 249180000   22
 249190000   19
 249200000   21
 249210000   19
 249220000   11
 249230000   19
 249240000    4
 249250000    4
 249260000    4
 249270000    3
 249280000    5
 249290000    5
 249300000    4
 249310000    7
 249320000    5
 249330000    3
 249340000    3
 249350000    7
 249360000    4
 249370000    3
 249380000    4
 249390000    3
 249400000    3
 249410000    3
 249420000    4
 249430000    3
 249440000    3
 249450000    4
 249460000    4
 249470000    3
 249480000    4
 249490000    4
 249500000    2
 249510000    4
 249520000    2
 249530000    4
 249540000    4
 249550000    4
 249560000    4
 249570000    7
 249580000    7
 249590000    8
 249600000   19
 249610000   18
 249620000   19
 249630000   21
 249640000   19
 249650000   26
 249660000   26
 249670000   23
 249680000   25
 249690000   22
 249700000   15
 249710000   19
 249720000   20
 249730000   22
 249740000   19
 249750000   22
 249760000   25
 249770000   20
 249780000   23
 249790000   19
 249800000   17
 249810000   19
 249820000   22
 249830000   11
 249840000   16
 249850000   21
[truncated: 880,417 more chars]
