# Supplementary material for: Directional translocation resistance of Zika xrRNA
Source: Nat Commun. 2020 Jul 27;11:3749. doi: 10.1038/s41467-020-17508-7 (PMC7385498; doi:10.1038/s41467-020-17508-7)
Supplement: Supplementary file 4 — Source Data [file 41467_2020_17508_MOESM4_ESM.zip › Source_Data_Figures/Fig2B/5'translocation-rate_r0-T300K/r_7_translocated_portion.dat]

# Trajectory file ../../zika_rna/03_translocation_by_force_ramping/TP_END1/rate1x/t95/r_7/dump_t95_Rramped.lammpstrj
# time  length_translocated_portion
         0    2
     10000    5
     20000    3
     30000    2
     40000    2
     50000    3
     60000    3
     70000    3
     80000    3
     90000    2
    100000    2
    110000    3
    120000    3
    130000    2
    140000    3
    150000    3
    160000    4
    170000    4
    180000    2
    190000    4
    200000    4
    210000    4
    220000    4
    230000    3
    240000    3
    250000    3
    260000    3
    270000    3
    280000    2
    290000    2
    300000    3
    310000    3
    320000    3
    330000    4
    340000    3
    350000    3
    360000    3
    370000    3
    380000    2
    390000    3
    400000    3
    410000    4
    420000    4
    430000    3
    440000    3
    450000    3
    460000    3
    470000    3
    480000    3
    490000    3
    500000    3
    510000    3
    520000    3
    530000    3
    540000    2
    550000    3
    560000    3
    570000    3
    580000    2
    590000    3
    600000    3
    610000    3
    620000    3
    630000    3
    640000    3
    650000    4
    660000    4
    670000    3
    680000    3
    690000    3
    700000    2
    710000    3
    720000    3
    730000    4
    740000    3
    750000    3
    760000    2
    770000    4
    780000    3
    790000    3
    800000    3
    810000    4
    820000    5
    830000    4
    840000    2
    850000    2
    860000    3
    870000    3
    880000    4
    890000    3
    900000    4
    910000    2
    920000    3
    930000    3
    940000    3
    950000    2
    960000    4
    970000    2
    980000    3
    990000    4
   1000000    2
   1010000    3
   1020000    3
   1030000    3
   1040000    3
   1050000    3
   1060000    2
   1070000    2
   1080000    3
   1090000    4
   1100000    4
   1110000    3
   1120000    4
   1130000    3
   1140000    2
   1150000    2
   1160000    2
   1170000    3
   1180000    2
   1190000    3
   1200000    3
   1210000    3
   1220000    3
   1230000    4
   1240000    5
   1250000    3
   1260000    4
   1270000    4
   1280000    5
   1290000   14
   1300000    8
   1310000   12
   1320000    3
   1330000    3
   1340000    3
   1350000    2
   1360000    1
   1370000    3
   1380000    3
   1390000    2
   1400000    3
   1410000    2
   1420000    3
   1430000    2
   1440000    2
   1450000    2
   1460000    3
   1470000    3
   1480000    3
   1490000    3
   1500000    3
   1510000    3
   1520000    3
   1530000    3
   1540000    4
   1550000    3
   1560000    2
   1570000    4
   1580000    4
   1590000    3
   1600000    3
   1610000    3
   1620000    3
   1630000    2
   1640000    3
   1650000    3
   1660000    3
   1670000    4
   1680000    2
   1690000    3
   1700000    4
   1710000    3
   1720000    2
   1730000    3
   1740000    4
   1750000    2
   1760000    3
   1770000    2
   1780000    3
   1790000    2
   1800000    3
   1810000    8
   1820000    3
   1830000   12
   1840000    9
   1850000   12
   1860000   11
   1870000   14
   1880000   19
   1890000   14
   1900000    5
   1910000    4
   1920000    4
   1930000    3
   1940000    3
   1950000    2
   1960000    3
   1970000    2
   1980000    3
   1990000    3
   2000000    4
   2010000    3
   2020000    3
   2030000    3
   2040000    3
   2050000    2
   2060000    1
   2070000    3
   2080000    3
   2090000    3
   2100000    3
   2110000    2
   2120000    3
   2130000    4
   2140000    3
   2150000    2
   2160000    2
   2170000    3
   2180000    5
   2190000    3
   2200000    3
   2210000    3
   2220000    3
   2230000    3
   2240000   12
   2250000   12
   2260000   13
   2270000    3
   2280000    3
   2290000    2
   2300000    7
   2310000    3
   2320000    3
   2330000    3
   2340000    3
   2350000    4
   2360000    2
   2370000    3
   2380000    3
   2390000    3
   2400000    3
   2410000    2
   2420000    5
   2430000    4
   2440000    3
   2450000    3
   2460000    3
   2470000    3
   2480000    2
   2490000    3
   2500000    3
   2510000    4
   2520000    3
   2530000    3
   2540000    3
   2550000    3
   2560000    4
   2570000    3
   2580000    3
   2590000    3
   2600000    3
   2610000    3
   2620000    3
   2630000    4
   2640000    3
   2650000    2
   2660000    4
   2670000    3
   2680000    3
   2690000    2
   2700000    2
   2710000    2
   2720000    2
   2730000    3
   2740000    2
   2750000    4
   2760000    4
   2770000    3
   2780000    3
   2790000    4
   2800000    2
   2810000    2
   2820000    2
   2830000    2
   2840000    2
   2850000    2
   2860000    3
   2870000    2
   2880000    3
   2890000    6
   2900000    3
   2910000    2
   2920000    4
   2930000    3
   2940000    3
   2950000    3
   2960000    2
   2970000    2
   2980000    3
   2990000    3
   3000000    3
   3010000    2
   3020000    2
   3030000    3
   3040000    3
   3050000    2
   3060000    2
   3070000    2
   3080000    3
   3090000    3
   3100000    3
   3110000    4
   3120000    3
   3130000    2
   3140000    3
   3150000    2
   3160000    4
   3170000    3
   3180000    3
   3190000    3
   3200000    4
   3210000    3
   3220000    2
   3230000    9
   3240000    5
   3250000    3
   3260000    3
   3270000    3
   3280000    3
   3290000    2
   3300000    3
   3310000    3
   3320000    2
   3330000    3
   3340000    3
   3350000    4
   3360000    3
   3370000    3
   3380000    3
   3390000    2
   3400000    2
   3410000    3
   3420000    3
   3430000    3
   3440000    3
   3450000    3
   3460000    3
   3470000    3
   3480000    3
   3490000    3
   3500000    2
   3510000    3
   3520000    3
   3530000    2
   3540000    3
   3550000    3
   3560000    3
   3570000    3
   3580000    3
   3590000    4
   3600000    2
   3610000    3
   3620000    3
   3630000    3
   3640000    2
   3650000    3
   3660000    3
   3670000    3
   3680000    3
   3690000    2
   3700000    2
   3710000    3
   3720000    3
   3730000    2
   3740000    2
   3750000    3
   3760000    3
   3770000    3
   3780000    3
   3790000    3
   3800000    4
   3810000    2
   3820000    2
   3830000    3
   3840000    2
   3850000    3
   3860000    2
   3870000    2
   3880000    3
   3890000    3
   3900000    2
   3910000    3
   3920000    3
   3930000    5
   3940000    4
   3950000    3
   3960000    3
   3970000    3
   3980000    4
   3990000    3
   4000000    2
   4010000    4
   4020000    3
   4030000    2
   4040000    3
   4050000    3
   4060000    4
   4070000    3
   4080000    3
   4090000    3
   4100000    5
   4110000    4
   4120000    4
   4130000    5
   4140000    5
   4150000    3
   4160000    3
   4170000    3
   4180000    5
   4190000    3
   4200000    4
   4210000    5
   4220000    3
   4230000    4
   4240000    4
   4250000    3
   4260000    1
   4270000    4
   4280000    3
   4290000    3
   4300000    4
   4310000    3
   4320000    4
   4330000    4
   4340000    2
   4350000    3
   4360000    3
   4370000    3
   4380000    3
   4390000    3
   4400000    2
   4410000    2
   4420000    3
   4430000    3
   4440000    2
   4450000    5
   4460000    4
   4470000    5
   4480000    2
   4490000    3
   4500000    3
   4510000    4
   4520000    5
   4530000    3
   4540000    3
   4550000    2
   4560000    2
   4570000    3
   4580000    3
   4590000    3
   4600000    3
   4610000    2
   4620000    3
   4630000    3
   4640000    3
   4650000    3
   4660000    3
   4670000   13
   4680000    8
   4690000    3
   4700000    3
   4710000    1
   4720000    4
   4730000    3
   4740000    3
   4750000    4
   4760000    5
   4770000    1
   4780000    3
   4790000    6
   4800000    5
   4810000    6
   4820000    4
   4830000    4
   4840000    4
   4850000    4
   4860000    4
   4870000   12
   4880000    3
   4890000    2
   4900000    3
   4910000    4
   4920000    4
   4930000    3
   4940000    3
   4950000    4
   4960000    3
   4970000    3
   4980000    3
   4990000    4
   5000000    3
   5010000    3
   5020000    3
   5030000    4
   5040000    2
   5050000    3
   5060000    4
   5070000    2
   5080000    2
   5090000    4
   5100000    4
   5110000    2
   5120000    3
   5130000    3
   5140000    4
   5150000    2
   5160000    2
   5170000    3
   5180000    2
   5190000    2
   5200000    3
   5210000    3
   5220000    4
   5230000    3
   5240000    3
   5250000    5
   5260000    4
   5270000    5
   5280000    4
   5290000    3
   5300000    2
   5310000    4
   5320000    2
   5330000    3
   5340000    2
   5350000    2
   5360000    3
   5370000    4
   5380000    3
   5390000    3
   5400000    3
   5410000    2
   5420000    3
   5430000   16
   5440000   10
   5450000   12
   5460000    7
   5470000    5
   5480000    2
   5490000    3
   5500000    4
   5510000    4
   5520000    2
   5530000    5
   5540000    3
   5550000    4
   5560000    4
   5570000    4
   5580000   16
   5590000   19
   5600000   18
   5610000    4
   5620000    5
   5630000    3
   5640000    3
   5650000    3
   5660000    3
   5670000    4
   5680000    9
   5690000   14
   5700000    9
   5710000    3
   5720000    4
   5730000   19
   5740000   18
   5750000   12
   5760000   18
   5770000   13
   5780000   10
   5790000    5
   5800000    3
   5810000    2
   5820000    4
   5830000    3
   5840000    3
   5850000    3
   5860000    5
   5870000    9
   5880000    4
   5890000    4
   5900000    3
   5910000    2
   5920000    3
   5930000    2
   5940000    3
   5950000    3
   5960000    3
   5970000    4
   5980000    3
   5990000    3
   6000000    7
   6010000   15
   6020000   15
   6030000   13
   6040000   15
   6050000   10
   6060000    5
   6070000    3
   6080000    3
   6090000    4
   6100000    3
   6110000    2
   6120000    3
   6130000    3
   6140000    4
   6150000    3
   6160000    3
   6170000    2
   6180000    3
   6190000    3
   6200000    3
   6210000    5
   6220000    3
   6230000    3
   6240000    3
   6250000    3
   6260000    3
   6270000    3
   6280000    3
   6290000    3
   6300000    3
   6310000    4
   6320000    2
   6330000    4
   6340000    4
   6350000    4
   6360000    6
   6370000   12
   6380000   12
   6390000   16
   6400000    3
   6410000    3
   6420000    3
   6430000    3
   6440000    3
   6450000    3
   6460000    2
   6470000    3
   6480000    3
   6490000    2
   6500000    3
   6510000    3
   6520000    4
   6530000    2
   6540000    2
   6550000    3
   6560000    3
   6570000    3
   6580000    3
   6590000    2
   6600000    2
   6610000    2
   6620000    3
   6630000    3
   6640000    3
   6650000    2
   6660000    2
   6670000    4
   6680000    2
   6690000    2
   6700000    5
   6710000    2
   6720000    3
   6730000    4
   6740000    4
   6750000    4
   6760000    2
   6770000    3
   6780000    3
   6790000    3
   6800000    4
   6810000    3
   6820000    2
   6830000    2
   6840000    3
   6850000    5
   6860000    4
   6870000    4
   6880000    2
   6890000    3
   6900000    3
   6910000    2
   6920000    3
   6930000    3
   6940000    3
   6950000    3
   6960000    3
   6970000    2
   6980000    2
   6990000    3
   7000000    3
   7010000    3
   7020000    2
   7030000    4
   7040000    3
   7050000    3
   7060000    4
   7070000    2
   7080000   17
   7090000    3
   7100000    2
   7110000    2
   7120000    4
   7130000    3
   7140000    3
   7150000    3
   7160000    3
   7170000    2
   7180000    2
   7190000    3
   7200000    3
   7210000    4
   7220000    3
   7230000    5
   7240000    3
   7250000    4
   7260000    4
   7270000    3
   7280000    3
   7290000    5
   7300000    5
   7310000    3
   7320000    3
   7330000    6
   7340000   14
   7350000   19
   7360000   22
   7370000   19
   7380000   22
   7390000   21
   7400000   21
   7410000   16
   7420000    9
   7430000    4
   7440000    3
   7450000    3
   7460000    2
   7470000    3
   7480000    3
   7490000    3
   7500000    4
   7510000    9
   7520000    2
   7530000    3
   7540000    3
   7550000    3
   7560000    3
   7570000    2
   7580000    4
   7590000    3
   7600000    4
   7610000    4
   7620000    3
   7630000    3
   7640000    3
   7650000    3
   7660000    2
   7670000    2
   7680000    4
   7690000    3
   7700000    4
   7710000    3
   7720000   13
   7730000    4
   7740000    3
   7750000    2
   7760000    4
   7770000    3
   7780000    4
   7790000    3
   7800000    3
   7810000    3
   7820000    3
   7830000    3
   7840000    3
   7850000    3
   7860000    2
   7870000    3
   7880000    3
   7890000    4
   7900000    4
   7910000    3
   7920000    3
   7930000    2
   7940000    3
   7950000    3
   7960000    3
   7970000    2
   7980000    3
   7990000    4
   8000000    2
   8010000    3
   8020000    4
   8030000    3
   8040000    3
   8050000    2
   8060000    2
   8070000    3
   8080000    4
   8090000    3
   8100000    2
   8110000    2
   8120000    2
   8130000    2
   8140000    3
   8150000    3
   8160000    3
   8170000    3
   8180000    3
   8190000    2
   8200000    3
   8210000    4
   8220000    4
   8230000    3
   8240000    4
   8250000    3
   8260000    5
   8270000    4
   8280000    4
   8290000    5
   8300000    4
   8310000    2
   8320000    4
   8330000    3
   8340000    4
   8350000    4
   8360000    3
   8370000    4
   8380000    2
   8390000    3
   8400000    4
   8410000    2
   8420000    2
   8430000    4
   8440000    3
   8450000    4
   8460000    3
   8470000    3
   8480000    3
   8490000    3
   8500000    3
   8510000    3
   8520000    3
   8530000    3
   8540000    4
   8550000    3
   8560000    4
   8570000    3
   8580000    3
   8590000    4
   8600000    3
   8610000    2
   8620000    3
   8630000    2
   8640000    3
   8650000    3
   8660000    3
   8670000    3
   8680000    4
   8690000    2
   8700000    3
   8710000    3
   8720000    2
   8730000    3
   8740000    3
   8750000    3
   8760000    3
   8770000    3
   8780000    3
   8790000    3
   8800000    3
   8810000    3
   8820000    3
   8830000    3
   8840000    2
   8850000    3
   8860000    4
   8870000    2
   8880000    3
   8890000    2
   8900000    4
   8910000    3
   8920000    3
   8930000    4
   8940000    4
   8950000    3
   8960000    3
   8970000    3
   8980000    2
   8990000    5
   9000000   16
   9010000   17
   9020000   15
   9030000   19
   9040000   19
   9050000   20
   9060000   18
   9070000   13
   9080000   13
   9090000    9
   9100000    2
   9110000    4
   9120000    3
   9130000    4
   9140000    2
   9150000    2
   9160000    3
   9170000    3
   9180000    4
   9190000    3
   9200000    3
   9210000    3
   9220000    4
   9230000    3
   9240000    3
   9250000    3
   9260000    3
   9270000    2
   9280000    4
   9290000    3
   9300000    3
   9310000    2
   9320000    4
   9330000    3
   9340000    3
   9350000    3
   9360000    3
   9370000    4
   9380000    3
   9390000    3
   9400000    3
   9410000    2
   9420000    4
   9430000    3
   9440000    2
   9450000    4
   9460000    3
   9470000    3
   9480000    3
   9490000    2
   9500000    3
   9510000    4
   9520000    2
   9530000    4
   9540000    3
   9550000    2
   9560000    4
   9570000    2
   9580000    3
   9590000    4
   9600000    3
   9610000    3
   9620000    3
   9630000    5
   9640000    3
   9650000    4
   9660000    4
   9670000    3
   9680000    4
   9690000    4
   9700000    5
   9710000    3
   9720000    2
   9730000    2
   9740000    2
   9750000    4
   9760000    3
   9770000    3
   9780000    3
   9790000    2
   9800000    3
   9810000    3
   9820000    7
   9830000    3
   9840000    3
   9850000    3
   9860000    3
   9870000    2
   9880000    3
   9890000    4
   9900000    3
   9910000    3
   9920000    4
   9930000    2
   9940000    3
   9950000    3
   9960000    2
   9970000    3
   9980000    3
   9990000    2
  10000000    3
  10010000    2
  10020000    3
  10030000    3
  10040000    4
  10050000    2
  10060000    3
  10070000    2
  10080000    2
  10090000    3
  10100000    3
  10110000    2
  10120000    3
  10130000    2
  10140000    2
  10150000    4
  10160000    2
  10170000    2
  10180000    4
  10190000    3
  10200000    4
  10210000    4
  10220000    3
  10230000    2
  10240000    3
  10250000    2
  10260000    3
  10270000    2
  10280000    3
  10290000    3
  10300000    4
  10310000    4
  10320000    4
  10330000    3
  10340000    3
  10350000    5
  10360000    3
  10370000    5
  10380000    4
  10390000    5
  10400000    2
  10410000    2
  10420000    3
  10430000    3
  10440000    3
  10450000    5
  10460000    4
  10470000    3
  10480000    3
  10490000    3
  10500000    4
  10510000    4
  10520000    3
  10530000    4
  10540000    3
  10550000    3
  10560000    3
  10570000    3
  10580000    3
  10590000    3
  10600000    2
  10610000    3
  10620000    3
  10630000    3
  10640000    3
  10650000    2
  10660000    3
  10670000    4
  10680000    5
  10690000    4
  10700000    4
  10710000    4
  10720000    3
  10730000    4
  10740000    4
  10750000    3
  10760000    4
  10770000    7
  10780000    4
  10790000    6
  10800000    8
  10810000    3
  10820000    4
  10830000    3
  10840000    4
  10850000    3
  10860000    3
  10870000    3
  10880000    4
  10890000    5
  10900000    2
  10910000    3
  10920000    2
  10930000    2
  10940000    4
  10950000    4
  10960000    4
  10970000    4
  10980000    4
  10990000    2
  11000000    5
  11010000    3
  11020000    3
  11030000    3
  11040000    3
  11050000    4
  11060000    3
  11070000    3
  11080000    4
  11090000    3
  11100000    3
  11110000    2
  11120000    3
  11130000    3
  11140000    3
  11150000    3
  11160000    3
  11170000    3
  11180000    3
  11190000    3
  11200000    2
  11210000    3
  11220000    3
  11230000    3
  11240000    3
  11250000    3
  11260000    3
  11270000    3
  11280000    2
  11290000    2
  11300000    3
  11310000    3
  11320000    4
  11330000    3
  11340000    4
  11350000    5
  11360000    5
  11370000    5
  11380000    4
  11390000    3
  11400000    3
  11410000    4
  11420000    2
  11430000    4
  11440000    3
  11450000    4
  11460000    4
  11470000    3
  11480000    4
  11490000    3
  11500000    3
  11510000    3
  11520000    3
  11530000    3
  11540000    3
  11550000    9
  11560000    4
  11570000    4
  11580000    3
  11590000    5
  11600000    4
  11610000    4
  11620000    3
  11630000    3
  11640000    4
  11650000    3
  11660000    3
  11670000    3
  11680000    3
  11690000    2
  11700000    3
  11710000    2
  11720000    3
  11730000    3
  11740000    3
  11750000    3
  11760000    4
  11770000    3
  11780000    4
  11790000    3
  11800000    2
  11810000    2
  11820000    1
  11830000    2
  11840000    5
  11850000    3
  11860000    2
  11870000    5
  11880000    2
  11890000    5
  11900000    3
  11910000    4
  11920000    3
  11930000    6
  11940000    4
  11950000    4
  11960000    4
  11970000    5
  11980000    5
  11990000    7
  12000000    5
  12010000    3
  12020000    5
  12030000    4
  12040000    3
  12050000    3
  12060000    4
  12070000    3
  12080000    3
  12090000    3
  12100000    3
  12110000    2
  12120000    2
  12130000    2
  12140000    2
  12150000    2
  12160000    3
  12170000    3
  12180000    3
  12190000    3
  12200000    3
  12210000    2
  12220000    3
  12230000    2
  12240000    3
  12250000    3
  12260000    2
  12270000    2
  12280000    3
  12290000    4
  12300000    4
  12310000    3
  12320000    3
  12330000    3
  12340000    3
  12350000    3
  12360000    4
  12370000    3
  12380000    3
  12390000    3
  12400000    3
  12410000    3
  12420000    2
  12430000    3
  12440000    3
  12450000    2
  12460000    4
  12470000    3
  12480000    4
  12490000    4
  12500000    3
  12510000    3
  12520000    3
  12530000    5
  12540000    5
  12550000    2
  12560000    3
  12570000    3
  12580000    2
  12590000    3
  12600000    3
  12610000    4
  12620000    5
  12630000    3
  12640000    3
  12650000    4
  12660000   21
  12670000    7
  12680000   13
  12690000   12
  12700000   18
  12710000   14
  12720000   15
  12730000   19
  12740000   15
  12750000   19
  12760000   13
  12770000    9
  12780000    3
  12790000   12
  12800000    9
  12810000    2
  12820000    3
  12830000    3
  12840000    3
  12850000    4
  12860000    2
  12870000    3
  12880000    3
  12890000    2
  12900000    4
  12910000    2
  12920000    3
  12930000    3
  12940000    5
  12950000    5
  12960000    3
  12970000    3
  12980000    3
  12990000    3
  13000000    3
  13010000    3
  13020000    3
  13030000    3
  13040000    4
  13050000    6
  13060000    3
  13070000    2
  13080000    3
  13090000    2
  13100000    5
  13110000    4
  13120000    4
  13130000    4
  13140000    4
  13150000    3
  13160000    3
  13170000    3
  13180000    5
  13190000    4
  13200000    4
  13210000    4
  13220000    4
  13230000    2
  13240000    4
  13250000    3
  13260000    3
  13270000   17
  13280000   10
  13290000   12
  13300000    3
  13310000    4
  13320000    4
  13330000    4
  13340000    2
  13350000    4
  13360000    2
  13370000    4
  13380000    4
  13390000    3
  13400000    4
  13410000    4
  13420000    3
  13430000    4
  13440000    5
  13450000    2
  13460000    3
  13470000    4
  13480000    4
  13490000    3
  13500000    3
  13510000    2
  13520000    3
  13530000    3
  13540000    2
  13550000    3
  13560000    3
  13570000    2
  13580000    2
  13590000    4
  13600000    3
  13610000    3
  13620000    4
  13630000    2
  13640000    2
  13650000    3
  13660000    4
  13670000    3
  13680000    3
  13690000    3
  13700000    3
  13710000    3
  13720000    3
  13730000    3
  13740000    3
  13750000    3
  13760000    3
  13770000    3
  13780000    2
  13790000    3
  13800000    3
  13810000    3
  13820000    4
  13830000    3
  13840000    3
  13850000    3
  13860000    4
  13870000    9
  13880000    3
  13890000    3
  13900000    3
  13910000    4
  13920000    4
  13930000    3
  13940000    4
  13950000    3
  13960000    2
  13970000    3
  13980000    3
  13990000    5
  14000000    3
  14010000    3
  14020000    2
  14030000    2
  14040000    3
  14050000    3
  14060000    3
  14070000    2
  14080000    9
  14090000    3
  14100000    3
  14110000    3
  14120000    3
  14130000    3
  14140000    3
  14150000    3
  14160000    3
  14170000    2
  14180000    3
  14190000    2
  14200000    2
  14210000    4
  14220000    3
  14230000    1
  14240000    3
  14250000    3
  14260000    3
  14270000    3
  14280000    3
  14290000    2
  14300000    2
  14310000    3
  14320000    4
  14330000    3
  14340000    6
  14350000    3
  14360000    2
  14370000    3
  14380000    3
  14390000    3
  14400000    2
  14410000    3
  14420000    3
  14430000    3
  14440000    3
  14450000    4
  14460000    3
  14470000    2
  14480000    3
  14490000    3
  14500000    3
  14510000    2
  14520000    3
  14530000    3
  14540000    3
  14550000    4
  14560000    2
  14570000    3
  14580000    4
  14590000    3
  14600000    3
  14610000    3
  14620000    3
  14630000    3
  14640000    3
  14650000    3
  14660000    2
  14670000    3
  14680000    2
  14690000    5
  14700000    4
  14710000    3
  14720000    3
  14730000    4
  14740000    3
  14750000    3
  14760000    4
  14770000    4
  14780000    3
  14790000    3
  14800000    3
  14810000    3
  14820000    2
  14830000    4
  14840000    4
  14850000    2
  14860000    2
  14870000    2
  14880000    2
  14890000    4
  14900000    3
  14910000    3
  14920000    3
  14930000    2
  14940000    3
  14950000    4
  14960000    3
  14970000    3
  14980000    3
  14990000    3
  15000000    3
  15010000    2
  15020000    3
  15030000    2
  15040000    2
  15050000    3
  15060000    3
  15070000    3
  15080000    3
  15090000    3
  15100000    3
  15110000    3
  15120000    3
  15130000    3
  15140000    3
  15150000    3
  15160000    4
  15170000    2
  15180000    3
  15190000    2
  15200000    4
  15210000    5
  15220000    5
  15230000    3
  15240000    3
  15250000    4
  15260000    3
  15270000    2
  15280000   18
  15290000   11
  15300000   10
  15310000    8
  15320000    4
  15330000    3
  15340000    2
  15350000    3
  15360000    3
  15370000    4
  15380000    4
  15390000    3
  15400000    2
  15410000    7
  15420000    3
  15430000    3
  15440000    4
  15450000    4
  15460000    4
  15470000    4
  15480000    3
  15490000    2
  15500000    3
  15510000    4
  15520000    5
  15530000    3
  15540000    3
  15550000    3
  15560000    2
  15570000    2
  15580000    3
  15590000    3
  15600000    2
  15610000    4
  15620000    4
  15630000    3
  15640000    4
  15650000   12
  15660000    4
  15670000    3
  15680000    3
  15690000    4
  15700000    3
  15710000    4
  15720000    3
  15730000    3
  15740000    2
  15750000    2
  15760000    4
  15770000    3
  15780000    3
  15790000    3
  15800000    4
  15810000    4
  15820000    3
  15830000    3
  15840000    3
  15850000    2
  15860000    3
  15870000    3
  15880000    3
  15890000    3
  15900000    4
  15910000    4
  15920000    4
  15930000    5
  15940000    3
  15950000    2
  15960000    4
  15970000    3
  15980000    4
  15990000    4
  16000000    3
  16010000    3
  16020000    3
  16030000    3
  16040000    3
  16050000    3
  16060000    4
  16070000    4
  16080000    3
  16090000    3
  16100000    3
  16110000    3
  16120000    3
  16130000    3
  16140000    4
  16150000    3
  16160000    3
  16170000    3
  16180000    5
  16190000    3
  16200000    4
  16210000    3
  16220000    4
  16230000    4
  16240000    2
  16250000    2
  16260000    3
  16270000    3
  16280000    3
  16290000    3
  16300000    2
  16310000    3
  16320000    4
  16330000    3
  16340000    2
  16350000    3
  16360000    3
  16370000    4
  16380000    3
  16390000    4
  16400000    5
  16410000    4
  16420000    4
  16430000    1
  16440000    4
  16450000    3
  16460000    3
  16470000    3
  16480000    2
  16490000    3
  16500000    4
  16510000    3
  16520000    4
  16530000    3
  16540000    2
  16550000    8
  16560000    3
  16570000    3
  16580000    3
  16590000    2
  16600000    4
  16610000    2
  16620000    2
  16630000    2
  16640000    3
  16650000    4
  16660000    3
  16670000    3
  16680000    3
  16690000    2
  16700000    2
  16710000    3
  16720000    3
  16730000    2
  16740000    5
  16750000    3
  16760000    3
  16770000    4
  16780000    3
  16790000    4
  16800000    2
  16810000    4
  16820000    3
  16830000    2
  16840000    3
  16850000    2
  16860000    3
  16870000    2
  16880000    3
  16890000    3
  16900000    3
  16910000    2
  16920000    3
  16930000    2
  16940000    3
  16950000    2
  16960000    3
  16970000    3
  16980000    3
  16990000    4
  17000000    3
  17010000    3
  17020000    3
  17030000    5
  17040000    4
  17050000    3
  17060000    3
  17070000    3
  17080000    5
  17090000    3
  17100000    4
  17110000    3
  17120000    3
  17130000    3
  17140000    2
  17150000    7
  17160000    4
  17170000    3
  17180000    4
  17190000    3
  17200000    3
  17210000    4
  17220000    2
  17230000    3
  17240000    8
  17250000    7
  17260000    5
  17270000    4
  17280000    8
  17290000    3
  17300000    3
  17310000    4
  17320000    3
  17330000    3
  17340000    3
  17350000    3
  17360000    3
  17370000    3
  17380000    4
  17390000    4
  17400000    5
  17410000    5
  17420000    4
  17430000    3
  17440000    4
  17450000    5
  17460000    4
  17470000    3
  17480000    2
  17490000    5
  17500000    3
  17510000    2
  17520000    7
  17530000    7
  17540000    4
  17550000    3
  17560000    4
  17570000    3
  17580000    5
  17590000    3
  17600000    3
  17610000    2
  17620000    1
  17630000    3
  17640000    4
  17650000    1
  17660000    3
  17670000    4
  17680000    4
  17690000    4
  17700000    3
  17710000    1
  17720000    4
  17730000    3
  17740000    3
  17750000    3
  17760000    2
  17770000    3
  17780000    3
  17790000    3
  17800000    3
  17810000    3
  17820000    2
  17830000    2
  17840000    3
  17850000    3
  17860000    3
  17870000    3
  17880000    3
  17890000    2
  17900000    3
  17910000    3
  17920000    3
  17930000    3
  17940000    3
  17950000    3
  17960000    4
  17970000    2
  17980000    2
  17990000    2
  18000000    3
  18010000    2
  18020000    3
  18030000    2
  18040000    3
  18050000    3
  18060000    4
  18070000    3
  18080000    3
  18090000    3
  18100000    3
  18110000    4
  18120000    5
  18130000    2
  18140000    3
  18150000    3
  18160000    3
  18170000    3
  18180000    3
  18190000    2
  18200000    4
  18210000    3
  18220000    4
  18230000    3
  18240000    3
  18250000    3
  18260000    3
  18270000    3
  18280000    3
  18290000    2
  18300000    2
  18310000    2
  18320000    3
  18330000    4
  18340000    2
  18350000    3
  18360000    3
  18370000    3
  18380000    2
  18390000    3
  18400000    3
  18410000    3
  18420000    3
  18430000    3
  18440000    3
  18450000    3
  18460000    3
  18470000    3
  18480000    3
  18490000    3
  18500000    3
  18510000    4
  18520000    3
  18530000    2
  18540000    3
  18550000    4
  18560000    3
  18570000    2
  18580000    3
  18590000    2
  18600000    3
  18610000    3
  18620000    2
  18630000    1
  18640000    3
  18650000    3
  18660000    3
  18670000    3
  18680000    3
  18690000    4
  18700000    3
  18710000    4
  18720000    5
  18730000    3
  18740000    3
  18750000    3
  18760000    4
  18770000    4
  18780000    2
  18790000    3
  18800000    2
  18810000    2
  18820000    3
  18830000    3
  18840000    2
  18850000    3
  18860000    3
  18870000    4
  18880000    2
  18890000    3
  18900000    2
  18910000    3
  18920000    3
  18930000    3
  18940000    8
  18950000    3
  18960000    2
  18970000    4
  18980000    3
  18990000    3
  19000000    5
  19010000    2
  19020000    3
  19030000    4
  19040000    3
  19050000    3
  19060000    3
  19070000    5
  19080000    4
  19090000    3
  19100000    3
  19110000    2
  19120000    6
  19130000    3
  19140000    2
  19150000    2
  19160000    2
  19170000    2
  19180000    3
  19190000    2
  19200000    2
  19210000    3
  19220000    3
  19230000    3
  19240000    2
  19250000    2
  19260000    3
  19270000    3
  19280000    3
  19290000    3
  19300000    3
  19310000    3
  19320000    3
  19330000    3
  19340000    3
  19350000    3
  19360000    3
  19370000    3
  19380000    3
  19390000    3
  19400000    2
  19410000    3
  19420000    3
  19430000    3
  19440000    3
  19450000    3
  19460000    2
  19470000    2
  19480000    3
  19490000    3
  19500000    3
  19510000    6
  19520000    3
  19530000    2
  19540000    3
  19550000    2
  19560000    3
  19570000    3
  19580000    3
  19590000    3
  19600000    3
  19610000    4
  19620000    2
  19630000    3
  19640000    4
  19650000    2
  19660000    3
  19670000    3
  19680000    3
  19690000    3
  19700000    3
  19710000    4
  19720000    3
  19730000    2
  19740000    3
  19750000    4
  19760000    3
  19770000    3
  19780000    3
  19790000    4
  19800000    3
  19810000    4
  19820000    2
  19830000    2
  19840000    3
  19850000    3
  19860000    3
  19870000    2
  19880000    3
  19890000    3
  19900000    4
  19910000    4
  19920000    3
  19930000    3
  19940000    2
  19950000    3
  19960000    3
  19970000    3
  19980000    3
  19990000    3
  20000000    3
  20000000    3
  20010000    4
  20020000    4
  20030000    3
  20040000    3
  20050000    2
  20060000    3
  20070000    2
  20080000    3
  20090000    2
  20100000    3
  20110000    3
  20120000    3
  20130000    3
  20140000    2
  20150000    3
  20160000    3
  20170000    3
  20180000    3
  20190000    2
  20200000    3
  20210000    4
  20220000    2
  20230000    4
  20240000    3
  20250000    3
  20260000    3
  20270000    3
  20280000    3
  20290000    2
  20300000    2
  20310000    3
  20320000    3
  20330000    3
  20340000    3
  20350000    3
  20360000    4
  20370000    4
  20380000    3
  20390000    3
  20400000    2
  20410000    3
  20420000    2
  20430000    3
  20440000    3
  20450000    3
  20460000    3
  20470000    3
  20480000    3
  20490000    4
  20500000    2
  20510000    3
  20520000    4
  20530000    3
  20540000    3
  20550000    3
  20560000    4
  20570000    3
  20580000    2
  20590000    2
  20600000    3
  20610000    3
  20620000    2
  20630000    3
  20640000    2
  20650000    3
  20660000    3
  20670000    3
  20680000    3
  20690000    3
  20700000    3
  20710000    4
  20720000    4
  20730000    2
  20740000    4
  20750000    2
  20760000    3
  20770000    4
  20780000    3
  20790000    7
  20800000    3
  20810000    4
  20820000    4
  20830000    3
  20840000    3
  20850000    2
  20860000    3
  20870000    3
  20880000    3
  20890000    2
  20900000    3
  20910000    5
  20920000    2
  20930000    4
  20940000    3
  20950000    3
  20960000    2
  20970000    3
  20980000    3
  20990000    3
  21000000    3
  21010000    5
  21020000    3
  21030000    3
  21040000    4
  21050000    5
  21060000    3
  21070000    3
  21080000    3
  21090000    2
  21100000    2
  21110000    7
  21120000    3
  21130000    3
  21140000    2
  21150000    3
  21160000    3
  21170000    3
  21180000    3
  21190000    2
  21200000    3
  21210000    2
  21220000    4
  21230000    5
  21240000    3
  21250000    3
  21260000    4
  21270000    4
  21280000    5
  21290000    3
  21300000    3
  21310000    4
  21320000    3
  21330000    4
  21340000    5
  21350000    3
  21360000    3
  21370000    4
  21380000    3
  21390000    3
  21400000    3
  21410000    3
  21420000    3
  21430000    3
  21440000    2
  21450000    4
  21460000    3
  21470000    4
  21480000    2
  21490000    4
  21500000    4
  21510000    3
  21520000    5
  21530000    2
  21540000    3
  21550000    4
  21560000    5
  21570000    5
  21580000    4
  21590000    3
  21600000    3
  21610000    4
  21620000    4
  21630000    3
  21640000    2
  21650000    3
  21660000    3
  21670000    5
  21680000    2
  21690000    2
  21700000    3
  21710000    3
  21720000    2
  21730000    3
  21740000    4
  21750000    4
  21760000    3
  21770000    3
  21780000    9
  21790000    3
  21800000    3
  21810000    3
  21820000    2
  21830000    3
  21840000    3
  21850000   13
  21860000   13
  21870000   16
  21880000    8
  21890000   21
  21900000   13
  21910000    2
  21920000    3
  21930000    2
  21940000    4
  21950000    3
  21960000    3
  21970000    3
  21980000    3
  21990000    3
  22000000    2
  22010000    3
  22020000    3
  22030000    3
  22040000    3
  22050000    4
  22060000    3
  22070000    3
  22080000    3
  22090000    2
  22100000    3
  22110000    2
  22120000    3
  22130000    3
  22140000    3
  22150000    4
  22160000    4
  22170000    2
  22180000    4
  22190000    3
  22200000    4
  22210000    2
  22220000    3
  22230000    3
  22240000    3
  22250000    2
  22260000    2
  22270000    5
  22280000    3
  22290000    2
  22300000    2
  22310000    2
  22320000    2
  22330000    3
  22340000    2
  22350000    5
  22360000    3
  22370000    2
  22380000    3
  22390000    3
  22400000    3
  22410000    3
  22420000    3
  22430000    4
  22440000    5
  22450000    3
  22460000    2
  22470000    3
  22480000    4
  22490000    3
  22500000    3
  22510000    3
  22520000    3
  22530000    4
  22540000    4
  22550000    3
  22560000    4
  22570000    3
  22580000    2
  22590000    3
  22600000    3
  22610000    4
  22620000    4
  22630000    3
  22640000    5
  22650000    3
  22660000    6
  22670000    3
  22680000    3
  22690000    4
  22700000    5
  22710000    2
  22720000    2
  22730000    3
  22740000    3
  22750000    3
  22760000    4
  22770000    4
  22780000    4
  22790000    3
  22800000    5
  22810000    4
  22820000    5
  22830000    3
  22840000    5
  22850000    4
  22860000    3
  22870000    3
  22880000    3
  22890000    2
  22900000    2
  22910000    3
  22920000    3
  22930000    2
  22940000    3
  22950000    3
  22960000    3
  22970000    3
  22980000    4
  22990000    2
  23000000    3
  23010000    2
  23020000    2
  23030000    3
  23040000    3
  23050000    4
  23060000    3
  23070000    3
  23080000    3
  23090000    2
  23100000    6
  23110000    4
  23120000    2
  23130000    4
  23140000    3
  23150000    5
  23160000    4
  23170000    3
  23180000    3
  23190000    4
  23200000    3
  23210000    4
  23220000    4
  23230000    3
  23240000    3
  23250000    5
  23260000    7
  23270000    4
  23280000    3
  23290000    3
  23300000    3
  23310000    3
  23320000    3
  23330000    3
  23340000    3
  23350000    2
  23360000    3
  23370000    4
  23380000    3
  23390000    3
  23400000    3
  23410000    3
  23420000    2
  23430000    3
  23440000    3
  23450000    2
  23460000    2
  23470000    2
  23480000    3
  23490000    2
  23500000    4
  23510000    4
  23520000    3
  23530000   13
  23540000   10
  23550000   16
  23560000   15
  23570000   18
  23580000   16
  23590000   18
  23600000   15
  23610000    9
  23620000    4
  23630000    3
  23640000    4
  23650000    3
  23660000    3
  23670000    3
  23680000    3
  23690000    3
  23700000    3
  23710000    2
  23720000    3
  23730000    3
  23740000    4
  23750000    3
  23760000    4
  23770000    3
  23780000    3
  23790000    3
  23800000    3
  23810000    3
  23820000    3
  23830000    3
  23840000    5
  23850000    2
  23860000    3
  23870000    4
  23880000    2
  23890000    3
  23900000    4
  23910000    2
  23920000    3
  23930000    2
  23940000    2
  23950000    3
  23960000    4
  23970000    3
  23980000    4
  23990000    3
  24000000    4
  24010000    5
  24020000    4
  24030000    3
  24040000    4
  24050000    2
  24060000    3
  24070000    2
  24080000    2
  24090000    4
  24100000    3
  24110000    4
  24120000    4
  24130000    3
  24140000    2
  24150000    2
  24160000    3
  24170000    2
  24180000    3
  24190000    4
  24200000    3
  24210000    2
  24220000    2
  24230000    2
  24240000    2
  24250000    3
  24260000    3
  24270000    3
  24280000    2
  24290000    3
  24300000    3
  24310000    3
  24320000    4
  24330000    3
  24340000    5
  24350000    3
  24360000    4
  24370000    3
  24380000    2
  24390000    2
  24400000    3
  24410000    3
  24420000    3
  24430000    2
  24440000    3
  24450000    3
  24460000    4
  24470000    3
  24480000    3
  24490000    3
  24500000    3
  24510000    3
  24520000    3
  24530000    4
  24540000    4
  24550000    4
  24560000    3
  24570000    4
  24580000    3
  24590000    2
  24600000    3
  24610000    3
  24620000    2
  24630000    3
  24640000    4
  24650000    3
  24660000    5
  24670000    2
  24680000    4
  24690000    4
  24700000    3
  24710000    3
  24720000    4
  24730000    3
  24740000    3
  24750000    3
  24760000    4
  24770000    3
  24780000    3
  24790000    3
  24800000    2
  24810000    3
  24820000    3
  24830000    3
  24840000    3
  24850000    3
  24860000    3
  24870000    4
  24880000    2
  24890000    3
  24900000    3
  24910000    3
  24920000    3
  24930000    3
  24940000    4
  24950000    3
  24960000    3
  24970000    3
  24980000    3
  24990000    3
  25000000    2
  25010000    3
  25020000    3
  25030000    3
  25040000    3
  25050000    3
  25060000    3
  25070000    2
  25080000    2
  25090000    3
  25100000    4
  25110000    3
  25120000    3
  25130000    5
  25140000    3
  25150000    3
  25160000    4
  25170000    2
  25180000    2
  25190000    5
  25200000    3
  25210000    4
  25220000    4
  25230000    2
  25240000    3
  25250000    3
  25260000   11
  25270000   14
  25280000   18
  25290000   18
  25300000    5
  25310000    4
  25320000    4
  25330000    3
  25340000    6
  25350000   16
  25360000   15
  25370000   10
  25380000   15
  25390000   14
  25400000   16
  25410000   17
  25420000   15
  25430000   14
  25440000    9
  25450000    3
  25460000    4
  25470000    3
  25480000    4
  25490000    3
  25500000    3
  25510000    3
  25520000    4
  25530000    4
  25540000    4
  25550000    3
  25560000    3
  25570000    3
  25580000    3
  25590000    2
  25600000    4
  25610000    3
  25620000    3
  25630000    3
  25640000    3
  25650000    2
  25660000    3
  25670000    3
  25680000    3
  25690000    3
  25700000    3
  25710000    3
  25720000    3
  25730000    3
  25740000    4
  25750000    4
  25760000    4
  25770000    3
  25780000    3
  25790000    3
  25800000    3
  25810000    4
  25820000    2
  25830000    2
  25840000    2
  25850000    2
  25860000    3
  25870000    6
  25880000    8
  25890000   12
  25900000   14
  25910000    5
  25920000    6
  25930000    3
  25940000    5
  25950000    3
  25960000    3
  25970000    5
  25980000    4
  25990000    3
  26000000    5
  26010000    3
  26020000    4
  26030000    4
  26040000    3
  26050000    3
  26060000    3
  26070000    4
  26080000    2
  26090000    2
  26100000    3
  26110000    3
  26120000    2
  26130000   10
  26140000    3
  26150000    2
  26160000    3
  26170000    3
  26180000    3
  26190000    3
  26200000    2
  26210000    2
  26220000    4
  26230000    3
  26240000    5
  26250000    3
  26260000    3
  26270000    3
  26280000    3
  26290000    3
  26300000    3
  26310000    4
  26320000    4
  26330000    3
  26340000    3
  26350000    3
  26360000    3
  26370000    3
  26380000    3
  26390000    9
  26400000   12
  26410000   15
  26420000   14
  26430000   13
  26440000   14
  26450000   12
  26460000    3
  26470000    3
  26480000    3
  26490000    3
  26500000    2
  26510000    4
  26520000    3
  26530000    2
  26540000    5
  26550000    4
  26560000    3
  26570000    4
  26580000    3
  26590000    3
  26600000    4
  26610000    3
  26620000    4
  26630000    3
  26640000    3
  26650000    3
  26660000    3
  26670000    3
  26680000    3
  26690000    3
  26700000    3
  26710000    3
  26720000    2
  26730000    3
  26740000    3
  26750000    3
  26760000    3
  26770000    3
  26780000    2
  26790000    3
  26800000    1
  26810000    5
  26820000    3
  26830000    5
  26840000    3
  26850000    3
  26860000    5
  26870000    3
  26880000    3
  26890000    4
  26900000    3
  26910000    2
  26920000    4
  26930000    3
  26940000    3
  26950000    4
  26960000    4
  26970000    3
  26980000    3
  26990000    3
  27000000    3
  27010000    7
  27020000    3
  27030000    3
  27040000    3
  27050000    2
  27060000    3
  27070000    4
  27080000    6
  27090000    3
  27100000    4
  27110000    3
  27120000    5
  27130000   10
  27140000    8
  27150000   10
  27160000   13
  27170000    5
  27180000    4
  27190000    4
  27200000    3
  27210000    2
  27220000    4
  27230000    2
  27240000    3
  27250000    5
  27260000    2
  27270000    2
  27280000    3
  27290000    4
  27300000    5
  27310000    3
  27320000    5
  27330000    7
  27340000    3
  27350000    3
  27360000    4
  27370000    3
  27380000    3
  27390000    2
  27400000    3
  27410000    3
  27420000    3
  27430000    3
  27440000    2
  27450000    4
  27460000    3
  27470000    3
  27480000    3
  27490000    4
  27500000    3
  27510000    3
  27520000    3
  27530000    2
  27540000    3
  27550000    3
  27560000    5
  27570000    3
  27580000    2
  27590000    3
  27600000    3
  27610000    3
  27620000    2
  27630000    4
  27640000    3
  27650000    4
  27660000    5
  27670000    9
  27680000   14
  27690000    8
  27700000   11
  27710000   16
  27720000    4
  27730000    5
  27740000    5
  27750000    3
  27760000    2
  27770000    4
  27780000    2
  27790000    3
  27800000    2
  27810000    2
  27820000    4
  27830000    3
  27840000    5
  27850000    2
  27860000    4
  27870000    5
  27880000    3
  27890000    3
  27900000    4
  27910000   10
  27920000    4
  27930000    3
  27940000   11
  27950000    3
  27960000    5
  27970000    5
  27980000    4
  27990000    3
  28000000    3
  28010000    4
  28020000    4
  28030000    3
  28040000    4
  28050000    3
  28060000    2
  28070000    4
  28080000    3
  28090000    4
  28100000    2
  28110000    2
  28120000    6
  28130000    4
  28140000    4
  28150000    3
  28160000    2
  28170000    3
  28180000    2
  28190000    3
  28200000    4
  28210000    2
  28220000    3
  28230000    3
  28240000    2
  28250000    5
  28260000    3
  28270000    3
  28280000    3
  28290000    4
  28300000    4
  28310000    3
  28320000    2
  28330000    2
  28340000    3
  28350000    5
  28360000    4
  28370000    3
  28380000    4
  28390000    2
  28400000    4
  28410000    2
  28420000    3
  28430000    3
  28440000    3
  28450000    4
  28460000    5
  28470000    3
  28480000    5
  28490000    4
  28500000    3
  28510000    3
  28520000    3
  28530000    3
  28540000    3
  28550000    5
  28560000    4
  28570000    5
  28580000    3
  28590000    4
  28600000    4
  28610000    4
  28620000    6
  28630000    5
  28640000    3
  28650000    3
  28660000    5
  28670000    4
  28680000    3
  28690000    3
  28700000    4
  28710000    3
  28720000    2
  28730000    3
  28740000    3
  28750000    3
  28760000    3
  28770000    3
  28780000    4
  28790000    3
  28800000    3
  28810000    3
  28820000    4
  28830000    4
  28840000    4
  28850000    5
  28860000    5
  28870000    4
  28880000    3
  28890000    5
  28900000    3
  28910000    3
  28920000    3
  28930000    2
  28940000    3
  28950000    2
  28960000    3
  28970000    5
  28980000    6
  28990000    2
  29000000    4
  29010000    7
  29020000    3
  29030000    2
  29040000    3
  29050000    4
  29060000    3
  29070000    3
  29080000    3
  29090000    3
  29100000    4
  29110000    3
  29120000    2
  29130000    3
  29140000    2
  29150000    2
  29160000    1
  29170000    2
  29180000    3
  29190000    2
  29200000    2
  29210000    2
  29220000    3
  29230000    3
  29240000    3
  29250000    3
  29260000    3
  29270000    3
  29280000    2
  29290000    4
  29300000    2
  29310000    2
  29320000    3
  29330000    3
  29340000    4
  29350000    2
  29360000    3
  29370000    3
  29380000    2
  29390000    3
  29400000    3
  29410000    3
  29420000    4
  29430000    4
  29440000    3
  29450000    3
  29460000    4
  29470000    3
  29480000    4
  29490000    4
  29500000    3
  29510000    2
  29520000    3
  29530000    4
  29540000    3
  29550000    4
  29560000    3
  29570000    3
  29580000    4
  29590000    3
  29600000    3
  29610000    4
  29620000    3
  29630000    5
  29640000   17
  29650000   11
  29660000    3
  29670000    7
  29680000    7
  29690000    4
  29700000    5
  29710000    2
  29720000    4
  29730000   14
  29740000    3
  29750000    5
  29760000    4
  29770000    3
  29780000    3
  29790000    3
  29800000    4
  29810000    5
  29820000    3
  29830000    2
  29840000    2
  29850000    2
  29860000    3
  29870000    5
  29880000    4
  29890000    2
  29900000    3
  29910000    3
  29920000    3
  29930000    7
  29940000    3
  29950000    3
  29960000    3
  29970000    3
  29980000    4
  29990000    2
  30000000    3
  30010000    2
  30020000    3
  30030000    4
  30040000    3
  30050000    2
  30060000    3
  30070000    3
  30080000    3
  30090000    3
  30100000    5
  30110000    3
  30120000    2
  30130000    3
  30140000    3
  30150000    2
  30160000    2
  30170000    3
  30180000    3
  30190000    3
  30200000    2
  30210000    4
  30220000    3
  30230000    3
  30240000    3
  30250000    3
  30260000    3
  30270000    3
  30280000    2
  30290000    6
  30300000    3
  30310000    4
  30320000    3
  30330000    3
  30340000    4
  30350000    3
  30360000    3
  30370000    2
  30380000    4
  30390000    4
  30400000    2
  30410000    3
  30420000    1
  30430000    3
  30440000    3
  30450000    4
  30460000    3
  30470000    2
  30480000    4
  30490000    4
  30500000    2
  30510000    4
  30520000    3
  30530000    3
  30540000    4
  30550000    4
  30560000    3
  30570000    3
  30580000    5
  30590000    3
  30600000    3
  30610000    3
  30620000    4
  30630000    5
  30640000    3
  30650000    3
  30660000    3
  30670000    3
  30680000    4
  30690000    4
  30700000    3
  30710000    3
  30720000    4
  30730000    4
  30740000    7
  30750000    4
  30760000    4
  30770000    2
  30780000    4
  30790000    3
  30800000    3
  30810000    3
  30820000    3
  30830000    3
  30840000    5
  30850000    3
  30860000    4
  30870000    3
  30880000    6
  30890000   10
  30900000    8
  30910000    4
  30920000   10
  30930000    6
  30940000    4
  30950000    6
  30960000   13
  30970000    4
  30980000    4
  30990000    3
  31000000    3
  31010000    3
  31020000    2
  31030000    4
  31040000    2
  31050000    3
  31060000    2
  31070000    3
  31080000    3
  31090000    4
  31100000    4
  31110000    4
  31120000    3
  31130000    3
  31140000    2
  31150000    2
  31160000    4
  31170000    4
  31180000    5
  31190000    4
  31200000    3
  31210000    3
  31220000    4
  31230000    3
  31240000    4
  31250000    3
  31260000    3
  31270000    4
  31280000    2
  31290000    4
  31300000    3
  31310000    2
  31320000    3
  31330000    2
  31340000    5
  31350000    3
  31360000    3
  31370000    3
  31380000    3
  31390000    3
  31400000    3
  31410000    3
  31420000    5
  31430000    3
  31440000    3
  31450000    3
  31460000    4
  31470000    4
  31480000    4
  31490000    3
  31500000    3
  31510000    4
  31520000    3
  31530000    3
  31540000    4
  31550000    3
  31560000    3
  31570000    4
  31580000    2
  31590000    2
  31600000    4
  31610000    3
  31620000    3
  31630000    3
  31640000    8
  31650000    4
  31660000    5
  31670000    3
  31680000    3
  31690000    3
  31700000    6
  31710000    3
  31720000    3
  31730000    2
  31740000    3
  31750000    3
  31760000    3
  31770000    3
  31780000    3
  31790000    2
  31800000    3
  31810000    3
  31820000    2
  31830000    3
  31840000    2
  31850000    3
  31860000    3
  31870000    2
  31880000    2
  31890000    3
  31900000    3
  31910000    2
  31920000    3
  31930000    3
  31940000    4
  31950000    5
  31960000    2
  31970000    2
  31980000    4
  31990000    3
  32000000    3
  32010000    2
  32020000    4
  32030000    4
  32040000    3
  32050000    4
  32060000    4
  32070000    3
  32080000    2
  32090000    3
  32100000    4
  32110000    3
  32120000    4
  32130000    3
  32140000    4
  32150000    4
  32160000    2
  32170000    4
  32180000    5
  32190000    3
  32200000    4
  32210000    4
  32220000    4
  32230000    4
  32240000    5
  32250000    4
  32260000    4
  32270000    3
  32280000    4
  32290000    3
  32300000    3
  32310000    4
  32320000    5
  32330000    3
  32340000    3
  32350000    2
  32360000    3
  32370000    3
  32380000    3
  32390000    3
  32400000    3
  32410000    3
  32420000    4
  32430000    5
  32440000    3
  32450000    3
  32460000    2
  32470000    2
  32480000    3
  32490000    2
  32500000    3
  32510000    2
  32520000    3
  32530000    4
  32540000    3
  32550000    4
  32560000    5
  32570000    3
  32580000    3
  32590000    2
  32600000    3
  32610000    3
  32620000    3
  32630000    3
  32640000    3
  32650000    4
  32660000    5
  32670000    3
  32680000    2
  32690000    2
  32700000    3
  32710000    2
  32720000    3
  32730000    5
  32740000    2
  32750000    5
  32760000    3
  32770000    3
  32780000    3
  32790000    2
  32800000    3
  32810000    4
  32820000    3
  32830000    3
  32840000    3
  32850000    2
  32860000    3
  32870000    3
  32880000    4
  32890000    3
  32900000    3
  32910000    4
  32920000    3
  32930000    4
  32940000    4
  32950000    7
  32960000   11
  32970000   13
  32980000    3
  32990000    3
  33000000    3
  33010000    3
  33020000    4
  33030000    3
  33040000    3
  33050000    4
  33060000    4
  33070000    5
  33080000    3
  33090000    3
  33100000    4
  33110000    2
  33120000    2
  33130000    4
  33140000    4
  33150000    2
  33160000    3
  33170000    5
  33180000    3
  33190000    3
  33200000   10
  33210000    3
  33220000    2
  33230000    4
  33240000    4
  33250000    3
  33260000    9
  33270000   16
  33280000   13
  33290000    3
  33300000    3
  33310000    3
  33320000    3
  33330000    7
  33340000    3
  33350000    3
  33360000    3
  33370000    4
  33380000    4
  33390000    2
  33400000    5
  33410000    3
  33420000    4
  33430000    3
  33440000    5
  33450000    4
  33460000    4
  33470000    3
  33480000    3
  33490000    4
  33500000    2
  33510000    3
  33520000    4
  33530000    3
  33540000    3
  33550000    2
  33560000    2
  33570000    3
  33580000    2
  33590000    3
  33600000    3
  33610000    3
  33620000    3
  33630000    2
  33640000    2
  33650000    3
  33660000    3
  33670000    3
  33680000    2
  33690000    2
  33700000    2
  33710000    3
  33720000    3
  33730000    3
  33740000    3
  33750000    3
  33760000    3
  33770000    2
  33780000    4
  33790000    2
  33800000    3
  33810000    3
  33820000    3
  33830000    3
  33840000    2
  33850000    3
  33860000    2
  33870000    4
  33880000    2
  33890000    2
  33900000    3
  33910000    4
  33920000    7
  33930000   12
  33940000    4
  33950000    4
  33960000    3
  33970000    3
  33980000    5
  33990000    4
  34000000    3
  34010000    3
  34020000    5
  34030000    3
  34040000    4
  34050000    4
  34060000    5
  34070000    4
  34080000    2
  34090000    5
  34100000    3
  34110000    3
  34120000    3
  34130000    4
  34140000    2
  34150000    3
  34160000    4
  34170000    3
  34180000    4
  34190000    4
  34200000    4
  34210000    3
  34220000    2
  34230000    3
  34240000    4
  34250000    3
  34260000    3
  34270000    5
  34280000    4
  34290000    3
  34300000    3
  34310000    1
  34320000    3
  34330000    5
  34340000    4
  34350000    3
  34360000    2
  34370000    2
  34380000    4
  34390000    3
  34400000    2
  34410000    2
  34420000    2
  34430000    3
  34440000    8
  34450000    8
  34460000   11
  34470000    3
  34480000    2
  34490000    3
  34500000    3
  34510000    4
  34520000    2
  34530000    2
  34540000    4
  34550000    3
  34560000    2
  34570000    3
  34580000    3
  34590000    3
  34600000    4
  34610000    2
  34620000    3
  34630000    4
  34640000    2
  34650000    3
  34660000    4
  34670000    3
  34680000    3
  34690000    2
  34700000    3
  34710000    2
  34720000    3
  34730000    2
  34740000    3
  34750000    3
  34760000    2
  34770000    3
  34780000    4
  34790000    2
  34800000    3
  34810000    3
  34820000    2
  34830000    3
  34840000    3
  34850000    4
  34860000    3
  34870000    4
  34880000    3
  34890000    3
  34900000    3
  34910000    2
  34920000    2
  34930000    3
  34940000    3
  34950000    3
  34960000    3
  34970000    5
  34980000    3
  34990000    4
  35000000    2
  35010000    3
  35020000    4
  35030000    3
  35040000    3
  35050000    3
  35060000    3
  35070000    2
  35080000    3
  35090000    2
  35100000    3
  35110000    3
  35120000    2
  35130000    4
  35140000    3
  35150000    2
  35160000    3
  35170000    3
  35180000    3
  35190000    2
  35200000    3
  35210000    3
  35220000   15
  35230000    3
  35240000    4
  35250000    3
  35260000    3
  35270000    3
  35280000    4
  35290000    3
  35300000    3
  35310000    4
  35320000    4
  35330000    4
  35340000    3
  35350000    4
  35360000    5
  35370000    3
  35380000    3
  35390000    3
  35400000    4
  35410000    2
  35420000    3
  35430000    3
  35440000    4
  35450000    2
  35460000    4
  35470000    3
  35480000    2
  35490000    4
  35500000    5
  35510000    5
  35520000    3
  35530000    4
  35540000    3
  35550000    3
  35560000    3
  35570000    3
  35580000    4
  35590000    3
  35600000    3
  35610000    3
  35620000    3
  35630000    4
  35640000    4
  35650000    2
  35660000    3
  35670000    9
  35680000   12
  35690000    6
  35700000   10
  35710000    2
  35720000    3
  35730000    3
  35740000   10
  35750000   16
  35760000    4
  35770000    4
  35780000    3
  35790000    8
  35800000    4
  35810000    3
  35820000    2
  35830000    3
  35840000    4
  35850000    2
  35860000    4
  35870000    5
  35880000    4
  35890000    3
  35900000    4
  35910000    5
  35920000    4
  35930000    3
  35940000    3
  35950000    3
  35960000    3
  35970000    3
  35980000    4
  35990000    3
  36000000    5
  36010000    3
  36020000    5
  36030000    3
  36040000    2
  36050000    2
  36060000    5
  36070000    3
  36080000    4
  36090000    3
  36100000    3
  36110000    3
  36120000    3
  36130000    3
  36140000    2
  36150000    3
  36160000    2
  36170000    2
  36180000    3
  36190000    3
  36200000    2
  36210000    3
  36220000    2
  36230000    4
  36240000    3
  36250000    2
  36260000    2
  36270000    3
  36280000    3
  36290000    3
  36300000    3
  36310000    3
  36320000    4
  36330000    3
  36340000    3
  36350000    3
  36360000    2
  36370000    2
  36380000    2
  36390000    3
  36400000    3
  36410000    4
  36420000    2
  36430000    4
  36440000    3
  36450000    2
  36460000    4
  36470000    3
  36480000    3
  36490000    4
  36500000    2
  36510000    3
  36520000    4
  36530000    4
  36540000    4
  36550000    5
  36560000    5
  36570000    3
  36580000    4
  36590000    5
  36600000    3
  36610000    2
  36620000    4
  36630000    5
  36640000    4
  36650000    6
  36660000    4
  36670000    4
  36680000    4
  36690000    4
  36700000    2
  36710000    2
  36720000    3
  36730000    4
  36740000    4
  36750000    3
  36760000    3
  36770000    3
  36780000    3
  36790000    2
  36800000    2
  36810000    3
  36820000    3
  36830000    3
  36840000    3
  36850000    3
  36860000    3
  36870000    2
  36880000    3
  36890000    3
  36900000    3
  36910000    3
  36920000    3
  36930000    3
  36940000    3
  36950000    4
  36960000    3
  36970000    3
  36980000    4
  36990000    2
  37000000    2
  37010000    3
  37020000    4
  37030000    3
  37040000    3
  37050000    3
  37060000    4
  37070000    3
  37080000    4
  37090000    3
  37100000    3
  37110000    3
  37120000    3
  37130000    3
  37140000    3
  37150000    2
  37160000    5
  37170000    2
  37180000    3
  37190000    4
  37200000    4
  37210000    3
  37220000    3
  37230000    3
  37240000    2
  37250000    3
  37260000    2
  37270000    2
  37280000    3
  37290000    3
  37300000    3
  37310000    3
  37320000    3
  37330000    4
  37340000    3
  37350000    4
  37360000    4
  37370000    3
  37380000    5
  37390000    4
  37400000    4
  37410000    4
  37420000    3
  37430000    3
  37440000    3
  37450000    4
  37460000    3
  37470000    3
  37480000    2
  37490000    4
  37500000    3
  37510000    3
  37520000    4
  37530000    3
  37540000    2
  37550000    5
  37560000    4
  37570000    5
  37580000    4
  37590000    2
  37600000    3
  37610000    3
  37620000    4
  37630000    4
  37640000    3
  37650000    3
  37660000    3
  37670000    5
  37680000    3
  37690000    5
  37700000    3
  37710000    5
  37720000    4
  37730000    3
  37740000    4
  37750000    4
  37760000    3
  37770000    6
  37780000    3
  37790000    4
  37800000    4
  37810000    4
  37820000    5
  37830000    5
  37840000    5
  37850000    4
  37860000    4
  37870000    4
  37880000    2
  37890000    2
  37900000    5
  37910000    3
  37920000    3
  37930000    3
  37940000    3
  37950000    2
  37960000    3
  37970000    3
  37980000    4
  37990000    4
  38000000    3
  38010000    2
  38020000    5
  38030000    2
  38040000    2
  38050000    3
  38060000    3
  38070000    4
  38080000    4
  38090000    3
  38100000    2
  38110000    3
  38120000    3
  38130000    5
  38140000    4
  38150000    3
  38160000    3
  38170000    3
  38180000    3
  38190000    3
  38200000    3
  38210000    4
  38220000    2
  38230000    2
  38240000    2
  38250000    5
  38260000    3
  38270000    3
  38280000    4
  38290000    6
  38300000    3
  38310000    3
  38320000    3
  38330000    2
  38340000    3
  38350000    3
  38360000    3
  38370000    3
  38380000    4
  38390000    4
  38400000    3
  38410000    2
  38420000    3
  38430000    3
  38440000    4
  38450000    4
  38460000    5
  38470000    4
  38480000    3
  38490000    3
  38500000    4
  38510000    2
  38520000    3
  38530000    2
  38540000    3
  38550000    4
  38560000    3
  38570000    2
  38580000    3
  38590000    4
  38600000    3
  38610000    5
  38620000    4
  38630000    4
  38640000    3
  38650000    3
  38660000    5
  38670000    3
  38680000    3
  38690000    4
  38700000    2
  38710000    2
  38720000    3
  38730000    3
  38740000    4
  38750000    2
  38760000    2
  38770000    3
  38780000    4
  38790000    4
  38800000    3
  38810000    3
  38820000    4
  38830000    3
  38840000    4
  38850000    4
  38860000    4
  38870000    3
  38880000    3
  38890000    3
  38900000    3
  38910000    2
  38920000    4
  38930000    3
  38940000    3
  38950000    2
  38960000    4
  38970000    4
  38980000    2
  38990000    3
  39000000    3
  39010000    3
  39020000    4
  39030000    3
  39040000    3
  39050000    3
  39060000    3
  39070000    3
  39080000    4
  39090000    3
  39100000    3
  39110000    3
  39120000    5
  39130000    2
  39140000    2
  39150000    5
  39160000    5
  39170000    5
  39180000    2
  39190000    3
  39200000    2
  39210000    3
  39220000    3
  39230000    3
  39240000    3
  39250000    3
  39260000    3
  39270000    2
  39280000    2
  39290000    3
  39300000    3
  39310000    2
  39320000    3
  39330000    3
  39340000    3
  39350000    4
  39360000    4
  39370000    3
  39380000    4
  39390000    3
  39400000    3
  39410000    3
  39420000    3
  39430000    4
  39440000    4
  39450000    4
  39460000    5
  39470000    3
  39480000    3
  39490000    2
  39500000    2
  39510000    3
  39520000    3
  39530000    3
  39540000    4
  39550000    4
  39560000    3
  39570000    5
  39580000    3
  39590000    5
  39600000    4
  39610000    3
  39620000    4
  39630000    4
  39640000    3
  39650000   11
  39660000    3
  39670000    2
  39680000    2
  39690000    5
  39700000    4
  39710000    2
  39720000    2
  39730000    9
  39740000    4
  39750000    5
  39760000    2
  39770000    3
  39780000    3
  39790000    2
  39800000    5
  39810000    3
  39820000    4
  39830000    2
  39840000    3
  39850000    3
  39860000    3
  39870000    4
  39880000    3
  39890000    2
  39900000    3
  39910000    3
  39920000    3
  39930000    4
  39940000    4
  39950000    2
  39960000    2
  39970000    3
  39980000    3
  39990000    3
  40000000    3
  40000000    3
  40010000    3
  40020000    3
  40030000    2
  40040000    4
  40050000    3
  40060000    4
  40070000    4
  40080000    3
  40090000    3
  40100000    4
  40110000    3
  40120000    3
  40130000    4
  40140000    4
  40150000    2
  40160000    3
  40170000    3
  40180000    3
  40190000    2
  40200000    3
  40210000    3
  40220000    2
  40230000    2
  40240000    3
  40250000    2
  40260000    5
  40270000    4
  40280000    3
  40290000    3
  40300000    2
  40310000    3
  40320000    3
  40330000    3
  40340000    3
  40350000    6
  40360000    8
  40370000    5
  40380000    3
  40390000    2
  40400000    3
  40410000    3
  40420000    5
  40430000    4
  40440000    4
  40450000    4
  40460000    3
  40470000    3
  40480000    3
  40490000    3
  40500000    4
  40510000    4
  40520000    3
  40530000    4
  40540000    4
  40550000    2
  40560000    9
  40570000   13
  40580000    5
  40590000    3
  40600000    4
  40610000    4
  40620000    3
  40630000    4
  40640000    3
  40650000    3
  40660000    3
  40670000    2
  40680000    2
  40690000    3
  40700000    2
  40710000    2
  40720000    3
  40730000    4
  40740000    3
  40750000    3
  40760000    3
  40770000    3
  40780000    3
  40790000    4
  40800000    3
  40810000    3
  40820000    3
  40830000    3
  40840000    2
  40850000    2
  40860000    3
  40870000    3
  40880000    3
  40890000    3
  40900000    3
  40910000    3
  40920000    2
  40930000    4
  40940000    4
  40950000    3
  40960000    3
  40970000    3
  40980000    3
  40990000    7
  41000000    4
  41010000    4
  41020000    4
  41030000    3
  41040000    4
  41050000    3
  41060000    3
  41070000    4
  41080000    3
  41090000    3
  41100000    4
  41110000    4
  41120000    3
  41130000    4
  41140000    3
  41150000    2
  41160000    4
  41170000    2
  41180000    3
  41190000    2
  41200000    3
  41210000    3
  41220000    3
  41230000    2
  41240000    3
  41250000    2
  41260000    3
  41270000    2
  41280000    2
  41290000    4
  41300000    3
  41310000    3
  41320000    3
  41330000    3
  41340000    3
  41350000    2
  41360000    2
  41370000    2
  41380000    3
  41390000    3
  41400000    3
  41410000    3
  41420000    2
  41430000    4
  41440000    4
  41450000    4
  41460000    4
  41470000    4
  41480000    4
  41490000    3
  41500000    3
  41510000    4
  41520000    3
  41530000    3
  41540000    3
  41550000    3
  41560000    2
  41570000    4
  41580000    4
  41590000    2
  41600000    3
  41610000    3
  41620000    4
  41630000    4
  41640000    3
  41650000    4
  41660000    3
  41670000    6
  41680000    3
  41690000    3
  41700000    3
  41710000    3
  41720000    8
  41730000    8
  41740000    8
  41750000    2
  41760000    1
  41770000    3
  41780000    4
  41790000    3
  41800000    4
  41810000    4
  41820000    3
  41830000    3
  41840000    5
  41850000    5
  41860000    3
  41870000    3
  41880000    4
  41890000    3
  41900000    3
  41910000    4
  41920000    5
  41930000    4
  41940000    3
  41950000    2
  41960000    3
  41970000    3
  41980000    2
  41990000    3
  42000000    4
  42010000    3
  42020000    3
  42030000    3
  42040000    3
  42050000    3
  42060000    2
  42070000    3
  42080000    4
  42090000    2
  42100000    3
  42110000    4
  42120000    3
  42130000    2
  42140000    3
  42150000    4
  42160000    5
  42170000    4
  42180000    4
  42190000    3
  42200000    3
  42210000    3
  42220000    2
  42230000    5
  42240000    3
  42250000    4
  42260000    3
  42270000    4
  42280000    3
  42290000    3
  42300000    2
  42310000    3
  42320000    3
  42330000    3
  42340000    3
  42350000    2
  42360000    3
  42370000    3
  42380000    3
  42390000    3
  42400000    2
  42410000    2
  42420000    3
  42430000    3
  42440000    3
  42450000    2
  42460000    5
  42470000    3
  42480000    3
  42490000    3
  42500000    4
  42510000    3
  42520000    2
  42530000    4
  42540000    3
  42550000    2
  42560000    2
  42570000    3
  42580000    2
  42590000    4
  42600000    4
  42610000    3
  42620000    5
  42630000    4
  42640000    8
  42650000    5
  42660000    6
  42670000    7
  42680000    7
  42690000    6
  42700000    5
  42710000    4
  42720000    5
  42730000    4
  42740000    2
  42750000    4
  42760000    3
  42770000    6
  42780000    2
  42790000    3
  42800000    2
  42810000    3
  42820000   12
  42830000    6
  42840000    3
  42850000    3
  42860000    2
  42870000    3
  42880000    2
  42890000    3
  42900000    4
  42910000    2
  42920000    3
  42930000    3
  42940000    4
  42950000    4
  42960000    3
  42970000    3
  42980000    8
  42990000   11
  43000000    4
  43010000    3
  43020000    3
  43030000    3
  43040000    4
  43050000    5
  43060000    4
  43070000    4
  43080000    2
  43090000    3
  43100000   10
  43110000    5
  43120000    5
  43130000    4
  43140000    5
  43150000    4
  43160000    3
  43170000    3
  43180000    3
  43190000    3
  43200000    5
  43210000    7
  43220000    3
  43230000    6
  43240000    7
  43250000    4
  43260000    3
  43270000    3
  43280000    2
  43290000    4
  43300000    3
  43310000    3
  43320000    3
  43330000    2
  43340000    1
  43350000    3
  43360000    3
  43370000    2
  43380000    4
  43390000    3
  43400000    3
  43410000    4
  43420000    3
  43430000    3
  43440000    3
  43450000    3
  43460000    3
  43470000    2
  43480000    3
  43490000    3
  43500000    3
  43510000    3
  43520000   15
  43530000   11
  43540000    3
  43550000    4
  43560000    4
  43570000    4
  43580000    4
  43590000    2
  43600000    3
  43610000    3
  43620000    2
  43630000    4
  43640000    2
  43650000    3
  43660000    3
  43670000    4
  43680000    2
  43690000    3
  43700000    3
  43710000    3
  43720000    4
  43730000   12
  43740000    3
  43750000    3
  43760000    2
  43770000    3
  43780000    3
  43790000    5
  43800000    4
  43810000    3
  43820000    4
  43830000    4
  43840000    3
  43850000    4
  43860000    4
  43870000    4
  43880000    3
  43890000    4
  43900000    3
  43910000    5
  43920000    5
  43930000    5
  43940000   10
  43950000    5
  43960000    2
  43970000    2
  43980000    3
  43990000    3
  44000000    3
  44010000    3
  44020000    3
  44030000    3
  44040000    3
  44050000    3
  44060000    2
  44070000    4
  44080000    2
  44090000    3
  44100000    3
  44110000    3
  44120000    3
  44130000    5
  44140000    4
  44150000    3
  44160000    3
  44170000    6
  44180000    4
  44190000    5
  44200000    2
  44210000    3
  44220000    3
  44230000    3
  44240000    3
  44250000    3
  44260000    3
  44270000    2
  44280000    3
  44290000    7
  44300000    3
  44310000    3
  44320000    3
  44330000    3
  44340000    2
  44350000    4
  44360000    3
  44370000    3
  44380000    2
  44390000    2
  44400000    4
  44410000    2
  44420000    3
  44430000    4
  44440000    4
  44450000    4
  44460000    3
  44470000    5
  44480000    3
  44490000    5
  44500000    4
  44510000    4
  44520000    3
  44530000    2
  44540000    5
  44550000    3
  44560000    4
  44570000    2
  44580000    2
  44590000    3
  44600000    2
  44610000    4
  44620000    2
  44630000    3
  44640000    3
  44650000    2
  44660000    3
  44670000    3
  44680000    5
  44690000    4
  44700000    4
  44710000    4
  44720000    4
  44730000    3
  44740000    4
  44750000    4
  44760000    4
  44770000    3
  44780000    4
  44790000    2
  44800000    2
  44810000    3
  44820000    4
  44830000    4
  44840000    3
  44850000    3
  44860000    3
  44870000    4
  44880000    3
  44890000    4
  44900000    3
  44910000    3
  44920000    2
  44930000    3
  44940000    3
  44950000    2
  44960000    2
  44970000    3
  44980000    4
  44990000    3
  45000000    3
  45010000    4
  45020000    2
  45030000    3
  45040000    3
  45050000    3
  45060000    2
  45070000    3
  45080000    4
  45090000    4
  45100000    3
  45110000    2
  45120000    3
  45130000    2
  45140000    4
  45150000    4
  45160000    3
  45170000    3
  45180000    2
  45190000    4
  45200000    4
  45210000    3
  45220000    5
  45230000    3
  45240000    3
  45250000    3
  45260000    4
  45270000    2
  45280000    4
  45290000    2
  45300000    4
  45310000    3
  45320000    5
  45330000    3
  45340000    3
  45350000    2
  45360000    3
  45370000    3
  45380000    2
  45390000    3
  45400000    4
  45410000    3
  45420000    4
  45430000    6
  45440000    4
  45450000    4
  45460000    2
  45470000    3
  45480000    3
  45490000    3
  45500000    4
  45510000    3
  45520000    2
  45530000    3
  45540000    3
  45550000    3
  45560000    5
  45570000    5
  45580000    3
  45590000    3
  45600000    3
  45610000    2
  45620000    3
  45630000    5
  45640000    3
  45650000    2
  45660000    3
  45670000    4
  45680000    4
  45690000    3
  45700000    4
  45710000    8
  45720000    3
  45730000    4
  45740000    5
  45750000    4
  45760000    4
  45770000    2
  45780000    4
  45790000    5
  45800000    4
  45810000    3
  45820000    3
  45830000    4
  45840000    2
  45850000    3
  45860000    3
  45870000    3
  45880000    4
  45890000    3
  45900000    3
  45910000    3
  45920000    4
  45930000    2
  45940000    3
  45950000    3
  45960000    3
  45970000    3
  45980000    4
  45990000    3
  46000000    3
  46010000    3
  46020000    4
  46030000    3
  46040000    3
  46050000    3
  46060000    5
  46070000    6
  46080000   14
  46090000   18
  46100000    4
  46110000    4
  46120000    4
  46130000    3
  46140000    4
  46150000    2
  46160000    3
  46170000    5
  46180000    5
  46190000    5
  46200000    5
  46210000    4
  46220000    3
  46230000    5
  46240000    3
  46250000    3
  46260000    3
  46270000    3
  46280000    4
  46290000    2
  46300000    5
  46310000    4
  46320000    3
  46330000    3
  46340000    3
  46350000    3
  46360000    4
  46370000    5
  46380000    3
  46390000    4
  46400000    4
  46410000    2
  46420000    3
  46430000    5
  46440000    3
  46450000    4
  46460000    4
  46470000    3
  46480000    3
  46490000    5
  46500000    4
  46510000    4
  46520000    2
  46530000    2
  46540000   10
  46550000    8
  46560000   13
  46570000   14
  46580000   16
  46590000   10
  46600000   14
  46610000   16
  46620000    8
  46630000   14
  46640000    5
  46650000   14
  46660000    8
  46670000    2
  46680000    3
  46690000    3
  46700000    2
  46710000    3
  46720000    2
  46730000    2
  46740000    2
  46750000    3
  46760000    2
  46770000    3
  46780000    3
  46790000    3
  46800000    3
  46810000    3
  46820000    3
  46830000    2
  46840000    4
  46850000    3
  46860000    2
  46870000    3
  46880000    3
  46890000    2
  46900000    3
  46910000    3
  46920000    3
  46930000    3
  46940000    3
  46950000    3
  46960000    2
  46970000    3
  46980000    4
  46990000    3
  47000000    4
  47010000    2
  47020000    2
  47030000    2
  47040000    3
  47050000   10
  47060000    7
  47070000    3
  47080000    2
  47090000    3
  47100000    3
  47110000    3
  47120000    4
  47130000    3
  47140000    3
  47150000    3
  47160000    3
  47170000    3
  47180000    3
  47190000    4
  47200000    2
  47210000    3
  47220000    7
  47230000   13
  47240000   16
  47250000   13
  47260000    8
  47270000   14
  47280000   12
  47290000   14
  47300000   15
  47310000    6
  47320000   16
  47330000   11
  47340000   10
  47350000    2
  47360000    3
  47370000    2
  47380000    4
  47390000    3
  47400000    4
  47410000    2
  47420000    3
  47430000    4
  47440000    3
  47450000    3
  47460000    5
  47470000    3
  47480000    4
  47490000    3
  47500000    3
  47510000    3
  47520000    2
  47530000    3
  47540000    1
  47550000    3
  47560000    5
  47570000    2
  47580000    3
  47590000    3
  47600000    2
  47610000    4
  47620000    3
  47630000    4
  47640000    5
  47650000    4
  47660000    4
  47670000    4
  47680000    3
  47690000    3
  47700000    3
  47710000    4
  47720000    3
  47730000   10
  47740000    8
  47750000    3
  47760000    3
  47770000    2
  47780000    2
  47790000    3
  47800000    2
  47810000    5
  47820000    4
  47830000    3
  47840000    3
  47850000    4
  47860000    2
  47870000    4
  47880000    2
  47890000    4
  47900000    5
  47910000    3
  47920000    3
  47930000    3
  47940000    3
  47950000    3
  47960000    3
  47970000    3
  47980000    3
  47990000    3
  48000000    5
  48010000    3
  48020000    3
  48030000    3
  48040000    2
  48050000    4
  48060000    3
  48070000    3
  48080000    4
  48090000    3
  48100000    3
  48110000    4
  48120000    2
  48130000    2
  48140000    4
  48150000    4
  48160000    3
  48170000    3
  48180000    4
  48190000    3
  48200000    2
  48210000    3
  48220000    3
  48230000    3
  48240000    4
  48250000    3
  48260000    4
  48270000    4
  48280000    3
  48290000    2
  48300000   12
  48310000   11
  48320000   19
  48330000   13
  48340000    6
  48350000    3
  48360000    4
  48370000    4
  48380000    3
  48390000    3
  48400000    3
  48410000    3
  48420000    3
  48430000    3
  48440000    3
  48450000    2
  48460000    3
  48470000    3
  48480000    2
  48490000    2
  48500000    3
  48510000    3
  48520000    3
  48530000    3
  48540000    2
  48550000    2
  48560000    3
  48570000    5
  48580000    3
  48590000    3
  48600000    3
  48610000    2
  48620000    4
  48630000    3
  48640000    3
  48650000    4
  48660000    3
  48670000    2
  48680000    2
  48690000    3
  48700000    3
  48710000    3
  48720000    3
  48730000    2
  48740000    3
  48750000    2
  48760000    3
  48770000    5
  48780000    2
  48790000    4
  48800000    4
  48810000    4
  48820000    2
  48830000    3
  48840000    3
  48850000    3
  48860000    3
  48870000    3
  48880000    2
  48890000    3
  48900000    3
  48910000    3
  48920000    3
  48930000    3
  48940000    3
  48950000    4
  48960000    3
  48970000    2
  48980000    2
  48990000    3
  49000000    3
  49010000    3
  49020000    3
  49030000    4
  49040000    4
  49050000    3
  49060000    4
  49070000    4
  49080000    2
  49090000    3
  49100000    3
  49110000    2
  49120000    3
  49130000    2
  49140000    3
  49150000    3
  49160000    2
  49170000    3
  49180000    3
  49190000    3
  49200000    2
  49210000    2
  49220000    2
  49230000    3
  49240000    2
  49250000    2
  49260000    3
  49270000    3
  49280000    4
  49290000    3
  49300000    2
  49310000    2
  49320000    3
  49330000    3
  49340000   15
  49350000   19
  49360000    9
  49370000    4
  49380000    3
  49390000    3
  49400000    3
  49410000    1
  49420000    3
  49430000    3
  49440000    3
  49450000    3
  49460000    3
  49470000    4
  49480000    9
  49490000    4
  49500000    4
  49510000    2
  49520000    3
  49530000    3
  49540000    2
  49550000    4
  49560000    3
  49570000    2
  49580000    3
  49590000    3
  49600000    3
  49610000    2
  49620000    3
  49630000    2
  49640000    4
  49650000    4
  49660000    2
  49670000    3
  49680000    3
  49690000    3
  49700000    4
  49710000    3
  49720000    3
  49730000    4
  49740000    4
  49750000    3
  49760000    3
  49770000    5
  49780000    3
  49790000    3
  49800000    3
  49810000    6
  49820000   12
  49830000   11
  49840000    4
  49850000    2
  49860000    3
  49870000    2
  49880000    2
  49890000    3
  49900000    4
  49910000    2
  49920000    3
  49930000    3
  49940000    2
  49950000    4
  49960000    2
  49970000    4
  49980000    3
  49990000    4
  50000000    3
  50010000    3
  50020000    2
  50030000    2
  50040000    3
  50050000    3
  50060000    3
  50070000    3
  50080000    4
  50090000    5
  50100000    3
  50110000    2
  50120000    4
  50130000    3
  50140000    4
  50150000    3
  50160000    3
  50170000    2
  50180000    3
  50190000    2
  50200000    2
  50210000    3
  50220000    3
  50230000    3
  50240000    2
  50250000    3
  50260000    3
  50270000    3
  50280000    2
  50290000    3
  50300000    9
  50310000   10
  50320000   15
  50330000   12
  50340000    5
  50350000    7
  50360000    4
  50370000    2
  50380000    7
  50390000    5
  50400000    3
  50410000    3
  50420000    2
  50430000    2
  50440000    3
  50450000    3
  50460000    3
  50470000    5
  50480000    4
  50490000    3
  50500000    4
  50510000    7
  50520000    3
  50530000    3
  50540000    4
  50550000    3
  50560000    3
  50570000    4
  50580000    2
  50590000    3
  50600000    3
  50610000    3
  50620000    4
  50630000    3
  50640000    2
  50650000    4
  50660000    3
  50670000    3
  50680000    4
  50690000    7
  50700000    4
  50710000    3
  50720000    3
  50730000    4
  50740000    3
  50750000    2
  50760000    2
  50770000    3
  50780000    3
  50790000    4
  50800000    3
  50810000    3
  50820000    3
  50830000    3
  50840000    7
  50850000    4
  50860000    4
  50870000    3
  50880000    6
  50890000    5
  50900000    4
  50910000    3
  50920000    2
  50930000    3
  50940000    3
  50950000    2
  50960000    3
  50970000    2
  50980000    3
  50990000    2
  51000000    2
  51010000    3
  51020000    3
  51030000    3
  51040000    3
  51050000    4
  51060000    4
  51070000    3
  51080000    3
  51090000    2
  51100000    3
  51110000    4
  51120000    6
  51130000    3
  51140000    4
  51150000    3
  51160000    4
  51170000    4
  51180000    2
  51190000    3
  51200000    1
  51210000    4
  51220000    3
  51230000    2
  51240000    3
  51250000    3
  51260000    3
  51270000    2
  51280000    3
  51290000    3
  51300000    3
  51310000    3
  51320000    4
  51330000    4
  51340000    2
  51350000    2
  51360000    2
  51370000    2
  51380000    3
  51390000    3
  51400000    2
  51410000    3
  51420000    3
  51430000    3
  51440000    3
  51450000    2
  51460000    2
  51470000    3
  51480000    4
  51490000    2
  51500000    3
  51510000    3
  51520000    3
  51530000    2
  51540000    3
  51550000    3
  51560000    4
  51570000    5
  51580000    2
  51590000    2
  51600000    3
  51610000    3
  51620000    2
  51630000    7
  51640000    3
  51650000    4
  51660000    4
  51670000    4
  51680000    4
  51690000    3
  51700000    5
  51710000    5
  51720000    3
  51730000    3
  51740000    4
  51750000    4
  51760000    3
  51770000    3
  51780000    2
  51790000    2
  51800000    3
  51810000    2
  51820000    3
  51830000    2
  51840000    2
  51850000    2
  51860000    3
  51870000    3
  51880000    8
  51890000   19
  51900000    4
  51910000    9
  51920000    3
  51930000    3
  51940000    2
  51950000    4
  51960000    3
  51970000    2
  51980000    3
  51990000    3
  52000000    2
  52010000    2
  52020000    3
  52030000    2
  52040000    3
  52050000    4
  52060000    4
  52070000    4
  52080000    4
  52090000    5
  52100000    4
  52110000    3
  52120000    6
  52130000    3
  52140000    4
  52150000    6
  52160000    3
  52170000    5
  52180000    3
  52190000    4
  52200000    4
  52210000    4
  52220000    3
  52230000    5
  52240000    4
  52250000    4
  52260000    3
  52270000    2
  52280000    2
  52290000    3
  52300000    3
  52310000    3
  52320000    2
  52330000    3
  52340000    2
  52350000    4
  52360000    3
  52370000    3
  52380000    3
  52390000    5
  52400000    5
  52410000    3
  52420000    4
  52430000    4
  52440000    3
  52450000    2
  52460000    3
  52470000    2
  52480000    2
  52490000    3
  52500000    3
  52510000    3
  52520000    3
  52530000    5
  52540000    4
  52550000    3
  52560000    4
  52570000    3
  52580000    3
  52590000    3
  52600000    3
  52610000    3
  52620000    3
  52630000    3
  52640000    4
  52650000    3
  52660000    4
  52670000    5
  52680000    4
  52690000    4
  52700000    3
  52710000    3
  52720000    3
  52730000    4
  52740000    3
  52750000    3
  52760000    4
  52770000    3
  52780000    4
  52790000    3
  52800000    3
  52810000    4
  52820000    3
  52830000    3
  52840000    4
  52850000    2
  52860000    4
  52870000    2
  52880000    4
  52890000    4
  52900000    3
  52910000    3
  52920000    3
  52930000    3
  52940000    2
  52950000    4
  52960000    3
  52970000    3
  52980000    3
  52990000    3
  53000000    3
  53010000    3
  53020000    3
  53030000    3
  53040000    3
  53050000    4
  53060000    3
  53070000    5
  53080000    3
  53090000    3
  53100000    3
  53110000    4
  53120000    4
  53130000    3
  53140000    4
  53150000    4
  53160000    4
  53170000    3
  53180000    5
  53190000    3
  53200000    3
  53210000    3
  53220000    3
  53230000    3
  53240000    2
  53250000    4
  53260000    4
  53270000    3
  53280000    2
  53290000    3
  53300000    3
  53310000    3
  53320000    3
  53330000    3
  53340000    3
  53350000    3
  53360000    3
  53370000    3
  53380000    3
  53390000    4
  53400000    3
  53410000    3
  53420000    5
  53430000    5
  53440000    3
  53450000    3
  53460000    2
  53470000    3
  53480000    3
  53490000    3
  53500000    3
  53510000    3
  53520000    2
  53530000    5
  53540000    5
  53550000    2
  53560000    3
  53570000    3
  53580000    4
  53590000    2
  53600000    3
  53610000    3
  53620000    3
  53630000    5
  53640000    3
  53650000    3
  53660000    2
  53670000    4
  53680000    5
  53690000    3
  53700000    3
  53710000    4
  53720000    3
  53730000    3
  53740000    3
  53750000    4
  53760000    3
  53770000    2
  53780000    2
  53790000    5
  53800000    3
  53810000    4
  53820000    4
  53830000    4
  53840000    4
  53850000    2
  53860000    5
  53870000    2
  53880000    3
  53890000    2
  53900000    3
  53910000    3
  53920000    3
  53930000    3
  53940000    4
  53950000    3
  53960000    3
  53970000    3
  53980000    3
  53990000    3
  54000000    3
  54010000    3
  54020000    4
  54030000    3
  54040000    2
  54050000    3
  54060000    3
  54070000    3
  54080000    3
  54090000    3
  54100000    3
  54110000    4
  54120000    3
  54130000    3
  54140000    4
  54150000    6
  54160000    4
  54170000    3
  54180000    3
  54190000   19
  54200000   13
  54210000   13
  54220000    3
  54230000    4
  54240000    2
  54250000   17
  54260000    4
  54270000    3
  54280000    3
  54290000    3
  54300000    3
  54310000    5
  54320000    3
  54330000    3
  54340000    4
  54350000    3
  54360000    3
  54370000    3
  54380000    4
  54390000    3
  54400000    3
  54410000    3
  54420000    3
  54430000    3
  54440000    3
  54450000    7
  54460000    3
  54470000    5
  54480000    3
  54490000    3
  54500000    3
  54510000    2
  54520000    3
  54530000    2
  54540000    5
  54550000    2
  54560000    3
  54570000    3
  54580000    5
  54590000    2
  54600000    3
  54610000    4
  54620000    2
  54630000    3
  54640000    3
  54650000    5
  54660000    3
  54670000    3
  54680000    4
  54690000    3
  54700000    3
  54710000    4
  54720000    3
  54730000    4
  54740000    3
  54750000    2
  54760000    4
  54770000    5
  54780000    3
  54790000    3
  54800000    3
  54810000    3
  54820000    3
  54830000    3
  54840000    2
  54850000    3
  54860000    4
  54870000   16
  54880000    3
  54890000    3
  54900000    2
  54910000    3
  54920000    3
  54930000    3
  54940000    2
  54950000    3
  54960000    3
  54970000    2
  54980000    4
  54990000    2
  55000000    4
  55010000    2
  55020000    2
  55030000    2
  55040000    3
  55050000    2
  55060000    3
  55070000    4
  55080000    4
  55090000    3
  55100000    2
  55110000    3
  55120000    3
  55130000    3
  55140000    3
  55150000    4
  55160000    2
  55170000    3
  55180000    3
  55190000    3
  55200000    3
  55210000    5
  55220000    3
  55230000    2
  55240000    2
  55250000    3
  55260000    3
  55270000    3
  55280000    5
  55290000    3
  55300000    3
  55310000    2
  55320000    2
  55330000    4
  55340000    3
  55350000    3
  55360000    3
  55370000    3
  55380000    3
  55390000    4
  55400000    2
  55410000    3
  55420000    4
  55430000    3
  55440000    2
  55450000    4
  55460000    4
  55470000    5
  55480000    4
  55490000    3
  55500000    4
  55510000    3
  55520000    2
  55530000    2
  55540000    5
  55550000    2
  55560000    2
  55570000    4
  55580000    2
  55590000    3
  55600000    3
  55610000    4
  55620000    3
  55630000    2
  55640000    3
  55650000    3
  55660000    2
  55670000    3
  55680000    3
  55690000    3
  55700000    3
  55710000    1
  55720000    3
  55730000    3
  55740000    1
  55750000    3
  55760000    3
  55770000    3
  55780000   12
  55790000   18
  55800000   13
  55810000    7
  55820000   21
  55830000   17
  55840000   14
  55850000   12
  55860000    9
  55870000   13
  55880000   13
  55890000   11
  55900000   14
  55910000   11
  55920000   10
  55930000    3
  55940000    3
  55950000    2
  55960000    4
  55970000    2
  55980000    3
  55990000    4
  56000000    3
  56010000    3
  56020000    5
  56030000    4
  56040000    3
  56050000    2
  56060000    4
  56070000    4
  56080000    4
  56090000    2
  56100000    4
  56110000    4
  56120000    5
  56130000    4
  56140000    3
  56150000    5
  56160000    2
  56170000    2
  56180000    3
  56190000    3
  56200000    3
  56210000    3
  56220000    3
  56230000    2
  56240000    3
  56250000    3
  56260000    3
  56270000    3
  56280000    2
  56290000    3
  56300000    2
  56310000    3
  56320000    2
  56330000    3
  56340000    3
  56350000    3
  56360000    4
  56370000    2
  56380000    9
  56390000    3
  56400000    3
  56410000    4
  56420000    3
  56430000    4
  56440000    3
  56450000    3
  56460000    4
  56470000    2
  56480000    3
  56490000    2
  56500000    3
  56510000    5
  56520000    3
  56530000    2
  56540000    3
  56550000    3
  56560000    3
  56570000    3
  56580000    3
  56590000    3
  56600000    3
  56610000    3
  56620000    4
  56630000    6
  56640000    8
  56650000   10
  56660000    3
  56670000    3
  56680000    3
  56690000    2
  56700000    2
  56710000    3
  56720000    2
  56730000    3
  56740000    3
  56750000    3
  56760000    3
  56770000    3
  56780000    2
  56790000    2
  56800000    3
  56810000    3
  56820000    3
  56830000    2
  56840000    4
  56850000    4
  56860000    4
  56870000    3
  56880000    3
  56890000    4
  56900000    3
  56910000    3
  56920000    4
  56930000    3
  56940000    4
  56950000    4
  56960000    2
  56970000    2
  56980000    3
  56990000    2
  57000000    3
  57010000    3
  57020000    3
  57030000    3
  57040000    4
  57050000    6
  57060000    5
  57070000   18
  57080000    4
  57090000    3
  57100000    4
  57110000    4
  57120000    2
  57130000    4
  57140000    2
  57150000    9
  57160000   14
  57170000   20
  57180000   15
  57190000   21
  57200000   19
  57210000   18
  57220000   13
  57230000   10
  57240000    4
  57250000   10
  57260000    3
  57270000    4
  57280000    4
  57290000    4
  57300000    3
  57310000    3
  57320000    2
  57330000    8
  57340000    4
  57350000    4
  57360000    4
  57370000    2
  57380000    5
  57390000    4
  57400000    3
  57410000    2
  57420000    4
  57430000    2
  57440000    3
  57450000    2
  57460000    4
  57470000    5
  57480000    2
  57490000    3
  57500000    3
  57510000    4
  57520000    3
  57530000    4
  57540000    4
  57550000    3
  57560000    3
  57570000    2
  57580000    2
  57590000    4
  57600000    4
  57610000    5
  57620000    4
  57630000    3
  57640000    4
  57650000    4
  57660000    3
  57670000    3
  57680000    4
  57690000    3
  57700000    3
  57710000    4
  57720000    6
  57730000    5
  57740000    3
  57750000    5
  57760000    8
  57770000    7
  57780000    3
  57790000    4
  57800000    2
  57810000    4
  57820000    4
  57830000    3
  57840000    4
  57850000    3
  57860000    3
  57870000    5
  57880000    3
  57890000    3
  57900000    3
  57910000    4
  57920000    3
  57930000    4
  57940000    4
  57950000    5
  57960000    5
  57970000    3
  57980000    5
  57990000    3
  58000000    3
  58010000    3
  58020000    4
  58030000    3
  58040000    2
  58050000    2
  58060000    3
  58070000    3
  58080000    3
  58090000    2
  58100000   16
  58110000    2
  58120000    2
  58130000    3
  58140000    3
  58150000    3
  58160000    3
  58170000    3
  58180000    4
  58190000    3
  58200000    4
  58210000    3
  58220000    4
  58230000    3
  58240000    3
  58250000    3
  58260000    3
  58270000    2
  58280000    3
  58290000    2
  58300000    4
  58310000    3
  58320000    4
  58330000    3
  58340000    3
  58350000    3
  58360000    3
  58370000    2
  58380000    4
  58390000    3
  58400000    3
  58410000    3
  58420000    3
  58430000    3
  58440000    4
  58450000    4
  58460000    3
  58470000    3
  58480000    4
  58490000    4
  58500000    3
  58510000    3
  58520000    3
  58530000    3
  58540000    4
  58550000    3
  58560000    3
  58570000    7
  58580000    4
  58590000    3
  58600000    3
  58610000    3
  58620000    6
  58630000    3
  58640000    2
  58650000    3
  58660000    3
  58670000    5
  58680000    3
  58690000    3
  58700000    3
  58710000    4
  58720000    4
  58730000    4
  58740000    4
  58750000    2
  58760000    4
  58770000    3
  58780000    3
  58790000    3
  58800000    3
  58810000    3
  58820000    4
  58830000   12
  58840000    8
  58850000   11
  58860000   18
  58870000   14
  58880000    8
  58890000    3
  58900000   17
  58910000   18
  58920000   11
  58930000   21
  58940000   19
  58950000   16
  58960000   21
  58970000   21
  58980000   15
  58990000   13
  59000000   13
  59010000   16
  59020000   19
  59030000   15
  59040000   20
  59050000   14
  59060000   19
  59070000   17
  59080000   21
  59090000   22
  59100000   16
  59110000   20
  59120000   22
  59130000   18
  59140000   21
  59150000   19
  59160000   24
  59170000   21
  59180000   11
  59190000   15
  59200000    2
  59210000    5
  59220000    4
  59230000    2
  59240000    3
  59250000    9
  59260000   15
  59270000   14
  59280000    8
  59290000    3
  59300000    3
  59310000    2
  59320000    4
  59330000    3
  59340000    2
  59350000    3
  59360000    3
  59370000    2
  59380000    3
  59390000    2
  59400000    3
  59410000    3
  59420000    3
  59430000    3
  59440000    6
  59450000    3
  59460000    2
  59470000    3
  59480000    4
  59490000    3
  59500000    3
  59510000    3
  59520000    2
  59530000    2
  59540000    3
  59550000    4
  59560000    4
  59570000    4
  59580000    3
  59590000    2
  59600000    3
  59610000    3
  59620000    3
  59630000    3
  59640000    3
  59650000    3
  59660000    3
  59670000    3
  59680000    3
  59690000    3
  59700000    3
  59710000   17
  59720000   19
  59730000   19
  59740000   16
  59750000   19
  59760000   22
  59770000   20
  59780000   18
  59790000   20
  59800000   15
  59810000   15
  59820000    6
  59830000    4
  59840000    2
  59850000    3
  59860000    2
  59870000    3
  59880000    5
  59890000    3
  59900000    4
  59910000    3
  59920000    3
  59930000    6
  59940000    4
  59950000    4
  59960000    4
  59970000    3
  59980000    2
  59990000    4
  60000000    3
  60000000    3
  60010000    4
  60020000    2
  60030000    3
  60040000    2
  60050000    5
  60060000    3
  60070000    3
  60080000    2
  60090000    4
  60100000    4
  60110000    4
  60120000    3
  60130000    3
  60140000    3
  60150000    3
  60160000    5
  60170000    2
  60180000    3
  60190000    2
  60200000    3
  60210000    3
  60220000    3
  60230000    2
  60240000    3
  60250000    3
  60260000    3
  60270000    3
  60280000    2
  60290000    3
  60300000    3
  60310000    3
  60320000    4
  60330000    3
  60340000    2
  60350000    5
  60360000    3
  60370000    3
  60380000    2
  60390000    2
  60400000    5
  60410000    4
  60420000    4
  60430000    4
  60440000    4
  60450000    5
  60460000    4
  60470000    9
  60480000    4
  60490000    4
  60500000    2
  60510000    3
  60520000    2
  60530000    3
  60540000    6
  60550000    7
  60560000   19
  60570000   21
  60580000   15
  60590000    8
  60600000    3
  60610000    3
  60620000    3
  60630000    4
  60640000    4
  60650000    3
  60660000    9
  60670000    4
  60680000    3
  60690000    4
  60700000    3
  60710000    5
  60720000    3
  60730000    3
  60740000    3
  60750000    3
  60760000    4
  60770000    4
  60780000    3
  60790000    3
  60800000    3
  60810000    3
  60820000    3
  60830000    3
  60840000    4
  60850000    2
  60860000    3
  60870000    2
  60880000    3
  60890000    4
  60900000    4
  60910000    5
  60920000    3
  60930000    3
  60940000    3
  60950000    4
  60960000    2
  60970000    7
  60980000    9
  60990000    2
  61000000    3
  61010000    3
  61020000    2
  61030000    3
  61040000    3
  61050000    3
  61060000    4
  61070000    3
  61080000    3
  61090000    2
  61100000    3
  61110000    3
  61120000    3
  61130000    4
  61140000    4
  61150000    3
  61160000    3
  61170000    4
  61180000    4
  61190000    4
  61200000    3
  61210000    4
  61220000    3
  61230000    3
  61240000    4
  61250000    3
  61260000    4
  61270000    2
  61280000    3
  61290000    4
  61300000    3
  61310000    3
  61320000    4
  61330000    4
  61340000   18
  61350000   16
  61360000    7
  61370000    6
  61380000    7
  61390000    4
  61400000    5
  61410000    4
  61420000    5
  61430000    3
  61440000    6
  61450000    4
  61460000    4
  61470000    3
  61480000    3
  61490000    6
  61500000    3
  61510000    2
  61520000    2
  61530000    3
  61540000    2
  61550000    4
  61560000    4
  61570000    3
  61580000    5
  61590000    3
  61600000    4
  61610000    3
  61620000    2
  61630000    3
  61640000    2
  61650000    3
  61660000    2
  61670000    2
  61680000    3
  61690000    3
  61700000    3
  61710000    2
  61720000    3
  61730000    3
  61740000    3
  61750000    3
  61760000    4
  61770000    3
  61780000    2
  61790000    3
  61800000    3
  61810000    3
  61820000    3
  61830000    3
  61840000    3
  61850000    3
  61860000    3
  61870000    4
  61880000    3
  61890000    3
  61900000    4
  61910000    3
  61920000    3
  61930000    4
  61940000    4
  61950000    3
  61960000    3
  61970000    2
  61980000    4
  61990000    3
  62000000    3
  62010000    4
  62020000    2
  62030000    3
  62040000    2
  62050000    3
  62060000    4
  62070000    2
  62080000    3
  62090000    3
  62100000    4
  62110000    3
  62120000    4
  62130000    3
  62140000    3
  62150000    3
  62160000    3
  62170000    4
  62180000    3
  62190000    3
  62200000    3
  62210000    3
  62220000    2
  62230000    3
  62240000    2
  62250000    3
  62260000    2
  62270000    3
  62280000    3
  62290000    3
  62300000    3
  62310000    3
  62320000    3
  62330000    4
  62340000    2
  62350000    3
  62360000    3
  62370000    2
  62380000    3
  62390000    3
  62400000    3
  62410000    3
  62420000    4
  62430000    3
  62440000    3
  62450000    3
  62460000    3
  62470000    4
  62480000    2
  62490000    3
  62500000    2
  62510000    2
  62520000   15
  62530000   12
  62540000   13
  62550000   17
  62560000    8
  62570000    6
  62580000    3
  62590000    4
  62600000    3
  62610000    3
  62620000    4
  62630000    7
  62640000    2
  62650000    4
  62660000    5
  62670000    3
  62680000    3
  62690000    2
  62700000    2
  62710000    3
  62720000    2
  62730000    4
  62740000    4
  62750000    5
  62760000    3
  62770000    4
  62780000    3
  62790000    2
  62800000    3
  62810000    3
  62820000    3
  62830000    4
  62840000    5
  62850000    4
  62860000    3
  62870000    3
  62880000    3
  62890000    3
  62900000    3
  62910000    3
  62920000    3
  62930000    4
  62940000    4
  62950000   14
  62960000   13
  62970000   11
  62980000   14
  62990000    7
  63000000    3
  63010000    2
  63020000    3
  63030000    3
  63040000    3
  63050000    3
  63060000    8
  63070000    3
  63080000    3
  63090000    3
  63100000    7
  63110000    4
  63120000    3
  63130000    4
  63140000    4
  63150000    3
  63160000    3
  63170000    5
  63180000    3
  63190000    3
  63200000    4
  63210000    3
  63220000    5
  63230000    4
  63240000    2
  63250000    2
  63260000    3
  63270000    3
  63280000    3
  63290000    3
  63300000    3
  63310000    4
  63320000    3
  63330000    2
  63340000    3
  63350000    3
  63360000    3
  63370000    3
  63380000    2
  63390000    2
  63400000    3
  63410000    3
  63420000    3
  63430000    3
  63440000    2
  63450000    3
  63460000    3
  63470000    3
  63480000    2
  63490000    3
  63500000    3
  63510000    3
  63520000    3
  63530000    2
  63540000    2
  63550000    2
  63560000    2
  63570000    3
  63580000    3
  63590000    3
  63600000    4
  63610000    3
  63620000    3
  63630000    1
  63640000    3
  63650000    2
  63660000    4
  63670000    2
  63680000    4
  63690000    3
  63700000    4
  63710000    2
  63720000    3
  63730000    2
  63740000    3
  63750000    3
  63760000    2
  63770000    2
  63780000    4
  63790000    2
  63800000    3
  63810000    2
  63820000    3
  63830000    4
  63840000    3
  63850000    2
  63860000    4
  63870000    4
  63880000    3
  63890000    3
  63900000    4
  63910000    4
  63920000    3
  63930000    6
  63940000    7
  63950000    3
  63960000    5
  63970000    6
  63980000    4
  63990000    4
  64000000    4
  64010000    5
  64020000    2
  64030000    4
  64040000    4
  64050000    5
  64060000    4
  64070000    3
  64080000    3
  64090000    4
  64100000    4
  64110000    8
  64120000    4
  64130000    6
  64140000    4
  64150000    3
  64160000    4
  64170000    5
  64180000    4
  64190000    3
  64200000    4
  64210000    2
  64220000    2
  64230000    3
  64240000    2
  64250000    3
  64260000    3
  64270000    5
  64280000    5
  64290000    5
  64300000    4
  64310000    3
  64320000    4
  64330000    3
  64340000    3
  64350000    3
  64360000    3
  64370000    5
  64380000    3
  64390000    3
  64400000    6
  64410000   11
  64420000    5
  64430000    3
  64440000   10
  64450000    4
  64460000    4
  64470000    5
  64480000    3
  64490000    3
  64500000    5
  64510000    5
  64520000    4
  64530000    4
  64540000    5
  64550000    4
  64560000    3
  64570000    4
  64580000    4
  64590000    5
  64600000    4
  64610000    5
  64620000    9
  64630000    5
  64640000    2
  64650000    4
  64660000    4
  64670000    4
  64680000    5
  64690000    5
  64700000    5
  64710000    2
  64720000    3
  64730000    3
  64740000    3
  64750000    3
  64760000    4
  64770000    2
  64780000    3
  64790000    2
  64800000    5
  64810000    2
  64820000    8
  64830000    4
  64840000    4
  64850000    2
  64860000    5
  64870000    4
  64880000    3
  64890000    4
  64900000    4
  64910000    3
  64920000    3
  64930000    3
  64940000    3
  64950000    3
  64960000    4
  64970000    2
  64980000    3
  64990000    4
  65000000    3
  65010000    3
  65020000    4
  65030000    3
  65040000    2
  65050000    3
  65060000    3
  65070000    3
  65080000    2
  65090000    2
  65100000    2
  65110000   14
  65120000    1
  65130000    3
  65140000    3
  65150000    3
  65160000    5
  65170000    2
  65180000    3
  65190000    3
  65200000    3
  65210000    4
  65220000    3
  65230000    3
  65240000    3
  65250000    4
  65260000    2
  65270000    4
  65280000    3
  65290000    3
  65300000    2
  65310000    2
  65320000    3
  65330000    4
  65340000    3
  65350000    4
  65360000    4
  65370000    3
  65380000    3
  65390000    7
  65400000    3
  65410000    3
  65420000    3
  65430000    3
  65440000    4
  65450000    4
  65460000    2
  65470000    4
  65480000    2
  65490000    3
  65500000    3
  65510000    4
  65520000    3
  65530000    2
  65540000    3
  65550000    3
  65560000    3
  65570000    3
  65580000    4
  65590000    4
  65600000    4
  65610000    3
  65620000    3
  65630000    3
  65640000    2
  65650000    2
  65660000    3
  65670000    3
  65680000    3
  65690000    3
  65700000    2
  65710000    3
  65720000    3
  65730000    3
  65740000    3
  65750000    4
  65760000    3
  65770000    3
  65780000    2
  65790000    3
  65800000    3
  65810000    3
  65820000    3
  65830000    3
  65840000    2
  65850000    3
  65860000    3
  65870000    2
  65880000    3
  65890000    3
  65900000    3
  65910000    2
  65920000    2
  65930000    2
  65940000    1
  65950000    3
  65960000    3
  65970000    3
  65980000    3
  65990000    3
  66000000    3
  66010000    3
  66020000    3
  66030000    4
  66040000    3
  66050000    7
  66060000    3
  66070000    3
  66080000    4
  66090000    4
  66100000    4
  66110000    4
  66120000    2
  66130000    3
  66140000    4
  66150000    4
  66160000    4
  66170000    3
  66180000    3
  66190000    3
  66200000    4
  66210000    3
  66220000    4
  66230000    5
  66240000    4
  66250000    3
  66260000    4
  66270000    5
  66280000    3
  66290000    3
  66300000    3
  66310000    4
  66320000    4
  66330000    2
  66340000    4
  66350000    9
  66360000    6
  66370000    7
  66380000    3
  66390000    2
  66400000   15
  66410000   18
  66420000   21
  66430000   17
  66440000   18
  66450000   17
  66460000   15
  66470000   14
  66480000   21
  66490000   18
  66500000   19
  66510000    4
  66520000    9
  66530000    6
  66540000    3
  66550000    4
  66560000    3
  66570000    4
  66580000    2
  66590000    3
  66600000    2
  66610000    4
  66620000    3
  66630000    5
  66640000    4
  66650000    4
  66660000    3
  66670000    3
  66680000    5
  66690000    2
  66700000    3
  66710000    4
  66720000    3
  66730000    4
  66740000    4
  66750000    3
  66760000    4
  66770000    4
  66780000    4
  66790000    5
  66800000    4
  66810000    2
  66820000    3
  66830000    4
  66840000    6
  66850000   18
  66860000    9
  66870000    4
  66880000    3
  66890000    2
  66900000    4
  66910000    4
  66920000    3
  66930000    4
  66940000    3
  66950000    4
  66960000    3
  66970000    4
  66980000    4
  66990000    2
  67000000    5
  67010000   13
  67020000   17
  67030000   11
  67040000   13
  67050000   18
  67060000   14
  67070000   20
  67080000   17
  67090000    3
  67100000    4
  67110000    5
  67120000    2
  67130000    5
  67140000    4
  67150000    6
  67160000    3
  67170000    2
  67180000    3
  67190000    3
  67200000    4
  67210000    3
  67220000    3
  67230000    2
  67240000    3
  67250000    3
  67260000    4
  67270000    2
  67280000    4
  67290000    2
  67300000    3
  67310000    3
  67320000    3
  67330000    3
  67340000    4
  67350000    3
  67360000    5
  67370000    4
  67380000    5
  67390000    5
  67400000    3
  67410000    4
  67420000    7
  67430000    1
  67440000    3
  67450000    7
  67460000    3
  67470000    3
  67480000    2
  67490000    4
  67500000    5
  67510000    3
  67520000    5
  67530000   19
  67540000   17
  67550000    9
  67560000   15
  67570000   19
  67580000   11
  67590000    9
  67600000   13
  67610000   14
  67620000   17
  67630000   19
  67640000    4
  67650000    3
  67660000    3
  67670000    2
  67680000    4
  67690000    2
  67700000    3
  67710000    3
  67720000    5
  67730000    4
  67740000    4
  67750000    2
  67760000    4
  67770000    4
  67780000    4
  67790000    4
  67800000    5
  67810000    3
  67820000    2
  67830000    4
  67840000    4
  67850000    4
  67860000    2
  67870000    4
  67880000    3
  67890000    2
  67900000    5
  67910000    3
  67920000    2
  67930000    3
  67940000    3
  67950000    5
  67960000    2
  67970000    3
  67980000    7
  67990000    3
  68000000    2
  68010000    3
  68020000   11
  68030000    3
  68040000    9
  68050000    3
  68060000    3
  68070000    3
  68080000    2
  68090000    4
  68100000    3
  68110000    2
  68120000    3
  68130000    2
  68140000    4
  68150000    2
  68160000    3
  68170000    3
  68180000    3
  68190000    3
  68200000    4
  68210000    4
  68220000    3
  68230000    2
  68240000    2
  68250000    3
  68260000    4
  68270000    3
  68280000    2
  68290000    3
  68300000    2
  68310000    2
  68320000    3
  68330000    3
  68340000    3
  68350000    3
  68360000    3
  68370000    3
  68380000    2
  68390000    3
  68400000    3
  68410000    3
  68420000    2
  68430000    4
  68440000    3
  68450000    4
  68460000    3
  68470000    3
  68480000    3
  68490000    3
  68500000    3
  68510000    3
  68520000    4
  68530000    3
  68540000    3
  68550000    3
  68560000    3
  68570000    3
  68580000    4
  68590000    2
  68600000    4
  68610000    4
  68620000    5
  68630000    3
  68640000    7
  68650000    5
  68660000    3
  68670000    4
  68680000    4
  68690000    3
  68700000    4
  68710000    2
  68720000    5
  68730000    5
  68740000    3
  68750000    5
  68760000    3
  68770000    6
  68780000    5
  68790000    5
  68800000    5
  68810000    3
  68820000    3
  68830000    6
  68840000    5
  68850000    7
  68860000    4
  68870000    5
  68880000    3
  68890000    3
  68900000    3
  68910000    2
  68920000    3
  68930000    3
  68940000    3
  68950000    3
  68960000    2
  68970000    3
  68980000    5
  68990000    3
  69000000    3
  69010000    3
  69020000    4
  69030000    4
  69040000    4
  69050000    3
  69060000    4
  69070000    3
  69080000    3
  69090000    3
  69100000    3
  69110000    2
  69120000    3
  69130000    3
  69140000    3
  69150000    5
  69160000    4
  69170000    3
  69180000    3
  69190000    4
  69200000    3
  69210000    4
  69220000    6
  69230000    3
  69240000    3
  69250000    3
  69260000    3
  69270000    2
  69280000    3
  69290000    4
  69300000    4
  69310000    2
  69320000    3
  69330000    3
  69340000    1
  69350000    3
  69360000    4
  69370000    3
  69380000    3
  69390000    3
  69400000    4
  69410000    3
  69420000    3
  69430000    3
  69440000    4
  69450000    2
  69460000    7
  69470000    4
  69480000    4
  69490000    3
  69500000    3
  69510000    3
  69520000    3
  69530000    4
  69540000    3
  69550000    3
  69560000    3
  69570000    4
  69580000    2
  69590000    4
  69600000    2
  69610000    1
  69620000    4
  69630000    3
  69640000    3
  69650000    2
  69660000    3
  69670000    3
  69680000    4
  69690000    3
  69700000    2
  69710000    4
  69720000    5
  69730000    5
  69740000    6
  69750000    3
  69760000    4
  69770000    4
  69780000    2
  69790000    3
  69800000    3
  69810000    5
  69820000    2
  69830000    3
  69840000    3
  69850000    3
  69860000    2
  69870000    4
  69880000    5
  69890000    3
  69900000    4
  69910000    4
  69920000    4
  69930000    3
  69940000    4
  69950000    4
  69960000    3
  69970000    5
  69980000    3
  69990000    3
  70000000    4
  70010000    4
  70020000    4
  70030000    4
  70040000    4
  70050000    3
  70060000    4
  70070000    5
  70080000    3
  70090000    3
  70100000    4
  70110000    4
  70120000    4
  70130000    4
  70140000    5
  70150000    4
  70160000    4
  70170000    3
  70180000    5
  70190000    2
  70200000    2
  70210000    4
  70220000    2
  70230000    4
  70240000    3
  70250000    3
  70260000    3
  70270000    4
  70280000    4
  70290000    5
  70300000    5
  70310000    6
  70320000    3
  70330000    3
  70340000    5
  70350000    5
  70360000    4
  70370000    4
  70380000    3
  70390000    4
  70400000    4
  70410000    3
  70420000    4
  70430000    4
  70440000    5
  70450000    3
  70460000    2
  70470000    3
  70480000    3
  70490000    4
  70500000    3
  70510000    3
  70520000    4
  70530000    4
  70540000    4
  70550000    4
  70560000    3
  70570000    3
  70580000    2
  70590000    4
  70600000    3
  70610000    2
  70620000    3
  70630000    5
  70640000    4
  70650000    4
  70660000    4
  70670000    3
  70680000    2
  70690000    4
  70700000    4
  70710000    3
  70720000    3
  70730000    5
  70740000    3
  70750000    4
  70760000    3
  70770000    2
  70780000    3
  70790000    2
  70800000    3
  70810000    4
  70820000    3
  70830000    3
  70840000    3
  70850000    2
  70860000    3
  70870000    3
  70880000    3
  70890000    3
  70900000    3
  70910000    2
  70920000    2
  70930000    4
  70940000    3
  70950000    4
  70960000    2
  70970000    3
  70980000    3
  70990000    3
  71000000    2
  71010000    3
  71020000    3
  71030000    3
  71040000    3
  71050000    2
  71060000    4
  71070000    3
  71080000    2
  71090000    3
  71100000    4
  71110000    3
  71120000    3
  71130000    2
  71140000    3
  71150000    3
  71160000    4
  71170000    4
  71180000    4
  71190000    4
  71200000    4
  71210000    3
  71220000    3
  71230000    3
  71240000    4
  71250000    5
  71260000    4
  71270000    5
  71280000    9
  71290000   16
  71300000   19
  71310000    8
  71320000    5
  71330000    3
  71340000    2
  71350000    3
  71360000    2
  71370000    4
  71380000    3
  71390000    3
  71400000    2
  71410000    3
  71420000    3
  71430000    2
  71440000    2
  71450000    5
  71460000    4
  71470000    2
  71480000    2
  71490000    3
  71500000    2
  71510000    2
  71520000    4
  71530000    5
  71540000    4
  71550000    5
  71560000    3
  71570000    3
  71580000    4
  71590000    3
  71600000    2
  71610000    3
  71620000    4
  71630000    4
  71640000    7
  71650000    2
  71660000    4
  71670000   18
  71680000   10
  71690000    7
  71700000    2
  71710000    3
  71720000    2
  71730000    2
  71740000    4
  71750000    4
  71760000    4
  71770000    4
  71780000    4
  71790000    4
  71800000    5
  71810000    3
  71820000    3
  71830000    4
  71840000    5
  71850000    3
  71860000    3
  71870000    4
  71880000    4
  71890000    4
  71900000    3
  71910000    5
  71920000    4
  71930000    4
  71940000    4
  71950000    4
  71960000    2
  71970000    5
  71980000    4
  71990000    7
  72000000    5
  72010000    8
  72020000    4
  72030000    6
  72040000    4
  72050000    5
  72060000    4
  72070000    5
  72080000    4
  72090000    4
  72100000    3
  72110000    4
  72120000    2
  72130000    3
  72140000    2
  72150000    4
  72160000    3
  72170000    3
  72180000    2
  72190000    8
  72200000    4
  72210000    5
  72220000    3
  72230000    3
  72240000    4
  72250000    2
  72260000    3
  72270000    3
  72280000    3
  72290000    3
  72300000    4
  72310000    3
  72320000    2
  72330000    4
  72340000    3
  72350000    4
  72360000    4
  72370000    5
  72380000    3
  72390000    4
  72400000    5
  72410000   13
  72420000   11
  72430000   11
  72440000    9
  72450000   10
  72460000    8
  72470000   10
  72480000    9
  72490000   12
  72500000    3
  72510000    3
  72520000    4
  72530000    3
  72540000    2
  72550000    3
  72560000    3
  72570000    3
  72580000    2
  72590000    5
  72600000    3
  72610000    4
  72620000    3
  72630000    4
  72640000    3
  72650000    4
  72660000    3
  72670000    5
  72680000    2
  72690000    3
  72700000    3
  72710000    3
  72720000    3
  72730000    3
  72740000    5
  72750000    3
  72760000    3
  72770000    4
  72780000    3
  72790000    3
  72800000    4
  72810000    5
  72820000    3
  72830000    2
  72840000    3
  72850000    3
  72860000    5
  72870000    4
  72880000    3
  72890000    3
  72900000    3
  72910000    4
  72920000    2
  72930000    3
  72940000    5
  72950000    4
  72960000    3
  72970000    2
  72980000    4
  72990000    3
  73000000    2
  73010000    3
  73020000    2
  73030000    3
  73040000    3
  73050000    2
  73060000    3
  73070000    3
  73080000    2
  73090000    2
  73100000    3
  73110000    4
  73120000    4
  73130000    3
  73140000    4
  73150000   13
  73160000   14
  73170000   11
  73180000    3
  73190000    3
  73200000    4
  73210000    3
  73220000    3
  73230000    4
  73240000    4
  73250000    2
  73260000    3
  73270000    3
  73280000    4
  73290000    1
  73300000    4
  73310000    2
  73320000    3
  73330000    2
  73340000    3
  73350000    3
  73360000    3
  73370000    3
  73380000    3
  73390000    4
  73400000    4
  73410000    3
  73420000    4
  73430000    4
  73440000    3
  73450000    4
  73460000    4
  73470000    3
  73480000    3
  73490000    3
  73500000    3
  73510000    3
  73520000    2
  73530000    4
  73540000    5
  73550000    6
  73560000    4
  73570000    4
  73580000    2
  73590000    5
  73600000    3
  73610000    3
  73620000    3
  73630000    3
  73640000    3
  73650000    2
  73660000    2
  73670000    3
  73680000    4
  73690000    4
  73700000    4
  73710000    4
  73720000    3
  73730000    4
  73740000    4
  73750000    4
  73760000    4
  73770000    3
  73780000    5
  73790000    4
  73800000    3
  73810000    3
  73820000    4
  73830000    5
  73840000    5
  73850000    5
  73860000    7
  73870000    4
  73880000    4
  73890000    4
  73900000    4
  73910000    3
  73920000    2
  73930000    5
  73940000    4
  73950000   10
  73960000    5
  73970000    5
  73980000    5
  73990000    3
  74000000    5
  74010000    2
  74020000    2
  74030000    2
  74040000    4
  74050000    2
  74060000    3
  74070000    7
  74080000    6
  74090000    7
  74100000    5
  74110000    3
  74120000    2
  74130000    2
  74140000    3
  74150000    3
  74160000    3
  74170000    3
  74180000    4
  74190000    3
  74200000    3
  74210000    3
  74220000    4
  74230000    4
  74240000    7
  74250000    3
  74260000    2
  74270000    4
  74280000    3
  74290000    2
  74300000    3
  74310000    4
  74320000    4
  74330000    5
  74340000    3
  74350000    3
  74360000    4
  74370000    3
  74380000    3
  74390000    3
  74400000    3
  74410000    3
  74420000    2
  74430000    4
  74440000    7
  74450000    4
  74460000    4
  74470000    3
  74480000    3
  74490000    3
  74500000    3
  74510000    4
  74520000    4
  74530000    3
  74540000    3
  74550000    4
  74560000    4
  74570000    4
  74580000    3
  74590000    3
  74600000   12
  74610000   15
  74620000    4
  74630000    3
  74640000    3
  74650000    3
  74660000    3
  74670000    3
  74680000    2
  74690000    4
  74700000    4
  74710000    4
  74720000    3
  74730000    4
  74740000    3
  74750000    2
  74760000    4
  74770000    9
  74780000    7
  74790000   15
  74800000   13
  74810000   17
  74820000   16
  74830000   11
  74840000   17
  74850000   12
  74860000   12
  74870000   15
  74880000   11
  74890000   12
  74900000    8
  74910000   11
  74920000    3
  74930000    3
  74940000    4
  74950000    3
  74960000    5
  74970000    3
  74980000    4
  74990000    2
  75000000    4
  75010000    5
  75020000    4
  75030000    5
  75040000    3
  75050000    3
  75060000    4
  75070000    3
  75080000    4
  75090000    3
  75100000    2
  75110000    2
  75120000    3
  75130000    3
  75140000    3
  75150000    3
  75160000    2
  75170000    4
  75180000    2
  75190000    6
  75200000   11
  75210000   14
  75220000   13
  75230000   12
  75240000    4
  75250000    3
  75260000    2
  75270000    3
  75280000    3
  75290000    3
  75300000    3
  75310000    2
  75320000    2
  75330000    2
  75340000    2
  75350000    3
  75360000    3
  75370000    3
  75380000    4
  75390000    3
  75400000    3
  75410000    3
  75420000    3
  75430000    3
  75440000    4
  75450000    2
  75460000    3
  75470000    3
  75480000    2
  75490000    3
  75500000    2
  75510000    3
  75520000    3
  75530000    3
  75540000    3
  75550000    2
  75560000    2
  75570000    3
  75580000    3
  75590000    2
  75600000    3
  75610000    3
  75620000    4
  75630000    3
  75640000    4
  75650000    2
  75660000    3
  75670000    5
  75680000    4
  75690000    4
  75700000    3
  75710000    2
  75720000    3
  75730000    4
  75740000    3
  75750000    2
  75760000    3
  75770000    3
  75780000    3
  75790000    4
  75800000    3
  75810000    5
  75820000    5
  75830000    3
  75840000    3
  75850000    3
  75860000    3
  75870000    4
  75880000    2
  75890000    4
  75900000    3
  75910000    2
  75920000    3
  75930000    2
  75940000    4
  75950000    3
  75960000    2
  75970000    3
  75980000    3
  75990000    3
  76000000    4
  76010000    3
  76020000    3
  76030000    5
  76040000    2
  76050000    2
  76060000    2
  76070000    3
  76080000    3
  76090000    3
  76100000    3
  76110000    4
  76120000    3
  76130000    3
  76140000    4
  76150000    5
  76160000    3
  76170000    4
  76180000    2
  76190000    3
  76200000    2
  76210000    5
  76220000    3
  76230000    3
  76240000    9
  76250000    3
  76260000    3
  76270000    3
  76280000    2
  76290000    3
  76300000    3
  76310000    4
  76320000    2
  76330000    3
  76340000    4
  76350000    3
  76360000    3
  76370000    3
  76380000    6
  76390000    3
  76400000    3
  76410000    3
  76420000    4
  76430000    3
  76440000    3
  76450000   13
  76460000    2
  76470000    3
  76480000    3
  76490000    3
  76500000    8
  76510000    3
  76520000    4
  76530000    4
  76540000    4
  76550000    4
  76560000    3
  76570000    3
  76580000    2
  76590000    2
  76600000    3
  76610000    3
  76620000    2
  76630000    3
  76640000    3
  76650000    2
  76660000    3
  76670000    3
  76680000    1
  76690000    4
  76700000    4
  76710000    2
  76720000    3
  76730000    2
  76740000    3
  76750000    3
  76760000    2
  76770000    8
  76780000    4
  76790000    2
  76800000    4
  76810000    3
  76820000    4
  76830000    3
  76840000    5
  76850000    3
  76860000    2
  76870000    2
  76880000    3
  76890000    5
  76900000    4
  76910000    5
  76920000    4
  76930000    3
  76940000    5
  76950000    5
  76960000    3
  76970000    3
  76980000    4
  76990000    4
  77000000    4
  77010000    3
  77020000    3
  77030000    3
  77040000    7
  77050000    4
  77060000    3
  77070000    4
  77080000    5
  77090000    5
  77100000    4
  77110000    4
  77120000    4
  77130000    3
  77140000    3
  77150000    3
  77160000    3
  77170000    3
  77180000    5
  77190000    4
  77200000    4
  77210000    3
  77220000    3
  77230000    2
  77240000    3
  77250000    3
  77260000    4
  77270000    4
  77280000    3
  77290000    3
  77300000    4
  77310000    3
  77320000    4
  77330000    3
  77340000    3
  77350000    2
  77360000    2
  77370000    4
  77380000    4
  77390000   10
  77400000    4
  77410000    3
  77420000    4
  77430000    3
  77440000    3
  77450000    4
  77460000    2
  77470000    4
  77480000    3
  77490000    3
  77500000    4
  77510000    2
  77520000    3
  77530000    5
  77540000    4
  77550000    3
  77560000    3
  77570000    3
  77580000    4
  77590000    4
  77600000    7
  77610000    4
  77620000    2
  77630000    3
  77640000    4
  77650000    4
  77660000    5
  77670000    3
  77680000    3
  77690000    3
  77700000    3
  77710000    2
  77720000    2
  77730000    5
  77740000    3
  77750000    2
  77760000    3
  77770000    2
  77780000    3
  77790000    3
  77800000    3
  77810000    3
  77820000    4
  77830000    4
  77840000    3
  77850000    3
  77860000    4
  77870000    3
  77880000    3
  77890000    3
  77900000   10
  77910000    4
  77920000    3
  77930000    4
  77940000    4
  77950000    2
  77960000    4
  77970000    3
  77980000    3
  77990000    1
  78000000    3
  78010000    3
  78020000    3
  78030000    3
  78040000    3
  78050000    3
  78060000    3
  78070000    3
  78080000    3
  78090000    2
  78100000    3
  78110000    3
  78120000    4
  78130000    3
  78140000    3
  78150000    3
  78160000    3
  78170000    3
  78180000    3
  78190000    3
  78200000    3
  78210000    3
  78220000    3
  78230000    5
  78240000    4
  78250000    3
  78260000    3
  78270000    5
  78280000    2
  78290000    2
  78300000    5
  78310000    3
  78320000    4
  78330000    7
  78340000    7
  78350000    4
  78360000    4
  78370000    2
  78380000    5
  78390000    4
  78400000    3
  78410000    3
  78420000    3
  78430000    4
  78440000    4
  78450000    3
  78460000    2
  78470000    3
  78480000    3
  78490000    5
  78500000    4
  78510000    4
  78520000    3
  78530000    4
  78540000    3
  78550000    2
  78560000    3
  78570000    2
  78580000    2
  78590000    3
  78600000    3
  78610000    2
  78620000    3
  78630000    4
  78640000    3
  78650000    3
  78660000    2
  78670000    3
  78680000    3
  78690000    2
  78700000    2
  78710000    3
  78720000    4
  78730000    3
  78740000    4
  78750000    4
  78760000    5
  78770000    3
  78780000    4
  78790000    4
  78800000    6
  78810000    4
  78820000    4
  78830000    5
  78840000    3
  78850000    4
  78860000    2
  78870000    4
  78880000    3
  78890000    2
  78900000    3
  78910000    3
  78920000    4
  78930000    2
  78940000    4
  78950000    3
  78960000    3
  78970000    4
  78980000    3
  78990000    5
  79000000    2
  79010000    2
  79020000    5
  79030000    3
  79040000    4
  79050000    3
  79060000    3
  79070000    2
  79080000    3
  79090000    4
  79100000    2
  79110000    3
  79120000    3
  79130000    2
  79140000    3
  79150000    3
  79160000    4
  79170000    3
  79180000    4
  79190000    5
  79200000    5
  79210000    3
  79220000    2
  79230000    2
  79240000    3
  79250000    4
  79260000    5
  79270000    4
  79280000    2
  79290000    4
  79300000    3
  79310000    3
  79320000    3
  79330000    2
  79340000    4
  79350000    2
  79360000    3
  79370000    2
  79380000    3
  79390000    3
  79400000    5
  79410000    5
  79420000    4
  79430000    3
  79440000    4
  79450000    3
  79460000    3
  79470000    3
  79480000    4
  79490000    4
  79500000   14
  79510000   12
  79520000    3
  79530000    3
  79540000    5
  79550000    2
  79560000    2
  79570000    3
  79580000    2
  79590000    5
  79600000    3
  79610000    3
  79620000    4
  79630000    4
  79640000    4
  79650000    4
  79660000    7
  79670000    4
  79680000    4
  79690000    3
  79700000    3
  79710000    9
  79720000    4
  79730000    3
  79740000    3
  79750000    2
  79760000    4
  79770000    2
  79780000    3
  79790000    2
  79800000    3
  79810000    2
  79820000    2
  79830000    2
  79840000    3
  79850000    3
  79860000    4
  79870000    3
  79880000    3
  79890000    4
  79900000    4
  79910000    2
  79920000    3
  79930000    2
  79940000    3
  79950000    4
  79960000    3
  79970000    4
  79980000    3
  79990000    4
  80000000    2
  80000000    2
  80010000    3
  80020000    2
  80030000    4
  80040000    4
  80050000    3
  80060000    4
  80070000    4
  80080000    3
  80090000    3
  80100000    4
  80110000    3
  80120000    3
  80130000    4
  80140000    4
  80150000    4
  80160000    5
  80170000    4
  80180000    3
  80190000    4
  80200000    3
  80210000    4
  80220000    3
  80230000    3
  80240000    4
  80250000    4
  80260000    3
  80270000    7
  80280000    3
  80290000    3
  80300000    3
  80310000    4
  80320000    4
  80330000   11
  80340000   17
  80350000   11
  80360000    9
  80370000    4
  80380000    4
  80390000    2
  80400000    3
  80410000    3
  80420000    2
  80430000    3
  80440000    3
  80450000   10
  80460000   15
  80470000   10
  80480000   10
  80490000    7
  80500000   16
  80510000   20
  80520000   15
  80530000   21
  80540000   19
  80550000   17
  80560000   19
  80570000    4
  80580000    3
  80590000    6
  80600000    3
  80610000    3
  80620000    2
  80630000    3
  80640000    3
  80650000    5
  80660000    6
  80670000    4
  80680000    2
  80690000    3
  80700000    3
  80710000    3
  80720000    4
  80730000    3
  80740000    4
  80750000    3
  80760000    3
  80770000    2
  80780000    3
  80790000    2
  80800000    3
  80810000    3
  80820000    3
  80830000    3
  80840000    3
  80850000    2
  80860000    3
  80870000    2
  80880000    3
  80890000    4
  80900000    4
  80910000    3
  80920000    5
  80930000    4
  80940000    2
  80950000    4
  80960000    3
  80970000    3
  80980000    3
  80990000    3
  81000000    4
  81010000    2
  81020000    2
  81030000    3
  81040000    4
  81050000    4
  81060000    2
  81070000    7
  81080000    4
  81090000    4
  81100000    3
  81110000    4
  81120000    4
  81130000    3
  81140000    4
  81150000    2
  81160000    5
  81170000    4
  81180000    4
  81190000    5
  81200000    5
  81210000    2
  81220000    3
  81230000    4
  81240000    3
  81250000    4
  81260000    3
  81270000    3
  81280000    2
  81290000    3
  81300000    7
  81310000    3
  81320000    3
  81330000    3
  81340000    3
  81350000    3
  81360000    4
  81370000    3
  81380000    3
  81390000    4
  81400000    3
  81410000    3
  81420000    3
  81430000    2
  81440000    2
  81450000    3
  81460000    3
  81470000    3
  81480000    3
  81490000    3
  81500000    2
  81510000    4
  81520000    3
  81530000    3
  81540000    4
  81550000    2
  81560000    3
  81570000    3
  81580000    3
  81590000    3
  81600000    4
  81610000    3
  81620000    4
  81630000    3
  81640000    3
  81650000    3
  81660000    4
  81670000    3
  81680000    3
  81690000    3
  81700000    5
  81710000    7
  81720000    4
  81730000    3
  81740000    3
  81750000    4
  81760000    3
  81770000    5
  81780000    3
  81790000    4
  81800000    3
  81810000    4
  81820000    3
  81830000    3
  81840000    3
  81850000    3
  81860000    4
  81870000    3
  81880000    2
  81890000    3
  81900000    4
  81910000    4
  81920000    4
  81930000    2
  81940000    4
  81950000    3
  81960000    4
  81970000    4
  81980000    3
  81990000    3
  82000000    4
  82010000    4
  82020000    3
  82030000    4
  82040000    3
  82050000    3
  82060000    3
  82070000    3
  82080000    3
  82090000    3
  82100000    3
  82110000    4
  82120000    4
  82130000    3
  82140000    3
  82150000    3
  82160000    3
  82170000    3
  82180000    3
  82190000    8
  82200000    4
  82210000    4
  82220000    4
  82230000    3
  82240000    4
  82250000    3
  82260000    3
  82270000    3
  82280000    4
  82290000    3
  82300000    3
  82310000    3
  82320000    4
  82330000    3
  82340000    3
  82350000    3
  82360000    4
  82370000    3
  82380000    5
  82390000    2
  82400000    4
  82410000    4
  82420000    2
  82430000    4
  82440000    4
  82450000    2
  82460000    3
  82470000    2
  82480000    2
  82490000    3
  82500000    4
  82510000    4
  82520000    4
  82530000    3
  82540000    3
  82550000    3
  82560000    4
  82570000    3
  82580000    4
  82590000    4
  82600000    5
  82610000    3
  82620000    2
  82630000    3
  82640000    3
  82650000    3
  82660000    5
  82670000    3
  82680000    2
  82690000    3
  82700000    4
  82710000    3
  82720000    3
  82730000    4
  82740000    3
  82750000    4
  82760000    3
  82770000    4
  82780000    2
  82790000    3
  82800000    4
  82810000    4
  82820000    3
  82830000    5
  82840000    4
  82850000    8
  82860000    3
  82870000    3
  82880000    4
  82890000    3
  82900000    4
  82910000    3
  82920000    3
  82930000    3
  82940000    3
  82950000    5
  82960000    3
  82970000    2
  82980000    2
  82990000    3
  83000000    3
  83010000    3
  83020000    4
  83030000    4
  83040000    4
  83050000    3
  83060000    3
  83070000    2
  83080000    3
  83090000    3
  83100000    4
  83110000   10
  83120000    4
  83130000    4
  83140000    4
  83150000    2
  83160000    3
  83170000    3
  83180000    4
  83190000    3
  83200000    3
  83210000    5
  83220000   21
  83230000    3
  83240000   14
  83250000   12
  83260000   15
  83270000    8
  83280000   13
  83290000   17
  83300000   22
  83310000   17
  83320000   14
  83330000   19
  83340000   13
  83350000   15
  83360000    6
  83370000    2
  83380000    4
  83390000    3
  83400000    2
  83410000    5
  83420000    2
  83430000    3
  83440000    3
  83450000    2
  83460000    3
  83470000    4
  83480000    3
  83490000    3
  83500000    3
  83510000    5
  83520000    4
  83530000    3
  83540000    3
  83550000    3
  83560000    3
  83570000    3
  83580000    2
  83590000    4
  83600000    3
  83610000    4
  83620000    3
  83630000    3
  83640000    3
  83650000    4
  83660000    3
  83670000    2
  83680000    3
  83690000    3
  83700000    5
  83710000    3
  83720000    3
  83730000    4
  83740000    2
  83750000    3
  83760000    2
  83770000    3
  83780000    2
  83790000    4
  83800000    2
  83810000    3
  83820000    3
  83830000    5
  83840000    3
  83850000    4
  83860000    3
  83870000    3
  83880000    3
  83890000    3
  83900000    4
  83910000    2
  83920000    2
  83930000    3
  83940000    3
  83950000    4
  83960000    4
  83970000    4
  83980000    2
  83990000    5
  84000000    3
  84010000    3
  84020000    3
  84030000    3
  84040000    4
  84050000    4
  84060000    4
  84070000    3
  84080000    3
  84090000    4
  84100000    2
  84110000    2
  84120000    3
  84130000    3
  84140000    2
  84150000    2
  84160000    3
  84170000    3
  84180000    3
  84190000    3
  84200000    4
  84210000    4
  84220000    3
  84230000    3
  84240000    4
  84250000    4
  84260000    4
  84270000    3
  84280000    3
  84290000    3
  84300000    3
  84310000    3
  84320000    3
  84330000    3
  84340000    7
  84350000    3
  84360000    5
  84370000    3
  84380000    3
  84390000    3
  84400000    3
  84410000    3
  84420000    3
  84430000    3
  84440000    2
  84450000    2
  84460000    2
  84470000    4
  84480000    3
  84490000    4
  84500000    3
  84510000    3
  84520000    4
  84530000    3
  84540000    3
  84550000    4
  84560000    4
  84570000    3
  84580000    3
  84590000    8
  84600000    2
  84610000    4
  84620000    4
  84630000    3
  84640000    3
  84650000    4
  84660000    3
  84670000    4
  84680000    3
  84690000    2
  84700000    4
  84710000    3
  84720000    3
  84730000    3
  84740000    5
  84750000    6
  84760000    4
  84770000    3
  84780000    3
  84790000    3
  84800000    4
  84810000    3
  84820000    3
  84830000    3
  84840000    3
  84850000    3
  84860000    3
  84870000    4
  84880000    4
  84890000    2
  84900000    6
  84910000    4
  84920000    2
  84930000    3
  84940000    3
  84950000    3
  84960000    3
  84970000    2
  84980000    3
  84990000    3
  85000000    3
  85010000    2
  85020000    5
  85030000    2
  85040000    4
  85050000    3
  85060000    4
  85070000    3
  85080000    3
  85090000    4
  85100000    4
  85110000    3
  85120000    3
  85130000    3
  85140000    3
  85150000    3
  85160000    3
  85170000    5
  85180000    4
  85190000    3
  85200000    3
  85210000    5
  85220000    3
  85230000    2
  85240000    3
  85250000    4
  85260000    6
  85270000   14
  85280000    4
  85290000    3
  85300000    3
  85310000    4
  85320000    2
  85330000    4
  85340000    3
  85350000    3
  85360000    4
  85370000    9
  85380000    3
  85390000    3
  85400000    4
  85410000    3
  85420000    3
  85430000    4
  85440000    3
  85450000    3
  85460000    3
  85470000    3
  85480000    3
  85490000    4
  85500000    4
  85510000    3
  85520000    2
  85530000    3
  85540000    4
  85550000    4
  85560000    3
  85570000   11
  85580000    3
  85590000    6
  85600000    2
  85610000    4
  85620000    4
  85630000    4
  85640000    2
  85650000    2
  85660000    3
  85670000    3
  85680000    5
  85690000    2
  85700000    3
  85710000    7
  85720000    6
  85730000    5
  85740000    5
  85750000    4
  85760000    3
  85770000    4
  85780000    3
  85790000    2
  85800000    3
  85810000    5
  85820000    4
  85830000    5
  85840000    3
  85850000    4
  85860000    4
  85870000    3
  85880000    3
  85890000    3
  85900000    2
  85910000    2
  85920000    4
  85930000    3
  85940000    4
  85950000    5
  85960000    3
  85970000    2
  85980000    3
  85990000    7
  86000000    4
  86010000    2
  86020000    3
  86030000    2
  86040000    4
  86050000    2
  86060000    3
  86070000    3
  86080000    3
  86090000    3
  86100000    3
  86110000    3
  86120000    3
  86130000    4
  86140000    4
  86150000    3
  86160000    3
  86170000    3
  86180000    5
  86190000    4
  86200000    4
  86210000    4
  86220000    3
  86230000    3
  86240000    5
  86250000    4
  86260000    6
  86270000    2
  86280000    4
  86290000    4
  86300000    4
  86310000    4
  86320000    3
  86330000    4
  86340000    6
  86350000    3
  86360000    3
  86370000    2
  86380000    3
  86390000    3
  86400000    4
  86410000    4
  86420000    4
  86430000    4
  86440000    3
  86450000    4
  86460000    3
  86470000    3
  86480000    3
  86490000    3
  86500000    3
  86510000    4
  86520000    4
  86530000    3
  86540000    3
  86550000    5
  86560000    5
  86570000    5
  86580000    3
  86590000    3
  86600000    4
  86610000   10
  86620000   12
  86630000    4
  86640000    3
  86650000    4
  86660000    3
  86670000    2
  86680000    3
  86690000    3
  86700000    4
  86710000    3
  86720000    3
  86730000    2
  86740000    3
  86750000    4
  86760000    3
  86770000    3
  86780000    5
  86790000    2
  86800000   10
  86810000   13
  86820000    5
  86830000    3
  86840000    3
  86850000    4
  86860000    4
  86870000    2
  86880000    3
  86890000    3
  86900000    4
  86910000    4
  86920000    2
  86930000    2
  86940000    3
  86950000    3
  86960000    3
  86970000    2
  86980000    3
  86990000    5
  87000000    2
  87010000    3
  87020000    3
  87030000    3
  87040000    4
  87050000    2
  87060000    2
  87070000    3
  87080000    4
  87090000    5
  87100000    5
  87110000    4
  87120000    3
  87130000    2
  87140000    4
  87150000    4
  87160000    5
  87170000    5
  87180000    3
  87190000    4
  87200000    5
  87210000    4
  87220000    3
  87230000    3
  87240000    3
  87250000    4
  87260000    4
  87270000    3
  87280000    2
  87290000    4
  87300000    3
  87310000    3
  87320000    3
  87330000    8
  87340000   16
  87350000    4
  87360000    3
  87370000   11
  87380000   14
  87390000    3
  87400000    3
  87410000    4
  87420000    3
  87430000    2
  87440000    4
  87450000    3
  87460000    4
  87470000    4
  87480000    3
  87490000    4
  87500000    4
  87510000    5
  87520000   13
  87530000    5
  87540000    2
  87550000    4
  87560000    3
  87570000    4
  87580000    3
  87590000    4
  87600000    4
  87610000    2
  87620000    3
  87630000    3
  87640000    3
  87650000    4
  87660000    3
  87670000    4
  87680000    4
  87690000    3
  87700000    4
  87710000    3
  87720000    2
  87730000    2
  87740000    3
  87750000    3
  87760000    3
  87770000    3
  87780000    3
  87790000    4
  87800000    5
  87810000    4
  87820000    4
  87830000    3
  87840000    4
  87850000    3
  87860000    2
  87870000    3
  87880000    4
  87890000    3
  87900000    3
  87910000    4
  87920000    4
  87930000    4
  87940000    4
  87950000    3
  87960000    5
  87970000    5
  87980000    4
  87990000    7
  88000000    4
  88010000    3
  88020000    5
  88030000    5
  88040000    3
  88050000    5
  88060000    3
  88070000    2
  88080000    5
  88090000    4
  88100000    3
  88110000    3
  88120000    3
  88130000    3
  88140000    3
  88150000    3
  88160000    3
  88170000    3
  88180000    2
  88190000    3
  88200000    6
  88210000    4
  88220000    3
  88230000    3
  88240000    3
  88250000    3
  88260000    3
  88270000    3
  88280000    3
  88290000    3
  88300000   11
  88310000    3
  88320000    5
  88330000    4
  88340000    4
  88350000    4
  88360000    8
  88370000    3
  88380000    4
  88390000    3
  88400000    3
  88410000    2
  88420000    5
  88430000    7
  88440000    7
  88450000    3
  88460000    5
  88470000    3
  88480000    4
  88490000    4
  88500000    3
  88510000    2
  88520000    4
  88530000    3
  88540000    5
  88550000    3
  88560000    3
  88570000    3
  88580000    3
  88590000    5
  88600000    4
  88610000    4
  88620000    4
  88630000    5
  88640000    3
  88650000    7
  88660000    3
  88670000    3
  88680000    4
  88690000    5
  88700000    3
  88710000    4
  88720000    3
  88730000    3
  88740000    2
  88750000    3
  88760000    3
  88770000    4
  88780000    2
  88790000    5
  88800000    5
  88810000    3
  88820000    5
  88830000    4
  88840000    4
  88850000    3
  88860000    3
  88870000    4
  88880000    5
  88890000    5
  88900000    3
  88910000    3
  88920000    4
  88930000    4
  88940000    3
  88950000    3
  88960000    3
  88970000    2
  88980000    3
  88990000    4
  89000000    3
  89010000    2
  89020000    3
  89030000   13
  89040000   14
  89050000   21
  89060000   11
  89070000   13
  89080000   19
  89090000   12
  89100000   15
  89110000   13
  89120000    4
  89130000    3
  89140000    3
  89150000    9
  89160000    3
  89170000    2
  89180000    3
  89190000    4
  89200000    5
  89210000    3
  89220000    3
  89230000    3
  89240000    3
  89250000    4
  89260000    3
  89270000    3
  89280000    2
  89290000    5
  89300000    4
  89310000    2
  89320000    4
  89330000    3
  89340000    4
  89350000    5
  89360000    5
  89370000    4
  89380000    7
  89390000    4
  89400000    4
  89410000    4
  89420000    3
  89430000    4
  89440000    4
  89450000    4
  89460000    5
  89470000    4
  89480000    4
  89490000   11
  89500000   16
  89510000   18
  89520000   13
  89530000   22
  89540000   24
  89550000   17
  89560000    8
  89570000    4
  89580000    4
  89590000    4
  89600000    2
  89610000    9
  89620000    4
  89630000    3
  89640000    4
  89650000    3
  89660000    4
  89670000    5
  89680000    3
  89690000    2
  89700000    3
  89710000    3
  89720000    3
  89730000    4
  89740000    4
  89750000    4
  89760000    3
  89770000    5
  89780000    4
  89790000    2
  89800000    2
  89810000    5
  89820000    7
  89830000    4
  89840000    4
  89850000    3
  89860000    3
  89870000    2
  89880000    3
  89890000    3
  89900000    3
  89910000    2
  89920000    5
  89930000    4
  89940000    4
  89950000    3
  89960000    8
  89970000    4
  89980000    3
  89990000    2
  90000000    3
  90010000    3
  90020000    3
  90030000    3
  90040000    3
  90050000    3
  90060000    3
  90070000    4
  90080000    3
  90090000    2
  90100000    2
  90110000    3
  90120000    3
  90130000    4
  90140000    2
  90150000    5
  90160000    3
  90170000    5
  90180000    5
  90190000    3
  90200000    3
  90210000    3
  90220000    3
  90230000    3
  90240000    3
  90250000    5
  90260000    3
  90270000    5
  90280000    4
  90290000    3
  90300000    4
  90310000    4
  90320000    4
  90330000    3
  90340000    3
  90350000    3
  90360000    2
  90370000    3
  90380000    2
  90390000    4
  90400000    3
  90410000    3
  90420000    4
  90430000    4
  90440000    5
  90450000    4
  90460000    5
  90470000    5
  90480000    3
  90490000    3
  90500000    3
  90510000    2
  90520000    3
  90530000    3
  90540000    3
  90550000    4
  90560000    3
  90570000    3
  90580000    4
  90590000    5
  90600000    4
  90610000    3
  90620000    3
  90630000    3
  90640000    3
  90650000    2
  90660000    3
  90670000    3
  90680000    4
  90690000    4
  90700000    4
  90710000    3
  90720000    4
  90730000    3
  90740000    3
  90750000    4
  90760000    3
  90770000    3
  90780000    4
  90790000    3
  90800000    3
  90810000    4
  90820000    6
  90830000   12
  90840000    9
  90850000   11
  90860000    5
  90870000   10
  90880000    4
  90890000    4
  90900000    3
  90910000   10
  90920000    4
  90930000    4
  90940000    5
  90950000    5
  90960000    2
  90970000    4
  90980000    3
  90990000    2
  91000000    2
  91010000    3
  91020000    4
  91030000    4
  91040000    3
  91050000    3
  91060000    3
  91070000    3
  91080000    3
  91090000    3
  91100000    3
  91110000    3
  91120000    3
  91130000    4
  91140000    3
  91150000    3
  91160000    3
  91170000    3
  91180000    3
  91190000    7
  91200000    5
  91210000    3
  91220000    5
  91230000    7
  91240000    3
  91250000    2
  91260000    3
  91270000    5
  91280000    3
  91290000    4
  91300000    4
  91310000    3
  91320000    3
  91330000    3
  91340000    2
  91350000    4
  91360000    4
  91370000    3
  91380000    3
  91390000    2
  91400000    3
  91410000    4
  91420000    4
  91430000    3
  91440000    4
  91450000    3
  91460000    3
  91470000    4
  91480000    3
  91490000    4
  91500000    3
  91510000    4
  91520000    4
  91530000    3
  91540000    4
  91550000    3
  91560000    3
  91570000    3
  91580000    3
  91590000    2
  91600000    4
  91610000    2
  91620000    2
  91630000    3
  91640000    3
  91650000    3
  91660000    2
  91670000    3
  91680000    3
  91690000    3
  91700000    3
  91710000    3
  91720000    3
  91730000    2
  91740000    2
  91750000    3
  91760000    3
  91770000    2
  91780000    4
  91790000    2
  91800000    4
  91810000    3
  91820000    3
  91830000    2
  91840000    4
  91850000    3
  91860000    4
  91870000    3
  91880000    4
  91890000    4
  91900000    5
  91910000    3
  91920000    3
  91930000    3
  91940000    4
  91950000    6
  91960000    3
  91970000    3
  91980000    3
  91990000    2
  92000000    2
  92010000    4
  92020000    3
  92030000    7
  92040000    2
  92050000    2
  92060000    3
  92070000    3
  92080000    3
  92090000    2
  92100000    3
  92110000    3
  92120000    2
  92130000    3
  92140000    3
  92150000    3
  92160000    4
  92170000    4
  92180000    4
  92190000    3
  92200000    4
  92210000    3
  92220000    2
  92230000    2
  92240000    2
  92250000    3
  92260000    4
  92270000    3
  92280000    5
  92290000    4
  92300000    2
  92310000    4
  92320000    3
  92330000    3
  92340000    3
  92350000    4
  92360000    3
  92370000    3
  92380000    4
  92390000    3
  92400000    4
  92410000    3
  92420000    3
  92430000    2
  92440000    3
  92450000    6
  92460000    4
  92470000    2
  92480000    3
  92490000    4
  92500000    2
  92510000    2
  92520000    3
  92530000    2
  92540000    3
  92550000    3
  92560000    4
  92570000    3
  92580000    3
  92590000    3
  92600000    4
  92610000    5
  92620000    4
  92630000    4
  92640000    3
  92650000    2
  92660000    6
  92670000    3
  92680000    5
  92690000    3
  92700000    3
  92710000    3
  92720000    4
  92730000    4
  92740000    4
  92750000    4
  92760000    4
  92770000    2
  92780000    5
  92790000    3
  92800000    4
  92810000    5
  92820000    4
  92830000    3
  92840000    4
  92850000    2
  92860000    4
  92870000    5
  92880000    3
  92890000    3
  92900000    4
  92910000    5
  92920000    2
  92930000    3
  92940000    3
  92950000    3
  92960000    2
  92970000    3
  92980000    4
  92990000    4
  93000000    3
  93010000    3
  93020000    3
  93030000    3
  93040000    3
  93050000    2
  93060000    2
  93070000    4
  93080000    3
  93090000    4
  93100000    3
  93110000    3
  93120000    3
  93130000    3
  93140000    3
  93150000    4
  93160000    3
  93170000    4
  93180000    4
  93190000    3
  93200000    2
  93210000    4
  93220000    3
  93230000    2
  93240000    3
  93250000    3
  93260000    4
  93270000    4
  93280000    4
  93290000    5
  93300000    5
  93310000    4
  93320000    2
  93330000    2
  93340000    4
  93350000   13
  93360000    9
  93370000   12
  93380000   15
  93390000   10
  93400000   14
  93410000    2
  93420000    3
  93430000    2
  93440000    3
  93450000    4
  93460000    2
  93470000    3
  93480000    4
  93490000    4
  93500000    3
  93510000    3
  93520000    3
  93530000    1
  93540000    4
  93550000    3
  93560000    4
  93570000    4
  93580000    4
  93590000    4
  93600000    4
  93610000    4
  93620000    2
  93630000    3
  93640000    4
  93650000    4
  93660000    4
  93670000    5
  93680000    4
  93690000    3
  93700000    3
  93710000    3
  93720000    4
  93730000    5
  93740000    4
  93750000    2
  93760000    5
  93770000    3
  93780000    7
  93790000    2
  93800000    9
  93810000    9
  93820000   12
  93830000    5
  93840000    3
  93850000    3
  93860000    4
  93870000    3
  93880000    3
  93890000    3
  93900000    3
  93910000    3
  93920000    3
  93930000    4
  93940000    3
  93950000    4
  93960000    4
  93970000    3
  93980000    4
  93990000    4
  94000000    3
  94010000    3
  94020000    2
  94030000    4
  94040000    5
  94050000    5
  94060000    5
  94070000    4
  94080000    4
  94090000    4
  94100000    3
  94110000    4
  94120000    3
  94130000    2
  94140000    2
  94150000    5
  94160000    3
  94170000    5
  94180000    5
  94190000    3
  94200000    4
  94210000    4
  94220000    4
  94230000    3
  94240000    5
  94250000    4
  94260000    8
  94270000    4
  94280000    4
  94290000    3
  94300000    2
  94310000    4
  94320000    7
  94330000    4
  94340000    5
  94350000   14
  94360000    4
  94370000    4
  94380000    3
  94390000    4
  94400000    4
  94410000    4
  94420000    4
  94430000    4
  94440000    4
  94450000    2
  94460000    4
  94470000    5
  94480000    4
  94490000    2
  94500000    3
  94510000    4
  94520000    3
  94530000    4
  94540000    3
  94550000    3
  94560000    3
  94570000    3
  94580000    3
  94590000    4
  94600000    3
  94610000    3
  94620000    4
  94630000    2
  94640000    2
  94650000    3
  94660000    4
  94670000    4
  94680000    3
  94690000    3
  94700000    4
  94710000    2
  94720000    3
  94730000    4
  94740000    3
  94750000    3
  94760000    4
  94770000    3
  94780000    1
  94790000    7
  94800000    3
  94810000    5
  94820000    5
  94830000   14
  94840000   11
  94850000   12
  94860000   15
  94870000    8
  94880000    4
  94890000    2
  94900000    4
  94910000    5
  94920000    3
  94930000    4
  94940000    5
  94950000    3
  94960000    3
  94970000    3
  94980000    3
  94990000    4
  95000000    4
  95010000    3
  95020000    3
  95030000    3
  95040000    3
  95050000    3
  95060000    3
  95070000    2
  95080000    3
  95090000    3
  95100000    4
  95110000    3
  95120000    4
  95130000    4
  95140000    3
  95150000    3
  95160000    3
  95170000    5
  95180000    5
  95190000    3
  95200000    5
  95210000    3
  95220000    3
  95230000    4
  95240000    3
  95250000    3
  95260000    3
  95270000    3
  95280000    3
  95290000    3
  95300000    4
  95310000    4
  95320000    5
  95330000    3
  95340000    3
  95350000    3
  95360000    4
  95370000    3
  95380000    4
  95390000    3
  95400000    2
  95410000    4
  95420000    2
  95430000    2
  95440000    3
  95450000    3
  95460000    4
  95470000    5
  95480000    4
  95490000    3
  95500000    3
  95510000    4
  95520000    2
  95530000    3
  95540000    3
  95550000    3
  95560000    3
  95570000    2
  95580000    3
  95590000    2
  95600000    3
  95610000    3
  95620000    2
  95630000    4
  95640000    2
  95650000    3
  95660000    4
  95670000    3
  95680000    3
  95690000    4
  95700000    3
  95710000    3
  95720000    4
  95730000    3
  95740000    3
  95750000    3
  95760000    3
  95770000    2
  95780000    3
  95790000    2
  95800000    3
  95810000    4
  95820000    4
  95830000    5
  95840000    4
  95850000    5
  95860000    3
  95870000    3
  95880000    3
  95890000    4
  95900000    4
  95910000    4
  95920000    4
  95930000   12
  95940000   14
  95950000    4
  95960000    4
  95970000    3
  95980000    3
  95990000    5
  96000000    4
  96010000    3
  96020000    4
  96030000    2
  96040000    2
  96050000    4
  96060000    5
  96070000    3
  96080000    3
  96090000    4
  96100000    4
  96110000    5
  96120000    4
  96130000    4
  96140000    3
  96150000    2
  96160000    5
  96170000    6
  96180000    5
  96190000    6
  96200000    5
  96210000    5
  96220000    3
  96230000    4
  96240000    4
  96250000    3
  96260000    3
  96270000    3
  96280000    3
  96290000    2
  96300000    3
  96310000    5
  96320000    5
  96330000    2
  96340000    3
  96350000    5
  96360000    5
  96370000   15
  96380000   22
  96390000   22
  96400000   16
  96410000   12
  96420000   20
  96430000   13
  96440000   19
  96450000   16
  96460000   23
  96470000   13
  96480000   12
  96490000    6
  96500000    4
  96510000    5
  96520000    7
  96530000    3
  96540000    4
  96550000    5
  96560000    5
  96570000    5
  96580000    3
  96590000    4
  96600000    2
  96610000    2
  96620000    3
  96630000   11
  96640000   12
  96650000    3
  96660000    4
  96670000    6
  96680000    5
  96690000    6
  96700000    5
  96710000    4
  96720000    4
  96730000    5
  96740000    4
  96750000    5
  96760000    3
  96770000    3
  96780000    3
  96790000    3
  96800000    4
  96810000    5
  96820000    2
  96830000    3
  96840000    3
  96850000    3
  96860000    4
  96870000    4
  96880000    3
  96890000    3
  96900000    3
  96910000    4
  96920000    3
  96930000    4
  96940000    4
  96950000    4
  96960000    3
  96970000    4
  96980000    4
  96990000    5
  97000000    3
  97010000    3
  97020000    5
  97030000    4
  97040000    5
  97050000    4
  97060000    3
  97070000    4
  97080000    2
  97090000    4
  97100000    5
  97110000    5
  97120000    5
  97130000    4
  97140000    3
  97150000    2
  97160000    2
  97170000    2
  97180000    5
  97190000    4
  97200000    4
  97210000    2
  97220000    3
  97230000    3
  97240000    2
  97250000    3
  97260000    3
  97270000    3
  97280000    3
  97290000    5
  97300000    3
  97310000    3
  97320000    4
  97330000    3
  97340000    4
  97350000    4
  97360000    5
  97370000    3
  97380000    3
  97390000    3
  97400000    3
  97410000    3
  97420000    3
  97430000    3
  97440000    3
  97450000    2
  97460000    2
  97470000    3
  97480000    2
  97490000    2
  97500000    4
  97510000    4
  97520000    4
  97530000    2
  97540000    3
  97550000    3
  97560000    2
  97570000    3
  97580000    4
  97590000    2
  97600000    3
  97610000    3
  97620000    5
  97630000    3
  97640000    3
  97650000    3
  97660000    2
  97670000    3
  97680000    3
  97690000    3
  97700000    2
  97710000    3
  97720000    3
  97730000    2
  97740000    3
  97750000    3
  97760000    4
  97770000    3
  97780000    2
  97790000    3
  97800000    4
  97810000    2
  97820000    3
  97830000    2
  97840000    3
  97850000    3
  97860000    3
  97870000    3
  97880000    3
  97890000    3
  97900000    3
  97910000    3
  97920000    3
  97930000    3
  97940000    3
  97950000    4
  97960000    3
  97970000    3
  97980000    3
  97990000    3
  98000000    2
  98010000    3
  98020000    2
  98030000    4
  98040000    3
  98050000    3
  98060000   10
  98070000   12
  98080000    5
  98090000    4
  98100000    4
  98110000   10
  98120000   14
  98130000    4
  98140000    3
  98150000    3
  98160000    3
  98170000    3
  98180000    3
  98190000    2
  98200000    3
  98210000    3
  98220000    3
  98230000    3
  98240000    3
  98250000    2
  98260000    4
  98270000    4
  98280000    4
  98290000    3
  98300000    3
  98310000    4
  98320000    2
  98330000    4
  98340000    5
  98350000    3
  98360000    2
  98370000    4
  98380000    4
  98390000    4
  98400000    4
  98410000    5
  98420000    5
  98430000    5
  98440000    3
  98450000    4
  98460000    4
  98470000    4
  98480000    4
  98490000    4
  98500000    3
  98510000    4
  98520000    7
  98530000    4
  98540000    3
  98550000    3
  98560000    2
  98570000    2
  98580000    3
  98590000    4
  98600000    4
  98610000    5
  98620000    2
  98630000    2
  98640000    3
  98650000    3
  98660000    5
  98670000   10
  98680000   11
  98690000    4
  98700000    3
  98710000    3
  98720000    4
  98730000    4
  98740000    2
  98750000    3
  98760000    3
  98770000    3
  98780000    5
  98790000    4
  98800000    3
  98810000    4
  98820000    4
  98830000    3
  98840000    3
  98850000    3
  98860000    3
  98870000    3
  98880000    3
  98890000    3
  98900000    3
  98910000    2
  98920000    3
  98930000    3
  98940000    4
  98950000    3
  98960000    3
  98970000    4
  98980000    4
  98990000   13
  99000000    4
  99010000    3
  99020000    7
  99030000    5
  99040000    4
  99050000    4
  99060000    3
  99070000    3
  99080000    3
  99090000    4
  99100000    3
  99110000    3
  99120000    4
  99130000    3
  99140000    3
  99150000    3
  99160000    4
  99170000    3
  99180000    3
  99190000   14
  99200000    5
  99210000    4
  99220000    4
  99230000    2
  99240000    3
  99250000    4
  99260000    4
  99270000    4
  99280000    2
  99290000    5
  99300000    5
  99310000    3
  99320000   14
  99330000   10
  99340000    5
  99350000    4
  99360000    5
  99370000    4
  99380000    3
  99390000    6
  99400000    4
  99410000    4
  99420000    4
  99430000    2
  99440000    4
  99450000    3
  99460000    3
  99470000    3
  99480000    7
  99490000    4
  99500000    4
  99510000    4
  99520000    2
  99530000    5
  99540000    4
  99550000    5
  99560000    5
  99570000    4
  99580000    4
  99590000    4
  99600000    2
  99610000    3
  99620000    4
  99630000    5
  99640000    4
  99650000    3
  99660000    5
  99670000    4
  99680000    3
  99690000    5
  99700000    2
  99710000    4
  99720000    4
  99730000    3
  99740000    3
  99750000    3
  99760000    3
  99770000    3
  99780000    3
  99790000    3
  99800000    4
  99810000    3
  99820000    4
  99830000    4
  99840000    3
  99850000    4
  99860000    3
  99870000    2
  99880000    2
  99890000    3
  99900000    4
  99910000    2
  99920000    2
  99930000    4
  99940000    3
  99950000    4
  99960000    2
  99970000    3
  99980000    3
  99990000    3
 100000000    4
 100000000    4
 100010000    4
 100020000    3
 100030000    4
 100040000    4
 100050000    3
 100060000    2
 100070000    4
 100080000    3
 100090000    3
 100100000    3
 100110000    3
 100120000    3
 100130000    4
 100140000    3
 100150000    5
 100160000    2
 100170000   20
 100180000   13
 100190000    6
 100200000    3
 100210000    2
 100220000    3
 100230000   13
 100240000    2
 100250000    2
 100260000    3
 100270000    2
 100280000    3
 100290000    2
 100300000    8
 100310000    4
 100320000    2
 100330000    3
 100340000    3
 100350000    4
 100360000    2
 100370000    4
 100380000    3
 100390000    2
 100400000    4
 100410000    3
 100420000    3
 100430000    4
 100440000    3
 100450000    4
 100460000    3
 100470000    4
 100480000    3
 100490000    4
 100500000    5
 100510000    2
 100520000    2
 100530000    4
 100540000    4
 100550000    3
 100560000    3
 100570000    3
 100580000    3
 100590000    3
 100600000    3
 100610000    5
 100620000    3
 100630000    3
 100640000    3
 100650000    4
 100660000    4
 100670000    4
 100680000    3
 100690000    3
 100700000    3
 100710000    4
 100720000    3
 100730000    3
 100740000    2
 100750000    3
 100760000    3
 100770000    2
 100780000    3
 100790000    2
 100800000    2
 100810000    3
 100820000    3
 100830000    3
 100840000    7
 100850000    3
 100860000    3
 100870000    3
 100880000    7
 100890000    3
 100900000    2
 100910000    3
 100920000    3
 100930000    3
 100940000    3
 100950000    3
 100960000    3
 100970000    3
 100980000    3
 100990000    2
 101000000    3
 101010000    3
 101020000    2
 101030000    3
 101040000    4
 101050000    2
 101060000    3
 101070000    4
 101080000    3
 101090000    3
 101100000    3
 101110000    5
 101120000    4
 101130000    3
 101140000    3
 101150000    5
 101160000    3
 101170000    2
 101180000    4
 101190000    4
 101200000    3
 101210000    3
 101220000    3
 101230000    4
 101240000    3
 101250000    2
 101260000    3
 101270000    3
 101280000    3
 101290000    3
 101300000    4
 101310000    3
 101320000    5
 101330000    5
 101340000    3
 101350000    3
 101360000    3
 101370000    4
 101380000    3
 101390000    4
 101400000    3
 101410000    3
 101420000    4
 101430000    4
 101440000    2
 101450000    3
 101460000    5
 101470000    3
 101480000    4
 101490000    3
 101500000    3
 101510000    4
 101520000    3
 101530000    4
 101540000    5
 101550000    2
 101560000    3
 101570000    4
 101580000    3
 101590000    4
 101600000    4
 101610000    4
 101620000    4
 101630000    3
 101640000    3
 101650000    3
 101660000    3
 101670000    4
 101680000    2
 101690000    3
 101700000    3
 101710000    2
 101720000    2
 101730000    2
 101740000    2
 101750000    3
 101760000    3
 101770000    2
 101780000    2
 101790000    3
 101800000    2
 101810000    3
 101820000    3
 101830000    2
 101840000    3
 101850000    3
 101860000    3
 101870000    3
 101880000    4
 101890000    3
 101900000    3
 101910000    4
 101920000    4
 101930000    3
 101940000    4
 101950000    3
 101960000    5
 101970000    3
 101980000    3
 101990000    2
 102000000    2
 102010000    3
 102020000    2
 102030000    2
 102040000    4
 102050000    5
 102060000    4
 102070000    5
 102080000    3
 102090000    2
 102100000    4
 102110000    5
 102120000    4
 102130000    2
 102140000    3
 102150000    3
 102160000    3
 102170000    3
 102180000    4
 102190000    3
 102200000    3
 102210000    4
 102220000    3
 102230000    3
 102240000    2
 102250000    4
 102260000    4
 102270000    3
 102280000    3
 102290000    4
 102300000    2
 102310000    3
 102320000    3
 102330000    3
 102340000    3
 102350000    3
 102360000    3
 102370000    3
 102380000    3
 102390000    3
 102400000    2
 102410000    4
 102420000    3
 102430000    4
 102440000    4
 102450000    3
 102460000    3
 102470000    2
 102480000    3
 102490000    5
 102500000    4
 102510000    8
 102520000    8
 102530000    5
 102540000    5
 102550000    5
 102560000    4
 102570000    4
 102580000    4
 102590000    3
 102600000    5
 102610000    3
 102620000    5
 102630000    4
 102640000    4
 102650000    4
 102660000    4
 102670000    5
 102680000    2
 102690000    3
 102700000    4
 102710000   10
 102720000    3
 102730000    2
 102740000    3
 102750000    3
 102760000    3
 102770000    3
 102780000    4
 102790000    4
 102800000    3
 102810000    2
 102820000    3
 102830000    3
 102840000    4
 102850000    3
 102860000    5
 102870000    4
 102880000    5
 102890000    4
 102900000    3
 102910000    5
 102920000    3
 102930000    3
 102940000    4
 102950000    3
 102960000    3
 102970000    3
 102980000    3
 102990000    3
 103000000    3
 103010000    4
 103020000    3
 103030000    3
 103040000    2
 103050000    2
 103060000    3
 103070000    3
 103080000    3
 103090000    2
 103100000    3
 103110000    1
 103120000    2
 103130000    3
 103140000    3
 103150000    4
 103160000    4
 103170000    3
 103180000    3
 103190000    4
 103200000    3
 103210000    4
 103220000    5
 103230000    3
 103240000    4
 103250000    4
 103260000    7
 103270000    5
 103280000    5
 103290000    5
 103300000    7
 103310000    5
 103320000    4
 103330000    4
 103340000    8
 103350000    2
 103360000    3
 103370000    3
 103380000    3
 103390000    3
 103400000    4
 103410000    4
 103420000    3
 103430000    4
 103440000    3
 103450000    3
 103460000    5
 103470000    3
 103480000    2
 103490000    3
 103500000    7
 103510000    4
 103520000    3
 103530000    3
 103540000    3
 103550000    8
 103560000    4
 103570000   10
 103580000    4
 103590000    4
 103600000    4
 103610000    7
 103620000    4
 103630000    3
 103640000    3
 103650000    9
 103660000    4
 103670000    5
 103680000    5
 103690000    4
 103700000    5
 103710000    3
 103720000    5
 103730000    5
 103740000    6
 103750000    5
 103760000    4
 103770000    5
 103780000    4
 103790000    3
 103800000    3
 103810000    5
 103820000    7
 103830000    3
 103840000    5
 103850000    4
 103860000    5
 103870000    4
 103880000    3
 103890000    3
 103900000    3
 103910000    4
 103920000    4
 103930000    3
 103940000    4
 103950000    4
 103960000    4
 103970000    5
 103980000    4
 103990000    3
 104000000    5
 104010000    4
 104020000    4
 104030000    5
 104040000    4
 104050000    4
 104060000    5
 104070000    5
 104080000    5
 104090000    4
 104100000    3
 104110000    3
 104120000    2
 104130000    3
 104140000    3
 104150000    4
 104160000    3
 104170000    4
 104180000    2
 104190000    3
 104200000    3
 104210000    3
 104220000    2
 104230000    4
 104240000    3
 104250000    3
 104260000    3
 104270000    3
 104280000    3
 104290000    3
 104300000    1
 104310000    3
 104320000    3
 104330000    2
 104340000    2
 104350000    2
 104360000    6
 104370000    7
 104380000   19
 104390000   17
 104400000    5
 104410000    8
 104420000    3
 104430000    5
 104440000    4
 104450000    4
 104460000    8
 104470000   17
 104480000   19
 104490000   15
 104500000   23
 104510000   20
 104520000   21
 104530000   16
 104540000    8
 104550000    4
 104560000    4
 104570000    4
 104580000    2
 104590000    3
 104600000    3
 104610000    4
 104620000    2
 104630000    2
 104640000    4
 104650000    3
 104660000    3
 104670000    3
 104680000    3
 104690000    3
 104700000    3
 104710000    4
 104720000    4
 104730000    2
 104740000    3
 104750000    4
 104760000    3
 104770000    3
 104780000    3
 104790000    6
 104800000    5
 104810000    4
 104820000    7
 104830000    4
 104840000    4
 104850000    3
 104860000    4
 104870000    4
 104880000    4
 104890000    6
 104900000    4
 104910000    2
 104920000    3
 104930000    4
 104940000    3
 104950000    7
 104960000    5
 104970000    4
 104980000    3
 104990000    3
 105000000    3
 105010000    3
 105020000    3
 105030000    2
 105040000    3
 105050000    2
 105060000    3
 105070000    3
 105080000    4
 105090000    3
 105100000    2
 105110000    3
 105120000    3
 105130000    3
 105140000    5
 105150000    5
 105160000    3
 105170000    3
 105180000    5
 105190000    2
 105200000    5
 105210000    4
 105220000    3
 105230000    3
 105240000    6
 105250000    3
 105260000    5
 105270000    3
 105280000    4
 105290000    4
 105300000    3
 105310000    3
 105320000    4
 105330000    4
 105340000    4
 105350000    3
 105360000    3
 105370000    3
 105380000    3
 105390000    5
 105400000    3
 105410000    3
 105420000    4
 105430000    3
 105440000    3
 105450000    3
 105460000    4
 105470000    3
 105480000    4
 105490000    4
 105500000    3
 105510000    3
 105520000    3
 105530000    3
 105540000    4
 105550000    3
 105560000    9
 105570000   13
 105580000    5
 105590000    4
 105600000    3
 105610000    5
 105620000    4
 105630000    3
 105640000    3
 105650000    5
 105660000    3
 105670000    4
 105680000    3
 105690000    4
 105700000    5
 105710000    3
 105720000    3
 105730000    3
 105740000    5
 105750000    2
 105760000    4
 105770000    4
 105780000    4
 105790000    3
 105800000    4
 105810000    4
 105820000    4
 105830000    3
 105840000    4
 105850000    7
 105860000    6
 105870000    3
 105880000    3
 105890000    2
 105900000    3
 105910000    4
 105920000   16
 105930000    5
 105940000    4
 105950000    5
 105960000    9
 105970000    5
 105980000    5
 105990000    5
 106000000    2
 106010000    3
 106020000    2
 106030000    5
 106040000    2
 106050000    3
 106060000    4
 106070000    5
 106080000    4
 106090000    4
 106100000    9
 106110000    3
 106120000    4
 106130000    3
 106140000    3
 106150000    4
 106160000    4
 106170000    4
 106180000    5
 106190000    3
 106200000    3
 106210000    4
 106220000    5
 106230000    4
 106240000    3
 106250000    3
 106260000    6
 106270000    4
 106280000    4
 106290000    4
 106300000    5
 106310000    3
 106320000    4
 106330000    3
 106340000    3
 106350000    4
 106360000    3
 106370000    4
 106380000    3
 106390000    3
 106400000    2
 106410000    2
 106420000    2
 106430000    2
 106440000    5
 106450000    3
 106460000    3
 106470000    4
 106480000    4
 106490000    5
 106500000    3
 106510000    8
 106520000    5
 106530000    3
 106540000    3
 106550000    4
 106560000    3
 106570000    3
 106580000    3
 106590000    3
 106600000    3
 106610000    5
 106620000    3
 106630000    3
 106640000    4
 106650000    3
 106660000    4
 106670000    3
 106680000    4
 106690000    4
 106700000    5
 106710000    4
 106720000    3
 106730000    3
 106740000    3
 106750000    4
 106760000    2
 106770000    2
 106780000    3
 106790000    2
 106800000    3
 106810000    8
 106820000    3
 106830000    3
 106840000    4
 106850000    4
 106860000    3
 106870000    6
 106880000    4
 106890000    3
 106900000    3
 106910000    3
 106920000    3
 106930000    3
 106940000    3
 106950000    3
 106960000    3
 106970000    3
 106980000    3
 106990000    3
 107000000    3
 107010000    3
 107020000    2
 107030000    2
 107040000    3
 107050000    5
 107060000    3
 107070000    4
 107080000    4
 107090000    3
 107100000    4
 107110000    3
 107120000    3
 107130000    3
 107140000    5
 107150000    4
 107160000    3
 107170000    4
 107180000    3
 107190000    3
 107200000    2
 107210000    2
 107220000    4
 107230000    2
 107240000    2
 107250000    3
 107260000    4
 107270000    4
 107280000    4
 107290000    5
 107300000    3
 107310000    4
 107320000    3
 107330000    2
 107340000    3
 107350000    5
 107360000    3
 107370000    2
 107380000    3
 107390000    2
 107400000    2
 107410000    3
 107420000    4
 107430000    3
 107440000    3
 107450000    3
 107460000    4
 107470000    5
 107480000    3
 107490000    2
 107500000    4
 107510000    5
 107520000    4
 107530000    5
 107540000    3
 107550000    4
 107560000    4
 107570000    4
 107580000    4
 107590000    3
 107600000    5
 107610000    3
 107620000    3
 107630000    3
 107640000    3
 107650000    3
 107660000    4
 107670000    3
 107680000    3
 107690000    3
 107700000    4
 107710000    4
 107720000    5
 107730000    4
 107740000    4
 107750000    4
 107760000    4
 107770000    4
 107780000    3
 107790000    7
 107800000    4
 107810000    5
 107820000    3
 107830000    2
 107840000    5
 107850000    4
 107860000    2
 107870000    4
 107880000    4
 107890000    4
 107900000    5
 107910000    4
 107920000    5
 107930000    4
 107940000    3
 107950000    3
 107960000    4
 107970000    5
 107980000    5
 107990000    3
 108000000    3
 108010000    4
 108020000    3
 108030000    3
 108040000    3
 108050000    4
 108060000    3
 108070000    5
 108080000    4
 108090000    4
 108100000    4
 108110000    4
 108120000    4
 108130000    5
 108140000    4
 108150000    3
 108160000    5
 108170000    6
 108180000    2
 108190000    4
 108200000    4
 108210000    3
 108220000    4
 108230000    3
 108240000    3
 108250000    3
 108260000    3
 108270000    3
 108280000    4
 108290000    4
 108300000    4
 108310000    4
 108320000    4
 108330000    3
 108340000    3
 108350000    5
 108360000    4
 108370000    3
 108380000    4
 108390000    3
 108400000    3
 108410000    4
 108420000    3
 108430000    6
 108440000    3
 108450000    5
 108460000   10
 108470000   11
 108480000   16
 108490000   19
 108500000   14
 108510000   18
 108520000   12
 108530000   15
 108540000   11
 108550000   16
 108560000   21
 108570000   18
 108580000   13
 108590000   12
 108600000   19
 108610000   18
 108620000   15
 108630000   16
 108640000   18
 108650000   16
 108660000   13
 108670000    4
 108680000    3
 108690000    4
 108700000    2
 108710000    2
 108720000    3
 108730000    4
 108740000    2
 108750000    4
 108760000    3
 108770000    3
 108780000    4
 108790000    4
 108800000    3
 108810000    3
 108820000    3
 108830000    4
 108840000    3
 108850000    5
 108860000    3
 108870000    4
 108880000    3
 108890000    3
 108900000    5
 108910000    3
 108920000    3
 108930000    4
 108940000    3
 108950000    2
 108960000    3
 108970000    3
 108980000    3
 108990000    3
 109000000    2
 109010000    3
 109020000    3
 109030000    3
 109040000    3
 109050000    3
 109060000    3
 109070000    3
 109080000    3
 109090000    3
 109100000    4
 109110000    3
 109120000    3
 109130000    3
 109140000    3
 109150000    4
 109160000    3
 109170000    3
 109180000    3
 109190000    3
 109200000    2
 109210000    2
 109220000    3
 109230000    2
 109240000    4
 109250000   13
 109260000    4
 109270000    4
 109280000    4
 109290000    3
 109300000    3
 109310000    2
 109320000    2
 109330000    5
 109340000    5
 109350000    3
 109360000    4
 109370000    4
 109380000    3
 109390000    4
 109400000    3
 109410000    3
 109420000    4
 109430000    3
 109440000    3
 109450000    2
 109460000    4
 109470000    3
 109480000    2
 109490000    3
 109500000    2
 109510000    4
 109520000    4
 109530000    4
 109540000    3
 109550000    3
 109560000    3
 109570000    3
 109580000    4
 109590000    4
 109600000    6
 109610000    3
 109620000    2
 109630000    3
 109640000    4
 109650000    3
 109660000    4
 109670000    3
 109680000    3
 109690000    2
 109700000    2
 109710000    3
 109720000    3
 109730000    3
 109740000    3
 109750000    3
 109760000    3
 109770000    3
 109780000    3
 109790000    4
 109800000    3
 109810000    2
 109820000    3
 109830000    3
 109840000    5
 109850000    3
 109860000    2
 109870000    1
 109880000    3
 109890000    4
 109900000    5
 109910000    2
 109920000    2
 109930000    2
 109940000    2
 109950000    3
 109960000    2
 109970000    4
 109980000    3
 109990000    4
 110000000    2
 110010000    4
 110020000    3
 110030000    3
 110040000    9
 110050000    3
 110060000    3
 110070000    5
 110080000    4
 110090000    3
 110100000    3
 110110000    3
 110120000    3
 110130000    3
 110140000    4
 110150000    4
 110160000    5
 110170000    3
 110180000    3
 110190000    3
 110200000    9
 110210000    3
 110220000    3
 110230000    3
 110240000    3
 110250000    2
 110260000    4
 110270000    4
 110280000    3
 110290000    4
 110300000    4
 110310000    3
 110320000    3
 110330000    3
 110340000    4
 110350000    3
 110360000    4
 110370000    4
 110380000    4
 110390000    4
 110400000    4
 110410000    3
 110420000    4
 110430000    3
 110440000    5
 110450000    3
 110460000    3
 110470000    3
 110480000    3
 110490000    3
 110500000    3
 110510000    5
 110520000    3
 110530000    2
 110540000    3
 110550000    3
 110560000    3
 110570000    3
 110580000    2
 110590000    4
 110600000    5
 110610000    3
 110620000    3
 110630000    3
 110640000    3
 110650000    5
 110660000    3
 110670000    3
 110680000    2
 110690000    3
 110700000    4
 110710000    4
 110720000    4
 110730000    3
 110740000    4
 110750000    4
 110760000    2
 110770000    3
 110780000    3
 110790000    4
 110800000    4
 110810000    2
 110820000    3
 110830000    2
 110840000    3
 110850000    3
 110860000    4
 110870000    5
 110880000    4
 110890000    4
 110900000    2
 110910000    3
 110920000    2
 110930000    3
 110940000    3
 110950000    4
 110960000    3
 110970000    2
 110980000    3
 110990000    3
 111000000    4
 111010000    2
 111020000    4
 111030000    3
 111040000    4
 111050000    2
 111060000    3
 111070000    3
 111080000    3
 111090000    4
 111100000    4
 111110000    3
 111120000    2
 111130000    3
 111140000    4
 111150000    4
 111160000    3
 111170000    2
 111180000    2
 111190000    3
 111200000    4
 111210000    2
 111220000    2
 111230000    3
 111240000    2
 111250000    3
 111260000    3
 111270000    3
 111280000    3
 111290000    4
 111300000    2
 111310000    3
 111320000    4
 111330000    4
 111340000    3
 111350000    1
 111360000    3
 111370000    4
 111380000    4
 111390000    3
 111400000    3
 111410000    3
 111420000    3
 111430000    5
 111440000    3
 111450000    3
 111460000    5
 111470000    4
 111480000    3
 111490000    5
 111500000    5
 111510000    4
 111520000    3
 111530000    2
 111540000    3
 111550000    4
 111560000    4
 111570000    5
 111580000   15
 111590000   15
 111600000   18
 111610000   12
 111620000   11
 111630000   11
 111640000   15
 111650000   10
 111660000    9
 111670000    2
 111680000    3
 111690000    3
 111700000   10
 111710000    3
 111720000    2
 111730000    3
 111740000    3
 111750000    3
 111760000    3
 111770000    4
 111780000    4
 111790000    5
 111800000    3
 111810000    2
 111820000    4
 111830000    4
 111840000    3
 111850000    3
 111860000    3
 111870000    3
 111880000    2
 111890000    3
 111900000    5
 111910000    4
 111920000    7
 111930000    2
 111940000    3
 111950000   10
 111960000   10
 111970000   16
 111980000   12
 111990000   10
 112000000   18
 112010000    3
 112020000    3
 112030000    3
 112040000    3
 112050000    4
 112060000    4
 112070000   11
 112080000    9
 112090000    4
 112100000    3
 112110000    3
 112120000    3
 112130000    3
 112140000    3
 112150000    3
 112160000    3
 112170000    5
 112180000    3
 112190000    2
 112200000    3
 112210000    3
 112220000    3
 112230000    3
 112240000    3
 112250000    3
 112260000    3
 112270000    3
 112280000    3
 112290000    2
 112300000    4
 112310000    4
 112320000    3
 112330000    3
 112340000    4
 112350000    2
 112360000    3
 112370000    3
 112380000    4
 112390000    2
 112400000    4
 112410000    3
 112420000    3
 112430000    4
 112440000    2
 112450000    3
 112460000    2
 112470000    3
 112480000    3
 112490000    4
 112500000    3
 112510000    3
 112520000    2
 112530000    2
 112540000    2
 112550000    3
 112560000    3
 112570000    3
 112580000    4
 112590000    2
 112600000    4
 112610000    4
 112620000    4
 112630000    4
 112640000    3
 112650000    4
 112660000    5
 112670000    5
 112680000    3
 112690000    2
 112700000    4
 112710000    7
 112720000    4
 112730000    7
 112740000    3
 112750000    4
 112760000    2
 112770000    3
 112780000    4
 112790000    4
 112800000    4
 112810000    4
 112820000    3
 112830000    3
 112840000    3
 112850000    4
 112860000    4
 112870000    4
 112880000    3
 112890000    5
 112900000    2
 112910000    3
 112920000    3
 112930000    6
 112940000    3
 112950000    3
 112960000    3
 112970000    3
 112980000    3
 112990000    3
 113000000    4
 113010000    3
 113020000    5
 113030000    3
 113040000    3
 113050000    2
 113060000    4
 113070000    3
 113080000    3
 113090000    3
 113100000    3
 113110000    2
 113120000    4
 113130000    3
 113140000    3
 113150000    4
 113160000    2
 113170000    3
 113180000    4
 113190000    3
 113200000    3
 113210000    2
 113220000    3
 113230000    4
 113240000    2
 113250000    3
 113260000    3
 113270000    3
 113280000    3
 113290000    3
 113300000    4
 113310000    5
 113320000    2
 113330000    4
 113340000    3
 113350000    3
 113360000    4
 113370000    4
 113380000    3
 113390000    4
 113400000    4
 113410000    2
 113420000    4
 113430000    3
 113440000    3
 113450000    3
 113460000    3
 113470000    3
 113480000    4
 113490000    2
 113500000    4
 113510000    4
 113520000    4
 113530000    3
 113540000    3
 113550000    3
 113560000    4
 113570000    5
 113580000    7
 113590000   15
 113600000    4
 113610000   10
 113620000    9
 113630000    3
 113640000    4
 113650000    3
 113660000    4
 113670000    2
 113680000    3
 113690000    6
 113700000    4
 113710000    4
 113720000    5
 113730000    3
 113740000    4
 113750000    4
 113760000    2
 113770000    3
 113780000    3
 113790000    4
 113800000    3
 113810000    3
 113820000    3
 113830000    2
 113840000    3
 113850000    2
 113860000    3
 113870000    3
 113880000    3
 113890000    3
 113900000    3
 113910000    4
 113920000    2
 113930000    3
 113940000    3
 113950000    3
 113960000    3
 113970000    2
 113980000    2
 113990000    3
 114000000    3
 114010000    4
 114020000    5
 114030000    5
 114040000   10
 114050000    2
 114060000    3
 114070000    4
 114080000    4
 114090000    3
 114100000    3
 114110000    5
 114120000    3
 114130000    4
 114140000    3
 114150000    4
 114160000    3
 114170000    3
 114180000    4
 114190000    2
 114200000    3
 114210000    3
 114220000    8
 114230000    3
 114240000    4
 114250000    3
 114260000    2
 114270000    5
 114280000    3
 114290000    5
 114300000    2
 114310000    3
 114320000    3
 114330000    2
 114340000    3
 114350000    3
 114360000    3
 114370000    2
 114380000    3
 114390000    3
 114400000    3
 114410000    5
 114420000    4
 114430000    2
 114440000    4
 114450000    3
 114460000    4
 114470000    4
 114480000    3
 114490000    3
 114500000    3
 114510000    5
 114520000    5
 114530000    3
 114540000    4
 114550000    2
 114560000    4
 114570000    2
 114580000    4
 114590000    3
 114600000    3
 114610000    4
 114620000    3
 114630000    2
 114640000    3
 114650000    5
 114660000    4
 114670000    6
 114680000    3
 114690000    3
 114700000    4
 114710000    3
 114720000    2
 114730000    4
 114740000    3
 114750000    3
 114760000    4
 114770000    3
 114780000    4
 114790000    2
 114800000    3
 114810000    3
 114820000    4
 114830000    8
 114840000    4
 114850000    3
 114860000    3
 114870000    5
 114880000    4
 114890000    5
 114900000    4
 114910000    4
 114920000    3
 114930000    2
 114940000    2
 114950000    5
 114960000    5
 114970000    4
 114980000    2
 114990000    2
 115000000    6
 115010000    2
 115020000    5
 115030000    4
 115040000    4
 115050000    4
 115060000    3
 115070000    3
 115080000    3
 115090000    3
 115100000    6
 115110000    5
 115120000    4
 115130000    4
 115140000    3
 115150000    3
 115160000    3
 115170000    3
 115180000    4
 115190000    9
 115200000    3
 115210000    2
 115220000    3
 115230000    2
 115240000    3
 115250000    3
 115260000    2
 115270000    4
 115280000    3
 115290000    6
 115300000    3
 115310000    2
 115320000    3
 115330000    3
 115340000    2
 115350000    4
 115360000    5
 115370000    2
 115380000    5
 115390000    5
 115400000    9
 115410000    3
 115420000    5
 115430000    7
 115440000    4
 115450000    5
 115460000    5
 115470000    4
 115480000    3
 115490000    5
 115500000    9
 115510000    4
 115520000    2
 115530000    3
 115540000    3
 115550000    3
 115560000    5
 115570000    3
 115580000    2
 115590000    2
 115600000    3
 115610000    3
 115620000    3
 115630000    3
 115640000    3
 115650000    5
 115660000    4
 115670000    3
 115680000    4
 115690000    4
 115700000    5
 115710000    5
 115720000    5
 115730000    2
 115740000    4
 115750000    5
 115760000    3
 115770000    2
 115780000    2
 115790000    3
 115800000    5
 115810000    4
 115820000    3
 115830000    4
 115840000    7
 115850000    4
 115860000    4
 115870000    3
 115880000    3
 115890000    3
 115900000    4
 115910000    3
 115920000    4
 115930000   14
 115940000   14
 115950000    5
 115960000    3
 115970000    3
 115980000    4
 115990000    2
 116000000    3
 116010000    5
 116020000    4
 116030000    6
 116040000    3
 116050000    4
 116060000    4
 116070000    3
 116080000    3
 116090000    2
 116100000    2
 116110000    3
 116120000    3
 116130000    5
 116140000    3
 116150000    3
 116160000    3
 116170000    3
 116180000    2
 116190000    3
 116200000    4
 116210000    2
 116220000    5
 116230000   20
 116240000    3
 116250000    3
 116260000    5
 116270000    4
 116280000    4
 116290000    5
 116300000    5
 116310000    4
 116320000    6
 116330000    4
 116340000    4
 116350000    5
 116360000    8
 116370000    6
 116380000    5
 116390000    5
 116400000    6
 116410000    4
 116420000    6
 116430000    2
 116440000    5
 116450000    6
 116460000    4
 116470000    4
 116480000    5
 116490000    3
 116500000    4
 116510000    5
 116520000    3
 116530000    3
 116540000    2
 116550000    2
 116560000    5
 116570000    4
 116580000    2
 116590000    5
 116600000   11
 116610000    4
 116620000    3
 116630000    2
 116640000    3
 116650000    3
 116660000    4
 116670000    4
 116680000    4
 116690000    5
 116700000    4
 116710000    4
 116720000    3
 116730000    4
 116740000    3
 116750000    3
 116760000    5
 116770000    5
 116780000    3
 116790000    3
 116800000    2
 116810000    3
 116820000    5
 116830000    3
 116840000    3
 116850000    2
 116860000    3
 116870000    3
 116880000    2
 116890000    3
 116900000    4
 116910000    4
 116920000    3
 116930000    4
 116940000    3
 116950000    4
 116960000    4
 116970000    3
 116980000    7
 116990000    5
 117000000    2
 117010000    4
 117020000    5
 117030000    2
 117040000    3
 117050000    4
 117060000    3
 117070000    4
 117080000    3
 117090000    3
 117100000    5
 117110000    4
 117120000    5
 117130000    4
 117140000   20
 117150000   19
 117160000   18
 117170000    9
 117180000   18
 117190000   23
 117200000   22
 117210000    4
 117220000    7
 117230000    4
 117240000    4
 117250000   10
 117260000   12
 117270000    4
 117280000    4
 117290000    3
 117300000    5
 117310000    3
 117320000    3
 117330000    2
 117340000    4
 117350000    3
 117360000    3
 117370000    2
 117380000    3
 117390000    3
 117400000    3
 117410000    4
 117420000    9
 117430000    3
 117440000    3
 117450000    3
 117460000    4
 117470000    3
 117480000    3
 117490000    5
 117500000    3
 117510000    3
 117520000    3
 117530000    4
 117540000    5
 117550000    5
 117560000    7
 117570000    4
 117580000   13
 117590000    7
 117600000    4
 117610000    4
 117620000    6
 117630000    3
 117640000    4
 117650000    3
 117660000    3
 117670000    3
 117680000    3
 117690000    4
 117700000    2
 117710000    3
 117720000    4
 117730000    4
 117740000    4
 117750000    3
 117760000    2
 117770000    3
 117780000    4
 117790000    5
 117800000    2
 117810000    3
 117820000    4
 117830000    5
 117840000    5
 117850000    3
 117860000    4
 117870000    8
 117880000    4
 117890000    3
 117900000    5
 117910000    4
 117920000    4
 117930000    3
 117940000    3
 117950000    3
 117960000    4
 117970000    3
 117980000    3
 117990000    5
 118000000    3
 118010000    3
 118020000    4
 118030000    4
 118040000    4
 118050000    4
 118060000    5
 118070000    3
 118080000    5
 118090000    6
 118100000    5
 118110000    7
 118120000    4
 118130000    3
 118140000    2
 118150000    6
 118160000    3
 118170000    5
 118180000    4
 118190000    4
 118200000    3
 118210000    4
 118220000    3
 118230000    4
 118240000    3
 118250000    3
 118260000    2
 118270000    3
 118280000    3
 118290000    4
 118300000    4
 118310000    4
 118320000    2
 118330000    4
 118340000    3
 118350000    3
 118360000    3
 118370000    3
 118380000    3
 118390000    3
 118400000    5
 118410000    4
 118420000    3
 118430000    3
 118440000    4
 118450000    4
 118460000    3
 118470000    4
 118480000    4
 118490000    3
 118500000    4
 118510000    3
 118520000    2
 118530000    5
 118540000    5
 118550000    4
 118560000    4
 118570000    4
 118580000    3
 118590000    3
 118600000    3
 118610000    3
 118620000    3
 118630000    4
 118640000    3
 118650000    3
 118660000    2
 118670000    4
 118680000    3
 118690000    5
 118700000    3
 118710000    4
 118720000    3
 118730000    3
 118740000    3
 118750000    3
 118760000    4
 118770000    4
 118780000    5
 118790000    3
 118800000    3
 118810000    3
 118820000    3
 118830000    4
 118840000    4
 118850000    2
 118860000    3
 118870000    3
 118880000    4
 118890000    3
 118900000    3
 118910000    4
 118920000    5
 118930000    6
 118940000    5
 118950000    3
 118960000    3
 118970000    3
 118980000    4
 118990000    3
 119000000    3
 119010000    3
 119020000    3
 119030000    3
 119040000    3
 119050000    3
 119060000    4
 119070000    3
 119080000    3
 119090000    2
 119100000    4
 119110000    2
 119120000    3
 119130000   13
 119140000    5
 119150000    3
 119160000    4
 119170000    3
 119180000    4
 119190000    3
 119200000    3
 119210000    3
 119220000    3
 119230000    4
 119240000    3
 119250000    5
 119260000    3
 119270000    3
 119280000    4
 119290000    3
 119300000    4
 119310000    5
 119320000    4
 119330000    4
 119340000    4
 119350000    5
 119360000    3
 119370000    3
 119380000    5
 119390000    3
 119400000    4
 119410000    2
 119420000    4
 119430000    5
 119440000    2
 119450000    2
 119460000    5
 119470000    5
 119480000    3
 119490000    4
 119500000    5
 119510000    4
 119520000    2
 119530000    4
 119540000    2
 119550000    4
 119560000    3
 119570000    3
 119580000    3
 119590000    4
 119600000    5
 119610000    4
 119620000    4
 119630000    4
 119640000    3
 119650000    4
 119660000    4
 119670000    4
 119680000    4
 119690000    3
 119700000    3
 119710000    5
 119720000    3
 119730000    3
 119740000    3
 119750000    5
 119760000    3
 119770000    3
 119780000    2
 119790000    3
 119800000    2
 119810000    3
 119820000    3
 119830000    3
 119840000    4
 119850000    3
 119860000    3
 119870000    5
 119880000    3
 119890000    3
 119900000    5
 119910000    3
 119920000    3
 119930000    3
 119940000    5
 119950000    4
 119960000    4
 119970000    3
 119980000    4
 119990000    5
 120000000    3
 120000000    3
 120010000    2
 120020000    6
 120030000    4
 120040000    4
 120050000    9
 120060000   11
 120070000   15
 120080000   19
 120090000   18
 120100000   15
 120110000    4
 120120000    4
 120130000    5
 120140000    3
 120150000    4
 120160000    3
 120170000    2
 120180000    3
 120190000    3
 120200000    3
 120210000    2
 120220000    3
 120230000    2
 120240000    3
 120250000    3
 120260000    3
 120270000    2
 120280000    3
 120290000    4
 120300000    2
 120310000    2
 120320000    2
 120330000    6
 120340000    4
 120350000    3
 120360000    3
 120370000    4
 120380000    3
 120390000    2
 120400000    3
 120410000    4
 120420000    4
 120430000    2
 120440000    4
 120450000    5
 120460000    3
 120470000    4
 120480000    3
 120490000    5
 120500000    3
 120510000    3
 120520000    2
 120530000    4
 120540000    3
 120550000    3
 120560000    3
 120570000    4
 120580000    4
 120590000    3
 120600000    2
 120610000    3
 120620000    3
 120630000    3
 120640000    3
 120650000    3
 120660000    4
 120670000    2
 120680000    3
 120690000    3
 120700000    3
 120710000    3
 120720000    3
 120730000    5
 120740000    6
 120750000    3
 120760000    3
 120770000    4
 120780000    5
 120790000    4
 120800000    3
 120810000    3
 120820000    3
 120830000    2
 120840000    4
 120850000    3
 120860000    4
 120870000    3
 120880000    3
 120890000    4
 120900000    3
 120910000    3
 120920000    4
 120930000    3
 120940000    3
 120950000    3
 120960000    4
 120970000    3
 120980000    4
 120990000    5
 121000000    3
 121010000    3
 121020000    4
 121030000    3
 121040000    4
 121050000    2
 121060000    5
 121070000    5
 121080000    3
 121090000    3
 121100000    3
 121110000    2
 121120000    4
 121130000    4
 121140000    2
 121150000    3
 121160000    2
 121170000    4
 121180000    2
 121190000    4
 121200000    3
 121210000    4
 121220000    4
 121230000    3
 121240000    6
 121250000    6
 121260000    3
 121270000    3
 121280000    4
 121290000    4
 121300000    4
 121310000    4
 121320000    4
 121330000    3
 121340000    4
 121350000    3
 121360000    3
 121370000    3
 121380000    5
 121390000    3
 121400000    3
 121410000    4
 121420000    3
 121430000    3
 121440000    4
 121450000    4
 121460000    4
 121470000    4
 121480000    3
 121490000    3
 121500000    2
 121510000    4
 121520000    2
 121530000    3
 121540000    3
 121550000    3
 121560000    4
 121570000    3
 121580000    4
 121590000    2
 121600000    4
 121610000    3
 121620000    3
 121630000    4
 121640000    3
 121650000    3
 121660000    3
 121670000    4
 121680000    3
 121690000    4
 121700000    4
 121710000    3
 121720000    3
 121730000    3
 121740000    3
 121750000    3
 121760000    3
 121770000    5
 121780000    3
 121790000    3
 121800000    4
 121810000    2
 121820000    3
 121830000    3
 121840000    3
 121850000    2
 121860000    2
 121870000    4
 121880000    4
 121890000    5
 121900000    3
 121910000    4
 121920000    3
 121930000    2
 121940000    2
 121950000    3
 121960000    2
 121970000    4
 121980000    4
 121990000    3
 122000000    3
 122010000    3
 122020000    4
 122030000    2
 122040000    3
 122050000    2
 122060000    3
 122070000    4
 122080000    3
 122090000    3
 122100000    2
 122110000    4
 122120000    3
 122130000    4
 122140000   14
 122150000   14
 122160000   12
 122170000    4
 122180000    3
 122190000    3
 122200000    3
 122210000    4
 122220000    4
 122230000    4
 122240000    3
 122250000    3
 122260000    4
 122270000    3
 122280000    5
 122290000    5
 122300000    6
 122310000    5
 122320000    4
 122330000    5
 122340000    3
 122350000    4
 122360000    4
 122370000    4
 122380000    5
 122390000    5
 122400000    5
 122410000    8
 122420000    4
 122430000    3
 122440000    5
 122450000    3
 122460000    3
 122470000    4
 122480000    6
 122490000    2
 122500000    4
 122510000    3
 122520000    3
 122530000    4
 122540000    4
 122550000    3
 122560000    3
 122570000    6
 122580000    5
 122590000    4
 122600000    8
 122610000    3
 122620000    3
 122630000    4
 122640000    3
 122650000    2
 122660000    3
 122670000    4
 122680000    4
 122690000    3
 122700000    3
 122710000    3
 122720000    3
 122730000    5
 122740000    6
 122750000    3
 122760000    2
 122770000    5
 122780000    4
 122790000    3
 122800000    5
 122810000    4
 122820000    4
 122830000    7
 122840000    2
 122850000    5
 122860000    4
 122870000    4
 122880000    3
 122890000   13
 122900000    3
 122910000    7
 122920000    4
 122930000    4
 122940000    3
 122950000    3
 122960000    3
 122970000    2
 122980000    4
 122990000    3
 123000000    3
 123010000    5
 123020000    3
 123030000    5
 123040000    5
 123050000    4
 123060000    4
 123070000    3
 123080000    5
 123090000    3
 123100000    2
 123110000    3
 123120000    3
 123130000    2
 123140000    3
 123150000    4
 123160000    2
 123170000    4
 123180000    4
 123190000    5
 123200000    7
 123210000    4
 123220000    3
 123230000    3
 123240000    3
 123250000    3
 123260000    2
 123270000    4
 123280000    2
 123290000    3
 123300000    3
 123310000    3
 123320000    3
 123330000    4
 123340000    4
 123350000    5
 123360000    3
 123370000    3
 123380000    3
 123390000    3
 123400000    4
 123410000    3
 123420000    4
 123430000    4
 123440000    3
 123450000    3
 123460000    4
 123470000    4
 123480000    2
 123490000    5
 123500000    3
 123510000    3
 123520000    4
 123530000    2
 123540000    3
 123550000    5
 123560000    4
 123570000    2
 123580000    4
 123590000    3
 123600000    2
 123610000    3
 123620000    4
 123630000    3
 123640000    5
 123650000   13
 123660000   18
 123670000   10
 123680000   13
 123690000   21
 123700000   18
 123710000   13
 123720000   17
 123730000    5
 123740000    3
 123750000    4
 123760000    4
 123770000    2
 123780000    4
 123790000    5
 123800000    4
 123810000    3
 123820000    3
 123830000    3
 123840000    4
 123850000    2
 123860000    4
 123870000    3
 123880000    3
 123890000    7
 123900000    4
 123910000    4
 123920000    3
 123930000    3
 123940000    4
 123950000    4
 123960000    3
 123970000    1
 123980000    3
 123990000    2
 124000000    3
 124010000    3
 124020000    4
 124030000    3
 124040000    2
 124050000    2
 124060000    3
 124070000    3
 124080000    4
 124090000    3
 124100000    4
 124110000    2
 124120000    4
 124130000    2
 124140000    4
 124150000    3
 124160000    4
 124170000    3
 124180000    2
 124190000    3
 124200000    3
 124210000    3
 124220000    2
 124230000    2
 124240000    3
 124250000    3
 124260000    3
 124270000    3
 124280000    3
 124290000    3
 124300000    3
 124310000    4
 124320000    6
 124330000    3
 124340000    2
 124350000    4
 124360000    3
 124370000    3
 124380000    3
 124390000    3
 124400000    3
 124410000    4
 124420000    3
 124430000    2
 124440000    3
 124450000    4
 124460000    4
 124470000    3
 124480000    2
 124490000    3
 124500000    3
 124510000    4
 124520000    3
 124530000    3
 124540000    2
 124550000    3
 124560000    2
 124570000    3
 124580000    3
 124590000    3
 124600000    2
 124610000    3
 124620000    4
 124630000    2
 124640000    2
 124650000    4
 124660000    3
 124670000    2
 124680000    4
 124690000    3
 124700000    3
 124710000    3
 124720000    3
 124730000    3
 124740000    3
 124750000    3
 124760000    3
 124770000    3
 124780000    3
 124790000    3
 124800000    3
 124810000    3
 124820000    3
 124830000    2
 124840000    3
 124850000    2
 124860000    4
 124870000    4
 124880000    2
 124890000    3
 124900000    3
 124910000    2
 124920000    4
 124930000    3
 124940000    4
 124950000    2
 124960000    2
 124970000    3
 124980000    3
 124990000    4
 125000000    4
 125010000    3
 125020000    4
 125030000    1
 125040000    5
 125050000    5
 125060000    2
 125070000    3
 125080000    4
 125090000    3
 125100000    2
 125110000    5
 125120000    4
 125130000    4
 125140000    3
 125150000    3
 125160000    3
 125170000    3
 125180000    2
 125190000    3
 125200000    4
 125210000    9
 125220000   11
 125230000   13
 125240000    6
 125250000    4
 125260000    4
 125270000    3
 125280000    2
 125290000    4
 125300000    4
 125310000    4
 125320000    4
 125330000    4
 125340000    4
 125350000    2
 125360000    2
 125370000    2
 125380000    3
 125390000    4
 125400000    3
 125410000    4
 125420000    4
 125430000    3
 125440000    2
 125450000    3
 125460000    3
 125470000    6
 125480000    6
 125490000    3
 125500000    5
 125510000    3
 125520000    4
 125530000    3
 125540000    3
 125550000    4
 125560000    2
 125570000    2
 125580000    5
 125590000    4
 125600000    3
 125610000    3
 125620000    3
 125630000    5
 125640000    4
 125650000    3
 125660000    2
 125670000    3
 125680000    2
 125690000    4
 125700000    4
 125710000    2
 125720000    3
 125730000    4
 125740000    4
 125750000    4
 125760000    2
 125770000    4
 125780000    3
 125790000    3
 125800000    4
 125810000    3
 125820000    3
 125830000    5
 125840000    3
 125850000    3
 125860000    5
 125870000    3
 125880000    3
 125890000    5
 125900000    5
 125910000    3
 125920000    5
 125930000    4
 125940000    3
 125950000    3
 125960000    4
 125970000    3
 125980000    4
 125990000    4
 126000000    4
 126010000    5
 126020000    2
 126030000    5
 126040000    4
 126050000   12
 126060000   14
 126070000    3
 126080000    4
 126090000    3
 126100000    4
 126110000    3
 126120000    4
 126130000    8
 126140000    5
 126150000    7
 126160000    5
 126170000    4
 126180000    5
 126190000    3
 126200000    3
 126210000    6
 126220000    3
 126230000    5
 126240000    4
 126250000    4
 126260000    3
 126270000    4
 126280000    7
 126290000   14
 126300000   17
 126310000   19
 126320000   20
 126330000   14
 126340000   17
 126350000   17
 126360000   15
 126370000   18
 126380000   19
 126390000   18
 126400000   19
 126410000   20
 126420000   17
 126430000   12
 126440000   11
 126450000   10
 126460000   13
 126470000   11
 126480000    6
 126490000    5
 126500000    3
 126510000    3
 126520000    4
 126530000    3
 126540000    4
 126550000    3
 126560000    3
 126570000    2
 126580000    3
 126590000    4
 126600000    3
 126610000    4
 126620000    4
 126630000    4
 126640000    3
 126650000    4
 126660000    3
 126670000    4
 126680000    3
 126690000    2
 126700000    2
 126710000    2
 126720000    3
 126730000    4
 126740000    3
 126750000    3
 126760000    3
 126770000    3
 126780000    8
 126790000    3
 126800000    3
 126810000    2
 126820000    3
 126830000    3
 126840000    3
 126850000    4
 126860000    3
 126870000    3
 126880000    3
 126890000    5
 126900000    3
 126910000    4
 126920000    5
 126930000    4
 126940000    5
 126950000    4
 126960000    4
 126970000    3
 126980000    4
 126990000    4
 127000000    3
 127010000    5
 127020000    3
 127030000    3
 127040000    4
 127050000    3
 127060000    2
 127070000    3
 127080000    3
 127090000    3
 127100000    3
 127110000    4
 127120000    4
 127130000    3
 127140000    5
 127150000    3
 127160000    4
 127170000    2
 127180000    5
 127190000    8
 127200000    4
 127210000    2
 127220000    3
 127230000    4
 127240000    3
 127250000    5
 127260000    5
 127270000    3
 127280000    3
 127290000    4
 127300000    6
 127310000    4
 127320000    4
 127330000    3
 127340000    4
 127350000    4
 127360000    3
 127370000    4
 127380000    3
 127390000    3
 127400000    3
 127410000    4
 127420000    4
 127430000    5
 127440000    5
 127450000    3
 127460000    4
 127470000    3
 127480000    4
 127490000    3
 127500000    5
 127510000    4
 127520000    3
 127530000    3
 127540000    3
 127550000    3
 127560000    3
 127570000    4
 127580000    3
 127590000    3
 127600000    5
 127610000    3
 127620000    3
 127630000    3
 127640000    3
 127650000    5
 127660000    3
 127670000    3
 127680000    5
 127690000    5
 127700000    5
 127710000    2
 127720000    3
 127730000    4
 127740000    3
 127750000    4
 127760000    2
 127770000    4
 127780000    5
 127790000    2
 127800000    3
 127810000    4
 127820000    4
 127830000    3
 127840000    4
 127850000    3
 127860000    3
 127870000    3
 127880000    2
 127890000    4
 127900000    3
 127910000    3
 127920000    2
 127930000    3
 127940000    3
 127950000    3
 127960000    7
 127970000    2
 127980000    3
 127990000    3
 128000000    5
 128010000    4
 128020000    4
 128030000    5
 128040000    3
 128050000    5
 128060000    3
 128070000    5
 128080000    4
 128090000    4
 128100000    3
 128110000    5
 128120000    5
 128130000    7
 128140000    3
 128150000    5
 128160000    3
 128170000    4
 128180000    4
 128190000    3
 128200000    4
 128210000    4
 128220000    4
 128230000    3
 128240000    4
 128250000    3
 128260000    3
 128270000    3
 128280000    5
 128290000    2
 128300000    2
 128310000    3
 128320000    3
 128330000    3
 128340000    5
 128350000    3
 128360000    4
 128370000    4
 128380000    3
 128390000    3
 128400000    3
 128410000    3
 128420000    3
 128430000    2
 128440000    4
 128450000    3
 128460000    3
 128470000    2
 128480000    2
 128490000    4
 128500000    3
 128510000    2
 128520000    3
 128530000    2
 128540000    3
 128550000    7
 128560000    4
 128570000    4
 128580000    3
 128590000    5
 128600000    4
 128610000    3
 128620000    4
 128630000    3
 128640000    3
 128650000    2
 128660000    3
 128670000    2
 128680000    2
 128690000    3
 128700000    3
 128710000    4
 128720000    3
 128730000    3
 128740000    4
 128750000    2
 128760000    2
 128770000    3
 128780000    5
 128790000    3
 128800000    2
 128810000    2
 128820000    4
 128830000    3
 128840000    3
 128850000    3
 128860000    2
 128870000    3
 128880000    3
 128890000    5
 128900000    3
 128910000   18
 128920000    3
 128930000    3
 128940000    2
 128950000    3
 128960000    4
 128970000    5
 128980000    3
 128990000    4
 129000000    4
 129010000    3
 129020000    4
 129030000    5
 129040000    3
 129050000    5
 129060000    5
 129070000    3
 129080000    3
 129090000   11
 129100000    5
 129110000    4
 129120000    5
 129130000   12
 129140000    4
 129150000    4
 129160000    3
 129170000    8
 129180000    3
 129190000    5
 129200000    4
 129210000    4
 129220000    5
 129230000    3
 129240000    5
 129250000    3
 129260000    3
 129270000    4
 129280000    5
 129290000    6
 129300000    3
 129310000    3
 129320000    3
 129330000    5
 129340000    7
 129350000    4
 129360000    4
 129370000    3
 129380000    3
 129390000    4
 129400000    3
 129410000    4
 129420000    4
 129430000    3
 129440000    3
 129450000    3
 129460000    3
 129470000    4
 129480000    4
 129490000    3
 129500000    5
 129510000    5
 129520000    2
 129530000    3
 129540000    3
 129550000    4
 129560000    4
 129570000    2
 129580000    7
 129590000    2
 129600000    3
 129610000    4
 129620000    3
 129630000    4
 129640000    2
 129650000    3
 129660000    3
 129670000   13
 129680000    3
 129690000    4
 129700000    4
 129710000    3
 129720000    6
 129730000    3
 129740000    5
 129750000    4
 129760000    4
 129770000    3
 129780000    4
 129790000    4
 129800000    3
 129810000    8
 129820000    3
 129830000    3
 129840000    5
 129850000   10
 129860000    5
 129870000    5
 129880000    4
 129890000    5
 129900000    3
 129910000    3
 129920000    4
 129930000    2
 129940000    3
 129950000    3
 129960000    5
 129970000    3
 129980000    3
 129990000    3
 130000000    4
 130010000    3
 130020000    3
 130030000    4
 130040000    4
 130050000    5
 130060000    4
 130070000    2
 130080000    3
 130090000    3
 130100000    3
 130110000    3
 130120000    3
 130130000    3
 130140000    2
 130150000    3
 130160000    4
 130170000    3
 130180000    3
 130190000    3
 130200000    4
 130210000    4
 130220000    3
 130230000    3
 130240000    4
 130250000    3
 130260000    3
 130270000    3
 130280000    4
 130290000    3
 130300000    3
 130310000    3
 130320000    3
 130330000    2
 130340000    3
 130350000    4
 130360000    2
 130370000    4
 130380000    7
 130390000    3
 130400000    4
 130410000    4
 130420000    5
 130430000    7
 130440000    4
 130450000    4
 130460000    4
 130470000    4
 130480000    3
 130490000    4
 130500000    4
 130510000    3
 130520000    5
 130530000    3
 130540000    4
 130550000    4
 130560000    4
 130570000    5
 130580000    4
 130590000    4
 130600000    5
 130610000    4
 130620000    3
 130630000    4
 130640000    3
 130650000    3
 130660000    4
 130670000    3
 130680000    4
 130690000    4
 130700000    3
 130710000    4
 130720000    2
 130730000    4
 130740000    3
 130750000    3
 130760000    3
 130770000    3
 130780000    5
 130790000    3
 130800000    3
 130810000    3
 130820000    3
 130830000    3
 130840000    3
 130850000    4
 130860000    3
 130870000    3
 130880000    2
 130890000    5
 130900000    4
 130910000    4
 130920000    4
 130930000    2
 130940000    3
 130950000    3
 130960000    5
 130970000    5
 130980000    4
 130990000    5
 131000000    2
 131010000    4
 131020000    4
 131030000    2
 131040000    2
 131050000    3
 131060000    3
 131070000    2
 131080000    2
 131090000    5
 131100000    4
 131110000    3
 131120000    3
 131130000    4
 131140000    5
 131150000    3
 131160000    3
 131170000    7
 131180000    3
 131190000    4
 131200000   17
 131210000   15
 131220000   17
 131230000   22
 131240000   19
 131250000   19
 131260000   17
 131270000   17
 131280000   19
 131290000   21
 131300000   16
 131310000   24
 131320000   23
 131330000   19
 131340000   21
 131350000   15
 131360000   21
 131370000   20
 131380000   19
 131390000   16
 131400000   24
 131410000   21
 131420000   19
 131430000   23
 131440000   21
 131450000   22
 131460000   22
 131470000   22
 131480000   15
 131490000   19
 131500000   18
 131510000   24
 131520000   21
 131530000   22
 131540000   22
 131550000   19
 131560000   22
 131570000   19
 131580000   19
 131590000   18
 131600000   15
 131610000   20
 131620000   22
 131630000   20
 131640000   21
 131650000   20
 131660000   24
 131670000   22
 131680000   16
 131690000   22
 131700000   20
 131710000   19
 131720000   19
 131730000   22
 131740000   24
 131750000   19
 131760000   19
 131770000   19
 131780000   21
 131790000   14
 131800000   17
 131810000   15
 131820000   16
 131830000   19
 131840000   22
 131850000   19
 131860000   22
 131870000   22
 131880000   15
 131890000   21
 131900000   15
 131910000   19
 131920000   19
 131930000    8
 131940000   15
 131950000   15
 131960000   16
 131970000    4
 131980000    7
 131990000    5
 132000000    4
 132010000    4
 132020000    3
 132030000    3
 132040000    3
 132050000    3
 132060000    3
 132070000    3
 132080000    4
 132090000    4
 132100000    3
 132110000    3
 132120000    5
 132130000    3
 132140000    4
 132150000    4
 132160000    3
 132170000    5
 132180000    4
 132190000    5
 132200000    4
 132210000    4
 132220000    3
 132230000    3
 132240000    3
 132250000    3
 132260000    6
 132270000    4
 132280000    4
 132290000    4
 132300000    5
 132310000    2
 132320000    7
 132330000   10
 132340000    4
 132350000    9
 132360000    4
 132370000    5
 132380000    3
 132390000    3
 132400000    5
 132410000    3
 132420000    4
 132430000    5
 132440000    3
 132450000    4
 132460000    4
 132470000    4
 132480000    4
 132490000    4
 132500000    5
 132510000    3
 132520000    5
 132530000    6
 132540000    3
 132550000    3
 132560000    3
 132570000    3
 132580000    4
 132590000    3
 132600000    4
 132610000    5
 132620000    4
 132630000    5
 132640000    5
 132650000    6
 132660000    6
 132670000    6
 132680000    6
 132690000    4
 132700000    2
 132710000    5
 132720000    3
 132730000    2
 132740000    5
 132750000    5
 132760000    4
 132770000    2
 132780000    4
 132790000    5
 132800000   14
 132810000    3
 132820000   10
 132830000    4
 132840000    4
 132850000    3
 132860000    4
 132870000    4
 132880000    3
 132890000    4
 132900000    5
 132910000    3
 132920000    4
 132930000    2
 132940000    2
 132950000    3
 132960000    4
 132970000    4
 132980000    4
 132990000    4
 133000000    9
 133010000    3
 133020000    2
 133030000    3
 133040000    3
 133050000    3
 133060000    3
 133070000    5
 133080000    3
 133090000    4
 133100000    4
 133110000    4
 133120000    5
 133130000    4
 133140000    5
 133150000    4
 133160000    4
 133170000    5
 133180000    7
 133190000    8
 133200000    5
 133210000    3
 133220000    3
 133230000    3
 133240000    3
 133250000    3
 133260000    3
 133270000    4
 133280000    4
 133290000    3
 133300000    5
 133310000    3
 133320000    4
 133330000    3
 133340000    3
 133350000    4
 133360000    3
 133370000    4
 133380000    4
 133390000    3
 133400000    3
 133410000    4
 133420000    4
 133430000    5
 133440000    5
 133450000    3
 133460000    7
 133470000    4
 133480000    6
 133490000    5
 133500000    5
 133510000    5
 133520000    7
 133530000    5
 133540000    5
 133550000    4
 133560000    5
 133570000    4
 133580000    3
 133590000    4
 133600000    2
 133610000    3
 133620000    3
 133630000    3
 133640000    3
 133650000    2
 133660000    3
 133670000    3
 133680000    4
 133690000    4
 133700000    2
 133710000    7
 133720000    3
 133730000    3
 133740000    2
 133750000    3
 133760000    4
 133770000    2
 133780000    3
 133790000    2
 133800000    6
 133810000    6
 133820000    4
 133830000    3
 133840000    4
 133850000    3
 133860000    3
 133870000    2
 133880000    5
 133890000    4
 133900000    4
 133910000    4
 133920000    4
 133930000    5
 133940000    3
 133950000    4
 133960000    4
 133970000    4
 133980000    5
 133990000    2
 134000000   11
 134010000    8
 134020000    5
 134030000   11
 134040000   11
 134050000    9
 134060000    2
 134070000    3
 134080000    5
 134090000    4
 134100000    6
 134110000    7
 134120000   10
 134130000    7
 134140000    2
 134150000    3
 134160000    4
 134170000    4
 134180000    4
 134190000    5
 134200000    6
 134210000    6
 134220000    6
 134230000    7
 134240000    4
 134250000    4
 134260000    4
 134270000    4
 134280000    3
 134290000    2
 134300000    3
 134310000    3
 134320000    5
 134330000    3
 134340000    2
 134350000    5
 134360000    4
 134370000    4
 134380000    3
 134390000    3
 134400000    3
 134410000    5
 134420000    4
 134430000    5
 134440000    4
 134450000    4
 134460000    4
 134470000    4
 134480000    3
 134490000    9
 134500000   13
 134510000   18
 134520000   14
 134530000   22
 134540000   22
 134550000   26
 134560000   19
 134570000   16
 134580000   19
 134590000    8
 134600000    5
 134610000    4
 134620000    3
 134630000    4
 134640000    3
 134650000    4
 134660000    4
 134670000    3
 134680000    4
 134690000    5
 134700000    4
 134710000    2
 134720000    2
 134730000    3
 134740000    5
 134750000    7
 134760000    5
 134770000    5
 134780000    5
 134790000   15
 134800000   18
 134810000   12
 134820000   18
 134830000   15
 134840000   18
 134850000   18
 134860000   14
 134870000   19
 134880000    3
 134890000   16
 134900000   16
 134910000   20
 134920000    4
 134930000    4
 134940000    4
 134950000    3
 134960000    3
 134970000    3
 134980000    3
 134990000    3
 135000000    3
 135010000    2
 135020000    3
 135030000    4
 135040000    3
 135050000    3
 135060000    2
 135070000    4
 135080000    2
 135090000    3
 135100000    4
 135110000    3
 135120000    3
 135130000    3
 135140000    5
 135150000    4
 135160000    3
 135170000    3
 135180000    4
 135190000    3
 135200000    4
 135210000    5
 135220000    5
 135230000    4
 135240000    5
 135250000    3
 135260000    4
 135270000    4
 135280000    2
 135290000    4
 135300000    3
 135310000    9
 135320000   20
 135330000    3
 135340000    9
 135350000   17
 135360000   15
 135370000   17
 135380000   11
 135390000    3
 135400000    3
 135410000    5
 135420000    3
 135430000    3
 135440000    3
 135450000    3
 135460000    1
 135470000    5
 135480000    3
 135490000    3
 135500000    5
 135510000    5
 135520000    4
 135530000    5
 135540000    5
 135550000    9
 135560000    7
 135570000    6
 135580000    4
 135590000    6
 135600000    7
 135610000    2
 135620000    4
 135630000    2
 135640000    4
 135650000    2
 135660000    2
 135670000    3
 135680000    3
 135690000    3
 135700000    4
 135710000    4
 135720000    3
 135730000    3
 135740000    3
 135750000    2
 135760000    4
 135770000    4
 135780000    3
 135790000    4
 135800000    4
 135810000    4
 135820000    4
 135830000    5
 135840000    5
 135850000    4
 135860000    4
 135870000    4
 135880000    5
 135890000    4
 135900000    3
 135910000    3
 135920000    3
 135930000    2
 135940000    4
 135950000    3
 135960000    3
 135970000    5
 135980000    3
 135990000    4
 136000000    3
 136010000    4
 136020000    3
 136030000    3
 136040000    5
 136050000    4
 136060000    7
 136070000    3
 136080000   11
 136090000    5
 136100000    4
 136110000    7
 136120000   14
 136130000    5
 136140000    4
 136150000    3
 136160000    3
 136170000    4
 136180000    3
 136190000    3
 136200000    2
 136210000    6
 136220000    2
 136230000    4
 136240000    3
 136250000    4
 136260000    3
 136270000    2
 136280000    3
 136290000    4
 136300000    3
 136310000    3
 136320000    3
 136330000    3
 136340000    4
 136350000    3
 136360000    3
 136370000    5
 136380000    5
 136390000    4
 136400000    3
 136410000    5
 136420000    6
 136430000    3
 136440000    3
 136450000    3
 136460000    4
 136470000    2
 136480000    4
 136490000    3
 136500000    2
 136510000    3
 136520000    2
 136530000    2
 136540000    3
 136550000    3
 136560000    3
 136570000    3
 136580000    2
 136590000    3
 136600000    4
 136610000    2
 136620000    3
 136630000    3
 136640000    3
 136650000    3
 136660000    5
 136670000    3
 136680000    3
 136690000    3
 136700000    3
 136710000    2
 136720000    2
 136730000    3
 136740000    2
 136750000    3
 136760000    2
 136770000    3
 136780000    2
 136790000    4
 136800000    3
 136810000    4
 136820000    4
 136830000    4
 136840000    4
 136850000    3
 136860000    4
 136870000    2
 136880000    2
 136890000    3
 136900000    4
 136910000    2
 136920000    3
 136930000    5
 136940000    3
 136950000    3
 136960000    3
 136970000    5
 136980000    4
 136990000    4
 137000000    2
 137010000    3
 137020000    3
 137030000    3
 137040000    3
 137050000    3
 137060000    3
 137070000    2
 137080000    4
 137090000    6
 137100000    3
 137110000    4
 137120000    3
 137130000    7
 137140000    4
 137150000    4
 137160000    3
 137170000    5
 137180000    5
 137190000    4
 137200000    3
 137210000    3
 137220000    7
 137230000    3
 137240000    4
 137250000    4
 137260000    2
 137270000    4
 137280000    3
 137290000    4
 137300000    4
 137310000    3
 137320000    4
 137330000    3
 137340000    3
 137350000    7
 137360000    4
 137370000    2
 137380000    4
 137390000    3
 137400000    3
 137410000    4
 137420000    3
 137430000    3
 137440000    3
 137450000    3
 137460000    2
 137470000    2
 137480000    3
 137490000    3
 137500000    3
 137510000    2
 137520000    2
 137530000    3
 137540000    2
 137550000    3
 137560000    3
 137570000    4
 137580000    4
 137590000    3
 137600000    3
 137610000    3
 137620000    3
 137630000    2
 137640000    2
 137650000    2
 137660000    3
 137670000    4
 137680000    3
 137690000    4
 137700000    4
 137710000    3
 137720000    3
 137730000    4
 137740000    3
 137750000    2
 137760000    4
 137770000    3
 137780000    3
 137790000    3
 137800000    4
 137810000    4
 137820000    4
 137830000    2
 137840000    3
 137850000    3
 137860000    3
 137870000    6
 137880000    2
 137890000    3
 137900000    2
 137910000    3
 137920000    5
 137930000    3
 137940000    3
 137950000    3
 137960000    3
 137970000    3
 137980000    5
 137990000    3
 138000000    4
 138010000    3
 138020000    4
 138030000    4
 138040000    4
 138050000    4
 138060000    3
 138070000    4
 138080000    5
 138090000    3
 138100000    3
 138110000    3
 138120000    3
 138130000    3
 138140000    3
 138150000    4
 138160000    4
 138170000    3
 138180000    2
 138190000    4
 138200000    5
 138210000    3
 138220000    3
 138230000    3
 138240000    2
 138250000    2
 138260000    5
 138270000    3
 138280000    5
 138290000    4
 138300000    3
 138310000    3
 138320000    4
 138330000    3
 138340000    3
 138350000    4
 138360000    2
 138370000    2
 138380000    4
 138390000    4
 138400000    3
 138410000    4
 138420000    5
 138430000    3
 138440000    2
 138450000    2
 138460000    2
 138470000    3
 138480000    3
 138490000    4
 138500000    3
 138510000    2
 138520000    3
 138530000    3
 138540000    3
 138550000    3
 138560000    4
 138570000    5
 138580000    3
 138590000    5
 138600000    3
 138610000    3
 138620000    3
 138630000    3
 138640000    2
 138650000    2
 138660000    2
 138670000    3
 138680000    2
 138690000    3
 138700000    4
 138710000    3
 138720000    4
 138730000    2
 138740000    3
 138750000    3
 138760000    3
 138770000    3
 138780000    3
 138790000    2
 138800000    3
 138810000    3
 138820000    2
 138830000    2
 138840000    3
 138850000    2
 138860000   11
 138870000    3
 138880000    7
 138890000    4
 138900000    3
 138910000    4
 138920000    4
 138930000    3
 138940000    3
 138950000    3
 138960000    3
 138970000    3
 138980000    4
 138990000    3
 139000000    3
 139010000    3
 139020000    2
 139030000    3
 139040000    3
 139050000    2
 139060000    3
 139070000    3
 139080000    3
 139090000    4
 139100000    4
 139110000    3
 139120000    5
 139130000    5
 139140000    2
 139150000    5
 139160000    4
 139170000    3
 139180000    2
 139190000    3
 139200000    5
 139210000    3
 139220000    3
 139230000    3
 139240000    4
 139250000    3
 139260000    2
 139270000    3
 139280000    3
 139290000    4
 139300000    2
 139310000    3
 139320000    7
 139330000    3
 139340000    4
 139350000    2
 139360000    8
 139370000    3
 139380000    3
 139390000    3
 139400000    3
 139410000    2
 139420000    8
 139430000    5
 139440000    3
 139450000    2
 139460000    3
 139470000    3
 139480000    2
 139490000    4
 139500000    4
 139510000    4
 139520000    4
 139530000    3
 139540000    4
 139550000    4
 139560000    3
 139570000    3
 139580000    4
 139590000    3
 139600000    3
 139610000    3
 139620000    3
 139630000    4
 139640000    3
 139650000    4
 139660000    5
 139670000    3
 139680000    4
 139690000    2
 139700000    3
 139710000    3
 139720000    3
 139730000    3
 139740000    3
 139750000    2
 139760000    3
 139770000    3
 139780000    3
 139790000    3
 139800000    3
 139810000    4
 139820000    4
 139830000    4
 139840000    4
 139850000    4
 139860000    3
 139870000    5
 139880000    3
 139890000    3
 139900000    3
 139910000    3
 139920000    3
 139930000    2
 139940000    2
 139950000    4
 139960000    3
 139970000    5
 139980000    4
 139990000    6
 140000000    3
 140000000    3
 140010000    5
 140020000    5
 140030000    3
 140040000    3
 140050000    3
 140060000    5
 140070000    5
 140080000    5
 140090000    5
 140100000    3
 140110000    4
 140120000    3
 140130000    2
 140140000    3
 140150000    3
 140160000    3
 140170000    2
 140180000    4
 140190000    4
 140200000    4
 140210000    4
 140220000    5
 140230000    3
 140240000    5
 140250000    4
 140260000    3
 140270000    4
 140280000    4
 140290000    3
 140300000    5
 140310000    3
 140320000    3
 140330000    3
 140340000    3
 140350000    2
 140360000    3
 140370000    3
 140380000    3
 140390000    4
 140400000    3
 140410000    3
 140420000    4
 140430000    4
 140440000    4
 140450000    4
 140460000    4
 140470000    5
 140480000    3
 140490000    4
 140500000    3
 140510000    2
 140520000    3
 140530000    2
 140540000    3
 140550000    3
 140560000    4
 140570000    5
 140580000    6
 140590000    4
 140600000    2
 140610000    2
 140620000    3
 140630000    3
 140640000    4
 140650000    7
 140660000    4
 140670000    3
 140680000    5
 140690000    2
 140700000    5
 140710000    3
 140720000    3
 140730000    2
 140740000    4
 140750000    5
 140760000    4
 140770000    6
 140780000    3
 140790000    4
 140800000    4
 140810000    8
 140820000    2
 140830000    2
 140840000    3
 140850000    4
 140860000    4
 140870000    5
 140880000    2
 140890000    5
 140900000    3
 140910000    3
 140920000    3
 140930000    3
 140940000    5
 140950000    4
 140960000    3
 140970000    4
 140980000    2
 140990000    4
 141000000    4
 141010000    4
 141020000    5
 141030000    2
 141040000    3
 141050000    3
 141060000    3
 141070000    3
 141080000    2
 141090000    3
 141100000    3
 141110000    2
 141120000    3
 141130000    3
 141140000    3
 141150000    3
 141160000    3
 141170000    3
 141180000    2
 141190000    4
 141200000    2
 141210000    4
 141220000    5
 141230000    5
 141240000    4
 141250000    3
 141260000    3
 141270000    3
 141280000    3
 141290000    2
 141300000    3
 141310000    2
 141320000    4
 141330000    3
 141340000    5
 141350000    4
 141360000    8
 141370000    3
 141380000    4
 141390000    3
 141400000    4
 141410000    4
 141420000    3
 141430000    3
 141440000    1
 141450000    3
 141460000    3
 141470000    4
 141480000    4
 141490000    7
 141500000    4
 141510000    5
 141520000    3
 141530000    4
 141540000    4
 141550000    5
 141560000    3
 141570000    7
 141580000    7
 141590000    4
 141600000    5
 141610000    3
 141620000    4
 141630000    3
 141640000    4
 141650000    3
 141660000    2
 141670000    5
 141680000    3
 141690000    3
 141700000    3
 141710000    9
 141720000   18
 141730000   21
 141740000   21
 141750000   22
 141760000   19
 141770000   21
 141780000   16
 141790000   19
 141800000   20
 141810000   21
 141820000   15
 141830000   20
 141840000   20
 141850000   24
 141860000   19
 141870000   21
 141880000   25
 141890000   21
 141900000   15
 141910000   19
 141920000   23
 141930000   19
 141940000   17
 141950000   22
 141960000   22
 141970000   19
 141980000   22
 141990000   12
 142000000   15
 142010000   13
 142020000    4
 142030000    4
 142040000    4
 142050000    4
 142060000    3
 142070000    2
 142080000    3
 142090000    3
 142100000    3
 142110000    2
 142120000    3
 142130000    6
 142140000    3
 142150000    2
 142160000    2
 142170000    3
 142180000    5
 142190000    5
 142200000    7
 142210000    4
 142220000    4
 142230000    3
 142240000    3
 142250000    3
 142260000    2
 142270000    5
 142280000    3
 142290000    4
 142300000    4
 142310000    4
 142320000    2
 142330000    4
 142340000    4
 142350000    3
 142360000    3
 142370000    3
 142380000    4
 142390000    4
 142400000    5
 142410000    5
 142420000    7
 142430000    3
 142440000    3
 142450000    3
 142460000    6
 142470000    3
 142480000    3
 142490000    4
 142500000    3
 142510000    4
 142520000    4
 142530000    3
 142540000    4
 142550000    3
 142560000    3
 142570000    4
 142580000    2
 142590000    3
 142600000    3
 142610000    4
 142620000    2
 142630000    2
 142640000    4
 142650000    4
 142660000    3
 142670000    3
 142680000    3
 142690000    3
 142700000    5
 142710000    4
 142720000    4
 142730000    5
 142740000    3
 142750000    3
 142760000    3
 142770000    5
 142780000    5
 142790000    5
 142800000    4
 142810000    3
 142820000    3
 142830000    5
 142840000    4
 142850000    4
 142860000    5
 142870000    3
 142880000    4
 142890000    5
 142900000    4
 142910000    3
 142920000    3
 142930000    4
 142940000    4
 142950000    2
 142960000    4
 142970000    5
 142980000    4
 142990000    4
 143000000    4
 143010000    5
 143020000    6
 143030000    4
 143040000    4
 143050000    4
 143060000    4
 143070000    4
 143080000    4
 143090000    4
 143100000    3
 143110000    4
 143120000    2
 143130000    6
 143140000    5
 143150000    3
 143160000    4
 143170000    3
 143180000    4
 143190000    4
 143200000    5
 143210000    3
 143220000    4
 143230000    2
 143240000    4
 143250000    3
 143260000    2
 143270000    3
 143280000    3
 143290000    4
 143300000    5
 143310000    4
 143320000    4
 143330000    3
 143340000    4
 143350000    4
 143360000    3
 143370000    3
 143380000    3
 143390000    3
 143400000    2
 143410000    4
 143420000    3
 143430000   21
 143440000   15
 143450000   19
 143460000   19
 143470000   20
 143480000   26
 143490000   26
 143500000   19
 143510000   22
 143520000   18
 143530000   17
 143540000   10
 143550000    8
 143560000    4
 143570000    3
 143580000    3
 143590000    3
 143600000    5
 143610000    5
 143620000    5
 143630000    4
 143640000    4
 143650000    2
 143660000    3
 143670000    3
 143680000    3
 143690000    3
 143700000    2
 143710000    3
 143720000    3
 143730000    4
 143740000    4
 143750000    3
 143760000    3
 143770000    2
 143780000    3
 143790000    2
 143800000    3
 143810000    3
 143820000    4
 143830000    2
 143840000    4
 143850000    3
 143860000    3
 143870000    2
 143880000    2
 143890000    3
 143900000    2
 143910000    3
 143920000    3
 143930000    3
 143940000    2
 143950000    4
 143960000    3
 143970000    3
 143980000    3
 143990000    3
 144000000    3
 144010000    3
 144020000    3
 144030000    4
 144040000    2
 144050000    3
 144060000    4
 144070000    2
 144080000    3
 144090000    4
 144100000    4
 144110000    2
 144120000    2
 144130000    3
 144140000    3
 144150000    3
 144160000    4
 144170000    5
 144180000    4
 144190000    7
 144200000    5
 144210000    8
 144220000    5
 144230000    6
 144240000    7
 144250000    7
 144260000    5
 144270000    4
 144280000    2
 144290000    4
 144300000    4
 144310000    3
 144320000    3
 144330000    3
 144340000    3
 144350000    3
 144360000    3
 144370000    2
 144380000    2
 144390000    4
 144400000    2
 144410000    2
 144420000    3
 144430000    2
 144440000    3
 144450000    3
 144460000    3
 144470000    3
 144480000    3
 144490000    3
 144500000    3
 144510000    3
 144520000    4
 144530000    5
 144540000    7
 144550000    5
 144560000    4
 144570000    5
 144580000    4
 144590000    5
 144600000    6
 144610000    7
 144620000    5
 144630000    4
 144640000    5
 144650000    5
 144660000    4
 144670000    4
 144680000    3
 144690000    4
 144700000    4
 144710000    4
 144720000    3
 144730000    2
 144740000    4
 144750000    4
 144760000    7
 144770000    6
 144780000    3
 144790000    4
 144800000    4
 144810000    3
 144820000    5
 144830000    2
 144840000    4
 144850000    4
 144860000    8
 144870000    3
 144880000    4
 144890000    7
 144900000    4
 144910000    5
 144920000    4
 144930000    4
 144940000    3
 144950000    3
 144960000    3
 144970000    3
 144980000    3
 144990000    3
 145000000    4
 145010000    3
 145020000    5
 145030000    5
 145040000    5
 145050000    4
 145060000    4
 145070000    4
 145080000    3
 145090000    4
 145100000    3
 145110000    5
 145120000   16
 145130000    3
 145140000    2
 145150000    3
 145160000    3
 145170000    3
 145180000    3
 145190000    3
 145200000    3
 145210000    3
 145220000    3
 145230000    3
 145240000    3
 145250000    3
 145260000    1
 145270000    3
 145280000    3
 145290000    3
 145300000    3
 145310000    4
 145320000    2
 145330000    3
 145340000    2
 145350000    3
 145360000    3
 145370000    2
 145380000    4
 145390000    3
 145400000    3
 145410000    2
 145420000    5
 145430000    3
 145440000    5
 145450000    3
 145460000    4
 145470000    4
 145480000    2
 145490000    2
 145500000    5
 145510000    3
 145520000    3
 145530000    4
 145540000    5
 145550000    5
 145560000    4
 145570000    4
 145580000    2
 145590000    3
 145600000    3
 145610000    3
 145620000    3
 145630000    4
 145640000    3
 145650000    3
 145660000    2
 145670000    4
 145680000    4
 145690000    4
 145700000    5
 145710000    4
 145720000    4
 145730000    5
 145740000    5
 145750000    5
 145760000    3
 145770000    3
 145780000    3
 145790000    4
 145800000    5
 145810000    5
 145820000    4
 145830000    3
 145840000    6
 145850000    3
 145860000    5
 145870000    3
 145880000    5
 145890000    3
 145900000    3
 145910000    3
 145920000    7
 145930000    4
 145940000    3
 145950000    5
 145960000    7
 145970000    5
 145980000    7
 145990000    4
 146000000    7
 146010000    4
 146020000    7
 146030000    4
 146040000    3
 146050000    7
 146060000    4
 146070000    4
 146080000    4
 146090000    4
 146100000    5
 146110000    7
 146120000    7
 146130000    3
 146140000    5
 146150000    5
 146160000    5
 146170000    5
 146180000    5
 146190000    3
 146200000    4
 146210000    7
 146220000    4
 146230000    3
 146240000    3
 146250000    3
 146260000    7
 146270000    4
 146280000    5
 146290000    5
 146300000    3
 146310000    4
 146320000    7
 146330000    3
 146340000    4
 146350000    4
 146360000    4
 146370000    2
 146380000    3
 146390000    4
 146400000    2
 146410000    4
 146420000    3
 146430000    5
 146440000    4
 146450000    2
 146460000    4
 146470000    2
 146480000    3
 146490000    3
 146500000    4
 146510000    3
 146520000    3
 146530000    5
 146540000    3
 146550000    2
 146560000    3
 146570000    3
 146580000    3
 146590000    3
 146600000    6
 146610000    3
 146620000    3
 146630000    3
 146640000    4
 146650000    3
 146660000    3
 146670000    3
 146680000    3
 146690000   12
 146700000   12
 146710000   12
 146720000    3
 146730000    4
 146740000    5
 146750000    3
 146760000    3
 146770000    3
 146780000    3
 146790000    2
 146800000    4
 146810000    3
 146820000   10
 146830000    3
 146840000    5
 146850000    7
 146860000    3
 146870000    3
 146880000    3
 146890000    3
 146900000    3
 146910000    3
 146920000    4
 146930000    4
 146940000    3
 146950000    4
 146960000    4
 146970000    3
 146980000    3
 146990000    3
 147000000    3
 147010000    3
 147020000    4
 147030000    3
 147040000    6
 147050000    5
 147060000    3
 147070000    4
 147080000    4
 147090000    3
 147100000    4
 147110000    4
 147120000    3
 147130000    5
 147140000    4
 147150000    4
 147160000    3
 147170000    4
 147180000    5
 147190000    2
 147200000    3
 147210000    2
 147220000    3
 147230000    3
 147240000    3
 147250000    3
 147260000    5
 147270000    6
 147280000    3
 147290000    3
 147300000    4
 147310000    3
 147320000    3
 147330000    3
 147340000    2
 147350000    3
 147360000    3
 147370000    4
 147380000    3
 147390000    4
 147400000    4
 147410000    3
 147420000    3
 147430000    8
 147440000    6
 147450000    4
 147460000   19
 147470000   17
 147480000    4
 147490000   16
 147500000   20
 147510000   18
 147520000   21
 147530000    9
 147540000   19
 147550000   17
 147560000   11
 147570000   13
 147580000   15
 147590000   19
 147600000   15
 147610000   16
 147620000   18
 147630000   17
 147640000   20
 147650000   19
 147660000   20
 147670000   22
 147680000   19
 147690000   19
 147700000   22
 147710000   20
 147720000   22
 147730000   23
 147740000   19
 147750000   21
 147760000   20
 147770000   17
 147780000   18
 147790000   16
 147800000   19
 147810000   20
 147820000   15
 147830000   12
 147840000    9
 147850000   15
 147860000   13
 147870000   18
 147880000   15
 147890000   21
 147900000   19
 147910000   14
 147920000    5
 147930000    4
 147940000    5
 147950000    2
 147960000    4
 147970000    3
 147980000    4
 147990000    8
 148000000    4
 148010000    4
 148020000    2
 148030000    5
 148040000    3
 148050000    4
 148060000    5
 148070000    3
 148080000    4
 148090000    2
 148100000    4
 148110000    4
 148120000    4
 148130000    4
 148140000    3
 148150000    3
 148160000    3
 148170000    3
 148180000    4
 148190000    3
 148200000    3
 148210000    3
 148220000    2
 148230000    3
 148240000    3
 148250000    3
 148260000    3
 148270000    3
 148280000    2
 148290000    3
 148300000    4
 148310000    3
 148320000    2
 148330000    4
 148340000    2
 148350000    3
 148360000    3
 148370000    2
 148380000    3
 148390000    3
 148400000    3
 148410000    3
 148420000    3
 148430000    3
 148440000    4
 148450000    3
 148460000    3
 148470000    3
 148480000    3
 148490000    3
 148500000    4
 148510000    4
 148520000    4
 148530000    4
 148540000    3
 148550000    3
 148560000    4
 148570000    4
 148580000    4
 148590000    5
 148600000    4
 148610000    7
 148620000   10
 148630000   18
 148640000    3
 148650000    3
 148660000    3
 148670000    4
 148680000    5
 148690000    6
 148700000    5
 148710000    3
 148720000    4
 148730000    3
 148740000    4
 148750000    3
 148760000    3
 148770000    3
 148780000    6
 148790000    4
 148800000    7
 148810000    3
 148820000    4
 148830000    4
 148840000    4
 148850000    3
 148860000    3
 148870000    7
 148880000    5
 148890000    4
 148900000    5
 148910000    5
 148920000    8
 148930000    4
 148940000    4
 148950000    3
 148960000    4
 148970000    3
 148980000    3
 148990000    3
 149000000    3
 149010000    2
 149020000    3
 149030000    3
 149040000    4
 149050000    4
 149060000    3
 149070000    2
 149080000    3
 149090000    2
 149100000    4
 149110000    3
 149120000    3
 149130000    3
 149140000    4
 149150000    5
 149160000    3
 149170000    5
 149180000    3
 149190000    2
 149200000    2
 149210000    2
 149220000    5
 149230000    4
 149240000    5
 149250000    3
 149260000    4
 149270000    4
 149280000    2
 149290000    4
 149300000    5
 149310000    4
 149320000    4
 149330000    5
 149340000    2
 149350000    3
 149360000    4
 149370000    5
 149380000    3
 149390000    5
 149400000    5
 149410000    8
 149420000    4
 149430000    5
 149440000    3
 149450000    4
 149460000    5
 149470000    5
 149480000    5
 149490000    5
 149500000    4
 149510000    3
 149520000    4
 149530000    5
 149540000    5
 149550000    3
 149560000    6
 149570000    4
 149580000    5
 149590000    6
 149600000    4
 149610000    4
 149620000    5
 149630000   10
 149640000   15
 149650000   19
 149660000   12
 149670000   17
 149680000   18
 149690000   22
 149700000   17
 149710000   24
 149720000   21
 149730000   22
 149740000   22
 149750000   23
 149760000   21
 149770000   21
 149780000   23
 149790000   25
 149800000   24
 149810000   24
 149820000   24
 149830000   23
 149840000   26
 149850000   23
 149860000   23
 149870000   26
 149880000   23
 149890000   25
 149900000   21
 149910000    7
 149920000    7
 149930000    7
 149940000    4
 149950000    3
 149960000    3
 149970000    5
 149980000    4
 149990000    3
 150000000    5
 150010000    3
 150020000    4
 150030000    2
 150040000    2
 150050000    2
 150060000    4
 150070000    6
 150080000    3
 150090000    3
 150100000    4
 150110000    5
 150120000    5
 150130000    4
 150140000    3
 150150000    3
 150160000    3
 150170000    4
 150180000    4
 150190000    3
 150200000    4
 150210000    3
 150220000    3
 150230000    4
 150240000    4
 150250000    7
 150260000    3
 150270000    3
 150280000    3
 150290000    5
 150300000    4
 150310000    2
 150320000    3
 150330000    3
 150340000    3
 150350000    3
 150360000    2
 150370000    2
 150380000    3
 150390000    2
 150400000    3
 150410000    3
 150420000    3
 150430000    3
 150440000    4
 150450000    2
 150460000    3
 150470000    4
 150480000    3
 150490000    3
 150500000    3
 150510000    3
 150520000    2
 150530000    3
 150540000    3
 150550000    2
 150560000    2
 150570000    6
 150580000    5
 150590000    2
 150600000    4
 150610000    7
 150620000    5
 150630000    3
 150640000    4
 150650000    9
 150660000   14
 150670000   16
 150680000   16
 150690000   20
 150700000   21
 150710000   11
 150720000   20
 150730000   21
 150740000   22
 150750000   22
 150760000   19
 150770000   19
 150780000   20
 150790000    9
 150800000   11
 150810000    5
 150820000    8
 150830000   21
 150840000   24
 150850000   20
 150860000   27
 150870000   25
 150880000   22
 150890000   25
 150900000   20
 150910000   20
 150920000   22
 150930000   22
 150940000   21
 150950000   20
 150960000   22
 150970000   24
 150980000   23
 150990000   17
 151000000   18
 151010000   21
 151020000   21
 151030000   19
 151040000   18
 151050000   20
 151060000   22
 151070000   18
 151080000   18
 151090000   21
 151100000   19
 151110000   17
 151120000    5
 151130000    3
 151140000    4
 151150000    3
 151160000    4
 151170000    5
 151180000    3
 151190000    4
 151200000    4
 151210000    4
 151220000    3
 151230000    4
 151240000    3
 151250000    4
 151260000    4
 151270000    3
 151280000    3
 151290000    3
 151300000    4
 151310000    3
 151320000    4
 151330000    3
 151340000    3
 151350000    4
 151360000    5
 151370000    2
 151380000    3
 151390000    3
 151400000    4
 151410000    4
 151420000    4
 151430000    2
 151440000    5
 151450000    5
 151460000    5
 151470000    5
 151480000    5
 151490000    4
 151500000    3
 151510000    7
 151520000    5
 151530000    4
 151540000    7
 151550000    3
 151560000    4
 151570000    2
 151580000    2
 151590000    4
 151600000    5
 151610000    4
 151620000    3
 151630000    4
 151640000    2
 151650000    3
 151660000    4
 151670000    3
 151680000    3
 151690000    3
 151700000    4
 151710000    3
 151720000    3
 151730000    5
 151740000    2
 151750000    2
 151760000    3
 151770000    4
 151780000    3
 151790000    3
 151800000    3
 151810000    3
 151820000    3
 151830000    2
 151840000    3
 151850000    2
 151860000    4
 151870000    3
 151880000    3
 151890000    3
 151900000    3
 151910000    4
 151920000    4
 151930000    2
 151940000    4
 151950000    3
 151960000    2
 151970000    4
 151980000    3
 151990000    3
 152000000    4
 152010000    2
 152020000    2
 152030000    3
 152040000    3
 152050000    4
 152060000    3
 152070000    3
 152080000    4
 152090000    4
 152100000    2
 152110000    3
 152120000    6
 152130000    3
 152140000    2
 152150000    4
 152160000    2
 152170000    4
 152180000    3
 152190000    4
 152200000    5
 152210000    2
 152220000    6
 152230000    3
 152240000    2
 152250000    3
 152260000    4
 152270000    3
 152280000    4
 152290000    2
 152300000    3
 152310000    2
 152320000    3
 152330000    4
 152340000    3
 152350000    2
 152360000    3
 152370000    2
 152380000    2
 152390000    4
 152400000    2
 152410000    4
 152420000    3
 152430000    4
 152440000    3
 152450000    3
 152460000    3
 152470000    6
 152480000    3
 152490000    3
 152500000    3
 152510000    3
 152520000    3
 152530000    3
 152540000    4
 152550000    2
 152560000    4
 152570000    3
 152580000    3
 152590000    6
 152600000    3
 152610000    3
 152620000    4
 152630000    4
 152640000    5
 152650000    5
 152660000    2
 152670000    4
 152680000    4
 152690000    5
 152700000    3
 152710000    3
 152720000    3
 152730000   18
 152740000   11
 152750000    3
 152760000    4
 152770000    3
 152780000    4
 152790000    5
 152800000   16
 152810000    9
 152820000    8
 152830000    2
 152840000    3
 152850000    3
 152860000    5
 152870000    2
 152880000    4
 152890000    4
 152900000    4
 152910000    2
 152920000    3
 152930000    4
 152940000    3
 152950000    3
 152960000    2
 152970000    2
 152980000    4
 152990000    4
 153000000    3
 153010000    3
 153020000    3
 153030000    4
 153040000    6
 153050000    3
 153060000    9
 153070000   11
 153080000    5
 153090000    4
 153100000    3
 153110000    4
 153120000    3
 153130000    5
 153140000    4
 153150000    2
 153160000    3
 153170000    3
 153180000    3
 153190000    3
 153200000    3
 153210000    3
 153220000    4
 153230000    4
 153240000    3
 153250000    4
 153260000    4
 153270000    3
 153280000    4
 153290000    4
 153300000   19
 153310000   16
 153320000   18
 153330000    5
 153340000    3
 153350000    5
 153360000   11
 153370000    8
 153380000   19
 153390000    5
 153400000    2
 153410000    4
 153420000    5
 153430000    4
 153440000    5
 153450000    3
 153460000    3
 153470000    4
 153480000    5
 153490000    3
 153500000    5
 153510000    3
 153520000    3
 153530000    6
 153540000    4
 153550000    4
 153560000    3
 153570000    4
 153580000    4
 153590000    4
 153600000    5
 153610000    4
 153620000    3
 153630000    3
 153640000    5
 153650000    4
 153660000    2
 153670000    4
 153680000    3
 153690000    4
 153700000    5
 153710000    5
 153720000    3
 153730000    4
 153740000    3
 153750000    3
 153760000    3
 153770000    3
 153780000    3
 153790000    3
 153800000    2
 153810000    3
 153820000    3
 153830000    3
 153840000    3
 153850000    4
 153860000    4
 153870000    3
 153880000    3
 153890000    2
 153900000    3
 153910000    4
 153920000    4
 153930000    3
 153940000    3
 153950000    3
 153960000    5
 153970000    5
 153980000    3
 153990000    3
 154000000    3
 154010000    3
 154020000    2
 154030000    3
 154040000    4
 154050000    3
 154060000    4
 154070000    7
 154080000    4
 154090000    4
 154100000    2
 154110000    3
 154120000    4
 154130000    4
 154140000    4
 154150000    3
 154160000    5
 154170000    5
 154180000    4
 154190000    4
 154200000    4
 154210000    4
 154220000    4
 154230000    4
 154240000    4
 154250000    3
 154260000    3
 154270000    5
 154280000    5
 154290000    5
 154300000    7
 154310000    9
 154320000    7
 154330000    7
 154340000    3
 154350000    3
 154360000    7
 154370000   15
 154380000   16
 154390000   13
 154400000   18
 154410000   10
 154420000   16
 154430000    7
 154440000    3
 154450000    3
 154460000    3
 154470000    4
 154480000    7
 154490000    4
 154500000    4
 154510000    4
 154520000    3
 154530000    4
 154540000    5
 154550000    4
 154560000    4
 154570000    4
 154580000    4
 154590000    2
 154600000    4
 154610000    3
 154620000    3
 154630000    4
 154640000    3
 154650000    2
 154660000    5
 154670000    3
 154680000    3
 154690000    3
 154700000    4
 154710000    4
 154720000    4
 154730000    4
 154740000    9
 154750000    4
 154760000    5
 154770000    7
 154780000    6
 154790000    6
 154800000    7
 154810000    5
 154820000    5
 154830000    4
 154840000    3
 154850000    5
 154860000    4
 154870000    3
 154880000    4
 154890000    4
 154900000    3
 154910000    3
 154920000    3
 154930000    5
 154940000    3
 154950000    2
 154960000    3
 154970000    3
 154980000    3
 154990000    3
 155000000    4
 155010000    3
 155020000    3
 155030000    3
 155040000    2
 155050000    3
 155060000    3
 155070000    2
 155080000    3
 155090000    2
 155100000    3
 155110000    3
 155120000    3
 155130000    3
 155140000    3
 155150000    3
 155160000    2
 155170000    3
 155180000    4
 155190000    3
 155200000    3
 155210000    3
 155220000    3
 155230000    4
 155240000    3
 155250000    3
 155260000    3
 155270000    3
 155280000    2
 155290000    3
 155300000    3
 155310000    3
 155320000    4
 155330000    2
 155340000    3
 155350000    3
 155360000    4
 155370000    4
 155380000    4
 155390000    3
 155400000    2
 155410000    4
 155420000    4
 155430000    4
 155440000    3
 155450000    2
 155460000    4
 155470000    4
 155480000    7
 155490000    4
 155500000    4
 155510000    4
 155520000    3
 155530000    4
 155540000    5
 155550000    6
 155560000    4
 155570000    2
 155580000    5
 155590000    3
 155600000    3
 155610000    5
 155620000   13
 155630000   13
 155640000    3
 155650000    7
 155660000    3
 155670000    2
 155680000    3
 155690000    4
 155700000    4
 155710000    3
 155720000   18
 155730000    7
 155740000    4
 155750000   12
 155760000    4
 155770000    4
 155780000    4
 155790000    5
 155800000    4
 155810000    5
 155820000    5
 155830000    6
 155840000    4
 155850000    7
 155860000    6
 155870000    4
 155880000    4
 155890000    5
 155900000    7
 155910000    4
 155920000    3
 155930000    5
 155940000    4
 155950000    4
 155960000   15
 155970000   19
 155980000   20
 155990000   21
 156000000   17
 156010000   19
 156020000   15
 156030000    8
 156040000   13
 156050000   13
 156060000   14
 156070000   13
 156080000   12
 156090000   10
 156100000   13
 156110000    5
 156120000    3
 156130000    3
 156140000    4
 156150000    5
 156160000    3
 156170000    4
 156180000    3
 156190000    5
 156200000    3
 156210000    4
 156220000    5
 156230000    5
 156240000    5
 156250000    4
 156260000    7
 156270000    6
 156280000    5
 156290000    5
 156300000    5
 156310000    6
 156320000    7
 156330000    5
 156340000    5
 156350000    4
 156360000    3
 156370000    2
 156380000    5
 156390000    5
 156400000    5
 156410000    4
 156420000    5
 156430000    5
 156440000    6
 156450000    5
 156460000    2
 156470000    5
 156480000    5
 156490000    7
 156500000    5
 156510000    4
 156520000    3
 156530000    5
 156540000    3
 156550000    6
 156560000    3
 156570000    5
 156580000    4
 156590000    6
 156600000    6
 156610000    8
 156620000    5
 156630000    3
 156640000    9
 156650000    5
 156660000    4
 156670000    2
 156680000    4
 156690000    5
 156700000    7
 156710000    5
 156720000    4
 156730000    6
 156740000    5
 156750000    7
 156760000    4
 156770000    3
 156780000    3
 156790000    3
 156800000    3
 156810000    3
 156820000    4
 156830000    4
 156840000    3
 156850000    3
 156860000    4
 156870000    3
 156880000    2
 156890000    3
 156900000    3
 156910000    3
 156920000    3
 156930000    3
 156940000    4
 156950000    3
 156960000   14
 156970000    3
 156980000    3
 156990000    3
 157000000    3
 157010000    2
 157020000    2
 157030000    3
 157040000    3
 157050000    4
 157060000    4
 157070000    4
 157080000    5
 157090000    2
 157100000    5
 157110000    4
 157120000    5
 157130000    4
 157140000    3
 157150000    5
 157160000    5
 157170000    4
 157180000    8
 157190000    4
 157200000    4
 157210000    4
 157220000    2
 157230000    3
 157240000    2
 157250000    4
 157260000    3
 157270000    3
 157280000    4
 157290000    5
 157300000    5
 157310000    4
 157320000    3
 157330000    4
 157340000    4
 157350000    4
 157360000    3
 157370000    4
 157380000    4
 157390000    3
 157400000    5
 157410000    5
 157420000    4
 157430000    5
 157440000    3
 157450000    3
 157460000    5
 157470000    5
 157480000    5
 157490000    4
 157500000    4
 157510000    3
 157520000    4
 157530000    4
 157540000    3
 157550000    6
 157560000    4
 157570000    5
 157580000    5
 157590000    4
 157600000    5
 157610000    5
 157620000    5
 157630000    4
 157640000    4
 157650000    6
 157660000    5
 157670000    3
 157680000    4
 157690000    2
 157700000    3
 157710000    3
 157720000    3
 157730000    9
 157740000    6
 157750000    4
 157760000    5
 157770000    5
 157780000    4
 157790000    8
 157800000    4
 157810000    3
 157820000    4
 157830000    2
 157840000    3
 157850000   11
 157860000    4
 157870000    3
 157880000    4
 157890000    2
 157900000    4
 157910000    5
 157920000    5
 157930000    4
 157940000    3
 157950000    3
 157960000    3
 157970000    3
 157980000    4
 157990000    5
 158000000    3
 158010000    3
 158020000    4
 158030000    3
 158040000    5
 158050000    6
 158060000    5
 158070000    4
 158080000    2
 158090000    3
 158100000    6
 158110000    5
 158120000    4
 158130000   11
 158140000    9
 158150000    6
 158160000    4
 158170000    3
 158180000    4
 158190000    4
 158200000    5
 158210000    7
 158220000    5
 158230000    4
 158240000    4
 158250000    6
 158260000    5
 158270000    4
 158280000    4
 158290000    2
 158300000    5
 158310000    3
 158320000    4
 158330000    4
 158340000    3
 158350000    4
 158360000    7
 158370000    3
 158380000    2
 158390000    3
 158400000   10
 158410000    3
 158420000    5
 158430000    4
 158440000    4
 158450000    3
 158460000    4
 158470000    3
 158480000    2
 158490000    4
 158500000    4
 158510000    3
 158520000    4
 158530000    2
 158540000    3
 158550000    4
 158560000    2
 158570000    3
 158580000    4
 158590000    5
 158600000    3
 158610000    6
 158620000    5
 158630000    7
 158640000    8
 158650000    8
 158660000    7
 158670000    7
 158680000   21
 158690000   15
 158700000   19
 158710000   21
 158720000   20
 158730000   15
 158740000   13
 158750000   19
 158760000   16
 158770000   12
 158780000    6
 158790000    3
 158800000    3
 158810000    4
 158820000    4
 158830000    4
 158840000    4
 158850000    4
 158860000    4
 158870000    4
 158880000    2
 158890000    4
 158900000    5
 158910000    5
 158920000    3
 158930000    5
 158940000    8
 158950000    4
 158960000    2
 158970000    7
 158980000    4
 158990000    4
 159000000   11
 159010000    5
 159020000    4
 159030000    8
 159040000   18
 159050000    8
 159060000   16
 159070000   21
 159080000   19
 159090000   13
 159100000   20
 159110000    5
 159120000    5
 159130000    5
 159140000    4
 159150000    2
 159160000    9
 159170000    5
 159180000    5
 159190000    5
 159200000    4
 159210000    4
 159220000    5
 159230000    5
 159240000    4
 159250000    6
 159260000    8
 159270000    4
 159280000    4
 159290000    3
 159300000    4
 159310000    7
 159320000    4
 159330000    4
 159340000    5
 159350000    4
 159360000    4
 159370000    5
 159380000    4
 159390000    4
 159400000    5
 159410000    6
 159420000    2
 159430000    3
 159440000    3
 159450000    4
 159460000    4
 159470000    3
 159480000    4
 159490000    4
 159500000    5
 159510000    3
 159520000    3
 159530000    6
 159540000    2
 159550000    3
 159560000    3
 159570000    5
 159580000    5
 159590000    4
 159600000    4
 159610000    5
 159620000    3
 159630000    2
 159640000    4
 159650000    3
 159660000    5
 159670000    3
 159680000    3
 159690000    3
 159700000    4
 159710000    2
 159720000    4
 159730000    3
 159740000    4
 159750000    3
 159760000    3
 159770000    4
 159780000    4
 159790000    3
 159800000    4
 159810000    3
 159820000    4
 159830000    4
 159840000    4
 159850000    4
 159860000    5
 159870000    5
 159880000    5
 159890000    5
 159900000    5
 159910000    7
 159920000    3
 159930000    3
 159940000    4
 159950000    5
 159960000    4
 159970000    5
 159980000    6
 159990000    5
 160000000    7
 160000000    7
 160010000    7
 160020000    5
 160030000    3
 160040000    4
 160050000    3
 160060000    4
 160070000    3
 160080000    7
 160090000    4
 160100000    5
 160110000    3
 160120000    2
 160130000    6
 160140000   13
 160150000    9
 160160000    4
 160170000    4
 160180000    4
 160190000    4
 160200000    4
 160210000    2
 160220000    7
 160230000    5
 160240000    5
 160250000    3
 160260000    4
 160270000    5
 160280000    4
 160290000    4
 160300000    3
 160310000    3
 160320000    4
 160330000    4
 160340000    4
 160350000    4
 160360000    3
 160370000    4
 160380000    2
 160390000    7
 160400000    7
 160410000   20
 160420000   19
 160430000   15
 160440000   17
 160450000   20
 160460000   20
 160470000   21
 160480000   19
 160490000   13
 160500000    7
 160510000    7
 160520000    7
 160530000    6
 160540000    9
 160550000    5
 160560000    5
 160570000    3
 160580000    7
 160590000    5
 160600000    3
 160610000    5
 160620000    5
 160630000    4
 160640000    4
 160650000    4
 160660000    4
 160670000    6
 160680000    5
 160690000    4
 160700000    3
 160710000    3
 160720000    4
 160730000    2
 160740000    5
 160750000    4
 160760000    6
 160770000    7
 160780000    6
 160790000    4
 160800000    5
 160810000    5
 160820000    5
 160830000    4
 160840000    4
 160850000    5
 160860000   17
 160870000   20
 160880000   11
 160890000    7
 160900000    4
 160910000    5
 160920000   12
 160930000    4
 160940000    4
 160950000    5
 160960000    7
 160970000   19
 160980000   19
 160990000   18
 161000000    7
 161010000    6
 161020000    5
 161030000    7
 161040000    7
 161050000    7
 161060000    3
 161070000    3
 161080000    5
 161090000    4
 161100000    3
 161110000    4
 161120000    5
 161130000    4
 161140000    6
 161150000    5
 161160000    4
 161170000    7
 161180000    4
 161190000    5
 161200000    5
 161210000    5
 161220000    4
 161230000    3
 161240000    3
 161250000    4
 161260000    4
 161270000    3
 161280000    3
 161290000    5
 161300000    5
 161310000    4
 161320000    4
 161330000    4
 161340000    4
 161350000    4
 161360000    5
 161370000    7
 161380000    4
 161390000    2
 161400000    5
 161410000    7
 161420000    7
 161430000    5
 161440000    5
 161450000    4
 161460000    4
 161470000    4
 161480000    4
 161490000    5
 161500000    7
 161510000    9
 161520000    7
 161530000    4
 161540000    4
 161550000    4
 161560000   22
 161570000   21
 161580000   20
 161590000   26
 161600000   22
 161610000   20
 161620000   18
 161630000   16
 161640000   16
 161650000   21
 161660000    7
 161670000    4
 161680000    3
 161690000    5
 161700000    3
 161710000    4
 161720000    4
 161730000    7
 161740000    5
 161750000    5
 161760000    3
 161770000   12
 161780000    3
 161790000    5
 161800000    7
 161810000    4
 161820000    6
 161830000    5
 161840000    4
 161850000    5
 161860000    3
 161870000    4
 161880000    3
 161890000    3
 161900000    3
 161910000    2
 161920000    4
 161930000    4
 161940000    4
 161950000    3
 161960000    4
 161970000    4
 161980000    3
 161990000    4
 162000000    4
 162010000    3
 162020000    4
 162030000    4
 162040000    4
 162050000    4
 162060000    4
 162070000   15
 162080000    3
 162090000    2
 162100000    3
 162110000    4
 162120000    5
 162130000    4
 162140000    3
 162150000    3
 162160000    4
 162170000    5
 162180000    5
 162190000    4
 162200000    5
 162210000    4
 162220000    4
 162230000    4
 162240000    3
 162250000    3
 162260000    3
 162270000    3
 162280000    2
 162290000    4
 162300000    3
 162310000    3
 162320000    3
 162330000    2
 162340000    2
 162350000    3
 162360000    3
 162370000    3
 162380000    3
 162390000    3
 162400000    4
 162410000    3
 162420000    5
 162430000    3
 162440000    4
 162450000    4
 162460000    5
 162470000    3
 162480000    5
 162490000    2
 162500000    2
 162510000    4
 162520000    7
 162530000    3
 162540000    2
 162550000    4
 162560000    5
 162570000    4
 162580000    7
 162590000    8
 162600000    6
 162610000    6
 162620000    4
 162630000    5
 162640000    5
 162650000    8
 162660000    5
 162670000    5
 162680000    5
 162690000    6
 162700000    6
 162710000    4
 162720000    6
 162730000    3
 162740000    5
 162750000    4
 162760000    4
 162770000    4
 162780000    4
 162790000    7
 162800000    4
 162810000   10
 162820000    9
 162830000    6
 162840000    4
 162850000    5
 162860000    4
 162870000    5
 162880000    4
 162890000    5
 162900000    7
 162910000    6
 162920000    7
 162930000    5
 162940000    4
 162950000    4
 162960000    3
 162970000    5
 162980000    6
 162990000    4
 163000000    5
 163010000    5
 163020000    4
 163030000    6
 163040000    4
 163050000    5
 163060000    5
 163070000    3
 163080000    4
 163090000    3
 163100000    4
 163110000    3
 163120000    4
 163130000    3
 163140000    2
 163150000    4
 163160000    3
 163170000    3
 163180000    3
 163190000    4
 163200000    3
 163210000    3
 163220000    3
 163230000    3
 163240000    5
 163250000    5
 163260000    5
 163270000    5
 163280000    8
 163290000    4
 163300000    2
 163310000    4
 163320000    3
 163330000    4
 163340000    3
 163350000    3
 163360000    3
 163370000    5
 163380000    5
 163390000    5
 163400000    4
 163410000    5
 163420000    5
 163430000    4
 163440000    5
 163450000    3
 163460000    4
 163470000    4
 163480000    3
 163490000    5
 163500000    5
 163510000    7
 163520000    4
 163530000    4
 163540000    3
 163550000    4
 163560000    3
 163570000    3
 163580000    4
 163590000    5
 163600000    4
 163610000    7
 163620000    5
 163630000    4
 163640000    7
 163650000    5
 163660000    4
 163670000    7
 163680000    7
 163690000    3
 163700000    4
 163710000    5
 163720000    4
 163730000    2
 163740000    4
 163750000    4
 163760000    3
 163770000    4
 163780000    5
 163790000    4
 163800000    4
 163810000    5
 163820000    4
 163830000    5
 163840000    9
 163850000    4
 163860000    4
 163870000    5
 163880000    5
 163890000    4
 163900000    4
 163910000    6
 163920000    5
 163930000    5
 163940000   14
 163950000    4
 163960000    5
 163970000    4
 163980000    4
 163990000    4
 164000000    4
 164010000    5
 164020000    4
 164030000    5
 164040000    2
 164050000    4
 164060000    4
 164070000    7
 164080000    4
 164090000    4
 164100000    5
 164110000    3
 164120000    5
 164130000   10
 164140000    6
 164150000    8
 164160000    7
 164170000   13
 164180000    6
 164190000   14
 164200000    8
 164210000   10
 164220000    7
 164230000    5
 164240000   20
 164250000   23
 164260000   23
 164270000   17
 164280000   19
 164290000   21
 164300000   15
 164310000    7
 164320000   20
 164330000   15
 164340000   11
 164350000    3
 164360000   11
 164370000    7
 164380000   10
 164390000   20
 164400000   10
 164410000    3
 164420000    4
 164430000    4
 164440000    3
 164450000    2
 164460000    4
 164470000    4
 164480000    5
 164490000    3
 164500000    3
 164510000    3
 164520000    3
 164530000    2
 164540000    3
 164550000    4
 164560000    5
 164570000    4
 164580000    3
 164590000    4
 164600000    3
 164610000    3
 164620000    2
 164630000    3
 164640000    3
 164650000    3
 164660000    2
 164670000    3
 164680000    4
 164690000    4
 164700000    3
 164710000    3
 164720000    4
 164730000    2
 164740000    2
 164750000    4
 164760000    4
 164770000    3
 164780000    4
 164790000    4
 164800000    5
 164810000    3
 164820000    4
 164830000    5
 164840000    4
 164850000    4
 164860000    5
 164870000    5
 164880000    3
 164890000    4
 164900000    3
 164910000    4
 164920000    4
 164930000    5
 164940000    4
 164950000    4
 164960000   12
 164970000    5
 164980000    5
 164990000    5
 165000000    4
 165010000    5
 165020000    5
 165030000    4
 165040000    7
 165050000    4
 165060000    4
 165070000    4
 165080000    3
 165090000    6
 165100000   15
 165110000    4
 165120000    3
 165130000    3
 165140000    3
 165150000    4
 165160000    4
 165170000    3
 165180000    3
 165190000    4
 165200000    4
 165210000    2
 165220000    4
 165230000    3
 165240000    3
 165250000    3
 165260000    4
 165270000    2
 165280000    3
 165290000    4
 165300000    3
 165310000    2
 165320000    4
 165330000    4
 165340000    5
 165350000    3
 165360000    4
 165370000    3
 165380000    4
 165390000    3
 165400000    4
 165410000    3
 165420000    4
 165430000    3
 165440000    4
 165450000    4
 165460000    5
 165470000    3
 165480000    6
 165490000    3
 165500000    3
 165510000   13
 165520000    6
 165530000    5
 165540000    5
 165550000    4
 165560000    7
 165570000    7
 165580000    9
 165590000    7
 165600000    6
 165610000    5
 165620000    4
 165630000    4
 165640000    5
 165650000    4
 165660000    8
 165670000   15
 165680000   15
 165690000   20
 165700000    4
 165710000    5
 165720000    7
 165730000    4
 165740000    7
 165750000    7
 165760000    4
 165770000    4
 165780000    5
 165790000    4
 165800000    9
 165810000    3
 165820000    4
 165830000    4
 165840000    4
 165850000    4
 165860000    4
 165870000    4
 165880000    4
 165890000    4
 165900000    6
 165910000    5
 165920000    3
 165930000    5
 165940000    4
 165950000    3
 165960000    3
 165970000    2
 165980000    3
 165990000    3
 166000000    3
 166010000    2
 166020000    3
 166030000    3
 166040000    3
 166050000    3
 166060000    3
 166070000    2
 166080000    3
 166090000    3
 166100000    3
 166110000    5
 166120000    4
 166130000    4
 166140000    4
 166150000    5
 166160000    4
 166170000    3
 166180000    6
 166190000    4
 166200000    3
 166210000    5
 166220000    3
 166230000    4
 166240000    3
 166250000    3
 166260000    2
 166270000    5
 166280000    4
 166290000    3
 166300000    2
 166310000    3
 166320000    3
 166330000    3
 166340000    4
 166350000    3
 166360000    4
 166370000    1
 166380000    5
 166390000    4
 166400000    5
 166410000    4
 166420000    4
 166430000    4
 166440000    5
 166450000    5
 166460000    3
 166470000    5
 166480000    3
 166490000    5
 166500000    4
 166510000    5
 166520000    5
 166530000    5
 166540000    3
 166550000    3
 166560000    5
 166570000    3
 166580000    3
 166590000    3
 166600000    4
 166610000    5
 166620000    3
 166630000    6
 166640000    4
 166650000    4
 166660000    4
 166670000    7
 166680000    4
 166690000    4
 166700000    6
 166710000    4
 166720000    5
 166730000    4
 166740000    4
 166750000    4
 166760000    4
 166770000    5
 166780000    4
 166790000    4
 166800000    3
 166810000    5
 166820000    4
 166830000    3
 166840000    2
 166850000    3
 166860000    5
 166870000    1
 166880000    3
 166890000    4
 166900000    3
 166910000    3
 166920000    4
 166930000    2
 166940000    3
 166950000    2
 166960000    3
 166970000    3
 166980000    3
 166990000    3
 167000000    5
 167010000    7
 167020000    5
 167030000    7
 167040000    8
 167050000    5
 167060000    3
 167070000    3
 167080000    4
 167090000    3
 167100000    5
 167110000    6
 167120000    4
 167130000    5
 167140000    4
 167150000    3
 167160000    3
 167170000    4
 167180000    2
 167190000   15
 167200000    9
 167210000    4
 167220000    4
 167230000    4
 167240000    5
 167250000    5
 167260000    6
 167270000    3
 167280000    2
 167290000    3
 167300000    4
 167310000    3
 167320000    4
 167330000    3
 167340000    3
 167350000    3
 167360000    2
 167370000    3
 167380000    3
 167390000    4
 167400000    2
 167410000    2
 167420000    3
 167430000    3
 167440000    2
 167450000    3
 167460000    3
 167470000    4
 167480000   17
 167490000    4
 167500000    2
 167510000    6
 167520000    4
 167530000    4
 167540000    4
 167550000    4
 167560000    3
 167570000    3
 167580000    3
 167590000    4
 167600000    4
 167610000    4
 167620000    4
 167630000    6
 167640000    3
 167650000    4
 167660000    4
 167670000    2
 167680000    3
 167690000    4
 167700000    3
 167710000    3
 167720000    2
 167730000    3
 167740000    3
 167750000   15
 167760000   21
 167770000   15
 167780000    4
 167790000    4
 167800000    3
 167810000    4
 167820000    4
 167830000    3
 167840000    3
 167850000    3
 167860000    2
 167870000    2
 167880000    3
 167890000    4
 167900000    3
 167910000    2
 167920000    3
 167930000    3
 167940000    3
 167950000    3
 167960000    3
 167970000    4
 167980000    3
 167990000   14
 168000000   13
 168010000   13
 168020000   14
 168030000   15
 168040000   17
 168050000   13
 168060000   15
 168070000   15
 168080000   19
 168090000    7
 168100000    8
 168110000   13
 168120000    2
 168130000    8
 168140000    9
 168150000   19
 168160000   18
 168170000   18
 168180000    4
 168190000    3
 168200000    3
 168210000    3
 168220000    3
 168230000    3
 168240000    3
 168250000    3
 168260000    3
 168270000    3
 168280000    3
 168290000    4
 168300000    7
 168310000    4
 168320000    3
 168330000    4
 168340000    2
 168350000    3
 168360000    4
 168370000    2
 168380000    4
 168390000    3
 168400000    3
 168410000    3
 168420000    2
 168430000    3
 168440000    2
 168450000    4
 168460000    4
 168470000    5
 168480000    4
 168490000    3
 168500000    2
 168510000    2
 168520000    2
 168530000    3
 168540000    3
 168550000    3
 168560000    3
 168570000    7
 168580000    4
 168590000    3
 168600000    2
 168610000    3
 168620000    3
 168630000    2
 168640000    3
 168650000    3
 168660000    3
 168670000    3
 168680000    3
 168690000    3
 168700000    4
 168710000    3
 168720000    5
 168730000    5
 168740000    4
 168750000    5
 168760000    4
 168770000    3
 168780000    3
 168790000    1
 168800000    4
 168810000    4
 168820000    5
 168830000    3
 168840000    4
 168850000    3
 168860000    4
 168870000    5
 168880000    3
 168890000    4
 168900000    5
 168910000    5
 168920000    2
 168930000    5
 168940000    5
 168950000    3
 168960000    5
 168970000    4
 168980000    4
 168990000    3
 169000000    3
 169010000    3
 169020000    3
 169030000    3
 169040000    4
 169050000    3
 169060000    3
 169070000    3
 169080000    4
 169090000   19
 169100000   17
 169110000   15
 169120000   18
 169130000    8
 169140000   18
 169150000    4
 169160000    3
 169170000    4
 169180000    5
 169190000    3
 169200000    3
 169210000    7
 169220000    3
 169230000    5
 169240000    3
 169250000    4
 169260000    5
 169270000    4
 169280000    4
 169290000    6
 169300000    5
 169310000    3
 169320000    4
 169330000    5
 169340000    4
 169350000    3
 169360000    4
 169370000    4
 169380000    4
 169390000    5
 169400000    8
 169410000    2
 169420000    3
 169430000    5
 169440000    5
 169450000    5
 169460000    4
 169470000    6
 169480000    3
 169490000    5
 169500000    3
 169510000    5
 169520000    6
 169530000    4
 169540000    6
 169550000    7
 169560000    4
 169570000    8
 169580000    7
 169590000    4
 169600000    5
 169610000    5
 169620000   12
 169630000    5
 169640000    5
 169650000    5
 169660000    4
 169670000    4
 169680000    6
 169690000    3
 169700000    1
 169710000    2
 169720000    3
 169730000    3
 169740000    3
 169750000    3
 169760000    3
 169770000    3
 169780000    5
 169790000    3
 169800000    4
 169810000    4
 169820000    3
 169830000    4
 169840000    2
 169850000    2
 169860000    2
 169870000    4
 169880000    3
 169890000    4
 169900000    3
 169910000    5
 169920000    2
 169930000    3
 169940000    1
 169950000    4
 169960000    2
 169970000    2
 169980000    4
 169990000    5
 170000000    3
 170010000    3
 170020000    4
 170030000    4
 170040000    3
 170050000    4
 170060000    4
 170070000    5
 170080000    2
 170090000    3
 170100000    4
 170110000    3
 170120000    3
 170130000    3
 170140000    3
 170150000    3
 170160000    4
 170170000    4
 170180000    4
 170190000    2
 170200000    3
 170210000    3
 170220000    5
 170230000    3
 170240000    3
 170250000    4
 170260000    4
 170270000    4
 170280000    6
 170290000    4
 170300000    4
 170310000    4
 170320000    5
 170330000    4
 170340000    7
 170350000    5
 170360000    3
 170370000    4
 170380000    4
 170390000    2
 170400000    3
 170410000    4
 170420000    4
 170430000    5
 170440000    3
 170450000    2
 170460000    4
 170470000    2
 170480000    3
 170490000    4
 170500000    5
 170510000    4
 170520000   15
 170530000    9
 170540000   13
 170550000   17
 170560000   13
 170570000    3
 170580000    3
 170590000    3
 170600000    4
 170610000    3
 170620000    4
 170630000    4
 170640000    3
 170650000    3
 170660000    2
 170670000    3
 170680000    5
 170690000    4
 170700000    3
 170710000    4
 170720000    3
 170730000    2
 170740000    2
 170750000    3
 170760000    4
 170770000    4
 170780000    4
 170790000    3
 170800000    3
 170810000    3
 170820000    4
 170830000    3
 170840000    3
 170850000    3
 170860000    4
 170870000    3
 170880000    3
 170890000    3
 170900000    2
 170910000    2
 170920000    2
 170930000    3
 170940000    2
 170950000    4
 170960000    4
 170970000    4
 170980000    5
 170990000    4
 171000000    4
 171010000    7
 171020000    5
 171030000    3
 171040000    5
 171050000    4
 171060000    5
 171070000    4
 171080000    3
 171090000    5
 171100000    4
 171110000    4
 171120000    4
 171130000    4
 171140000    4
 171150000    6
 171160000    4
 171170000    4
 171180000    3
 171190000    3
 171200000    3
 171210000    4
 171220000    3
 171230000    3
 171240000    4
 171250000    3
 171260000    4
 171270000    3
 171280000    3
 171290000    5
 171300000    3
 171310000    2
 171320000    4
 171330000    5
 171340000    3
 171350000    5
 171360000    3
 171370000    4
 171380000    4
 171390000    5
 171400000    3
 171410000    3
 171420000    4
 171430000    4
 171440000    4
 171450000    4
 171460000    5
 171470000    3
 171480000    4
 171490000    5
 171500000   14
 171510000    3
 171520000    3
 171530000    3
 171540000    3
 171550000    3
 171560000    3
 171570000    3
 171580000    3
 171590000    4
 171600000    3
 171610000    4
 171620000    4
 171630000    5
 171640000    4
 171650000    5
 171660000    4
 171670000   15
 171680000   19
 171690000   16
 171700000   21
 171710000   19
 171720000   14
 171730000    5
 171740000    6
 171750000    4
 171760000    5
 171770000    3
 171780000    7
 171790000   19
 171800000   18
 171810000   15
 171820000   17
 171830000    3
 171840000    4
 171850000    3
 171860000    5
 171870000    2
 171880000    4
 171890000    3
 171900000    3
 171910000    9
 171920000    8
 171930000    3
 171940000    4
 171950000    3
 171960000    5
 171970000    3
 171980000    3
 171990000    3
 172000000    4
 172010000    4
 172020000    3
 172030000    4
 172040000    4
 172050000    3
 172060000    4
 172070000    4
 172080000    4
 172090000    5
 172100000    3
 172110000    4
 172120000    4
 172130000    3
 172140000    3
 172150000    3
 172160000    3
 172170000    4
 172180000    2
 172190000    3
 172200000    3
 172210000    4
 172220000    2
 172230000    3
 172240000    3
 172250000    4
 172260000    5
 172270000    4
 172280000    4
 172290000    3
 172300000    3
 172310000    4
 172320000    5
 172330000    7
 172340000    5
 172350000    3
 172360000    2
 172370000    3
 172380000    5
 172390000    6
 172400000    3
 172410000    3
 172420000    3
 172430000    5
 172440000    5
 172450000    4
 172460000    4
 172470000    4
 172480000    4
 172490000    4
 172500000    2
 172510000    2
 172520000    4
 172530000    2
 172540000    4
 172550000    3
 172560000    3
 172570000    4
 172580000    4
 172590000   12
 172600000   14
 172610000   10
 172620000    7
 172630000   16
 172640000   17
 172650000    3
 172660000    3
 172670000    3
 172680000    3
 172690000    3
 172700000    3
 172710000    3
 172720000    5
 172730000    7
 172740000    4
 172750000    4
 172760000    3
 172770000    3
 172780000    3
 172790000    4
 172800000    3
 172810000    3
 172820000    4
 172830000    4
 172840000    4
 172850000    5
 172860000    4
 172870000    2
 172880000    3
 172890000    5
 172900000    5
 172910000    4
 172920000    5
 172930000    2
 172940000    3
 172950000    4
 172960000    5
 172970000    4
 172980000    4
 172990000    3
 173000000    3
 173010000    7
 173020000    7
 173030000    6
 173040000    3
 173050000    9
 173060000    5
 173070000    5
 173080000   10
 173090000   12
 173100000   19
 173110000   16
 173120000   21
 173130000   17
 173140000   21
 173150000   12
 173160000   16
 173170000   19
 173180000   20
 173190000   18
 173200000   15
 173210000   19
 173220000   21
 173230000   13
 173240000   21
 173250000   19
 173260000   22
 173270000   18
 173280000   16
 173290000   13
 173300000   13
 173310000   17
 173320000    5
 173330000    2
 173340000    4
 173350000    5
 173360000    4
 173370000    4
 173380000    3
 173390000    5
 173400000    6
 173410000    5
 173420000    2
 173430000    3
 173440000    4
 173450000    5
 173460000    5
 173470000    4
 173480000    3
 173490000    4
 173500000    4
 173510000    2
 173520000    5
 173530000    5
 173540000    5
 173550000    3
 173560000    5
 173570000    2
 173580000    3
 173590000    3
 173600000    2
 173610000    4
 173620000    3
 173630000    3
 173640000    2
 173650000    2
 173660000    3
 173670000    4
 173680000    4
 173690000    3
 173700000    3
 173710000    4
 173720000    3
 173730000    5
 173740000    3
 173750000    3
 173760000    3
 173770000    2
 173780000    3
 173790000    4
 173800000    3
 173810000    6
 173820000    5
 173830000    4
 173840000    4
 173850000    4
 173860000    3
 173870000    2
 173880000    2
 173890000    2
 173900000    3
 173910000    4
 173920000    5
 173930000    4
 173940000    5
 173950000   15
 173960000   18
 173970000   16
 173980000   14
 173990000    8
 174000000    4
 174010000    4
 174020000    6
 174030000    3
 174040000    3
 174050000    3
 174060000    2
 174070000    3
 174080000    5
 174090000    3
 174100000    5
 174110000    2
 174120000    7
 174130000    4
 174140000    5
 174150000    5
 174160000    4
 174170000    4
 174180000    3
 174190000    4
 174200000    6
 174210000    4
 174220000    5
 174230000    4
 174240000    7
 174250000    8
 174260000    4
 174270000    5
 174280000    4
 174290000    4
 174300000    8
 174310000   17
 174320000   13
 174330000   16
 174340000   17
 174350000   14
 174360000   19
 174370000   19
 174380000   19
 174390000   19
 174400000   14
 174410000   21
 174420000   20
 174430000   18
 174440000   13
 174450000   19
 174460000    4
 174470000    6
 174480000    2
 174490000    4
 174500000    5
 174510000    8
 174520000    5
 174530000    5
 174540000    6
 174550000    5
 174560000    5
 174570000    5
 174580000    5
 174590000    3
 174600000    3
 174610000    6
 174620000    3
 174630000    4
 174640000    4
 174650000    4
 174660000    4
 174670000    3
 174680000    3
 174690000    2
 174700000    3
 174710000    3
 174720000    3
 174730000    3
 174740000    3
 174750000    3
 174760000    2
 174770000    3
 174780000    3
 174790000    3
 174800000    3
 174810000    3
 174820000    2
 174830000    7
 174840000   11
 174850000    3
 174860000    6
 174870000    5
 174880000    9
 174890000    2
 174900000    2
 174910000   13
 174920000   15
 174930000   14
 174940000   16
 174950000    3
 174960000    3
 174970000    3
 174980000    4
 174990000    4
 175000000    4
 175010000    5
 175020000    4
 175030000    5
 175040000    3
 175050000    3
 175060000    2
 175070000    4
 175080000    3
 175090000    3
 175100000    3
 175110000    3
 175120000    3
 175130000    2
 175140000    3
 175150000    3
 175160000    3
 175170000    3
 175180000    4
 175190000    2
 175200000    4
 175210000    5
 175220000    4
 175230000    4
 175240000    4
 175250000    4
 175260000    3
 175270000    3
 175280000    3
 175290000    3
 175300000    4
 175310000    5
 175320000    7
 175330000    4
 175340000    4
 175350000    4
 175360000    3
 175370000    5
 175380000    8
 175390000    4
 175400000    3
 175410000    5
 175420000    4
 175430000    5
 175440000    5
 175450000    7
 175460000    5
 175470000    5
 175480000    4
 175490000   20
 175500000   16
 175510000   16
 175520000   18
 175530000   13
 175540000   18
 175550000   19
 175560000   21
 175570000   19
 175580000   25
 175590000   24
 175600000   24
 175610000   18
 175620000   24
 175630000   21
 175640000   25
 175650000   23
 175660000   21
 175670000   19
 175680000   19
 175690000   24
 175700000   26
 175710000   21
 175720000   18
 175730000   26
 175740000   24
 175750000   24
 175760000   24
 175770000   23
 175780000   27
 175790000   24
 175800000   27
 175810000   21
 175820000   23
 175830000   26
 175840000   26
 175850000   26
 175860000   23
 175870000   23
 175880000   27
 175890000   22
 175900000   26
 175910000   24
 175920000   27
 175930000   21
 175940000   23
 175950000   27
 175960000   26
 175970000   21
 175980000   23
 175990000   22
 176000000   20
 176010000   25
 176020000   21
 176030000   22
 176040000   21
 176050000   24
 176060000   23
 176070000   21
 176080000   14
 176090000   21
 176100000   19
 176110000   21
 176120000   22
 176130000   15
 176140000   16
 176150000   15
 176160000    5
 176170000    5
 176180000    5
 176190000    2
 176200000    2
 176210000    4
 176220000   16
 176230000    5
 176240000    3
 176250000    4
 176260000    3
 176270000    4
 176280000    4
 176290000    3
 176300000    5
 176310000    6
 176320000    4
 176330000    5
 176340000    6
 176350000    7
 176360000    3
 176370000    5
 176380000    7
 176390000    4
 176400000    4
 176410000    3
 176420000    7
 176430000    4
 176440000    4
 176450000    4
 176460000    5
 176470000    5
 176480000    5
 176490000    6
 176500000    8
 176510000    6
 176520000    7
 176530000    6
 176540000    4
 176550000    4
 176560000    5
 176570000    5
 176580000    7
 176590000    5
 176600000    7
 176610000    6
 176620000    5
 176630000    3
 176640000    5
 176650000    5
 176660000    3
 176670000    5
 176680000    6
 176690000    5
 176700000    4
 176710000    4
 176720000    4
 176730000    7
 176740000    4
 176750000    3
 176760000    7
 176770000   21
 176780000   19
 176790000    7
 176800000    5
 176810000    4
 176820000    4
 176830000    4
 176840000    3
 176850000    4
 176860000    6
 176870000    4
 176880000    4
 176890000    3
 176900000    4
 176910000    5
 176920000    5
 176930000    5
 176940000    3
 176950000    3
 176960000    2
 176970000    4
 176980000    4
 176990000    6
 177000000    3
 177010000    3
 177020000    3
 177030000    4
 177040000    3
 177050000    3
 177060000    4
 177070000    4
 177080000    3
 177090000    3
 177100000    4
 177110000    4
 177120000    4
 177130000    4
 177140000    3
 177150000    5
 177160000    4
 177170000    3
 177180000    3
 177190000    4
 177200000    4
 177210000    4
 177220000    4
 177230000    3
 177240000    3
 177250000    3
 177260000    7
 177270000    5
 177280000    3
 177290000    4
 177300000    5
 177310000    4
 177320000    4
 177330000    7
 177340000    4
 177350000    5
 177360000    5
 177370000    5
 177380000    4
 177390000    7
 177400000    4
 177410000    4
 177420000    4
 177430000    5
 177440000    4
 177450000    4
 177460000    3
 177470000    5
 177480000    5
 177490000    7
 177500000    8
 177510000    4
 177520000    5
 177530000    5
 177540000    7
 177550000    4
 177560000    5
 177570000    4
 177580000    3
 177590000    3
 177600000    5
 177610000    5
 177620000    5
 177630000    6
 177640000    4
 177650000    7
 177660000    6
 177670000    4
 177680000    5
 177690000    5
 177700000    5
 177710000    3
 177720000    3
 177730000    4
 177740000    3
 177750000    5
 177760000    4
 177770000    3
 177780000    4
 177790000    4
 177800000    5
 177810000    5
 177820000    7
 177830000    4
 177840000    5
 177850000    5
 177860000    3
 177870000    5
 177880000    4
 177890000    3
 177900000    3
 177910000    5
 177920000    3
 177930000    3
 177940000    3
 177950000    3
 177960000    3
 177970000    3
 177980000    3
 177990000    2
 178000000    3
 178010000    5
 178020000    4
 178030000    2
 178040000    4
 178050000    3
 178060000    3
 178070000    4
 178080000    7
 178090000    4
 178100000    2
 178110000    3
 178120000    2
 178130000    4
 178140000    6
 178150000    4
 178160000    5
 178170000    4
 178180000    3
 178190000    5
 178200000    2
 178210000    3
 178220000    3
 178230000    6
 178240000    3
 178250000    5
 178260000    3
 178270000    4
 178280000    3
 178290000    4
 178300000    2
 178310000    2
 178320000    2
 178330000    2
 178340000    3
 178350000    2
 178360000    3
 178370000    3
 178380000    4
 178390000    4
 178400000    4
 178410000    4
 178420000    3
 178430000    4
 178440000    4
 178450000    3
 178460000    3
 178470000    3
 178480000    2
 178490000    4
 178500000    4
 178510000    5
 178520000    3
 178530000    3
 178540000    4
 178550000    8
 178560000    4
 178570000    7
 178580000    6
 178590000    7
 178600000    5
 178610000    5
 178620000   19
 178630000    4
 178640000    3
 178650000    4
 178660000    6
 178670000    4
 178680000    5
 178690000    5
 178700000    4
 178710000    9
 178720000   13
 178730000    7
 178740000    9
 178750000    5
 178760000    5
 178770000    3
 178780000    4
 178790000    2
 178800000    3
 178810000    5
 178820000   14
 178830000   12
 178840000    4
 178850000    4
 178860000    7
 178870000    4
 178880000    2
 178890000    3
 178900000    3
 178910000    4
 178920000    4
 178930000    4
 178940000    3
 178950000    4
 178960000    4
 178970000    4
 178980000    4
 178990000    5
 179000000    5
 179010000    4
 179020000    2
 179030000    3
 179040000    3
 179050000    4
 179060000    2
 179070000    4
 179080000    2
 179090000    7
 179100000    4
 179110000    3
 179120000    5
 179130000    4
 179140000    7
 179150000    4
 179160000    3
 179170000    4
 179180000    7
 179190000    4
 179200000    3
 179210000    4
 179220000    5
 179230000    3
 179240000    4
 179250000    5
 179260000    4
 179270000    3
 179280000    5
 179290000    5
 179300000    5
 179310000    3
 179320000    3
 179330000    2
 179340000    4
 179350000    3
 179360000    5
 179370000    4
 179380000    5
 179390000    4
 179400000    5
 179410000    4
 179420000    7
 179430000   14
 179440000    5
 179450000    4
 179460000    4
 179470000    5
 179480000    3
 179490000    2
 179500000    4
 179510000    2
 179520000    4
 179530000    4
 179540000    4
 179550000    3
 179560000    4
 179570000    3
 179580000    5
 179590000    5
 179600000    4
 179610000    5
 179620000    5
 179630000    5
 179640000    5
 179650000    3
 179660000    4
 179670000    4
 179680000    8
 179690000    5
 179700000    5
 179710000    4
 179720000    3
 179730000    5
 179740000    3
 179750000    5
 179760000    5
 179770000    4
 179780000    4
 179790000    3
 179800000    3
 179810000    3
 179820000    4
 179830000    4
 179840000    2
 179850000    2
 179860000    4
 179870000    2
 179880000    3
 179890000    4
 179900000    3
 179910000    3
 179920000    2
 179930000    4
 179940000    4
 179950000    3
 179960000    2
 179970000    3
 179980000    4
 179990000    3
 180000000    4
 180000000    4
 180010000    3
 180020000    4
 180030000    4
 180040000    4
 180050000    4
 180060000    4
 180070000    3
 180080000    3
 180090000    3
 180100000    2
 180110000    4
 180120000    4
 180130000    3
 180140000    5
 180150000    4
 180160000    4
 180170000    3
 180180000    3
 180190000    3
 180200000    3
 180210000    4
 180220000    4
 180230000    4
 180240000    3
 180250000    3
 180260000    5
 180270000    8
 180280000    5
 180290000    4
 180300000    4
 180310000    5
 180320000    5
 180330000    7
 180340000    4
 180350000    5
 180360000    3
 180370000    5
 180380000    5
 180390000    7
 180400000    4
 180410000    4
 180420000    5
 180430000    3
 180440000    3
 180450000    3
 180460000    3
 180470000    2
 180480000    3
 180490000    3
 180500000    3
 180510000    3
 180520000    3
 180530000    4
 180540000    2
 180550000    5
 180560000   10
 180570000    3
 180580000    4
 180590000    5
 180600000    3
 180610000    4
 180620000    3
 180630000    4
 180640000    5
 180650000    2
 180660000    3
 180670000    2
 180680000    4
 180690000    2
 180700000    3
 180710000    3
 180720000    4
 180730000    6
 180740000    4
 180750000    4
 180760000    4
 180770000    3
 180780000    3
 180790000    4
 180800000    3
 180810000    4
 180820000    4
 180830000    4
 180840000    5
 180850000    4
 180860000    3
 180870000    3
 180880000    4
 180890000    3
 180900000    2
 180910000    3
 180920000    4
 180930000    3
 180940000    2
 180950000    3
 180960000    2
 180970000    2
 180980000    3
 180990000    4
 181000000    3
 181010000    3
 181020000    3
 181030000    3
 181040000    3
 181050000    4
 181060000    3
 181070000    3
 181080000    4
 181090000    5
 181100000    5
 181110000    5
 181120000    7
 181130000    3
 181140000    8
 181150000    3
 181160000    2
 181170000    2
 181180000    4
 181190000    4
 181200000    4
 181210000    5
 181220000    5
 181230000    6
 181240000   10
 181250000   18
 181260000   19
 181270000   20
 181280000   16
 181290000    4
 181300000    3
 181310000    4
 181320000    5
 181330000    5
 181340000    4
 181350000    4
 181360000    4
 181370000    4
 181380000    3
 181390000    4
 181400000    5
 181410000    5
 181420000    5
 181430000    5
 181440000    5
 181450000    4
 181460000    3
 181470000    4
 181480000    5
 181490000    4
 181500000    2
 181510000    3
 181520000    3
 181530000    3
 181540000    3
 181550000    3
 181560000    4
 181570000    3
 181580000    3
 181590000    4
 181600000    5
 181610000    5
 181620000    4
 181630000    6
 181640000    7
 181650000    5
 181660000    3
 181670000    4
 181680000    6
 181690000    6
 181700000    5
 181710000    4
 181720000    4
 181730000    7
 181740000    5
 181750000    6
 181760000    5
 181770000   12
 181780000    6
 181790000    4
 181800000    5
 181810000    7
 181820000    6
 181830000    7
 181840000    5
 181850000    4
 181860000    7
 181870000    7
 181880000    7
 181890000    5
 181900000    5
 181910000    8
 181920000    7
 181930000   12
 181940000   14
 181950000    4
 181960000    5
 181970000    4
 181980000    5
 181990000    4
 182000000    4
 182010000    4
 182020000    5
 182030000   17
 182040000   14
 182050000   18
 182060000   18
 182070000   21
 182080000   21
 182090000   23
 182100000   15
 182110000    3
 182120000    4
 182130000    4
 182140000    5
 182150000    4
 182160000    3
 182170000    4
 182180000    2
 182190000    5
 182200000    5
 182210000    5
 182220000    4
 182230000    4
 182240000    3
 182250000    4
 182260000    4
 182270000    5
 182280000    4
 182290000    3
 182300000    3
 182310000    4
 182320000   10
 182330000   19
 182340000   19
 182350000   16
 182360000    8
 182370000    4
 182380000    3
 182390000    4
 182400000    4
 182410000    4
 182420000    5
 182430000    5
 182440000    5
 182450000    4
 182460000    8
 182470000    7
 182480000    7
 182490000    2
 182500000    5
 182510000    9
 182520000   21
 182530000   24
 182540000   25
 182550000   19
 182560000   20
 182570000   23
 182580000   21
 182590000   18
 182600000   21
 182610000   19
 182620000   24
 182630000   13
 182640000   22
 182650000   17
 182660000   20
 182670000   26
 182680000   23
 182690000   24
 182700000   23
 182710000   24
 182720000   20
 182730000   25
 182740000   23
 182750000   25
 182760000   23
 182770000   24
 182780000   15
 182790000   19
 182800000   26
 182810000   23
 182820000   24
 182830000   22
 182840000   21
 182850000   26
 182860000   22
 182870000   21
 182880000   23
 182890000   18
 182900000   22
 182910000   24
 182920000   19
 182930000   17
 182940000   11
 182950000    5
 182960000    4
 182970000    3
 182980000    2
 182990000    4
 183000000    4
 183010000    3
 183020000    3
 183030000    3
 183040000    3
 183050000    3
 183060000    4
 183070000    5
 183080000    3
 183090000    5
 183100000    5
 183110000    5
 183120000    3
 183130000    4
 183140000    5
 183150000    5
 183160000    3
 183170000    4
 183180000    3
 183190000    5
 183200000    5
 183210000    3
 183220000    2
 183230000    4
 183240000    4
 183250000    4
 183260000    3
 183270000    3
 183280000    3
 183290000    4
 183300000    2
 183310000    2
 183320000    3
 183330000    3
 183340000    4
 183350000    3
 183360000    3
 183370000    4
 183380000    5
 183390000    2
 183400000    4
 183410000    3
 183420000    4
 183430000    4
 183440000    3
 183450000    4
 183460000    4
 183470000    5
 183480000    7
 183490000    5
 183500000    8
 183510000    4
 183520000    5
 183530000    3
 183540000    3
 183550000    4
 183560000    4
 183570000    3
 183580000    3
 183590000    4
 183600000    4
 183610000    5
 183620000    5
 183630000    4
 183640000    4
 183650000    5
 183660000    5
 183670000    4
 183680000    4
 183690000    5
 183700000    3
 183710000    3
 183720000    4
 183730000    3
 183740000    4
 183750000    4
 183760000    5
 183770000    5
 183780000    5
 183790000    3
 183800000    4
 183810000    3
 183820000    4
 183830000    4
 183840000    4
 183850000    4
 183860000    3
 183870000    3
 183880000    3
 183890000    3
 183900000    4
 183910000    4
 183920000    7
 183930000    4
 183940000    4
 183950000    5
 183960000    4
 183970000    4
 183980000    4
 183990000    5
 184000000    5
 184010000    5
 184020000    2
 184030000    4
 184040000    3
 184050000    4
 184060000    4
 184070000    4
 184080000    5
 184090000    4
 184100000    3
 184110000    5
 184120000    5
 184130000    4
 184140000    5
 184150000    3
 184160000    5
 184170000    4
 184180000    3
 184190000    2
 184200000    4
 184210000    4
 184220000    4
 184230000    2
 184240000    3
 184250000    4
 184260000    5
 184270000   10
 184280000    8
 184290000    4
 184300000    5
 184310000    5
 184320000    3
 184330000    5
 184340000    4
 184350000    4
 184360000    4
 184370000    4
 184380000    5
 184390000    3
 184400000    4
 184410000    4
 184420000    5
 184430000    4
 184440000    4
 184450000    4
 184460000    4
 184470000    3
 184480000    3
 184490000    4
 184500000    3
 184510000    3
 184520000    3
 184530000    5
 184540000    4
 184550000    4
 184560000    4
 184570000    3
 184580000    3
 184590000    3
 184600000    3
 184610000    4
 184620000    5
 184630000    3
 184640000    3
 184650000    3
 184660000    3
 184670000    2
 184680000    6
 184690000    4
 184700000    5
 184710000    4
 184720000    2
 184730000    3
 184740000    8
 184750000    7
 184760000    4
 184770000    4
 184780000    4
 184790000    3
 184800000    3
 184810000    3
 184820000    3
 184830000    3
 184840000    4
 184850000    2
 184860000    3
 184870000    3
 184880000    3
 184890000    3
 184900000    3
 184910000    3
 184920000    4
 184930000    4
 184940000    3
 184950000    3
 184960000    4
 184970000    3
 184980000    3
 184990000    2
 185000000    4
 185010000    3
 185020000    4
 185030000    3
 185040000    3
 185050000    5
 185060000    3
 185070000    3
 185080000    4
 185090000    4
 185100000    5
 185110000    4
 185120000    3
 185130000    3
 185140000    4
 185150000    6
 185160000    5
 185170000    3
 185180000    4
 185190000    5
 185200000    5
 185210000    3
 185220000    3
 185230000    3
 185240000    4
 185250000    3
 185260000    5
 185270000    5
 185280000    3
 185290000    4
 185300000    4
 185310000    4
 185320000    4
 185330000    3
 185340000    3
 185350000    2
 185360000    4
 185370000   12
 185380000   18
 185390000    5
 185400000    4
 185410000    5
 185420000    5
 185430000    4
 185440000    7
 185450000    4
 185460000    4
 185470000    4
 185480000    7
 185490000    5
 185500000    4
 185510000    4
 185520000    4
 185530000    5
 185540000    3
 185550000    4
 185560000    3
 185570000    3
 185580000    3
 185590000    3
 185600000    4
 185610000    3
 185620000    3
 185630000    3
 185640000    4
 185650000    2
 185660000    4
 185670000    2
 185680000    5
 185690000    4
 185700000    3
 185710000    3
 185720000    4
 185730000    4
 185740000    4
 185750000    4
 185760000    4
 185770000    5
 185780000    5
 185790000    5
 185800000    7
 185810000   13
 185820000   12
 185830000   12
 185840000   17
 185850000   17
 185860000   18
 185870000   12
 185880000   12
 185890000   20
 185900000   19
 185910000   21
 185920000   20
 185930000   20
 185940000   18
 185950000   16
 185960000   21
 185970000    6
 185980000    5
 185990000    8
 186000000    6
 186010000   20
 186020000   20
 186030000   16
 186040000   19
 186050000   19
 186060000    7
 186070000   11
 186080000   13
 186090000   19
 186100000   21
 186110000   26
 186120000   24
 186130000   19
 186140000   25
 186150000   26
 186160000   23
 186170000   22
 186180000   26
 186190000   22
 186200000   24
 186210000   21
 186220000   11
 186230000   12
 186240000   17
 186250000   22
 186260000   22
 186270000   24
 186280000   24
 186290000   24
 186300000   24
 186310000   26
 186320000   18
 186330000   13
 186340000   15
 186350000   18
 186360000   20
 186370000   21
 186380000   21
 186390000   14
 186400000   19
 186410000   20
 186420000   18
 186430000   21
 186440000   17
 186450000    7
 186460000    5
 186470000    5
 186480000    4
 186490000    3
 186500000    3
 186510000    3
 186520000    5
 186530000    5
 186540000    3
 186550000    4
 186560000   21
 186570000   19
 186580000   21
 186590000   18
 186600000   20
 186610000   13
 186620000   16
 186630000    4
 186640000    3
 186650000    4
 186660000    4
 186670000    3
 186680000    3
 186690000    4
 186700000    4
 186710000    4
 186720000    2
 186730000    3
 186740000    3
 186750000    3
 186760000    1
 186770000    5
 186780000    9
 186790000   11
 186800000   14
 186810000   13
 186820000   15
 186830000   19
 186840000   21
 186850000   21
 186860000   20
 186870000   21
 186880000   23
 186890000   21
 186900000   23
 186910000   24
 186920000   26
 186930000   22
 186940000   19
 186950000   26
 186960000   22
 186970000   22
 186980000   23
 186990000   24
 187000000   23
 187010000   25
 187020000   24
 187030000   23
 187040000   25
 187050000   26
 187060000   22
 187070000   25
 187080000   15
 187090000   21
 187100000   10
 187110000    5
 187120000    5
 187130000    5
 187140000    4
 187150000    7
 187160000    5
 187170000    5
 187180000    4
 187190000    5
 187200000    7
 187210000   10
 187220000    5
 187230000    5
 187240000    5
 187250000    3
 187260000    3
 187270000    5
 187280000    4
 187290000    4
 187300000    4
 187310000    5
 187320000    4
 187330000    4
 187340000    4
 187350000    5
 187360000    5
 187370000    3
 187380000    7
 187390000    6
 187400000   19
 187410000   19
 187420000   22
 187430000   21
 187440000   21
 187450000   21
 187460000   23
 187470000   24
 187480000   21
 187490000   26
 187500000   26
 187510000   26
 187520000   28
 187530000   26
 187540000   26
 187550000   23
 187560000   21
 187570000   19
 187580000   23
 187590000   19
 187600000   19
 187610000   20
 187620000   22
 187630000   20
 187640000   22
 187650000   17
 187660000   20
 187670000   20
 187680000   17
 187690000   22
 187700000   24
 187710000   22
 187720000   26
 187730000   24
 187740000   21
 187750000   22
 187760000   16
 187770000   22
 187780000   21
 187790000   22
 187800000   19
 187810000   18
 187820000   19
 187830000   18
 187840000   21
 187850000   25
 187860000   23
 187870000   22
 187880000   17
 187890000   21
 187900000   23
 187910000   26
 187920000   22
 187930000   20
 187940000   20
 187950000   21
 187960000   13
 187970000   21
 187980000   22
 187990000   21
 188000000   18
 188010000   19
 188020000   16
 188030000   19
 188040000   13
 188050000    8
 188060000   14
 188070000    7
 188080000    5
 188090000    5
 188100000    5
 188110000    4
 188120000    5
 188130000    3
 188140000    4
 188150000    3
 188160000    5
 188170000    3
 188180000    7
 188190000    3
 188200000    4
 188210000    3
 188220000    5
 188230000    4
 188240000    4
 188250000    5
 188260000    5
 188270000    7
 188280000   19
 188290000   20
 188300000   23
 188310000   21
 188320000   22
 188330000   18
 188340000    4
 188350000    4
 188360000    5
 188370000    5
 188380000    4
 188390000    5
 188400000    9
 188410000   19
 188420000   19
 188430000   21
 188440000   18
 188450000   22
 188460000   18
 188470000   17
 188480000   22
 188490000   25
 188500000   21
 188510000   21
 188520000   24
 188530000   23
 188540000   21
 188550000   15
 188560000   21
 188570000   24
 188580000   20
 188590000   13
 188600000   14
 188610000    5
 188620000    3
 188630000    4
 188640000    5
 188650000    5
 188660000    8
 188670000    5
 188680000    7
 188690000    9
 188700000   10
 188710000   19
 188720000   22
 188730000   17
 188740000   23
 188750000   13
 188760000   21
 188770000   19
 188780000   19
 188790000   19
 188800000   19
 188810000   22
 188820000   23
 188830000   23
 188840000   22
 188850000   23
 188860000   18
 188870000   23
 188880000   20
 188890000   23
 188900000   24
 188910000   24
 188920000   25
 188930000   24
 188940000   21
 188950000   24
 188960000   25
 188970000   26
 188980000   26
 188990000   16
 189000000   25
 189010000   19
 189020000   23
 189030000   24
 189040000   22
 189050000   26
 189060000   22
 189070000   25
 189080000   26
 189090000   23
 189100000   26
 189110000   22
 189120000   21
 189130000   22
 189140000   21
 189150000   26
 189160000   15
 189170000   13
 189180000    5
 189190000    7
 189200000   12
 189210000   20
 189220000   22
 189230000   21
 189240000   28
 189250000   26
 189260000   24
 189270000   25
 189280000   26
 189290000   21
 189300000   14
 189310000    5
 189320000   19
 189330000   22
 189340000   23
 189350000   23
 189360000   19
 189370000   21
 189380000   17
 189390000   23
 189400000   21
 189410000   23
 189420000   24
 189430000   23
 189440000   21
 189450000   19
 189460000   15
 189470000   18
 189480000   22
 189490000   19
 189500000   25
 189510000   19
 189520000   20
 189530000   19
 189540000   18
 189550000   19
 189560000   19
 189570000   19
 189580000   25
 189590000   26
 189600000   21
 189610000   21
 189620000   19
 189630000    8
 189640000    4
 189650000    5
 189660000   10
 189670000    6
 189680000    6
 189690000    5
 189700000    5
 189710000    5
 189720000    7
 189730000   13
 189740000   10
 189750000   23
 189760000   19
 189770000   14
 189780000   18
 189790000   14
 189800000    2
 189810000    5
 189820000    4
 189830000    4
 189840000    2
 189850000    3
 189860000    4
 189870000    2
 189880000    3
 189890000    5
 189900000    3
 189910000    3
 189920000    4
 189930000    7
 189940000    4
 189950000   15
 189960000    5
 189970000    5
 189980000    6
 189990000    5
 190000000   20
 190010000   15
 190020000    3
 190030000    5
 190040000    3
 190050000    5
 190060000    3
 190070000    4
 190080000    7
 190090000    8
 190100000    9
 190110000    3
 190120000    5
 190130000    3
 190140000    4
 190150000    3
 190160000    3
 190170000   10
 190180000    6
 190190000    3
 190200000    5
 190210000    4
 190220000    5
 190230000    5
 190240000    3
 190250000    4
 190260000    3
 190270000    3
 190280000    3
 190290000    3
 190300000    5
 190310000    5
 190320000    7
 190330000    4
 190340000    4
 190350000    5
 190360000    4
 190370000    5
 190380000    7
 190390000    4
 190400000    4
 190410000    4
 190420000    4
 190430000    4
 190440000    5
 190450000    3
 190460000   18
 190470000   19
 190480000   18
 190490000    7
 190500000    5
 190510000    4
 190520000    4
 190530000    4
 190540000    4
 190550000    4
 190560000    4
 190570000   15
 190580000   18
 190590000   22
 190600000   21
 190610000   14
 190620000    5
 190630000    3
 190640000    4
 190650000    4
 190660000    3
 190670000    3
 190680000    4
 190690000    4
 190700000    4
 190710000    4
 190720000    3
 190730000    4
 190740000    2
 190750000    7
 190760000    5
 190770000    5
 190780000    4
 190790000    5
 190800000    2
 190810000    4
 190820000    3
 190830000    4
 190840000    3
 190850000    4
 190860000    3
 190870000    3
 190880000    3
 190890000    3
 190900000    3
 190910000    3
 190920000    2
 190930000    3
 190940000    4
 190950000    4
 190960000    5
 190970000    5
 190980000    4
 190990000    5
 191000000    5
 191010000    8
 191020000    5
 191030000    3
 191040000    4
 191050000    5
 191060000    5
 191070000    3
 191080000    4
 191090000    5
 191100000    5
 191110000    4
 191120000    6
 191130000    2
 191140000    5
 191150000    7
 191160000    5
 191170000    4
 191180000    5
 191190000    3
 191200000    4
 191210000    4
 191220000    4
 191230000    5
 191240000    3
 191250000    5
 191260000    3
 191270000    3
 191280000    3
 191290000    3
 191300000    7
 191310000    4
 191320000    3
 191330000    2
 191340000    8
 191350000    4
 191360000    2
 191370000    2
 191380000    4
 191390000    4
 191400000    5
 191410000    4
 191420000    5
 191430000    3
 191440000    3
 191450000    4
 191460000    3
 191470000    5
 191480000    5
 191490000    4
 191500000    2
 191510000    3
 191520000    2
 191530000    2
 191540000    3
 191550000    4
 191560000    3
 191570000    8
 191580000    4
 191590000    5
 191600000    5
 191610000    2
 191620000    5
 191630000    2
 191640000    3
 191650000    4
 191660000    2
 191670000    2
 191680000    4
 191690000    4
 191700000    3
 191710000    4
 191720000    7
 191730000    3
 191740000    4
 191750000    3
 191760000    5
 191770000    3
 191780000    3
 191790000    4
 191800000    4
 191810000    2
 191820000    4
 191830000    3
 191840000    4
 191850000    3
 191860000    4
 191870000    3
 191880000    3
 191890000    4
 191900000    3
 191910000   10
 191920000    4
 191930000    4
 191940000    4
 191950000    4
 191960000    4
 191970000    6
 191980000    4
 191990000    4
 192000000    3
 192010000    4
 192020000    3
 192030000    3
 192040000    3
 192050000    3
 192060000    2
 192070000    3
 192080000    4
 192090000    4
 192100000    3
 192110000    3
 192120000    5
 192130000    3
 192140000    4
 192150000    3
 192160000    3
 192170000    5
 192180000    4
 192190000    5
 192200000    4
 192210000    5
 192220000    4
 192230000    3
 192240000    4
 192250000    5
 192260000    5
 192270000    5
 192280000    4
 192290000    4
 192300000    4
 192310000    7
 192320000    5
 192330000    5
 192340000    3
 192350000    3
 192360000    5
 192370000    3
 192380000    4
 192390000    4
 192400000    4
 192410000    4
 192420000    5
 192430000    6
 192440000    7
 192450000    9
 192460000    3
 192470000    5
 192480000    4
 192490000    4
 192500000    4
 192510000    4
 192520000    8
 192530000    4
 192540000    4
 192550000    4
 192560000    9
 192570000    4
 192580000    3
 192590000    7
 192600000   11
 192610000    4
 192620000    4
 192630000    3
 192640000    5
 192650000    4
 192660000    7
 192670000    4
 192680000    3
 192690000    4
 192700000    4
 192710000    4
 192720000    4
 192730000    4
 192740000    2
 192750000    3
 192760000    4
 192770000    2
 192780000    4
 192790000    4
 192800000    5
 192810000    3
 192820000    3
 192830000    4
 192840000    5
 192850000    4
 192860000    2
 192870000    3
 192880000    4
 192890000    3
 192900000    3
 192910000    4
 192920000    4
 192930000    4
 192940000    4
 192950000    4
 192960000    3
 192970000    2
 192980000    5
 192990000    5
 193000000    4
 193010000    4
 193020000    4
 193030000    3
 193040000    4
 193050000    3
 193060000    3
 193070000    2
 193080000    3
 193090000    3
 193100000    4
 193110000   12
 193120000    9
 193130000    5
 193140000    3
 193150000    3
 193160000    3
 193170000    4
 193180000    3
 193190000    3
 193200000    3
 193210000    3
 193220000    3
 193230000    4
 193240000    4
 193250000    3
 193260000    4
 193270000   10
 193280000    3
 193290000    3
 193300000    3
 193310000    3
 193320000    4
 193330000    3
 193340000    4
 193350000    3
 193360000    4
 193370000    3
 193380000    2
 193390000    4
 193400000    4
 193410000    5
 193420000    7
 193430000    4
 193440000    4
 193450000    3
 193460000    4
 193470000    4
 193480000    3
 193490000    4
 193500000    2
 193510000    4
 193520000    2
 193530000    3
 193540000    3
 193550000    4
 193560000    4
 193570000    4
 193580000    3
 193590000    7
 193600000    7
 193610000    3
 193620000    4
 193630000    5
 193640000    3
 193650000    3
 193660000    2
 193670000    2
 193680000    3
 193690000    3
 193700000    3
 193710000    3
 193720000    6
 193730000    4
 193740000    2
 193750000    3
 193760000    4
 193770000    4
 193780000    3
 193790000    5
 193800000    3
 193810000    3
 193820000    2
 193830000    4
 193840000    4
 193850000    3
 193860000    3
 193870000    5
 193880000    3
 193890000    3
 193900000    4
 193910000    4
 193920000    5
 193930000    4
 193940000    4
 193950000    5
 193960000    4
 193970000    4
 193980000    4
 193990000    2
 194000000    7
 194010000    4
 194020000    3
 194030000    4
 194040000    4
 194050000    5
 194060000    3
 194070000    3
 194080000    3
 194090000    3
 194100000    3
 194110000    4
 194120000    4
 194130000    3
 194140000    2
 194150000    2
 194160000    3
 194170000    3
 194180000    3
 194190000    2
 194200000    4
 194210000    4
 194220000    4
 194230000    2
 194240000    3
 194250000    4
 194260000    2
 194270000    3
 194280000    3
 194290000    4
 194300000    2
 194310000    3
 194320000    3
 194330000    3
 194340000    3
 194350000    3
 194360000    3
 194370000    9
 194380000   14
 194390000    4
 194400000    3
 194410000    3
 194420000    4
 194430000    3
 194440000    2
 194450000    3
 194460000    3
 194470000    3
 194480000    2
 194490000    6
 194500000    4
 194510000    6
 194520000    3
 194530000    5
 194540000    4
 194550000    4
 194560000    4
 194570000    2
 194580000    3
 194590000    4
 194600000    3
 194610000    3
 194620000    4
 194630000    3
 194640000    4
 194650000    3
 194660000    5
 194670000    3
 194680000    4
 194690000    4
 194700000    5
 194710000    3
 194720000    6
 194730000    4
 194740000    2
 194750000    4
 194760000    4
 194770000    3
 194780000    4
 194790000    4
 194800000    5
 194810000    6
 194820000    4
 194830000   10
 194840000    5
 194850000    3
 194860000    3
 194870000    3
 194880000    4
 194890000    5
 194900000    3
 194910000    4
 194920000    3
 194930000   13
 194940000    3
 194950000    3
 194960000    2
 194970000    3
 194980000    2
 194990000    3
 195000000    4
 195010000    3
 195020000    3
 195030000    3
 195040000    3
 195050000    4
 195060000    3
 195070000    3
 195080000    4
 195090000    4
 195100000    4
 195110000    3
 195120000    3
 195130000    3
 195140000    4
 195150000    3
 195160000    3
 195170000    4
 195180000    4
 195190000    3
 195200000    4
 195210000    3
 195220000    4
 195230000    4
 195240000    3
 195250000    4
 195260000    3
 195270000    4
 195280000    4
 195290000    3
 195300000    3
 195310000    3
 195320000    6
 195330000    3
 195340000    3
 195350000    4
 195360000    4
 195370000    5
 195380000    3
 195390000    4
 195400000    3
 195410000    3
 195420000    2
 195430000    4
 195440000    3
 195450000    2
 195460000    3
 195470000    4
 195480000    3
 195490000    4
 195500000    3
 195510000    3
 195520000    3
 195530000    3
 195540000    2
 195550000    3
 195560000    4
 195570000    4
 195580000    4
 195590000    3
 195600000    3
 195610000    4
 195620000   13
 195630000   20
 195640000   15
 195650000   15
 195660000    6
 195670000    5
 195680000    5
 195690000    4
 195700000    5
 195710000    2
 195720000    3
 195730000    3
 195740000    5
 195750000    5
 195760000   11
 195770000   19
 195780000   12
 195790000    4
 195800000    3
 195810000    3
 195820000    3
 195830000    3
 195840000    4
 195850000    4
 195860000    5
 195870000    3
 195880000    4
 195890000    4
 195900000    7
 195910000    5
 195920000    4
 195930000    4
 195940000    5
 195950000    4
 195960000    3
 195970000    3
 195980000    4
 195990000    5
 196000000    4
 196010000    4
 196020000    5
 196030000    9
 196040000    3
 196050000    3
 196060000    3
 196070000    4
 196080000    3
 196090000    4
 196100000    3
 196110000    3
 196120000    4
 196130000    3
 196140000    5
 196150000    3
 196160000    3
 196170000    4
 196180000    4
 196190000    4
 196200000    3
 196210000    3
 196220000    3
 196230000   16
 196240000   10
 196250000    3
 196260000    5
 196270000    4
 196280000    3
 196290000    5
 196300000   10
 196310000    2
 196320000    5
 196330000    3
 196340000    5
 196350000    3
 196360000    2
 196370000    3
 196380000    4
 196390000    3
 196400000    3
 196410000    4
 196420000    2
 196430000    5
 196440000    2
 196450000    4
 196460000    5
 196470000    4
 196480000    6
 196490000    5
 196500000    3
 196510000    3
 196520000    4
 196530000    3
 196540000    3
 196550000    4
 196560000    4
 196570000    4
 196580000    3
 196590000    2
 196600000    5
 196610000    2
 196620000    4
 196630000    5
 196640000    4
 196650000    3
 196660000    3
 196670000    4
 196680000    3
 196690000    3
 196700000    3
 196710000    4
 196720000    3
 196730000    4
 196740000    5
 196750000    4
 196760000    4
 196770000    6
 196780000    6
 196790000    4
 196800000    3
 196810000    3
 196820000    7
 196830000    5
 196840000    5
 196850000    7
 196860000    7
 196870000    5
 196880000    5
 196890000    4
 196900000    3
 196910000    5
 196920000    3
 196930000    3
 196940000    3
 196950000    4
 196960000    4
 196970000    3
 196980000    2
 196990000    1
 197000000    3
 197010000    3
 197020000    3
 197030000    3
 197040000    4
 197050000    4
 197060000    3
 197070000    3
 197080000    3
 197090000    3
 197100000    4
 197110000    3
 197120000    4
 197130000    4
 197140000    3
 197150000    5
 197160000    5
 197170000    3
 197180000    3
 197190000    3
 197200000    3
 197210000    2
 197220000    3
 197230000    4
 197240000    5
 197250000    4
 197260000    2
 197270000    3
 197280000    4
 197290000    3
 197300000    3
 197310000    3
 197320000    2
 197330000    4
 197340000    3
 197350000    3
 197360000    4
 197370000    4
 197380000    4
 197390000    4
 197400000    5
 197410000    4
 197420000    7
 197430000    5
 197440000    5
 197450000    7
 197460000    3
 197470000    4
 197480000    5
 197490000    4
 197500000    5
 197510000    5
 197520000    5
 197530000    5
 197540000    7
 197550000    3
 197560000    4
 197570000    4
 197580000    4
 197590000    4
 197600000    5
 197610000    3
 197620000    4
 197630000    3
 197640000    4
 197650000    4
 197660000    3
 197670000    3
 197680000    3
 197690000    2
 197700000    3
 197710000    4
 197720000    3
 197730000    4
 197740000    6
 197750000    5
 197760000    5
 197770000    3
 197780000    4
 197790000    4
 197800000    4
 197810000    3
 197820000    3
 197830000    5
 197840000    4
 197850000    6
 197860000    8
 197870000    4
 197880000    4
 197890000    4
 197900000    4
 197910000    4
 197920000    7
 197930000    2
 197940000    3
 197950000    3
 197960000    2
 197970000    3
 197980000    2
 197990000    3
 198000000    3
 198010000    2
 198020000    5
 198030000    3
 198040000    4
 198050000    2
 198060000    4
 198070000    3
 198080000    2
 198090000    3
 198100000    2
 198110000    3
 198120000    4
 198130000    4
 198140000    2
 198150000    4
 198160000    4
 198170000   11
 198180000    4
 198190000   12
 198200000   13
 198210000   20
 198220000   16
 198230000    8
 198240000    3
 198250000    3
 198260000    3
 198270000    3
 198280000    3
 198290000    3
 198300000    3
 198310000    3
 198320000    3
 198330000    3
 198340000    4
 198350000    2
 198360000   14
 198370000   14
 198380000    9
 198390000   14
 198400000   12
 198410000    9
 198420000    3
 198430000    4
 198440000    3
 198450000    3
 198460000    3
 198470000    2
 198480000    4
 198490000    3
 198500000    4
 198510000    2
 198520000    3
 198530000    4
 198540000    4
 198550000    4
 198560000    4
 198570000    3
 198580000    4
 198590000    3
 198600000    3
 198610000    5
 198620000    3
 198630000    5
 198640000    3
 198650000    3
 198660000    3
 198670000    1
 198680000    3
 198690000    3
 198700000    4
 198710000    5
 198720000    6
 198730000    5
 198740000    3
 198750000    5
 198760000    5
 198770000    4
 198780000    6
 198790000    4
 198800000    4
 198810000    4
 198820000    4
 198830000    5
 198840000    5
 198850000    5
 198860000    4
 198870000    3
 198880000    3
 198890000    5
 198900000    4
 198910000    4
 198920000    5
 198930000    4
 198940000    3
 198950000    3
 198960000    4
 198970000    7
 198980000    5
 198990000    3
 199000000    5
 199010000    4
 199020000    5
 199030000    5
 199040000    3
 199050000    4
 199060000    4
 199070000    5
 199080000    4
 199090000    2
 199100000    3
 199110000    3
 199120000    4
 199130000    4
 199140000    4
 199150000    3
 199160000    5
 199170000    5
 199180000    5
 199190000    5
 199200000    5
 199210000    5
 199220000    4
 199230000    4
 199240000    3
 199250000    4
 199260000    3
 199270000    5
 199280000    4
 199290000    3
 199300000    4
 199310000    3
 199320000    4
 199330000    2
 199340000    4
 199350000    4
 199360000    9
 199370000    4
 199380000    4
 199390000    4
 199400000    4
 199410000    4
 199420000    4
 199430000    3
 199440000    4
 199450000    4
 199460000    7
 199470000    4
 199480000    4
 199490000    5
 199500000    5
 199510000    3
 199520000    4
 199530000    6
 199540000    5
 199550000    5
 199560000    5
 199570000    3
 199580000    5
 199590000    4
 199600000    4
 199610000    3
 199620000    4
 199630000    3
 199640000    8
 199650000    8
 199660000    6
 199670000    3
 199680000    5
 199690000    4
 199700000    4
 199710000    4
 199720000    5
 199730000    4
 199740000    2
 199750000    2
 199760000    3
 199770000    4
 199780000    5
 199790000    4
 199800000    4
 199810000    4
 199820000    5
 199830000    5
 199840000   12
 199850000   19
 199860000   18
 199870000   21
 199880000   20
 199890000   13
 199900000    7
 199910000    5
 199920000    3
 199930000    5
 199940000    4
 199950000    3
 199960000    5
 199970000    5
 199980000    3
 199990000    7
 200000000    7
 200000000    7
 200010000    7
 200020000    6
 200030000   10
 200040000    7
 200050000   17
 200060000   20
 200070000   20
 200080000   21
 200090000   22
 200100000   23
 200110000   21
 200120000   22
 200130000   23
 200140000   19
 200150000   17
 200160000   19
 200170000   20
 200180000   19
 200190000   19
 200200000   23
 200210000   19
 200220000   19
 200230000   19
 200240000   19
 200250000   19
 200260000   19
 200270000   19
 200280000   19
 200290000   19
 200300000   21
 200310000   12
 200320000   23
 200330000   19
 200340000   14
 200350000   19
 200360000   19
 200370000   19
 200380000   19
 200390000   16
 200400000   19
 200410000   23
 200420000   17
 200430000   19
 200440000   19
 200450000   26
 200460000   16
 200470000   22
 200480000   16
 200490000    4
 200500000    7
 200510000   10
 200520000    4
 200530000    5
 200540000   10
 200550000    5
 200560000    5
 200570000    3
 200580000    4
 200590000    4
 200600000    4
 200610000    4
 200620000    4
 200630000    3
 200640000    4
 200650000    4
 200660000    4
 200670000    4
 200680000    4
 200690000    9
 200700000    6
 200710000    3
 200720000    3
 200730000    4
 200740000    3
 200750000    4
 200760000    5
 200770000    4
 200780000    5
 200790000    5
 200800000    6
 200810000    6
 200820000    3
 200830000    7
 200840000    5
 200850000    5
 200860000    6
 200870000    4
 200880000    8
 200890000    5
 200900000   13
 200910000    4
 200920000    5
 200930000    5
 200940000   13
 200950000   13
 200960000   18
 200970000   18
 200980000   13
 200990000   17
 201000000   22
 201010000   17
 201020000   18
 201030000    3
 201040000    3
 201050000    5
 201060000    3
 201070000    5
 201080000    4
 201090000    4
 201100000    3
 201110000    4
 201120000    5
 201130000    4
 201140000    3
 201150000    3
 201160000    2
 201170000    4
 201180000    4
 201190000    4
 201200000    5
 201210000    3
 201220000    5
 201230000    5
 201240000    4
 201250000    4
 201260000    4
 201270000    5
 201280000    3
 201290000   13
 201300000   21
 201310000   23
 201320000   19
 201330000   23
 201340000   21
 201350000   20
 201360000   19
 201370000   21
 201380000   23
 201390000   18
 201400000   21
 201410000   22
 201420000   16
 201430000   20
 201440000   23
 201450000   22
 201460000   19
 201470000   22
 201480000   21
 201490000   22
 201500000   20
 201510000   19
 201520000   18
 201530000   23
 201540000   10
 201550000    7
 201560000    6
 201570000    5
 201580000    4
 201590000    5
 201600000    4
 201610000    5
 201620000    4
 201630000    5
 201640000    7
 201650000    5
 201660000    5
 201670000    5
 201680000    3
 201690000    4
 201700000    5
 201710000    5
 201720000    5
 201730000    3
 201740000    5
 201750000    4
 201760000    4
 201770000    9
 201780000    4
 201790000    6
 201800000    4
 201810000   10
 201820000    5
 201830000    3
 201840000    3
 201850000    5
 201860000    4
 201870000    5
 201880000    2
 201890000    4
 201900000    3
 201910000    5
 201920000    5
 201930000    5
 201940000    4
 201950000    7
 201960000    5
 201970000   10
 201980000    7
 201990000    5
 202000000    4
 202010000    5
 202020000    5
 202030000    5
 202040000    5
 202050000    5
 202060000    7
 202070000    4
 202080000    5
 202090000    2
 202100000    5
 202110000    4
 202120000   10
 202130000   16
 202140000   16
 202150000   16
 202160000   13
 202170000    4
 202180000    3
 202190000    2
 202200000    2
 202210000    4
 202220000    5
 202230000    5
 202240000    2
 202250000    4
 202260000    4
 202270000    4
 202280000    5
 202290000    7
 202300000    3
 202310000    5
 202320000    4
 202330000    4
 202340000    4
 202350000    6
 202360000    3
 202370000    3
 202380000    3
 202390000    6
 202400000    4
 202410000    2
 202420000    4
 202430000    2
 202440000    4
 202450000    5
 202460000    5
 202470000    7
 202480000    4
 202490000    5
 202500000    7
 202510000    4
 202520000    6
 202530000    3
 202540000    7
 202550000    3
 202560000    4
 202570000    3
 202580000    4
 202590000    5
 202600000    6
 202610000    5
 202620000    5
 202630000    6
 202640000    5
 202650000   10
 202660000    5
 202670000    8
 202680000    7
 202690000    4
 202700000    4
 202710000    6
 202720000    5
 202730000    4
 202740000    5
 202750000    3
 202760000    4
 202770000    4
 202780000    4
 202790000    4
 202800000    5
 202810000    2
 202820000    4
 202830000    3
 202840000    3
 202850000    3
 202860000    4
 202870000    3
 202880000    4
 202890000    5
 202900000    4
 202910000    5
 202920000    4
 202930000    3
 202940000    4
 202950000    4
 202960000    3
 202970000    4
 202980000    3
 202990000    4
 203000000    5
 203010000    2
 203020000    4
 203030000    5
 203040000    5
 203050000    7
 203060000    8
 203070000    9
 203080000    7
 203090000    7
 203100000    6
 203110000    4
 203120000    4
 203130000    5
 203140000    4
 203150000    8
 203160000    5
 203170000    5
 203180000    3
 203190000    5
 203200000    4
 203210000    4
 203220000    4
 203230000    3
 203240000    4
 203250000    5
 203260000    3
 203270000    3
 203280000    2
 203290000    3
 203300000    3
 203310000    3
 203320000    3
 203330000    3
 203340000    3
 203350000    4
 203360000    4
 203370000    3
 203380000    5
 203390000    7
 203400000    5
 203410000    5
 203420000    7
 203430000    4
 203440000    3
 203450000    4
 203460000    4
 203470000    4
 203480000    4
 203490000    4
 203500000    3
 203510000    3
 203520000    3
 203530000    2
 203540000    3
 203550000    2
 203560000    3
 203570000    3
 203580000    4
 203590000    4
 203600000    3
 203610000    3
 203620000    3
 203630000    4
 203640000    5
 203650000    3
 203660000    4
 203670000    4
 203680000    4
 203690000    3
 203700000    5
 203710000    3
 203720000    4
 203730000    4
 203740000    4
 203750000    4
 203760000    3
 203770000    5
 203780000    4
 203790000    3
 203800000    4
 203810000    3
 203820000    3
 203830000    3
 203840000    4
 203850000    4
 203860000    4
 203870000    5
 203880000    7
 203890000    5
 203900000    4
 203910000    3
 203920000    5
 203930000    3
 203940000    3
 203950000    3
 203960000    4
 203970000    4
 203980000    3
 203990000    4
 204000000    3
 204010000    5
 204020000    3
 204030000    3
 204040000    5
 204050000    4
 204060000    3
 204070000    3
 204080000    4
 204090000    3
 204100000    5
 204110000    3
 204120000    4
 204130000    4
 204140000    4
 204150000    3
 204160000    3
 204170000    4
 204180000    9
 204190000    3
 204200000    3
 204210000    4
 204220000    3
 204230000    4
 204240000    4
 204250000    4
 204260000    3
 204270000    3
 204280000    3
 204290000    8
 204300000   14
 204310000   13
 204320000   19
 204330000    3
 204340000    5
 204350000    4
 204360000    4
 204370000    3
 204380000    4
 204390000    4
 204400000    3
 204410000    2
 204420000    4
 204430000    7
 204440000    3
 204450000    4
 204460000    4
 204470000    3
 204480000    7
 204490000    5
 204500000    6
 204510000    4
 204520000    3
 204530000    4
 204540000    4
 204550000    4
 204560000    4
 204570000    5
 204580000    5
 204590000    4
 204600000    3
 204610000    4
 204620000    3
 204630000    3
 204640000    4
 204650000    4
 204660000    3
 204670000    4
 204680000    4
 204690000    3
 204700000    5
 204710000    3
 204720000    3
 204730000    3
 204740000    5
 204750000    4
 204760000    4
 204770000    6
 204780000    4
 204790000    3
 204800000    3
 204810000    4
 204820000    4
 204830000    2
 204840000    4
 204850000    3
 204860000    5
 204870000    5
 204880000    4
 204890000    4
 204900000    5
 204910000    4
 204920000    4
 204930000    3
 204940000    5
 204950000    4
 204960000    6
 204970000   11
 204980000   19
 204990000   21
 205000000   19
 205010000   20
 205020000   19
 205030000   21
 205040000   18
 205050000   17
 205060000   20
 205070000   16
 205080000   14
 205090000   16
 205100000   13
 205110000   19
 205120000   15
 205130000    8
 205140000   17
 205150000    6
 205160000   15
 205170000    5
 205180000    4
 205190000    6
 205200000    3
 205210000    4
 205220000    3
 205230000    3
 205240000    4
 205250000    4
 205260000    3
 205270000    4
 205280000    5
 205290000    4
 205300000    3
 205310000    3
 205320000    4
 205330000    5
 205340000    4
 205350000    6
 205360000    4
 205370000    7
 205380000    4
 205390000    3
 205400000    9
 205410000   17
 205420000   14
 205430000    7
 205440000    2
 205450000    5
 205460000    5
 205470000    5
 205480000    5
 205490000    7
 205500000    4
 205510000    5
 205520000    5
 205530000    5
 205540000    4
 205550000   16
 205560000    4
 205570000    6
 205580000    4
 205590000    3
 205600000    4
 205610000    4
 205620000    5
 205630000    4
 205640000    3
 205650000    4
 205660000    4
 205670000    4
 205680000    4
 205690000    4
 205700000    4
 205710000    5
 205720000    5
 205730000    5
 205740000    6
 205750000    4
 205760000    4
 205770000    3
 205780000    3
 205790000    4
 205800000    3
 205810000    3
 205820000    3
 205830000    4
 205840000    6
 205850000    5
 205860000    3
 205870000    4
 205880000    5
 205890000    4
 205900000    4
 205910000    5
 205920000    5
 205930000    3
 205940000    5
 205950000    4
 205960000    5
 205970000    5
 205980000    5
 205990000    4
 206000000    3
 206010000    5
 206020000    3
 206030000    5
 206040000    5
 206050000    5
 206060000    6
 206070000    9
 206080000    5
 206090000    5
 206100000    5
 206110000    3
 206120000    4
 206130000    3
 206140000    5
 206150000    5
 206160000    5
 206170000    3
 206180000    5
 206190000    4
 206200000    4
 206210000    4
 206220000    4
 206230000    4
 206240000    3
 206250000    4
 206260000    3
 206270000    4
 206280000    4
 206290000    4
 206300000    5
 206310000    3
 206320000    3
 206330000    5
 206340000    4
 206350000    3
 206360000    3
 206370000    2
 206380000    4
 206390000    3
 206400000    4
 206410000    4
 206420000    4
 206430000    3
 206440000    2
 206450000    4
 206460000    4
 206470000    4
 206480000    3
 206490000    2
 206500000    4
 206510000    3
 206520000    4
 206530000    4
 206540000    2
 206550000    4
 206560000    9
 206570000    3
 206580000    4
 206590000    5
 206600000    4
 206610000    5
 206620000    4
 206630000    3
 206640000    3
 206650000    5
 206660000    5
 206670000    6
 206680000    5
 206690000    5
 206700000    5
 206710000    5
 206720000    4
 206730000    4
 206740000    4
 206750000    3
 206760000    3
 206770000    3
 206780000    3
 206790000    4
 206800000    2
 206810000    4
 206820000    5
 206830000    5
 206840000    5
 206850000    4
 206860000    5
 206870000    3
 206880000    4
 206890000    3
 206900000    5
 206910000    5
 206920000    4
 206930000    3
 206940000    3
 206950000    2
 206960000    3
 206970000    3
 206980000    4
 206990000    3
 207000000    5
 207010000    4
 207020000    4
 207030000    3
 207040000    4
 207050000    5
 207060000    5
 207070000    4
 207080000    5
 207090000    7
 207100000    5
 207110000    4
 207120000    3
 207130000    4
 207140000    8
 207150000    4
 207160000    4
 207170000    4
 207180000    4
 207190000    5
 207200000    4
 207210000    5
 207220000    4
 207230000    5
 207240000    4
 207250000    5
 207260000    3
 207270000    2
 207280000    7
 207290000    5
 207300000    5
 207310000    5
 207320000    5
 207330000    4
 207340000    5
 207350000    4
 207360000   19
 207370000   21
 207380000    6
 207390000    4
 207400000    5
 207410000    5
 207420000    4
 207430000    3
 207440000    4
 207450000    3
 207460000    4
 207470000    4
 207480000    5
 207490000    4
 207500000   21
 207510000   18
 207520000   19
 207530000   10
 207540000   10
 207550000   10
 207560000    4
 207570000    3
 207580000    4
 207590000    3
 207600000    4
 207610000    2
 207620000    5
 207630000    5
 207640000    7
 207650000    5
 207660000    3
 207670000    5
 207680000    9
 207690000    8
 207700000    6
 207710000    5
 207720000    5
 207730000    5
 207740000    5
 207750000    3
 207760000    6
 207770000    4
 207780000    4
 207790000    5
 207800000    4
 207810000    5
 207820000   11
 207830000    3
 207840000    2
 207850000    4
 207860000    2
 207870000    8
 207880000    5
 207890000    4
 207900000    3
 207910000    6
 207920000    4
 207930000   10
 207940000   14
 207950000   14
 207960000   14
 207970000   10
 207980000    4
 207990000    4
 208000000    4
 208010000    4
 208020000    5
 208030000    3
 208040000    5
 208050000    5
 208060000    5
 208070000    4
 208080000    5
 208090000    3
 208100000    5
 208110000    4
 208120000   11
 208130000    4
 208140000    4
 208150000    5
 208160000    4
 208170000    5
 208180000    2
 208190000    3
 208200000    4
 208210000    4
 208220000    4
 208230000    3
 208240000    2
 208250000    5
 208260000    4
 208270000    4
 208280000    5
 208290000    5
 208300000    6
 208310000    5
 208320000    4
 208330000    4
 208340000    4
 208350000    5
 208360000    5
 208370000    7
 208380000    4
 208390000    6
 208400000    5
 208410000    5
 208420000    5
 208430000    7
 208440000    5
 208450000    7
 208460000    5
 208470000    5
 208480000    5
 208490000    3
 208500000    4
 208510000    3
 208520000    7
 208530000    5
 208540000    4
 208550000    4
 208560000    4
 208570000    4
 208580000    2
 208590000    4
 208600000    3
 208610000    4
 208620000    7
 208630000    4
 208640000    3
 208650000    4
 208660000    4
 208670000    5
 208680000    3
 208690000    5
 208700000    3
 208710000    4
 208720000    4
 208730000    5
 208740000    4
 208750000    4
 208760000    4
 208770000    4
 208780000    4
 208790000    3
 208800000    3
 208810000    3
 208820000    3
 208830000    6
 208840000    4
 208850000    4
 208860000    4
 208870000    3
 208880000    3
 208890000    5
 208900000    3
 208910000    4
 208920000    4
 208930000    5
 208940000    4
 208950000    2
 208960000    8
 208970000   12
 208980000   10
 208990000   11
 209000000    2
 209010000    2
 209020000    5
 209030000    5
 209040000    5
 209050000    5
 209060000    5
 209070000    3
 209080000    4
 209090000    4
 209100000    3
 209110000    4
 209120000    4
 209130000    3
 209140000    3
 209150000    7
 209160000    5
 209170000    3
 209180000    4
 209190000    4
 209200000    3
 209210000    4
 209220000    4
 209230000    6
 209240000    5
 209250000    4
 209260000    5
 209270000    3
 209280000    3
 209290000    4
 209300000    4
 209310000    5
 209320000    4
 209330000    4
 209340000    5
 209350000    2
 209360000   16
 209370000   10
 209380000    6
 209390000    5
 209400000   18
 209410000   19
 209420000   17
 209430000   11
 209440000    5
 209450000    5
 209460000    5
 209470000    5
 209480000   16
 209490000    5
 209500000    3
 209510000    3
 209520000    5
 209530000    3
 209540000    3
 209550000    3
 209560000    2
 209570000    4
 209580000    3
 209590000    2
 209600000    4
 209610000    4
 209620000    5
 209630000    3
 209640000    3
 209650000    3
 209660000    3
 209670000    3
 209680000    4
 209690000    4
 209700000    6
 209710000    4
 209720000    5
 209730000    7
 209740000    4
 209750000    3
 209760000    2
 209770000    4
 209780000    2
 209790000    4
 209800000    4
 209810000    3
 209820000    5
 209830000    4
 209840000    5
 209850000    5
 209860000    4
 209870000    2
 209880000    3
 209890000    3
 209900000    3
 209910000    4
 209920000    4
 209930000    4
 209940000    3
 209950000    4
 209960000    3
 209970000    2
 209980000    5
 209990000    3
 210000000    3
 210010000    3
 210020000    3
 210030000    3
 210040000    5
 210050000    5
 210060000    5
 210070000    5
 210080000    4
 210090000    3
 210100000    4
 210110000    4
 210120000    5
 210130000    7
 210140000    4
 210150000    7
 210160000    3
 210170000    3
 210180000    5
 210190000    5
 210200000    5
 210210000    5
 210220000    5
 210230000    5
 210240000    5
 210250000    4
 210260000   18
 210270000    4
 210280000    4
 210290000    5
 210300000   12
 210310000    6
 210320000    5
 210330000    3
 210340000    3
 210350000    2
 210360000    5
 210370000    4
 210380000    3
 210390000    4
 210400000    5
 210410000    3
 210420000    4
 210430000    5
 210440000    4
 210450000    5
 210460000    4
 210470000    4
 210480000    2
 210490000    3
 210500000    6
 210510000    8
 210520000    3
 210530000    4
 210540000    4
 210550000    3
 210560000    3
 210570000    3
 210580000    4
 210590000    4
 210600000    3
 210610000    4
 210620000    3
 210630000    2
 210640000    2
 210650000    4
 210660000    4
 210670000    4
 210680000    5
 210690000    3
 210700000    4
 210710000    4
 210720000    6
 210730000   12
 210740000    6
 210750000    4
 210760000    7
 210770000    4
 210780000    3
 210790000    4
 210800000    5
 210810000    4
 210820000    5
 210830000    5
 210840000    4
 210850000    9
 210860000    5
 210870000    5
 210880000    3
 210890000    5
 210900000    3
 210910000    3
 210920000    2
 210930000    3
 210940000    2
 210950000    4
 210960000    4
 210970000    4
 210980000    7
 210990000    9
 211000000    7
 211010000    5
 211020000    4
 211030000    4
 211040000    6
 211050000    7
 211060000    4
 211070000    6
 211080000    4
 211090000    5
 211100000    6
 211110000    5
 211120000    4
 211130000    3
 211140000   12
 211150000    6
 211160000   12
 211170000    2
 211180000    4
 211190000    5
 211200000    5
 211210000    6
 211220000    7
 211230000    7
 211240000    5
 211250000    5
 211260000    5
 211270000    4
 211280000    3
 211290000    5
 211300000    5
 211310000    5
 211320000    5
 211330000    4
 211340000    5
 211350000    4
 211360000    4
 211370000    3
 211380000    3
 211390000    4
 211400000    4
 211410000    4
 211420000    4
 211430000    2
 211440000    3
 211450000    5
 211460000    4
 211470000    4
 211480000    4
 211490000    8
 211500000    6
 211510000    5
 211520000    5
 211530000    5
 211540000    6
 211550000    4
 211560000    5
 211570000    5
 211580000    5
 211590000    5
 211600000    5
 211610000    8
 211620000    3
 211630000    4
 211640000    2
 211650000    5
 211660000    7
 211670000    4
 211680000    5
 211690000    8
 211700000    4
 211710000    3
 211720000    5
 211730000    6
 211740000    5
 211750000    5
 211760000    3
 211770000    3
 211780000    3
 211790000    3
 211800000    3
 211810000    4
 211820000    4
 211830000    4
 211840000    3
 211850000    5
 211860000    4
 211870000    5
 211880000    3
 211890000    5
 211900000    4
 211910000    5
 211920000    4
 211930000    2
 211940000    5
 211950000    4
 211960000    3
 211970000    5
 211980000    4
 211990000    4
 212000000    3
 212010000    3
 212020000    3
 212030000    4
 212040000    3
 212050000    3
 212060000    3
 212070000    3
 212080000    3
 212090000    3
 212100000    2
 212110000    2
 212120000    4
 212130000    4
 212140000    4
 212150000   17
 212160000   22
 212170000   22
 212180000   19
 212190000   19
 212200000   21
 212210000   18
 212220000   21
 212230000   19
 212240000   17
 212250000   16
 212260000   22
 212270000   22
 212280000   19
 212290000   26
 212300000   21
 212310000   18
 212320000   19
 212330000   23
 212340000   21
 212350000   23
 212360000   21
 212370000   23
 212380000   21
 212390000   26
 212400000   23
 212410000   21
 212420000    8
 212430000    4
 212440000    5
 212450000    7
 212460000    5
 212470000    7
 212480000    5
 212490000    4
 212500000    4
 212510000    6
 212520000    5
 212530000    4
 212540000    3
 212550000    3
 212560000    2
 212570000    4
 212580000    9
 212590000    2
 212600000    5
 212610000    4
 212620000    4
 212630000    4
 212640000    5
 212650000    2
 212660000    3
 212670000    5
 212680000    4
 212690000    4
 212700000    5
 212710000    5
 212720000    4
 212730000    3
 212740000    2
 212750000    4
 212760000    2
 212770000    3
 212780000    3
 212790000    4
 212800000    3
 212810000    4
 212820000    2
 212830000    4
 212840000    3
 212850000    3
 212860000    3
 212870000    6
 212880000    5
 212890000    5
 212900000    4
 212910000    4
 212920000    3
 212930000    3
 212940000    4
 212950000    5
 212960000    5
 212970000    2
 212980000    3
 212990000    3
 213000000    3
 213010000    3
 213020000    3
 213030000    4
 213040000    3
 213050000    4
 213060000    3
 213070000    4
 213080000    3
 213090000    3
 213100000    4
 213110000   14
 213120000    9
 213130000    4
 213140000    2
 213150000    3
 213160000    5
 213170000    3
 213180000    2
 213190000    4
 213200000    4
 213210000    4
 213220000    3
 213230000    3
 213240000    4
 213250000    3
 213260000    3
 213270000    2
 213280000    4
 213290000    2
 213300000    3
 213310000    2
 213320000    2
 213330000    2
 213340000    3
 213350000    2
 213360000    4
 213370000    3
 213380000    4
 213390000    4
 213400000    3
 213410000    4
 213420000    6
 213430000    3
 213440000    3
 213450000    4
 213460000    4
 213470000    3
 213480000    5
 213490000    4
 213500000    5
 213510000    4
 213520000    5
 213530000    5
 213540000   10
 213550000    3
 213560000    4
 213570000    5
 213580000    4
 213590000    3
 213600000    8
 213610000    5
 213620000    5
 213630000    5
 213640000    5
 213650000    5
 213660000    7
 213670000   14
 213680000   20
 213690000   18
 213700000   21
 213710000   18
 213720000   20
 213730000   22
 213740000   21
 213750000   21
 213760000   23
 213770000   16
 213780000   17
 213790000   21
 213800000   18
 213810000    7
 213820000    7
 213830000    4
 213840000    4
 213850000    3
 213860000    3
 213870000    2
 213880000    4
 213890000    4
 213900000    3
 213910000    3
 213920000    3
 213930000    3
 213940000    3
 213950000    4
 213960000    3
 213970000    4
 213980000    7
 213990000    7
 214000000    4
 214010000    3
 214020000    4
 214030000    2
 214040000    3
 214050000    5
 214060000    3
 214070000    3
 214080000    4
 214090000    3
 214100000    3
 214110000    3
 214120000    6
 214130000    3
 214140000    3
 214150000    5
 214160000    5
 214170000    5
 214180000    5
 214190000    5
 214200000    4
 214210000    5
 214220000    5
 214230000    3
 214240000    3
 214250000    3
 214260000    7
 214270000   15
 214280000   14
 214290000   19
 214300000   14
 214310000    4
 214320000    3
 214330000    4
 214340000    4
 214350000    4
 214360000    4
 214370000    4
 214380000    5
 214390000    5
 214400000    4
 214410000    4
 214420000    4
 214430000    5
 214440000   16
 214450000   12
 214460000   13
 214470000    5
 214480000    5
 214490000    3
 214500000    3
 214510000    2
 214520000    3
 214530000    2
 214540000    5
 214550000    5
 214560000    5
 214570000    5
 214580000    3
 214590000    3
 214600000    5
 214610000    5
 214620000    3
 214630000    4
 214640000    4
 214650000    5
 214660000    4
 214670000    4
 214680000    5
 214690000    4
 214700000    2
 214710000    3
 214720000    4
 214730000    2
 214740000    3
 214750000    4
 214760000    2
 214770000    3
 214780000    3
 214790000    3
 214800000    5
 214810000    4
 214820000    4
 214830000    4
 214840000    5
 214850000    8
 214860000    4
 214870000    5
 214880000    4
 214890000    5
 214900000    6
 214910000    5
 214920000    6
 214930000    7
 214940000    5
 214950000    3
 214960000    4
 214970000    4
 214980000    4
 214990000    8
 215000000    4
 215010000   21
 215020000   17
 215030000   21
 215040000   22
 215050000    6
 215060000   10
 215070000    5
 215080000    5
 215090000    7
 215100000    4
 215110000    5
 215120000    5
 215130000    6
 215140000    4
 215150000    5
 215160000    4
 215170000    5
 215180000    5
 215190000    7
 215200000    5
 215210000   21
 215220000   19
 215230000   18
 215240000   18
 215250000   17
 215260000    9
 215270000   10
 215280000   19
 215290000   16
 215300000   19
 215310000   18
 215320000   19
 215330000   15
 215340000   21
 215350000   22
 215360000   24
 215370000   23
 215380000   22
 215390000   24
 215400000   19
 215410000   23
 215420000   22
 215430000   23
 215440000   23
 215450000   19
 215460000   24
 215470000   18
 215480000   21
 215490000   19
 215500000   24
 215510000   23
 215520000   23
 215530000   19
 215540000   22
 215550000   23
 215560000   22
 215570000   20
 215580000   23
 215590000   22
 215600000   19
 215610000   23
 215620000   26
 215630000   22
 215640000   21
 215650000    5
 215660000    5
 215670000   21
 215680000   12
 215690000    4
 215700000    4
 215710000    5
 215720000   16
 215730000   13
 215740000   21
 215750000   21
 215760000   25
 215770000   16
 215780000   19
 215790000   16
 215800000   22
 215810000   22
 215820000   24
 215830000   19
 215840000   22
 215850000   22
 215860000   10
 215870000   18
 215880000    4
 215890000    3
 215900000    9
 215910000    4
 215920000    4
 215930000    3
 215940000    3
 215950000    3
 215960000    8
 215970000   10
 215980000   15
 215990000    5
 216000000    5
 216010000    4
 216020000    4
 216030000    5
 216040000    4
 216050000    6
 216060000    6
 216070000    7
 216080000    4
 216090000    5
 216100000    3
 216110000    7
 216120000    5
 216130000    2
 216140000    7
 216150000   14
 216160000   21
 216170000   23
 216180000   23
 216190000   19
 216200000   23
 216210000   21
 216220000   22
 216230000   25
 216240000   18
 216250000   24
 216260000   25
 216270000   22
 216280000   26
 216290000   23
 216300000   25
 216310000   22
 216320000   26
 216330000   21
 216340000   22
 216350000   26
 216360000   22
 216370000   22
 216380000   24
 216390000   25
 216400000   26
 216410000   22
 216420000   21
 216430000   22
 216440000   22
 216450000   22
 216460000   22
 216470000   22
 216480000   21
 216490000   22
 216500000   23
 216510000   18
 216520000   13
 216530000   20
 216540000   19
 216550000   19
 216560000   19
 216570000   13
 216580000   24
 216590000   18
 216600000   18
 216610000   11
 216620000    5
 216630000    7
 216640000    4
 216650000    3
 216660000    4
 216670000    3
 216680000    4
 216690000    5
 216700000    4
 216710000    4
 216720000    4
 216730000    4
 216740000    5
 216750000    4
 216760000    4
 216770000    4
 216780000   13
 216790000   10
 216800000   11
 216810000    4
 216820000   14
 216830000    9
 216840000   13
 216850000   18
 216860000   23
 216870000   15
 216880000   20
 216890000   13
 216900000   19
 216910000   19
 216920000   22
 216930000   13
 216940000   24
 216950000   24
 216960000   23
 216970000   19
 216980000   23
 216990000   22
 217000000   18
 217010000   17
 217020000   19
 217030000   21
 217040000   16
 217050000   17
 217060000   17
 217070000    5
 217080000    5
 217090000    4
 217100000    4
 217110000    7
 217120000    5
 217130000   12
 217140000   13
 217150000    9
 217160000   22
 217170000    5
 217180000    8
 217190000    5
 217200000    5
 217210000    5
 217220000    7
 217230000    8
 217240000    4
 217250000    5
 217260000    2
 217270000    5
 217280000   10
 217290000    5
 217300000    5
 217310000    5
 217320000    5
 217330000    4
 217340000    5
 217350000    4
 217360000    4
 217370000    3
 217380000    4
 217390000    3
 217400000    3
 217410000    3
 217420000    4
 217430000    3
 217440000    7
 217450000   19
 217460000   22
 217470000   22
 217480000   14
 217490000   21
 217500000   16
 217510000   19
 217520000   10
 217530000   20
 217540000   15
 217550000   15
 217560000   21
 217570000   17
 217580000   21
 217590000    5
 217600000   19
 217610000   19
 217620000   18
 217630000   14
 217640000   17
 217650000   20
 217660000   15
 217670000   16
 217680000   17
 217690000   15
 217700000   18
 217710000   17
 217720000    8
 217730000   16
 217740000   18
 217750000   19
 217760000    9
 217770000    5
 217780000    3
 217790000    9
 217800000    3
 217810000    2
 217820000    4
 217830000    4
 217840000    5
 217850000    7
 217860000    4
 217870000    4
 217880000    5
 217890000    4
 217900000    6
 217910000    5
 217920000    2
 217930000    4
 217940000    4
 217950000    5
 217960000   12
 217970000    2
 217980000    4
 217990000    5
 218000000    5
 218010000    3
 218020000    4
 218030000    5
 218040000    3
 218050000   10
 218060000    5
 218070000    3
 218080000    4
 218090000    4
 218100000    3
 218110000    4
 218120000    3
 218130000    3
 218140000    5
 218150000    3
 218160000    3
 218170000    5
 218180000    4
 218190000    4
 218200000    4
 218210000    2
 218220000    4
 218230000    2
 218240000    4
 218250000    2
 218260000    5
 218270000    4
 218280000    3
 218290000    4
 218300000    3
 218310000    4
 218320000    3
 218330000    4
 218340000    4
 218350000    3
 218360000    4
 218370000    6
 218380000    5
 218390000    6
 218400000    6
 218410000    6
 218420000    4
 218430000    3
 218440000    5
 218450000    5
 218460000    6
 218470000    6
 218480000    6
 218490000    3
 218500000    4
 218510000    4
 218520000    5
 218530000    5
 218540000    3
 218550000    5
 218560000    3
 218570000    5
 218580000    3
 218590000    4
 218600000    3
 218610000    4
 218620000    5
 218630000    5
 218640000    9
 218650000   10
 218660000    3
 218670000    3
 218680000    4
 218690000    4
 218700000    4
 218710000    3
 218720000    5
 218730000    5
 218740000    4
 218750000    4
 218760000    5
 218770000    4
 218780000    3
 218790000    4
 218800000    5
 218810000    4
 218820000    5
 218830000    5
 218840000    4
 218850000    4
 218860000    3
 218870000    4
 218880000    4
 218890000    4
 218900000    4
 218910000    5
 218920000    3
 218930000    3
 218940000    4
 218950000    8
 218960000    5
 218970000    5
 218980000    5
 218990000    5
 219000000    4
 219010000    3
 219020000    3
 219030000    3
 219040000    3
 219050000    2
 219060000    3
 219070000    2
 219080000   16
 219090000   11
 219100000   18
 219110000   19
 219120000   20
 219130000   15
 219140000   16
 219150000    3
 219160000    5
 219170000    3
 219180000    4
 219190000    3
 219200000    5
 219210000    4
 219220000    4
 219230000    5
 219240000    5
 219250000    5
 219260000    4
 219270000    4
 219280000    3
 219290000    6
 219300000    3
 219310000    5
 219320000    5
 219330000    7
 219340000    5
 219350000    4
 219360000    4
 219370000    4
 219380000    7
 219390000    7
 219400000   19
 219410000    9
 219420000   20
 219430000   16
 219440000   20
 219450000   25
 219460000   26
 219470000   25
 219480000   21
 219490000   18
 219500000   24
 219510000   15
 219520000   21
 219530000   19
 219540000   21
 219550000   19
 219560000   16
 219570000   22
 219580000   19
 219590000   22
 219600000   23
 219610000   23
 219620000   22
 219630000   26
 219640000   26
 219650000   24
 219660000   27
 219670000   21
 219680000    8
 219690000    3
 219700000    5
 219710000    2
 219720000    5
 219730000    4
 219740000    3
 219750000    3
 219760000    4
 219770000    4
 219780000    3
 219790000    4
 219800000    3
 219810000    4
 219820000    4
 219830000    5
 219840000    4
 219850000    2
 219860000    7
 219870000   10
 219880000   21
 219890000   21
 219900000   18
 219910000   19
 219920000   21
 219930000   23
 219940000   25
 219950000   21
 219960000   20
 219970000   18
 219980000   18
 219990000   22
 220000000   20
 220000000   20
 220010000   19
 220020000   19
 220030000   20
 220040000   19
 220050000   11
 220060000    4
 220070000    5
 220080000    4
 220090000    4
 220100000    4
 220110000    5
 220120000    4
 220130000    4
 220140000    4
 220150000    5
 220160000    5
 220170000    4
 220180000    6
 220190000    5
 220200000    7
 220210000    5
 220220000    4
 220230000    5
 220240000    7
 220250000    5
 220260000    6
 220270000    7
 220280000    7
 220290000    5
 220300000    5
 220310000    5
 220320000    4
 220330000    5
 220340000    4
 220350000    3
 220360000    4
 220370000    4
 220380000    5
 220390000    4
 220400000    3
 220410000    9
 220420000    8
 220430000    4
 220440000    7
 220450000    5
 220460000    4
 220470000    7
 220480000    7
 220490000    5
 220500000   15
 220510000    5
 220520000    5
 220530000    4
 220540000    7
 220550000    4
 220560000    4
 220570000    4
 220580000    3
 220590000    3
 220600000    3
 220610000    4
 220620000    7
 220630000    4
 220640000    3
 220650000    3
 220660000    6
 220670000    6
 220680000    4
 220690000    5
 220700000    5
 220710000    4
 220720000    4
 220730000    3
 220740000    3
 220750000    5
 220760000    4
 220770000    3
 220780000    5
 220790000    5
 220800000    6
 220810000    5
 220820000    5
 220830000    5
 220840000    3
 220850000    4
 220860000    5
 220870000    7
 220880000    7
 220890000    5
 220900000    5
 220910000    8
 220920000    4
 220930000    5
 220940000    2
 220950000    3
 220960000    5
 220970000    3
 220980000    3
 220990000    5
 221000000    4
 221010000    4
 221020000    5
 221030000    5
 221040000    4
 221050000    4
 221060000    4
 221070000    3
 221080000    4
 221090000    3
 221100000    5
 221110000    3
 221120000    3
 221130000    4
 221140000    5
 221150000    5
 221160000    4
 221170000    3
 221180000    5
 221190000    3
 221200000    3
 221210000    3
 221220000    4
 221230000    4
 221240000    5
 221250000    5
 221260000    5
 221270000    5
 221280000    7
 221290000    4
 221300000    7
 221310000    3
 221320000    3
 221330000    3
 221340000    4
 221350000    3
 221360000    6
 221370000    3
 221380000    4
 221390000    3
 221400000    5
 221410000    7
 221420000    6
 221430000    4
 221440000    7
 221450000    7
 221460000    5
 221470000    3
 221480000    5
 221490000    5
 221500000    5
 221510000    4
 221520000    3
 221530000    8
 221540000    3
 221550000    5
 221560000    5
 221570000    3
 221580000    5
 221590000    4
 221600000    7
 221610000    9
 221620000    7
 221630000    4
 221640000   14
 221650000   12
 221660000    4
 221670000    5
 221680000    4
 221690000    5
 221700000    5
 221710000    7
 221720000    5
 221730000    4
 221740000    5
 221750000    4
 221760000    5
 221770000    5
 221780000    9
 221790000    5
 221800000    4
 221810000    3
 221820000    3
 221830000    2
 221840000    5
 221850000    4
 221860000    5
 221870000    4
 221880000    3
 221890000    5
 221900000    5
 221910000    3
 221920000    8
 221930000    5
 221940000    5
 221950000    9
 221960000   19
 221970000    7
 221980000    5
 221990000    5
 222000000    4
 222010000    4
 222020000    4
 222030000    5
 222040000    3
 222050000    3
 222060000    3
 222070000    3
 222080000    3
 222090000    2
 222100000    4
 222110000    5
 222120000    4
 222130000    5
 222140000    5
 222150000    6
 222160000   12
 222170000    7
 222180000    5
 222190000    4
 222200000    5
 222210000    5
 222220000    4
 222230000    6
 222240000    3
 222250000    4
 222260000    6
 222270000    5
 222280000    4
 222290000    4
 222300000    5
 222310000    4
 222320000    4
 222330000    4
 222340000    7
 222350000   17
 222360000   16
 222370000   19
 222380000   16
 222390000   19
 222400000   26
 222410000   24
 222420000   23
 222430000   21
 222440000   24
 222450000   24
 222460000   24
 222470000   20
 222480000   13
 222490000   19
 222500000   27
 222510000   26
 222520000   24
 222530000   19
 222540000   16
 222550000   16
 222560000   18
 222570000   17
 222580000   19
 222590000   21
 222600000   11
 222610000   16
 222620000   21
 222630000    8
 222640000    3
 222650000    3
 222660000    3
 222670000    3
 222680000    4
 222690000    4
 222700000    4
 222710000    4
 222720000    4
 222730000    5
 222740000    4
 222750000    5
 222760000    7
 222770000    4
 222780000    4
 222790000    3
 222800000    3
 222810000    4
 222820000    3
 222830000    5
 222840000    4
 222850000    5
 222860000    5
 222870000    5
 222880000    5
 222890000    3
 222900000    4
 222910000    3
 222920000    3
 222930000    2
 222940000    3
 222950000    4
 222960000    3
 222970000    4
 222980000    4
 222990000    3
 223000000    5
 223010000    2
 223020000    2
 223030000    3
 223040000    4
 223050000    3
 223060000    3
 223070000    3
 223080000    3
 223090000    4
 223100000   10
 223110000    4
 223120000    4
 223130000    3
 223140000    5
 223150000    5
 223160000    3
 223170000    2
 223180000    3
 223190000    2
 223200000    3
 223210000    5
 223220000    3
 223230000    3
 223240000    5
 223250000    4
 223260000    3
 223270000    4
 223280000    4
 223290000    3
 223300000    4
 223310000    3
 223320000    2
 223330000    3
 223340000    3
 223350000    2
 223360000    5
 223370000   15
 223380000   14
 223390000   21
 223400000   15
 223410000   19
 223420000   19
 223430000   25
 223440000   22
 223450000   22
 223460000   21
 223470000   23
 223480000   19
 223490000   15
 223500000   20
 223510000   15
 223520000   19
 223530000   19
 223540000    4
 223550000    7
 223560000    4
 223570000    4
 223580000    3
 223590000    5
 223600000    4
 223610000    5
 223620000    5
 223630000   11
 223640000    7
 223650000    6
 223660000    7
 223670000   17
 223680000   22
 223690000   19
 223700000   22
 223710000   21
 223720000   25
 223730000   26
 223740000   21
 223750000   20
 223760000   19
 223770000   20
 223780000   19
 223790000   23
 223800000   19
 223810000   19
 223820000   22
 223830000   20
 223840000   21
 223850000   19
 223860000   19
 223870000   22
 223880000   22
 223890000   23
 223900000   26
 223910000   21
 223920000   24
 223930000   24
 223940000   22
 223950000   24
 223960000   22
 223970000   11
 223980000    5
 223990000    5
 224000000    5
 224010000    4
 224020000    3
 224030000    3
 224040000    4
 224050000    3
 224060000    4
 224070000    4
 224080000    3
 224090000    4
 224100000    4
 224110000    3
 224120000    3
 224130000    4
 224140000    4
 224150000    3
 224160000    2
 224170000    3
 224180000    4
 224190000    4
 224200000    5
 224210000    5
 224220000    3
 224230000    4
 224240000    4
 224250000    5
 224260000    4
 224270000    6
 224280000    3
 224290000    4
 224300000    4
 224310000    4
 224320000   13
 224330000    3
 224340000    4
 224350000    3
 224360000    4
 224370000    3
 224380000    4
 224390000    4
 224400000    3
 224410000    4
 224420000    7
 224430000    4
 224440000    7
 224450000    4
 224460000    3
 224470000    3
 224480000    2
 224490000    5
 224500000    4
 224510000    4
 224520000    4
 224530000    3
 224540000    3
 224550000    3
 224560000    6
 224570000    4
 224580000    3
 224590000    2
 224600000    3
 224610000    4
 224620000    3
 224630000    8
 224640000    5
 224650000    4
 224660000    4
 224670000    2
 224680000    3
 224690000    3
 224700000    4
 224710000    3
 224720000    3
 224730000    5
 224740000    5
 224750000    4
 224760000    5
 224770000    5
 224780000    5
 224790000    3
 224800000    4
 224810000    2
 224820000    5
 224830000    3
 224840000    4
 224850000    3
 224860000    3
 224870000    5
 224880000    6
 224890000    2
 224900000    3
 224910000    5
 224920000    7
 224930000    5
 224940000   15
 224950000   18
 224960000   22
 224970000    9
 224980000   14
 224990000   19
 225000000   19
 225010000   22
 225020000   18
 225030000   15
 225040000   18
 225050000   17
 225060000   24
 225070000   23
 225080000   18
 225090000   24
 225100000   20
 225110000   14
 225120000   16
 225130000    9
 225140000   19
 225150000   10
 225160000    7
 225170000    6
 225180000    7
 225190000    3
 225200000    5
 225210000    4
 225220000    7
 225230000    8
 225240000    4
 225250000    7
 225260000   15
 225270000   19
 225280000   26
 225290000   22
 225300000   19
 225310000   23
 225320000   21
 225330000   19
 225340000   21
 225350000   25
 225360000   23
 225370000   22
 225380000   21
 225390000   22
 225400000   24
 225410000   22
 225420000   20
 225430000   18
 225440000   18
 225450000   19
 225460000   19
 225470000   19
 225480000   23
 225490000   24
 225500000   23
 225510000   25
 225520000   19
 225530000   16
 225540000   20
 225550000   21
 225560000   20
 225570000   22
 225580000   20
 225590000   21
 225600000   21
 225610000   24
 225620000   22
 225630000   24
 225640000   22
 225650000   21
 225660000    9
 225670000    7
 225680000    7
 225690000   12
 225700000    8
 225710000    7
 225720000    7
 225730000    8
 225740000    7
 225750000    6
 225760000    4
 225770000    6
 225780000    5
 225790000    4
 225800000    4
 225810000    5
 225820000    5
 225830000    5
 225840000    5
 225850000    5
 225860000   19
 225870000    4
 225880000    7
 225890000    5
 225900000    7
 225910000    4
 225920000    3
 225930000    7
 225940000    4
 225950000    5
 225960000    4
 225970000    3
 225980000    4
 225990000    3
 226000000    7
 226010000    6
 226020000    5
 226030000    4
 226040000    4
 226050000    4
 226060000    4
 226070000    4
 226080000    5
 226090000    4
 226100000    5
 226110000    4
 226120000    3
 226130000    5
 226140000    5
 226150000    5
 226160000    5
 226170000    5
 226180000    4
 226190000    4
 226200000    4
 226210000    5
 226220000    4
 226230000    3
 226240000    3
 226250000    4
 226260000    4
 226270000    5
 226280000    4
 226290000    3
 226300000    5
 226310000    3
 226320000    4
 226330000    4
 226340000    5
 226350000    7
 226360000    5
 226370000    5
 226380000    3
 226390000    4
 226400000    3
 226410000    4
 226420000    5
 226430000    6
 226440000    4
 226450000    4
 226460000    5
 226470000    3
 226480000    6
 226490000    5
 226500000   13
 226510000    8
 226520000    5
 226530000    7
 226540000   16
 226550000   19
 226560000   13
 226570000    3
 226580000    5
 226590000    6
 226600000    5
 226610000    5
 226620000    5
 226630000    8
 226640000    7
 226650000    7
 226660000    9
 226670000    8
 226680000    5
 226690000    7
 226700000   19
 226710000    9
 226720000    5
 226730000    5
 226740000    5
 226750000    4
 226760000    7
 226770000    9
 226780000   12
 226790000    9
 226800000    8
 226810000    7
 226820000    7
 226830000    5
 226840000    7
 226850000    5
 226860000    5
 226870000    5
 226880000    6
 226890000    4
 226900000    2
 226910000    5
 226920000    5
 226930000    4
 226940000    4
 226950000    4
 226960000    3
 226970000    4
 226980000    4
 226990000    3
 227000000    4
 227010000    4
 227020000    3
 227030000    3
 227040000    3
 227050000    4
 227060000    5
 227070000    4
 227080000    7
 227090000   13
 227100000    7
 227110000    5
 227120000    5
 227130000    4
 227140000    4
 227150000    4
 227160000    4
 227170000    4
 227180000    5
 227190000    5
 227200000    6
 227210000   10
 227220000   18
 227230000   24
 227240000   26
 227250000   26
 227260000   26
 227270000   23
 227280000   24
 227290000   23
 227300000   26
 227310000   23
 227320000   21
 227330000   20
 227340000   15
 227350000   21
 227360000   19
 227370000   24
 227380000   26
 227390000   21
 227400000   22
 227410000   21
 227420000   22
 227430000   18
 227440000   19
 227450000   16
 227460000   21
 227470000   21
 227480000   26
 227490000   22
 227500000   23
 227510000   25
 227520000   18
 227530000   20
 227540000   24
 227550000   22
 227560000   21
 227570000   22
 227580000   19
 227590000   17
 227600000   14
 227610000   18
 227620000   19
 227630000   20
 227640000   22
 227650000   23
 227660000   23
 227670000   22
 227680000   25
 227690000   21
 227700000   23
 227710000   21
 227720000   22
 227730000   23
 227740000   23
 227750000   22
 227760000   19
 227770000   23
 227780000   22
 227790000   26
 227800000   17
 227810000   26
 227820000   16
 227830000   21
 227840000   23
 227850000   24
 227860000   26
 227870000   26
 227880000   23
 227890000   23
 227900000   26
 227910000   27
 227920000   24
 227930000   26
 227940000   22
 227950000   24
 227960000   21
 227970000   26
 227980000   24
 227990000   26
 228000000   24
 228010000   27
 228020000   22
 228030000   23
 228040000   20
 228050000   21
 228060000   23
 228070000   19
 228080000   23
 228090000   23
 228100000   21
 228110000   22
 228120000   21
 228130000   26
 228140000   26
 228150000   21
 228160000   26
 228170000   26
 228180000   25
 228190000   25
 228200000   25
 228210000   27
 228220000   26
 228230000   24
 228240000   23
 228250000   25
 228260000   26
 228270000   26
 228280000   26
 228290000   26
 228300000   26
 228310000   26
 228320000   21
 228330000   19
 228340000   17
 228350000   24
 228360000   19
 228370000   19
 228380000   19
 228390000   20
 228400000   18
 228410000   22
 228420000   25
 228430000   16
 228440000   20
 228450000   21
 228460000   22
 228470000   21
 228480000   19
 228490000   19
 228500000    7
 228510000    5
 228520000    6
 228530000   11
 228540000    5
 228550000    5
 228560000    4
 228570000    8
 228580000    6
 228590000    5
 228600000    3
 228610000    7
 228620000    5
 228630000    5
 228640000    5
 228650000    5
 228660000    7
 228670000    9
 228680000    5
 228690000    7
 228700000    5
 228710000    4
 228720000    7
 228730000    6
 228740000    5
 228750000    8
 228760000    4
 228770000    7
 228780000    5
 228790000    5
 228800000    5
 228810000    5
 228820000   11
 228830000   21
 228840000   17
 228850000   21
 228860000   13
 228870000   15
 228880000   16
 228890000   13
 228900000    3
 228910000    2
 228920000    3
 228930000   12
 228940000    3
 228950000    3
 228960000    5
 228970000    5
 228980000    4
 228990000    4
 229000000    4
 229010000    2
 229020000    4
 229030000    7
 229040000    7
 229050000    7
 229060000    9
 229070000    5
 229080000    5
 229090000    7
 229100000    5
 229110000    6
 229120000   11
 229130000    5
 229140000    4
 229150000    5
 229160000    7
 229170000    5
 229180000   13
 229190000   14
 229200000    6
 229210000    5
 229220000    5
 229230000    4
 229240000   19
 229250000   19
 229260000    5
 229270000   11
 229280000    7
 229290000    5
 229300000    7
 229310000    5
 229320000    3
 229330000    3
 229340000    4
 229350000    3
 229360000    4
 229370000    5
 229380000    9
 229390000   11
 229400000    8
 229410000    6
 229420000    5
 229430000    5
 229440000    7
 229450000    7
 229460000    5
 229470000    5
 229480000    7
 229490000    7
 229500000    5
 229510000    4
 229520000    5
 229530000    4
 229540000    5
 229550000    4
 229560000    4
 229570000    4
 229580000    4
 229590000    3
 229600000    4
 229610000    4
 229620000    4
 229630000    3
 229640000    2
 229650000    4
 229660000    5
 229670000    6
 229680000    5
 229690000    4
 229700000    3
 229710000    4
 229720000    4
 229730000    5
 229740000   10
 229750000    5
 229760000    3
 229770000    4
 229780000    4
 229790000    5
 229800000    5
 229810000    4
 229820000    2
 229830000    4
 229840000    4
 229850000    5
 229860000    7
 229870000    4
 229880000    4
 229890000    5
 229900000    4
 229910000    7
 229920000    4
 229930000    4
 229940000    4
 229950000   12
 229960000    5
 229970000    5
 229980000    7
 229990000    4
 230000000    2
 230010000    3
 230020000    4
 230030000    5
 230040000    4
 230050000    4
 230060000    7
 230070000    4
 230080000    3
 230090000    5
 230100000    5
 230110000    5
 230120000    5
 230130000    6
 230140000    5
 230150000    4
 230160000    6
 230170000    2
 230180000    4
 230190000    3
 230200000    4
 230210000    5
 230220000    7
 230230000    5
 230240000    4
 230250000    2
 230260000    4
 230270000    4
 230280000    4
 230290000    4
 230300000    3
 230310000    3
 230320000    3
 230330000    3
 230340000    4
 230350000    4
 230360000    5
 230370000    5
 230380000    4
 230390000    5
 230400000    4
 230410000    4
 230420000    3
 230430000    3
 230440000    3
 230450000    4
 230460000    4
 230470000    3
 230480000    4
 230490000   16
 230500000    2
 230510000    6
 230520000    4
 230530000    4
 230540000    4
 230550000    3
 230560000    2
 230570000    4
 230580000    4
 230590000    3
 230600000    3
 230610000    3
 230620000    3
 230630000    3
 230640000    2
 230650000    5
 230660000    4
 230670000    2
 230680000    5
 230690000    5
 230700000    5
 230710000    5
 230720000    4
 230730000    6
 230740000   14
 230750000    5
 230760000    7
 230770000    7
 230780000    9
 230790000    5
 230800000    5
 230810000    5
 230820000    5
 230830000    4
 230840000    3
 230850000    4
 230860000    3
 230870000    3
 230880000    3
 230890000    3
 230900000    4
 230910000    3
 230920000    3
 230930000    2
 230940000    2
 230950000    2
 230960000    3
 230970000    2
 230980000    3
 230990000    3
 231000000    3
 231010000    4
 231020000    2
 231030000    3
 231040000    3
 231050000    3
 231060000    3
 231070000    3
 231080000    4
 231090000    3
 231100000    5
 231110000    5
 231120000    3
 231130000    5
 231140000    5
 231150000    7
 231160000    5
 231170000    5
 231180000    5
 231190000    7
 231200000    7
 231210000   10
 231220000    5
 231230000    5
 231240000    5
 231250000    4
 231260000    6
 231270000    3
 231280000    3
 231290000    3
 231300000    4
 231310000    4
 231320000    5
 231330000    4
 231340000    3
 231350000    5
 231360000   19
 231370000   10
 231380000    5
 231390000    5
 231400000    9
 231410000    5
 231420000    5
 231430000    5
 231440000    6
 231450000    6
 231460000   22
 231470000   14
 231480000   15
 231490000    6
 231500000   10
 231510000   26
 231520000   22
 231530000   19
 231540000   23
 231550000   21
 231560000   21
 231570000   24
 231580000   24
 231590000   22
 231600000   23
 231610000   22
 231620000   25
 231630000   20
 231640000   24
 231650000   22
 231660000   25
 231670000   19
 231680000   15
 231690000   21
 231700000   22
 231710000   23
 231720000   23
 231730000   24
 231740000   21
 231750000   24
 231760000   17
 231770000   23
 231780000   19
 231790000    6
 231800000   21
 231810000   22
 231820000   15
 231830000   22
 231840000   21
 231850000   23
 231860000   23
 231870000   20
 231880000   23
 231890000   19
 231900000   17
 231910000   22
 231920000   23
 231930000   20
 231940000   21
 231950000   23
 231960000   21
 231970000   22
 231980000   18
 231990000    4
 232000000   18
 232010000   21
 232020000   22
 232030000   13
 232040000   21
 232050000   16
 232060000   14
 232070000   23
 232080000   21
 232090000   22
 232100000   20
 232110000   21
 232120000   21
 232130000   21
 232140000   24
 232150000   21
 232160000   23
 232170000   22
 232180000   22
 232190000   19
 232200000   19
 232210000   14
 232220000   14
 232230000   19
 232240000   19
 232250000   21
 232260000   18
 232270000   19
 232280000   18
 232290000   19
 232300000   24
 232310000   20
 232320000   18
 232330000    7
 232340000    5
 232350000    4
 232360000    3
 232370000    3
 232380000    4
 232390000    5
 232400000    4
 232410000    6
 232420000   10
 232430000    5
 232440000    7
 232450000    5
 232460000    7
 232470000    4
 232480000    7
 232490000    5
 232500000    5
 232510000    6
 232520000    5
 232530000    9
 232540000    5
 232550000    5
 232560000    5
 232570000    8
 232580000    7
 232590000    5
 232600000    3
 232610000    5
 232620000   18
 232630000   24
 232640000    7
 232650000    5
 232660000    4
 232670000    3
 232680000    3
 232690000    3
 232700000    4
 232710000    2
 232720000    3
 232730000    4
 232740000    3
 232750000    4
 232760000    4
 232770000    4
 232780000    5
 232790000    5
 232800000   15
 232810000    4
 232820000   17
 232830000   11
 232840000    5
 232850000   18
 232860000   20
 232870000   23
 232880000    6
 232890000    4
 232900000   16
 232910000    6
 232920000    7
 232930000   22
 232940000   20
 232950000   17
 232960000   15
 232970000   23
 232980000   19
 232990000   22
 233000000   21
 233010000   22
 233020000   22
 233030000   22
 233040000   13
 233050000   19
 233060000   16
 233070000   17
 233080000   15
 233090000   19
 233100000    8
 233110000    8
 233120000    5
 233130000    6
 233140000    3
 233150000    4
 233160000    3
 233170000    3
 233180000    4
 233190000    4
 233200000    7
 233210000    4
 233220000    5
 233230000    4
 233240000    4
 233250000    4
 233260000    3
 233270000    7
 233280000    6
 233290000    3
 233300000    3
 233310000    3
 233320000    8
 233330000    2
 233340000    3
 233350000    4
 233360000    4
 233370000    4
 233380000    5
 233390000    4
 233400000    4
 233410000   22
 233420000    6
 233430000   13
 233440000    4
 233450000    4
 233460000    5
 233470000    7
 233480000    4
 233490000    7
 233500000    5
 233510000   21
 233520000   14
 233530000   12
 233540000    5
 233550000    5
 233560000    6
 233570000    9
 233580000    8
 233590000    5
 233600000    6
 233610000    6
 233620000    5
 233630000    5
 233640000    8
 233650000    2
 233660000    3
 233670000    2
 233680000    3
 233690000    5
 233700000    4
 233710000    4
 233720000    3
 233730000    5
 233740000    5
 233750000    5
 233760000    7
 233770000    5
 233780000    4
 233790000    5
 233800000    2
 233810000    3
 233820000    5
 233830000    9
 233840000    4
 233850000    4
 233860000    5
 233870000    4
 233880000    3
 233890000   19
 233900000   18
 233910000   12
 233920000    4
 233930000    4
 233940000    2
 233950000    2
 233960000    3
 233970000    3
 233980000    3
 233990000    4
 234000000   16
 234010000   11
 234020000   12
 234030000    3
 234040000    5
 234050000    6
 234060000    9
 234070000    4
 234080000    8
 234090000    5
 234100000    5
 234110000    5
 234120000    7
 234130000    3
 234140000    6
 234150000    9
 234160000    5
 234170000    4
 234180000    5
 234190000    4
 234200000    5
 234210000    6
 234220000    5
 234230000    4
 234240000    5
 234250000    3
 234260000    4
 234270000    5
 234280000    3
 234290000    3
 234300000    4
 234310000    4
 234320000    7
 234330000    5
 234340000    3
 234350000    4
 234360000    5
 234370000    3
 234380000    5
 234390000    7
 234400000    6
 234410000    4
 234420000   19
 234430000   18
 234440000   18
 234450000   22
 234460000   14
 234470000    5
 234480000    5
 234490000    4
 234500000    3
 234510000    5
 234520000    4
 234530000    4
 234540000    4
 234550000    5
 234560000    2
 234570000    3
 234580000    6
 234590000    6
 234600000    7
 234610000    7
 234620000    5
 234630000    5
 234640000    5
 234650000    6
 234660000    5
 234670000    5
 234680000    4
 234690000    5
 234700000    3
 234710000    6
 234720000    6
 234730000    4
 234740000    4
 234750000    3
 234760000    4
 234770000    3
 234780000    4
 234790000   12
 234800000   14
 234810000   11
 234820000   13
 234830000   13
 234840000   15
 234850000   13
 234860000    4
 234870000   21
 234880000   23
 234890000   19
 234900000   21
 234910000   21
 234920000   20
 234930000   17
 234940000   21
 234950000   15
 234960000   20
 234970000   18
 234980000   19
 234990000   19
 235000000    6
 235010000   16
 235020000   22
 235030000   20
 235040000   21
 235050000   22
 235060000   19
 235070000   13
 235080000    4
 235090000    7
 235100000    4
 235110000   13
 235120000   22
 235130000   21
 235140000   22
 235150000   22
 235160000   19
 235170000    6
 235180000   16
 235190000   18
 235200000    9
 235210000    4
 235220000    4
 235230000    5
 235240000    4
 235250000    4
 235260000    4
 235270000    5
 235280000    5
 235290000    3
 235300000    9
 235310000    3
 235320000    4
 235330000    7
 235340000    4
 235350000    6
 235360000    5
 235370000    9
 235380000   11
 235390000   21
 235400000   17
 235410000   14
 235420000    5
 235430000   15
 235440000   23
 235450000   21
 235460000    6
 235470000    7
 235480000    7
 235490000    5
 235500000    4
 235510000    4
 235520000    9
 235530000   25
 235540000   13
 235550000   12
 235560000   21
 235570000   14
 235580000   19
 235590000   19
 235600000   17
 235610000    5
 235620000    4
 235630000   22
 235640000   21
 235650000   19
 235660000    7
 235670000    8
 235680000   22
 235690000   14
 235700000   22
 235710000   26
 235720000   25
 235730000   23
 235740000   24
 235750000   24
 235760000   21
 235770000   21
 235780000   20
 235790000   19
 235800000   19
 235810000   19
 235820000   22
 235830000   22
 235840000   19
 235850000   22
 235860000   22
 235870000   21
 235880000   18
 235890000   22
 235900000    7
 235910000    7
 235920000    7
 235930000    8
 235940000    7
 235950000    5
 235960000    5
 235970000    4
 235980000    5
 235990000   16
 236000000   26
 236010000   25
 236020000   26
 236030000   27
 236040000   26
 236050000   24
 236060000   22
 236070000   22
 236080000   20
 236090000   22
 236100000   21
 236110000   22
 236120000   20
 236130000   21
 236140000   19
 236150000   26
 236160000   26
 236170000   19
 236180000   22
 236190000   21
 236200000   21
 236210000   24
 236220000   21
 236230000   23
 236240000   24
 236250000   22
 236260000   21
 236270000   23
 236280000   21
 236290000   23
 236300000   24
 236310000   26
 236320000   20
 236330000   22
 236340000   26
 236350000   21
 236360000   22
 236370000   26
 236380000   23
 236390000   21
 236400000   24
 236410000   16
 236420000    7
 236430000    5
 236440000    5
 236450000    7
 236460000    5
 236470000   11
 236480000   21
 236490000    9
 236500000   14
 236510000   20
 236520000    9
 236530000   11
 236540000   19
 236550000   19
 236560000   22
 236570000   21
 236580000   22
 236590000   24
 236600000   19
 236610000   23
 236620000   24
 236630000   25
 236640000   21
 236650000   21
 236660000   22
 236670000   24
 236680000   25
 236690000   21
 236700000   21
 236710000   21
 236720000   25
 236730000   21
 236740000   21
 236750000   23
 236760000   23
 236770000   25
 236780000   22
 236790000   24
 236800000   22
 236810000   22
 236820000   22
 236830000   23
 236840000   18
 236850000   26
 236860000   26
 236870000   21
 236880000   19
 236890000   23
 236900000   22
 236910000   26
 236920000   19
 236930000   23
 236940000   27
 236950000   26
 236960000   27
 236970000   27
 236980000   23
 236990000   28
 237000000   20
 237010000   26
 237020000   26
 237030000   25
 237040000   26
 237050000   27
 237060000   26
 237070000   26
 237080000   25
 237090000   22
 237100000   26
 237110000   23
 237120000   20
 237130000   21
 237140000   21
 237150000   22
 237160000   19
 237170000   23
 237180000   21
 237190000   19
 237200000   21
 237210000   15
 237220000   12
 237230000    4
 237240000    5
 237250000    7
 237260000    4
 237270000    7
 237280000    6
 237290000    8
 237300000    5
 237310000    5
 237320000    2
 237330000    3
 237340000   19
 237350000   13
 237360000    4
 237370000    5
 237380000    4
 237390000    4
 237400000   20
 237410000   19
 237420000    6
 237430000    5
 237440000    3
 237450000    5
 237460000   12
 237470000   12
 237480000    4
 237490000    4
 237500000   12
 237510000    7
 237520000   20
 237530000   17
 237540000   22
 237550000   22
 237560000   20
 237570000   20
 237580000   13
 237590000    5
 237600000    7
 237610000    5
 237620000   15
 237630000    5
 237640000    7
 237650000    6
 237660000    7
 237670000    7
 237680000    7
 237690000    7
 237700000   11
 237710000    9
 237720000    4
 237730000    5
 237740000    7
 237750000    5
 237760000    4
 237770000    3
 237780000    3
 237790000    3
 237800000    4
 237810000    3
 237820000    4
 237830000    3
 237840000    4
 237850000    4
 237860000    7
 237870000    2
 237880000    7
 237890000    7
 237900000    4
 237910000    5
 237920000    5
 237930000    5
 237940000    4
 237950000    7
 237960000    3
 237970000    4
 237980000    3
 237990000    3
 238000000    4
 238010000    4
 238020000    5
 238030000    3
 238040000    3
 238050000    5
 238060000    3
 238070000    4
 238080000    4
 238090000    5
 238100000    3
 238110000    3
 238120000    5
 238130000    6
 238140000    5
 238150000    3
 238160000    4
 238170000    5
 238180000    4
 238190000    4
 238200000    5
 238210000    5
 238220000    5
 238230000    4
 238240000    3
 238250000    5
 238260000    5
 238270000    3
 238280000    4
 238290000    7
 238300000    7
 238310000    5
 238320000    5
 238330000    4
 238340000    5
 238350000    4
 238360000    5
 238370000    5
 238380000    7
 238390000    6
 238400000    5
 238410000    8
 238420000    5
 238430000    4
 238440000    6
 238450000    6
 238460000    6
 238470000    5
 238480000    2
 238490000   12
 238500000    5
 238510000    4
 238520000   10
 238530000    3
 238540000    5
 238550000    5
 238560000    5
 238570000    3
 238580000    4
 238590000    2
 238600000    3
 238610000    4
 238620000    4
 238630000    4
 238640000    4
 238650000    4
 238660000    5
 238670000    5
 238680000    5
 238690000    7
 238700000    7
 238710000    5
 238720000    7
 238730000    5
 238740000    4
 238750000    6
 238760000    4
 238770000    5
 238780000    4
 238790000    4
 238800000    5
 238810000    4
 238820000    7
 238830000    7
 238840000    7
 238850000    6
 238860000    7
 238870000    7
 238880000    5
 238890000    5
 238900000    4
 238910000    5
 238920000    4
 238930000    5
 238940000    4
 238950000    3
 238960000    5
 238970000    4
 238980000    4
 238990000    4
 239000000    5
 239010000    4
 239020000    5
 239030000    5
 239040000    4
 239050000    4
 239060000    4
 239070000    3
 239080000    3
 239090000    5
 239100000    3
 239110000    4
 239120000    4
 239130000    5
 239140000    4
 239150000    4
 239160000    3
 239170000    4
 239180000    5
 239190000    3
 239200000    2
 239210000    4
 239220000    3
 239230000    4
 239240000    5
 239250000    5
 239260000    5
 239270000    5
 239280000    4
 239290000    9
 239300000    6
 239310000    3
 239320000    7
 239330000    6
 239340000    4
 239350000    2
 239360000    3
 239370000    3
 239380000    4
 239390000    4
 239400000    7
 239410000    4
 239420000    5
 239430000    6
 239440000    3
 239450000    4
 239460000    4
 239470000    3
 239480000    3
 239490000    3
 239500000    5
 239510000    3
 239520000    7
 239530000    4
 239540000    5
 239550000    4
 239560000    5
 239570000    2
 239580000    5
 239590000    3
 239600000    4
 239610000    4
 239620000    3
 239630000    3
 239640000    5
 239650000    3
 239660000    5
 239670000   14
 239680000   15
 239690000   22
 239700000   15
 239710000   21
 239720000   23
 239730000   20
 239740000   23
 239750000   23
 239760000   24
 239770000   26
 239780000   24
 239790000   26
 239800000   25
 239810000   28
 239820000   25
 239830000   27
 239840000   26
 239850000   24
 239860000   27
 239870000   23
 239880000   22
 239890000   24
 239900000   26
 239910000   25
 239920000   27
 239930000   27
 239940000   24
 239950000   26
 239960000   26
 239970000   26
 239980000   25
 239990000   21
 240000000   26
 240000000   26
 240010000   25
 240020000   22
 240030000   21
 240040000   22
 240050000   21
 240060000   21
 240070000   12
 240080000   19
 240090000   19
 240100000   25
 240110000   26
 240120000   21
 240130000   19
 240140000   25
 240150000   23
 240160000   25
 240170000   27
 240180000   25
 240190000   26
 240200000   21
 240210000   27
 240220000   27
 240230000   27
 240240000   25
 240250000   27
 240260000   27
 240270000   26
 240280000   24
 240290000   26
 240300000   21
 240310000   22
 240320000   24
 240330000   26
 240340000   27
 240350000   25
 240360000   24
 240370000   26
 240380000   23
 240390000   24
 240400000   24
 240410000   26
 240420000   24
 240430000   26
 240440000   24
 240450000   23
 240460000   26
 240470000   25
 240480000   23
 240490000   22
 240500000   26
 240510000   23
 240520000   19
 240530000   23
 240540000   23
 240550000   24
 240560000   23
 240570000   23
 240580000   25
 240590000   19
 240600000   24
 240610000   26
 240620000   21
 240630000   24
 240640000   23
 240650000   23
 240660000   23
 240670000   26
 240680000   26
 240690000   22
 240700000   20
 240710000   25
 240720000   23
 240730000   26
 240740000   22
 240750000   19
 240760000   19
 240770000   22
 240780000   19
 240790000   19
 240800000   20
 240810000   16
 240820000   19
 240830000   22
 240840000   22
 240850000   24
 240860000   24
 240870000   24
 240880000   24
 240890000   19
 240900000   24
 240910000   21
 240920000   21
 240930000   25
 240940000   19
 240950000   21
 240960000   21
 240970000   22
 240980000   24
 240990000   26
 241000000   21
 241010000   19
 241020000   17
 241030000   25
 241040000   23
 241050000   18
 241060000   19
 241070000   21
 241080000   21
 241090000   19
 241100000   14
 241110000   24
 241120000   27
 241130000   22
 241140000   24
 241150000   25
 241160000   22
 241170000   26
 241180000   27
 241190000   23
 241200000   21
 241210000   22
 241220000   26
 241230000   25
 241240000   22
 241250000   25
 241260000   24
 241270000   26
 241280000   24
 241290000    9
 241300000   19
 241310000   19
 241320000   20
 241330000   22
 241340000   25
 241350000   27
 241360000   24
 241370000   22
 241380000   24
 241390000   24
 241400000   25
 241410000   27
 241420000   26
 241430000   26
 241440000   26
 241450000   25
 241460000   26
 241470000   22
 241480000   24
 241490000   20
 241500000   21
 241510000   26
 241520000   24
 241530000   23
 241540000   22
 241550000   26
 241560000    8
 241570000    4
 241580000    4
 241590000    5
 241600000    5
 241610000    5
 241620000    5
 241630000   17
 241640000   19
 241650000   20
 241660000   17
 241670000   12
 241680000   17
 241690000    7
 241700000    4
 241710000    5
 241720000    4
 241730000    5
 241740000    4
 241750000    5
 241760000    5
 241770000    9
 241780000    5
 241790000    5
 241800000    7
 241810000    5
 241820000   11
 241830000    5
 241840000    5
 241850000    5
 241860000    5
 241870000    7
 241880000    7
 241890000    5
 241900000    5
 241910000    8
 241920000    7
 241930000    7
 241940000    5
 241950000    5
 241960000    5
 241970000    8
 241980000    9
 241990000    5
 242000000    6
 242010000    4
 242020000    5
 242030000    4
 242040000    7
 242050000    7
 242060000    5
 242070000    7
 242080000   14
 242090000    5
 242100000   16
 242110000    5
 242120000    4
 242130000    5
 242140000    7
 242150000    5
 242160000    5
 242170000    4
 242180000    5
 242190000    5
 242200000    5
 242210000    3
 242220000    5
 242230000    4
 242240000    3
 242250000    4
 242260000    5
 242270000    4
 242280000    4
 242290000    3
 242300000    4
 242310000    7
 242320000    4
 242330000    8
 242340000   17
 242350000   19
 242360000   19
 242370000   19
 242380000   18
 242390000   18
 242400000   15
 242410000   19
 242420000   18
 242430000   13
 242440000   18
 242450000   18
 242460000   19
 242470000   22
 242480000   25
 242490000   14
 242500000   23
 242510000   20
 242520000   19
 242530000    4
 242540000    4
 242550000    3
 242560000    4
 242570000    4
 242580000    3
 242590000    4
 242600000    8
 242610000    5
 242620000    4
 242630000    4
 242640000   14
 242650000   19
 242660000   24
 242670000   16
 242680000   18
 242690000   21
 242700000   22
 242710000   22
 242720000   21
 242730000   19
 242740000   25
 242750000   25
 242760000   22
 242770000   26
 242780000   24
 242790000   22
 242800000   21
 242810000   24
 242820000   21
 242830000   22
 242840000   23
 242850000   24
 242860000   26
 242870000   22
 242880000   27
 242890000   21
 242900000   26
 242910000   25
 242920000   26
 242930000   23
 242940000   26
 242950000   21
 242960000   21
 242970000   21
 242980000   27
 242990000   26
 243000000   22
 243010000   26
 243020000   21
 243030000   21
 243040000   19
 243050000   22
 243060000   23
 243070000   17
 243080000   24
 243090000   25
 243100000   27
 243110000   27
 243120000   27
 243130000   26
 243140000   26
 243150000   25
 243160000   21
 243170000   26
 243180000   24
 243190000   25
 243200000   26
 243210000   24
 243220000   19
 243230000   19
 243240000   16
 243250000   24
 243260000   27
 243270000   25
 243280000   25
 243290000   25
 243300000   25
 243310000   19
 243320000   18
 243330000   19
 243340000   23
 243350000   23
 243360000   21
 243370000   24
 243380000   23
 243390000   24
 243400000   22
 243410000   23
 243420000   26
 243430000   27
 243440000   24
 243450000   24
 243460000   24
 243470000   27
 243480000   24
 243490000   26
 243500000   22
 243510000   22
 243520000   24
 243530000   22
 243540000   25
 243550000   18
 243560000   23
 243570000   22
 243580000   26
 243590000   24
 243600000   26
 243610000   27
 243620000   35
 243630000   35
 243640000   26
 243650000   26
 243660000   28
 243670000   26
 243680000   27
 243690000   27
 243700000   27
 243710000   27
 243720000   26
 243730000   27
 243740000   23
 243750000   24
 243760000   26
 243770000   24
 243780000   21
 243790000   23
 243800000   22
 243810000   19
 243820000   24
 243830000   22
 243840000   23
 243850000   23
 243860000   23
 243870000   21
 243880000   23
 243890000   23
 243900000   22
 243910000   26
 243920000   27
 243930000   27
 243940000   26
 243950000   25
 243960000   22
 243970000   23
 243980000   26
 243990000   26
 244000000   24
 244010000   26
 244020000   24
 244030000   22
 244040000   22
 244050000   21
 244060000   22
 244070000   19
 244080000   21
 244090000   16
 244100000   24
 244110000   24
 244120000   19
 244130000   19
 244140000   23
 244150000   23
 244160000   26
 244170000   23
 244180000   22
 244190000   21
 244200000   25
 244210000   24
 244220000   22
 244230000   18
 244240000   18
 244250000   18
 244260000   16
 244270000    6
 244280000    5
 244290000    3
 244300000    5
 244310000    4
 244320000    4
 244330000    3
 244340000    4
 244350000    7
 244360000    3
 244370000    4
 244380000    5
 244390000    5
 244400000    5
 244410000    5
 244420000    4
 244430000    3
 244440000    5
 244450000    4
 244460000    4
 244470000    3
 244480000    3
 244490000    6
 244500000    5
 244510000    4
 244520000    6
 244530000    5
 244540000    4
 244550000    5
 244560000    3
 244570000    3
 244580000    3
 244590000    4
 244600000    4
 244610000    3
 244620000    4
 244630000    7
 244640000    4
 244650000    4
 244660000    4
 244670000    4
 244680000    2
 244690000    3
 244700000    7
 244710000    4
 244720000    4
 244730000    3
 244740000    4
 244750000    5
 244760000    5
 244770000    7
 244780000    3
 244790000    4
 244800000    4
 244810000    5
 244820000    5
 244830000    5
 244840000    3
 244850000    4
 244860000    3
 244870000    4
 244880000    5
 244890000    6
 244900000    5
 244910000   11
 244920000    4
 244930000    5
 244940000    4
 244950000    7
 244960000    5
 244970000    3
 244980000    3
 244990000    3
 245000000    5
 245010000    3
 245020000    4
 245030000    3
 245040000    6
 245050000    3
 245060000    2
 245070000    4
 245080000    4
 245090000    5
 245100000    7
 245110000    6
 245120000    5
 245130000    3
 245140000    4
 245150000    5
 245160000    4
 245170000    5
 245180000    4
 245190000    5
 245200000    5
 245210000    6
 245220000    4
 245230000    5
 245240000    7
 245250000    6
 245260000    7
 245270000    5
 245280000    5
 245290000    4
 245300000    7
 245310000    4
 245320000    5
 245330000    5
 245340000    4
 245350000   11
 245360000   22
 245370000   22
 245380000   21
 245390000   18
 245400000   17
 245410000    6
 245420000    4
 245430000    4
 245440000    3
 245450000    5
 245460000    3
 245470000    2
 245480000    3
 245490000    4
 245500000    3
 245510000    3
 245520000    3
 245530000    7
 245540000    4
 245550000    3
 245560000    3
 245570000    3
 245580000    4
 245590000   12
 245600000    4
 245610000    4
 245620000    4
 245630000    4
 245640000   16
 245650000   10
 245660000   16
 245670000   16
 245680000   20
 245690000   18
 245700000   19
 245710000   18
 245720000   22
 245730000   21
 245740000   19
 245750000   17
 245760000   19
 245770000    6
 245780000    4
 245790000    4
 245800000    5
 245810000    4
 245820000    3
 245830000    7
 245840000    7
 245850000    6
 245860000    3
 245870000   16
 245880000    3
 245890000    5
 245900000    6
 245910000   10
 245920000    8
 245930000    7
 245940000   12
 245950000   10
 245960000    5
 245970000    7
 245980000    7
 245990000    5
 246000000   21
 246010000   21
 246020000   18
 246030000   21
 246040000   22
 246050000   21
 246060000   22
 246070000   23
 246080000   22
 246090000   22
 246100000   23
 246110000   25
 246120000   21
 246130000   21
 246140000   18
 246150000   21
 246160000   21
 246170000   24
 246180000   20
 246190000   22
 246200000   24
 246210000   22
 246220000   17
 246230000   21
 246240000   17
 246250000    4
 246260000    5
 246270000    6
 246280000    7
 246290000    7
 246300000    6
 246310000    4
 246320000    4
 246330000    4
 246340000    4
 246350000    4
 246360000    4
 246370000    2
 246380000    4
 246390000    3
 246400000    5
 246410000   13
 246420000    4
 246430000    4
 246440000    6
 246450000    9
 246460000    6
 246470000    9
 246480000    5
 246490000    5
 246500000   14
 246510000   19
 246520000    5
 246530000    6
 246540000    6
 246550000   23
 246560000    8
 246570000   19
 246580000   19
 246590000   21
 246600000   16
 246610000   19
 246620000   19
 246630000   22
 246640000   19
 246650000   15
 246660000   14
 246670000   19
 246680000    8
 246690000   19
 246700000    3
 246710000   17
 246720000    4
 246730000    5
 246740000   11
 246750000    5
 246760000    5
 246770000    4
 246780000    7
 246790000    3
 246800000   14
 246810000    4
 246820000   21
 246830000   22
 246840000   21
 246850000   14
 246860000   17
 246870000   19
 246880000   19
 246890000   18
 246900000    9
 246910000    4
 246920000    5
 246930000    5
 246940000    5
 246950000    5
 246960000    7
 246970000    7
 246980000    4
 246990000   19
 247000000    9
 247010000   18
 247020000   19
 247030000   26
 247040000   23
 247050000   26
 247060000   23
 247070000   24
 247080000   26
 247090000   27
 247100000   27
 247110000   26
 247120000   21
 247130000   23
 247140000   22
 247150000   25
 247160000   24
 247170000   24
 247180000   21
 247190000   22
 247200000   23
 247210000   20
 247220000   21
 247230000   24
 247240000   23
 247250000   26
 247260000   25
 247270000   20
 247280000   24
 247290000   23
 247300000   18
 247310000   24
 247320000   21
 247330000   18
 247340000   25
 247350000   19
 247360000    4
 247370000    3
 247380000    5
 247390000    4
 247400000    5
 247410000    5
 247420000    4
 247430000    4
 247440000    4
 247450000    4
 247460000    3
 247470000    4
 247480000    5
 247490000    3
 247500000    6
 247510000    5
 247520000    7
 247530000    5
 247540000    3
 247550000    5
 247560000    7
 247570000    5
 247580000    4
 247590000    4
 247600000    8
 247610000    7
 247620000    5
 247630000    8
 247640000    6
 247650000    4
 247660000    5
 247670000   26
 247680000   21
 247690000   26
 247700000   21
 247710000   25
 247720000   25
 247730000   20
 247740000   22
 247750000   18
 247760000   23
 247770000   22
 247780000   27
 247790000   22
 247800000   26
 247810000   25
 247820000   23
 247830000   23
 247840000   19
 247850000   21
 247860000   12
 247870000    6
 247880000    5
 247890000    4
 247900000   15
 247910000   13
 247920000    9
 247930000    4
 247940000    4
 247950000    9
 247960000    5
 247970000    4
 247980000    4
 247990000    5
 248000000    3
 248010000    4
 248020000    5
 248030000    5
 248040000    4
 248050000    4
 248060000    8
 248070000    5
 248080000    5
 248090000    7
 248100000    7
 248110000    5
 248120000    7
 248130000    5
 248140000    5
 248150000    7
 248160000    7
 248170000   12
 248180000    7
 248190000    4
 248200000    6
 248210000    5
 248220000   17
 248230000   16
 248240000    5
 248250000    3
 248260000    3
 248270000    4
 248280000    4
 248290000    4
 248300000    5
 248310000    5
 248320000    4
 248330000   11
 248340000    5
 248350000    5
 248360000    5
 248370000    5
 248380000    3
 248390000   11
 248400000    7
 248410000   21
 248420000   20
 248430000   18
 248440000   24
 248450000   25
 248460000   19
 248470000   21
 248480000   19
 248490000   23
 248500000   21
 248510000   18
 248520000   15
 248530000   23
 248540000   18
 248550000   20
 248560000   26
 248570000   22
 248580000   18
 248590000   19
 248600000   19
 248610000   16
 248620000   21
 248630000   23
 248640000   22
 248650000   21
 248660000   21
 248670000   20
 248680000   22
 248690000   14
 248700000    7
 248710000    6
 248720000    3
 248730000    3
 248740000   19
 248750000   10
 248760000    5
 248770000    5
 248780000    4
 248790000    4
 248800000    4
 248810000    4
 248820000    5
 248830000    7
 248840000    8
 248850000    4
 248860000    7
 248870000    5
 248880000    5
 248890000    4
 248900000   10
 248910000    3
 248920000    5
 248930000    6
 248940000    7
 248950000    5
 248960000    4
 248970000    4
 248980000    4
 248990000    5
 249000000    5
 249010000    5
 249020000    5
 249030000    4
 249040000    4
 249050000    3
 249060000    4
 249070000    9
 249080000   17
 249090000    4
 249100000    4
 249110000    8
 249120000    4
 249130000    5
 249140000    4
 249150000    5
 249160000    4
 249170000    5
 249180000    3
 249190000    5
 249200000    4
 249210000    5
 249220000    5
 249230000    4
 249240000    3
 249250000    4
 249260000    4
 249270000    5
 249280000    4
 249290000    4
 249300000    4
 249310000    5
 249320000    5
 249330000   18
 249340000   14
 249350000   15
 249360000   16
 249370000   10
 249380000    5
 249390000    5
 249400000    7
 249410000    6
 249420000    5
 249430000    6
 249440000    5
 249450000    5
 249460000    5
 249470000    7
 249480000    5
 249490000    4
 249500000    7
 249510000    5
 249520000    4
 249530000    3
 249540000    4
 249550000    5
 249560000    5
 249570000    4
 249580000    3
 249590000    3
 249600000    5
 249610000    5
 249620000    4
 249630000    4
 249640000    4
 249650000    3
 249660000    4
 249670000    4
 249680000    5
 249690000    2
 249700000    3
 249710000    3
 249720000    4
 249730000    4
 249740000    4
 249750000    7
 249760000    5
 249770000    8
[truncated: 1,205,265 more chars]
