# Supplementary material for: Directional translocation resistance of Zika xrRNA
Source: Nat Commun. 2020 Jul 27;11:3749. doi: 10.1038/s41467-020-17508-7 (PMC7385498; doi:10.1038/s41467-020-17508-7)
Supplement: Supplementary file 4 — Source Data [file 41467_2020_17508_MOESM4_ESM.zip › Source_Data_Figures/Fig2B/5'translocation-rate_r0-T300K/r_3_translocated_portion.dat]

# Trajectory file ../../zika_rna/03_translocation_by_force_ramping/TP_END1/rate1x/t95/r_3/dump_t95_Rramped.lammpstrj
# time  length_translocated_portion
         0    3
     10000    2
     20000    3
     30000    2
     40000    4
     50000   12
     60000   14
     70000   16
     80000   15
     90000   17
    100000   19
    110000   13
    120000   11
    130000    5
    140000    2
    150000    4
    160000    5
    170000    4
    180000    2
    190000    3
    200000    4
    210000    3
    220000    2
    230000    3
    240000    2
    250000    2
    260000    2
    270000    4
    280000    3
    290000    4
    300000    4
    310000    3
    320000    3
    330000    3
    340000    2
    350000    3
    360000    3
    370000    2
    380000    3
    390000    2
    400000    3
    410000    3
    420000    2
    430000    2
    440000    3
    450000    3
    460000    3
    470000    3
    480000    3
    490000    3
    500000    4
    510000    3
    520000    3
    530000    3
    540000    3
    550000    3
    560000    3
    570000    3
    580000    3
    590000    3
    600000    3
    610000    2
    620000    1
    630000    3
    640000    3
    650000    3
    660000    3
    670000    2
    680000    2
    690000    3
    700000    3
    710000    3
    720000    3
    730000    2
    740000    3
    750000    2
    760000    3
    770000    3
    780000    3
    790000    4
    800000    3
    810000    2
    820000    3
    830000    3
    840000    2
    850000    3
    860000    3
    870000    4
    880000    3
    890000    9
    900000    4
    910000    3
    920000    3
    930000    3
    940000    3
    950000    3
    960000    1
    970000    3
    980000    2
    990000    3
   1000000    3
   1010000    3
   1020000    2
   1030000    2
   1040000    3
   1050000    2
   1060000    3
   1070000    3
   1080000    2
   1090000    2
   1100000    4
   1110000    3
   1120000    3
   1130000    2
   1140000    3
   1150000    1
   1160000    2
   1170000    3
   1180000    3
   1190000    3
   1200000    2
   1210000    3
   1220000    3
   1230000    3
   1240000    3
   1250000    3
   1260000    1
   1270000    3
   1280000    3
   1290000    4
   1300000    3
   1310000    3
   1320000    2
   1330000    3
   1340000    3
   1350000    2
   1360000    3
   1370000    3
   1380000    4
   1390000    3
   1400000    3
   1410000   15
   1420000   14
   1430000    5
   1440000   16
   1450000    5
   1460000   12
   1470000   12
   1480000   11
   1490000   12
   1500000   11
   1510000   12
   1520000    3
   1530000    3
   1540000    2
   1550000    3
   1560000    3
   1570000    3
   1580000    3
   1590000    3
   1600000    3
   1610000    3
   1620000    3
   1630000    4
   1640000    3
   1650000    3
   1660000    2
   1670000    3
   1680000    7
   1690000    2
   1700000    2
   1710000    4
   1720000    3
   1730000    3
   1740000    3
   1750000    2
   1760000    3
   1770000    4
   1780000    3
   1790000    3
   1800000    3
   1810000    3
   1820000    4
   1830000    3
   1840000    2
   1850000    3
   1860000    3
   1870000    3
   1880000    3
   1890000    4
   1900000    3
   1910000    3
   1920000    4
   1930000    2
   1940000    3
   1950000    3
   1960000    3
   1970000    4
   1980000    3
   1990000    3
   2000000    2
   2010000    3
   2020000    3
   2030000    2
   2040000    2
   2050000    3
   2060000    2
   2070000    3
   2080000    3
   2090000    2
   2100000    2
   2110000    3
   2120000    2
   2130000    3
   2140000    3
   2150000    3
   2160000    3
   2170000    3
   2180000    4
   2190000    5
   2200000    2
   2210000    3
   2220000    3
   2230000    3
   2240000    3
   2250000    4
   2260000    3
   2270000    2
   2280000    2
   2290000    3
   2300000    3
   2310000    3
   2320000    3
   2330000    3
   2340000    3
   2350000    2
   2360000    2
   2370000    3
   2380000    4
   2390000    3
   2400000    3
   2410000    3
   2420000    3
   2430000    3
   2440000    3
   2450000    3
   2460000    3
   2470000    2
   2480000    3
   2490000    3
   2500000    3
   2510000    3
   2520000    2
   2530000    2
   2540000    3
   2550000    2
   2560000    3
   2570000    3
   2580000    2
   2590000    3
   2600000    3
   2610000    2
   2620000    2
   2630000    3
   2640000    3
   2650000    3
   2660000    3
   2670000    2
   2680000    4
   2690000    3
   2700000    3
   2710000    3
   2720000    3
   2730000    2
   2740000    3
   2750000    3
   2760000    2
   2770000    1
   2780000    4
   2790000    3
   2800000    4
   2810000    5
   2820000    2
   2830000    4
   2840000    5
   2850000    2
   2860000    5
   2870000    4
   2880000    2
   2890000    4
   2900000    4
   2910000    3
   2920000    4
   2930000    3
   2940000    3
   2950000    3
   2960000    4
   2970000    5
   2980000    3
   2990000    3
   3000000    2
   3010000    3
   3020000    3
   3030000    4
   3040000    3
   3050000    2
   3060000    3
   3070000    4
   3080000    2
   3090000    3
   3100000    3
   3110000    3
   3120000    2
   3130000    3
   3140000    2
   3150000    4
   3160000    3
   3170000    3
   3180000    3
   3190000    4
   3200000    2
   3210000    3
   3220000    3
   3230000    3
   3240000    2
   3250000    3
   3260000    3
   3270000    2
   3280000    3
   3290000    3
   3300000    2
   3310000    2
   3320000    3
   3330000    3
   3340000    3
   3350000    3
   3360000    2
   3370000    3
   3380000    3
   3390000    3
   3400000    4
   3410000    3
   3420000    4
   3430000    4
   3440000    3
   3450000    3
   3460000    2
   3470000    2
   3480000    2
   3490000    2
   3500000    3
   3510000    9
   3520000    2
   3530000    2
   3540000    3
   3550000    3
   3560000    3
   3570000    3
   3580000    3
   3590000    3
   3600000    3
   3610000    3
   3620000    2
   3630000    3
   3640000    3
   3650000    2
   3660000    2
   3670000    3
   3680000    3
   3690000    3
   3700000    3
   3710000    3
   3720000    2
   3730000    3
   3740000    3
   3750000    4
   3760000    3
   3770000    3
   3780000    3
   3790000    2
   3800000    4
   3810000    3
   3820000    2
   3830000    3
   3840000    3
   3850000    3
   3860000    4
   3870000    3
   3880000    3
   3890000    2
   3900000    2
   3910000    3
   3920000    3
   3930000    4
   3940000    3
   3950000    3
   3960000    3
   3970000    3
   3980000    4
   3990000    3
   4000000    3
   4010000    3
   4020000    2
   4030000    2
   4040000    3
   4050000    2
   4060000    2
   4070000    3
   4080000    3
   4090000    3
   4100000    2
   4110000    3
   4120000    4
   4130000    2
   4140000    3
   4150000    3
   4160000    3
   4170000    4
   4180000    2
   4190000    3
   4200000    3
   4210000    2
   4220000    3
   4230000    3
   4240000    2
   4250000    3
   4260000    3
   4270000    4
   4280000    4
   4290000    2
   4300000    3
   4310000    3
   4320000    3
   4330000    3
   4340000    5
   4350000    3
   4360000    4
   4370000    3
   4380000    4
   4390000    3
   4400000    2
   4410000    4
   4420000    3
   4430000    4
   4440000    3
   4450000    4
   4460000    3
   4470000    2
   4480000    3
   4490000    2
   4500000    3
   4510000    3
   4520000    3
   4530000    4
   4540000    4
   4550000    3
   4560000    3
   4570000    2
   4580000    2
   4590000    2
   4600000    3
   4610000    3
   4620000    3
   4630000    3
   4640000    3
   4650000    3
   4660000    2
   4670000    2
   4680000    4
   4690000    2
   4700000    3
   4710000    4
   4720000    4
   4730000    4
   4740000    4
   4750000    2
   4760000    4
   4770000    2
   4780000    3
   4790000    3
   4800000    4
   4810000    2
   4820000    4
   4830000    3
   4840000    3
   4850000    3
   4860000    4
   4870000    3
   4880000    5
   4890000    3
   4900000    4
   4910000    4
   4920000    4
   4930000    4
   4940000    4
   4950000    2
   4960000    2
   4970000    2
   4980000    2
   4990000    3
   5000000    3
   5010000    3
   5020000    3
   5030000    3
   5040000    2
   5050000    3
   5060000    3
   5070000    4
   5080000    3
   5090000    3
   5100000    4
   5110000    3
   5120000    3
   5130000    3
   5140000    4
   5150000    3
   5160000    3
   5170000    3
   5180000    2
   5190000    4
   5200000    3
   5210000   11
   5220000   13
   5230000   11
   5240000   13
   5250000   14
   5260000   17
   5270000   17
   5280000   19
   5290000   14
   5300000   17
   5310000   15
   5320000   15
   5330000   10
   5340000    8
   5350000   10
   5360000   15
   5370000   14
   5380000   11
   5390000    4
   5400000    3
   5410000    4
   5420000    4
   5430000    4
   5440000    4
   5450000    3
   5460000    4
   5470000    3
   5480000    3
   5490000    2
   5500000    2
   5510000    3
   5520000    4
   5530000    3
   5540000    4
   5550000    2
   5560000    3
   5570000    3
   5580000    2
   5590000    3
   5600000    3
   5610000    3
   5620000    3
   5630000    2
   5640000    3
   5650000    2
   5660000    3
   5670000    3
   5680000    3
   5690000    3
   5700000    2
   5710000    3
   5720000    3
   5730000    2
   5740000    4
   5750000    2
   5760000    5
   5770000    3
   5780000    4
   5790000    3
   5800000    3
   5810000    3
   5820000    3
   5830000    2
   5840000    3
   5850000    4
   5860000    3
   5870000    3
   5880000    2
   5890000    3
   5900000    3
   5910000    3
   5920000    3
   5930000    4
   5940000    3
   5950000    4
   5960000    6
   5970000    3
   5980000    3
   5990000    3
   6000000    3
   6010000    2
   6020000    3
   6030000    3
   6040000    3
   6050000    2
   6060000    2
   6070000    2
   6080000    3
   6090000    3
   6100000    3
   6110000    2
   6120000    4
   6130000    3
   6140000    3
   6150000    2
   6160000    3
   6170000    3
   6180000    4
   6190000    3
   6200000    3
   6210000    4
   6220000    3
   6230000    3
   6240000    4
   6250000    3
   6260000    4
   6270000    2
   6280000    4
   6290000    5
   6300000    3
   6310000    4
   6320000    3
   6330000    3
   6340000    4
   6350000    2
   6360000    3
   6370000    3
   6380000    5
   6390000    2
   6400000    3
   6410000    5
   6420000    3
   6430000    3
   6440000    3
   6450000    4
   6460000    3
   6470000    3
   6480000    3
   6490000    3
   6500000    2
   6510000    4
   6520000    3
   6530000    5
   6540000    3
   6550000    2
   6560000    3
   6570000    3
   6580000    4
   6590000    3
   6600000    2
   6610000    4
   6620000    9
   6630000    2
   6640000    3
   6650000    2
   6660000    2
   6670000    3
   6680000    3
   6690000    2
   6700000    2
   6710000    2
   6720000    3
   6730000    3
   6740000    3
   6750000    4
   6760000    2
   6770000    3
   6780000    2
   6790000    3
   6800000    2
   6810000    2
   6820000    8
   6830000    3
   6840000    3
   6850000    3
   6860000    4
   6870000    4
   6880000    3
   6890000    2
   6900000    3
   6910000    5
   6920000    4
   6930000    3
   6940000   13
   6950000    5
   6960000    3
   6970000    2
   6980000    2
   6990000    3
   7000000    2
   7010000    3
   7020000    3
   7030000    3
   7040000    2
   7050000    3
   7060000    3
   7070000    3
   7080000    4
   7090000    2
   7100000    4
   7110000    4
   7120000    3
   7130000    3
   7140000    4
   7150000    3
   7160000    2
   7170000    4
   7180000    2
   7190000    2
   7200000    3
   7210000    2
   7220000    2
   7230000    3
   7240000    2
   7250000    3
   7260000    3
   7270000    2
   7280000    3
   7290000    3
   7300000    3
   7310000    3
   7320000    2
   7330000    3
   7340000    3
   7350000    3
   7360000    3
   7370000    2
   7380000    3
   7390000    2
   7400000    3
   7410000    3
   7420000    2
   7430000    3
   7440000    3
   7450000    3
   7460000    2
   7470000    3
   7480000    3
   7490000    3
   7500000    4
   7510000    3
   7520000    2
   7530000    3
   7540000    2
   7550000    2
   7560000    3
   7570000    3
   7580000    3
   7590000    3
   7600000    3
   7610000    3
   7620000    3
   7630000    2
   7640000    2
   7650000    5
   7660000    4
   7670000    3
   7680000    3
   7690000    3
   7700000    3
   7710000    2
   7720000    4
   7730000    3
   7740000    4
   7750000    4
   7760000    5
   7770000    4
   7780000    3
   7790000    2
   7800000    3
   7810000    3
   7820000    3
   7830000    3
   7840000    3
   7850000    3
   7860000    2
   7870000    2
   7880000    3
   7890000    3
   7900000    3
   7910000    3
   7920000    3
   7930000    6
   7940000    2
   7950000    4
   7960000    2
   7970000    3
   7980000    2
   7990000    4
   8000000    3
   8010000    2
   8020000    2
   8030000    3
   8040000    5
   8050000    4
   8060000    2
   8070000    3
   8080000    3
   8090000    3
   8100000    3
   8110000    3
   8120000    2
   8130000    2
   8140000    3
   8150000    3
   8160000    3
   8170000    3
   8180000    3
   8190000    3
   8200000    3
   8210000    3
   8220000    3
   8230000    3
   8240000    2
   8250000    3
   8260000    3
   8270000    3
   8280000    3
   8290000    4
   8300000    6
   8310000    3
   8320000    3
   8330000    4
   8340000    6
   8350000    4
   8360000    3
   8370000    2
   8380000    4
   8390000    3
   8400000    3
   8410000    4
   8420000    3
   8430000    4
   8440000    4
   8450000    3
   8460000    3
   8470000    4
   8480000    2
   8490000    3
   8500000    3
   8510000    3
   8520000    2
   8530000    3
   8540000    3
   8550000    3
   8560000    3
   8570000    3
   8580000    3
   8590000    2
   8600000    4
   8610000    3
   8620000    5
   8630000    4
   8640000    4
   8650000    3
   8660000    2
   8670000    3
   8680000    4
   8690000    4
   8700000    3
   8710000    2
   8720000    2
   8730000    4
   8740000    2
   8750000    3
   8760000    2
   8770000    3
   8780000    4
   8790000    5
   8800000    4
   8810000    3
   8820000    4
   8830000    4
   8840000    4
   8850000    4
   8860000    2
   8870000    2
   8880000    2
   8890000    2
   8900000    2
   8910000    2
   8920000    3
   8930000    3
   8940000    2
   8950000    3
   8960000    2
   8970000    2
   8980000    6
   8990000    3
   9000000    3
   9010000    3
   9020000    4
   9030000    3
   9040000    3
   9050000    4
   9060000    4
   9070000    3
   9080000    3
   9090000    3
   9100000    4
   9110000    2
   9120000    5
   9130000    4
   9140000    4
   9150000    5
   9160000    5
   9170000    5
   9180000    3
   9190000    3
   9200000    3
   9210000    4
   9220000    3
   9230000    3
   9240000    3
   9250000    5
   9260000    2
   9270000    4
   9280000    4
   9290000    3
   9300000    4
   9310000    3
   9320000    4
   9330000    3
   9340000    7
   9350000    4
   9360000    4
   9370000    4
   9380000    4
   9390000    3
   9400000    4
   9410000    4
   9420000    4
   9430000    4
   9440000    4
   9450000    4
   9460000    5
   9470000    4
   9480000    3
   9490000    3
   9500000    3
   9510000    2
   9520000    4
   9530000    3
   9540000    3
   9550000    3
   9560000    3
   9570000    3
   9580000    2
   9590000    3
   9600000    3
   9610000    6
   9620000    4
   9630000    4
   9640000    2
   9650000    3
   9660000    2
   9670000    3
   9680000    2
   9690000    3
   9700000    3
   9710000    3
   9720000    3
   9730000    2
   9740000    2
   9750000    2
   9760000    2
   9770000    3
   9780000    4
   9790000    3
   9800000    2
   9810000    2
   9820000    3
   9830000    4
   9840000    3
   9850000    6
   9860000    4
   9870000    3
   9880000    3
   9890000    4
   9900000    3
   9910000    3
   9920000    3
   9930000    2
   9940000    2
   9950000    3
   9960000    3
   9970000    3
   9980000    3
   9990000    2
  10000000    3
  10010000    3
  10020000    3
  10030000    4
  10040000    4
  10050000    3
  10060000    3
  10070000    3
  10080000    3
  10090000    2
  10100000    3
  10110000    3
  10120000    2
  10130000    3
  10140000    3
  10150000    2
  10160000    3
  10170000    3
  10180000    2
  10190000    2
  10200000    3
  10210000    3
  10220000    4
  10230000    4
  10240000    3
  10250000    2
  10260000    3
  10270000    2
  10280000    3
  10290000    2
  10300000    3
  10310000    4
  10320000    3
  10330000   10
  10340000    8
  10350000    4
  10360000    2
  10370000    3
  10380000    4
  10390000    3
  10400000    2
  10410000    4
  10420000    3
  10430000    3
  10440000    4
  10450000    3
  10460000    3
  10470000    7
  10480000   13
  10490000   15
  10500000   14
  10510000   13
  10520000   14
  10530000   17
  10540000   19
  10550000   20
  10560000   21
  10570000    9
  10580000   14
  10590000    9
  10600000    3
  10610000    3
  10620000    2
  10630000    3
  10640000    3
  10650000    3
  10660000    2
  10670000    3
  10680000    3
  10690000    4
  10700000    4
  10710000    3
  10720000   13
  10730000    3
  10740000    3
  10750000    2
  10760000    4
  10770000    3
  10780000    2
  10790000    4
  10800000    2
  10810000    4
  10820000    3
  10830000    3
  10840000    3
  10850000    4
  10860000    4
  10870000    3
  10880000    3
  10890000    2
  10900000    3
  10910000    2
  10920000    3
  10930000    2
  10940000    2
  10950000    3
  10960000    4
  10970000    5
  10980000    3
  10990000    4
  11000000    3
  11010000    3
  11020000    4
  11030000    5
  11040000    4
  11050000    3
  11060000    3
  11070000    3
  11080000    4
  11090000    4
  11100000    3
  11110000    2
  11120000    4
  11130000    4
  11140000    4
  11150000    2
  11160000    3
  11170000    4
  11180000    3
  11190000    4
  11200000    4
  11210000    4
  11220000    2
  11230000    3
  11240000    9
  11250000   10
  11260000    2
  11270000    4
  11280000    4
  11290000    3
  11300000    4
  11310000    3
  11320000    3
  11330000    3
  11340000    5
  11350000    4
  11360000    3
  11370000    2
  11380000    4
  11390000    3
  11400000    2
  11410000    3
  11420000    5
  11430000    4
  11440000    2
  11450000    3
  11460000    4
  11470000    3
  11480000    3
  11490000    3
  11500000    4
  11510000    3
  11520000    3
  11530000    2
  11540000    3
  11550000    4
  11560000    4
  11570000    3
  11580000    4
  11590000    2
  11600000    5
  11610000    4
  11620000    3
  11630000    4
  11640000    3
  11650000    5
  11660000    6
  11670000    5
  11680000    5
  11690000    3
  11700000    3
  11710000    3
  11720000    4
  11730000    3
  11740000    4
  11750000    2
  11760000    2
  11770000    3
  11780000    3
  11790000    3
  11800000    3
  11810000    2
  11820000    3
  11830000    2
  11840000    3
  11850000    2
  11860000    3
  11870000    3
  11880000    3
  11890000    4
  11900000    4
  11910000    2
  11920000    3
  11930000    2
  11940000    2
  11950000    3
  11960000    4
  11970000    4
  11980000    3
  11990000    2
  12000000    3
  12010000    2
  12020000    3
  12030000    3
  12040000    4
  12050000    4
  12060000    4
  12070000    5
  12080000    3
  12090000    3
  12100000    4
  12110000    6
  12120000    3
  12130000    3
  12140000    3
  12150000    3
  12160000    3
  12170000    4
  12180000    4
  12190000    3
  12200000    5
  12210000    3
  12220000    2
  12230000    3
  12240000    3
  12250000    4
  12260000    3
  12270000    3
  12280000    4
  12290000    2
  12300000    2
  12310000    3
  12320000    3
  12330000    3
  12340000    4
  12350000    4
  12360000    4
  12370000    6
  12380000    4
  12390000    3
  12400000    3
  12410000    2
  12420000   10
  12430000    8
  12440000    3
  12450000    4
  12460000    3
  12470000    4
  12480000    3
  12490000    2
  12500000    2
  12510000    3
  12520000    3
  12530000    3
  12540000    3
  12550000    3
  12560000    3
  12570000    3
  12580000    4
  12590000    2
  12600000    2
  12610000    2
  12620000   12
  12630000    3
  12640000    6
  12650000    2
  12660000    3
  12670000    3
  12680000    3
  12690000    3
  12700000    3
  12710000    2
  12720000    3
  12730000    2
  12740000    3
  12750000    3
  12760000    3
  12770000    4
  12780000    3
  12790000    2
  12800000    2
  12810000    2
  12820000    3
  12830000    3
  12840000    3
  12850000    3
  12860000    2
  12870000    2
  12880000    3
  12890000    4
  12900000    3
  12910000    3
  12920000    4
  12930000    3
  12940000    4
  12950000    4
  12960000    3
  12970000    2
  12980000    2
  12990000    3
  13000000    4
  13010000    3
  13020000    4
  13030000    4
  13040000    2
  13050000    3
  13060000    3
  13070000    3
  13080000    4
  13090000    3
  13100000    3
  13110000    3
  13120000    3
  13130000    3
  13140000    3
  13150000    2
  13160000    4
  13170000    4
  13180000    3
  13190000    2
  13200000    3
  13210000    3
  13220000    3
  13230000    3
  13240000    5
  13250000    4
  13260000    3
  13270000    4
  13280000    2
  13290000    3
  13300000    2
  13310000    3
  13320000    2
  13330000    4
  13340000    3
  13350000    3
  13360000    3
  13370000    3
  13380000    4
  13390000    3
  13400000    3
  13410000    4
  13420000    3
  13430000    5
  13440000    2
  13450000    5
  13460000    3
  13470000    3
  13480000    4
  13490000    5
  13500000    3
  13510000    3
  13520000    3
  13530000    2
  13540000    3
  13550000    2
  13560000    3
  13570000    3
  13580000    4
  13590000    5
  13600000    4
  13610000    3
  13620000    1
  13630000    4
  13640000    2
  13650000    3
  13660000    3
  13670000    4
  13680000    2
  13690000    3
  13700000    3
  13710000    2
  13720000    4
  13730000    3
  13740000    3
  13750000    3
  13760000    3
  13770000    2
  13780000    3
  13790000    3
  13800000    3
  13810000    4
  13820000    3
  13830000    3
  13840000    2
  13850000    3
  13860000    2
  13870000    3
  13880000    3
  13890000    4
  13900000    2
  13910000    4
  13920000    3
  13930000    3
  13940000    3
  13950000    3
  13960000    4
  13970000    3
  13980000    3
  13990000    1
  14000000    4
  14010000    5
  14020000    4
  14030000    3
  14040000    5
  14050000    3
  14060000    3
  14070000    3
  14080000    3
  14090000    4
  14100000    3
  14110000    4
  14120000    4
  14130000    3
  14140000    4
  14150000    3
  14160000    3
  14170000    2
  14180000    3
  14190000    4
  14200000    5
  14210000    3
  14220000    5
  14230000    4
  14240000    2
  14250000    5
  14260000    4
  14270000    4
  14280000    3
  14290000    5
  14300000    3
  14310000    4
  14320000    2
  14330000    3
  14340000    3
  14350000    4
  14360000    4
  14370000    5
  14380000    4
  14390000    3
  14400000    3
  14410000    3
  14420000    3
  14430000    3
  14440000    3
  14450000    3
  14460000    3
  14470000    3
  14480000    3
  14490000    3
  14500000    3
  14510000    3
  14520000    3
  14530000    4
  14540000    2
  14550000    3
  14560000    3
  14570000    4
  14580000    3
  14590000    3
  14600000    3
  14610000    3
  14620000    3
  14630000    2
  14640000    3
  14650000    4
  14660000    3
  14670000    4
  14680000    5
  14690000   10
  14700000    3
  14710000    3
  14720000    4
  14730000    3
  14740000    3
  14750000    7
  14760000    5
  14770000    3
  14780000    3
  14790000    4
  14800000    3
  14810000    7
  14820000    5
  14830000    3
  14840000    3
  14850000    3
  14860000    3
  14870000    3
  14880000    3
  14890000    3
  14900000    3
  14910000    2
  14920000    2
  14930000    5
  14940000    3
  14950000    2
  14960000    2
  14970000    3
  14980000    2
  14990000    2
  15000000    2
  15010000    3
  15020000    3
  15030000    3
  15040000    3
  15050000    2
  15060000    3
  15070000    3
  15080000    3
  15090000    4
  15100000    3
  15110000    2
  15120000    3
  15130000    3
  15140000    2
  15150000    3
  15160000    3
  15170000    3
  15180000    2
  15190000    2
  15200000    3
  15210000    4
  15220000    3
  15230000    3
  15240000    3
  15250000    3
  15260000    3
  15270000    2
  15280000    3
  15290000    4
  15300000    4
  15310000    3
  15320000    4
  15330000    4
  15340000    3
  15350000    2
  15360000    4
  15370000    3
  15380000   14
  15390000    4
  15400000    2
  15410000    3
  15420000    3
  15430000    4
  15440000    3
  15450000    3
  15460000    2
  15470000    3
  15480000    2
  15490000    3
  15500000   13
  15510000   13
  15520000    6
  15530000   13
  15540000   13
  15550000   12
  15560000   13
  15570000   18
  15580000   16
  15590000   12
  15600000   11
  15610000   13
  15620000   10
  15630000    3
  15640000    4
  15650000    2
  15660000    2
  15670000    3
  15680000    2
  15690000    2
  15700000    4
  15710000    3
  15720000    3
  15730000    3
  15740000    2
  15750000    3
  15760000    5
  15770000    4
  15780000    3
  15790000    4
  15800000    3
  15810000    4
  15820000    4
  15830000    3
  15840000    3
  15850000    3
  15860000    2
  15870000    3
  15880000    4
  15890000    3
  15900000    4
  15910000    3
  15920000    3
  15930000    4
  15940000    3
  15950000    2
  15960000    3
  15970000    3
  15980000    6
  15990000    4
  16000000    3
  16010000    5
  16020000    5
  16030000    4
  16040000    4
  16050000    3
  16060000    3
  16070000    3
  16080000    4
  16090000    4
  16100000    3
  16110000    3
  16120000    3
  16130000    3
  16140000    5
  16150000    3
  16160000    3
  16170000    3
  16180000    7
  16190000    3
  16200000    4
  16210000    4
  16220000    3
  16230000    2
  16240000    4
  16250000    3
  16260000    3
  16270000    3
  16280000    3
  16290000    3
  16300000    3
  16310000    3
  16320000    2
  16330000    3
  16340000    3
  16350000    2
  16360000    3
  16370000    3
  16380000    2
  16390000    3
  16400000    3
  16410000    4
  16420000    3
  16430000    4
  16440000    5
  16450000    3
  16460000    2
  16470000    2
  16480000    3
  16490000    5
  16500000    4
  16510000    4
  16520000    5
  16530000    3
  16540000    3
  16550000    4
  16560000    3
  16570000    3
  16580000    3
  16590000    3
  16600000    3
  16610000    3
  16620000    2
  16630000    3
  16640000    3
  16650000    3
  16660000    3
  16670000    3
  16680000    2
  16690000    2
  16700000    3
  16710000    3
  16720000    3
  16730000    4
  16740000    3
  16750000    3
  16760000    3
  16770000    9
  16780000    3
  16790000    3
  16800000    4
  16810000    3
  16820000    4
  16830000    3
  16840000    3
  16850000    4
  16860000    4
  16870000    3
  16880000    4
  16890000    7
  16900000   19
  16910000   17
  16920000    6
  16930000    4
  16940000    3
  16950000    3
  16960000    3
  16970000    2
  16980000    2
  16990000    4
  17000000    3
  17010000    5
  17020000    4
  17030000    4
  17040000    4
  17050000    5
  17060000    3
  17070000    5
  17080000    4
  17090000    4
  17100000    3
  17110000    3
  17120000    3
  17130000    3
  17140000    3
  17150000    4
  17160000    2
  17170000    3
  17180000    3
  17190000    2
  17200000    3
  17210000    3
  17220000    4
  17230000    3
  17240000    3
  17250000    3
  17260000    3
  17270000    2
  17280000    2
  17290000    3
  17300000    3
  17310000    3
  17320000    3
  17330000    4
  17340000    4
  17350000    3
  17360000    4
  17370000    3
  17380000    3
  17390000    3
  17400000    4
  17410000    3
  17420000    4
  17430000    2
  17440000    2
  17450000    3
  17460000    3
  17470000    2
  17480000    2
  17490000    3
  17500000    3
  17510000    2
  17520000    3
  17530000    3
  17540000    2
  17550000    2
  17560000    3
  17570000    5
  17580000    4
  17590000    4
  17600000    4
  17610000    4
  17620000    2
  17630000    2
  17640000    3
  17650000    3
  17660000    2
  17670000    3
  17680000    3
  17690000    3
  17700000    3
  17710000    3
  17720000    4
  17730000    3
  17740000    3
  17750000    2
  17760000    3
  17770000    2
  17780000    3
  17790000    4
  17800000    3
  17810000    4
  17820000    3
  17830000    4
  17840000    4
  17850000    2
  17860000    4
  17870000    3
  17880000    3
  17890000    4
  17900000    3
  17910000    2
  17920000    3
  17930000    3
  17940000    2
  17950000    3
  17960000    2
  17970000    2
  17980000    3
  17990000    3
  18000000    3
  18010000    2
  18020000    3
  18030000    3
  18040000    2
  18050000    3
  18060000    2
  18070000    2
  18080000    3
  18090000    3
  18100000    2
  18110000    3
  18120000    3
  18130000    4
  18140000    3
  18150000    2
  18160000    3
  18170000    3
  18180000    4
  18190000    4
  18200000    5
  18210000    3
  18220000    4
  18230000    3
  18240000    5
  18250000    5
  18260000    7
  18270000    3
  18280000    3
  18290000    4
  18300000    3
  18310000    3
  18320000    4
  18330000    3
  18340000    3
  18350000    3
  18360000    2
  18370000    3
  18380000    3
  18390000    3
  18400000    4
  18410000    4
  18420000    4
  18430000    2
  18440000    3
  18450000    3
  18460000    2
  18470000    4
  18480000    2
  18490000    3
  18500000    3
  18510000    4
  18520000    4
  18530000    4
  18540000    4
  18550000    4
  18560000    3
  18570000    3
  18580000    2
  18590000    3
  18600000    2
  18610000    3
  18620000    2
  18630000    5
  18640000    3
  18650000    2
  18660000    3
  18670000    3
  18680000    4
  18690000    3
  18700000    2
  18710000    2
  18720000    3
  18730000    3
  18740000    3
  18750000    3
  18760000    3
  18770000    4
  18780000    2
  18790000    2
  18800000    4
  18810000    2
  18820000    4
  18830000    3
  18840000    4
  18850000    3
  18860000    3
  18870000    4
  18880000    3
  18890000    2
  18900000    3
  18910000    3
  18920000    2
  18930000    3
  18940000    3
  18950000   10
  18960000    2
  18970000    9
  18980000    3
  18990000    3
  19000000    3
  19010000    2
  19020000    2
  19030000    3
  19040000    3
  19050000    4
  19060000    3
  19070000    3
  19080000    4
  19090000    2
  19100000    9
  19110000   13
  19120000   11
  19130000   12
  19140000   10
  19150000   12
  19160000   12
  19170000   10
  19180000   12
  19190000   10
  19200000   11
  19210000   18
  19220000   10
  19230000   13
  19240000   18
  19250000   15
  19260000   16
  19270000   13
  19280000   17
  19290000   22
  19300000   12
  19310000    5
  19320000    3
  19330000    3
  19340000    3
  19350000    4
  19360000    4
  19370000    5
  19380000    3
  19390000    4
  19400000    2
  19410000    3
  19420000    3
  19430000    4
  19440000    4
  19450000    4
  19460000    3
  19470000    3
  19480000    3
  19490000    2
  19500000    2
  19510000    4
  19520000    3
  19530000    3
  19540000    3
  19550000    3
  19560000    3
  19570000    4
  19580000    4
  19590000    3
  19600000    2
  19610000    3
  19620000    4
  19630000    3
  19640000    3
  19650000    4
  19660000    4
  19670000    4
  19680000    3
  19690000    3
  19700000    4
  19710000    4
  19720000    2
  19730000    3
  19740000    3
  19750000    2
  19760000    4
  19770000    5
  19780000    2
  19790000    4
  19800000    4
  19810000    3
  19820000    3
  19830000    2
  19840000    4
  19850000    4
  19860000    4
  19870000    3
  19880000    3
  19890000    4
  19900000    4
  19910000    4
  19920000    3
  19930000    2
  19940000    3
  19950000    4
  19960000    3
  19970000    2
  19980000    3
  19990000    3
  20000000    4
  20000000    4
  20010000    2
  20020000    2
  20030000    3
  20040000    3
  20050000    2
  20060000    3
  20070000    2
  20080000    3
  20090000    2
  20100000    3
  20110000    3
  20120000    4
  20130000    3
  20140000    6
  20150000    3
  20160000    3
  20170000    5
  20180000    3
  20190000    3
  20200000    2
  20210000    3
  20220000    5
  20230000    8
  20240000    3
  20250000    7
  20260000    7
  20270000    5
  20280000    4
  20290000    3
  20300000    5
  20310000    3
  20320000   13
  20330000   14
  20340000   16
  20350000   17
  20360000   16
  20370000   14
  20380000   15
  20390000    4
  20400000    2
  20410000    3
  20420000    3
  20430000    3
  20440000    3
  20450000    4
  20460000    3
  20470000    3
  20480000    4
  20490000    3
  20500000    3
  20510000    2
  20520000    4
  20530000    3
  20540000   10
  20550000    5
  20560000    5
  20570000    4
  20580000    5
  20590000    5
  20600000    4
  20610000    3
  20620000   12
  20630000    6
  20640000    3
  20650000    4
  20660000    3
  20670000    5
  20680000    3
  20690000    3
  20700000    2
  20710000    2
  20720000    3
  20730000    2
  20740000    3
  20750000   15
  20760000   11
  20770000    4
  20780000    3
  20790000    2
  20800000    3
  20810000    4
  20820000    3
  20830000    2
  20840000    2
  20850000    2
  20860000    2
  20870000    3
  20880000    3
  20890000    3
  20900000    3
  20910000    3
  20920000    3
  20930000    3
  20940000    5
  20950000    2
  20960000    3
  20970000    2
  20980000    3
  20990000    2
  21000000    3
  21010000    3
  21020000    6
  21030000    3
  21040000   10
  21050000   13
  21060000   17
  21070000   15
  21080000   12
  21090000   16
  21100000   17
  21110000    3
  21120000    5
  21130000    4
  21140000    3
  21150000    2
  21160000    5
  21170000    3
  21180000   14
  21190000   15
  21200000   12
  21210000    4
  21220000    4
  21230000    3
  21240000    2
  21250000    4
  21260000    3
  21270000    5
  21280000    5
  21290000    3
  21300000    3
  21310000    3
  21320000    4
  21330000    3
  21340000    3
  21350000    3
  21360000    2
  21370000    3
  21380000    3
  21390000    3
  21400000    3
  21410000    3
  21420000    4
  21430000    3
  21440000    2
  21450000    7
  21460000    3
  21470000    4
  21480000    5
  21490000    2
  21500000    3
  21510000    2
  21520000    3
  21530000    2
  21540000    3
  21550000    4
  21560000    4
  21570000    3
  21580000    3
  21590000    4
  21600000    3
  21610000    3
  21620000    4
  21630000    4
  21640000    4
  21650000    3
  21660000    2
  21670000    2
  21680000    3
  21690000    2
  21700000    2
  21710000    3
  21720000    3
  21730000    4
  21740000    7
  21750000    2
  21760000    2
  21770000    3
  21780000    4
  21790000    2
  21800000    2
  21810000    4
  21820000    3
  21830000    3
  21840000    3
  21850000    2
  21860000    2
  21870000    3
  21880000    3
  21890000    2
  21900000    2
  21910000    2
  21920000    3
  21930000    3
  21940000    3
  21950000    3
  21960000    3
  21970000    3
  21980000    4
  21990000    4
  22000000    3
  22010000    3
  22020000    2
  22030000    3
  22040000    3
  22050000    4
  22060000   11
  22070000   12
  22080000   12
  22090000    2
  22100000    3
  22110000    5
  22120000    3
  22130000   12
  22140000    3
  22150000    3
  22160000    4
  22170000    4
  22180000    3
  22190000    4
  22200000    7
  22210000    4
  22220000    6
  22230000    2
  22240000    3
  22250000    2
  22260000    3
  22270000    3
  22280000    2
  22290000    4
  22300000    2
  22310000    3
  22320000    5
  22330000    1
  22340000    2
  22350000    3
  22360000    4
  22370000    4
  22380000    8
  22390000    5
  22400000    6
  22410000    3
  22420000    3
  22430000    3
  22440000    7
  22450000    3
  22460000    3
  22470000    3
  22480000    2
  22490000    7
  22500000    2
  22510000    2
  22520000    4
  22530000    2
  22540000    2
  22550000    5
  22560000    3
  22570000    2
  22580000    2
  22590000    3
  22600000    3
  22610000    5
  22620000    4
  22630000    3
  22640000    3
  22650000    3
  22660000    4
  22670000    4
  22680000    4
  22690000    4
  22700000    5
  22710000    3
  22720000    3
  22730000    4
  22740000    3
  22750000    5
  22760000    3
  22770000    5
  22780000    3
  22790000    3
  22800000    5
  22810000    3
  22820000    4
  22830000    3
  22840000    4
  22850000    8
  22860000    3
  22870000    2
  22880000    2
  22890000    4
  22900000    2
  22910000    3
  22920000    3
  22930000    3
  22940000    3
  22950000    3
  22960000    3
  22970000    5
  22980000    3
  22990000    3
  23000000    4
  23010000    3
  23020000    3
  23030000    3
  23040000    4
  23050000    3
  23060000    3
  23070000    4
  23080000    2
  23090000    3
  23100000    2
  23110000    3
  23120000    3
  23130000    3
  23140000    4
  23150000    4
  23160000    2
  23170000    3
  23180000    3
  23190000    8
  23200000    3
  23210000    3
  23220000    4
  23230000    4
  23240000    2
  23250000    4
  23260000    5
  23270000    4
  23280000    4
  23290000    3
  23300000    3
  23310000    3
  23320000    3
  23330000    3
  23340000    3
  23350000    2
  23360000    3
  23370000    3
  23380000    9
  23390000    2
  23400000    3
  23410000    2
  23420000    4
  23430000    4
  23440000    4
  23450000    2
  23460000    3
  23470000    4
  23480000    4
  23490000    4
  23500000    4
  23510000    4
  23520000    3
  23530000    4
  23540000    3
  23550000    2
  23560000    3
  23570000    3
  23580000    3
  23590000    1
  23600000    2
  23610000    3
  23620000    3
  23630000    3
  23640000    2
  23650000    4
  23660000    3
  23670000    4
  23680000    3
  23690000    4
  23700000    3
  23710000    2
  23720000    2
  23730000    2
  23740000    3
  23750000    2
  23760000    3
  23770000    4
  23780000    3
  23790000    2
  23800000    3
  23810000    3
  23820000    3
  23830000    3
  23840000    3
  23850000    3
  23860000    4
  23870000    3
  23880000    9
  23890000    5
  23900000    3
  23910000    3
  23920000    7
  23930000    5
  23940000    4
  23950000    4
  23960000    6
  23970000    4
  23980000    3
  23990000    4
  24000000    4
  24010000    3
  24020000    5
  24030000    3
  24040000    3
  24050000    4
  24060000    3
  24070000    3
  24080000    4
  24090000    3
  24100000    1
  24110000    3
  24120000    3
  24130000    3
  24140000    3
  24150000    4
  24160000    3
  24170000    4
  24180000    4
  24190000    3
  24200000    5
  24210000    3
  24220000    2
  24230000    2
  24240000    3
  24250000    3
  24260000    2
  24270000    3
  24280000    3
  24290000    5
  24300000    2
  24310000    2
  24320000    4
  24330000    2
  24340000    3
  24350000    4
  24360000    3
  24370000    4
  24380000    2
  24390000    2
  24400000    5
  24410000    3
  24420000    2
  24430000    3
  24440000    3
  24450000    3
  24460000    2
  24470000    2
  24480000    2
  24490000    4
  24500000    3
  24510000    2
  24520000    3
  24530000    4
  24540000    2
  24550000    2
  24560000    4
  24570000    2
  24580000    3
  24590000    3
  24600000    2
  24610000    3
  24620000    2
  24630000    3
  24640000    3
  24650000    3
  24660000    2
  24670000    3
  24680000    2
  24690000    3
  24700000    3
  24710000    2
  24720000    2
  24730000    9
  24740000    2
  24750000    3
  24760000    4
  24770000    4
  24780000    3
  24790000    3
  24800000    3
  24810000    3
  24820000    2
  24830000    3
  24840000    4
  24850000    3
  24860000    2
  24870000    3
  24880000    4
  24890000    3
  24900000    3
  24910000    3
  24920000    3
  24930000    2
  24940000    3
  24950000    3
  24960000    3
  24970000    3
  24980000    3
  24990000    3
  25000000    2
  25010000    3
  25020000    3
  25030000    3
  25040000    3
  25050000    4
  25060000    3
  25070000    2
  25080000    3
  25090000    3
  25100000    2
  25110000    2
  25120000    2
  25130000    2
  25140000    2
  25150000    2
  25160000    3
  25170000    3
  25180000    3
  25190000    3
  25200000    3
  25210000    4
  25220000    4
  25230000    4
  25240000    3
  25250000    3
  25260000    3
  25270000    4
  25280000    4
  25290000    2
  25300000    2
  25310000    3
  25320000    3
  25330000    5
  25340000    3
  25350000    4
  25360000    2
  25370000    3
  25380000    2
  25390000    3
  25400000    3
  25410000    2
  25420000    2
  25430000    3
  25440000    3
  25450000    4
  25460000    3
  25470000    2
  25480000    4
  25490000    2
  25500000    3
  25510000    2
  25520000    3
  25530000    2
  25540000    3
  25550000    3
  25560000    3
  25570000    3
  25580000    3
  25590000    7
  25600000    7
  25610000    9
  25620000   17
  25630000   13
  25640000   11
  25650000   17
  25660000    4
  25670000    8
  25680000   11
  25690000   17
  25700000   19
  25710000    9
  25720000   15
  25730000   17
  25740000   14
  25750000   16
  25760000   12
  25770000    6
  25780000   13
  25790000    5
  25800000    6
  25810000    8
  25820000   16
  25830000   13
  25840000   12
  25850000    6
  25860000    5
  25870000    3
  25880000    3
  25890000    4
  25900000    3
  25910000    3
  25920000    3
  25930000    4
  25940000    5
  25950000    3
  25960000    4
  25970000    3
  25980000    3
  25990000    4
  26000000    4
  26010000    5
  26020000    4
  26030000    3
  26040000    3
  26050000    3
  26060000    3
  26070000    4
  26080000    3
  26090000    5
  26100000    3
  26110000    4
  26120000    5
  26130000    3
  26140000    4
  26150000    3
  26160000    4
  26170000    4
  26180000    4
  26190000    3
  26200000    4
  26210000    2
  26220000    2
  26230000    3
  26240000    3
  26250000    5
  26260000    1
  26270000    4
  26280000    2
  26290000    4
  26300000    3
  26310000    3
  26320000    3
  26330000    2
  26340000    3
  26350000    2
  26360000    4
  26370000    2
  26380000    3
  26390000    3
  26400000    5
  26410000    4
  26420000    2
  26430000    3
  26440000    4
  26450000    3
  26460000    7
  26470000    3
  26480000    5
  26490000    3
  26500000    5
  26510000    3
  26520000    4
  26530000    4
  26540000    3
  26550000    7
  26560000    2
  26570000    3
  26580000    5
  26590000    3
  26600000    4
  26610000    3
  26620000    4
  26630000    3
  26640000    3
  26650000    3
  26660000    2
  26670000    3
  26680000    9
  26690000   11
  26700000   10
  26710000   16
  26720000    4
  26730000    3
  26740000    3
  26750000    3
  26760000    3
  26770000    4
  26780000    2
  26790000    3
  26800000    3
  26810000    3
  26820000    4
  26830000    3
  26840000    4
  26850000    2
  26860000    2
  26870000    3
  26880000    3
  26890000    5
  26900000    3
  26910000    3
  26920000    3
  26930000    2
  26940000    3
  26950000    2
  26960000    2
  26970000    3
  26980000    4
  26990000    2
  27000000    2
  27010000    2
  27020000    3
  27030000    4
  27040000    3
  27050000    2
  27060000    3
  27070000    3
  27080000    3
  27090000    3
  27100000    3
  27110000    3
  27120000    3
  27130000    3
  27140000    3
  27150000    3
  27160000    3
  27170000    4
  27180000    3
  27190000    3
  27200000    2
  27210000    4
  27220000    3
  27230000    3
  27240000    3
  27250000    2
  27260000    2
  27270000    4
  27280000    3
  27290000    3
  27300000    3
  27310000    3
  27320000    4
  27330000    3
  27340000    3
  27350000    3
  27360000    3
  27370000    3
  27380000    5
  27390000    4
  27400000    2
  27410000    4
  27420000    3
  27430000    3
  27440000    3
  27450000    3
  27460000    3
  27470000    3
  27480000    2
  27490000    8
  27500000    7
  27510000   13
  27520000    9
  27530000    3
  27540000    3
  27550000    3
  27560000    3
  27570000    4
  27580000    3
  27590000    3
  27600000    2
  27610000    3
  27620000   10
  27630000    6
  27640000    3
  27650000    3
  27660000    3
  27670000    3
  27680000    3
  27690000    4
  27700000    4
  27710000    5
  27720000    4
  27730000    3
  27740000    2
  27750000    5
  27760000    2
  27770000    2
  27780000    3
  27790000    2
  27800000    3
  27810000    3
  27820000    3
  27830000    2
  27840000    3
  27850000    4
  27860000    2
  27870000    2
  27880000    3
  27890000    2
  27900000    2
  27910000    3
  27920000    2
  27930000    3
  27940000    3
  27950000    2
  27960000    2
  27970000    2
  27980000    3
  27990000    3
  28000000    3
  28010000    4
  28020000    3
  28030000    3
  28040000    3
  28050000    3
  28060000    5
  28070000    5
  28080000    3
  28090000    3
  28100000    4
  28110000    3
  28120000    2
  28130000    3
  28140000    3
  28150000    3
  28160000    3
  28170000    3
  28180000    3
  28190000    3
  28200000    3
  28210000    2
  28220000    5
  28230000    3
  28240000    5
  28250000    2
  28260000    3
  28270000    3
  28280000    3
  28290000    3
  28300000    3
  28310000    3
  28320000    3
  28330000    3
  28340000    3
  28350000    4
  28360000    2
  28370000    4
  28380000    2
  28390000    3
  28400000    3
  28410000    3
  28420000    3
  28430000    3
  28440000    4
  28450000    4
  28460000    4
  28470000    3
  28480000    3
  28490000    5
  28500000    3
  28510000    4
  28520000    3
  28530000    4
  28540000    3
  28550000    8
  28560000    3
  28570000    3
  28580000    3
  28590000    4
  28600000    3
  28610000    2
  28620000    3
  28630000    4
  28640000    4
  28650000    3
  28660000    3
  28670000    5
  28680000    3
  28690000    7
  28700000    3
  28710000    3
  28720000    3
  28730000    3
  28740000    3
  28750000    4
  28760000    2
  28770000    6
  28780000    2
  28790000    2
  28800000    3
  28810000    3
  28820000    3
  28830000    3
  28840000    2
  28850000    5
  28860000    4
  28870000    4
  28880000    2
  28890000    5
  28900000    2
  28910000    4
  28920000    4
  28930000    4
  28940000    3
  28950000    5
  28960000    3
  28970000    3
  28980000    4
  28990000    3
  29000000    4
  29010000    5
  29020000    5
  29030000    2
  29040000    4
  29050000    3
  29060000    3
  29070000    5
  29080000    4
  29090000    3
  29100000    4
  29110000    3
  29120000    4
  29130000    2
  29140000    2
  29150000    3
  29160000    3
  29170000    2
  29180000    4
  29190000    4
  29200000    4
  29210000    3
  29220000    3
  29230000    2
  29240000    3
  29250000    3
  29260000    3
  29270000    5
  29280000    5
  29290000    3
  29300000    4
  29310000    3
  29320000    2
  29330000    3
  29340000    2
  29350000    4
  29360000    4
  29370000    3
  29380000    4
  29390000    3
  29400000    3
  29410000    4
  29420000    4
  29430000    2
  29440000    2
  29450000    3
  29460000    2
  29470000    3
  29480000    3
  29490000    3
  29500000    2
  29510000    3
  29520000    4
  29530000    3
  29540000    3
  29550000    3
  29560000    3
  29570000    3
  29580000    4
  29590000    3
  29600000    3
  29610000    5
  29620000    4
  29630000    2
  29640000    5
  29650000    4
  29660000    5
  29670000    4
  29680000    2
  29690000    3
  29700000    2
  29710000    3
  29720000    2
  29730000    3
  29740000    3
  29750000    3
  29760000    2
  29770000    4
  29780000    2
  29790000    2
  29800000    2
  29810000    3
  29820000    4
  29830000    3
  29840000    3
  29850000    2
  29860000    3
  29870000    3
  29880000    4
  29890000    3
  29900000    3
  29910000    4
  29920000    3
  29930000    3
  29940000   21
  29950000    9
  29960000    5
  29970000    3
  29980000    2
  29990000    3
  30000000    4
  30010000    3
  30020000    3
  30030000    4
  30040000    3
  30050000    4
  30060000    3
  30070000    3
  30080000    3
  30090000    5
  30100000    3
  30110000    2
  30120000    3
  30130000    4
  30140000    4
  30150000    3
  30160000    7
  30170000    5
  30180000    2
  30190000    3
  30200000    3
  30210000    4
  30220000    3
  30230000    1
  30240000    2
  30250000    1
  30260000    3
  30270000    3
  30280000    2
  30290000    4
  30300000    3
  30310000    3
  30320000    4
  30330000    5
  30340000    3
  30350000    3
  30360000    2
  30370000    4
  30380000    3
  30390000    3
  30400000    3
  30410000    3
  30420000    2
  30430000    3
  30440000    4
  30450000    3
  30460000    3
  30470000    3
  30480000    2
  30490000    3
  30500000    3
  30510000    3
  30520000    3
  30530000    3
  30540000    2
  30550000    5
  30560000    3
  30570000    2
  30580000    3
  30590000    3
  30600000    3
  30610000    2
  30620000    4
  30630000    2
  30640000    4
  30650000    3
  30660000    5
  30670000    3
  30680000    3
  30690000    3
  30700000    3
  30710000    3
  30720000    3
  30730000    3
  30740000    3
  30750000    3
  30760000    2
  30770000    2
  30780000    3
  30790000    3
  30800000    2
  30810000    4
  30820000    3
  30830000    3
  30840000    4
  30850000    3
  30860000    3
  30870000    3
  30880000    4
  30890000    2
  30900000   12
  30910000   12
  30920000    3
  30930000    1
  30940000    5
  30950000    4
  30960000    3
  30970000    3
  30980000    3
  30990000    2
  31000000    3
  31010000    3
  31020000    3
  31030000    2
  31040000    3
  31050000    3
  31060000    3
  31070000    4
  31080000    4
  31090000    3
  31100000    3
  31110000    3
  31120000    4
  31130000    2
  31140000    3
  31150000    3
  31160000    3
  31170000    5
  31180000    4
  31190000    5
  31200000    2
  31210000    3
  31220000    2
  31230000    2
  31240000    4
  31250000    4
  31260000    2
  31270000    4
  31280000    2
  31290000    5
  31300000    4
  31310000    3
  31320000    3
  31330000    4
  31340000    3
  31350000    3
  31360000    3
  31370000    3
  31380000    3
  31390000    2
  31400000    3
  31410000    2
  31420000    7
  31430000    3
  31440000    2
  31450000    2
  31460000    3
  31470000    3
  31480000    3
  31490000    2
  31500000    3
  31510000    3
  31520000    2
  31530000    2
  31540000    3
  31550000    3
  31560000    3
  31570000    3
  31580000    2
  31590000    3
  31600000    3
  31610000    3
  31620000    3
  31630000    3
  31640000    3
  31650000    3
  31660000    6
  31670000    9
  31680000   15
  31690000   17
  31700000   18
  31710000   18
  31720000   21
  31730000   13
  31740000   13
  31750000    3
  31760000    3
  31770000    4
  31780000    4
  31790000    3
  31800000    3
  31810000    3
  31820000    3
  31830000    3
  31840000    2
  31850000    4
  31860000    3
  31870000    4
  31880000    4
  31890000    3
  31900000    3
  31910000    3
  31920000    4
  31930000    3
  31940000    4
  31950000    3
  31960000    3
  31970000    4
  31980000    4
  31990000    4
  32000000    2
  32010000    3
  32020000    5
  32030000    3
  32040000    2
  32050000    4
  32060000    3
  32070000    3
  32080000    5
  32090000    3
  32100000    4
  32110000    3
  32120000    3
  32130000    4
  32140000    2
  32150000    4
  32160000    4
  32170000    3
  32180000    4
  32190000    4
  32200000    9
  32210000    3
  32220000    3
  32230000    5
  32240000    3
  32250000    3
  32260000    3
  32270000    6
  32280000    2
  32290000    3
  32300000    3
  32310000    2
  32320000    4
  32330000    3
  32340000    3
  32350000    5
  32360000    4
  32370000    3
  32380000    4
  32390000    5
  32400000    3
  32410000    3
  32420000    5
  32430000    2
  32440000    4
  32450000    4
  32460000    2
  32470000    4
  32480000    2
  32490000    4
  32500000    3
  32510000    2
  32520000    3
  32530000    5
  32540000    4
  32550000    3
  32560000    4
  32570000    3
  32580000    2
  32590000    4
  32600000    3
  32610000    4
  32620000    3
  32630000    4
  32640000    4
  32650000   15
  32660000    2
  32670000    3
  32680000    4
  32690000    5
  32700000    4
  32710000    5
  32720000    4
  32730000    3
  32740000    3
  32750000    3
  32760000    2
  32770000    4
  32780000    3
  32790000    3
  32800000    3
  32810000    3
  32820000    3
  32830000    3
  32840000    3
  32850000    2
  32860000    4
  32870000    4
  32880000    4
  32890000    3
  32900000    4
  32910000    4
  32920000    3
  32930000    2
  32940000    3
  32950000    3
  32960000    4
  32970000    3
  32980000    3
  32990000    3
  33000000    3
  33010000    3
  33020000    2
  33030000    3
  33040000    3
  33050000    3
  33060000    3
  33070000    3
  33080000    3
  33090000    3
  33100000    6
  33110000    3
  33120000    5
  33130000    3
  33140000    2
  33150000    4
  33160000    3
  33170000    4
  33180000    3
  33190000    3
  33200000    4
  33210000    3
  33220000    3
  33230000    3
  33240000    3
  33250000    3
  33260000    4
  33270000    3
  33280000    3
  33290000    3
  33300000    3
  33310000    3
  33320000    4
  33330000    4
  33340000    2
  33350000    3
  33360000    4
  33370000    4
  33380000    5
  33390000    2
  33400000    4
  33410000    3
  33420000    5
  33430000    3
  33440000    4
  33450000    5
  33460000    3
  33470000    5
  33480000    3
  33490000    3
  33500000    3
  33510000    3
  33520000    2
  33530000    3
  33540000    3
  33550000    3
  33560000    2
  33570000    3
  33580000    3
  33590000    3
  33600000    3
  33610000    3
  33620000    2
  33630000    4
  33640000    2
  33650000    3
  33660000    4
  33670000    3
  33680000    3
  33690000    3
  33700000    4
  33710000    2
  33720000    2
  33730000    2
  33740000    4
  33750000    2
  33760000    5
  33770000    5
  33780000    4
  33790000    3
  33800000    4
  33810000    4
  33820000    5
  33830000    3
  33840000    4
  33850000    5
  33860000    3
  33870000    3
  33880000    3
  33890000    3
  33900000    4
  33910000    5
  33920000    2
  33930000    5
  33940000    5
  33950000    3
  33960000    3
  33970000    3
  33980000    3
  33990000    3
  34000000    4
  34010000    4
  34020000    3
  34030000    3
  34040000    5
  34050000    2
  34060000    6
  34070000    4
  34080000    4
  34090000    4
  34100000    2
  34110000    3
  34120000    2
  34130000    4
  34140000    2
  34150000    2
  34160000    4
  34170000    3
  34180000    3
  34190000    3
  34200000    3
  34210000    5
  34220000    4
  34230000    3
  34240000    5
  34250000   11
  34260000   14
  34270000   14
  34280000   16
  34290000   12
  34300000   13
  34310000   17
  34320000    9
  34330000   15
  34340000   11
  34350000    4
  34360000    5
  34370000    7
  34380000    3
  34390000    5
  34400000    5
  34410000    4
  34420000    3
  34430000    6
  34440000    5
  34450000    3
  34460000    3
  34470000    3
  34480000    4
  34490000    3
  34500000    4
  34510000    4
  34520000    3
  34530000    3
  34540000    4
  34550000    4
  34560000    2
  34570000    3
  34580000    4
  34590000    3
  34600000    2
  34610000    4
  34620000    2
  34630000    2
  34640000    2
  34650000    3
  34660000    2
  34670000    3
  34680000    3
  34690000    3
  34700000    3
  34710000    2
  34720000    4
  34730000    5
  34740000    2
  34750000    2
  34760000    3
  34770000    1
  34780000    4
  34790000    8
  34800000    4
  34810000    4
  34820000    4
  34830000    3
  34840000    3
  34850000    4
  34860000    4
  34870000    4
  34880000    3
  34890000    2
  34900000    2
  34910000    3
  34920000    3
  34930000    2
  34940000    4
  34950000    3
  34960000    3
  34970000    2
  34980000    3
  34990000    3
  35000000    2
  35010000    3
  35020000    2
  35030000    3
  35040000    2
  35050000    3
  35060000   12
  35070000   10
  35080000    7
  35090000    3
  35100000    4
  35110000    4
  35120000    2
  35130000    4
  35140000    2
  35150000    2
  35160000    4
  35170000    4
  35180000    4
  35190000    2
  35200000    2
  35210000    3
  35220000    3
  35230000    3
  35240000    4
  35250000    3
  35260000    3
  35270000    3
  35280000    2
  35290000    3
  35300000    3
  35310000    3
  35320000    3
  35330000    3
  35340000    3
  35350000    3
  35360000    3
  35370000    3
  35380000    4
  35390000    3
  35400000    4
  35410000    3
  35420000    3
  35430000    4
  35440000    2
  35450000    4
  35460000    4
  35470000    4
  35480000    4
  35490000    3
  35500000    3
  35510000    5
  35520000    3
  35530000    3
  35540000    3
  35550000    3
  35560000    3
  35570000    3
  35580000    4
  35590000    2
  35600000    3
  35610000    3
  35620000    3
  35630000    3
  35640000    2
  35650000    3
  35660000    3
  35670000    3
  35680000    3
  35690000    3
  35700000    4
  35710000    3
  35720000    3
  35730000    3
  35740000    3
  35750000    1
  35760000    3
  35770000    3
  35780000    2
  35790000    3
  35800000    3
  35810000    3
  35820000    4
  35830000    3
  35840000    3
  35850000    4
  35860000    4
  35870000    3
  35880000    3
  35890000    3
  35900000    2
  35910000    4
  35920000    2
  35930000    2
  35940000    3
  35950000    3
  35960000    3
  35970000    3
  35980000    3
  35990000    3
  36000000    4
  36010000    5
  36020000    3
  36030000    3
  36040000    3
  36050000    2
  36060000    2
  36070000    2
  36080000    3
  36090000    3
  36100000    3
  36110000    3
  36120000    3
  36130000    4
  36140000    4
  36150000    2
  36160000    3
  36170000    2
  36180000    3
  36190000    3
  36200000   14
  36210000    4
  36220000    2
  36230000    3
  36240000    2
  36250000    3
  36260000    4
  36270000    2
  36280000    3
  36290000    3
  36300000    5
  36310000    3
  36320000    2
  36330000    3
  36340000    3
  36350000    3
  36360000    3
  36370000    3
  36380000    3
  36390000    3
  36400000    3
  36410000    3
  36420000    3
  36430000    2
  36440000    4
  36450000    5
  36460000    4
  36470000    4
  36480000    3
  36490000    3
  36500000    3
  36510000    3
  36520000    3
  36530000    4
  36540000    3
  36550000    3
  36560000    4
  36570000    2
  36580000    2
  36590000    4
  36600000    3
  36610000    3
  36620000    4
  36630000    2
  36640000    3
  36650000    3
  36660000    2
  36670000    3
  36680000    3
  36690000    3
  36700000    1
  36710000    2
  36720000    3
  36730000    2
  36740000    3
  36750000    3
  36760000    3
  36770000    3
  36780000    3
  36790000    3
  36800000    3
  36810000    3
  36820000    2
  36830000    2
  36840000    2
  36850000    2
  36860000    3
  36870000    3
  36880000    2
  36890000    3
  36900000    2
  36910000    3
  36920000    3
  36930000    2
  36940000    9
  36950000    3
  36960000    2
  36970000    3
  36980000    1
  36990000    3
  37000000    2
  37010000    3
  37020000    2
  37030000    2
  37040000    3
  37050000    3
  37060000    4
  37070000    3
  37080000    3
  37090000    3
  37100000    2
  37110000    3
  37120000    3
  37130000    3
  37140000    4
  37150000    3
  37160000    2
  37170000    3
  37180000    3
  37190000    3
  37200000    4
  37210000    3
  37220000    2
  37230000    3
  37240000    3
  37250000    2
  37260000    3
  37270000    3
  37280000    3
  37290000    3
  37300000    4
  37310000    3
  37320000    3
  37330000    2
  37340000    3
  37350000    3
  37360000    3
  37370000    2
  37380000    3
  37390000    3
  37400000    2
  37410000    2
  37420000    3
  37430000    3
  37440000    3
  37450000    3
  37460000    2
  37470000    3
  37480000    3
  37490000    3
  37500000    3
  37510000    3
  37520000    3
  37530000    2
  37540000    3
  37550000    3
  37560000    3
  37570000    3
  37580000    2
  37590000    4
  37600000    3
  37610000    3
  37620000    3
  37630000    3
  37640000    2
  37650000    3
  37660000    4
  37670000    3
  37680000    3
  37690000    2
  37700000    3
  37710000    2
  37720000    3
  37730000    3
  37740000    3
  37750000    3
  37760000    8
  37770000    9
  37780000    3
  37790000    3
  37800000    3
  37810000    2
  37820000    2
  37830000    3
  37840000    3
  37850000    3
  37860000    3
  37870000    2
  37880000    2
  37890000    2
  37900000    3
  37910000    3
  37920000    3
  37930000    4
  37940000    3
  37950000    3
  37960000    3
  37970000    4
  37980000    3
  37990000    3
  38000000    2
  38010000    3
  38020000    3
  38030000    2
  38040000    3
  38050000    3
  38060000    4
  38070000    3
  38080000    4
  38090000    4
  38100000    2
  38110000    2
  38120000    2
  38130000    4
  38140000    4
  38150000    5
  38160000   21
  38170000   13
  38180000   14
  38190000   17
  38200000   14
  38210000   15
  38220000   15
  38230000   13
  38240000   12
  38250000    4
  38260000    4
  38270000    3
  38280000    3
  38290000    3
  38300000    3
  38310000    3
  38320000    3
  38330000    3
  38340000    2
  38350000    3
  38360000    3
  38370000    2
  38380000    3
  38390000    3
  38400000    2
  38410000    2
  38420000    3
  38430000    3
  38440000    2
  38450000    2
  38460000    3
  38470000    3
  38480000    2
  38490000    2
  38500000    3
  38510000    3
  38520000    3
  38530000    2
  38540000    2
  38550000    3
  38560000    3
  38570000    2
  38580000    3
  38590000    2
  38600000    3
  38610000    3
  38620000    3
  38630000    3
  38640000    3
  38650000    3
  38660000    3
  38670000    2
  38680000    9
  38690000    3
  38700000    3
  38710000    3
  38720000    3
  38730000    2
  38740000    3
  38750000    4
  38760000    3
  38770000    4
  38780000    4
  38790000    3
  38800000    2
  38810000    3
  38820000    4
  38830000    3
  38840000    3
  38850000    3
  38860000    3
  38870000    2
  38880000    4
  38890000    3
  38900000    2
  38910000    3
  38920000    3
  38930000    3
  38940000    3
  38950000    3
  38960000    2
  38970000    3
  38980000    3
  38990000    4
  39000000    3
  39010000    3
  39020000    2
  39030000    3
  39040000    2
  39050000    2
  39060000    2
  39070000    3
  39080000    3
  39090000    8
  39100000    2
  39110000    3
  39120000    3
  39130000    4
  39140000    4
  39150000    3
  39160000    3
  39170000    3
  39180000    4
  39190000    3
  39200000    3
  39210000    3
  39220000    1
  39230000    3
  39240000    3
  39250000    3
  39260000    3
  39270000    3
  39280000    3
  39290000    3
  39300000    4
  39310000    3
  39320000    3
  39330000    3
  39340000    3
  39350000    3
  39360000    2
  39370000    3
  39380000    2
  39390000    2
  39400000    2
  39410000    4
  39420000    3
  39430000    3
  39440000    3
  39450000    2
  39460000    3
  39470000    3
  39480000    3
  39490000    3
  39500000    3
  39510000    4
  39520000    4
  39530000    3
  39540000    3
  39550000    3
  39560000    4
  39570000    3
  39580000    3
  39590000    5
  39600000   10
  39610000    6
  39620000    5
  39630000    3
  39640000    3
  39650000    3
  39660000    3
  39670000    3
  39680000    3
  39690000    3
  39700000    3
  39710000    3
  39720000    3
  39730000    3
  39740000    3
  39750000    3
  39760000    2
  39770000    2
  39780000    3
  39790000    3
  39800000    3
  39810000    3
  39820000    3
  39830000    3
  39840000    3
  39850000    3
  39860000    2
  39870000    3
  39880000    3
  39890000    3
  39900000    2
  39910000    3
  39920000    2
  39930000    2
  39940000    3
  39950000    3
  39960000    3
  39970000    4
  39980000    4
  39990000    3
  40000000    3
  40000000    3
  40010000    4
  40020000    3
  40030000    7
  40040000    3
  40050000    2
  40060000    3
  40070000    3
  40080000    3
  40090000    4
  40100000    2
  40110000    4
  40120000    2
  40130000    3
  40140000    2
  40150000    2
  40160000    3
  40170000    3
  40180000    3
  40190000    2
  40200000    3
  40210000    4
  40220000    3
  40230000    3
  40240000    3
  40250000    3
  40260000    4
  40270000    4
  40280000    3
  40290000    2
  40300000    3
  40310000    3
  40320000    2
  40330000    4
  40340000    4
  40350000    3
  40360000    2
  40370000    2
  40380000    3
  40390000    3
  40400000    3
  40410000    3
  40420000    3
  40430000    3
  40440000    2
  40450000    2
  40460000    2
  40470000    3
  40480000    3
  40490000    3
  40500000    2
  40510000    3
  40520000    3
  40530000    4
  40540000    2
  40550000    3
  40560000    2
  40570000    3
  40580000    2
  40590000    3
  40600000    3
  40610000    3
  40620000   10
  40630000   13
  40640000   13
  40650000   11
  40660000   11
  40670000    3
  40680000    5
  40690000    3
  40700000    5
  40710000    4
  40720000    4
  40730000    2
  40740000    3
  40750000    3
  40760000    3
  40770000    2
  40780000    3
  40790000    3
  40800000    3
  40810000    3
  40820000    3
  40830000    3
  40840000    4
  40850000    3
  40860000    3
  40870000    4
  40880000    3
  40890000    4
  40900000    4
  40910000    3
  40920000    3
  40930000    3
  40940000    2
  40950000    2
  40960000    3
  40970000    2
  40980000    3
  40990000    2
  41000000    3
  41010000    2
  41020000    3
  41030000    4
  41040000    3
  41050000    2
  41060000    3
  41070000    3
  41080000    2
  41090000    3
  41100000    4
  41110000    3
  41120000    3
  41130000    3
  41140000    3
  41150000    4
  41160000    3
  41170000    7
  41180000    3
  41190000    4
  41200000    4
  41210000    3
  41220000    2
  41230000    3
  41240000    3
  41250000    3
  41260000    3
  41270000    3
  41280000    2
  41290000    4
  41300000    3
  41310000    2
  41320000    3
  41330000    3
  41340000    4
  41350000    4
  41360000    4
  41370000    4
  41380000    3
  41390000    3
  41400000    2
  41410000    4
  41420000    3
  41430000    4
  41440000    3
  41450000    3
  41460000    3
  41470000    3
  41480000    4
  41490000    3
  41500000    3
  41510000    4
  41520000    3
  41530000    2
  41540000    4
  41550000    3
  41560000    4
  41570000    4
  41580000    2
  41590000    3
  41600000    4
  41610000    2
  41620000    2
  41630000    3
  41640000    3
  41650000    3
  41660000    4
  41670000    3
  41680000    2
  41690000    2
  41700000    2
  41710000    3
  41720000    3
  41730000    3
  41740000    3
  41750000    2
  41760000    4
  41770000    2
  41780000    3
  41790000    4
  41800000    2
  41810000    3
  41820000    4
  41830000    3
  41840000    3
  41850000    3
  41860000    3
  41870000    3
  41880000    3
  41890000    3
  41900000    3
  41910000    4
  41920000    3
  41930000    2
  41940000    3
  41950000    2
  41960000    3
  41970000    2
  41980000    2
  41990000    2
  42000000    2
  42010000    3
  42020000    2
  42030000    3
  42040000    3
  42050000    3
  42060000    3
  42070000    3
  42080000    4
  42090000    3
  42100000    4
  42110000    1
  42120000    2
  42130000    2
  42140000    3
  42150000    4
  42160000    3
  42170000    3
  42180000    3
  42190000    2
  42200000    3
  42210000    4
  42220000    4
  42230000    3
  42240000    3
  42250000    2
  42260000    3
  42270000    4
  42280000    4
  42290000    7
  42300000   13
  42310000   13
  42320000    4
  42330000   10
  42340000    3
  42350000    3
  42360000    3
  42370000    3
  42380000    4
  42390000    2
  42400000    2
  42410000    3
  42420000    3
  42430000    3
  42440000    3
  42450000    3
  42460000    3
  42470000    3
  42480000    4
  42490000    3
  42500000    3
  42510000    2
  42520000    4
  42530000    3
  42540000    3
  42550000    4
  42560000    4
  42570000    4
  42580000    3
  42590000    4
  42600000    3
  42610000    2
  42620000    3
  42630000    2
  42640000    3
  42650000    3
  42660000    3
  42670000    3
  42680000    3
  42690000    3
  42700000    2
  42710000    3
  42720000    3
  42730000    3
  42740000    3
  42750000    4
  42760000    4
  42770000    3
  42780000    3
  42790000    4
  42800000    3
  42810000    2
  42820000    3
  42830000    3
  42840000    5
  42850000    3
  42860000    2
  42870000    4
  42880000    3
  42890000    5
  42900000    4
  42910000    4
  42920000    5
  42930000    3
  42940000    5
  42950000    3
  42960000    3
  42970000    2
  42980000    4
  42990000    4
  43000000    3
  43010000    4
  43020000    7
  43030000    3
  43040000    4
  43050000    2
  43060000    3
  43070000    4
  43080000    3
  43090000    2
  43100000    4
  43110000    3
  43120000    4
  43130000    3
  43140000    3
  43150000    3
  43160000    3
  43170000    2
  43180000    3
  43190000    2
  43200000    3
  43210000    3
  43220000    4
  43230000    8
  43240000   12
  43250000    4
  43260000    2
  43270000    3
  43280000    3
  43290000    4
  43300000    3
  43310000    4
  43320000    2
  43330000    2
  43340000    4
  43350000    4
  43360000    3
  43370000    3
  43380000    3
  43390000    2
  43400000    3
  43410000    2
  43420000    3
  43430000    4
  43440000    2
  43450000   10
  43460000    8
  43470000    4
  43480000    3
  43490000    3
  43500000    4
  43510000    3
  43520000    2
  43530000    2
  43540000    3
  43550000    3
  43560000    3
  43570000    3
  43580000    2
  43590000    3
  43600000    1
  43610000    3
  43620000    2
  43630000    2
  43640000    3
  43650000    3
  43660000    4
  43670000    4
  43680000    3
  43690000    3
  43700000    5
  43710000    5
  43720000    3
  43730000    2
  43740000    5
  43750000    4
  43760000    3
  43770000    4
  43780000    4
  43790000    3
  43800000    3
  43810000    2
  43820000    3
  43830000    3
  43840000    4
  43850000    2
  43860000    4
  43870000    3
  43880000    5
  43890000    4
  43900000    4
  43910000    4
  43920000    2
  43930000    4
  43940000    3
  43950000    2
  43960000    5
  43970000    4
  43980000   12
  43990000    9
  44000000   12
  44010000   13
  44020000   11
  44030000   12
  44040000    1
  44050000    3
  44060000    3
  44070000    3
  44080000    2
  44090000    4
  44100000    3
  44110000    4
  44120000    4
  44130000    3
  44140000    5
  44150000    3
  44160000    5
  44170000    2
  44180000    3
  44190000    2
  44200000    5
  44210000    4
  44220000    4
  44230000    4
  44240000    3
  44250000    4
  44260000    3
  44270000    4
  44280000    2
  44290000    2
  44300000    3
  44310000    3
  44320000    4
  44330000    3
  44340000    4
  44350000    4
  44360000    3
  44370000    2
  44380000    4
  44390000    5
  44400000    3
  44410000    4
  44420000    4
  44430000    3
  44440000    3
  44450000    3
  44460000    3
  44470000    3
  44480000    3
  44490000    3
  44500000    2
  44510000    2
  44520000    3
  44530000    4
  44540000    3
  44550000    3
  44560000    3
  44570000   11
  44580000    8
  44590000    4
  44600000    3
  44610000    3
  44620000    3
  44630000    2
  44640000    3
  44650000    3
  44660000    3
  44670000    4
  44680000    3
  44690000    3
  44700000    2
  44710000    5
  44720000    5
  44730000    4
  44740000    3
  44750000    4
  44760000    4
  44770000    3
  44780000    4
  44790000    3
  44800000    3
  44810000    3
  44820000    9
  44830000    4
  44840000    3
  44850000    3
  44860000    4
  44870000    4
  44880000    3
  44890000    4
  44900000    3
  44910000    4
  44920000    3
  44930000    5
  44940000    4
  44950000    3
  44960000    3
  44970000    4
  44980000    3
  44990000    3
  45000000    2
  45010000    3
  45020000    3
  45030000    3
  45040000    3
  45050000    3
  45060000    3
  45070000    4
  45080000    3
  45090000    5
  45100000    2
  45110000    2
  45120000    3
  45130000    3
  45140000    5
  45150000    4
  45160000   13
  45170000    5
  45180000    6
  45190000    7
  45200000    6
  45210000    4
  45220000    4
  45230000    3
  45240000    4
  45250000    4
  45260000    3
  45270000    2
  45280000    4
  45290000    2
  45300000    3
  45310000    2
  45320000    2
  45330000    4
  45340000    3
  45350000    3
  45360000    4
  45370000    4
  45380000    2
  45390000    4
  45400000    4
  45410000    3
  45420000    2
  45430000    5
  45440000    3
  45450000    2
  45460000    3
  45470000    2
  45480000    3
  45490000    3
  45500000    3
  45510000    3
  45520000    3
  45530000    2
  45540000    3
  45550000    3
  45560000    4
  45570000    2
  45580000    3
  45590000    3
  45600000    3
  45610000    3
  45620000    3
  45630000    4
  45640000    3
  45650000    2
  45660000    3
  45670000    4
  45680000    3
  45690000    4
  45700000    4
  45710000    2
  45720000    2
  45730000    3
  45740000    3
  45750000    3
  45760000    3
  45770000    3
  45780000    4
  45790000    3
  45800000    3
  45810000    3
  45820000    2
  45830000    3
  45840000    3
  45850000    3
  45860000    3
  45870000    2
  45880000    6
  45890000    3
  45900000    3
  45910000    3
  45920000    3
  45930000    3
  45940000    3
  45950000    4
  45960000    3
  45970000    3
  45980000    2
  45990000    3
  46000000    3
  46010000    3
  46020000    3
  46030000    3
  46040000    3
  46050000    3
  46060000    3
  46070000    3
  46080000    4
  46090000    2
  46100000    3
  46110000    4
  46120000    5
  46130000    2
  46140000    6
  46150000   18
  46160000   12
  46170000   16
  46180000   17
  46190000   12
  46200000   15
  46210000   13
  46220000   11
  46230000   10
  46240000   16
  46250000    5
  46260000    3
  46270000    3
  46280000    2
  46290000    3
  46300000    3
  46310000    4
  46320000    3
  46330000    4
  46340000    2
  46350000    4
  46360000    3
  46370000    2
  46380000    2
  46390000    3
  46400000    3
  46410000    4
  46420000    3
  46430000    2
  46440000    5
  46450000    5
  46460000    3
  46470000    3
  46480000    4
  46490000    3
  46500000    3
  46510000    4
  46520000    3
  46530000    2
  46540000    3
  46550000    3
  46560000    3
  46570000    3
  46580000    3
  46590000    3
  46600000    5
  46610000    3
  46620000    4
  46630000    2
  46640000    3
  46650000    4
  46660000    3
  46670000    5
  46680000    3
  46690000    3
  46700000    3
  46710000    4
  46720000    8
  46730000    2
  46740000    3
  46750000    4
  46760000    5
  46770000    4
  46780000    4
  46790000    3
  46800000    2
  46810000    2
  46820000    4
  46830000    3
  46840000    3
  46850000    4
  46860000    4
  46870000    4
  46880000    3
  46890000    3
  46900000    3
  46910000    3
  46920000    2
  46930000    3
  46940000    4
  46950000    2
  46960000    3
  46970000    3
  46980000    5
  46990000    6
  47000000    3
  47010000    3
  47020000    6
  47030000    4
  47040000    5
  47050000    3
  47060000    3
  47070000   10
  47080000    4
  47090000    3
  47100000    3
  47110000    3
  47120000    4
  47130000    3
  47140000    2
  47150000    2
  47160000    3
  47170000    2
  47180000    3
  47190000    4
  47200000    5
  47210000    5
  47220000    3
  47230000    3
  47240000    5
  47250000    4
  47260000    2
  47270000    4
  47280000    4
  47290000    5
  47300000    4
  47310000    3
  47320000    4
  47330000    3
  47340000    4
  47350000    8
  47360000   15
  47370000    3
  47380000    3
  47390000    2
  47400000    3
  47410000    3
  47420000    3
  47430000    3
  47440000    3
  47450000    4
  47460000    6
  47470000    3
  47480000    4
  47490000    4
  47500000    4
  47510000    3
  47520000    3
  47530000    3
  47540000    4
  47550000    2
  47560000    2
  47570000    3
  47580000    3
  47590000    2
  47600000    3
  47610000    4
  47620000    3
  47630000    3
  47640000    3
  47650000    3
  47660000    2
  47670000    2
  47680000    3
  47690000    3
  47700000    3
  47710000    3
  47720000    2
  47730000    3
  47740000    2
  47750000    3
  47760000    3
  47770000    3
  47780000    3
  47790000    2
  47800000    4
  47810000    4
  47820000    4
  47830000    3
  47840000    5
  47850000    3
  47860000    3
  47870000    5
  47880000    2
  47890000    3
  47900000    4
  47910000   11
  47920000   17
  47930000   21
  47940000   17
  47950000   23
  47960000    7
  47970000    3
  47980000    3
  47990000    3
  48000000    3
  48010000    3
  48020000    4
  48030000    5
  48040000    4
  48050000    7
  48060000    5
  48070000    2
  48080000    3
  48090000    5
  48100000    5
  48110000    3
  48120000    3
  48130000    4
  48140000    2
  48150000    3
  48160000    3
  48170000    4
  48180000    4
  48190000    3
  48200000    5
  48210000    5
  48220000    3
  48230000    3
  48240000    5
  48250000    5
  48260000    2
  48270000    3
  48280000    3
  48290000    2
  48300000    4
  48310000    4
  48320000    2
  48330000    3
  48340000    2
  48350000    4
  48360000    4
  48370000    3
  48380000    4
  48390000    3
  48400000    4
  48410000    5
  48420000    3
  48430000    3
  48440000    3
  48450000    4
  48460000    3
  48470000    4
  48480000    7
  48490000    3
  48500000    5
  48510000    9
  48520000    4
  48530000    3
  48540000    3
  48550000    3
  48560000    4
  48570000    3
  48580000    3
  48590000    3
  48600000    4
  48610000    3
  48620000    2
  48630000    8
  48640000    4
  48650000    3
  48660000    3
  48670000    3
  48680000    4
  48690000    2
  48700000    3
  48710000    4
  48720000    2
  48730000    3
  48740000    2
  48750000    3
  48760000    3
  48770000    2
  48780000    3
  48790000    2
  48800000    2
  48810000    3
  48820000    2
  48830000    4
  48840000    6
  48850000    3
  48860000    3
  48870000    3
  48880000    3
  48890000    2
  48900000    4
  48910000    4
  48920000    3
  48930000    4
  48940000    3
  48950000    2
  48960000    3
  48970000    3
  48980000    3
  48990000    3
  49000000    2
  49010000    4
  49020000    4
  49030000    3
  49040000    3
  49050000    3
  49060000    4
  49070000    3
  49080000    3
  49090000    4
  49100000    4
  49110000    2
  49120000    3
  49130000    4
  49140000    9
  49150000    3
  49160000    2
  49170000    3
  49180000    3
  49190000    3
  49200000    3
  49210000    3
  49220000    3
  49230000    3
  49240000    3
  49250000    4
  49260000    3
  49270000    3
  49280000    2
  49290000    3
  49300000    2
  49310000    3
  49320000    3
  49330000   14
  49340000    9
  49350000    8
  49360000   16
  49370000   15
  49380000   15
  49390000   10
  49400000    4
  49410000    4
  49420000    3
  49430000    3
  49440000    2
  49450000    2
  49460000    3
  49470000    3
  49480000    2
  49490000    5
  49500000    2
  49510000    2
  49520000    2
  49530000    4
  49540000    2
  49550000    4
  49560000    3
  49570000    3
  49580000    4
  49590000    3
  49600000    3
  49610000    3
  49620000    3
  49630000    4
  49640000    3
  49650000    4
  49660000    4
  49670000    4
  49680000    4
  49690000    2
  49700000    3
  49710000    4
  49720000    3
  49730000    4
  49740000    3
  49750000    2
  49760000    3
  49770000    2
  49780000    5
  49790000    2
  49800000    5
  49810000    4
  49820000    4
  49830000    3
  49840000    3
  49850000    3
  49860000    3
  49870000    3
  49880000    4
  49890000    2
  49900000    5
  49910000    5
  49920000    3
  49930000    4
  49940000    3
  49950000    2
  49960000    3
  49970000    2
  49980000    3
  49990000    3
  50000000    2
  50010000    4
  50020000    3
  50030000    4
  50040000   12
  50050000   12
  50060000   14
  50070000    4
  50080000    4
  50090000    2
  50100000    4
  50110000    4
  50120000    4
  50130000    5
  50140000    4
  50150000    3
  50160000    4
  50170000    3
  50180000    3
  50190000    2
  50200000    3
  50210000    2
  50220000    3
  50230000    8
  50240000    3
  50250000    3
  50260000    2
  50270000    4
  50280000    4
  50290000    3
  50300000    2
  50310000    4
  50320000    4
  50330000    7
  50340000    4
  50350000    4
  50360000    3
  50370000    2
  50380000    3
  50390000    3
  50400000    3
  50410000    4
  50420000    3
  50430000    3
  50440000    3
  50450000    4
  50460000    4
  50470000    6
  50480000    3
  50490000    5
  50500000    4
  50510000    2
  50520000    4
  50530000    4
  50540000    3
  50550000    4
  50560000    3
  50570000    3
  50580000    4
  50590000    5
  50600000    3
  50610000    2
  50620000    4
  50630000    4
  50640000    3
  50650000    3
  50660000    3
  50670000    3
  50680000    5
  50690000    4
  50700000    3
  50710000    4
  50720000    4
  50730000    4
  50740000    3
  50750000    5
  50760000    3
  50770000    2
  50780000    4
  50790000    3
  50800000    3
  50810000    4
  50820000    4
  50830000    4
  50840000    4
  50850000    2
  50860000    4
  50870000    6
  50880000    3
  50890000    3
  50900000    2
  50910000    3
  50920000    3
  50930000    3
  50940000    4
  50950000    3
  50960000    2
  50970000    4
  50980000    3
  50990000    3
  51000000    2
  51010000    3
  51020000    3
  51030000    3
  51040000    3
  51050000    4
  51060000    3
  51070000    2
  51080000   10
  51090000    5
  51100000    3
  51110000    2
  51120000    3
  51130000    3
  51140000    3
  51150000    4
  51160000    4
  51170000    4
  51180000    3
  51190000    2
  51200000    4
  51210000    3
  51220000    3
  51230000    3
  51240000    3
  51250000    4
  51260000    2
  51270000    3
  51280000    3
  51290000    3
  51300000    2
  51310000    3
  51320000    3
  51330000    4
  51340000    3
  51350000    3
  51360000    2
  51370000    2
  51380000    3
  51390000    3
  51400000    4
  51410000    3
  51420000    3
  51430000    1
  51440000    3
  51450000    4
  51460000    3
  51470000    3
  51480000    4
  51490000    3
  51500000    3
  51510000    3
  51520000   12
  51530000    8
  51540000    8
  51550000    8
  51560000   15
  51570000   18
  51580000   10
  51590000   19
  51600000   17
  51610000   19
  51620000    4
  51630000   10
  51640000    5
  51650000    4
  51660000    4
  51670000    3
  51680000    4
  51690000    6
  51700000    5
  51710000    2
  51720000    5
  51730000    4
  51740000    5
  51750000    4
  51760000    5
  51770000    5
  51780000   15
  51790000    4
  51800000    2
  51810000    5
  51820000    3
  51830000    3
  51840000    4
  51850000    4
  51860000    3
  51870000   12
  51880000    4
  51890000    4
  51900000    3
  51910000    2
  51920000    4
  51930000    3
  51940000    3
  51950000    3
  51960000    4
  51970000    3
  51980000    4
  51990000    3
  52000000    2
  52010000    2
  52020000    3
  52030000    3
  52040000    3
  52050000    3
  52060000    2
  52070000    3
  52080000    3
  52090000    5
  52100000    3
  52110000    4
  52120000    3
  52130000    4
  52140000    3
  52150000    4
  52160000    4
  52170000    3
  52180000    3
  52190000    3
  52200000    2
  52210000    4
  52220000    4
  52230000    3
  52240000    4
  52250000    3
  52260000    5
  52270000    4
  52280000    4
  52290000    4
  52300000    4
  52310000    4
  52320000    3
  52330000    3
  52340000    3
  52350000    4
  52360000    4
  52370000    4
  52380000    3
  52390000    3
  52400000    2
  52410000    5
  52420000    3
  52430000    7
  52440000    4
  52450000    2
  52460000    4
  52470000    3
  52480000    4
  52490000    3
  52500000    3
  52510000    3
  52520000    2
  52530000    3
  52540000    3
  52550000   12
  52560000    4
  52570000    3
  52580000    4
  52590000    3
  52600000    2
  52610000    3
  52620000    3
  52630000    3
  52640000    5
  52650000    4
  52660000    3
  52670000    4
  52680000    2
  52690000    3
  52700000    7
  52710000    3
  52720000    2
  52730000    5
  52740000    3
  52750000    3
  52760000    3
  52770000    5
  52780000    4
  52790000    4
  52800000    3
  52810000    4
  52820000    5
  52830000    3
  52840000    4
  52850000    3
  52860000    3
  52870000    3
  52880000    2
  52890000    3
  52900000    3
  52910000    3
  52920000    3
  52930000    3
  52940000    2
  52950000    3
  52960000    2
  52970000    2
  52980000    2
  52990000    3
  53000000    3
  53010000    2
  53020000    3
  53030000    4
  53040000    3
  53050000    3
  53060000    3
  53070000    3
  53080000    3
  53090000    3
  53100000    4
  53110000    3
  53120000    3
  53130000    4
  53140000    4
  53150000    4
  53160000    3
  53170000    3
  53180000    2
  53190000    3
  53200000    3
  53210000    2
  53220000    2
  53230000    3
  53240000    3
  53250000    4
  53260000    3
  53270000   10
  53280000    3
  53290000    4
  53300000    2
  53310000    4
  53320000    3
  53330000    3
  53340000    2
  53350000    4
  53360000    3
  53370000    2
  53380000    4
  53390000    4
  53400000    3
  53410000    3
  53420000    3
  53430000    4
  53440000    4
  53450000    3
  53460000    7
  53470000    5
  53480000    5
  53490000    4
  53500000    4
  53510000    3
  53520000    3
  53530000    3
  53540000    4
  53550000    4
  53560000    4
  53570000    4
  53580000    3
  53590000    7
  53600000    5
  53610000    5
  53620000    5
  53630000    2
  53640000    4
  53650000    3
  53660000    3
  53670000    3
  53680000    3
  53690000    6
  53700000    3
  53710000    4
  53720000    4
  53730000    3
  53740000    5
  53750000    3
  53760000    3
  53770000    5
  53780000    5
  53790000    3
  53800000    4
  53810000    6
  53820000    4
  53830000    3
  53840000    4
  53850000    3
  53860000    3
  53870000    4
  53880000    2
  53890000    3
  53900000    4
  53910000    2
  53920000    5
  53930000    3
  53940000    3
  53950000    2
  53960000    3
  53970000    4
  53980000    3
  53990000    4
  54000000    3
  54010000    4
  54020000    3
  54030000    2
  54040000    4
  54050000    2
  54060000    2
  54070000    2
  54080000    3
  54090000    3
  54100000    4
  54110000    3
  54120000    4
  54130000   11
  54140000    3
  54150000    3
  54160000    3
  54170000    3
  54180000    3
  54190000    3
  54200000    2
  54210000    3
  54220000    3
  54230000    3
  54240000    2
  54250000    3
  54260000    2
  54270000    3
  54280000    3
  54290000    3
  54300000    3
  54310000    3
  54320000    3
  54330000    3
  54340000    4
  54350000    2
  54360000    2
  54370000    3
  54380000    3
  54390000    3
  54400000    3
  54410000    3
  54420000    2
  54430000    6
  54440000    3
  54450000    3
  54460000    3
  54470000    3
  54480000    3
  54490000    4
  54500000    2
  54510000    2
  54520000    4
  54530000    2
  54540000    3
  54550000    4
  54560000    4
  54570000    3
  54580000    4
  54590000    3
  54600000    3
  54610000    3
  54620000    3
  54630000    3
  54640000    3
  54650000    3
  54660000    3
  54670000    3
  54680000    4
  54690000    2
  54700000    3
  54710000    4
  54720000    3
  54730000    2
  54740000    3
  54750000    3
  54760000    3
  54770000    3
  54780000    3
  54790000    2
  54800000    3
  54810000    4
  54820000    3
  54830000    3
  54840000    3
  54850000    2
  54860000    5
  54870000    2
  54880000    2
  54890000    3
  54900000    2
  54910000    3
  54920000    3
  54930000    2
  54940000    4
  54950000    2
  54960000    3
  54970000    3
  54980000    4
  54990000    3
  55000000    3
  55010000    3
  55020000    3
  55030000    3
  55040000    4
  55050000    2
  55060000    2
  55070000    2
  55080000    2
  55090000    2
  55100000    3
  55110000    3
  55120000    3
  55130000    3
  55140000    3
  55150000    3
  55160000    3
  55170000    2
  55180000    2
  55190000    3
  55200000    2
  55210000    2
  55220000    4
  55230000    9
  55240000    3
  55250000    5
  55260000    5
  55270000    4
  55280000    3
  55290000    4
  55300000    2
  55310000    4
  55320000    2
  55330000    2
  55340000    4
  55350000    6
  55360000    3
  55370000    4
  55380000    3
  55390000    3
  55400000    3
  55410000    3
  55420000    4
  55430000    5
  55440000    3
  55450000    4
  55460000    3
  55470000    4
  55480000    2
  55490000    2
  55500000    3
  55510000    4
  55520000    3
  55530000    4
  55540000    4
  55550000    3
  55560000    2
  55570000    3
  55580000    3
  55590000    4
  55600000    3
  55610000    3
  55620000    3
  55630000    4
  55640000    4
  55650000    3
  55660000    3
  55670000    3
  55680000    5
  55690000    3
  55700000    4
  55710000    3
  55720000    2
  55730000    3
  55740000    3
  55750000    4
  55760000    4
  55770000    2
  55780000    2
  55790000    4
  55800000    3
  55810000    4
  55820000    2
  55830000    3
  55840000    2
  55850000    3
  55860000    3
  55870000    3
  55880000    2
  55890000    2
  55900000    2
  55910000    2
  55920000    1
  55930000    3
  55940000    9
  55950000    4
  55960000    4
  55970000    3
  55980000    4
  55990000    3
  56000000    2
  56010000    5
  56020000    1
  56030000    3
  56040000    2
  56050000   10
  56060000    2
  56070000    3
  56080000    3
  56090000    3
  56100000    3
  56110000    3
  56120000    2
  56130000    2
  56140000    2
  56150000    3
  56160000    4
  56170000    2
  56180000    3
  56190000    3
  56200000    3
  56210000    3
  56220000    3
  56230000    2
  56240000    3
  56250000    4
  56260000    3
  56270000    3
  56280000    3
  56290000    1
  56300000    3
  56310000    2
  56320000   13
  56330000   11
  56340000   13
  56350000   13
  56360000   18
  56370000   15
  56380000   13
  56390000   13
  56400000   14
  56410000   13
  56420000    4
  56430000    5
  56440000    4
  56450000    8
  56460000    2
  56470000    4
  56480000    3
  56490000    3
  56500000    3
  56510000    4
  56520000    2
  56530000    4
  56540000    3
  56550000    3
  56560000    3
  56570000    3
  56580000    3
  56590000    3
  56600000    2
  56610000    3
  56620000    3
  56630000    4
  56640000    3
  56650000    3
  56660000    3
  56670000    3
  56680000    3
  56690000    3
  56700000    3
  56710000    3
  56720000    3
  56730000    4
  56740000    3
  56750000    3
  56760000    3
  56770000    2
  56780000    2
  56790000    3
  56800000    4
  56810000    2
  56820000    3
  56830000    4
  56840000    5
  56850000    4
  56860000    4
  56870000    4
  56880000    3
  56890000    3
  56900000    4
  56910000    5
  56920000    3
  56930000    2
  56940000    3
  56950000    3
  56960000    3
  56970000    3
  56980000    3
  56990000    2
  57000000    3
  57010000    3
  57020000    3
  57030000    3
  57040000    3
  57050000    2
  57060000    2
  57070000    3
  57080000    5
  57090000    2
  57100000    3
  57110000    4
  57120000    3
  57130000    2
  57140000    3
  57150000    3
  57160000    3
  57170000    2
  57180000    2
  57190000    3
  57200000    2
  57210000    2
  57220000    2
  57230000    3
  57240000    3
  57250000    3
  57260000    3
  57270000    2
  57280000    3
  57290000    2
  57300000    3
  57310000    2
  57320000    3
  57330000    3
  57340000    2
  57350000    2
  57360000    3
  57370000    2
  57380000    3
  57390000    4
  57400000    3
  57410000    2
  57420000    4
  57430000    5
  57440000    7
  57450000    4
  57460000    4
  57470000    5
  57480000    4
  57490000    5
  57500000    3
  57510000    2
  57520000    4
  57530000    3
  57540000    2
  57550000    2
  57560000    3
  57570000    3
  57580000    2
  57590000    3
  57600000    3
  57610000    2
  57620000    4
  57630000    2
  57640000    3
  57650000    3
  57660000    2
  57670000    3
  57680000    4
  57690000    3
  57700000    4
  57710000    5
  57720000    5
  57730000    5
  57740000    4
  57750000    4
  57760000    4
  57770000    3
  57780000    2
  57790000    2
  57800000    3
  57810000    4
  57820000    3
  57830000    3
  57840000    4
  57850000   17
  57860000    3
  57870000    4
  57880000    4
  57890000    2
  57900000    3
  57910000    2
  57920000    2
  57930000    4
  57940000    3
  57950000    5
  57960000    2
  57970000    2
  57980000    3
  57990000    4
  58000000    5
  58010000    2
  58020000    4
  58030000    3
  58040000    3
  58050000    3
  58060000    3
  58070000    4
  58080000    9
  58090000    3
  58100000    3
  58110000    4
  58120000    3
  58130000    2
  58140000    2
  58150000    3
  58160000    2
  58170000    8
  58180000    3
  58190000    4
  58200000    5
  58210000    5
  58220000    3
  58230000    3
  58240000    3
  58250000    5
  58260000    2
  58270000    3
  58280000    5
  58290000    4
  58300000    4
  58310000    4
  58320000    4
  58330000    4
  58340000    4
  58350000    3
  58360000    2
  58370000    3
  58380000    2
  58390000    3
  58400000    3
  58410000    5
  58420000    2
  58430000    3
  58440000    4
  58450000    3
  58460000    2
  58470000    4
  58480000    4
  58490000    3
  58500000    3
  58510000    2
  58520000    2
  58530000    3
  58540000    3
  58550000    3
  58560000    3
  58570000    3
  58580000    3
  58590000    4
  58600000    3
  58610000    3
  58620000    3
  58630000    2
  58640000    3
  58650000    3
  58660000    3
  58670000    2
  58680000    5
  58690000    3
  58700000    2
  58710000    3
  58720000    3
  58730000    3
  58740000    4
  58750000    3
  58760000    3
  58770000    3
  58780000    3
  58790000    2
  58800000    3
  58810000    3
  58820000    3
  58830000    5
  58840000    2
  58850000    6
  58860000    8
  58870000    5
  58880000    4
  58890000    3
  58900000    4
  58910000    4
  58920000    3
  58930000    4
  58940000    3
  58950000    3
  58960000    3
  58970000    3
  58980000    2
  58990000    3
  59000000    5
  59010000    3
  59020000    4
  59030000    4
  59040000    3
  59050000    3
  59060000    3
  59070000    2
  59080000    3
  59090000    3
  59100000    3
  59110000    3
  59120000    4
  59130000    2
  59140000    4
  59150000    2
  59160000    3
  59170000    3
  59180000    3
  59190000    3
  59200000    3
  59210000    3
  59220000    4
  59230000    3
  59240000   15
  59250000    4
  59260000    2
  59270000    2
  59280000    3
  59290000    3
  59300000    2
  59310000    2
  59320000    4
  59330000    4
  59340000    4
  59350000    5
  59360000    4
  59370000    4
  59380000    2
  59390000    2
  59400000    3
  59410000    3
  59420000    2
  59430000    3
  59440000    3
  59450000    3
  59460000    3
  59470000    3
  59480000    2
  59490000    3
  59500000    3
  59510000    3
  59520000    3
  59530000    2
  59540000    3
  59550000    3
  59560000    3
  59570000    3
  59580000    5
  59590000    3
  59600000    3
  59610000    5
  59620000    2
  59630000    7
  59640000    5
  59650000    5
  59660000    7
  59670000    4
  59680000    4
  59690000    4
  59700000    6
  59710000    6
  59720000    4
  59730000    2
  59740000    5
  59750000    5
  59760000    2
  59770000    4
  59780000    3
  59790000    3
  59800000    8
  59810000    5
  59820000    5
  59830000    3
  59840000    2
  59850000    4
  59860000    3
  59870000    3
  59880000    3
  59890000   15
  59900000   19
  59910000    5
  59920000    5
  59930000    2
  59940000    3
  59950000    2
  59960000    3
  59970000    2
  59980000    3
  59990000    3
  60000000    2
  60000000    2
  60010000    2
  60020000    3
  60030000    4
  60040000    4
  60050000    4
  60060000    3
  60070000    2
  60080000    3
  60090000    3
  60100000    3
  60110000    3
  60120000    3
  60130000    2
  60140000    3
  60150000    4
  60160000    4
  60170000    3
  60180000    3
  60190000    4
  60200000    4
  60210000    3
  60220000    4
  60230000    3
  60240000    2
  60250000    3
  60260000    2
  60270000    3
  60280000    5
  60290000    4
  60300000    3
  60310000    2
  60320000    4
  60330000    3
  60340000    2
  60350000    2
  60360000    2
  60370000    3
  60380000    2
  60390000    3
  60400000    3
  60410000    2
  60420000    3
  60430000    3
  60440000    4
  60450000    3
  60460000    4
  60470000   13
  60480000    5
  60490000    4
  60500000    3
  60510000    3
  60520000    3
  60530000    3
  60540000    3
  60550000    3
  60560000    2
  60570000    4
  60580000    3
  60590000    3
  60600000    4
  60610000    3
  60620000    4
  60630000    4
  60640000    4
  60650000    3
  60660000    3
  60670000    5
  60680000    3
  60690000    3
  60700000    3
  60710000    3
  60720000    3
  60730000    4
  60740000    2
  60750000    3
  60760000    3
  60770000    3
  60780000    2
  60790000    2
  60800000    2
  60810000    3
  60820000    5
  60830000    4
  60840000    4
  60850000    2
  60860000    3
  60870000    4
  60880000    3
  60890000    3
  60900000    3
  60910000    4
  60920000    2
  60930000    3
  60940000    5
  60950000    4
  60960000    4
  60970000    2
  60980000    3
  60990000    4
  61000000    3
  61010000    4
  61020000    2
  61030000    4
  61040000    2
  61050000    3
  61060000    4
  61070000    2
  61080000    3
  61090000    2
  61100000    4
  61110000    4
  61120000    4
  61130000    5
  61140000    3
  61150000    2
  61160000    4
  61170000    3
  61180000    3
  61190000    3
  61200000    5
  61210000    4
  61220000    4
  61230000    3
  61240000    3
  61250000    3
  61260000    4
  61270000    2
  61280000    4
  61290000    4
  61300000    5
  61310000    4
  61320000    4
  61330000    5
  61340000    3
  61350000    4
  61360000    4
  61370000    2
  61380000    5
  61390000    4
  61400000    4
  61410000    5
  61420000    3
  61430000    4
  61440000    4
  61450000    3
  61460000    3
  61470000    3
  61480000    3
  61490000    5
  61500000    5
  61510000    4
  61520000    4
  61530000    4
  61540000    3
  61550000    3
  61560000    2
  61570000    4
  61580000    3
  61590000    4
  61600000    5
  61610000    4
  61620000    3
  61630000    4
  61640000    4
  61650000    3
  61660000    6
  61670000    3
  61680000    3
  61690000    2
  61700000    3
  61710000    3
  61720000    2
  61730000    3
  61740000   12
  61750000    3
  61760000    3
  61770000    5
  61780000    6
  61790000    4
  61800000    5
  61810000    4
  61820000    4
  61830000    3
  61840000    3
  61850000    8
  61860000    2
  61870000    4
  61880000    2
  61890000    3
  61900000    4
  61910000    3
  61920000    4
  61930000    3
  61940000    4
  61950000    3
  61960000    2
  61970000    4
  61980000    3
  61990000    3
  62000000    6
  62010000    3
  62020000    4
  62030000    4
  62040000    9
  62050000    4
  62060000    4
  62070000    4
  62080000    5
  62090000    4
  62100000    3
  62110000    3
  62120000    3
  62130000    3
  62140000    2
  62150000    4
  62160000    3
  62170000    6
  62180000    3
  62190000    3
  62200000    1
  62210000    4
  62220000    4
  62230000    3
  62240000    3
  62250000    3
  62260000    3
  62270000    7
  62280000    7
  62290000    3
  62300000    2
  62310000    2
  62320000    3
  62330000    2
  62340000    3
  62350000    2
  62360000    3
  62370000    3
  62380000    2
  62390000    4
  62400000    2
  62410000    3
  62420000    3
  62430000    3
  62440000    3
  62450000    3
  62460000    3
  62470000    2
  62480000    4
  62490000    3
  62500000    2
  62510000    2
  62520000    3
  62530000    2
  62540000    3
  62550000    3
  62560000    3
  62570000    2
  62580000    3
  62590000    2
  62600000    3
  62610000    3
  62620000    3
  62630000    3
  62640000    3
  62650000    3
  62660000    3
  62670000    4
  62680000    3
  62690000    7
  62700000    3
  62710000    3
  62720000    2
  62730000    3
  62740000    3
  62750000    3
  62760000    3
  62770000    2
  62780000    2
  62790000    2
  62800000    3
  62810000    2
  62820000    3
  62830000    3
  62840000    3
  62850000    3
  62860000    3
  62870000    3
  62880000    3
  62890000    3
  62900000    2
  62910000    4
  62920000    3
  62930000    3
  62940000    3
  62950000    2
  62960000    2
  62970000    3
  62980000    3
  62990000    3
  63000000    3
  63010000    3
  63020000    4
  63030000    2
  63040000    3
  63050000    2
  63060000    3
  63070000    2
  63080000    3
  63090000    2
  63100000    3
  63110000    3
  63120000    4
  63130000    3
  63140000    3
  63150000    3
  63160000    5
  63170000    3
  63180000    3
  63190000    4
  63200000    3
  63210000    4
  63220000    3
  63230000    5
  63240000    2
  63250000    2
  63260000    4
  63270000    2
  63280000    2
  63290000    3
  63300000    4
  63310000    3
  63320000    4
  63330000    5
  63340000    4
  63350000    3
  63360000    2
  63370000    3
  63380000    8
  63390000   13
  63400000   17
  63410000   14
  63420000   16
  63430000   19
  63440000    4
  63450000    4
  63460000    3
  63470000    3
  63480000    3
  63490000    4
  63500000    3
  63510000    3
  63520000    3
  63530000    2
  63540000    4
  63550000    2
  63560000    2
  63570000    3
  63580000    3
  63590000    3
  63600000    4
  63610000    4
  63620000    3
  63630000    3
  63640000    3
  63650000    2
  63660000    4
  63670000    5
  63680000    3
  63690000    3
  63700000    3
  63710000    3
  63720000    3
  63730000    3
  63740000    3
  63750000    5
  63760000    3
  63770000    3
  63780000    5
  63790000    3
  63800000    2
  63810000    2
  63820000    3
  63830000    4
  63840000    3
  63850000    3
  63860000    3
  63870000    2
  63880000    2
  63890000    3
  63900000    3
  63910000    2
  63920000    3
  63930000    4
  63940000    3
  63950000    2
  63960000    3
  63970000    2
  63980000    3
  63990000    3
  64000000    2
  64010000    2
  64020000    3
  64030000    4
  64040000    4
  64050000    3
  64060000    4
  64070000    4
  64080000    4
  64090000    4
  64100000    3
  64110000    4
  64120000    4
  64130000    4
  64140000    4
  64150000    4
  64160000    4
  64170000    3
  64180000    4
  64190000    3
  64200000    3
  64210000    2
  64220000    2
  64230000    2
  64240000    3
  64250000    3
  64260000    2
  64270000    4
  64280000    3
  64290000    3
  64300000    2
  64310000    2
  64320000    4
  64330000    3
  64340000    3
  64350000    3
  64360000    3
  64370000    3
  64380000    3
  64390000    3
  64400000    3
  64410000    3
  64420000    3
  64430000    3
  64440000    3
  64450000   10
  64460000    8
  64470000    3
  64480000    3
  64490000    6
  64500000    3
  64510000    3
  64520000    5
  64530000    4
  64540000   14
  64550000    2
  64560000   15
  64570000    2
  64580000    2
  64590000    3
  64600000    2
  64610000    3
  64620000    4
  64630000    2
  64640000    4
  64650000    3
  64660000    4
  64670000    4
  64680000    3
  64690000    5
  64700000    2
  64710000    3
  64720000    3
  64730000    4
  64740000    3
  64750000    4
  64760000    2
  64770000    2
  64780000    3
  64790000    4
  64800000    3
  64810000    3
  64820000    4
  64830000    4
  64840000    3
  64850000    3
  64860000    3
  64870000    4
  64880000    3
  64890000    3
  64900000    3
  64910000    2
  64920000    3
  64930000    3
  64940000    3
  64950000    2
  64960000    3
  64970000    2
  64980000    2
  64990000    2
  65000000    2
  65010000    2
  65020000    2
  65030000    3
  65040000    3
  65050000    3
  65060000    4
  65070000    3
  65080000   10
  65090000    3
  65100000    5
  65110000    3
  65120000    4
  65130000    4
  65140000    3
  65150000    3
  65160000    4
  65170000    3
  65180000    4
  65190000    5
  65200000    4
  65210000    3
  65220000    4
  65230000    5
  65240000    5
  65250000    4
  65260000    5
  65270000    9
  65280000    5
  65290000    5
  65300000    5
  65310000    5
  65320000    2
  65330000    5
  65340000    2
  65350000    3
  65360000    3
  65370000    4
  65380000    2
  65390000    4
  65400000    4
  65410000    4
  65420000    3
  65430000    3
  65440000    2
  65450000    3
  65460000    3
  65470000    3
  65480000    3
  65490000    3
  65500000    2
  65510000    3
  65520000    3
  65530000    3
  65540000    3
  65550000    2
  65560000    5
  65570000    1
  65580000    4
  65590000    5
  65600000    3
  65610000    3
  65620000    2
  65630000    4
  65640000    3
  65650000    3
  65660000    3
  65670000    3
  65680000    3
  65690000    4
  65700000    4
  65710000    4
  65720000    3
  65730000    2
  65740000    3
  65750000    2
  65760000    3
  65770000    2
  65780000    3
  65790000    3
  65800000    2
  65810000   13
  65820000    6
  65830000   15
  65840000   15
  65850000   17
  65860000   16
  65870000   18
  65880000   17
  65890000   16
  65900000   17
  65910000   23
  65920000   19
  65930000   21
  65940000   18
  65950000   17
  65960000   19
  65970000   11
  65980000    4
  65990000    3
  66000000    7
  66010000    3
  66020000    3
  66030000    2
  66040000    4
  66050000    3
  66060000    9
  66070000    3
  66080000    4
  66090000    3
  66100000    4
  66110000    3
  66120000    3
  66130000    4
  66140000    5
  66150000    4
  66160000    3
  66170000    3
  66180000    4
  66190000    3
  66200000    3
  66210000    2
  66220000    3
  66230000    3
  66240000    4
  66250000    3
  66260000    3
  66270000    4
  66280000    3
  66290000    3
  66300000    4
  66310000    4
  66320000    3
  66330000    4
  66340000    4
  66350000    5
  66360000    5
  66370000    6
  66380000    4
  66390000    5
  66400000    4
  66410000    3
  66420000    4
  66430000    3
  66440000    3
  66450000    3
  66460000    2
  66470000    3
  66480000    3
  66490000    5
  66500000    2
  66510000    5
  66520000    4
  66530000    2
  66540000    3
  66550000    3
  66560000    1
  66570000    3
  66580000    3
  66590000    4
  66600000    3
  66610000    3
  66620000    2
  66630000    4
  66640000    2
  66650000    3
  66660000    3
  66670000    3
  66680000    3
  66690000    3
  66700000    3
  66710000    4
  66720000    2
  66730000    4
  66740000    3
  66750000    3
  66760000    4
  66770000    3
  66780000    3
  66790000    4
  66800000    5
  66810000    3
  66820000    4
  66830000    3
  66840000    4
  66850000    5
  66860000    3
  66870000    2
  66880000    3
  66890000    2
  66900000    3
  66910000    4
  66920000    4
  66930000    2
  66940000    3
  66950000    4
  66960000    5
  66970000   15
  66980000    3
  66990000    4
  67000000    3
  67010000    3
  67020000    3
  67030000    3
  67040000    4
  67050000    4
  67060000    4
  67070000    5
  67080000    3
  67090000    3
  67100000    3
  67110000    3
  67120000    3
  67130000    4
  67140000    2
  67150000    4
  67160000    5
  67170000    3
  67180000    3
  67190000    4
  67200000    4
  67210000    5
  67220000    3
  67230000    5
  67240000    4
  67250000    3
  67260000    3
  67270000    2
  67280000    2
  67290000    3
  67300000    3
  67310000    3
  67320000    2
  67330000    4
  67340000    5
  67350000    4
  67360000    5
  67370000    3
  67380000    3
  67390000    4
  67400000    2
  67410000    3
  67420000    2
  67430000    3
  67440000    3
  67450000    4
  67460000    2
  67470000    3
  67480000    3
  67490000    2
  67500000    3
  67510000    4
  67520000    3
  67530000    4
  67540000    4
  67550000    3
  67560000    3
  67570000    3
  67580000    2
  67590000    3
  67600000    4
  67610000    3
  67620000    3
  67630000    4
  67640000    3
  67650000    3
  67660000    3
  67670000    3
  67680000    3
  67690000    3
  67700000    4
  67710000    3
  67720000    3
  67730000    3
  67740000    3
  67750000    2
  67760000    7
  67770000    5
  67780000    2
  67790000    3
  67800000    3
  67810000    5
  67820000    3
  67830000    4
  67840000    2
  67850000    5
  67860000    4
  67870000    3
  67880000    5
  67890000    2
  67900000    2
  67910000    3
  67920000    3
  67930000    2
  67940000    3
  67950000    4
  67960000    3
  67970000    3
  67980000    3
  67990000    3
  68000000    3
  68010000    9
  68020000    3
  68030000    5
  68040000    3
  68050000    5
  68060000    4
  68070000    4
  68080000    4
  68090000    5
  68100000    4
  68110000    5
  68120000    4
  68130000    2
  68140000    4
  68150000    3
  68160000    2
  68170000    3
  68180000    2
  68190000    3
  68200000    4
  68210000    3
  68220000    3
  68230000    4
  68240000    4
  68250000    3
  68260000    4
  68270000    4
  68280000    5
  68290000    5
  68300000    3
  68310000    6
  68320000    4
  68330000    4
  68340000    4
  68350000    4
  68360000    2
  68370000    5
  68380000    5
  68390000    6
  68400000    3
  68410000    3
  68420000    3
  68430000    3
  68440000    3
  68450000    3
  68460000    4
  68470000    3
  68480000    3
  68490000    3
  68500000    3
  68510000    4
  68520000    4
  68530000    2
  68540000    3
  68550000    5
  68560000    4
  68570000    4
  68580000    4
  68590000    3
  68600000    3
  68610000    3
  68620000    4
  68630000    2
  68640000    2
  68650000    5
  68660000    5
  68670000    3
  68680000    3
  68690000    3
  68700000    3
  68710000    2
  68720000    4
  68730000    2
  68740000    4
  68750000    3
  68760000    4
  68770000    4
  68780000    3
  68790000    3
  68800000    2
  68810000    3
  68820000    2
  68830000    3
  68840000    3
  68850000    3
  68860000    4
  68870000    2
  68880000    3
  68890000    3
  68900000    3
  68910000    2
  68920000    3
  68930000    4
  68940000    2
  68950000    4
  68960000    4
  68970000    3
  68980000    3
  68990000    4
  69000000    3
  69010000    4
  69020000    3
  69030000    5
  69040000    3
  69050000    3
  69060000    3
  69070000    3
  69080000    4
  69090000    3
  69100000    3
  69110000    3
  69120000    4
  69130000    3
  69140000    4
  69150000    4
  69160000    4
  69170000    2
  69180000    4
  69190000    3
  69200000    5
  69210000    3
  69220000    3
  69230000    5
  69240000    3
  69250000   13
  69260000    4
  69270000    3
  69280000    3
  69290000    4
  69300000    3
  69310000    2
  69320000    3
  69330000    2
  69340000    3
  69350000    3
  69360000    4
  69370000    3
  69380000    3
  69390000    3
  69400000    2
  69410000    2
  69420000    3
  69430000    5
  69440000    3
  69450000    4
  69460000    4
  69470000    5
  69480000    6
  69490000    3
  69500000    3
  69510000    3
  69520000    4
  69530000    3
  69540000    3
  69550000    3
  69560000    3
  69570000    3
  69580000    3
  69590000    5
  69600000    2
  69610000    4
  69620000    4
  69630000    5
  69640000    3
  69650000    5
  69660000    5
  69670000    5
  69680000    5
  69690000    2
  69700000    3
  69710000    3
  69720000    2
  69730000    5
  69740000    5
  69750000    4
  69760000    3
  69770000    4
  69780000    3
  69790000    5
  69800000    8
  69810000    4
  69820000    4
  69830000    3
  69840000    4
  69850000    5
  69860000    3
  69870000    4
  69880000    4
  69890000    5
  69900000    4
  69910000    2
  69920000    4
  69930000    4
  69940000    4
  69950000    4
  69960000    4
  69970000    5
  69980000    3
  69990000    3
  70000000    3
  70010000    3
  70020000    3
  70030000    5
  70040000    3
  70050000    4
  70060000    4
  70070000    4
  70080000    5
  70090000    5
  70100000    4
  70110000    2
  70120000    6
  70130000    3
  70140000    4
  70150000    4
  70160000    4
  70170000    3
  70180000    2
  70190000    3
  70200000    4
  70210000    4
  70220000    3
  70230000    2
  70240000    4
  70250000   10
  70260000    2
  70270000    3
  70280000    3
  70290000    3
  70300000    3
  70310000    1
  70320000    3
  70330000    3
  70340000    4
  70350000    3
  70360000    5
  70370000    4
  70380000    5
  70390000    9
  70400000    5
  70410000    5
  70420000    5
  70430000    4
  70440000    6
  70450000    3
  70460000    5
  70470000    5
  70480000    3
  70490000    5
  70500000    3
  70510000    3
  70520000    4
  70530000    3
  70540000    2
  70550000    3
  70560000    6
  70570000    5
  70580000    4
  70590000    6
  70600000    4
  70610000    2
  70620000    4
  70630000    3
  70640000   13
  70650000    4
  70660000   12
  70670000    4
  70680000    3
  70690000    3
  70700000    3
  70710000    4
  70720000    4
  70730000    5
  70740000    3
  70750000    3
  70760000    3
  70770000    3
  70780000    2
  70790000    3
  70800000    3
  70810000    3
  70820000    2
  70830000    3
  70840000    4
  70850000    3
  70860000    3
  70870000    2
  70880000    4
  70890000    4
  70900000    5
  70910000    3
  70920000    3
  70930000    2
  70940000    4
  70950000    2
  70960000    3
  70970000    4
  70980000    4
  70990000    2
  71000000    4
  71010000    3
  71020000    3
  71030000    3
  71040000    3
  71050000    3
  71060000    4
  71070000    1
  71080000    2
  71090000    3
  71100000    3
  71110000    2
  71120000    3
  71130000    3
  71140000    3
  71150000    4
  71160000    3
  71170000    4
  71180000    3
  71190000    3
  71200000    2
  71210000    3
  71220000    2
  71230000    2
  71240000    3
  71250000    3
  71260000    2
  71270000    5
  71280000    2
  71290000    3
  71300000    2
  71310000    4
  71320000   11
  71330000    9
  71340000    3
  71350000    3
  71360000    3
  71370000    3
  71380000    4
  71390000    3
  71400000    3
  71410000    2
  71420000    4
  71430000    2
  71440000    3
  71450000    4
  71460000    2
  71470000    4
  71480000    3
  71490000    3
  71500000    4
  71510000    4
  71520000    4
  71530000    4
  71540000    5
  71550000    4
  71560000    4
  71570000   15
  71580000   16
  71590000    8
  71600000    5
  71610000    3
  71620000    5
  71630000    3
  71640000    3
  71650000    3
  71660000    2
  71670000    4
  71680000    4
  71690000    5
  71700000    7
  71710000    4
  71720000    2
  71730000    4
  71740000    3
  71750000    4
  71760000    4
  71770000    2
  71780000    4
  71790000    4
  71800000    4
  71810000    3
  71820000    3
  71830000    3
  71840000    4
  71850000    3
  71860000    3
  71870000    3
  71880000    3
  71890000    3
  71900000    3
  71910000    2
  71920000    2
  71930000    3
  71940000    2
  71950000    3
  71960000    2
  71970000    6
  71980000    3
  71990000    3
  72000000    4
  72010000    3
  72020000    2
  72030000    3
  72040000    3
  72050000    4
  72060000    3
  72070000    3
  72080000    3
  72090000    3
  72100000    4
  72110000    2
  72120000    3
  72130000    5
  72140000    3
  72150000    3
  72160000    2
  72170000    2
  72180000    3
  72190000    3
  72200000    2
  72210000    3
  72220000    2
  72230000    3
  72240000    2
  72250000    2
  72260000    4
  72270000    6
  72280000    4
  72290000    2
  72300000    2
  72310000    3
  72320000    3
  72330000    3
  72340000    2
  72350000    3
  72360000    3
  72370000    2
  72380000    3
  72390000    1
  72400000    1
  72410000    3
  72420000    3
  72430000    3
  72440000    2
  72450000    2
  72460000    3
  72470000    3
  72480000    3
  72490000    2
  72500000    3
  72510000    3
  72520000    4
  72530000    2
  72540000    4
  72550000    5
  72560000    4
  72570000    5
  72580000    3
  72590000    3
  72600000    2
  72610000    4
  72620000    3
  72630000    2
  72640000    4
  72650000    2
  72660000    3
  72670000    3
  72680000    2
  72690000    2
  72700000    3
  72710000    3
  72720000    3
  72730000    2
  72740000    2
  72750000    3
  72760000    2
  72770000    3
  72780000    2
  72790000    3
  72800000    2
  72810000    4
  72820000    4
  72830000    2
  72840000    3
  72850000    4
  72860000    2
  72870000    3
  72880000    3
  72890000    3
  72900000    2
  72910000    3
  72920000    4
  72930000    3
  72940000    3
  72950000    4
  72960000    2
  72970000    4
  72980000    3
  72990000    3
  73000000    3
  73010000    2
  73020000    4
  73030000    4
  73040000    3
  73050000    2
  73060000    2
  73070000    3
  73080000    3
  73090000    3
  73100000    2
  73110000    4
  73120000    3
  73130000    2
  73140000    2
  73150000    3
  73160000    3
  73170000    3
  73180000    3
  73190000    3
  73200000    2
  73210000    2
  73220000    3
  73230000    3
  73240000    7
  73250000    8
  73260000    6
  73270000    9
  73280000   12
  73290000    8
  73300000   10
  73310000    3
  73320000    2
  73330000    3
  73340000    3
  73350000    3
  73360000    3
  73370000    3
  73380000    3
  73390000    3
  73400000    2
  73410000    3
  73420000    2
  73430000   12
  73440000   18
  73450000   17
  73460000   17
  73470000    9
  73480000   11
  73490000   14
  73500000   14
  73510000    6
  73520000    2
  73530000    3
  73540000    3
  73550000    4
  73560000    3
  73570000    2
  73580000    3
  73590000    4
  73600000    3
  73610000    4
  73620000    3
  73630000    3
  73640000    3
  73650000    3
  73660000    3
  73670000    3
  73680000    3
  73690000    4
  73700000    4
  73710000    3
  73720000    2
  73730000    4
  73740000    3
  73750000    3
  73760000    4
  73770000    3
  73780000    3
  73790000    4
  73800000    2
  73810000    2
  73820000    2
  73830000    2
  73840000    3
  73850000    2
  73860000    3
  73870000    4
  73880000    4
  73890000    2
  73900000    5
  73910000    3
  73920000    3
  73930000    3
  73940000    3
  73950000    3
  73960000    3
  73970000    4
  73980000    4
  73990000    3
  74000000    3
  74010000    4
  74020000    3
  74030000    3
  74040000    3
  74050000    3
  74060000    4
  74070000    4
  74080000    4
  74090000    3
  74100000    6
  74110000    3
  74120000    2
  74130000    2
  74140000    3
  74150000    2
  74160000    3
  74170000    3
  74180000    4
  74190000    2
  74200000    4
  74210000    2
  74220000    2
  74230000    3
  74240000    3
  74250000    3
  74260000    2
  74270000    3
  74280000    3
  74290000    3
  74300000    3
  74310000    3
  74320000    3
  74330000    1
  74340000    3
  74350000    3
  74360000    3
  74370000    2
  74380000    4
  74390000    4
  74400000    2
  74410000    3
  74420000    3
  74430000    3
  74440000    3
  74450000    4
  74460000    3
  74470000    2
  74480000    3
  74490000    3
  74500000    3
  74510000    2
  74520000    3
  74530000    2
  74540000    3
  74550000    3
  74560000    2
  74570000    3
  74580000    3
  74590000    2
  74600000    3
  74610000    3
  74620000    4
  74630000    3
  74640000    2
  74650000    2
  74660000    3
  74670000    3
  74680000    3
  74690000    3
  74700000    4
  74710000    2
  74720000    4
  74730000    3
  74740000    3
  74750000    3
  74760000    2
  74770000    3
  74780000    2
  74790000    2
  74800000    2
  74810000    3
  74820000    4
  74830000    4
  74840000    3
  74850000    3
  74860000    3
  74870000    4
  74880000    3
  74890000    4
  74900000    5
  74910000    3
  74920000    2
  74930000    3
  74940000    4
  74950000    3
  74960000    2
  74970000    3
  74980000    1
  74990000    3
  75000000    4
  75010000    2
  75020000    3
  75030000    3
  75040000    3
  75050000    3
  75060000    3
  75070000    6
  75080000    2
  75090000    3
  75100000    3
  75110000    6
  75120000    3
  75130000   11
  75140000    6
  75150000    6
  75160000    3
  75170000    3
  75180000    3
  75190000    3
  75200000    3
  75210000    3
  75220000    3
  75230000    3
  75240000    3
  75250000    3
  75260000    3
  75270000    3
  75280000    3
  75290000    2
  75300000    2
  75310000    3
  75320000    3
  75330000    2
  75340000    2
  75350000    2
  75360000    3
  75370000    3
  75380000    3
  75390000    3
  75400000    3
  75410000    3
  75420000    3
  75430000    4
  75440000    2
  75450000    3
  75460000    3
  75470000    5
  75480000    3
  75490000    3
  75500000    4
  75510000    4
  75520000    3
  75530000    3
  75540000    3
  75550000    3
  75560000    3
  75570000    3
  75580000    3
  75590000    3
  75600000    3
  75610000    3
  75620000    3
  75630000    3
  75640000    3
  75650000    2
  75660000    2
  75670000    3
  75680000    3
  75690000    3
  75700000    3
  75710000    2
  75720000    2
  75730000    2
  75740000    3
  75750000    3
  75760000    3
  75770000    2
  75780000    3
  75790000    2
  75800000    3
  75810000    3
  75820000    3
  75830000    3
  75840000    3
  75850000    3
  75860000    3
  75870000    3
  75880000    3
  75890000    3
  75900000    3
  75910000    3
  75920000    3
  75930000    3
  75940000    2
  75950000    3
  75960000    3
  75970000    3
  75980000    3
  75990000    3
  76000000    3
  76010000    3
  76020000    3
  76030000    3
  76040000    3
  76050000    3
  76060000    3
  76070000    3
  76080000    3
  76090000    2
  76100000    2
  76110000    3
  76120000    3
  76130000    3
  76140000    3
  76150000    3
  76160000    3
  76170000    3
  76180000    3
  76190000    3
  76200000    3
  76210000    2
  76220000    4
  76230000    2
  76240000    5
  76250000    4
  76260000    3
  76270000    3
  76280000    3
  76290000    5
  76300000    3
  76310000    3
  76320000    3
  76330000    3
  76340000    3
  76350000    3
  76360000    3
  76370000    2
  76380000    4
  76390000    3
  76400000    2
  76410000    3
  76420000    3
  76430000    3
  76440000    3
  76450000    4
  76460000    3
  76470000   14
  76480000    3
  76490000    3
  76500000    4
  76510000    3
  76520000    2
  76530000    3
  76540000    4
  76550000    3
  76560000    3
  76570000    2
  76580000    3
  76590000    3
  76600000    3
  76610000    9
  76620000    3
  76630000    2
  76640000    2
  76650000    3
  76660000    3
  76670000    3
  76680000    3
  76690000    3
  76700000    2
  76710000    8
  76720000    4
  76730000    3
  76740000    3
  76750000    4
  76760000    3
  76770000    3
  76780000    3
  76790000    4
  76800000    3
  76810000    3
  76820000    2
  76830000    3
  76840000    2
  76850000    2
  76860000    2
  76870000    3
  76880000    2
  76890000    3
  76900000    3
  76910000    3
  76920000    3
  76930000    3
  76940000    3
  76950000    3
  76960000    2
  76970000    2
  76980000    3
  76990000    2
  77000000    4
  77010000    4
  77020000    4
  77030000    3
  77040000    4
  77050000    4
  77060000    3
  77070000    3
  77080000    3
  77090000    2
  77100000    2
  77110000    3
  77120000    3
  77130000    3
  77140000    3
  77150000    3
  77160000    3
  77170000    3
  77180000    3
  77190000    2
  77200000    3
  77210000    2
  77220000    4
  77230000    3
  77240000    2
  77250000    4
  77260000    3
  77270000    3
  77280000    4
  77290000    3
  77300000    5
  77310000    3
  77320000    3
  77330000    3
  77340000    3
  77350000    3
  77360000    4
  77370000    3
  77380000    2
  77390000    2
  77400000    2
  77410000    3
  77420000    2
  77430000    2
  77440000    3
  77450000    2
  77460000    3
  77470000    3
  77480000    3
  77490000    2
  77500000    3
  77510000    2
  77520000    3
  77530000    3
  77540000    2
  77550000    3
  77560000    3
  77570000    3
  77580000    3
  77590000    3
  77600000    3
  77610000    4
  77620000    3
  77630000    3
  77640000    2
  77650000    3
  77660000    4
  77670000    3
  77680000    3
  77690000    3
  77700000    4
  77710000    2
  77720000    2
  77730000    3
  77740000    2
  77750000    2
  77760000    3
  77770000    2
  77780000    3
  77790000    3
  77800000    2
  77810000    4
  77820000    2
  77830000    2
  77840000    2
  77850000    7
  77860000    4
  77870000    4
  77880000    5
  77890000    5
  77900000    3
  77910000    4
  77920000    3
  77930000    7
  77940000    4
  77950000    2
  77960000    3
  77970000    3
  77980000    4
  77990000    3
  78000000    4
  78010000    3
  78020000    4
  78030000    4
  78040000    3
  78050000    3
  78060000    1
  78070000    2
  78080000    3
  78090000    2
  78100000    3
  78110000    4
  78120000    3
  78130000    4
  78140000    3
  78150000    4
  78160000    2
  78170000    3
  78180000    3
  78190000    2
  78200000    2
  78210000    2
  78220000    3
  78230000    3
  78240000    3
  78250000    2
  78260000    3
  78270000    2
  78280000    3
  78290000    3
  78300000    3
  78310000    3
  78320000    4
  78330000    2
  78340000    2
  78350000    3
  78360000    3
  78370000    3
  78380000    3
  78390000    7
  78400000    4
  78410000    3
  78420000    3
  78430000    3
  78440000    4
  78450000    2
  78460000    3
  78470000    4
  78480000    2
  78490000    3
  78500000    2
  78510000    3
  78520000    2
  78530000    4
  78540000    3
  78550000    4
  78560000    3
  78570000    4
  78580000    3
  78590000    4
  78600000    4
  78610000    4
  78620000    4
  78630000    2
  78640000    4
  78650000    4
  78660000    3
  78670000    5
  78680000    5
  78690000    3
  78700000    4
  78710000    4
  78720000    5
  78730000    4
  78740000    3
  78750000    3
  78760000    3
  78770000    7
  78780000    3
  78790000    4
  78800000    4
  78810000    4
  78820000    3
  78830000    3
  78840000    3
  78850000    3
  78860000    3
  78870000    2
  78880000    3
  78890000    3
  78900000    3
  78910000    3
  78920000    3
  78930000    3
  78940000    4
  78950000    3
  78960000    3
  78970000    3
  78980000    2
  78990000    3
  79000000    3
  79010000    3
  79020000    3
  79030000    2
  79040000    5
  79050000    3
  79060000    3
  79070000    3
  79080000    2
  79090000    3
  79100000    3
  79110000    4
  79120000    2
  79130000    2
  79140000    3
  79150000    3
  79160000    3
  79170000    2
  79180000    1
  79190000    3
  79200000    3
  79210000    3
  79220000    3
  79230000    3
  79240000    4
  79250000    3
  79260000    3
  79270000    4
  79280000    3
  79290000    4
  79300000    3
  79310000    3
  79320000    2
  79330000    3
  79340000    4
  79350000    3
  79360000    3
  79370000    3
  79380000    4
  79390000    3
  79400000    3
  79410000    3
  79420000    3
  79430000    3
  79440000    3
  79450000    3
  79460000    4
  79470000    3
  79480000    3
  79490000    3
  79500000    4
  79510000    5
  79520000    3
  79530000    4
  79540000    3
  79550000    5
  79560000    4
  79570000    4
  79580000    5
  79590000    5
  79600000    4
  79610000    5
  79620000    4
  79630000    4
  79640000    3
  79650000    3
  79660000    3
  79670000    7
  79680000    4
  79690000    5
  79700000    2
  79710000    3
  79720000    3
  79730000    2
  79740000    3
  79750000    3
  79760000    3
  79770000    3
  79780000    2
  79790000    3
  79800000    3
  79810000    3
  79820000    3
  79830000    2
  79840000    3
  79850000    4
  79860000    2
  79870000    4
  79880000    3
  79890000    3
  79900000    4
  79910000    3
  79920000    4
  79930000    3
  79940000    2
  79950000    3
  79960000    3
  79970000    1
  79980000    9
  79990000    3
  80000000    3
  80000000    3
  80010000    3
  80020000    3
  80030000    4
  80040000    3
  80050000    3
  80060000    2
  80070000    4
  80080000    3
  80090000    3
  80100000    3
  80110000    3
  80120000    3
  80130000    3
  80140000    3
  80150000    3
  80160000    2
  80170000    3
  80180000    3
  80190000    2
  80200000    3
  80210000    5
  80220000    4
  80230000    3
  80240000    4
  80250000    3
  80260000    4
  80270000    4
  80280000    3
  80290000    3
  80300000    2
  80310000    2
  80320000    4
  80330000    3
  80340000    4
  80350000    3
  80360000    3
  80370000    4
  80380000    6
  80390000    3
  80400000    2
  80410000    3
  80420000    2
  80430000    3
  80440000    2
  80450000    3
  80460000    3
  80470000    2
  80480000    3
  80490000    3
  80500000    3
  80510000    3
  80520000    4
  80530000    4
  80540000    5
  80550000    2
  80560000    3
  80570000    3
  80580000    2
  80590000    4
  80600000    4
  80610000    3
  80620000    3
  80630000    2
  80640000    3
  80650000    4
  80660000    3
  80670000    3
  80680000    3
  80690000    3
  80700000    4
  80710000    5
  80720000    4
  80730000    3
  80740000    3
  80750000    3
  80760000    3
  80770000    3
  80780000    2
  80790000    4
  80800000    2
  80810000    4
  80820000    2
  80830000    4
  80840000    4
  80850000    3
  80860000    4
  80870000    4
  80880000    3
  80890000    3
  80900000    3
  80910000    3
  80920000    2
  80930000    4
  80940000    4
  80950000    3
  80960000    5
  80970000    3
  80980000    3
  80990000    3
  81000000    3
  81010000    3
  81020000    3
  81030000    3
  81040000    2
  81050000    3
  81060000    3
  81070000    2
  81080000    4
  81090000    2
  81100000    3
  81110000    5
  81120000    2
  81130000    2
  81140000    3
  81150000    4
  81160000    3
  81170000    5
  81180000    3
  81190000   17
  81200000   14
  81210000   11
  81220000    7
  81230000    5
  81240000    4
  81250000    3
  81260000    2
  81270000    3
  81280000    5
  81290000    5
  81300000    4
  81310000    2
  81320000    3
  81330000    2
  81340000    4
  81350000    5
  81360000    4
  81370000    3
  81380000    3
  81390000    3
  81400000    2
  81410000    3
  81420000    4
  81430000    2
  81440000    4
  81450000    4
  81460000    3
  81470000    3
  81480000    5
  81490000    3
  81500000    3
  81510000    3
  81520000    3
  81530000    3
  81540000    4
  81550000    5
  81560000    4
  81570000    2
  81580000    5
  81590000    2
  81600000    5
  81610000    3
  81620000    3
  81630000    3
  81640000    3
  81650000    3
  81660000    3
  81670000    4
  81680000    3
  81690000    2
  81700000    3
  81710000    4
  81720000    2
  81730000    5
  81740000    5
  81750000    2
  81760000    4
  81770000    4
  81780000    2
  81790000    2
  81800000    5
  81810000    3
  81820000    4
  81830000    3
  81840000    2
  81850000    4
  81860000    3
  81870000    5
  81880000    4
  81890000    4
  81900000    4
  81910000    3
  81920000    3
  81930000    5
  81940000    5
  81950000    5
  81960000    4
  81970000    3
  81980000    3
  81990000    4
  82000000    2
  82010000    3
  82020000    2
  82030000    3
  82040000    4
  82050000    4
  82060000    3
  82070000    3
  82080000    3
  82090000    2
  82100000   10
  82110000    5
  82120000    9
  82130000    8
  82140000   14
  82150000   11
  82160000   11
  82170000   13
  82180000    9
  82190000    8
  82200000    4
  82210000    3
  82220000    4
  82230000    3
  82240000    3
  82250000    3
  82260000    3
  82270000    3
  82280000    3
  82290000    3
  82300000    2
  82310000    3
  82320000    3
  82330000    3
  82340000    2
  82350000    3
  82360000    3
  82370000    3
  82380000    2
  82390000    3
  82400000    2
  82410000    4
  82420000    4
  82430000    3
  82440000    3
  82450000    3
  82460000    3
  82470000    3
  82480000    3
  82490000    3
  82500000    3
  82510000    2
  82520000    3
  82530000    4
  82540000    6
  82550000    3
  82560000    5
  82570000    5
  82580000    3
  82590000    3
  82600000    4
  82610000    3
  82620000    3
  82630000    4
  82640000    3
  82650000    6
  82660000    3
  82670000    4
  82680000    3
  82690000   12
  82700000   13
  82710000    4
  82720000    2
  82730000    4
  82740000    3
  82750000    3
  82760000    3
  82770000    3
  82780000    4
  82790000    2
  82800000    3
  82810000    2
  82820000    5
  82830000    2
  82840000    3
  82850000    2
  82860000    4
  82870000    3
  82880000    3
  82890000    3
  82900000    2
  82910000    7
  82920000    3
  82930000    3
  82940000    4
  82950000    2
  82960000    4
  82970000    2
  82980000    4
  82990000    2
  83000000    3
  83010000    3
  83020000    4
  83030000    2
  83040000    4
  83050000    5
  83060000    5
  83070000    4
  83080000    3
  83090000    4
  83100000    3
  83110000    3
  83120000    3
  83130000    4
  83140000    2
  83150000    4
  83160000    3
  83170000    4
  83180000    2
  83190000    4
  83200000    4
  83210000    3
  83220000    4
  83230000    4
  83240000    3
  83250000    2
  83260000    3
  83270000    4
  83280000    6
  83290000    3
  83300000    4
  83310000    3
  83320000    4
  83330000    3
  83340000    3
  83350000    4
  83360000    3
  83370000    8
  83380000   18
  83390000   16
  83400000   16
  83410000    7
  83420000   21
  83430000   16
  83440000   14
  83450000    6
  83460000    3
  83470000    4
  83480000    3
  83490000   13
  83500000    3
  83510000    8
  83520000    4
  83530000    2
  83540000    3
  83550000    3
  83560000    2
  83570000    4
  83580000    4
  83590000    4
  83600000    4
  83610000    4
  83620000    3
  83630000    2
  83640000    4
  83650000    4
  83660000    3
  83670000    3
  83680000    3
  83690000    3
  83700000    3
  83710000    4
  83720000    6
  83730000    6
  83740000    4
  83750000    4
  83760000    3
  83770000    3
  83780000    4
  83790000    5
  83800000    4
  83810000    5
  83820000    7
  83830000    4
  83840000    5
  83850000    4
  83860000    4
  83870000    7
  83880000    4
  83890000    4
  83900000    3
  83910000    2
  83920000    3
  83930000    3
  83940000    3
  83950000    3
  83960000    2
  83970000    3
  83980000    3
  83990000    4
  84000000    4
  84010000    3
  84020000    4
  84030000    2
  84040000    4
  84050000    6
  84060000    4
  84070000    4
  84080000    3
  84090000    4
  84100000    2
  84110000    4
  84120000    3
  84130000    2
  84140000    2
  84150000    3
  84160000   11
  84170000    4
  84180000    4
  84190000    3
  84200000    4
  84210000    3
  84220000    3
  84230000    4
  84240000    5
  84250000    4
  84260000    3
  84270000    3
  84280000    4
  84290000    2
  84300000    4
  84310000    8
  84320000    4
  84330000    4
  84340000    3
  84350000    4
  84360000    4
  84370000    4
  84380000    3
  84390000    3
  84400000    3
  84410000    3
  84420000    2
  84430000    3
  84440000    3
  84450000    3
  84460000    3
  84470000    3
  84480000    3
  84490000    6
  84500000    3
  84510000    2
  84520000    3
  84530000    3
  84540000    3
  84550000    2
  84560000    1
  84570000    2
  84580000    3
  84590000    3
  84600000    3
  84610000    4
  84620000    2
  84630000    3
  84640000    3
  84650000    3
  84660000    3
  84670000    4
  84680000    3
  84690000    3
  84700000    2
  84710000    3
  84720000    2
  84730000    5
  84740000    5
  84750000    4
  84760000    2
  84770000    3
  84780000    2
  84790000    3
  84800000    2
  84810000    4
  84820000    2
  84830000    3
  84840000    2
  84850000    4
  84860000    3
  84870000    3
  84880000    3
  84890000    3
  84900000    3
  84910000    2
  84920000    3
  84930000    2
  84940000    3
  84950000    3
  84960000    3
  84970000    3
  84980000    3
  84990000    3
  85000000    3
  85010000    3
  85020000    3
  85030000    2
  85040000    3
  85050000    3
  85060000    2
  85070000    5
  85080000    5
  85090000    4
  85100000    3
  85110000    5
  85120000    4
  85130000    3
  85140000    3
  85150000    3
  85160000    3
  85170000    2
  85180000    3
  85190000    4
  85200000    3
  85210000    3
  85220000    4
  85230000    4
  85240000    4
  85250000    3
  85260000    2
  85270000    3
  85280000    2
  85290000    3
  85300000    4
  85310000    2
  85320000    2
  85330000    2
  85340000    4
  85350000    3
  85360000    3
  85370000    3
  85380000    3
  85390000    7
  85400000    3
  85410000    4
  85420000    3
  85430000    3
  85440000    2
  85450000    4
  85460000    3
  85470000    3
  85480000    3
  85490000    2
  85500000    3
  85510000    3
  85520000    4
  85530000    2
  85540000    3
  85550000    3
  85560000    3
  85570000    3
  85580000    3
  85590000    4
  85600000    3
  85610000    3
  85620000    4
  85630000    3
  85640000    2
  85650000    3
  85660000    4
  85670000    3
  85680000    3
  85690000    5
  85700000    5
  85710000    5
  85720000    5
  85730000    2
  85740000    3
  85750000    4
  85760000    4
  85770000    4
  85780000    3
  85790000    5
  85800000    5
  85810000    4
  85820000    4
  85830000    3
  85840000    4
  85850000    4
  85860000    9
  85870000    4
  85880000    3
  85890000    4
  85900000    3
  85910000    3
  85920000    3
  85930000    7
  85940000    4
  85950000    3
  85960000    3
  85970000    4
  85980000    4
  85990000    3
  86000000    3
  86010000    2
  86020000    3
  86030000    4
  86040000    4
  86050000    5
  86060000    2
  86070000    4
  86080000    3
  86090000    4
  86100000    3
  86110000    3
  86120000    3
  86130000    3
  86140000    4
  86150000    2
  86160000    4
  86170000    4
  86180000    3
  86190000    4
  86200000    3
  86210000    3
  86220000    2
  86230000    3
  86240000    3
  86250000    5
  86260000    3
  86270000    3
  86280000    4
  86290000    3
  86300000    2
  86310000    5
  86320000    4
  86330000    8
  86340000    4
  86350000    5
  86360000    5
  86370000    3
  86380000    3
  86390000    3
  86400000    3
  86410000    3
  86420000    2
  86430000    3
  86440000    3
  86450000    3
  86460000    3
  86470000    3
  86480000    3
  86490000    3
  86500000    3
  86510000    3
  86520000    4
  86530000    3
  86540000    3
  86550000    3
  86560000    3
  86570000    3
  86580000    4
  86590000    5
  86600000    3
  86610000    3
  86620000    6
  86630000    4
  86640000    3
  86650000    4
  86660000    3
  86670000    3
  86680000    3
  86690000    4
  86700000    3
  86710000    4
  86720000    4
  86730000    3
  86740000    3
  86750000    2
  86760000    3
  86770000    2
  86780000    3
  86790000    5
  86800000   11
  86810000    9
  86820000    8
  86830000    8
  86840000   12
  86850000   11
  86860000    8
  86870000   11
  86880000    8
  86890000    5
  86900000    2
  86910000    3
  86920000    4
  86930000    4
  86940000    2
  86950000    2
  86960000    3
  86970000    3
  86980000    3
  86990000    3
  87000000    3
  87010000   15
  87020000   16
  87030000   15
  87040000   17
  87050000   15
  87060000   14
  87070000   18
  87080000   15
  87090000   17
  87100000   17
  87110000   17
  87120000   17
  87130000   16
  87140000   11
  87150000    2
  87160000    4
  87170000    4
  87180000    3
  87190000    3
  87200000    3
  87210000    4
  87220000    5
  87230000    4
  87240000    2
  87250000    4
  87260000    6
  87270000    5
  87280000   15
  87290000   17
  87300000   16
  87310000   13
  87320000   15
  87330000   14
  87340000    9
  87350000    9
  87360000   11
  87370000   12
  87380000    7
  87390000    2
  87400000    4
  87410000    2
  87420000    3
  87430000    3
  87440000    3
  87450000    3
  87460000    3
  87470000    3
  87480000    3
  87490000    3
  87500000    3
  87510000    3
  87520000    3
  87530000    3
  87540000    3
  87550000    3
  87560000    4
  87570000    3
  87580000    2
  87590000    3
  87600000    2
  87610000    3
  87620000    2
  87630000    4
  87640000    3
  87650000    4
  87660000    3
  87670000    5
  87680000    3
  87690000    1
  87700000    4
  87710000    3
  87720000    4
  87730000    3
  87740000    5
  87750000    4
  87760000    4
  87770000    3
  87780000    4
  87790000    3
  87800000    3
  87810000    5
  87820000    2
  87830000    5
  87840000    3
  87850000    3
  87860000    3
  87870000    3
  87880000    4
  87890000    5
  87900000    4
  87910000    2
  87920000    4
  87930000    5
  87940000    5
  87950000    7
  87960000    9
  87970000    8
  87980000    2
  87990000    3
  88000000    3
  88010000    2
  88020000    4
  88030000    3
  88040000    3
  88050000    4
  88060000    4
  88070000    3
  88080000    4
  88090000    2
  88100000    4
  88110000    3
  88120000    5
  88130000    3
  88140000    4
  88150000    4
  88160000    3
  88170000    3
  88180000    3
  88190000    3
  88200000    3
  88210000    3
  88220000    2
  88230000    3
  88240000    4
  88250000    3
  88260000    3
  88270000    3
  88280000    3
  88290000    3
  88300000    5
  88310000    3
  88320000    3
  88330000    4
  88340000    3
  88350000    2
  88360000    4
  88370000    2
  88380000    4
  88390000    3
  88400000    3
  88410000    3
  88420000    4
  88430000    4
  88440000    3
  88450000    4
  88460000    3
  88470000    3
  88480000    3
  88490000    5
  88500000    3
  88510000    3
  88520000    5
  88530000    3
  88540000    3
  88550000    3
  88560000    2
  88570000    3
  88580000    4
  88590000    3
  88600000    3
  88610000    2
  88620000    4
  88630000    4
  88640000    4
  88650000    3
  88660000    3
  88670000    2
  88680000    5
  88690000    2
  88700000    7
  88710000    4
  88720000    4
  88730000    2
  88740000    4
  88750000    4
  88760000    2
  88770000    4
  88780000    4
  88790000    3
  88800000    4
  88810000    3
  88820000    3
  88830000    3
  88840000    3
  88850000    2
  88860000    2
  88870000    3
  88880000    3
  88890000    4
  88900000    3
  88910000    4
  88920000    3
  88930000    4
  88940000    3
  88950000    3
  88960000    3
  88970000    2
  88980000    4
  88990000    4
  89000000    3
  89010000    2
  89020000    2
  89030000    3
  89040000    3
  89050000    2
  89060000    4
  89070000    3
  89080000    5
  89090000    4
  89100000    5
  89110000    4
  89120000    3
  89130000    4
  89140000    3
  89150000    3
  89160000    3
  89170000    3
  89180000    4
  89190000    5
  89200000   14
  89210000   12
  89220000   11
  89230000    7
  89240000   10
  89250000    3
  89260000    4
  89270000    4
  89280000    4
  89290000    4
  89300000    4
  89310000    5
  89320000    4
  89330000    4
  89340000    3
  89350000    4
  89360000    5
  89370000    3
  89380000    4
  89390000    3
  89400000    3
  89410000    3
  89420000    3
  89430000    4
  89440000    5
  89450000    3
  89460000    3
  89470000    5
  89480000    5
  89490000    5
  89500000    5
  89510000    3
  89520000    4
  89530000    4
  89540000    2
  89550000    3
  89560000    3
  89570000    2
  89580000    4
  89590000    4
  89600000    4
  89610000    3
  89620000    4
  89630000    4
  89640000    3
  89650000    3
  89660000    3
  89670000    3
  89680000    4
  89690000    4
  89700000    3
  89710000    5
  89720000    2
  89730000    3
  89740000    2
  89750000    4
  89760000    3
  89770000    3
  89780000    5
  89790000    4
  89800000    5
  89810000    3
  89820000    3
  89830000    4
  89840000    3
  89850000    9
  89860000    9
  89870000   14
  89880000   10
  89890000   12
  89900000    4
  89910000   10
  89920000    4
  89930000   14
  89940000   14
  89950000   12
  89960000    4
  89970000    4
  89980000    2
  89990000    2
  90000000    7
  90010000    4
  90020000    3
  90030000    3
  90040000    3
  90050000    3
  90060000    2
  90070000    4
  90080000    4
  90090000    4
  90100000    4
  90110000    3
  90120000    3
  90130000    3
  90140000    3
  90150000    3
  90160000    3
  90170000    3
  90180000    6
  90190000    8
  90200000    2
  90210000    3
  90220000    2
  90230000    3
  90240000    3
  90250000    3
  90260000    3
  90270000    3
  90280000    3
  90290000    2
  90300000    3
  90310000    3
  90320000    2
  90330000    3
  90340000    3
  90350000    3
  90360000    3
  90370000    2
  90380000    3
  90390000    3
  90400000    4
  90410000    3
  90420000    2
  90430000    3
  90440000    3
  90450000    3
  90460000    1
  90470000    3
  90480000    3
  90490000    4
  90500000    3
  90510000    3
  90520000    2
  90530000    4
  90540000    3
  90550000    3
  90560000    3
  90570000    2
  90580000    3
  90590000    2
  90600000    3
  90610000    4
  90620000    2
  90630000    3
  90640000    3
  90650000    4
  90660000   11
  90670000   14
  90680000   13
  90690000    6
  90700000    3
  90710000    2
  90720000    4
  90730000    3
  90740000    5
  90750000    2
  90760000    3
  90770000    2
  90780000    2
  90790000    5
  90800000    5
  90810000    4
  90820000    3
  90830000    4
  90840000    3
  90850000    4
  90860000    4
  90870000    3
  90880000    4
  90890000    3
  90900000    3
  90910000    4
  90920000    4
  90930000    3
  90940000    5
  90950000    3
  90960000    4
  90970000    3
  90980000    4
  90990000    4
  91000000    4
  91010000    3
  91020000    3
  91030000    3
  91040000    3
  91050000    3
  91060000    3
  91070000    3
  91080000    3
  91090000    1
  91100000    3
  91110000    5
  91120000    3
  91130000    4
  91140000    5
  91150000    3
  91160000    2
  91170000    4
  91180000    4
  91190000    2
  91200000    9
  91210000    4
  91220000    3
  91230000    3
  91240000    4
  91250000    4
  91260000    4
  91270000    2
  91280000    4
  91290000    6
  91300000    5
  91310000    2
  91320000    2
  91330000    3
  91340000    4
  91350000    3
  91360000    2
  91370000    4
  91380000    4
  91390000    3
  91400000    4
  91410000    3
  91420000    2
  91430000    4
  91440000    4
  91450000    3
  91460000    2
  91470000    4
  91480000    4
  91490000    4
  91500000    2
  91510000    3
  91520000    4
  91530000    2
  91540000    2
  91550000    2
  91560000    2
  91570000    1
  91580000    3
  91590000    3
  91600000    3
  91610000    2
  91620000    3
  91630000    3
  91640000    4
  91650000    3
  91660000    3
  91670000   14
  91680000    4
  91690000    3
  91700000    3
  91710000    3
  91720000    5
  91730000    3
  91740000    3
  91750000    2
  91760000    3
  91770000    3
  91780000    3
  91790000    3
  91800000    4
  91810000    2
  91820000    4
  91830000    3
  91840000    5
  91850000    3
  91860000    2
  91870000    2
  91880000    3
  91890000    3
  91900000    3
  91910000    5
  91920000    5
  91930000    3
  91940000    3
  91950000    3
  91960000    3
  91970000    3
  91980000    3
  91990000    3
  92000000    2
  92010000    2
  92020000    4
  92030000    4
  92040000    3
  92050000    2
  92060000    3
  92070000    2
  92080000    2
  92090000    3
  92100000    3
  92110000    2
  92120000    3
  92130000    3
  92140000    4
  92150000    3
  92160000    1
  92170000    3
  92180000    3
  92190000    2
  92200000    3
  92210000    3
  92220000    4
  92230000    3
  92240000    3
  92250000    3
  92260000    3
  92270000    3
  92280000    3
  92290000    2
  92300000    3
  92310000    1
  92320000    4
  92330000    3
  92340000    3
  92350000    4
  92360000    3
  92370000    3
  92380000    3
  92390000    2
  92400000    3
  92410000    2
  92420000    2
  92430000    2
  92440000    3
  92450000    2
  92460000    5
  92470000    2
  92480000    2
  92490000    3
  92500000    3
  92510000    3
  92520000    3
  92530000    3
  92540000    3
  92550000    3
  92560000    3
  92570000    3
  92580000    3
  92590000    3
  92600000    3
  92610000    2
  92620000    4
  92630000    4
  92640000    2
  92650000    3
  92660000    4
  92670000    3
  92680000    2
  92690000    3
  92700000    4
  92710000    3
  92720000    2
  92730000    2
  92740000    3
  92750000    3
  92760000    4
  92770000    5
  92780000    4
  92790000    3
  92800000    4
  92810000    3
  92820000    3
  92830000    3
  92840000    5
  92850000    2
  92860000    3
  92870000    2
  92880000    3
  92890000    3
  92900000    3
  92910000    5
  92920000    4
  92930000    3
  92940000    2
  92950000    4
  92960000    4
  92970000    2
  92980000    4
  92990000    4
  93000000    2
  93010000    2
  93020000    3
  93030000    4
  93040000    4
  93050000    3
  93060000   10
  93070000    4
  93080000    4
  93090000    2
  93100000    3
  93110000    3
  93120000    2
  93130000    4
  93140000    3
  93150000    3
  93160000    3
  93170000    4
  93180000    3
  93190000    4
  93200000    2
  93210000    3
  93220000    3
  93230000    4
  93240000    3
  93250000    4
  93260000    3
  93270000    3
  93280000    2
  93290000    3
  93300000    2
  93310000    3
  93320000    3
  93330000    3
  93340000    3
  93350000    4
  93360000    3
  93370000    3
  93380000    4
  93390000    3
  93400000    2
  93410000    2
  93420000    3
  93430000    2
  93440000    4
  93450000    3
  93460000    4
  93470000    3
  93480000    2
  93490000    5
  93500000    4
  93510000    2
  93520000    5
  93530000    2
  93540000    4
  93550000    2
  93560000    3
  93570000    5
  93580000    3
  93590000    4
  93600000    3
  93610000    3
  93620000    8
  93630000    7
  93640000    4
  93650000    3
  93660000    4
  93670000    4
  93680000    4
  93690000    3
  93700000    4
  93710000    3
  93720000    3
  93730000    4
  93740000    4
  93750000    5
  93760000    4
  93770000    3
  93780000    4
  93790000    3
  93800000    5
  93810000    3
  93820000    3
  93830000    3
  93840000    3
  93850000    3
  93860000    3
  93870000    2
  93880000    3
  93890000    3
  93900000    5
  93910000    3
  93920000    3
  93930000    4
  93940000    7
  93950000    3
  93960000    5
  93970000    5
  93980000    5
  93990000    3
  94000000    2
  94010000    4
  94020000    2
  94030000    3
  94040000    3
  94050000    4
  94060000    4
  94070000    4
  94080000    4
  94090000    4
  94100000    5
  94110000    5
  94120000    5
  94130000    5
  94140000    4
  94150000    4
  94160000    4
  94170000    4
  94180000    3
  94190000    4
  94200000    2
  94210000    3
  94220000    4
  94230000    3
  94240000    3
  94250000    3
  94260000    4
  94270000    5
  94280000    4
  94290000    4
  94300000    3
  94310000    2
  94320000    3
  94330000    3
  94340000    2
  94350000    4
  94360000    7
  94370000    3
  94380000    3
  94390000    3
  94400000    2
  94410000    3
  94420000    2
  94430000    2
  94440000    3
  94450000    3
  94460000    4
  94470000    2
  94480000    2
  94490000    8
  94500000    5
  94510000    5
  94520000    4
  94530000    3
  94540000    4
  94550000    3
  94560000    4
  94570000    4
  94580000    3
  94590000    3
  94600000    4
  94610000    4
  94620000    4
  94630000   16
  94640000   19
  94650000   20
  94660000   12
  94670000   17
  94680000   11
  94690000    4
  94700000    3
  94710000    2
  94720000    3
  94730000    3
  94740000    3
  94750000    3
  94760000    3
  94770000    2
  94780000    3
  94790000    4
  94800000    3
  94810000    3
  94820000    3
  94830000    2
  94840000    3
  94850000    3
  94860000    3
  94870000    3
  94880000    3
  94890000    3
  94900000    3
  94910000    4
  94920000    3
  94930000    3
  94940000    3
  94950000    3
  94960000    2
  94970000    2
  94980000    2
  94990000    3
  95000000    3
  95010000    3
  95020000    4
  95030000    4
  95040000    3
  95050000    4
  95060000    3
  95070000    5
  95080000    3
  95090000    4
  95100000    2
  95110000    3
  95120000    3
  95130000    3
  95140000    7
  95150000    3
  95160000    4
  95170000    2
  95180000    3
  95190000    3
  95200000    3
  95210000    3
  95220000    3
  95230000    3
  95240000    4
  95250000    3
  95260000    3
  95270000    3
  95280000    3
  95290000    3
  95300000    4
  95310000    3
  95320000    3
  95330000    2
  95340000    3
  95350000    3
  95360000    2
  95370000    3
  95380000    3
  95390000    2
  95400000    4
  95410000    5
  95420000   15
  95430000   13
  95440000    3
  95450000    3
  95460000    2
  95470000    4
  95480000    3
  95490000    5
  95500000    3
  95510000    3
  95520000    2
  95530000    3
  95540000    3
  95550000    2
  95560000    2
  95570000    2
  95580000    2
  95590000    3
  95600000    2
  95610000    3
  95620000   10
  95630000    2
  95640000    3
  95650000    3
  95660000    4
  95670000    3
  95680000    4
  95690000    2
  95700000    2
  95710000    3
  95720000    2
  95730000    3
  95740000    3
  95750000    3
  95760000    3
  95770000    2
  95780000    4
  95790000    3
  95800000    2
  95810000    3
  95820000    3
  95830000    3
  95840000    5
  95850000    3
  95860000    3
  95870000    4
  95880000    4
  95890000    3
  95900000    3
  95910000    3
  95920000    4
  95930000    3
  95940000    5
  95950000    3
  95960000    3
  95970000    2
  95980000    2
  95990000    2
  96000000    4
  96010000    3
  96020000    3
  96030000    3
  96040000    4
  96050000    3
  96060000    3
  96070000    2
  96080000   10
  96090000    4
  96100000    3
  96110000    4
  96120000    3
  96130000    2
  96140000    3
  96150000    2
  96160000    4
  96170000    4
  96180000    2
  96190000    4
  96200000    5
  96210000    4
  96220000    4
  96230000    4
  96240000    4
  96250000    5
  96260000    3
  96270000    2
  96280000    3
  96290000    4
  96300000    4
  96310000    4
  96320000    4
  96330000    2
  96340000    2
  96350000    2
  96360000    3
  96370000    3
  96380000    3
  96390000    3
  96400000    4
  96410000    3
  96420000    4
  96430000    3
  96440000    3
  96450000    3
  96460000    3
  96470000    2
  96480000    3
  96490000    3
  96500000    3
  96510000    4
  96520000    3
  96530000    2
  96540000    3
  96550000    3
  96560000    3
  96570000    2
  96580000    2
  96590000    4
  96600000    5
  96610000    3
  96620000    3
  96630000    9
  96640000    4
  96650000    4
  96660000    2
  96670000    3
  96680000    4
  96690000    3
  96700000    3
  96710000    4
  96720000    3
  96730000    3
  96740000    4
  96750000    2
  96760000    4
  96770000    3
  96780000    4
  96790000    4
  96800000    2
  96810000    3
  96820000    3
  96830000    4
  96840000    3
  96850000    4
  96860000    4
  96870000    3
  96880000    4
  96890000    4
  96900000    3
  96910000    3
  96920000    4
  96930000    4
  96940000    3
  96950000    3
  96960000    3
  96970000    3
  96980000    3
  96990000    2
  97000000    4
  97010000    3
  97020000    3
  97030000    3
  97040000    3
  97050000    2
  97060000    3
  97070000    9
  97080000    3
  97090000    3
  97100000    3
  97110000    3
  97120000    3
  97130000    3
  97140000    3
  97150000    2
  97160000    4
  97170000   14
  97180000    2
  97190000    3
  97200000    5
  97210000    4
  97220000    3
  97230000    3
  97240000    3
  97250000    3
  97260000    4
  97270000    4
  97280000    4
  97290000    2
  97300000    3
  97310000    3
  97320000    2
  97330000    3
  97340000    6
  97350000    4
  97360000    3
  97370000    4
  97380000    3
  97390000    3
  97400000    5
  97410000    3
  97420000    4
  97430000    2
  97440000    4
  97450000    4
  97460000    3
  97470000    3
  97480000    4
  97490000    3
  97500000    3
  97510000    3
  97520000    3
  97530000    3
  97540000    3
  97550000    2
  97560000    3
  97570000    2
  97580000    2
  97590000    4
  97600000    3
  97610000    3
  97620000    4
  97630000    4
  97640000    4
  97650000    4
  97660000    4
  97670000    5
  97680000    3
  97690000   19
  97700000    3
  97710000    5
  97720000    4
  97730000    5
  97740000    4
  97750000    4
  97760000    5
  97770000    3
  97780000    4
  97790000    3
  97800000    4
  97810000    4
  97820000    4
  97830000    3
  97840000    4
  97850000    3
  97860000    3
  97870000    4
  97880000    3
  97890000    2
  97900000    3
  97910000    3
  97920000    3
  97930000    2
  97940000    3
  97950000    3
  97960000    4
  97970000    4
  97980000    3
  97990000    3
  98000000    3
  98010000    3
  98020000    2
  98030000    3
  98040000    3
  98050000    2
  98060000    3
  98070000    3
  98080000    3
  98090000    3
  98100000    2
  98110000    3
  98120000    2
  98130000    2
  98140000    3
  98150000    2
  98160000    3
  98170000    3
  98180000    3
  98190000    3
  98200000    3
  98210000    2
  98220000    3
  98230000    4
  98240000    3
  98250000    3
  98260000    3
  98270000    3
  98280000    4
  98290000    4
  98300000    3
  98310000    4
  98320000    3
  98330000    3
  98340000    3
  98350000    2
  98360000    3
  98370000    2
  98380000    3
  98390000    3
  98400000    2
  98410000    3
  98420000    3
  98430000    4
  98440000    3
  98450000    3
  98460000    2
  98470000    4
  98480000    3
  98490000    4
  98500000    2
  98510000    3
  98520000    1
  98530000    3
  98540000    5
  98550000    4
  98560000    2
  98570000    2
  98580000    3
  98590000    3
  98600000    3
  98610000    3
  98620000    5
  98630000    5
  98640000    3
  98650000    4
  98660000    4
  98670000    2
  98680000    3
  98690000    2
  98700000    4
  98710000    4
  98720000    3
  98730000    4
  98740000    3
  98750000    5
  98760000    3
  98770000   18
  98780000   21
  98790000    9
  98800000    3
  98810000    3
  98820000    4
  98830000    2
  98840000    3
  98850000    3
  98860000    3
  98870000    3
  98880000    3
  98890000    3
  98900000    3
  98910000    4
  98920000    4
  98930000    3
  98940000    3
  98950000    3
  98960000    4
  98970000    4
  98980000    3
  98990000    5
  99000000    4
  99010000    3
  99020000    3
  99030000    4
  99040000    3
  99050000    3
  99060000    4
  99070000    3
  99080000    4
  99090000    4
  99100000    3
  99110000    3
  99120000    2
  99130000    4
  99140000    3
  99150000    5
  99160000    5
  99170000    3
  99180000    5
  99190000    1
  99200000    1
  99210000    4
  99220000    3
  99230000    3
  99240000    4
  99250000    4
  99260000    6
  99270000    4
  99280000    3
  99290000    4
  99300000    2
  99310000    3
  99320000    3
  99330000    3
  99340000    5
  99350000    7
  99360000    8
  99370000    3
  99380000    5
  99390000    3
  99400000    4
  99410000    2
  99420000    4
  99430000    3
  99440000    3
  99450000    2
  99460000    5
  99470000    6
  99480000    3
  99490000    4
  99500000    3
  99510000    3
  99520000    3
  99530000    4
  99540000    5
  99550000    4
  99560000    3
  99570000    5
  99580000    3
  99590000    3
  99600000    2
  99610000    3
  99620000    2
  99630000    2
  99640000    3
  99650000    2
  99660000    3
  99670000    5
  99680000    3
  99690000   15
  99700000   12
  99710000    9
  99720000    5
  99730000   11
  99740000   20
  99750000   16
  99760000   21
  99770000    8
  99780000   13
  99790000   15
  99800000   13
  99810000    3
  99820000    4
  99830000    2
  99840000    3
  99850000    3
  99860000    3
  99870000    3
  99880000    3
  99890000    2
  99900000    2
  99910000    3
  99920000    3
  99930000    3
  99940000    3
  99950000    3
  99960000    2
  99970000    3
  99980000    2
  99990000    3
 100000000    3
 100000000    3
 100010000    3
 100020000    2
 100030000    3
 100040000    3
 100050000    3
 100060000    2
 100070000    3
 100080000    3
 100090000    3
 100100000    5
 100110000    5
 100120000    4
 100130000    3
 100140000    4
 100150000    4
 100160000    3
 100170000    5
 100180000    4
 100190000    4
 100200000    3
 100210000    3
 100220000    3
 100230000    2
 100240000    3
 100250000    2
 100260000    3
 100270000    6
 100280000    2
 100290000    2
 100300000    3
 100310000    3
 100320000    4
 100330000    5
 100340000    4
 100350000    3
 100360000    4
 100370000    3
 100380000    4
 100390000    3
 100400000    3
 100410000    2
 100420000    3
 100430000    3
 100440000    3
 100450000    4
 100460000    5
 100470000    3
 100480000    4
 100490000    4
 100500000    2
 100510000    4
 100520000    3
 100530000    3
 100540000    3
 100550000    2
 100560000    3
 100570000    5
 100580000    4
 100590000    2
 100600000    3
 100610000    3
 100620000    4
 100630000    3
 100640000    2
 100650000    3
 100660000    2
 100670000    3
 100680000    3
 100690000    4
 100700000    4
 100710000    3
 100720000    3
 100730000    4
 100740000    5
 100750000    3
 100760000    3
 100770000    4
 100780000    3
 100790000    3
 100800000    3
 100810000    5
 100820000    3
 100830000    4
 100840000    2
 100850000    3
 100860000    3
 100870000    3
 100880000    4
 100890000    3
 100900000    3
 100910000    4
 100920000    4
 100930000    7
 100940000    4
 100950000    4
 100960000    4
 100970000    3
 100980000    4
 100990000    4
 101000000    3
 101010000    3
 101020000    2
 101030000    4
 101040000    3
 101050000    3
 101060000    3
 101070000    4
 101080000    2
 101090000    3
 101100000    3
 101110000    3
 101120000    3
 101130000    5
 101140000    3
 101150000    2
 101160000    3
 101170000    3
 101180000    3
 101190000    5
 101200000    2
 101210000    3
 101220000    2
 101230000    4
 101240000    3
 101250000    3
 101260000    4
 101270000    3
 101280000    3
 101290000    5
 101300000    4
 101310000    2
 101320000    3
 101330000    3
 101340000    2
 101350000    3
 101360000    2
 101370000    4
 101380000    3
 101390000    3
 101400000    4
 101410000    4
 101420000    2
 101430000    4
 101440000    3
 101450000    2
 101460000    4
 101470000    2
 101480000    4
 101490000    3
 101500000    4
 101510000    4
 101520000    3
 101530000    4
 101540000    2
 101550000    2
 101560000    3
 101570000    2
 101580000    3
 101590000    2
 101600000    3
 101610000    3
 101620000    4
 101630000    4
 101640000    3
 101650000    3
 101660000    3
 101670000    3
 101680000    5
 101690000    3
 101700000    5
 101710000    2
 101720000    2
 101730000    3
 101740000    3
 101750000    3
 101760000    3
 101770000    4
 101780000    4
 101790000    4
 101800000    3
 101810000    2
 101820000    3
 101830000    6
 101840000    5
 101850000    4
 101860000    2
 101870000    5
 101880000    6
 101890000    6
 101900000    3
 101910000    4
 101920000    4
 101930000    4
 101940000    4
 101950000    4
 101960000    7
 101970000   10
 101980000    5
 101990000    4
 102000000    6
 102010000    4
 102020000    5
 102030000    5
 102040000    4
 102050000    7
 102060000    2
 102070000    2
 102080000    4
 102090000    5
 102100000    5
 102110000    3
 102120000    3
 102130000    4
 102140000    3
 102150000    3
 102160000    3
 102170000    3
 102180000    3
 102190000    3
 102200000    5
 102210000    5
 102220000    4
 102230000    5
 102240000    4
 102250000    4
 102260000    4
 102270000    4
 102280000    4
 102290000    4
 102300000    2
 102310000    3
 102320000    4
 102330000    3
 102340000    4
 102350000    3
 102360000    3
 102370000    2
 102380000    4
 102390000    6
 102400000    2
 102410000    3
 102420000    2
 102430000    4
 102440000    4
 102450000    4
 102460000    3
 102470000    4
 102480000    6
 102490000    2
 102500000    5
 102510000    4
 102520000    2
 102530000    5
 102540000    3
 102550000    2
 102560000    3
 102570000    3
 102580000    3
 102590000    3
 102600000    4
 102610000    4
 102620000    4
 102630000    3
 102640000    4
 102650000    2
 102660000    4
 102670000    4
 102680000    5
 102690000    3
 102700000    3
 102710000    3
 102720000    5
 102730000    3
 102740000    3
 102750000    3
 102760000    4
 102770000    4
 102780000    3
 102790000    3
 102800000    4
 102810000    3
 102820000    2
 102830000    3
 102840000    2
 102850000    3
 102860000    3
 102870000    2
 102880000    3
 102890000    3
 102900000    4
 102910000    2
 102920000    4
 102930000    3
 102940000    5
 102950000    3
 102960000    3
 102970000    3
 102980000    3
 102990000    4
 103000000    9
 103010000    3
 103020000    2
 103030000    3
 103040000    4
 103050000    3
 103060000    4
 103070000    4
 103080000    7
 103090000    3
 103100000    4
 103110000    4
 103120000    4
 103130000    2
 103140000    2
 103150000    2
 103160000    2
 103170000    3
 103180000    4
 103190000    2
 103200000    4
 103210000    3
 103220000    3
 103230000    3
 103240000    4
 103250000    9
 103260000   17
 103270000    8
 103280000    3
 103290000    3
 103300000    3
 103310000    3
 103320000    2
 103330000    5
 103340000    2
 103350000    2
 103360000    4
 103370000    3
 103380000    2
 103390000    4
 103400000    3
 103410000    3
 103420000    2
 103430000    4
 103440000    3
 103450000    4
 103460000    3
 103470000    2
 103480000    3
 103490000    4
 103500000    3
 103510000    5
 103520000    4
 103530000    4
 103540000    3
 103550000    7
 103560000    3
 103570000    3
 103580000    3
 103590000    2
 103600000    3
 103610000    2
 103620000    5
 103630000    7
 103640000    4
 103650000   15
 103660000   12
 103670000    8
 103680000   15
 103690000    4
 103700000    3
 103710000    4
 103720000    5
 103730000    3
 103740000    2
 103750000    7
 103760000    5
 103770000    4
 103780000    2
 103790000    4
 103800000    3
 103810000    5
 103820000    3
 103830000    7
 103840000    4
 103850000    4
 103860000    4
 103870000    4
 103880000    5
 103890000    4
 103900000    3
 103910000    4
 103920000    4
 103930000    4
 103940000    3
 103950000    4
 103960000    6
 103970000    3
 103980000    8
 103990000    4
 104000000    4
 104010000    3
 104020000    5
 104030000    3
 104040000    4
 104050000    3
 104060000    3
 104070000    3
 104080000    3
 104090000    4
 104100000    3
 104110000    3
 104120000    6
 104130000    4
 104140000    4
 104150000    5
 104160000    4
 104170000    2
 104180000    4
 104190000    3
 104200000    3
 104210000    3
 104220000    3
 104230000    4
 104240000    2
 104250000    5
 104260000    3
 104270000    4
 104280000    5
 104290000    4
 104300000    4
 104310000    3
 104320000    3
 104330000    3
 104340000    2
 104350000    3
 104360000    3
 104370000    3
 104380000    3
 104390000    3
 104400000    2
 104410000    2
 104420000    3
 104430000    2
 104440000    3
 104450000    4
 104460000    3
 104470000    2
 104480000    4
 104490000    3
 104500000    3
 104510000    3
 104520000    4
 104530000    4
 104540000    3
 104550000    4
 104560000    4
 104570000    4
 104580000    4
 104590000    3
 104600000    2
 104610000    3
 104620000    3
 104630000    4
 104640000    3
 104650000    4
 104660000    3
 104670000    3
 104680000    3
 104690000    2
 104700000    3
 104710000    3
 104720000    4
 104730000    2
 104740000    5
 104750000    3
 104760000    2
 104770000    2
 104780000    3
 104790000    3
 104800000    4
 104810000    3
 104820000    3
 104830000    2
 104840000    4
 104850000    3
 104860000    3
 104870000    3
 104880000    2
 104890000    3
 104900000    3
 104910000    2
 104920000    3
 104930000    4
 104940000    3
 104950000    3
 104960000    4
 104970000    7
 104980000    3
 104990000    3
 105000000    3
 105010000    2
 105020000    3
 105030000    4
 105040000    3
 105050000    3
 105060000    3
 105070000    3
 105080000    5
 105090000    3
 105100000    3
 105110000    5
 105120000    4
 105130000    4
 105140000    3
 105150000    3
 105160000    2
 105170000    5
 105180000    4
 105190000    7
 105200000    7
 105210000    3
 105220000    3
 105230000    3
 105240000    1
 105250000    3
 105260000    2
 105270000    4
 105280000    3
 105290000    5
 105300000    4
 105310000    3
 105320000    2
 105330000    2
 105340000    5
 105350000    5
 105360000    4
 105370000    6
 105380000    3
 105390000    3
 105400000    3
 105410000    3
 105420000    3
 105430000    3
 105440000    4
 105450000    5
 105460000    3
 105470000    3
 105480000    3
 105490000    3
 105500000    3
 105510000    2
 105520000    3
 105530000    2
 105540000    3
 105550000    4
 105560000    3
 105570000    4
 105580000    4
 105590000    5
 105600000    5
 105610000    4
 105620000    3
 105630000    2
 105640000    3
 105650000    4
 105660000    4
 105670000    3
 105680000    2
 105690000    3
 105700000    2
 105710000    4
 105720000    1
 105730000    2
 105740000    3
 105750000    3
 105760000    3
 105770000    3
 105780000    3
 105790000    3
 105800000    3
 105810000    3
 105820000    2
 105830000    3
 105840000    4
 105850000    9
 105860000    7
 105870000   14
 105880000   16
 105890000   21
 105900000   17
 105910000   18
 105920000   12
 105930000   14
 105940000   18
 105950000   17
 105960000   14
 105970000   23
 105980000   21
 105990000   21
 106000000   22
 106010000   19
 106020000   16
 106030000   12
 106040000   17
 106050000   14
 106060000   11
 106070000   19
 106080000    6
 106090000    5
 106100000    4
 106110000    3
 106120000    4
 106130000    4
 106140000    2
 106150000    3
 106160000    5
 106170000    4
 106180000    5
 106190000    5
 106200000    5
 106210000    3
 106220000    4
 106230000    3
 106240000    5
 106250000    2
 106260000    2
 106270000    3
 106280000    3
 106290000    3
 106300000    3
 106310000    4
 106320000    3
 106330000    4
 106340000    3
 106350000    4
 106360000    3
 106370000    7
 106380000    5
 106390000    6
 106400000    3
 106410000    4
 106420000    4
 106430000    4
 106440000   14
 106450000    4
 106460000    4
 106470000    4
 106480000    2
 106490000    3
 106500000    3
 106510000    3
 106520000    5
 106530000    4
 106540000    4
 106550000    4
 106560000    3
 106570000    3
 106580000    3
 106590000    3
 106600000    3
 106610000    3
 106620000    2
 106630000    3
 106640000    3
 106650000    2
 106660000    3
 106670000    2
 106680000    3
 106690000    3
 106700000    3
 106710000    4
 106720000    3
 106730000    2
 106740000    2
 106750000    4
 106760000    3
 106770000    5
 106780000    3
 106790000    3
 106800000    3
 106810000    4
 106820000    2
 106830000    3
 106840000    3
 106850000    2
 106860000    2
 106870000    4
 106880000    4
 106890000    4
 106900000    3
 106910000    2
 106920000    3
 106930000    7
 106940000    3
 106950000    4
 106960000    3
 106970000    4
 106980000    2
 106990000    4
 107000000    4
 107010000    5
 107020000    4
 107030000    5
 107040000    4
 107050000    4
 107060000    3
 107070000    2
 107080000    4
 107090000    3
 107100000    4
 107110000    4
 107120000    4
 107130000    3
 107140000    4
 107150000    4
 107160000    3
 107170000    3
 107180000    3
 107190000    4
 107200000    5
 107210000    3
 107220000    3
 107230000    4
 107240000    4
 107250000    4
 107260000    4
 107270000    3
 107280000    2
 107290000    2
 107300000    2
 107310000    3
 107320000    3
 107330000    3
 107340000    3
 107350000    3
 107360000    3
 107370000    4
 107380000    3
 107390000    4
 107400000    3
 107410000    3
 107420000    4
 107430000    4
 107440000    3
 107450000    5
 107460000    4
 107470000    4
 107480000    4
 107490000    5
 107500000    3
 107510000    5
 107520000    4
 107530000    3
 107540000    4
 107550000    5
 107560000    5
 107570000    3
 107580000    3
 107590000    3
 107600000    3
 107610000    3
 107620000    2
 107630000    3
 107640000    3
 107650000    3
 107660000    3
 107670000    2
 107680000    2
 107690000    2
 107700000    4
 107710000    3
 107720000    2
 107730000    4
 107740000    5
 107750000    2
 107760000    4
 107770000    3
 107780000    2
 107790000    1
 107800000    3
 107810000    4
 107820000    3
 107830000    3
 107840000    3
 107850000    5
 107860000    2
 107870000    5
 107880000    4
 107890000    5
 107900000    4
 107910000    3
 107920000    3
 107930000    2
 107940000    5
 107950000    3
 107960000    3
 107970000    6
 107980000    4
 107990000    4
 108000000    4
 108010000    4
 108020000    4
 108030000    4
 108040000    2
 108050000    4
 108060000    4
 108070000    3
 108080000    3
 108090000    3
 108100000    7
 108110000    3
 108120000    4
 108130000    3
 108140000    4
 108150000    5
 108160000    3
 108170000    3
 108180000    3
 108190000    3
 108200000    4
 108210000    5
 108220000    3
 108230000    3
 108240000    5
 108250000    7
 108260000    3
 108270000    4
 108280000    2
 108290000    3
 108300000    3
 108310000    3
 108320000    3
 108330000    3
 108340000    2
 108350000    2
 108360000    3
 108370000    2
 108380000    4
 108390000    4
 108400000    3
 108410000    4
 108420000    4
 108430000    4
 108440000    3
 108450000   12
 108460000    3
 108470000    4
 108480000    2
 108490000    4
 108500000    3
 108510000    3
 108520000    4
 108530000    7
 108540000    3
 108550000    1
 108560000    3
 108570000    4
 108580000    3
 108590000    4
 108600000    3
 108610000    3
 108620000    3
 108630000    2
 108640000    4
 108650000    4
 108660000    2
 108670000    4
 108680000    4
 108690000    3
 108700000    5
 108710000    2
 108720000    3
 108730000    5
 108740000    3
 108750000    6
 108760000    4
 108770000    4
 108780000    2
 108790000    4
 108800000    5
 108810000    4
 108820000    4
 108830000    5
 108840000    3
 108850000    5
 108860000    5
 108870000    4
 108880000    5
 108890000    5
 108900000    4
 108910000    3
 108920000    3
 108930000    4
 108940000    4
 108950000    3
 108960000    2
 108970000    6
 108980000    3
 108990000    4
 109000000    3
 109010000    3
 109020000    4
 109030000    3
 109040000    4
 109050000    3
 109060000    5
 109070000    7
 109080000    3
 109090000    4
 109100000    3
 109110000    2
 109120000    3
 109130000    4
 109140000    2
 109150000    2
 109160000    2
 109170000    3
 109180000    3
 109190000    2
 109200000    3
 109210000    3
 109220000    3
 109230000    2
 109240000    3
 109250000    4
 109260000    4
 109270000    3
 109280000    4
 109290000    3
 109300000    4
 109310000    4
 109320000    3
 109330000    2
 109340000    3
 109350000    4
 109360000    7
 109370000    4
 109380000    5
 109390000    5
 109400000    4
 109410000    4
 109420000    3
 109430000    3
 109440000    4
 109450000    4
 109460000    4
 109470000    4
 109480000    3
 109490000    5
 109500000    3
 109510000    4
 109520000    5
 109530000    4
 109540000    3
 109550000    3
 109560000    4
 109570000    5
 109580000    3
 109590000    2
 109600000    4
 109610000    3
 109620000    2
 109630000    3
 109640000    3
 109650000    3
 109660000    3
 109670000    3
 109680000    3
 109690000    4
 109700000    3
 109710000    3
 109720000    4
 109730000    3
 109740000    2
 109750000    3
 109760000    5
 109770000    4
 109780000    3
 109790000    5
 109800000    4
 109810000    4
 109820000    5
 109830000    4
 109840000    4
 109850000    4
 109860000    4
 109870000    4
 109880000    2
 109890000    4
 109900000    4
 109910000    3
 109920000    2
 109930000    3
 109940000    5
 109950000    3
 109960000    4
 109970000    4
 109980000    3
 109990000    2
 110000000    3
 110010000    3
 110020000    3
 110030000    3
 110040000    3
 110050000    9
 110060000    3
 110070000    2
 110080000    3
 110090000    4
 110100000    4
 110110000    3
 110120000    3
 110130000    3
 110140000    3
 110150000    3
 110160000    3
 110170000    3
 110180000    2
 110190000    3
 110200000    2
 110210000    3
 110220000    3
 110230000    3
 110240000    3
 110250000    3
 110260000    3
 110270000    3
 110280000    3
 110290000    3
 110300000    3
 110310000    3
 110320000    3
 110330000    5
 110340000    3
 110350000    4
 110360000    5
 110370000    4
 110380000    4
 110390000    3
 110400000    2
 110410000    3
 110420000    3
 110430000    3
 110440000    3
 110450000    4
 110460000    3
 110470000    4
 110480000    3
 110490000    3
 110500000    4
 110510000    3
 110520000    3
 110530000    4
 110540000    3
 110550000    3
 110560000    3
 110570000    2
 110580000    3
 110590000    3
 110600000    4
 110610000    7
 110620000    3
 110630000    3
 110640000    5
 110650000    3
 110660000    9
 110670000    4
 110680000   19
 110690000   20
 110700000   19
 110710000   22
 110720000   21
 110730000   22
 110740000   24
 110750000   25
 110760000   26
 110770000   26
 110780000   24
 110790000   26
 110800000   21
 110810000   23
 110820000   15
 110830000   19
 110840000   22
 110850000   24
 110860000   24
 110870000   19
 110880000   22
 110890000   22
 110900000   17
 110910000   24
 110920000   22
 110930000   19
 110940000   23
 110950000   25
 110960000   21
 110970000   26
 110980000   26
 110990000   21
 111000000   23
 111010000    5
 111020000    5
 111030000    5
 111040000    4
 111050000    3
 111060000    4
 111070000    2
 111080000    2
 111090000    4
 111100000    4
 111110000    4
 111120000    3
 111130000    3
 111140000    3
 111150000    6
 111160000    3
 111170000    3
 111180000    2
 111190000    4
 111200000    3
 111210000    3
 111220000    3
 111230000    4
 111240000    4
 111250000    2
 111260000    4
 111270000    4
 111280000    3
 111290000    3
 111300000    3
 111310000    3
 111320000    4
 111330000    3
 111340000    3
 111350000    4
 111360000    4
 111370000    3
 111380000    4
 111390000    4
 111400000    3
 111410000    3
 111420000    3
 111430000    5
 111440000    3
 111450000    4
 111460000    4
 111470000    4
 111480000    4
 111490000    4
 111500000    5
 111510000    3
 111520000    4
 111530000    4
 111540000    4
 111550000    4
 111560000    3
 111570000    5
 111580000    3
 111590000   17
 111600000    3
 111610000    4
 111620000    3
 111630000    4
 111640000    2
 111650000    3
 111660000    2
 111670000    4
 111680000    3
 111690000    2
 111700000    2
 111710000    3
 111720000    2
 111730000    3
 111740000    2
 111750000    3
 111760000    3
 111770000    3
 111780000    4
 111790000    5
 111800000    2
 111810000    3
 111820000    4
 111830000    5
 111840000    4
 111850000    4
 111860000    5
 111870000    5
 111880000    2
 111890000    4
 111900000    3
 111910000    4
 111920000    4
 111930000    3
 111940000    4
 111950000    3
 111960000    3
 111970000    3
 111980000    4
 111990000    2
 112000000    3
 112010000    4
 112020000    4
 112030000    5
 112040000    3
 112050000    5
 112060000    4
 112070000    3
 112080000    4
 112090000    5
 112100000    6
 112110000    6
 112120000    4
 112130000    5
 112140000    6
 112150000    5
 112160000    4
 112170000    4
 112180000    4
 112190000    7
 112200000    4
 112210000    3
 112220000   16
 112230000    5
 112240000    3
 112250000    6
 112260000    3
 112270000    3
 112280000    3
 112290000    5
 112300000    4
 112310000    2
 112320000    4
 112330000    2
 112340000    3
 112350000    3
 112360000    4
 112370000    3
 112380000    3
 112390000    3
 112400000    3
 112410000    3
 112420000    2
 112430000    4
 112440000    4
 112450000    4
 112460000    4
 112470000    3
 112480000    3
 112490000    6
 112500000    4
 112510000    4
 112520000    2
 112530000    2
 112540000    3
 112550000    3
 112560000    4
 112570000    3
 112580000    3
 112590000    2
 112600000    3
 112610000    3
 112620000    3
 112630000    3
 112640000    3
 112650000    4
 112660000    3
 112670000    5
 112680000    3
 112690000    4
 112700000    3
 112710000    2
 112720000    3
 112730000    3
 112740000    4
 112750000    2
 112760000   12
 112770000    3
 112780000    4
 112790000   11
 112800000    3
 112810000    3
 112820000    3
 112830000    4
 112840000    4
 112850000    3
 112860000    2
 112870000    3
 112880000    2
 112890000    3
 112900000    3
 112910000    4
 112920000    5
 112930000    4
 112940000    4
 112950000    3
 112960000    3
 112970000    3
 112980000    4
 112990000    5
 113000000    3
 113010000    3
 113020000    3
 113030000    3
 113040000    3
 113050000    4
 113060000    3
 113070000    3
 113080000    3
 113090000    3
 113100000    3
 113110000    3
 113120000    3
 113130000    3
 113140000    3
 113150000    3
 113160000    3
 113170000    4
 113180000    3
 113190000    3
 113200000    4
 113210000    4
 113220000    4
 113230000    4
 113240000    4
 113250000    5
 113260000    4
 113270000    6
 113280000    4
 113290000    7
 113300000    5
 113310000    4
 113320000    6
 113330000    3
 113340000    4
 113350000    3
 113360000    5
 113370000    3
 113380000    2
 113390000    4
 113400000    3
 113410000    3
 113420000    3
 113430000    3
 113440000    3
 113450000    4
 113460000    3
 113470000    3
 113480000    4
 113490000    3
 113500000    3
 113510000    3
 113520000    3
 113530000    3
 113540000    3
 113550000    4
 113560000    3
 113570000    5
 113580000    4
 113590000    4
 113600000    4
 113610000    2
 113620000    4
 113630000    4
 113640000    4
 113650000    4
 113660000    3
 113670000    4
 113680000    3
 113690000    3
 113700000    3
 113710000    3
 113720000    3
 113730000    2
 113740000    2
 113750000    3
 113760000    2
 113770000    3
 113780000    2
 113790000    3
 113800000    2
 113810000    3
 113820000    2
 113830000    4
 113840000    4
 113850000    3
 113860000    3
 113870000    3
 113880000    2
 113890000    3
 113900000    3
 113910000    5
 113920000    4
 113930000    2
 113940000    4
 113950000    4
 113960000    3
 113970000    3
 113980000    7
 113990000    4
 114000000    4
 114010000    3
 114020000    4
 114030000    2
 114040000    4
 114050000    4
 114060000    3
 114070000    3
 114080000    4
 114090000    4
 114100000    4
 114110000    7
 114120000   11
 114130000   14
 114140000   14
 114150000    8
 114160000   14
 114170000   12
 114180000   15
 114190000   18
 114200000    9
 114210000    5
 114220000    2
 114230000    4
 114240000    4
 114250000    6
 114260000    3
 114270000    3
 114280000    3
 114290000    2
 114300000    5
 114310000    5
 114320000    4
 114330000    4
 114340000    5
 114350000    4
 114360000    2
 114370000    4
 114380000    5
 114390000    4
 114400000    5
 114410000    4
 114420000    3
 114430000    4
 114440000    5
 114450000   19
 114460000   21
 114470000   22
 114480000   22
 114490000   20
 114500000   21
 114510000   23
 114520000   18
 114530000   19
 114540000   19
 114550000   23
 114560000   24
 114570000   19
 114580000   19
 114590000   21
 114600000   22
 114610000   24
 114620000   24
 114630000   24
 114640000   22
 114650000   21
 114660000   21
 114670000   24
 114680000   20
 114690000   22
 114700000   23
 114710000    5
 114720000    3
 114730000    5
 114740000   11
 114750000   17
 114760000   24
 114770000   23
 114780000   24
 114790000   21
 114800000   25
 114810000   19
 114820000   23
 114830000   19
 114840000   17
 114850000   21
 114860000   14
 114870000   13
 114880000   19
 114890000   21
 114900000   22
 114910000   24
 114920000   18
 114930000   23
 114940000   16
 114950000    3
 114960000   19
 114970000    9
 114980000   15
 114990000    4
 115000000    9
 115010000   21
 115020000   18
 115030000   22
 115040000   23
 115050000   12
 115060000   18
 115070000   18
 115080000   17
 115090000   22
 115100000   15
 115110000   19
 115120000   18
 115130000   21
 115140000   13
 115150000   14
 115160000   19
 115170000   15
 115180000   24
 115190000   23
 115200000   23
 115210000   21
 115220000   25
 115230000   23
 115240000   18
 115250000   22
 115260000   21
 115270000   16
 115280000   17
 115290000   18
 115300000   22
 115310000   19
 115320000   21
 115330000   19
 115340000   20
 115350000   13
 115360000   16
 115370000   17
 115380000   18
 115390000   19
 115400000   12
 115410000   19
 115420000   18
 115430000   21
 115440000   15
 115450000   19
 115460000   22
 115470000   17
 115480000   16
 115490000   19
 115500000    8
 115510000    2
 115520000    3
 115530000    3
 115540000    4
 115550000    5
 115560000    3
 115570000    3
 115580000   14
 115590000   16
 115600000   18
 115610000   20
 115620000   16
 115630000   15
 115640000   13
 115650000   13
 115660000   11
 115670000    9
 115680000    7
 115690000   16
 115700000    7
 115710000    3
 115720000    3
 115730000    3
 115740000    4
 115750000    4
 115760000    4
 115770000    3
 115780000    4
 115790000    4
 115800000    4
 115810000    2
 115820000    3
 115830000    5
 115840000    3
 115850000    3
 115860000    3
 115870000    3
 115880000    3
 115890000    4
 115900000    3
 115910000    3
 115920000    4
 115930000    3
 115940000    4
 115950000    4
 115960000    4
 115970000    2
 115980000    4
 115990000    3
 116000000    4
 116010000    3
 116020000    3
 116030000    3
 116040000    3
 116050000    4
 116060000    4
 116070000    5
 116080000    3
 116090000    4
 116100000    5
 116110000    4
 116120000    4
 116130000    4
 116140000    2
 116150000    4
 116160000    4
 116170000    3
 116180000    3
 116190000    2
 116200000    4
 116210000    3
 116220000    5
 116230000    3
 116240000    5
 116250000    3
 116260000    5
 116270000    3
 116280000    3
 116290000    3
 116300000    4
 116310000    3
 116320000    5
 116330000    6
 116340000    4
 116350000    5
 116360000    5
 116370000    5
 116380000    3
 116390000    4
 116400000    3
 116410000    4
 116420000    3
 116430000    3
 116440000    2
 116450000    3
 116460000    3
 116470000    3
 116480000    3
 116490000    3
 116500000    3
 116510000    4
 116520000    3
 116530000    4
 116540000    3
 116550000    3
 116560000    3
 116570000    5
 116580000    2
 116590000    4
 116600000    4
 116610000    3
 116620000    2
 116630000    3
 116640000    5
 116650000    3
 116660000    3
 116670000    2
 116680000    3
 116690000    5
 116700000    3
 116710000    4
 116720000    3
 116730000    3
 116740000    3
 116750000    3
 116760000    3
 116770000    4
 116780000    5
 116790000    4
 116800000    5
 116810000    5
 116820000    5
 116830000    3
 116840000    3
 116850000    3
 116860000    3
 116870000    3
 116880000    4
 116890000    4
 116900000    3
 116910000    4
 116920000    3
 116930000    5
 116940000    5
 116950000    4
 116960000    3
 116970000    3
 116980000    4
 116990000    4
 117000000    2
 117010000    3
 117020000    4
 117030000    4
 117040000    4
 117050000    3
 117060000    4
 117070000    4
 117080000    4
 117090000    4
 117100000    3
 117110000    4
 117120000    3
 117130000    2
 117140000    4
 117150000    3
 117160000    3
 117170000    3
 117180000    3
 117190000    3
 117200000    2
 117210000    3
 117220000    3
 117230000    3
 117240000    2
 117250000    2
 117260000    3
 117270000    2
 117280000    3
 117290000    3
 117300000    3
 117310000    3
 117320000    3
 117330000    3
 117340000    3
 117350000    4
 117360000    3
 117370000    4
 117380000    3
 117390000    2
 117400000    4
 117410000    3
 117420000    3
 117430000    3
 117440000    3
 117450000    3
 117460000    3
 117470000    2
 117480000    2
 117490000    3
 117500000    5
 117510000    3
 117520000    4
 117530000    4
 117540000    9
 117550000    4
 117560000    3
 117570000    3
 117580000    3
 117590000    2
 117600000    2
 117610000    2
 117620000    3
 117630000    4
 117640000    3
 117650000    3
 117660000    2
 117670000    3
 117680000    3
 117690000    3
 117700000    5
 117710000    3
 117720000    2
 117730000    4
 117740000    4
 117750000    4
 117760000   14
 117770000    4
 117780000    3
 117790000    4
 117800000    4
 117810000    3
 117820000    4
 117830000    3
 117840000    4
 117850000    2
 117860000    4
 117870000    3
 117880000    3
 117890000    4
 117900000    3
 117910000    5
 117920000    4
 117930000    3
 117940000    3
 117950000    3
 117960000    3
 117970000    4
 117980000    4
 117990000    3
 118000000    3
 118010000    3
 118020000    4
 118030000    3
 118040000    2
 118050000    3
 118060000    2
 118070000    4
 118080000    2
 118090000    4
 118100000   11
 118110000    4
 118120000    3
 118130000    3
 118140000    4
 118150000    4
 118160000    2
 118170000    6
 118180000    5
 118190000    4
 118200000    4
 118210000    4
 118220000    2
 118230000    4
 118240000    4
 118250000    2
 118260000    4
 118270000    2
 118280000    2
 118290000    3
 118300000    1
 118310000    3
 118320000    2
 118330000    4
 118340000    2
 118350000    2
 118360000    3
 118370000    4
 118380000    4
 118390000    4
 118400000   10
 118410000    2
 118420000    3
 118430000    7
 118440000    3
 118450000    4
 118460000    4
 118470000    3
 118480000    3
 118490000    3
 118500000    3
 118510000    3
 118520000    2
 118530000    3
 118540000    3
 118550000    3
 118560000    3
 118570000    3
 118580000    2
 118590000    3
 118600000    3
 118610000    3
 118620000    3
 118630000    4
 118640000    3
 118650000    2
 118660000    4
 118670000    2
 118680000    3
 118690000    3
 118700000    3
 118710000    3
 118720000    3
 118730000    3
 118740000    3
 118750000    3
 118760000    3
 118770000    3
 118780000    5
 118790000   13
 118800000   12
 118810000    9
 118820000   17
 118830000    8
 118840000    3
 118850000    3
 118860000    3
 118870000    3
 118880000    2
 118890000    3
 118900000    4
 118910000    3
 118920000    4
 118930000    3
 118940000    3
 118950000    2
 118960000    3
 118970000    2
 118980000    4
 118990000    3
 119000000    3
 119010000    4
 119020000    4
 119030000    3
 119040000    2
 119050000    3
 119060000    3
 119070000    3
 119080000    3
 119090000    2
 119100000    4
 119110000    4
 119120000    4
 119130000    6
 119140000   15
 119150000   15
 119160000    6
 119170000    3
 119180000    3
 119190000    2
 119200000    2
 119210000    5
 119220000    4
 119230000    3
 119240000    3
 119250000    3
 119260000    3
 119270000    3
 119280000    3
 119290000    3
 119300000    3
 119310000    2
 119320000    2
 119330000    3
 119340000    2
 119350000    3
 119360000    3
 119370000    2
 119380000    3
 119390000    2
 119400000    3
 119410000    3
 119420000    2
 119430000    2
 119440000    3
 119450000    3
 119460000    3
 119470000    2
 119480000    3
 119490000    3
 119500000    3
 119510000    3
 119520000    2
 119530000    3
 119540000    4
 119550000    4
 119560000    4
 119570000    2
 119580000    2
 119590000    9
 119600000   10
 119610000   14
 119620000    2
 119630000    4
 119640000    3
 119650000    1
 119660000    3
 119670000    3
 119680000    2
 119690000    3
 119700000    4
 119710000    3
 119720000    5
 119730000    3
 119740000    2
 119750000    5
 119760000    5
 119770000    6
 119780000    5
 119790000    3
 119800000    2
 119810000    3
 119820000    3
 119830000    3
 119840000    3
 119850000    3
 119860000    3
 119870000    2
 119880000    4
 119890000    3
 119900000    3
 119910000    4
 119920000    3
 119930000    3
 119940000    3
 119950000    3
 119960000    5
 119970000    6
 119980000   14
 119990000   13
 120000000   17
 120000000   17
 120010000   21
 120020000   17
 120030000    4
 120040000   14
 120050000   14
 120060000   14
 120070000   13
 120080000   15
 120090000    9
 120100000   11
 120110000   14
 120120000   14
 120130000    2
 120140000    4
 120150000    6
 120160000    3
 120170000    3
 120180000    3
 120190000    4
 120200000    8
 120210000    4
 120220000    4
 120230000    5
 120240000    3
 120250000    3
 120260000    3
 120270000    3
 120280000    2
 120290000    4
 120300000    4
 120310000    3
 120320000   16
 120330000   13
 120340000    3
 120350000    7
 120360000    4
 120370000    3
 120380000    5
 120390000    2
 120400000    4
 120410000    5
 120420000    3
 120430000    4
 120440000    7
 120450000    3
 120460000    4
 120470000    3
 120480000    3
 120490000    4
 120500000    3
 120510000    4
 120520000    3
 120530000    7
 120540000    6
 120550000    4
 120560000    4
 120570000    4
 120580000    5
 120590000    4
 120600000    6
 120610000    4
 120620000    4
 120630000    3
 120640000    3
 120650000    4
 120660000    3
 120670000    3
 120680000    5
 120690000    3
 120700000    3
 120710000    3
 120720000    3
 120730000    4
 120740000    5
 120750000    3
 120760000    4
 120770000    3
 120780000    3
 120790000    3
 120800000    4
 120810000    3
 120820000    5
 120830000    3
 120840000    2
 120850000    3
 120860000    3
 120870000    3
 120880000    3
 120890000    2
 120900000    4
 120910000    2
 120920000    4
 120930000    2
 120940000    5
 120950000    3
 120960000    3
 120970000    4
 120980000    2
 120990000    3
 121000000    3
 121010000    2
 121020000    3
 121030000    3
 121040000    3
 121050000    3
 121060000    4
 121070000    2
 121080000    3
 121090000    3
 121100000    3
 121110000    3
 121120000    3
 121130000    4
 121140000    3
 121150000    3
 121160000    3
 121170000    3
 121180000    3
 121190000    3
 121200000    3
 121210000    4
 121220000    4
 121230000    4
 121240000    3
 121250000    4
 121260000    3
 121270000    3
 121280000    3
 121290000    3
 121300000    3
 121310000    3
 121320000    2
 121330000    2
 121340000    3
 121350000    3
 121360000    3
 121370000    3
 121380000    3
 121390000    4
 121400000    3
 121410000    4
 121420000    2
 121430000    3
 121440000    3
 121450000    4
 121460000    2
 121470000    3
 121480000    5
 121490000    3
 121500000    3
 121510000    4
 121520000    2
 121530000   14
 121540000    9
 121550000    3
 121560000    3
 121570000    2
 121580000    3
 121590000    3
 121600000    4
 121610000    3
 121620000    4
 121630000    3
 121640000    4
 121650000   22
 121660000    3
 121670000    3
 121680000    2
 121690000    3
 121700000    2
 121710000    4
 121720000   10
 121730000   12
 121740000   11
 121750000   12
 121760000    4
 121770000    4
 121780000    3
 121790000    3
 121800000    3
 121810000    3
 121820000    3
 121830000    3
 121840000    3
 121850000    4
 121860000    4
 121870000    6
 121880000    4
 121890000    4
 121900000    5
 121910000    3
 121920000    4
 121930000    4
 121940000    3
 121950000    3
 121960000    4
 121970000    4
 121980000    3
 121990000    4
 122000000    4
 122010000    3
 122020000    3
 122030000    4
 122040000    3
 122050000    4
 122060000    3
 122070000    3
 122080000    3
 122090000    2
 122100000    3
 122110000    3
 122120000    3
 122130000    3
 122140000    4
 122150000    4
 122160000    3
 122170000    4
 122180000    3
 122190000    4
 122200000    2
 122210000    3
 122220000    3
 122230000    5
 122240000    5
 122250000    2
 122260000    4
 122270000    4
 122280000    5
 122290000    3
 122300000    3
 122310000    5
 122320000    3
 122330000    2
 122340000    3
 122350000    3
 122360000    2
 122370000    4
 122380000    2
 122390000    4
 122400000    3
 122410000    4
 122420000    5
 122430000    3
 122440000    3
 122450000    4
 122460000    3
 122470000    3
 122480000    3
 122490000    3
 122500000    5
 122510000    3
 122520000    3
 122530000    3
 122540000    3
 122550000    3
 122560000    3
 122570000    3
 122580000    3
 122590000    3
 122600000    5
 122610000    3
 122620000    3
 122630000    2
 122640000    4
 122650000    3
 122660000    5
 122670000    3
 122680000    3
 122690000    3
 122700000    4
 122710000    3
 122720000    2
 122730000    5
 122740000    4
 122750000    5
 122760000    3
 122770000    2
 122780000    3
 122790000    3
 122800000    4
 122810000    4
 122820000    4
 122830000    4
 122840000    4
 122850000    4
 122860000    3
 122870000    2
 122880000    4
 122890000    3
 122900000    3
 122910000    3
 122920000    3
 122930000    3
 122940000    3
 122950000    4
 122960000    3
 122970000    5
 122980000    4
 122990000    3
 123000000    2
 123010000    3
 123020000    3
 123030000    3
 123040000    3
 123050000    3
 123060000    4
 123070000    3
 123080000    3
 123090000    2
 123100000    2
 123110000    2
 123120000    3
 123130000   12
 123140000   17
 123150000    2
 123160000    3
 123170000    4
 123180000    6
 123190000    4
 123200000    3
 123210000    5
 123220000    4
 123230000    4
 123240000    3
 123250000    3
 123260000    4
 123270000    4
 123280000    4
 123290000    4
 123300000    3
 123310000    7
 123320000    4
 123330000    2
 123340000    4
 123350000    4
 123360000    4
 123370000    4
 123380000    3
 123390000    3
 123400000    3
 123410000    7
 123420000    4
 123430000    5
 123440000    5
 123450000    6
 123460000    4
 123470000    6
 123480000    7
 123490000    5
 123500000    3
 123510000    9
 123520000    3
 123530000    4
 123540000    2
 123550000    3
 123560000    4
 123570000    3
 123580000    3
 123590000    3
 123600000    2
 123610000    2
 123620000    3
 123630000    2
 123640000    2
 123650000    3
 123660000    3
 123670000    3
 123680000    3
 123690000    3
 123700000    3
 123710000    3
 123720000    3
 123730000    3
 123740000    3
 123750000    2
 123760000    3
 123770000    4
 123780000    4
 123790000    2
 123800000    2
 123810000    5
 123820000    3
 123830000    4
 123840000    4
 123850000    5
 123860000    4
 123870000    3
 123880000    2
 123890000    4
 123900000    4
 123910000    3
 123920000    4
 123930000    3
 123940000    4
 123950000    4
 123960000    2
 123970000    4
 123980000    4
 123990000    4
 124000000    4
 124010000    3
 124020000    6
 124030000    2
 124040000    4
 124050000    4
 124060000    3
 124070000    3
 124080000    3
 124090000    3
 124100000    4
 124110000    4
 124120000    4
 124130000    2
 124140000    3
 124150000    3
 124160000   12
 124170000   16
 124180000   12
 124190000    3
 124200000    3
 124210000    4
 124220000   13
 124230000    7
 124240000    4
 124250000    3
 124260000    2
 124270000    4
 124280000    3
 124290000    3
 124300000    3
 124310000    4
 124320000    4
 124330000    3
 124340000    4
 124350000    3
 124360000    4
 124370000   13
 124380000   13
 124390000   15
 124400000   11
 124410000    7
 124420000    3
 124430000    4
 124440000    4
 124450000    4
 124460000    4
 124470000    3
 124480000    5
 124490000    3
 124500000    2
 124510000    3
 124520000    3
 124530000    3
 124540000    2
 124550000    3
 124560000    3
 124570000    2
 124580000    5
 124590000    4
 124600000    3
 124610000    2
 124620000    4
 124630000    5
 124640000    4
 124650000   16
 124660000   16
 124670000   22
 124680000   18
 124690000   19
 124700000   18
 124710000   20
 124720000   19
 124730000   17
 124740000   15
 124750000   19
 124760000   22
 124770000   17
 124780000   19
 124790000   18
 124800000   24
 124810000   21
 124820000   18
 124830000   19
 124840000   22
 124850000   12
 124860000   12
 124870000   16
 124880000   22
 124890000   15
 124900000   21
 124910000   19
 124920000   21
 124930000   11
 124940000   13
 124950000    7
 124960000   18
 124970000    8
 124980000   15
 124990000   21
 125000000   18
 125010000   10
 125020000    8
 125030000    4
 125040000    3
 125050000    3
 125060000    4
 125070000    3
 125080000    4
 125090000    5
 125100000    5
 125110000    4
 125120000    5
 125130000    4
 125140000    4
 125150000    5
 125160000    5
 125170000    7
 125180000    3
 125190000    5
 125200000    4
 125210000    5
 125220000   13
 125230000    5
 125240000    5
 125250000    3
 125260000    5
 125270000    7
 125280000    7
 125290000    7
 125300000    4
 125310000    5
 125320000    7
 125330000    5
 125340000    7
 125350000    4
 125360000    4
 125370000    5
 125380000    2
 125390000    2
 125400000    3
 125410000    3
 125420000    4
 125430000    5
 125440000    3
 125450000    5
 125460000    5
 125470000    5
 125480000    3
 125490000    4
 125500000    3
 125510000    3
 125520000    4
 125530000    4
 125540000    4
 125550000    5
 125560000    3
 125570000    4
 125580000    9
 125590000    4
 125600000    4
 125610000    3
 125620000    4
 125630000    3
 125640000    4
 125650000    3
 125660000    7
 125670000    4
 125680000    3
 125690000    2
 125700000    2
 125710000    2
 125720000    5
 125730000    4
 125740000    4
 125750000    3
 125760000    4
 125770000    3
 125780000    3
 125790000    4
 125800000    3
 125810000    3
 125820000    4
 125830000    6
 125840000    5
 125850000    5
 125860000    3
 125870000    5
 125880000    5
 125890000    7
 125900000    4
 125910000    4
 125920000    4
 125930000   10
 125940000   18
 125950000   16
 125960000    9
 125970000   13
 125980000   17
 125990000    6
 126000000    4
 126010000    5
 126020000    2
 126030000    3
 126040000    3
 126050000    3
 126060000    4
 126070000    2
 126080000    3
 126090000    3
 126100000    4
 126110000    3
 126120000    3
 126130000    3
 126140000    2
 126150000    3
 126160000    4
 126170000    4
 126180000    5
 126190000    3
 126200000    5
 126210000    6
 126220000    5
 126230000    7
 126240000    5
 126250000    4
 126260000    3
 126270000    3
 126280000    3
 126290000    2
 126300000    3
 126310000    3
 126320000    3
 126330000    3
 126340000    4
 126350000    5
 126360000    3
 126370000    3
 126380000    2
 126390000    3
 126400000    3
 126410000    4
 126420000    4
 126430000    3
 126440000    3
 126450000    2
 126460000    3
 126470000    2
 126480000    3
 126490000    3
 126500000    3
 126510000    4
 126520000    4
 126530000    4
 126540000    4
 126550000    3
 126560000    4
 126570000    3
 126580000    4
 126590000    4
 126600000    5
 126610000    6
 126620000    5
 126630000    5
 126640000    7
 126650000    5
 126660000    4
 126670000    7
 126680000    4
 126690000    4
 126700000    3
 126710000    4
 126720000    3
 126730000    3
 126740000    4
 126750000    5
 126760000    3
 126770000    4
 126780000    4
 126790000    5
 126800000    3
 126810000    3
 126820000    2
 126830000    2
 126840000    3
 126850000    4
 126860000    3
 126870000    4
 126880000    3
 126890000    3
 126900000    3
 126910000    5
 126920000    4
 126930000    3
 126940000    4
 126950000    4
 126960000    3
 126970000    5
 126980000    4
 126990000    3
 127000000    3
 127010000    2
 127020000    3
 127030000    4
 127040000    4
 127050000    3
 127060000    3
 127070000    4
 127080000    4
 127090000    4
 127100000    2
 127110000    4
 127120000    3
 127130000    4
 127140000    3
 127150000    3
 127160000    3
 127170000    3
 127180000    3
 127190000    3
 127200000    3
 127210000    2
 127220000    3
 127230000    2
 127240000    3
 127250000    2
 127260000    4
 127270000    2
 127280000    3
 127290000    4
 127300000    4
 127310000    4
 127320000    4
 127330000    3
 127340000    5
 127350000    7
 127360000    7
 127370000    6
 127380000    6
 127390000    5
 127400000    4
 127410000    3
 127420000    3
 127430000    4
 127440000    4
 127450000    5
 127460000    6
 127470000    4
 127480000    5
 127490000    3
 127500000    4
 127510000    4
 127520000    9
 127530000    2
 127540000    4
 127550000    3
 127560000    3
 127570000    3
 127580000    4
 127590000    4
 127600000    3
 127610000    4
 127620000    3
 127630000    4
 127640000    2
 127650000    3
 127660000    4
 127670000    5
 127680000    3
 127690000    4
 127700000    4
 127710000    2
 127720000    3
 127730000    4
 127740000    5
 127750000    3
 127760000    8
 127770000    4
 127780000    4
 127790000    4
 127800000    4
 127810000    3
 127820000    2
 127830000    3
 127840000    4
 127850000    4
 127860000    5
 127870000    5
 127880000    3
 127890000    4
 127900000    5
 127910000    4
 127920000    4
 127930000    3
 127940000    3
 127950000    4
 127960000    4
 127970000    4
 127980000    5
 127990000    4
 128000000    3
 128010000    3
 128020000    4
 128030000    4
 128040000    3
 128050000    4
 128060000    4
 128070000    4
 128080000    3
 128090000    2
 128100000    3
 128110000    2
 128120000    4
 128130000    4
 128140000    3
 128150000    4
 128160000    3
 128170000    3
 128180000    6
 128190000    3
 128200000    3
 128210000    5
 128220000    5
 128230000    7
 128240000    4
 128250000    3
 128260000    3
 128270000    6
 128280000    5
 128290000    9
 128300000    7
 128310000    5
 128320000    3
 128330000    3
 128340000    3
 128350000    3
 128360000    2
 128370000    3
 128380000    2
 128390000    2
 128400000    2
 128410000    5
 128420000    4
 128430000    4
 128440000    3
 128450000    4
 128460000    3
 128470000    3
 128480000    3
 128490000    3
 128500000    4
 128510000    4
 128520000    3
 128530000    4
 128540000    3
 128550000    3
 128560000    4
 128570000    4
 128580000    4
 128590000    4
 128600000    3
 128610000    4
 128620000    4
 128630000    3
 128640000    2
 128650000    3
 128660000    2
 128670000    3
 128680000    5
 128690000    5
 128700000    7
 128710000    6
 128720000    7
 128730000    5
 128740000    4
 128750000    5
 128760000    7
 128770000    3
 128780000    7
 128790000    8
 128800000    4
 128810000    6
 128820000    6
 128830000    8
 128840000   12
 128850000    6
 128860000    9
 128870000   20
 128880000   22
 128890000   24
 128900000   25
 128910000   19
 128920000   17
 128930000   13
 128940000   15
 128950000    4
 128960000   17
 128970000    5
 128980000    8
 128990000    4
 129000000    3
 129010000    4
 129020000    3
 129030000    5
 129040000    5
 129050000    3
 129060000    5
 129070000    4
 129080000    3
 129090000    5
 129100000    3
 129110000    3
 129120000    5
 129130000    5
 129140000    3
 129150000    3
 129160000    3
 129170000    4
 129180000    5
 129190000    2
 129200000    3
 129210000    3
 129220000    4
 129230000    5
 129240000    2
 129250000    4
 129260000    7
 129270000    5
 129280000    4
 129290000    3
 129300000    4
 129310000    4
 129320000    6
 129330000    2
 129340000    2
 129350000    4
 129360000    5
 129370000    3
 129380000    5
 129390000    5
 129400000    5
 129410000    5
 129420000    3
 129430000    5
 129440000    4
 129450000    2
 129460000    5
 129470000    4
 129480000    4
 129490000    5
 129500000    4
 129510000    4
 129520000    3
 129530000    3
 129540000    4
 129550000    4
 129560000    4
 129570000    3
 129580000    3
 129590000    4
 129600000    5
 129610000    3
 129620000    4
 129630000    4
 129640000    5
 129650000    4
 129660000    4
 129670000    4
 129680000    5
 129690000    4
 129700000    3
 129710000    3
 129720000    3
 129730000    3
 129740000    3
 129750000    2
 129760000    5
 129770000    4
 129780000    3
 129790000    4
 129800000    3
 129810000    7
 129820000    4
 129830000    4
 129840000    5
 129850000    4
 129860000    5
 129870000    4
 129880000    4
 129890000    2
 129900000    6
 129910000    3
 129920000    5
 129930000   10
 129940000    4
 129950000    3
 129960000    3
 129970000    3
 129980000    3
 129990000    3
 130000000    2
 130010000    4
 130020000    3
 130030000    3
 130040000    3
 130050000    4
 130060000    3
 130070000    4
 130080000    4
 130090000    3
 130100000    3
 130110000   14
 130120000    3
 130130000    4
 130140000    4
 130150000    3
 130160000    3
 130170000    3
 130180000    5
 130190000    4
 130200000    4
 130210000    4
 130220000    4
 130230000    4
 130240000    4
 130250000    4
 130260000    3
 130270000    3
 130280000    3
 130290000    4
 130300000    2
 130310000    4
 130320000    2
 130330000    2
 130340000    4
 130350000    3
 130360000    5
 130370000    5
 130380000    3
 130390000    3
 130400000    3
 130410000    3
 130420000    3
 130430000    4
 130440000    4
 130450000    3
 130460000    5
 130470000    4
 130480000    4
 130490000    3
 130500000    3
 130510000    5
 130520000    3
 130530000    3
 130540000    4
 130550000    4
 130560000    9
 130570000    3
 130580000    3
 130590000    5
 130600000    4
 130610000    3
 130620000    3
 130630000    4
 130640000    5
 130650000    3
 130660000    2
 130670000    5
 130680000    2
 130690000    3
 130700000    3
 130710000    4
 130720000    2
 130730000    2
 130740000    3
 130750000    2
 130760000    4
 130770000    3
 130780000    2
 130790000    2
 130800000    3
 130810000    3
 130820000    3
 130830000    4
 130840000    3
 130850000    4
 130860000    3
 130870000    3
 130880000    3
 130890000    2
 130900000    3
 130910000    2
 130920000    3
 130930000    4
 130940000    3
 130950000    2
 130960000    3
 130970000    3
 130980000    3
 130990000    3
 131000000    4
 131010000    4
 131020000    5
 131030000    4
 131040000    4
 131050000   12
 131060000    4
 131070000    2
 131080000    5
 131090000    4
 131100000    4
 131110000    3
 131120000    3
 131130000    4
 131140000    3
 131150000    4
 131160000    4
 131170000    4
 131180000    4
 131190000    3
 131200000    3
 131210000    4
 131220000    5
 131230000    3
 131240000    9
 131250000    4
 131260000    3
 131270000    4
 131280000    4
 131290000    2
 131300000    3
 131310000    3
 131320000    4
 131330000    3
 131340000    5
 131350000    7
 131360000    2
 131370000    3
 131380000    5
 131390000    3
 131400000    6
 131410000    4
 131420000    3
 131430000    3
 131440000    2
 131450000    4
 131460000    5
 131470000    5
 131480000    4
 131490000    7
 131500000    3
 131510000    3
 131520000    3
 131530000    4
 131540000    3
 131550000    3
 131560000    3
 131570000    4
 131580000    7
 131590000    4
 131600000    7
 131610000    3
 131620000    3
 131630000    3
 131640000    4
 131650000    2
 131660000    4
 131670000    5
 131680000    3
 131690000    2
 131700000    3
 131710000    3
 131720000    3
 131730000    3
 131740000    3
 131750000    4
 131760000    4
 131770000    3
 131780000    3
 131790000    3
 131800000    3
 131810000    3
 131820000    3
 131830000    2
 131840000    5
 131850000    3
 131860000    2
 131870000    4
 131880000    3
 131890000    3
 131900000    3
 131910000    2
 131920000    2
 131930000    4
 131940000    2
 131950000    3
 131960000    3
 131970000    3
 131980000    4
 131990000    2
 132000000    4
 132010000    3
 132020000    3
 132030000    3
 132040000    2
 132050000    4
 132060000    5
 132070000    4
 132080000    4
 132090000    3
 132100000    2
 132110000    2
 132120000    3
 132130000    2
 132140000    3
 132150000    4
 132160000    5
 132170000    4
 132180000    3
 132190000    2
 132200000    3
 132210000    4
 132220000    3
 132230000    3
 132240000    4
 132250000    2
 132260000    3
 132270000    3
 132280000    3
 132290000    2
 132300000    3
 132310000    4
 132320000    4
 132330000    2
 132340000    3
 132350000    4
 132360000    4
 132370000    2
 132380000    4
 132390000    4
 132400000    3
 132410000    3
 132420000    2
 132430000    3
 132440000    3
 132450000    3
 132460000    2
 132470000    3
 132480000    2
 132490000    5
 132500000    4
 132510000    3
 132520000    5
 132530000    3
 132540000    3
 132550000    3
 132560000    3
 132570000    3
 132580000    4
 132590000    4
 132600000    3
 132610000    5
 132620000    5
 132630000    5
 132640000    2
 132650000    4
 132660000    9
 132670000    3
 132680000    3
 132690000    3
 132700000    3
 132710000    3
 132720000    4
 132730000    3
 132740000    2
 132750000   12
 132760000    3
 132770000    4
 132780000    3
 132790000    2
 132800000    3
 132810000    3
 132820000    4
 132830000    4
 132840000    5
 132850000    3
 132860000    3
 132870000    2
 132880000    2
 132890000    3
 132900000    3
 132910000    3
 132920000    3
 132930000    3
 132940000    2
 132950000    2
 132960000    3
 132970000    3
 132980000    2
 132990000    3
 133000000    3
 133010000    3
 133020000    3
 133030000    2
 133040000    4
 133050000    4
 133060000    3
 133070000    5
 133080000    3
 133090000   13
 133100000    3
 133110000    4
 133120000    3
 133130000    3
 133140000    3
 133150000    3
 133160000    4
 133170000    3
 133180000    4
 133190000    3
 133200000    2
 133210000    5
 133220000    4
 133230000    3
 133240000    3
 133250000    3
 133260000    5
 133270000    6
 133280000    4
 133290000    3
 133300000    3
 133310000    2
 133320000    3
 133330000    1
 133340000    4
 133350000    3
 133360000    2
 133370000    4
 133380000    8
 133390000    4
 133400000    5
 133410000    4
 133420000    4
 133430000    5
 133440000    2
 133450000    5
 133460000    4
 133470000    5
 133480000    4
 133490000    4
 133500000    5
 133510000    3
 133520000    3
 133530000    3
 133540000    2
 133550000    4
 133560000    3
 133570000    4
 133580000    4
 133590000    3
 133600000    3
 133610000    4
 133620000    5
 133630000    2
 133640000    2
 133650000    5
 133660000    4
 133670000    4
 133680000    3
 133690000    3
 133700000    5
 133710000    5
 133720000    3
 133730000    3
 133740000    3
 133750000    3
 133760000    2
 133770000    3
 133780000    2
 133790000    3
 133800000    4
 133810000    3
 133820000    4
 133830000    4
 133840000    3
 133850000    3
 133860000    3
 133870000    3
 133880000    3
 133890000    3
 133900000    4
 133910000    5
 133920000    5
 133930000    9
 133940000   12
 133950000   13
 133960000   17
 133970000    4
 133980000    4
 133990000    3
 134000000    5
 134010000    3
 134020000    3
 134030000    3
 134040000    3
 134050000    3
 134060000    4
 134070000    3
 134080000    3
 134090000    4
 134100000    3
 134110000    2
 134120000    5
 134130000    3
 134140000    4
 134150000    3
 134160000    3
 134170000    3
 134180000    3
 134190000    5
 134200000    4
 134210000    3
 134220000    2
 134230000    3
 134240000    3
 134250000    2
 134260000    3
 134270000    3
 134280000    3
 134290000    4
 134300000    3
 134310000    4
 134320000    4
 134330000    3
 134340000    4
 134350000    3
 134360000    3
 134370000    2
 134380000    3
 134390000    4
 134400000    5
 134410000    4
 134420000    3
 134430000    4
 134440000    3
 134450000    2
 134460000    4
 134470000    4
 134480000    3
 134490000    2
 134500000    2
 134510000    2
 134520000    3
 134530000    2
 134540000    4
 134550000    3
 134560000    3
 134570000    4
 134580000   12
 134590000   11
 134600000   13
 134610000   10
 134620000    2
 134630000    3
 134640000    4
 134650000    4
 134660000    3
 134670000    4
 134680000    3
 134690000    3
 134700000    2
 134710000    3
 134720000    3
 134730000    3
 134740000    2
 134750000    3
 134760000    6
 134770000    4
 134780000    4
 134790000    4
 134800000    3
 134810000    4
 134820000    4
 134830000    3
 134840000    3
 134850000    4
 134860000    5
 134870000    4
 134880000    3
 134890000    2
 134900000    3
 134910000    4
 134920000    3
 134930000    2
 134940000    4
 134950000    4
 134960000    4
 134970000    3
 134980000    4
 134990000    2
 135000000    3
 135010000    5
 135020000    3
 135030000    3
 135040000    6
 135050000    4
 135060000    3
 135070000    3
 135080000    3
 135090000    3
 135100000    3
 135110000    4
 135120000    4
 135130000    4
 135140000    4
 135150000    4
 135160000    4
 135170000    3
 135180000    3
 135190000    3
 135200000    3
 135210000    3
 135220000    4
 135230000    4
 135240000    3
 135250000    3
 135260000    3
 135270000    3
 135280000    2
 135290000    3
 135300000    3
 135310000    3
 135320000    5
 135330000    3
 135340000    3
 135350000    3
 135360000    4
 135370000    3
 135380000    3
 135390000    4
 135400000    5
 135410000   11
 135420000    8
 135430000    8
 135440000    4
 135450000    4
 135460000    2
 135470000    4
 135480000    3
 135490000    3
 135500000    3
 135510000    3
 135520000    2
 135530000    4
 135540000    3
 135550000    3
 135560000    2
 135570000    2
 135580000    2
 135590000    4
 135600000    7
 135610000    7
 135620000    3
 135630000    3
 135640000    3
 135650000    3
 135660000    3
 135670000    3
 135680000    5
 135690000    5
 135700000    3
 135710000    4
 135720000    3
 135730000    3
 135740000    3
 135750000    4
 135760000    3
 135770000    4
 135780000    3
 135790000    3
 135800000    3
 135810000    4
 135820000    4
 135830000    3
 135840000    3
 135850000    3
 135860000    3
 135870000    4
 135880000    4
 135890000    2
 135900000    4
 135910000    2
 135920000    4
 135930000    3
 135940000    3
 135950000    2
 135960000    2
 135970000    2
 135980000    3
 135990000    5
 136000000    4
 136010000    4
 136020000    2
 136030000    3
 136040000    3
 136050000    3
 136060000    3
 136070000    3
 136080000    4
 136090000    3
 136100000    2
 136110000    3
 136120000    2
 136130000    4
 136140000    2
 136150000    3
 136160000    2
 136170000    4
 136180000    3
 136190000    2
 136200000    3
 136210000    3
 136220000    3
 136230000    3
 136240000    5
 136250000    3
 136260000    4
 136270000    5
 136280000    5
 136290000    4
 136300000    4
 136310000    3
 136320000    3
 136330000    4
 136340000    3
 136350000    2
 136360000    3
 136370000    2
 136380000    6
 136390000    3
 136400000    4
 136410000    4
 136420000    4
 136430000    4
 136440000    3
 136450000    4
 136460000    4
 136470000    8
 136480000    5
 136490000    4
 136500000    3
 136510000    1
 136520000    2
 136530000    3
 136540000    3
 136550000    4
 136560000    2
 136570000    3
 136580000    2
 136590000    5
 136600000    3
 136610000    4
 136620000    3
 136630000    4
 136640000    5
 136650000    4
 136660000    4
 136670000    3
 136680000    6
 136690000   10
 136700000    9
 136710000    4
 136720000    4
 136730000    4
 136740000    4
 136750000    3
 136760000    4
 136770000    3
 136780000    4
 136790000    4
 136800000    3
 136810000    9
 136820000    2
 136830000    5
 136840000    4
 136850000    4
 136860000    5
 136870000    5
 136880000    4
 136890000    4
 136900000    3
 136910000    4
 136920000    3
 136930000    4
 136940000    2
 136950000    3
 136960000    4
 136970000    3
 136980000    3
 136990000    3
 137000000    5
 137010000    3
 137020000    8
 137030000    4
 137040000    5
 137050000    3
 137060000    4
 137070000    3
 137080000    5
 137090000    4
 137100000    6
 137110000    5
 137120000    6
 137130000    4
 137140000    3
 137150000    3
 137160000    4
 137170000    4
 137180000    3
 137190000    5
 137200000    5
 137210000    2
 137220000    5
 137230000    4
 137240000    3
 137250000    6
 137260000    3
 137270000    2
 137280000    3
 137290000    4
 137300000    2
 137310000    2
 137320000    3
 137330000    3
 137340000    3
 137350000    3
 137360000    2
 137370000    2
 137380000    3
 137390000    2
 137400000    3
 137410000    4
 137420000    4
 137430000    7
 137440000    4
 137450000    4
 137460000    3
 137470000    2
 137480000    4
 137490000    3
 137500000    4
 137510000    3
 137520000    4
 137530000    4
 137540000    3
 137550000    2
 137560000    3
 137570000    2
 137580000    3
 137590000    3
 137600000    4
 137610000    3
 137620000    7
 137630000    4
 137640000    4
 137650000    4
 137660000    3
 137670000    4
 137680000    6
 137690000    4
 137700000    4
 137710000    4
 137720000    3
 137730000    3
 137740000    3
 137750000    3
 137760000    3
 137770000    3
 137780000    9
 137790000   13
 137800000   18
 137810000   20
 137820000   18
 137830000   21
 137840000   19
 137850000   23
 137860000   19
 137870000   12
 137880000   20
 137890000   19
 137900000   16
 137910000   10
 137920000   13
 137930000   12
 137940000   14
 137950000   12
 137960000   13
 137970000   12
 137980000   13
 137990000    7
 138000000   13
 138010000    3
 138020000   11
 138030000   11
 138040000    3
 138050000    4
 138060000    4
 138070000    4
 138080000    3
 138090000    4
 138100000    5
 138110000    4
 138120000    5
 138130000    4
 138140000    5
 138150000    4
 138160000    5
 138170000    5
 138180000    3
 138190000    4
 138200000   12
 138210000    4
 138220000    4
 138230000    3
 138240000    6
 138250000    3
 138260000    4
 138270000    8
 138280000    5
 138290000    5
 138300000    2
 138310000    7
 138320000    5
 138330000    4
 138340000    3
 138350000    5
 138360000    4
 138370000    5
 138380000    3
 138390000    5
 138400000    3
 138410000    5
 138420000    3
 138430000    5
 138440000    4
 138450000    5
 138460000    3
 138470000    3
 138480000    4
 138490000    3
 138500000    4
 138510000    4
 138520000    3
 138530000    6
 138540000    5
 138550000    7
 138560000    4
 138570000    3
 138580000    4
 138590000    3
 138600000    6
 138610000    5
 138620000    6
 138630000    5
 138640000    7
 138650000    7
 138660000    4
 138670000    4
 138680000    5
 138690000    3
 138700000    3
 138710000    5
 138720000    3
 138730000    5
 138740000    5
 138750000    5
 138760000    4
 138770000    3
 138780000    2
 138790000    3
 138800000    5
 138810000    5
 138820000    3
 138830000    4
 138840000    5
 138850000    5
 138860000    6
 138870000   23
 138880000    4
 138890000    5
 138900000    5
 138910000    4
 138920000    7
 138930000    7
 138940000    5
 138950000    7
 138960000    5
 138970000    5
 138980000    6
 138990000    5
 139000000    1
 139010000    3
 139020000    7
 139030000    4
 139040000    3
 139050000    3
 139060000    4
 139070000    3
 139080000   13
 139090000    5
 139100000    5
 139110000    5
 139120000    7
 139130000    5
 139140000    3
 139150000    5
 139160000    4
 139170000    6
 139180000    4
 139190000    5
 139200000    3
 139210000    3
 139220000    3
 139230000    3
 139240000    3
 139250000    3
 139260000    7
 139270000    3
 139280000    3
 139290000    3
 139300000    3
 139310000    4
 139320000    5
 139330000    3
 139340000    4
 139350000    5
 139360000    3
 139370000    2
 139380000    3
 139390000    5
 139400000    4
 139410000    3
 139420000    2
 139430000    5
 139440000    4
 139450000    4
 139460000    8
 139470000    5
 139480000    3
 139490000    5
 139500000    4
 139510000    3
 139520000    3
 139530000    5
 139540000    3
 139550000    5
 139560000    3
 139570000    3
 139580000    3
 139590000    2
 139600000    5
 139610000    4
 139620000    3
 139630000    3
 139640000    3
 139650000    3
 139660000    3
 139670000    3
 139680000    3
 139690000    6
 139700000    2
 139710000    4
 139720000    3
 139730000    4
 139740000    3
 139750000    5
 139760000   16
 139770000    5
 139780000    3
 139790000    3
 139800000    4
 139810000    4
 139820000    4
 139830000    4
 139840000    6
 139850000    3
 139860000    3
 139870000    3
 139880000    3
 139890000    2
 139900000    3
 139910000    2
 139920000    5
 139930000    3
 139940000    4
 139950000    3
 139960000    3
 139970000    3
 139980000    4
 139990000    4
 140000000    4
 140000000    4
 140010000    3
 140020000    2
 140030000    3
 140040000    3
 140050000    3
 140060000    4
 140070000    2
 140080000    4
 140090000    4
 140100000    4
 140110000    3
 140120000    4
 140130000    3
 140140000    4
 140150000    3
 140160000    3
 140170000    4
 140180000    3
 140190000    2
 140200000    3
 140210000    3
 140220000    3
 140230000    4
 140240000    3
 140250000    3
 140260000    4
 140270000    3
 140280000    2
 140290000    3
 140300000    3
 140310000    4
 140320000    3
 140330000    2
 140340000    3
 140350000    4
 140360000    2
 140370000    3
 140380000    4
 140390000    3
 140400000    3
 140410000    2
 140420000    4
 140430000    3
 140440000    4
 140450000    3
 140460000    3
 140470000    4
 140480000    4
 140490000    4
 140500000    5
 140510000    3
 140520000    3
 140530000    5
 140540000    3
 140550000    4
 140560000    4
 140570000    5
 140580000    3
 140590000    4
 140600000    5
 140610000    2
 140620000    3
 140630000    3
 140640000    4
 140650000    3
 140660000    3
 140670000    3
 140680000    2
 140690000    3
 140700000    3
 140710000    4
 140720000    3
 140730000    3
 140740000    2
 140750000    3
 140760000    3
 140770000    4
 140780000    2
 140790000    3
 140800000    3
 140810000    3
 140820000    2
 140830000    2
 140840000    3
 140850000    2
 140860000    5
 140870000    2
 140880000    4
 140890000    4
 140900000    5
 140910000    4
 140920000    3
 140930000    5
 140940000    5
 140950000    5
 140960000    3
 140970000    5
 140980000   10
 140990000    3
 141000000    3
 141010000    3
 141020000    4
 141030000    3
 141040000    4
 141050000    3
 141060000    3
 141070000    3
 141080000    4
 141090000    9
 141100000    3
 141110000    3
 141120000    2
 141130000    4
 141140000    3
 141150000    5
 141160000   12
 141170000   10
 141180000    4
 141190000    2
 141200000    3
 141210000    4
 141220000    3
 141230000    4
 141240000    3
 141250000    5
 141260000    3
 141270000    3
 141280000    3
 141290000    4
 141300000    3
 141310000    2
 141320000    3
 141330000    3
 141340000    3
 141350000    3
 141360000    3
 141370000    2
 141380000    4
 141390000    3
 141400000    5
 141410000    2
 141420000    3
 141430000    4
 141440000    3
 141450000    2
 141460000    4
 141470000    3
 141480000    3
 141490000    4
 141500000    3
 141510000    3
 141520000    4
 141530000    4
 141540000    4
 141550000    3
 141560000    3
 141570000    3
 141580000    3
 141590000    3
 141600000    3
 141610000    3
 141620000    4
 141630000    3
 141640000    4
 141650000    4
 141660000    4
 141670000    3
 141680000    2
 141690000    4
 141700000    3
 141710000    3
 141720000    3
 141730000    4
 141740000    3
 141750000    3
 141760000    4
 141770000    4
 141780000    2
 141790000    4
 141800000    3
 141810000    3
 141820000    3
 141830000    3
 141840000    2
 141850000    3
 141860000    3
 141870000    3
 141880000    2
 141890000    3
 141900000    2
 141910000    3
 141920000    3
 141930000    3
 141940000    3
 141950000    2
 141960000    3
 141970000    3
 141980000    3
 141990000    3
 142000000    5
 142010000    6
 142020000    3
 142030000    3
 142040000    4
 142050000    3
 142060000    2
 142070000    4
 142080000    3
 142090000    2
 142100000    3
 142110000    3
 142120000    4
 142130000    2
 142140000    3
 142150000    5
 142160000    4
 142170000    4
 142180000    5
 142190000    4
 142200000    2
 142210000    3
 142220000    4
 142230000    3
 142240000    4
 142250000    5
 142260000    4
 142270000    7
 142280000   19
 142290000   17
 142300000   19
 142310000    8
 142320000   14
 142330000   20
 142340000    3
 142350000   17
 142360000    7
 142370000    3
 142380000    5
 142390000    5
 142400000    2
 142410000    3
 142420000    4
 142430000    5
 142440000    4
 142450000    5
 142460000    3
 142470000    5
 142480000    3
 142490000    4
 142500000    4
 142510000    2
 142520000    4
 142530000    3
 142540000    3
 142550000    3
 142560000    2
 142570000    4
 142580000    3
 142590000    2
 142600000    3
 142610000    4
 142620000    3
 142630000    3
 142640000    3
 142650000    3
 142660000    3
 142670000    4
 142680000    3
 142690000    5
 142700000    3
 142710000    5
 142720000    5
 142730000    5
 142740000    4
 142750000    5
 142760000    5
 142770000    4
 142780000    3
 142790000    3
 142800000    4
 142810000    4
 142820000    5
 142830000    6
 142840000    4
 142850000    2
 142860000    3
 142870000    4
 142880000    3
 142890000    3
 142900000    2
 142910000    2
 142920000    2
 142930000    3
 142940000    3
 142950000    4
 142960000    3
 142970000    5
 142980000    4
 142990000    4
 143000000    4
 143010000    3
 143020000    4
 143030000    5
 143040000    3
 143050000    4
 143060000    3
 143070000    3
 143080000    2
 143090000    3
 143100000    5
 143110000    4
 143120000    5
 143130000    4
 143140000    5
 143150000    5
 143160000    3
 143170000    5
 143180000    4
 143190000    5
 143200000    5
 143210000    3
 143220000    4
 143230000    4
 143240000    3
 143250000    5
 143260000    4
 143270000    5
 143280000    5
 143290000    5
 143300000    3
 143310000    4
 143320000    4
 143330000    3
 143340000    4
 143350000    3
 143360000    3
 143370000    3
 143380000    4
 143390000    3
 143400000    5
 143410000    2
 143420000    3
 143430000    4
 143440000    3
 143450000    3
 143460000    4
 143470000    3
 143480000    3
 143490000    2
 143500000    3
 143510000    2
 143520000    3
 143530000    3
 143540000    2
 143550000    4
 143560000    4
 143570000    4
 143580000    2
 143590000    3
 143600000    4
 143610000    4
 143620000    3
 143630000    5
 143640000    4
 143650000    3
 143660000    3
 143670000    2
 143680000    2
 143690000    3
 143700000    3
 143710000    3
 143720000    3
 143730000    3
 143740000    5
 143750000    5
 143760000    3
 143770000    2
 143780000    2
 143790000    3
 143800000    3
 143810000    3
 143820000    5
 143830000    4
 143840000    4
 143850000    3
 143860000    3
 143870000    3
 143880000    5
 143890000    4
 143900000    6
 143910000    2
 143920000    3
 143930000    4
 143940000    2
 143950000    2
 143960000    3
 143970000    3
 143980000    1
 143990000    3
 144000000    4
 144010000    4
 144020000    3
 144030000    3
 144040000    3
 144050000    3
 144060000    3
 144070000    3
 144080000    4
 144090000    3
 144100000    3
 144110000    3
 144120000    2
 144130000    3
 144140000    3
 144150000    3
 144160000    4
 144170000    3
 144180000    5
 144190000    3
 144200000    3
 144210000    3
 144220000    3
 144230000    2
 144240000    8
 144250000    3
 144260000    3
 144270000    4
 144280000    3
 144290000    4
 144300000    5
 144310000    4
 144320000    4
 144330000    3
 144340000    5
 144350000    4
 144360000    3
 144370000    3
 144380000    4
 144390000    3
 144400000    5
 144410000    3
 144420000    3
 144430000    4
 144440000    4
 144450000    3
 144460000    5
 144470000    4
 144480000    4
 144490000    4
 144500000    3
 144510000    4
 144520000    5
 144530000    5
 144540000    5
 144550000    4
 144560000    3
 144570000    3
 144580000   10
 144590000   19
 144600000    5
 144610000    3
 144620000    3
 144630000    3
 144640000    3
 144650000    3
 144660000    3
 144670000    3
 144680000    3
 144690000    3
 144700000    3
 144710000    4
 144720000    5
 144730000    4
 144740000    4
 144750000    5
 144760000    3
 144770000    4
 144780000    4
 144790000    4
 144800000    5
 144810000    4
 144820000    5
 144830000    5
 144840000    5
 144850000    4
 144860000    4
 144870000    5
 144880000    4
 144890000    3
 144900000    5
 144910000    4
 144920000    5
 144930000    3
 144940000    5
 144950000    4
 144960000    4
 144970000    3
 144980000    3
 144990000    3
 145000000    2
 145010000   19
 145020000   18
 145030000   18
 145040000   17
 145050000   21
 145060000   17
 145070000   13
 145080000   19
 145090000   13
 145100000   13
 145110000   18
 145120000   18
 145130000   18
 145140000   19
 145150000    6
 145160000    4
 145170000    4
 145180000    4
 145190000    4
 145200000    3
 145210000    4
 145220000    5
 145230000    3
 145240000    9
 145250000    5
 145260000    5
 145270000    5
 145280000    4
 145290000    4
 145300000    3
 145310000    5
 145320000    4
 145330000    5
 145340000    3
 145350000    3
 145360000    4
 145370000    4
 145380000    4
 145390000    3
 145400000    3
 145410000    2
 145420000    3
 145430000    3
 145440000    3
 145450000    3
 145460000    4
 145470000    3
 145480000    2
 145490000    2
 145500000    2
 145510000    3
 145520000    2
 145530000    3
 145540000    2
 145550000    4
 145560000    4
 145570000    4
 145580000    4
 145590000    4
 145600000    4
 145610000    5
 145620000    3
 145630000    5
 145640000    4
 145650000    4
 145660000    4
 145670000    3
 145680000    3
 145690000    4
 145700000    3
 145710000    3
 145720000    3
 145730000    2
 145740000    5
 145750000    3
 145760000    3
 145770000   13
 145780000   14
 145790000   17
 145800000   10
 145810000    3
 145820000    3
 145830000    4
 145840000    2
 145850000    3
 145860000    3
 145870000    4
 145880000    3
 145890000    3
 145900000    3
 145910000    3
 145920000    2
 145930000    3
 145940000    3
 145950000    3
 145960000    2
 145970000    2
 145980000    3
 145990000    3
 146000000    3
 146010000    3
 146020000    3
 146030000    3
 146040000    5
 146050000    4
 146060000    3
 146070000    4
 146080000    4
 146090000    3
 146100000    4
 146110000    2
 146120000    4
 146130000    4
 146140000    3
 146150000    4
 146160000    3
 146170000    3
 146180000    3
 146190000    4
 146200000    3
 146210000    4
 146220000    3
 146230000    3
 146240000    3
 146250000    3
 146260000    2
 146270000    3
 146280000    3
 146290000    4
 146300000    2
 146310000    3
 146320000    2
 146330000    2
 146340000    3
 146350000    3
 146360000    3
 146370000    2
 146380000    3
 146390000    3
 146400000    3
 146410000    4
 146420000    3
 146430000    3
 146440000    4
 146450000    4
 146460000    3
 146470000    7
 146480000    4
 146490000    4
 146500000    3
 146510000    4
 146520000    4
 146530000    4
 146540000    3
 146550000    4
 146560000    4
 146570000    5
 146580000    3
 146590000    3
 146600000    3
 146610000    5
 146620000    7
 146630000    5
 146640000    5
 146650000    3
 146660000    3
 146670000    3
 146680000    4
 146690000    4
 146700000    5
 146710000    3
 146720000    4
 146730000    3
 146740000    3
 146750000    4
 146760000    3
 146770000    6
 146780000    5
 146790000    4
 146800000    3
 146810000    3
 146820000    3
 146830000    5
 146840000    5
 146850000    6
 146860000    4
 146870000    3
 146880000    4
 146890000    5
 146900000    5
 146910000    6
 146920000    5
 146930000    4
 146940000    4
 146950000    4
 146960000    4
 146970000    3
 146980000    5
 146990000    3
 147000000    4
 147010000    5
 147020000    3
 147030000    4
 147040000    3
 147050000    3
 147060000    3
 147070000    4
 147080000    3
 147090000    2
 147100000    3
 147110000    4
 147120000    3
 147130000    4
 147140000    2
 147150000    3
 147160000    5
 147170000    3
 147180000    4
 147190000    5
 147200000    4
 147210000    3
 147220000    3
 147230000    4
 147240000    4
 147250000    3
 147260000    2
 147270000    3
 147280000    3
 147290000    5
 147300000    7
 147310000    4
 147320000    4
 147330000   10
 147340000    8
 147350000   16
 147360000   10
 147370000    3
 147380000    5
 147390000    4
 147400000    3
 147410000    3
 147420000    3
 147430000    4
 147440000    4
 147450000    4
 147460000    5
 147470000    5
 147480000    5
 147490000    4
 147500000    4
 147510000    5
 147520000    5
 147530000    5
 147540000    3
 147550000    4
 147560000    4
 147570000    2
 147580000    4
 147590000    4
 147600000    5
 147610000    3
 147620000    6
 147630000    4
 147640000    2
 147650000    3
 147660000    3
 147670000    4
 147680000    3
 147690000    2
 147700000    3
 147710000    4
 147720000    4
 147730000    4
 147740000    2
 147750000    5
 147760000    3
 147770000    3
 147780000    2
 147790000    3
 147800000    5
 147810000    4
 147820000    3
 147830000    2
 147840000   14
 147850000    5
 147860000    6
 147870000    5
 147880000    4
 147890000    3
 147900000    3
 147910000    3
 147920000    4
 147930000    3
 147940000    3
 147950000    4
 147960000    3
 147970000    4
 147980000    3
 147990000    5
 148000000    4
 148010000   13
 148020000   20
 148030000   19
 148040000   14
 148050000   14
 148060000   17
 148070000   19
 148080000    4
 148090000    3
 148100000    7
 148110000    9
 148120000    4
 148130000   11
 148140000    7
 148150000    4
 148160000    6
 148170000    4
 148180000    3
 148190000    3
 148200000    3
 148210000    4
 148220000    4
 148230000    3
 148240000    4
 148250000    5
 148260000    4
 148270000    5
 148280000    5
 148290000    4
 148300000    5
 148310000    7
 148320000    4
 148330000    4
 148340000    5
 148350000    3
 148360000    4
 148370000    6
 148380000    4
 148390000    3
 148400000    5
 148410000    4
 148420000    4
 148430000    5
 148440000    3
 148450000    4
 148460000    3
 148470000    6
 148480000    4
 148490000    4
 148500000    4
 148510000    5
 148520000    4
 148530000    3
 148540000    5
 148550000    4
 148560000    3
 148570000    9
 148580000    3
 148590000    3
 148600000    3
 148610000    2
 148620000    3
 148630000    2
 148640000    3
 148650000    2
 148660000    3
 148670000    2
 148680000    3
 148690000    3
 148700000    3
 148710000    3
 148720000    2
 148730000    4
 148740000    3
 148750000    1
 148760000    5
 148770000    4
 148780000    4
 148790000    7
 148800000    7
 148810000   14
 148820000    7
 148830000    4
 148840000    7
 148850000   10
 148860000    4
 148870000    6
 148880000    4
 148890000    7
 148900000    4
 148910000    4
 148920000    4
 148930000    4
 148940000    5
 148950000    6
 148960000    4
 148970000    5
 148980000    4
 148990000    2
 149000000    2
 149010000    3
 149020000    4
 149030000    3
 149040000    4
 149050000    4
 149060000    5
 149070000   14
 149080000   15
 149090000   14
 149100000   13
 149110000   20
 149120000   20
 149130000   20
 149140000   18
 149150000   18
 149160000   13
 149170000   18
 149180000   15
 149190000   16
 149200000   20
 149210000   18
 149220000   18
 149230000   21
 149240000   19
 149250000   21
 149260000   21
 149270000   19
 149280000   19
 149290000   19
 149300000   21
 149310000   15
 149320000   14
 149330000   16
 149340000   11
 149350000    8
 149360000    4
 149370000    4
 149380000    5
 149390000    5
 149400000    5
 149410000    4
 149420000    5
 149430000    7
 149440000    6
 149450000   19
 149460000   18
 149470000   10
 149480000   22
 149490000   20
 149500000   20
 149510000   19
 149520000   24
 149530000   18
 149540000   22
 149550000   21
 149560000   20
 149570000   16
 149580000   25
 149590000   19
 149600000   22
 149610000   22
 149620000   17
 149630000   18
 149640000   12
 149650000   15
 149660000   16
 149670000   22
 149680000   26
 149690000   23
 149700000   22
 149710000   23
 149720000   21
 149730000   24
 149740000   21
 149750000   16
 149760000   22
 149770000   23
 149780000   13
 149790000    9
 149800000   11
 149810000    6
 149820000    4
 149830000    4
 149840000    5
 149850000    5
 149860000    4
 149870000    3
 149880000    4
 149890000    5
 149900000    4
 149910000    8
 149920000    7
 149930000    4
 149940000    5
 149950000    7
 149960000    4
 149970000    3
 149980000    4
 149990000    6
 150000000    4
 150010000    2
 150020000    2
 150030000    4
 150040000    3
 150050000    3
 150060000    5
 150070000    5
 150080000    3
 150090000    2
 150100000    3
 150110000    3
 150120000    4
 150130000    3
 150140000    5
 150150000   15
 150160000    7
 150170000    7
 150180000    3
 150190000    3
 150200000    4
 150210000    4
 150220000    3
 150230000    3
 150240000    6
 150250000    2
 150260000    3
 150270000    3
 150280000    2
 150290000    3
 150300000    3
 150310000    4
 150320000   11
 150330000   14
 150340000    4
 150350000    5
 150360000    4
 150370000    3
 150380000   19
 150390000   22
 150400000   18
 150410000   12
 150420000   13
 150430000    3
 150440000    3
 150450000    2
 150460000    4
 150470000    3
 150480000    3
 150490000    2
 150500000    7
 150510000    2
 150520000    2
 150530000    3
 150540000    3
 150550000    3
 150560000    4
 150570000    4
 150580000    2
 150590000    3
 150600000    5
 150610000    3
 150620000    3
 150630000    3
 150640000    3
 150650000    2
 150660000    2
 150670000    3
 150680000    3
 150690000    3
 150700000    3
 150710000    3
 150720000    7
 150730000    3
 150740000    3
 150750000    3
 150760000    3
 150770000    3
 150780000    3
 150790000    3
 150800000    3
 150810000    4
 150820000    6
 150830000    3
 150840000    4
 150850000    2
 150860000    2
 150870000    3
 150880000    2
 150890000    3
 150900000   13
 150910000   13
 150920000   19
 150930000   17
 150940000    5
 150950000    4
 150960000    4
 150970000   15
 150980000   20
 150990000   21
 151000000   23
 151010000   22
 151020000   11
 151030000   18
 151040000   17
 151050000   24
 151060000   22
 151070000   14
 151080000    6
 151090000    8
 151100000    4
 151110000    7
 151120000    6
 151130000    6
 151140000    5
 151150000    3
 151160000    5
 151170000    4
 151180000    3
 151190000    3
 151200000    3
 151210000    4
 151220000    2
 151230000    3
 151240000    4
 151250000    4
 151260000    4
 151270000    5
 151280000    4
 151290000    2
 151300000    4
 151310000    3
 151320000    3
 151330000    2
 151340000    2
 151350000    3
 151360000    2
 151370000    3
 151380000    3
 151390000    4
 151400000    2
 151410000    4
 151420000    2
 151430000    4
 151440000    3
 151450000    4
 151460000    4
 151470000    3
 151480000    4
 151490000   13
 151500000    2
 151510000    3
 151520000    3
 151530000    2
 151540000    3
 151550000    3
 151560000    3
 151570000    3
 151580000    3
 151590000    4
 151600000    3
 151610000    3
 151620000    2
 151630000    3
 151640000    3
 151650000    2
 151660000    7
 151670000    5
 151680000   13
 151690000    4
 151700000   19
 151710000   12
 151720000   16
 151730000    6
 151740000    7
 151750000    2
 151760000   11
 151770000    9
 151780000    6
 151790000   10
 151800000    2
 151810000    5
 151820000    4
 151830000    5
 151840000    3
 151850000    4
 151860000    5
 151870000    5
 151880000    4
 151890000    4
 151900000    5
 151910000    4
 151920000    4
 151930000    4
 151940000    4
 151950000    3
 151960000    4
 151970000   12
 151980000   18
 151990000   13
 152000000   18
 152010000   21
 152020000   19
 152030000   18
 152040000   20
 152050000    4
 152060000    4
 152070000    5
 152080000   15
 152090000   20
 152100000   19
 152110000   18
 152120000   16
 152130000   22
 152140000   16
 152150000   22
 152160000   20
 152170000   19
 152180000   22
 152190000   19
 152200000   23
 152210000   15
 152220000   21
 152230000   26
 152240000   24
 152250000   21
 152260000   21
 152270000   19
 152280000   19
 152290000   20
 152300000   19
 152310000   18
 152320000   13
 152330000    4
 152340000    2
 152350000    4
 152360000    5
 152370000    5
 152380000    4
 152390000    5
 152400000    5
 152410000    5
 152420000    3
 152430000    5
 152440000    4
 152450000    3
 152460000    4
 152470000    5
 152480000    4
 152490000    4
 152500000    3
 152510000    3
 152520000    3
 152530000    4
 152540000    2
 152550000    4
 152560000    3
 152570000    4
 152580000    7
 152590000    7
 152600000    4
 152610000    5
 152620000    6
 152630000    3
 152640000    3
 152650000    2
 152660000    5
 152670000    3
 152680000    3
 152690000    2
 152700000    3
 152710000    8
 152720000    4
 152730000    3
 152740000    3
 152750000    4
 152760000    5
 152770000    4
 152780000    5
 152790000    4
 152800000    4
 152810000    4
 152820000   11
 152830000    5
 152840000    5
 152850000    5
 152860000    5
 152870000    3
 152880000    3
 152890000    3
 152900000    5
 152910000    3
 152920000    3
 152930000    3
 152940000    3
 152950000    2
 152960000    3
 152970000    2
 152980000    4
 152990000    3
 153000000    4
 153010000    5
 153020000    4
 153030000    6
 153040000    4
 153050000    5
 153060000    5
 153070000    4
 153080000    3
 153090000    3
 153100000    2
 153110000    2
 153120000    4
 153130000    4
 153140000    5
 153150000    3
 153160000    5
 153170000    4
 153180000    4
 153190000    3
 153200000    6
 153210000    4
 153220000    5
 153230000    3
 153240000    4
 153250000    4
 153260000    4
 153270000    4
 153280000    5
 153290000    4
 153300000    3
 153310000    3
 153320000    4
 153330000    4
 153340000    4
 153350000    3
 153360000    3
 153370000    3
 153380000    2
 153390000    4
 153400000    3
 153410000    4
 153420000    4
 153430000    2
 153440000    3
 153450000    3
 153460000    4
 153470000    3
 153480000    2
 153490000    3
 153500000    3
 153510000    3
 153520000    4
 153530000    3
 153540000    5
 153550000    4
 153560000    2
 153570000    4
 153580000    3
 153590000    4
 153600000    4
 153610000    3
 153620000    4
 153630000    4
 153640000    2
 153650000    4
 153660000    4
 153670000    5
 153680000    5
 153690000    3
 153700000    7
 153710000    4
 153720000    3
 153730000   12
 153740000   10
 153750000    3
 153760000    4
 153770000    4
 153780000    5
 153790000    3
 153800000    3
 153810000    5
 153820000    3
 153830000    3
 153840000    3
 153850000    3
 153860000    4
 153870000    5
 153880000    2
 153890000    3
 153900000    3
 153910000    3
 153920000    3
 153930000    4
 153940000    5
 153950000   16
 153960000    5
 153970000    3
 153980000    4
 153990000    3
 154000000    2
 154010000    3
 154020000    3
 154030000    5
 154040000    4
 154050000    3
 154060000    4
 154070000    4
 154080000    4
 154090000    3
 154100000    3
 154110000    2
 154120000    4
 154130000    5
 154140000    3
 154150000    3
 154160000    4
 154170000    3
 154180000    4
 154190000    4
 154200000    4
 154210000    4
 154220000    4
 154230000    3
 154240000    3
 154250000    3
 154260000    3
 154270000    3
 154280000    4
 154290000    3
 154300000    3
 154310000    7
 154320000    4
 154330000    4
 154340000    3
 154350000    4
 154360000    4
 154370000    3
 154380000    6
 154390000    3
 154400000    5
 154410000    5
 154420000    5
 154430000    4
 154440000    4
 154450000    8
 154460000    3
 154470000    6
 154480000    5
 154490000    5
 154500000    4
 154510000    5
 154520000    7
 154530000    7
 154540000    5
 154550000    4
 154560000    3
 154570000    2
 154580000    3
 154590000    5
 154600000    3
 154610000    4
 154620000    4
 154630000    2
 154640000    4
 154650000    4
 154660000    3
 154670000    5
 154680000    3
 154690000    3
 154700000    3
 154710000    4
 154720000    4
 154730000    3
 154740000    4
 154750000    3
 154760000    3
 154770000    3
 154780000    3
 154790000    3
 154800000    3
 154810000    3
 154820000    3
 154830000    3
 154840000    4
 154850000    3
 154860000    3
 154870000    3
 154880000    3
 154890000    4
 154900000    4
 154910000    3
 154920000   10
 154930000    4
 154940000    4
 154950000    3
 154960000    3
 154970000    3
 154980000    2
 154990000    2
 155000000    3
 155010000    4
 155020000    3
 155030000    4
 155040000   10
 155050000    6
 155060000    2
 155070000    4
 155080000    3
 155090000    3
 155100000    3
 155110000    3
 155120000    3
 155130000    2
 155140000    3
 155150000    3
 155160000    3
 155170000    3
 155180000    4
 155190000    3
 155200000    2
 155210000    3
 155220000    3
 155230000    3
 155240000    3
 155250000    4
 155260000    3
 155270000    2
 155280000    3
 155290000    3
 155300000    2
 155310000    3
 155320000    3
 155330000    2
 155340000    2
 155350000    3
 155360000    3
 155370000    3
 155380000    2
 155390000    3
 155400000    3
 155410000    3
 155420000    3
 155430000    4
 155440000    4
 155450000    2
 155460000    3
 155470000    3
 155480000    4
 155490000    3
 155500000    3
 155510000    4
 155520000    3
 155530000    3
 155540000    3
 155550000    3
 155560000    2
 155570000    3
 155580000    3
 155590000    3
 155600000    3
 155610000    4
 155620000    4
 155630000    3
 155640000    3
 155650000    4
 155660000    4
 155670000    3
 155680000    4
 155690000    5
 155700000    5
 155710000    5
 155720000    5
 155730000    3
 155740000    3
 155750000    5
 155760000    2
 155770000    4
 155780000    2
 155790000    4
 155800000    4
 155810000    4
 155820000    4
 155830000    4
 155840000    4
 155850000    9
 155860000    7
 155870000    5
 155880000    5
 155890000    5
 155900000    4
 155910000    5
 155920000    4
 155930000    3
 155940000    4
 155950000    3
 155960000    5
 155970000    3
 155980000    4
 155990000    5
 156000000    5
 156010000    3
 156020000    4
 156030000    4
 156040000    3
 156050000    4
 156060000    5
 156070000    4
 156080000    2
 156090000    4
 156100000    3
 156110000    5
 156120000    4
 156130000    3
 156140000    4
 156150000    4
 156160000    3
 156170000    4
 156180000    2
 156190000    3
 156200000    3
 156210000    2
 156220000    3
 156230000    4
 156240000    2
 156250000    3
 156260000    3
 156270000    3
 156280000    3
 156290000    3
 156300000    3
 156310000    2
 156320000    2
 156330000    2
 156340000    3
 156350000    2
 156360000    3
 156370000    2
 156380000    4
 156390000    3
 156400000    2
 156410000    3
 156420000    3
 156430000    3
 156440000    5
 156450000    4
 156460000    3
 156470000    3
 156480000    3
 156490000    4
 156500000    4
 156510000    3
 156520000    3
 156530000    3
 156540000    3
 156550000    3
 156560000    3
 156570000    4
 156580000    3
 156590000    3
 156600000    4
 156610000    2
 156620000    3
 156630000    3
 156640000    2
 156650000    3
 156660000    3
 156670000   12
 156680000   10
 156690000    9
 156700000    4
 156710000    3
 156720000    4
 156730000    4
 156740000    3
 156750000    4
 156760000    4
 156770000    4
 156780000    4
 156790000    5
 156800000    4
 156810000    5
 156820000    7
 156830000    2
 156840000   19
 156850000   14
 156860000   16
 156870000   16
 156880000   19
 156890000   21
 156900000   17
 156910000   19
 156920000    5
 156930000    3
 156940000    5
 156950000    7
 156960000   18
 156970000   19
 156980000    6
 156990000    4
 157000000    4
 157010000    3
 157020000    2
 157030000    5
 157040000    4
 157050000    3
 157060000    5
 157070000    5
 157080000   18
 157090000   15
 157100000    5
 157110000    3
 157120000    4
 157130000    4
 157140000    4
 157150000    5
 157160000    2
 157170000    3
 157180000    4
 157190000    5
 157200000    2
 157210000    4
 157220000    5
 157230000    6
 157240000    3
 157250000    4
 157260000    3
 157270000    3
 157280000    3
 157290000    5
 157300000    5
 157310000    7
 157320000    3
 157330000    4
 157340000    6
 157350000    7
 157360000    5
 157370000    5
 157380000    3
 157390000    4
 157400000    3
 157410000    3
 157420000    4
 157430000    5
 157440000    5
 157450000    4
 157460000    5
 157470000    5
 157480000    6
 157490000    4
 157500000    4
 157510000    5
 157520000    4
 157530000    7
 157540000    7
 157550000   14
 157560000    6
 157570000    6
 157580000    5
 157590000    5
 157600000    5
 157610000    4
 157620000    2
 157630000    5
 157640000    5
 157650000    5
 157660000    4
 157670000    4
 157680000    5
 157690000    3
 157700000    3
 157710000    5
 157720000    7
 157730000    6
 157740000    7
 157750000    7
 157760000    5
 157770000    5
 157780000    5
 157790000    3
 157800000    5
 157810000    3
 157820000    2
 157830000    4
 157840000    4
 157850000    4
 157860000    5
 157870000    3
 157880000    4
 157890000    4
 157900000    4
 157910000    3
 157920000    4
 157930000    4
 157940000    4
 157950000    5
 157960000    4
 157970000    3
 157980000    4
 157990000    2
 158000000    3
 158010000    3
 158020000    4
 158030000    4
 158040000    5
 158050000    4
 158060000    5
 158070000    7
 158080000    2
 158090000    2
 158100000    3
 158110000    2
 158120000    4
 158130000    4
 158140000    3
 158150000    4
 158160000    3
 158170000    2
 158180000    8
 158190000    3
 158200000    4
 158210000    2
 158220000    4
 158230000    4
 158240000    5
 158250000    3
 158260000    5
 158270000    4
 158280000    4
 158290000    4
 158300000    6
 158310000    3
 158320000    4
 158330000    5
 158340000    5
 158350000    6
 158360000    6
 158370000    3
 158380000    3
 158390000    4
 158400000    7
 158410000    5
 158420000    4
 158430000    3
 158440000    3
 158450000    4
 158460000    5
 158470000    4
 158480000    5
 158490000    3
 158500000    5
 158510000    2
 158520000    4
 158530000    7
 158540000    4
 158550000    6
 158560000    5
 158570000    3
 158580000    5
 158590000    4
 158600000    5
 158610000    4
 158620000    4
 158630000    5
 158640000    5
 158650000    5
 158660000    5
 158670000    6
 158680000    4
 158690000    3
 158700000    4
 158710000    5
 158720000    2
 158730000    8
 158740000    3
 158750000    5
 158760000    3
 158770000   14
 158780000   17
 158790000   22
 158800000   23
 158810000   25
 158820000   17
 158830000   14
 158840000   16
 158850000    7
 158860000    3
 158870000    5
 158880000    3
 158890000    2
 158900000    8
 158910000    2
 158920000    4
 158930000    3
 158940000    4
 158950000    4
 158960000    3
 158970000    4
 158980000    3
 158990000    3
 159000000    3
 159010000    4
 159020000    4
 159030000    3
 159040000    5
 159050000    5
 159060000   11
 159070000   13
 159080000   16
 159090000   16
 159100000    6
 159110000    5
 159120000    8
 159130000   12
 159140000   16
 159150000    4
 159160000    2
 159170000    3
 159180000    3
 159190000    3
 159200000    3
 159210000    4
 159220000    2
 159230000    4
 159240000    3
 159250000    5
 159260000    4
 159270000    5
 159280000    4
 159290000    5
 159300000    3
 159310000    5
 159320000    2
 159330000    2
 159340000    5
 159350000    5
 159360000    4
 159370000    4
 159380000    5
 159390000    4
 159400000    3
 159410000    4
 159420000    5
 159430000    4
 159440000    4
 159450000    5
 159460000    4
 159470000    5
 159480000    4
 159490000    4
 159500000    4
 159510000    4
 159520000    5
 159530000    5
 159540000    3
 159550000    5
 159560000    5
 159570000    3
 159580000    7
 159590000    3
 159600000    4
 159610000    4
 159620000    3
 159630000    3
 159640000    4
 159650000    3
 159660000    4
 159670000    2
 159680000    3
 159690000    4
 159700000    3
 159710000    4
 159720000   11
 159730000   17
 159740000   17
 159750000   12
 159760000   19
 159770000   18
 159780000   19
 159790000   18
 159800000   19
 159810000   18
 159820000   19
 159830000   13
 159840000   21
 159850000   19
 159860000   24
 159870000   21
 159880000   22
 159890000   20
 159900000   19
 159910000   21
 159920000   14
 159930000   18
 159940000   16
 159950000   21
 159960000   18
 159970000   16
 159980000   17
 159990000   19
 160000000   19
 160000000   19
 160010000   14
 160020000   18
 160030000   19
 160040000   14
 160050000   17
 160060000   15
 160070000    4
 160080000    3
 160090000    3
 160100000    3
 160110000    2
 160120000    4
 160130000    4
 160140000    3
 160150000    4
 160160000    3
 160170000    4
 160180000    5
 160190000    3
 160200000    2
 160210000    3
 160220000    3
 160230000    2
 160240000    2
 160250000    3
 160260000    3
 160270000    3
 160280000    3
 160290000    2
 160300000    3
 160310000    3
 160320000    3
 160330000    2
 160340000    3
 160350000    3
 160360000    3
 160370000    4
 160380000    3
 160390000    2
 160400000    3
 160410000    3
 160420000    3
 160430000    2
 160440000    3
 160450000    2
 160460000    3
 160470000    4
 160480000    3
 160490000    8
 160500000   11
 160510000    4
 160520000    4
 160530000   11
 160540000    3
 160550000    3
 160560000    4
 160570000    9
 160580000   13
 160590000    4
 160600000    4
 160610000    4
 160620000    4
 160630000    4
 160640000    3
 160650000    5
 160660000    4
 160670000    4
 160680000    4
 160690000    3
 160700000    4
 160710000    3
 160720000    3
 160730000    4
 160740000    3
 160750000    6
 160760000    4
 160770000    3
 160780000    4
 160790000    3
 160800000    3
 160810000    7
 160820000    2
 160830000    5
 160840000    3
 160850000    3
 160860000    3
 160870000    4
 160880000    2
 160890000    5
 160900000    5
 160910000    4
 160920000    5
 160930000    5
 160940000    5
 160950000    3
 160960000    2
 160970000    4
 160980000    4
 160990000    5
 161000000    5
 161010000    4
 161020000    4
 161030000    4
 161040000    2
 161050000    4
 161060000    5
 161070000    3
 161080000    3
 161090000    3
 161100000    4
 161110000    5
 161120000    2
 161130000    2
 161140000    6
 161150000    5
 161160000    9
 161170000    2
 161180000    5
 161190000   13
 161200000    3
 161210000    3
 161220000    3
 161230000    4
 161240000    4
 161250000    3
 161260000    7
 161270000    4
 161280000    2
 161290000    3
 161300000    4
 161310000   11
 161320000   15
 161330000   20
 161340000   13
 161350000   14
 161360000   14
 161370000   14
 161380000   11
 161390000   21
 161400000   16
 161410000   22
 161420000   19
 161430000   19
 161440000   14
 161450000   16
 161460000   19
 161470000   21
 161480000   24
 161490000   18
 161500000   21
 161510000   13
 161520000   19
 161530000   14
 161540000   15
 161550000    3
 161560000    3
 161570000    4
 161580000    3
 161590000    2
 161600000    3
 161610000    3
 161620000    2
 161630000    3
 161640000    4
 161650000    3
 161660000    5
 161670000    4
 161680000    4
 161690000    3
 161700000    2
 161710000    2
 161720000    2
 161730000    3
 161740000    3
 161750000    3
 161760000    4
 161770000    4
 161780000    3
 161790000    5
 161800000    4
 161810000    4
 161820000    5
 161830000    3
 161840000    5
 161850000    4
 161860000    3
 161870000    4
 161880000    4
 161890000    4
 161900000    4
 161910000    4
 161920000    4
 161930000    5
 161940000    3
 161950000    4
 161960000    4
 161970000    4
 161980000    4
 161990000   22
 162000000   19
 162010000   12
 162020000   13
 162030000    5
 162040000   10
 162050000    5
 162060000    3
 162070000    5
 162080000    3
 162090000    3
 162100000    3
 162110000    3
 162120000    3
 162130000    6
 162140000    3
 162150000    3
 162160000    3
 162170000    3
 162180000    4
 162190000    5
 162200000    5
 162210000    4
 162220000    4
 162230000    3
 162240000    4
 162250000    2
 162260000    3
 162270000    3
 162280000    3
 162290000    2
 162300000    3
 162310000    3
 162320000    4
 162330000    4
 162340000    4
 162350000    2
 162360000    4
 162370000    3
 162380000    4
 162390000    4
 162400000    5
 162410000    3
 162420000    7
 162430000    6
 162440000    3
 162450000    3
 162460000    3
 162470000    2
 162480000    3
 162490000    3
 162500000    1
 162510000    3
 162520000    3
 162530000    2
 162540000    3
 162550000    3
 162560000    3
 162570000    4
 162580000    3
 162590000    3
 162600000    3
 162610000    3
 162620000    2
 162630000    4
 162640000    3
 162650000    2
 162660000    3
 162670000    3
 162680000    4
 162690000    4
 162700000    2
 162710000    3
 162720000    3
 162730000    2
 162740000    3
 162750000    2
 162760000    4
 162770000    3
 162780000    3
 162790000    3
 162800000    3
 162810000    7
 162820000    3
 162830000   18
 162840000   13
 162850000   19
 162860000    5
 162870000    3
 162880000   10
 162890000    3
 162900000    4
 162910000    4
 162920000    3
 162930000    1
 162940000    4
 162950000    5
 162960000    4
 162970000    3
 162980000    4
 162990000    4
 163000000    3
 163010000    3
 163020000    4
 163030000    3
 163040000    3
 163050000    3
 163060000    2
 163070000    4
 163080000    5
 163090000    4
 163100000    4
 163110000    3
 163120000    3
 163130000    3
 163140000    4
 163150000    3
 163160000    2
 163170000    3
 163180000   11
 163190000    3
 163200000    3
 163210000    3
 163220000    3
 163230000    3
 163240000    3
 163250000    5
 163260000    3
 163270000    3
 163280000    2
 163290000    3
 163300000    3
 163310000    3
 163320000    5
 163330000    4
 163340000    2
 163350000    4
 163360000    4
 163370000    2
 163380000    9
 163390000   10
 163400000    9
 163410000    9
 163420000    2
 163430000    3
 163440000    3
 163450000    3
 163460000    3
 163470000    4
 163480000    5
 163490000    3
 163500000    2
 163510000    3
 163520000    3
 163530000    4
 163540000    3
 163550000    5
 163560000    5
 163570000    5
 163580000    4
 163590000    3
 163600000    4
 163610000    4
 163620000    2
 163630000    3
 163640000    3
 163650000    3
 163660000    3
 163670000    2
 163680000    2
 163690000    4
 163700000    3
 163710000    4
 163720000    3
 163730000    3
 163740000    5
 163750000    3
 163760000    3
 163770000    3
 163780000    3
 163790000    4
 163800000    3
 163810000    3
 163820000    2
 163830000    3
 163840000    2
 163850000    3
 163860000    4
 163870000    3
 163880000    4
 163890000    4
 163900000    4
 163910000    4
 163920000    5
 163930000    4
 163940000    3
 163950000    5
 163960000    3
 163970000    3
 163980000    4
 163990000    4
 164000000    4
 164010000    4
 164020000    4
 164030000    4
 164040000    2
 164050000    3
 164060000    3
 164070000    5
 164080000    3
 164090000    5
 164100000    5
 164110000    3
 164120000    4
 164130000    5
 164140000    2
 164150000    5
 164160000    3
 164170000    4
 164180000    4
 164190000    3
 164200000    4
 164210000    4
 164220000    4
 164230000    6
 164240000    5
 164250000    3
 164260000    4
 164270000    3
 164280000    2
 164290000    5
 164300000    5
 164310000    4
 164320000    4
 164330000    9
 164340000   12
 164350000    4
 164360000    3
 164370000    3
 164380000    3
 164390000    3
 164400000    3
 164410000    3
 164420000    4
 164430000    3
 164440000    3
 164450000    2
 164460000    4
 164470000    4
 164480000    3
 164490000    3
 164500000    4
 164510000    4
 164520000    2
 164530000    3
 164540000    3
 164550000    4
 164560000    4
 164570000    4
 164580000    3
 164590000    3
 164600000   10
 164610000    3
 164620000    4
 164630000    5
 164640000    4
 164650000    3
 164660000    4
 164670000    3
 164680000    4
 164690000    4
 164700000    2
 164710000    2
 164720000    4
 164730000    6
 164740000    3
 164750000    4
 164760000    5
 164770000    5
 164780000    3
 164790000    4
 164800000    2
 164810000    2
 164820000    3
 164830000    3
 164840000    3
 164850000    3
 164860000    3
 164870000    3
 164880000    4
 164890000    3
 164900000    4
 164910000    3
 164920000    4
 164930000    2
 164940000    3
 164950000    2
 164960000    4
 164970000    3
 164980000    5
 164990000    3
 165000000    2
 165010000    3
 165020000    5
 165030000    4
 165040000    4
 165050000    4
 165060000    6
 165070000    4
 165080000    4
 165090000    2
 165100000    3
 165110000    6
 165120000    4
 165130000    3
 165140000    4
 165150000    5
 165160000    3
 165170000    7
 165180000    4
 165190000    4
 165200000    3
 165210000    3
 165220000    4
 165230000    4
 165240000    3
 165250000    4
 165260000    2
 165270000    4
 165280000    4
 165290000    3
 165300000    3
 165310000    3
 165320000    4
 165330000    4
 165340000    7
 165350000    3
 165360000    3
 165370000    2
 165380000    3
 165390000    4
 165400000    7
 165410000    7
 165420000    4
 165430000    5
 165440000    2
 165450000    4
 165460000    3
 165470000    2
 165480000    4
 165490000    3
 165500000    3
 165510000    4
 165520000    4
 165530000    5
 165540000    4
 165550000    3
 165560000    7
 165570000    6
 165580000    5
 165590000    5
 165600000    3
 165610000    3
 165620000    5
 165630000    2
 165640000    4
 165650000    3
 165660000    4
 165670000    2
 165680000    4
 165690000    4
 165700000    4
 165710000    3
 165720000    4
 165730000    4
 165740000    6
 165750000    5
 165760000    5
 165770000    5
 165780000    3
 165790000    5
 165800000    6
 165810000    7
 165820000    5
 165830000    5
 165840000    5
 165850000    6
 165860000    3
 165870000    3
 165880000    2
 165890000    2
 165900000    2
 165910000    5
 165920000    5
 165930000    4
 165940000    2
 165950000    4
 165960000    3
 165970000    4
 165980000    3
 165990000    3
 166000000    4
 166010000    3
 166020000    3
 166030000    3
 166040000    5
 166050000    3
 166060000    4
 166070000    3
 166080000    3
 166090000    3
 166100000    5
 166110000    2
 166120000    3
 166130000    2
 166140000    2
 166150000    2
 166160000    4
 166170000    4
 166180000    3
 166190000    3
 166200000    3
 166210000    3
 166220000    2
 166230000    4
 166240000    3
 166250000    3
 166260000    4
 166270000    3
 166280000    3
 166290000    3
 166300000    2
 166310000    3
 166320000    5
 166330000    3
 166340000    4
 166350000    4
 166360000    4
 166370000    3
 166380000    3
 166390000    3
 166400000    7
 166410000    3
 166420000    4
 166430000    4
 166440000    4
 166450000    3
 166460000    4
 166470000    3
 166480000    3
 166490000    2
 166500000    3
 166510000    3
 166520000    3
 166530000    3
 166540000    3
 166550000    4
 166560000    4
 166570000    3
 166580000    4
 166590000    5
 166600000    3
 166610000    3
 166620000    5
 166630000    4
 166640000    5
 166650000    3
 166660000    3
 166670000    4
 166680000    5
 166690000    5
 166700000    5
 166710000    7
 166720000    3
 166730000    3
 166740000    2
 166750000    2
 166760000    4
 166770000    2
 166780000   14
 166790000   14
 166800000   15
 166810000   13
 166820000    6
 166830000    4
 166840000    3
 166850000    5
 166860000    4
 166870000    4
 166880000    3
 166890000    3
 166900000    3
 166910000    3
 166920000    2
 166930000    2
 166940000    3
 166950000    3
 166960000    4
 166970000    3
 166980000    4
 166990000    3
 167000000    5
 167010000    4
 167020000    2
 167030000    3
 167040000    4
 167050000    4
 167060000    4
 167070000    4
 167080000    4
 167090000    4
 167100000    4
 167110000    4
 167120000    2
 167130000    5
 167140000    2
 167150000    3
 167160000    3
 167170000    3
 167180000    2
 167190000    3
 167200000    8
 167210000    4
 167220000    3
 167230000    3
 167240000    3
 167250000    3
 167260000    3
 167270000    2
 167280000    4
 167290000    3
 167300000    4
 167310000    4
 167320000    4
 167330000    3
 167340000    2
 167350000    5
 167360000    3
 167370000    2
 167380000    3
 167390000    3
 167400000    3
 167410000    2
 167420000    3
 167430000    3
 167440000    4
 167450000    2
 167460000    3
 167470000    3
 167480000    2
 167490000    3
 167500000    2
 167510000    4
 167520000    7
 167530000    3
 167540000    2
 167550000    3
 167560000    3
 167570000    3
 167580000    5
 167590000    3
 167600000    4
 167610000    4
 167620000    4
 167630000    4
 167640000    5
 167650000    5
 167660000    3
 167670000    3
 167680000    3
 167690000    2
 167700000    4
 167710000    3
 167720000    3
 167730000    3
 167740000    3
 167750000    2
 167760000    3
 167770000    3
 167780000    3
 167790000    3
 167800000    4
 167810000    3
 167820000    4
 167830000    4
 167840000   11
 167850000    3
 167860000    3
 167870000    3
 167880000    3
 167890000    4
 167900000    2
 167910000    4
 167920000    3
 167930000    3
 167940000    4
 167950000    4
 167960000    5
 167970000    4
 167980000    5
 167990000    3
 168000000    4
 168010000    4
 168020000    4
 168030000    3
 168040000    3
 168050000    4
 168060000    3
 168070000    3
 168080000    4
 168090000    4
 168100000    3
 168110000    3
 168120000    3
 168130000    3
 168140000    4
 168150000    4
 168160000    3
 168170000    3
 168180000    2
 168190000    3
 168200000    5
 168210000    2
 168220000    4
 168230000    3
 168240000    4
 168250000    5
 168260000    2
 168270000    3
 168280000    3
 168290000    3
 168300000    4
 168310000    3
 168320000    4
 168330000    3
 168340000    3
 168350000    3
 168360000    4
 168370000    5
 168380000    3
 168390000    3
 168400000    3
 168410000    4
 168420000    4
 168430000    4
 168440000    1
 168450000    3
 168460000    4
 168470000    4
 168480000    4
 168490000    5
 168500000    4
 168510000    3
 168520000    4
 168530000    3
 168540000    5
 168550000    3
 168560000    3
 168570000    4
 168580000    3
 168590000    3
 168600000    4
 168610000    4
 168620000    4
 168630000    3
 168640000    3
 168650000    5
 168660000    3
 168670000    3
 168680000    4
 168690000    3
 168700000    2
 168710000    3
 168720000    3
 168730000    2
 168740000    3
 168750000    2
 168760000    2
 168770000    3
 168780000    3
 168790000    3
 168800000    4
 168810000    3
 168820000    3
 168830000    3
 168840000    4
 168850000    4
 168860000    3
 168870000    5
 168880000    6
 168890000    3
 168900000    5
 168910000    2
 168920000    2
 168930000    2
 168940000    4
 168950000    3
 168960000    5
 168970000    3
 168980000    2
 168990000    5
 169000000    3
 169010000    4
 169020000    4
 169030000    6
 169040000    3
 169050000   11
 169060000   15
 169070000   17
 169080000    3
 169090000    3
 169100000    4
 169110000    2
 169120000    3
 169130000    2
 169140000    4
 169150000    3
 169160000    3
 169170000    5
 169180000    4
 169190000    1
 169200000    3
 169210000    2
 169220000    3
 169230000    4
 169240000    3
 169250000    2
 169260000    3
 169270000    3
 169280000    3
 169290000    3
 169300000    4
 169310000    4
 169320000    3
 169330000    2
 169340000    3
 169350000    3
 169360000    2
 169370000    3
 169380000    4
 169390000    4
 169400000    3
 169410000    4
 169420000    4
 169430000    3
 169440000    2
 169450000    9
 169460000    4
 169470000    3
 169480000    4
 169490000    2
 169500000    2
 169510000    3
 169520000    5
 169530000    3
 169540000    2
 169550000    3
 169560000    3
 169570000    3
 169580000    4
 169590000    3
 169600000    4
 169610000    3
 169620000    5
 169630000    2
 169640000    2
 169650000    3
 169660000    5
 169670000    3
 169680000    4
 169690000    4
 169700000    4
 169710000    8
 169720000   18
 169730000   10
 169740000    4
 169750000    4
 169760000    4
 169770000    3
 169780000    3
 169790000    4
 169800000    9
 169810000    5
 169820000    3
 169830000    3
 169840000    2
 169850000    4
 169860000    5
 169870000    3
 169880000    4
 169890000    4
 169900000    2
 169910000    5
 169920000    2
 169930000    4
 169940000    4
 169950000    7
 169960000    5
 169970000    3
 169980000    3
 169990000    3
 170000000    3
 170010000    2
 170020000    5
 170030000    2
 170040000    4
 170050000    4
 170060000    3
 170070000    6
 170080000    4
 170090000    4
 170100000    5
 170110000   18
 170120000   19
 170130000    4
 170140000    5
 170150000    4
 170160000    3
 170170000    5
 170180000    4
 170190000    4
 170200000    5
 170210000    3
 170220000    4
 170230000    4
 170240000   12
 170250000   16
 170260000   18
 170270000   16
 170280000   21
 170290000   16
 170300000   11
 170310000   10
 170320000    7
 170330000    4
 170340000    6
 170350000    5
 170360000    3
 170370000    4
 170380000    3
 170390000    7
 170400000    4
 170410000    4
 170420000    4
 170430000    4
 170440000    5
 170450000    4
 170460000    2
 170470000    4
 170480000    4
 170490000    4
 170500000    5
 170510000    3
 170520000    2
 170530000    3
 170540000    5
 170550000    6
 170560000    4
 170570000    2
 170580000    3
 170590000    5
 170600000    5
 170610000    2
 170620000    4
 170630000    4
 170640000    3
 170650000    3
 170660000    3
 170670000    4
 170680000    3
 170690000    4
 170700000    3
 170710000    5
 170720000    5
 170730000    4
 170740000    3
 170750000    3
 170760000    2
 170770000    2
 170780000    3
 170790000    3
 170800000    4
 170810000    3
 170820000    4
 170830000    4
 170840000    4
 170850000    3
 170860000    3
 170870000    4
 170880000    5
 170890000    4
 170900000    3
 170910000    4
 170920000    4
 170930000    5
 170940000    6
 170950000    5
 170960000    4
 170970000    4
 170980000    4
 170990000    4
 171000000    5
 171010000    4
 171020000    3
 171030000    3
 171040000    4
 171050000    5
 171060000    7
 171070000    4
 171080000    4
 171090000    3
 171100000    3
 171110000    2
 171120000    3
 171130000    3
 171140000    3
 171150000    3
 171160000    3
 171170000    3
 171180000    4
 171190000    4
 171200000    4
 171210000    4
 171220000    4
 171230000    3
 171240000    5
 171250000    5
 171260000    4
 171270000    5
 171280000    5
 171290000    4
 171300000    4
 171310000    4
 171320000    4
 171330000    4
 171340000    3
 171350000    4
 171360000    5
 171370000    4
 171380000    5
 171390000    4
 171400000    3
 171410000    4
 171420000    3
 171430000    4
 171440000    5
 171450000    2
 171460000    3
 171470000    4
 171480000    3
 171490000    4
 171500000    3
 171510000    8
 171520000    4
 171530000    3
 171540000    4
 171550000    2
 171560000    3
 171570000    4
 171580000    5
 171590000    5
 171600000    4
 171610000    3
 171620000    3
 171630000    2
 171640000    9
 171650000    4
 171660000   16
 171670000    4
 171680000    4
 171690000    7
 171700000    5
 171710000    3
 171720000    3
 171730000    4
 171740000    3
 171750000    5
 171760000    2
 171770000    3
 171780000    3
 171790000    2
 171800000    3
 171810000    3
 171820000    3
 171830000    2
 171840000    2
 171850000    3
 171860000    3
 171870000    3
 171880000    3
 171890000    4
 171900000    3
 171910000    3
 171920000    3
 171930000    3
 171940000    3
 171950000    6
 171960000    2
 171970000    7
 171980000    3
 171990000    3
 172000000    5
 172010000    4
 172020000    4
 172030000    9
 172040000    5
 172050000    2
 172060000    8
 172070000    5
 172080000    3
 172090000    3
 172100000    4
 172110000    3
 172120000    4
 172130000    4
 172140000    4
 172150000    3
 172160000    2
 172170000    4
 172180000    2
 172190000    4
 172200000    4
 172210000    3
 172220000    3
 172230000    1
 172240000    3
 172250000    3
 172260000    3
 172270000    3
 172280000    4
 172290000    3
 172300000    4
 172310000    3
 172320000    3
 172330000    2
 172340000    4
 172350000    4
 172360000    5
 172370000    4
 172380000    5
 172390000    4
 172400000    3
 172410000    4
 172420000    3
 172430000   19
 172440000   19
 172450000    9
 172460000   16
 172470000   19
 172480000   19
 172490000   21
 172500000   19
 172510000   18
 172520000   18
 172530000   21
 172540000   19
 172550000   21
 172560000   22
 172570000   21
 172580000   23
 172590000   17
 172600000   16
 172610000   18
 172620000   13
 172630000   14
 172640000   20
 172650000   18
 172660000   20
 172670000   13
 172680000   18
 172690000   10
 172700000   10
 172710000   17
 172720000   12
 172730000   13
 172740000   12
 172750000   18
 172760000   17
 172770000   12
 172780000   12
 172790000    5
 172800000    5
 172810000    5
 172820000    2
 172830000    3
 172840000    2
 172850000    8
 172860000   18
 172870000    4
 172880000    5
 172890000    4
 172900000    5
 172910000    6
 172920000    6
 172930000    7
 172940000    3
 172950000    5
 172960000    4
 172970000    4
 172980000    3
 172990000    2
 173000000    8
 173010000    5
 173020000    4
 173030000    3
 173040000    4
 173050000    3
 173060000    4
 173070000    5
 173080000    3
 173090000    4
 173100000    5
 173110000    4
 173120000    9
 173130000    3
 173140000    4
 173150000    5
 173160000    4
 173170000    7
 173180000    4
 173190000    4
 173200000    5
 173210000    5
 173220000    3
 173230000    6
 173240000    6
 173250000    4
 173260000    2
 173270000    5
 173280000    2
 173290000    6
 173300000    5
 173310000    4
 173320000    3
 173330000    4
 173340000    3
 173350000    4
 173360000    5
 173370000    2
 173380000    3
 173390000    3
 173400000    3
 173410000    4
 173420000    3
 173430000    3
 173440000    3
 173450000    5
 173460000    4
 173470000    4
 173480000    4
 173490000    4
 173500000    5
 173510000    5
 173520000    9
 173530000    5
 173540000    7
 173550000    4
 173560000    5
 173570000    7
 173580000    5
 173590000    4
 173600000    8
 173610000    4
 173620000    6
 173630000    5
 173640000    5
 173650000    6
 173660000    6
 173670000    4
 173680000    4
 173690000    8
 173700000    4
 173710000    4
 173720000    4
 173730000    5
 173740000    5
 173750000    5
 173760000    6
 173770000    6
 173780000    4
 173790000    4
 173800000    5
 173810000    7
 173820000    4
 173830000    7
 173840000    5
 173850000    7
 173860000    6
 173870000    3
 173880000    3
 173890000    4
 173900000    2
 173910000    2
 173920000    4
 173930000    4
 173940000    3
 173950000   17
 173960000   18
 173970000   18
 173980000   22
 173990000   20
 174000000   13
 174010000   19
 174020000   19
 174030000   19
 174040000   19
 174050000   21
 174060000   23
 174070000   21
 174080000   24
 174090000   26
 174100000   26
 174110000   24
 174120000   22
 174130000   24
 174140000   22
 174150000   27
 174160000   22
 174170000   26
 174180000   26
 174190000   23
 174200000   26
 174210000   26
 174220000   26
 174230000   24
 174240000   23
 174250000   21
 174260000   20
 174270000   21
 174280000   26
 174290000   27
 174300000   25
 174310000   26
 174320000   22
 174330000   27
 174340000   28
 174350000   26
 174360000   26
 174370000   23
 174380000   21
 174390000   21
 174400000   26
 174410000   20
 174420000   19
 174430000   19
 174440000   18
 174450000   22
 174460000   24
 174470000   23
 174480000   26
 174490000   22
 174500000   23
 174510000   24
 174520000   22
 174530000   24
 174540000   18
 174550000   20
 174560000   18
 174570000   20
 174580000   22
 174590000   22
 174600000   24
 174610000   24
 174620000   23
 174630000   25
 174640000   22
 174650000   24
 174660000   21
 174670000   22
 174680000   24
 174690000   18
 174700000   21
 174710000   15
 174720000   17
 174730000   19
 174740000   20
 174750000   18
 174760000   20
 174770000   24
 174780000   23
 174790000   23
 174800000   27
 174810000   22
 174820000   21
 174830000   21
 174840000   20
 174850000   15
 174860000   11
 174870000   12
 174880000   10
 174890000   22
 174900000   16
 174910000   10
 174920000   20
 174930000   23
 174940000   20
 174950000   21
 174960000   19
 174970000   21
 174980000   22
 174990000   26
 175000000   23
 175010000   23
 175020000   16
 175030000   20
 175040000   21
 175050000   10
 175060000   16
 175070000   16
 175080000   18
 175090000    8
 175100000   20
 175110000   19
 175120000   19
 175130000    7
 175140000    9
 175150000   15
 175160000   22
 175170000   23
 175180000   24
 175190000   23
 175200000   26
 175210000   26
 175220000   16
 175230000    8
 175240000    4
 175250000    4
 175260000    5
 175270000    4
 175280000    5
 175290000    5
 175300000    5
 175310000    4
 175320000    8
 175330000    5
 175340000    4
 175350000    4
 175360000    4
 175370000    7
 175380000    4
 175390000    5
 175400000    3
 175410000   12
 175420000   17
 175430000   19
 175440000   16
 175450000    4
 175460000    4
 175470000    4
 175480000    7
 175490000    3
 175500000    6
 175510000   19
 175520000   19
 175530000   21
 175540000   21
 175550000   21
 175560000   21
 175570000   17
 175580000   15
 175590000   21
 175600000   25
 175610000   20
 175620000   22
 175630000   21
 175640000   19
 175650000   16
 175660000   19
 175670000   19
 175680000   18
 175690000    8
 175700000    8
 175710000    4
 175720000    3
 175730000   11
 175740000    4
 175750000    3
 175760000    4
 175770000    5
 175780000   10
 175790000   11
 175800000    3
 175810000    4
 175820000    4
 175830000    5
 175840000    3
 175850000    7
 175860000    3
 175870000    2
 175880000    3
 175890000    5
 175900000    5
 175910000    4
 175920000    4
 175930000    5
 175940000    3
 175950000    3
 175960000    2
 175970000    4
 175980000    3
 175990000    4
 176000000    4
 176010000    4
 176020000    3
 176030000    3
 176040000    4
 176050000    3
 176060000    3
 176070000    3
 176080000    4
 176090000    3
 176100000    3
 176110000    4
 176120000    4
 176130000    4
 176140000    4
 176150000    3
 176160000    2
 176170000    4
 176180000    4
 176190000    3
 176200000    3
 176210000    3
 176220000    5
 176230000    3
 176240000    5
 176250000    4
 176260000    5
 176270000    3
 176280000    4
 176290000    5
 176300000    3
 176310000    5
 176320000    4
 176330000    5
 176340000    4
 176350000    3
 176360000   19
 176370000   16
 176380000   14
 176390000   19
 176400000   19
 176410000   19
 176420000   16
 176430000   13
 176440000   13
 176450000   19
 176460000   17
 176470000    4
 176480000    4
 176490000    2
 176500000    3
 176510000    5
 176520000    4
 176530000    5
 176540000    4
 176550000    5
 176560000    4
 176570000    4
 176580000    4
 176590000    3
 176600000    5
 176610000    4
 176620000    3
 176630000    2
 176640000    4
 176650000    4
 176660000    3
 176670000    2
 176680000    3
 176690000    2
 176700000    4
 176710000    4
 176720000   10
 176730000    9
 176740000   13
 176750000    4
 176760000    4
 176770000    3
 176780000    3
 176790000    6
 176800000   18
 176810000   11
 176820000   18
 176830000   20
 176840000   15
 176850000   19
 176860000   17
 176870000   18
 176880000   22
 176890000   21
 176900000   19
 176910000   21
 176920000   18
 176930000   23
 176940000   22
 176950000   19
 176960000   25
 176970000   23
 176980000   21
 176990000   24
 177000000   25
 177010000   24
 177020000   22
 177030000   23
 177040000   19
 177050000   19
 177060000   14
 177070000    5
 177080000    7
 177090000    4
 177100000    3
 177110000    9
 177120000    4
 177130000    3
 177140000    5
 177150000    4
 177160000    6
 177170000   13
 177180000   11
 177190000    5
 177200000    4
 177210000    3
 177220000    4
 177230000    5
 177240000    4
 177250000    3
 177260000    4
 177270000    5
 177280000    5
 177290000    4
 177300000    4
 177310000    8
 177320000    2
 177330000    4
 177340000    2
 177350000    3
 177360000    3
 177370000    3
 177380000    3
 177390000    4
 177400000    5
 177410000    7
 177420000   10
 177430000   12
 177440000   17
 177450000   20
 177460000   15
 177470000   20
 177480000   21
 177490000    5
 177500000    4
 177510000    4
 177520000    4
 177530000    5
 177540000    4
 177550000    3
 177560000    4
 177570000    4
 177580000    4
 177590000    3
 177600000    6
 177610000    4
 177620000    5
 177630000    3
 177640000    5
 177650000    4
 177660000    4
 177670000    5
 177680000    4
 177690000    4
 177700000    4
 177710000    3
 177720000    4
 177730000    4
 177740000    4
 177750000    3
 177760000    4
 177770000    4
 177780000    3
 177790000    5
 177800000    4
 177810000    3
 177820000    4
 177830000    3
 177840000    2
 177850000    7
 177860000    6
 177870000    4
 177880000    4
 177890000    5
 177900000    6
 177910000    7
 177920000    5
 177930000    5
 177940000    4
 177950000    4
 177960000    5
 177970000    3
 177980000    5
 177990000    3
 178000000    2
 178010000    3
 178020000    4
 178030000    4
 178040000    7
 178050000    4
 178060000    6
 178070000    4
 178080000    4
 178090000    5
 178100000    3
 178110000    4
 178120000    5
 178130000    4
 178140000    5
 178150000    2
 178160000    5
 178170000    4
 178180000    3
 178190000    4
 178200000    4
 178210000    3
 178220000    5
 178230000    3
 178240000   15
 178250000    5
 178260000    4
 178270000    3
 178280000    3
 178290000    4
 178300000    3
 178310000    3
 178320000   19
 178330000   14
 178340000    4
 178350000    4
 178360000    4
 178370000    5
 178380000    3
 178390000    4
 178400000    3
 178410000    3
 178420000    3
 178430000    3
 178440000    4
 178450000    3
 178460000    2
 178470000    3
 178480000    4
 178490000    4
 178500000    3
 178510000    3
 178520000    3
 178530000    4
 178540000    3
 178550000    5
 178560000    3
 178570000    3
 178580000   16
 178590000   16
 178600000   11
 178610000   17
 178620000   20
 178630000   17
 178640000   20
 178650000    5
 178660000   16
 178670000    8
 178680000    7
 178690000    4
 178700000    4
 178710000    4
 178720000    4
 178730000    4
 178740000    3
 178750000    4
 178760000    3
 178770000   16
 178780000   13
 178790000    7
 178800000    3
 178810000    4
 178820000    3
 178830000    4
 178840000    4
 178850000    3
 178860000    3
 178870000    3
 178880000   12
 178890000    3
 178900000    4
 178910000    6
 178920000    7
 178930000    3
 178940000    4
 178950000    3
 178960000    5
 178970000    6
 178980000    4
 178990000    7
 179000000    3
 179010000    7
 179020000    7
 179030000    5
 179040000    4
 179050000    7
 179060000   14
 179070000   20
 179080000   19
 179090000   21
 179100000   24
 179110000   24
 179120000   23
 179130000   18
 179140000   18
 179150000   21
 179160000   21
 179170000   19
 179180000   21
 179190000   16
 179200000    7
 179210000   14
 179220000   19
 179230000   18
 179240000   21
 179250000    8
 179260000    8
 179270000    4
 179280000   12
 179290000    5
 179300000    9
 179310000    4
 179320000    4
 179330000    4
 179340000    5
 179350000    5
 179360000    5
 179370000   14
 179380000   18
 179390000   19
 179400000   14
 179410000   17
 179420000   26
 179430000   21
 179440000   22
 179450000   16
 179460000   12
 179470000   22
 179480000   20
 179490000   22
 179500000   19
 179510000   15
 179520000   21
 179530000   18
 179540000   21
 179550000   21
 179560000   19
 179570000   18
 179580000   18
 179590000   22
 179600000   22
 179610000   19
 179620000   19
 179630000   18
 179640000   22
 179650000   20
 179660000   22
 179670000   24
 179680000   19
 179690000   22
 179700000   23
 179710000   20
 179720000   20
 179730000   19
 179740000   17
 179750000   14
 179760000   14
 179770000   20
 179780000   14
 179790000    5
 179800000    7
 179810000    7
 179820000    5
 179830000    4
 179840000    5
 179850000    5
 179860000    3
 179870000    5
 179880000    2
 179890000    3
 179900000    5
 179910000    5
 179920000    4
 179930000    2
 179940000    8
 179950000   11
 179960000    3
 179970000    3
 179980000    3
 179990000    4
 180000000    3
 180000000    3
 180010000    4
 180020000    4
 180030000    4
 180040000    4
 180050000    4
 180060000    5
 180070000    5
 180080000   17
 180090000   15
 180100000   16
 180110000   23
 180120000   14
 180130000   13
 180140000   22
 180150000   21
 180160000   19
 180170000   24
 180180000   26
 180190000   22
 180200000   22
 180210000   23
 180220000   22
 180230000   16
 180240000   16
 180250000    5
 180260000   19
 180270000   13
 180280000   18
 180290000   16
 180300000    5
 180310000    4
 180320000    7
 180330000    5
 180340000    3
 180350000    3
 180360000    3
 180370000    4
 180380000    4
 180390000    3
 180400000    4
 180410000    5
 180420000    7
 180430000    5
 180440000    5
 180450000    5
 180460000    5
 180470000    3
 180480000    5
 180490000    5
 180500000    4
 180510000    5
 180520000    5
 180530000    3
 180540000    4
 180550000    5
 180560000    3
 180570000    5
 180580000    3
 180590000    2
 180600000    3
 180610000    3
 180620000    4
 180630000    2
 180640000    3
 180650000    4
 180660000    3
 180670000    5
 180680000    5
 180690000    5
 180700000    5
 180710000    6
 180720000    5
 180730000    5
 180740000    5
 180750000    7
 180760000    3
 180770000    5
 180780000    6
 180790000    6
 180800000    4
 180810000    4
 180820000    2
 180830000    4
 180840000    4
 180850000    4
 180860000    3
 180870000    3
 180880000    4
 180890000    3
 180900000    5
 180910000    4
 180920000    3
 180930000    3
 180940000    3
 180950000    3
 180960000    3
 180970000    4
 180980000    4
 180990000    4
 181000000    3
 181010000    3
 181020000   10
 181030000   16
 181040000    6
 181050000    5
 181060000    7
 181070000    5
 181080000    7
 181090000    4
 181100000    5
 181110000    5
 181120000    7
 181130000    3
 181140000    4
 181150000    5
 181160000    4
 181170000   13
 181180000    9
 181190000   10
 181200000    6
 181210000    4
 181220000   10
 181230000    7
 181240000    5
 181250000    4
 181260000    4
 181270000    5
 181280000    5
 181290000    3
 181300000    4
 181310000    5
 181320000    4
 181330000    4
 181340000    7
 181350000    4
 181360000    9
 181370000    5
 181380000    4
 181390000    3
 181400000    3
 181410000    2
 181420000    4
 181430000    4
 181440000    3
 181450000    3
 181460000    2
 181470000    2
 181480000    3
 181490000    3
 181500000    4
 181510000    3
 181520000    3
 181530000    3
 181540000    3
 181550000    3
 181560000    4
 181570000    5
 181580000    3
 181590000    4
 181600000    4
 181610000    2
 181620000    4
 181630000    2
 181640000    2
 181650000    3
 181660000    3
 181670000    3
 181680000    4
 181690000    5
 181700000    3
 181710000    4
 181720000    5
 181730000    5
 181740000    7
 181750000   21
 181760000   22
 181770000   20
 181780000   20
 181790000   20
 181800000    4
 181810000    5
 181820000    3
 181830000   16
 181840000    8
 181850000    2
 181860000    3
 181870000    3
 181880000    3
 181890000    5
 181900000    3
 181910000    4
 181920000    4
 181930000    5
 181940000    4
 181950000    4
 181960000    5
 181970000    7
 181980000    4
 181990000    3
 182000000    5
 182010000    5
 182020000    3
 182030000    4
 182040000    5
 182050000    5
 182060000    5
 182070000    5
 182080000    5
 182090000    2
 182100000    5
 182110000    5
 182120000    7
 182130000    4
 182140000    6
 182150000    5
 182160000    4
 182170000    5
 182180000    5
 182190000    5
 182200000    4
 182210000    3
 182220000    6
 182230000    3
 182240000    5
 182250000    7
 182260000    7
 182270000    5
 182280000    5
 182290000    7
 182300000    7
 182310000    4
 182320000    5
 182330000    6
 182340000    7
 182350000    3
 182360000    4
 182370000    5
 182380000    4
 182390000    4
 182400000    2
 182410000    3
 182420000    3
 182430000    3
 182440000    3
 182450000    3
 182460000    3
 182470000    3
 182480000    4
 182490000    3
 182500000    4
 182510000    4
 182520000    3
 182530000    3
 182540000    4
 182550000    7
 182560000    6
 182570000    3
 182580000    3
 182590000    2
 182600000    3
 182610000    3
 182620000    2
 182630000    4
 182640000    4
 182650000    4
 182660000    5
 182670000    5
 182680000    3
 182690000    3
 182700000    2
 182710000    3
 182720000    3
 182730000    4
 182740000    3
 182750000    3
 182760000    2
 182770000    2
 182780000    3
 182790000    3
 182800000    3
 182810000    4
 182820000    2
 182830000    3
 182840000    4
 182850000    4
 182860000    3
 182870000    3
 182880000   14
 182890000    4
 182900000    3
 182910000    3
 182920000    2
 182930000    5
 182940000    5
 182950000    7
 182960000    5
 182970000    4
 182980000    5
 182990000    4
 183000000    3
 183010000    3
 183020000    4
 183030000    3
 183040000    4
 183050000    4
 183060000    2
 183070000    4
 183080000    2
 183090000    2
 183100000    3
 183110000    3
 183120000    4
 183130000    3
 183140000    2
 183150000    3
 183160000    3
 183170000    3
 183180000    2
 183190000    3
 183200000    3
 183210000    3
 183220000    3
 183230000    2
 183240000    4
 183250000    4
 183260000    5
 183270000    4
 183280000    3
 183290000    4
 183300000    4
 183310000    3
 183320000    3
 183330000    4
 183340000    4
 183350000    4
 183360000    4
 183370000    3
 183380000    2
 183390000    3
 183400000    5
 183410000    3
 183420000    4
 183430000    4
 183440000    4
 183450000    3
 183460000    3
 183470000    3
 183480000    3
 183490000    3
 183500000    3
 183510000    3
 183520000    5
 183530000    3
 183540000    3
 183550000    4
 183560000    3
 183570000    5
 183580000    3
 183590000    4
 183600000    4
 183610000    2
 183620000    4
 183630000    5
 183640000    5
 183650000    5
 183660000    4
 183670000    2
 183680000    5
 183690000    5
 183700000    3
 183710000    4
 183720000   19
 183730000   15
 183740000   16
 183750000   17
 183760000   10
 183770000    5
 183780000    3
 183790000    5
 183800000    3
 183810000    4
 183820000    5
 183830000    5
 183840000    4
 183850000    5
 183860000    4
 183870000    3
 183880000    3
 183890000    3
 183900000    4
 183910000    4
 183920000    4
 183930000    4
 183940000    5
 183950000    4
 183960000    4
 183970000    4
 183980000    4
 183990000    7
 184000000    5
 184010000    5
 184020000    5
 184030000    3
 184040000    2
 184050000    5
 184060000    4
 184070000    3
 184080000    4
 184090000    2
 184100000    4
 184110000    3
 184120000    3
 184130000    2
 184140000   17
 184150000   18
 184160000   22
 184170000   21
 184180000   19
 184190000   12
 184200000   19
 184210000   19
 184220000   16
 184230000   19
 184240000   13
 184250000   15
 184260000   12
 184270000   13
 184280000   21
 184290000   13
 184300000   14
 184310000   15
 184320000   21
 184330000   20
 184340000   21
 184350000   20
 184360000   15
 184370000   25
 184380000   15
 184390000   12
 184400000   23
 184410000   24
 184420000   26
 184430000   22
 184440000   19
 184450000   13
 184460000   19
 184470000   14
 184480000   21
 184490000   15
 184500000   19
 184510000    8
 184520000   19
 184530000   19
 184540000   20
 184550000   22
 184560000   22
 184570000   21
 184580000   22
 184590000   24
 184600000   23
 184610000   16
 184620000   16
 184630000   21
 184640000    9
 184650000   14
 184660000   10
 184670000    6
 184680000    8
 184690000   13
 184700000   11
 184710000   19
 184720000    6
 184730000    4
 184740000    4
 184750000    6
 184760000    5
 184770000    5
 184780000    5
 184790000    4
 184800000   18
 184810000   17
 184820000   13
 184830000   19
 184840000   22
 184850000   20
 184860000   19
 184870000   23
 184880000   22
 184890000   19
 184900000   25
 184910000   23
 184920000   21
 184930000   24
 184940000   22
 184950000   21
 184960000   23
 184970000   22
 184980000   24
 184990000   22
 185000000   24
 185010000   24
 185020000   19
 185030000   19
 185040000   22
 185050000   20
 185060000   21
 185070000   23
 185080000   25
 185090000   24
 185100000   21
 185110000   21
 185120000   19
 185130000    6
 185140000   13
 185150000   14
 185160000    6
 185170000    5
 185180000    2
 185190000    3
 185200000    3
 185210000    3
 185220000    4
 185230000    2
 185240000    2
 185250000    3
 185260000    4
 185270000    4
 185280000    6
 185290000    4
 185300000    4
 185310000    4
 185320000    4
 185330000    4
 185340000    3
 185350000    3
 185360000    4
 185370000    3
 185380000    4
 185390000    4
 185400000    4
 185410000    5
 185420000    3
 185430000    3
 185440000    3
 185450000    2
 185460000    3
 185470000    4
 185480000    2
 185490000    4
 185500000    4
 185510000    4
 185520000    4
 185530000    3
 185540000    3
 185550000    4
 185560000    3
 185570000    4
 185580000    4
 185590000    3
 185600000    4
 185610000    5
 185620000    4
 185630000    6
 185640000    4
 185650000    4
 185660000    4
 185670000    5
 185680000    3
 185690000    3
 185700000    5
 185710000    3
 185720000    4
 185730000    4
 185740000    4
 185750000    7
 185760000    5
 185770000    4
 185780000    5
 185790000    5
 185800000    3
 185810000    6
 185820000    4
 185830000    4
 185840000    4
 185850000    3
 185860000    4
 185870000    5
 185880000    4
 185890000    5
 185900000    4
 185910000    5
 185920000    5
 185930000    5
 185940000    4
 185950000    4
 185960000    5
 185970000    4
 185980000    5
 185990000    7
 186000000    4
 186010000    3
 186020000    4
 186030000    5
 186040000    5
 186050000    5
 186060000    3
 186070000    4
 186080000    5
 186090000    5
 186100000    5
 186110000    5
 186120000    3
 186130000    5
 186140000    4
 186150000    3
 186160000    3
 186170000    4
 186180000    3
 186190000    2
 186200000    4
 186210000    6
 186220000    3
 186230000    3
 186240000    4
 186250000    5
 186260000    4
 186270000    5
 186280000    4
 186290000    6
 186300000    5
 186310000    5
 186320000    5
 186330000    5
 186340000    4
 186350000    4
 186360000    4
 186370000    5
 186380000    7
 186390000    5
 186400000    5
 186410000    4
 186420000    4
 186430000    7
 186440000    2
 186450000    4
 186460000    4
 186470000    3
 186480000    6
 186490000    4
 186500000    5
 186510000    8
 186520000    5
 186530000    4
 186540000    3
 186550000    3
 186560000    3
 186570000    3
 186580000    4
 186590000    3
 186600000    5
 186610000    5
 186620000    3
 186630000    4
 186640000    2
 186650000    4
 186660000    5
 186670000    7
 186680000    5
 186690000    4
 186700000    5
 186710000    4
 186720000    3
 186730000    5
 186740000    3
 186750000    5
 186760000    4
 186770000    5
 186780000    4
 186790000    4
 186800000    5
 186810000    5
 186820000    5
 186830000    5
 186840000    4
 186850000    4
 186860000    4
 186870000    3
 186880000    5
 186890000    5
 186900000    5
 186910000    5
 186920000    4
 186930000    4
 186940000    5
 186950000    5
 186960000    8
 186970000    3
 186980000    4
 186990000    4
 187000000    6
 187010000    3
 187020000    3
 187030000    5
 187040000    5
 187050000    4
 187060000    4
 187070000    4
 187080000    3
 187090000    3
 187100000    3
 187110000    4
 187120000    3
 187130000    3
 187140000    5
 187150000    2
 187160000    4
 187170000    3
 187180000    3
 187190000    4
 187200000    4
 187210000    3
 187220000    4
 187230000    4
 187240000    3
 187250000    4
 187260000    2
 187270000    2
 187280000    3
 187290000    3
 187300000    3
 187310000    5
 187320000    3
 187330000   13
 187340000   13
 187350000    6
 187360000    8
 187370000    5
 187380000    2
 187390000    3
 187400000    3
 187410000    2
 187420000    2
 187430000    2
 187440000    3
 187450000    3
 187460000    4
 187470000    3
 187480000    4
 187490000    3
 187500000    3
 187510000    3
 187520000    4
 187530000    4
 187540000    3
 187550000    3
 187560000    4
 187570000    3
 187580000    3
 187590000    3
 187600000    4
 187610000    3
 187620000    3
 187630000    4
 187640000    5
 187650000    3
 187660000    3
 187670000    3
 187680000    4
 187690000    4
 187700000    4
 187710000    5
 187720000    5
 187730000    3
 187740000    4
 187750000    4
 187760000    3
 187770000    4
 187780000    5
 187790000    3
 187800000    4
 187810000    3
 187820000    4
 187830000    4
 187840000    3
 187850000    3
 187860000    3
 187870000    5
 187880000    3
 187890000    3
 187900000    4
 187910000    4
 187920000    3
 187930000    4
 187940000    4
 187950000    4
 187960000    4
 187970000    4
 187980000    4
 187990000    4
 188000000    3
 188010000    4
 188020000    4
 188030000    4
 188040000    4
 188050000    4
 188060000    4
 188070000    5
 188080000    4
 188090000    3
 188100000    3
 188110000    4
 188120000    4
 188130000    3
 188140000    5
 188150000    4
 188160000    3
 188170000    4
 188180000    4
 188190000    4
 188200000    3
 188210000    3
 188220000    4
 188230000    3
 188240000    4
 188250000    4
 188260000    4
 188270000    4
 188280000    4
 188290000    3
 188300000    5
 188310000    3
 188320000    3
 188330000    5
 188340000    4
 188350000    5
 188360000    5
 188370000    3
 188380000    7
 188390000    5
 188400000    5
 188410000    5
 188420000    3
 188430000    5
 188440000    4
 188450000    3
 188460000    3
 188470000    5
 188480000    4
 188490000    3
 188500000    7
 188510000    2
 188520000    3
 188530000    4
 188540000    3
 188550000    4
 188560000    4
 188570000    3
 188580000    4
 188590000    5
 188600000    4
 188610000    3
 188620000    4
 188630000    4
 188640000    4
 188650000    2
 188660000    4
 188670000    7
 188680000    5
 188690000    4
 188700000    3
 188710000    4
 188720000    4
 188730000    2
 188740000    4
 188750000    4
 188760000    5
 188770000    3
 188780000    5
 188790000    4
 188800000    5
 188810000    4
 188820000    5
 188830000    5
 188840000    5
 188850000    5
 188860000    6
 188870000    5
 188880000    4
 188890000    4
 188900000    2
 188910000    3
 188920000    4
 188930000    4
 188940000    4
 188950000    5
 188960000    3
 188970000    3
 188980000    3
 188990000    5
 189000000    3
 189010000    3
 189020000    5
 189030000    4
 189040000    2
 189050000    4
 189060000    4
 189070000    2
 189080000    3
 189090000    3
 189100000    3
 189110000    4
 189120000    4
 189130000    4
 189140000    5
 189150000    8
 189160000    4
 189170000    3
 189180000    4
 189190000    4
 189200000    3
 189210000    3
 189220000    4
 189230000    3
 189240000    2
 189250000    4
 189260000    4
 189270000    5
 189280000   13
 189290000    9
 189300000   13
 189310000    3
 189320000    4
 189330000    4
 189340000    5
 189350000    3
 189360000    5
 189370000    7
 189380000    5
 189390000    5
 189400000    2
 189410000    3
 189420000    3
 189430000    5
 189440000    3
 189450000    7
 189460000    4
 189470000    5
 189480000    2
 189490000    4
 189500000    5
 189510000    5
 189520000    7
 189530000    8
 189540000    7
 189550000    4
 189560000    4
 189570000    3
 189580000    3
 189590000    3
 189600000    3
 189610000    3
 189620000    4
 189630000    3
 189640000    3
 189650000    2
 189660000    2
 189670000    4
 189680000    3
 189690000    4
 189700000    3
 189710000    4
 189720000    2
 189730000    4
 189740000    5
 189750000    3
 189760000    4
 189770000    3
 189780000    3
 189790000    5
 189800000    5
 189810000    5
 189820000    4
 189830000    3
 189840000    4
 189850000    4
 189860000    5
 189870000    4
 189880000    4
 189890000    5
 189900000    4
 189910000    5
 189920000    5
 189930000    7
 189940000    4
 189950000    5
 189960000    4
 189970000    5
 189980000    5
 189990000    5
 190000000    7
 190010000    3
 190020000    4
 190030000    4
 190040000    4
 190050000    3
 190060000    7
 190070000    5
 190080000    3
 190090000    5
 190100000    5
 190110000    7
 190120000    4
 190130000    3
 190140000    5
 190150000    5
 190160000    5
 190170000    5
 190180000    8
 190190000    3
 190200000    3
 190210000    3
 190220000    6
 190230000    3
 190240000    6
 190250000    5
 190260000    5
 190270000    4
 190280000    5
 190290000    4
 190300000    6
 190310000    4
 190320000    4
 190330000    4
 190340000    4
 190350000    5
 190360000    4
 190370000    4
 190380000    3
 190390000    4
 190400000    4
 190410000    5
 190420000    4
 190430000    4
 190440000   12
 190450000    7
 190460000    5
 190470000    4
 190480000    7
 190490000    6
 190500000    7
 190510000   15
 190520000   14
 190530000   21
 190540000   21
 190550000   19
 190560000   19
 190570000   19
 190580000   19
 190590000   19
 190600000    6
 190610000    5
 190620000    5
 190630000    5
 190640000    5
 190650000    6
 190660000    4
 190670000   14
 190680000   18
 190690000   17
 190700000    6
 190710000   16
 190720000   20
 190730000    6
 190740000   14
 190750000   15
 190760000   19
 190770000   21
 190780000   23
 190790000   19
 190800000   21
 190810000   25
 190820000   19
 190830000   22
 190840000   21
 190850000   19
 190860000   19
 190870000   19
 190880000   19
 190890000   25
 190900000   24
 190910000   21
 190920000   24
 190930000   26
 190940000   25
 190950000   26
 190960000   24
 190970000    7
 190980000    5
 190990000   16
 191000000   20
 191010000   13
 191020000   18
 191030000   21
 191040000   22
 191050000   21
 191060000   23
 191070000   26
 191080000   23
 191090000   21
 191100000   23
 191110000   22
 191120000   21
 191130000   20
 191140000   24
 191150000   19
 191160000   19
 191170000   17
 191180000   20
 191190000   22
 191200000   21
 191210000   21
 191220000   12
 191230000   11
 191240000    5
 191250000    5
 191260000   16
 191270000   21
 191280000   19
 191290000   19
 191300000    4
 191310000    4
 191320000    5
 191330000    5
 191340000    5
 191350000    4
 191360000    3
 191370000    4
 191380000    5
 191390000    4
 191400000    4
 191410000    3
 191420000    3
 191430000    4
 191440000    5
 191450000    5
 191460000    4
 191470000    7
 191480000   10
 191490000    4
 191500000    6
 191510000    5
 191520000    5
 191530000    4
 191540000    8
 191550000    7
 191560000    5
 191570000    4
 191580000    3
 191590000    7
 191600000    7
 191610000    6
 191620000    7
 191630000    4
 191640000    3
 191650000    4
 191660000    4
 191670000    3
 191680000    4
 191690000    5
 191700000    2
 191710000    4
 191720000    7
 191730000    7
 191740000    5
 191750000    7
 191760000    4
 191770000    7
 191780000    4
 191790000    5
 191800000    4
 191810000    4
 191820000    6
 191830000    4
 191840000    3
 191850000    4
 191860000    3
 191870000    3
 191880000    2
 191890000    4
 191900000   14
 191910000   19
 191920000    7
 191930000    3
 191940000    6
 191950000    9
 191960000   13
 191970000    5
 191980000    7
 191990000    6
 192000000    7
 192010000    4
 192020000    3
 192030000   12
 192040000   14
 192050000    3
 192060000    3
 192070000    5
 192080000    6
 192090000    4
 192100000    6
 192110000    5
 192120000    4
 192130000    6
 192140000    4
 192150000    5
 192160000    3
 192170000    5
 192180000    5
 192190000   18
 192200000    7
 192210000   18
 192220000   17
 192230000    4
 192240000    3
 192250000    4
 192260000    4
 192270000    4
 192280000    7
 192290000    4
 192300000    4
 192310000    3
 192320000    3
 192330000    4
 192340000    7
 192350000    4
 192360000    4
 192370000    4
 192380000    7
 192390000    4
 192400000    4
 192410000    4
 192420000    5
 192430000    4
 192440000    5
 192450000    4
 192460000    3
 192470000    5
 192480000    5
 192490000    9
 192500000    5
 192510000    2
 192520000    3
 192530000    4
 192540000    2
 192550000    3
 192560000    3
 192570000    3
 192580000    4
 192590000    3
 192600000    5
 192610000    2
 192620000    5
 192630000    4
 192640000    3
 192650000    3
 192660000    3
 192670000    2
 192680000    3
 192690000    5
 192700000    4
 192710000    4
 192720000    3
 192730000    4
 192740000    4
 192750000    3
 192760000   16
 192770000   15
 192780000    4
 192790000    4
 192800000    3
 192810000    5
 192820000    4
 192830000    3
 192840000    3
 192850000    4
 192860000    4
 192870000    2
 192880000    3
 192890000    3
 192900000    2
 192910000    2
 192920000    3
 192930000    4
 192940000    4
 192950000    2
 192960000    2
 192970000    3
 192980000    4
 192990000    4
 193000000    4
 193010000    5
 193020000    5
 193030000    4
 193040000    5
 193050000    4
 193060000    5
 193070000    5
 193080000    5
 193090000    4
 193100000    4
 193110000    5
 193120000    3
 193130000    3
 193140000    4
 193150000    3
 193160000    3
 193170000    4
 193180000    4
 193190000    6
 193200000    6
 193210000   15
 193220000   15
 193230000   22
 193240000   20
 193250000   19
 193260000   21
 193270000    6
 193280000    3
 193290000    4
 193300000    3
 193310000    4
 193320000    4
 193330000    3
 193340000    3
 193350000    3
 193360000    4
 193370000    3
 193380000    3
 193390000    5
 193400000    6
 193410000   13
 193420000    7
 193430000    5
 193440000    5
 193450000    7
 193460000    5
 193470000    4
 193480000    4
 193490000    5
 193500000    6
 193510000    3
 193520000    3
 193530000    3
 193540000    2
 193550000    3
 193560000    3
 193570000    3
 193580000    3
 193590000    3
 193600000    3
 193610000    3
 193620000    2
 193630000    2
 193640000    2
 193650000    4
 193660000    4
 193670000    5
 193680000    2
 193690000    3
 193700000    4
 193710000    3
 193720000    4
 193730000    3
 193740000    3
 193750000    3
 193760000    3
 193770000    4
 193780000    3
 193790000    3
 193800000    3
 193810000    3
 193820000    4
 193830000    7
 193840000    5
 193850000    4
 193860000    5
 193870000    5
 193880000    6
 193890000    6
 193900000    4
 193910000    5
 193920000    4
 193930000    5
 193940000    4
 193950000    6
 193960000    7
 193970000    4
 193980000    3
 193990000    3
 194000000    3
 194010000    4
 194020000    5
 194030000    5
 194040000    5
 194050000    3
 194060000    4
 194070000    4
 194080000    4
 194090000    3
 194100000    3
 194110000    3
 194120000    3
 194130000    3
 194140000    3
 194150000    3
 194160000    3
 194170000    3
 194180000    3
 194190000    3
 194200000    3
 194210000    2
 194220000    3
 194230000    3
 194240000    3
 194250000    4
 194260000    3
 194270000    3
 194280000    4
 194290000    4
 194300000    5
 194310000    5
 194320000    5
 194330000   10
 194340000    5
 194350000    4
 194360000    4
 194370000    5
 194380000   10
 194390000    4
 194400000    5
 194410000    5
 194420000    5
 194430000    5
 194440000    5
 194450000    6
 194460000    7
 194470000    5
 194480000    4
 194490000    2
 194500000    3
 194510000    3
 194520000    4
 194530000    3
 194540000    3
 194550000    3
 194560000    4
 194570000    3
 194580000    3
 194590000    4
 194600000    3
 194610000    7
 194620000    4
 194630000    3
 194640000    5
 194650000    3
 194660000    3
 194670000    4
 194680000    2
 194690000    4
 194700000    4
 194710000    3
 194720000    3
 194730000    3
 194740000    2
 194750000    2
 194760000    3
 194770000    3
 194780000    3
 194790000    4
 194800000    3
 194810000    3
 194820000    3
 194830000    4
 194840000    3
 194850000    3
 194860000    3
 194870000    3
 194880000    2
 194890000    4
 194900000    3
 194910000    4
 194920000    4
 194930000    4
 194940000    3
 194950000    4
 194960000    4
 194970000    5
 194980000    4
 194990000    4
 195000000    4
 195010000    3
 195020000    2
 195030000    4
 195040000    4
 195050000    5
 195060000    5
 195070000    5
 195080000    6
 195090000   11
 195100000    8
 195110000    7
 195120000   26
 195130000   23
 195140000   26
 195150000   21
 195160000   21
 195170000   22
 195180000   29
 195190000    7
 195200000    5
 195210000    6
 195220000    6
 195230000    6
 195240000    5
 195250000    3
 195260000    3
 195270000    5
 195280000    4
 195290000    5
 195300000    5
 195310000    4
 195320000    5
 195330000    7
 195340000    5
 195350000   11
 195360000    3
 195370000    5
 195380000    3
 195390000    4
 195400000    5
 195410000    3
 195420000    3
 195430000    5
 195440000    3
 195450000    4
 195460000    5
 195470000    4
 195480000    7
 195490000    5
 195500000    5
 195510000    2
 195520000    5
 195530000    4
 195540000    7
 195550000    2
 195560000    5
 195570000    4
 195580000    5
 195590000    3
 195600000    4
 195610000    4
 195620000    4
 195630000    4
 195640000    4
 195650000    3
 195660000    5
 195670000    3
 195680000    5
 195690000    3
 195700000    5
 195710000    2
 195720000    9
 195730000    6
 195740000    2
 195750000    2
 195760000    6
 195770000    5
 195780000    3
 195790000    5
 195800000    3
 195810000    4
 195820000    4
 195830000    2
 195840000    3
 195850000    3
 195860000    4
 195870000    3
 195880000   11
 195890000    4
 195900000    5
 195910000    4
 195920000    3
 195930000    4
 195940000    3
 195950000    5
 195960000    3
 195970000    4
 195980000    3
 195990000    4
 196000000    4
 196010000    4
 196020000    6
 196030000    6
 196040000    3
 196050000    5
 196060000    4
 196070000    5
 196080000    5
 196090000    7
 196100000    3
 196110000    4
 196120000    3
 196130000    2
 196140000    3
 196150000    4
 196160000    5
 196170000    3
 196180000    4
 196190000    3
 196200000    4
 196210000    3
 196220000    2
 196230000    4
 196240000    4
 196250000    3
 196260000    4
 196270000    4
 196280000    4
 196290000    3
 196300000    5
 196310000    5
 196320000    3
 196330000    3
 196340000    3
 196350000    4
 196360000    3
 196370000    5
 196380000    3
 196390000    3
 196400000    2
 196410000    5
 196420000    5
 196430000    4
 196440000    4
 196450000    4
 196460000    4
 196470000    4
 196480000    4
 196490000    4
 196500000    3
 196510000    4
 196520000    3
 196530000    4
 196540000    9
 196550000    5
 196560000    4
 196570000    3
 196580000    5
 196590000    2
 196600000    3
 196610000    7
 196620000    4
 196630000    4
 196640000   12
 196650000   21
 196660000   14
 196670000   13
 196680000   18
 196690000   12
 196700000   17
 196710000   19
 196720000   14
 196730000   13
 196740000   19
 196750000   18
 196760000   13
 196770000    4
 196780000    4
 196790000    3
 196800000    3
 196810000    3
 196820000    4
 196830000    5
 196840000    2
 196850000    3
 196860000    2
 196870000    5
 196880000    5
 196890000    4
 196900000    2
 196910000    2
 196920000    5
 196930000    2
 196940000    3
 196950000    3
 196960000    3
 196970000    4
 196980000    3
 196990000    4
 197000000   16
 197010000   15
 197020000   14
 197030000   19
 197040000   17
 197050000   19
 197060000   21
 197070000   12
 197080000   19
 197090000   19
 197100000   16
 197110000   19
 197120000   18
 197130000    5
 197140000    3
 197150000    3
 197160000    3
 197170000    3
 197180000    2
 197190000    5
 197200000    9
 197210000    5
 197220000    7
 197230000    3
 197240000    4
 197250000    4
 197260000    4
 197270000    5
 197280000    4
 197290000    4
 197300000    3
 197310000    2
 197320000    3
 197330000    5
 197340000    4
 197350000    3
 197360000    5
 197370000    7
 197380000    6
 197390000   21
 197400000   21
 197410000   22
 197420000   23
 197430000    7
 197440000    7
 197450000    3
 197460000    4
 197470000    5
 197480000    7
 197490000    5
 197500000    5
 197510000    7
 197520000    5
 197530000    5
 197540000    7
 197550000   14
 197560000    7
 197570000    7
 197580000    8
 197590000    5
 197600000   14
 197610000   22
 197620000   24
 197630000   23
 197640000   22
 197650000   21
 197660000   23
 197670000   22
 197680000   21
 197690000   23
 197700000   23
 197710000   17
 197720000   17
 197730000   26
 197740000   22
 197750000   19
 197760000   24
 197770000   21
 197780000   23
 197790000   20
 197800000   23
 197810000   23
 197820000   24
 197830000   24
 197840000   21
 197850000   26
 197860000   21
 197870000   22
 197880000   18
 197890000   16
 197900000    4
 197910000    4
 197920000    4
 197930000    5
 197940000    4
 197950000    9
 197960000    3
 197970000    5
 197980000    4
 197990000    7
 198000000    4
 198010000    3
 198020000    5
 198030000    3
 198040000    4
 198050000    5
 198060000    5
 198070000    5
 198080000   18
 198090000   21
 198100000    6
 198110000   12
 198120000   10
 198130000    3
 198140000    4
 198150000    4
 198160000    5
 198170000    8
 198180000    4
 198190000    3
 198200000    3
 198210000    7
 198220000    4
 198230000    4
 198240000    4
 198250000    4
 198260000    3
 198270000    5
 198280000    5
 198290000    4
 198300000    5
 198310000    7
 198320000    6
 198330000    3
 198340000    4
 198350000    4
 198360000    3
 198370000    2
 198380000    4
 198390000    4
 198400000    4
 198410000    4
 198420000    2
 198430000    3
 198440000    5
 198450000    5
 198460000    6
 198470000    5
 198480000    5
 198490000    5
 198500000    5
 198510000    5
 198520000    4
 198530000    3
 198540000    3
 198550000    3
 198560000    3
 198570000    2
 198580000    3
 198590000    5
 198600000    4
 198610000    4
 198620000    4
 198630000    2
 198640000    3
 198650000    3
 198660000    3
 198670000    5
 198680000    2
 198690000    4
 198700000    4
 198710000    4
 198720000    3
 198730000    3
 198740000    5
 198750000    5
 198760000    4
 198770000    5
 198780000    2
 198790000    3
 198800000    4
 198810000    7
 198820000    3
 198830000    5
 198840000    7
 198850000    5
 198860000    4
 198870000    4
 198880000    3
 198890000    2
 198900000    3
 198910000    2
 198920000    2
 198930000    4
 198940000    4
 198950000    3
 198960000    4
 198970000    3
 198980000    4
 198990000   10
 199000000    4
 199010000    2
 199020000    3
 199030000    2
 199040000    7
 199050000    3
 199060000    4
 199070000    3
 199080000    3
 199090000    3
 199100000    3
 199110000    4
 199120000    3
 199130000    4
 199140000    4
 199150000    4
 199160000    4
 199170000    4
 199180000    5
 199190000    4
 199200000    5
 199210000    5
 199220000    5
 199230000    6
 199240000    7
 199250000    4
 199260000    6
 199270000    5
 199280000    2
 199290000    4
 199300000    4
 199310000    5
 199320000    5
 199330000    4
 199340000    3
 199350000    4
 199360000    4
 199370000    4
 199380000    3
 199390000    5
 199400000    3
 199410000    3
 199420000    5
 199430000    4
 199440000    4
 199450000    5
 199460000   15
 199470000    5
 199480000    5
 199490000    4
 199500000    3
 199510000    5
 199520000    5
 199530000    4
 199540000    2
 199550000    3
 199560000    3
 199570000    4
 199580000    2
 199590000    3
 199600000    3
 199610000    8
 199620000    4
 199630000    4
 199640000    3
 199650000    2
 199660000    2
 199670000    4
 199680000    3
 199690000    3
 199700000    4
 199710000    4
 199720000    2
 199730000    2
 199740000    3
 199750000   10
 199760000    3
 199770000    4
 199780000    3
 199790000    4
 199800000    4
 199810000    4
 199820000    3
 199830000    4
 199840000    3
 199850000    3
 199860000    3
 199870000    4
 199880000    3
 199890000    3
 199900000    4
 199910000    4
 199920000    3
 199930000    4
 199940000    3
 199950000    3
 199960000    3
 199970000    5
 199980000    5
 199990000    4
 200000000    4
 200000000    4
 200010000    5
 200020000    2
 200030000    4
 200040000    4
 200050000    2
 200060000    4
 200070000    5
 200080000    3
 200090000    3
 200100000    3
 200110000    3
 200120000    4
 200130000    3
 200140000    4
 200150000    3
 200160000    4
 200170000    4
 200180000    3
 200190000    3
 200200000    9
 200210000   13
 200220000   16
 200230000   19
 200240000    5
 200250000    5
 200260000    4
 200270000    5
 200280000    5
 200290000    3
 200300000    3
 200310000    2
 200320000    4
 200330000    4
 200340000    4
 200350000    3
 200360000    3
 200370000    3
 200380000    2
 200390000    4
 200400000    4
 200410000    4
 200420000    4
 200430000    3
 200440000    3
 200450000    4
 200460000    3
 200470000    3
 200480000    3
 200490000    2
 200500000    4
 200510000    3
 200520000    4
 200530000    3
 200540000    2
 200550000    2
 200560000    3
 200570000    2
 200580000    4
 200590000    5
 200600000    7
 200610000    5
 200620000    4
 200630000    4
 200640000    4
 200650000    4
 200660000    4
 200670000    4
 200680000    3
 200690000    4
 200700000    4
 200710000    4
 200720000    2
 200730000    3
 200740000    2
 200750000    3
 200760000    3
 200770000    5
 200780000    7
 200790000    7
 200800000    5
 200810000    3
 200820000    3
 200830000    3
 200840000    3
 200850000    3
 200860000    2
 200870000    3
 200880000    3
 200890000    3
 200900000    2
 200910000    3
 200920000    7
 200930000    3
 200940000    3
 200950000    4
 200960000    3
 200970000    4
 200980000    4
 200990000    3
 201000000    4
 201010000    5
 201020000    5
 201030000    4
 201040000    3
 201050000    4
 201060000    5
 201070000    3
 201080000    4
 201090000    4
 201100000    4
 201110000    2
 201120000    3
 201130000    3
 201140000    2
 201150000    4
 201160000    4
 201170000    6
 201180000    2
 201190000    5
 201200000    5
 201210000    5
 201220000    4
 201230000    3
 201240000    4
 201250000    5
 201260000    4
 201270000    3
 201280000   13
 201290000   22
 201300000    3
 201310000    4
 201320000    3
 201330000    3
 201340000    3
 201350000    3
 201360000    4
 201370000    4
 201380000    3
 201390000    4
 201400000    4
 201410000    4
 201420000    2
 201430000    2
 201440000    3
 201450000    4
 201460000    3
 201470000    4
 201480000    2
 201490000    5
 201500000    3
 201510000    2
 201520000    4
 201530000    2
 201540000    2
 201550000    3
 201560000    4
 201570000    3
 201580000    6
 201590000    4
 201600000    4
 201610000    3
 201620000    8
 201630000    5
 201640000    4
 201650000    2
 201660000    4
 201670000    3
 201680000    3
 201690000    5
 201700000    3
 201710000    4
 201720000    4
 201730000    4
 201740000    4
 201750000    4
 201760000    4
 201770000    3
 201780000    4
 201790000    5
 201800000    8
 201810000    7
 201820000    4
 201830000    4
 201840000    2
 201850000    4
 201860000    4
 201870000    4
 201880000    5
 201890000    4
 201900000    5
 201910000    5
 201920000    3
 201930000    3
 201940000    4
 201950000    5
 201960000    5
 201970000    3
 201980000    7
 201990000    5
 202000000    4
 202010000    4
 202020000    4
 202030000    3
 202040000    2
 202050000    3
 202060000   11
 202070000   19
 202080000    9
 202090000    3
 202100000    3
 202110000    7
 202120000    2
 202130000    4
 202140000    5
 202150000    4
 202160000    5
 202170000    3
 202180000    4
 202190000    5
 202200000    4
 202210000    3
 202220000    2
 202230000    4
 202240000    2
 202250000    3
 202260000    7
 202270000   10
 202280000   18
 202290000   12
 202300000   12
 202310000   18
 202320000   21
 202330000   21
 202340000   21
 202350000   20
 202360000   19
 202370000   18
 202380000    4
 202390000    5
 202400000   19
 202410000   19
 202420000   19
 202430000   16
 202440000   22
 202450000   18
 202460000   20
 202470000   15
 202480000   15
 202490000   12
 202500000   19
 202510000   13
 202520000   15
 202530000   12
 202540000   18
 202550000   15
 202560000   18
 202570000   18
 202580000   19
 202590000   17
 202600000   19
 202610000   18
 202620000   19
 202630000   19
 202640000   23
 202650000   22
 202660000   21
 202670000   23
 202680000   23
 202690000   18
 202700000   13
 202710000   19
 202720000   19
 202730000   19
 202740000   22
 202750000   18
 202760000   14
 202770000   17
 202780000   19
 202790000    6
 202800000    6
 202810000    3
 202820000    4
 202830000    3
 202840000    3
 202850000    3
 202860000    3
 202870000    3
 202880000    7
 202890000    3
 202900000    4
 202910000    3
 202920000    4
 202930000    5
 202940000    5
 202950000    6
 202960000    4
 202970000    4
 202980000    5
 202990000    3
 203000000    4
 203010000    5
 203020000    5
 203030000    4
 203040000    6
 203050000    4
 203060000    5
 203070000    5
 203080000    4
 203090000    4
 203100000    3
 203110000    4
 203120000    5
 203130000    4
 203140000    5
 203150000    9
 203160000    5
 203170000    5
 203180000    5
 203190000   14
 203200000    7
 203210000    6
 203220000    4
 203230000    4
 203240000   12
 203250000    5
 203260000    8
 203270000    4
 203280000    4
 203290000    5
 203300000    7
 203310000    5
 203320000    5
 203330000    4
 203340000   10
 203350000    6
 203360000    3
 203370000    5
 203380000    7
 203390000    4
 203400000    4
 203410000    4
 203420000    5
 203430000    3
 203440000    4
 203450000    3
 203460000    7
 203470000    5
 203480000    4
 203490000    6
 203500000    5
 203510000   10
 203520000    7
 203530000    5
 203540000    5
 203550000    3
 203560000    5
 203570000    5
 203580000    7
 203590000    5
 203600000    5
 203610000   11
 203620000   16
 203630000   23
 203640000   20
 203650000   14
 203660000   16
 203670000   21
 203680000   16
 203690000    4
 203700000   11
 203710000    5
 203720000    4
 203730000    6
 203740000    5
 203750000    3
 203760000    3
 203770000    4
 203780000   14
 203790000    5
 203800000    4
 203810000    6
 203820000    4
 203830000    4
 203840000    5
 203850000    7
 203860000   16
 203870000   20
 203880000   15
 203890000   19
 203900000   17
 203910000   22
 203920000   20
 203930000   17
 203940000   18
 203950000   19
 203960000    4
 203970000    5
 203980000    3
 203990000    4
 204000000    3
 204010000    5
 204020000    4
 204030000    4
 204040000    5
 204050000    3
 204060000    3
 204070000    4
 204080000    5
 204090000    4
 204100000    2
 204110000    4
 204120000    4
 204130000    2
 204140000   16
 204150000   21
 204160000   18
 204170000   20
 204180000   12
 204190000    5
 204200000    7
 204210000    4
 204220000    3
 204230000    5
 204240000    3
 204250000    3
 204260000    2
 204270000    4
 204280000    3
 204290000    7
 204300000    4
 204310000    5
 204320000    5
 204330000    5
 204340000    8
 204350000    5
 204360000    6
 204370000    5
 204380000    3
 204390000    4
 204400000    7
 204410000    6
 204420000    5
 204430000    5
 204440000   10
 204450000    4
 204460000    4
 204470000    5
 204480000    3
 204490000    4
 204500000    3
 204510000    5
 204520000    4
 204530000    8
 204540000    3
 204550000    7
 204560000    5
 204570000    8
 204580000    4
 204590000    3
 204600000    2
 204610000    3
 204620000    4
 204630000    3
 204640000   18
 204650000   13
 204660000   14
 204670000    6
 204680000   14
 204690000   10
 204700000    4
 204710000   13
 204720000    4
 204730000    5
 204740000    4
 204750000    4
 204760000   14
 204770000    3
 204780000    3
 204790000    3
 204800000   12
 204810000    7
 204820000    5
 204830000    2
 204840000    4
 204850000    5
 204860000    4
 204870000    3
 204880000    4
 204890000    4
 204900000    5
 204910000    4
 204920000    5
 204930000    3
 204940000    4
 204950000    5
 204960000    5
 204970000    6
 204980000    3
 204990000    5
 205000000    3
 205010000    4
 205020000    4
 205030000    6
 205040000    5
 205050000    7
 205060000    4
 205070000    6
 205080000    5
 205090000    7
 205100000    5
 205110000    5
 205120000    7
 205130000    6
 205140000    3
 205150000    4
 205160000    5
 205170000    2
 205180000    5
 205190000    4
 205200000    4
 205210000    3
 205220000    5
 205230000    3
 205240000    4
 205250000    4
 205260000    4
 205270000    4
 205280000    4
 205290000    3
 205300000    4
 205310000    4
 205320000    3
 205330000    3
 205340000    3
 205350000    3
 205360000    4
 205370000    3
 205380000    8
 205390000    5
 205400000    4
 205410000    3
 205420000    3
 205430000    4
 205440000    5
 205450000    3
 205460000    2
 205470000    3
 205480000    5
 205490000    3
 205500000    3
 205510000    3
 205520000    4
 205530000    4
 205540000    3
 205550000    3
 205560000    4
 205570000    5
 205580000    2
 205590000    7
 205600000    5
 205610000    4
 205620000    4
 205630000    4
 205640000    5
 205650000    4
 205660000    5
 205670000    4
 205680000    4
 205690000    7
 205700000    4
 205710000    4
 205720000    5
 205730000   15
 205740000    5
 205750000    3
 205760000    5
 205770000    2
 205780000   13
 205790000    4
 205800000    6
 205810000    4
 205820000    5
 205830000    4
 205840000    4
 205850000    3
 205860000    4
 205870000    4
 205880000    3
 205890000    3
 205900000    3
 205910000    3
 205920000    3
 205930000    4
 205940000    3
 205950000    4
 205960000    3
 205970000    4
 205980000    3
 205990000    5
 206000000    3
 206010000    4
 206020000    4
 206030000    4
 206040000    5
 206050000    3
 206060000    5
 206070000   14
 206080000   19
 206090000    4
 206100000   16
 206110000   22
 206120000   16
 206130000   20
 206140000    7
 206150000    8
 206160000    4
 206170000    5
 206180000   19
 206190000   20
 206200000   10
 206210000    2
 206220000    4
 206230000    3
 206240000    6
 206250000    4
 206260000    5
 206270000    7
 206280000    5
 206290000    4
 206300000    3
 206310000    4
 206320000    3
 206330000    3
 206340000    2
 206350000    4
 206360000    2
 206370000    4
 206380000    4
 206390000    4
 206400000    3
 206410000    4
 206420000    5
 206430000    3
 206440000    3
 206450000    3
 206460000    2
 206470000    2
 206480000    3
 206490000    5
 206500000    4
 206510000    5
 206520000    5
 206530000    4
 206540000    7
 206550000    6
 206560000    4
 206570000    3
 206580000    3
 206590000    4
 206600000    3
 206610000    5
 206620000    5
 206630000    5
 206640000    4
 206650000    4
 206660000    4
 206670000    4
 206680000    5
 206690000    9
 206700000   18
 206710000   20
 206720000   19
 206730000   19
 206740000    9
 206750000    5
 206760000    4
 206770000    3
 206780000    3
 206790000    3
 206800000   10
 206810000   19
 206820000    4
 206830000    4
 206840000    4
 206850000    4
 206860000    4
 206870000    4
 206880000    3
 206890000    4
 206900000   13
 206910000    4
 206920000    4
 206930000    3
 206940000    5
 206950000    5
 206960000    4
 206970000    4
 206980000   11
 206990000   11
 207000000    7
 207010000    5
 207020000   14
 207030000    5
 207040000    8
 207050000    4
 207060000    7
 207070000   17
 207080000   14
 207090000    6
 207100000    6
 207110000    3
 207120000    3
 207130000    2
 207140000    7
 207150000    5
 207160000    5
 207170000    5
 207180000    7
 207190000    8
 207200000    5
 207210000    3
 207220000    5
 207230000    5
 207240000    4
 207250000    3
 207260000    7
 207270000    5
 207280000    7
 207290000    5
 207300000    5
 207310000    7
 207320000    5
 207330000    3
 207340000    5
 207350000    5
 207360000    5
 207370000    3
 207380000    3
 207390000    3
 207400000    2
 207410000    2
 207420000    3
 207430000    5
 207440000    3
 207450000    2
 207460000    5
 207470000    2
 207480000    2
 207490000    5
 207500000    4
 207510000   16
 207520000   17
 207530000   14
 207540000   21
 207550000   19
 207560000   20
 207570000   20
 207580000   19
 207590000   18
 207600000   12
 207610000    5
 207620000    4
 207630000   19
 207640000   19
 207650000    5
 207660000    6
 207670000    6
 207680000    4
 207690000    3
 207700000    2
 207710000    4
 207720000   14
 207730000    3
 207740000    4
 207750000    4
 207760000    7
 207770000    4
 207780000    4
 207790000    5
 207800000    4
 207810000    2
 207820000    5
 207830000    5
 207840000    4
 207850000    3
 207860000    5
 207870000    3
 207880000    3
 207890000    3
 207900000    3
 207910000    3
 207920000    2
 207930000    3
 207940000    3
 207950000    3
 207960000    3
 207970000    3
 207980000    3
 207990000    3
 208000000    4
 208010000    5
 208020000    3
 208030000    4
 208040000    5
 208050000    4
 208060000    3
 208070000    4
 208080000    3
 208090000    4
 208100000    5
 208110000   14
 208120000    5
 208130000    5
 208140000    3
 208150000    5
 208160000    6
 208170000    4
 208180000    4
 208190000    3
 208200000    4
 208210000    4
 208220000    4
 208230000    9
 208240000    4
 208250000    5
 208260000    3
 208270000    3
 208280000    4
 208290000    5
 208300000    3
 208310000    4
 208320000    5
 208330000    4
 208340000    9
 208350000   11
 208360000   15
 208370000   11
 208380000   13
 208390000   18
 208400000   14
 208410000   15
 208420000   18
 208430000   14
 208440000   18
 208450000    7
 208460000    3
 208470000    3
 208480000    4
 208490000    5
 208500000    3
 208510000    5
 208520000    4
 208530000    5
 208540000    7
 208550000    3
 208560000    3
 208570000    2
 208580000    5
 208590000    5
 208600000    2
 208610000    4
 208620000    4
 208630000    5
 208640000    4
 208650000   19
 208660000   14
 208670000    7
 208680000    3
 208690000    5
 208700000    5
 208710000    3
 208720000    3
 208730000    3
 208740000    2
 208750000    4
 208760000    4
 208770000    4
 208780000    3
 208790000    5
 208800000    5
 208810000    8
 208820000    3
 208830000    4
 208840000    4
 208850000    4
 208860000    4
 208870000    4
 208880000    3
 208890000    5
 208900000    4
 208910000    4
 208920000    4
 208930000    4
 208940000    4
 208950000    5
 208960000    4
 208970000    5
 208980000    3
 208990000    2
 209000000    4
 209010000    3
 209020000    3
 209030000    3
 209040000    3
 209050000    3
 209060000    3
 209070000    3
 209080000    4
 209090000    4
 209100000    3
 209110000    6
 209120000    3
 209130000    3
 209140000    3
 209150000    5
 209160000    5
 209170000    3
 209180000    3
 209190000    4
 209200000    8
 209210000   16
 209220000    8
 209230000    7
 209240000    4
 209250000    3
 209260000    3
 209270000    3
 209280000    3
 209290000    4
 209300000    4
 209310000    4
 209320000    5
 209330000    7
 209340000    4
 209350000    4
 209360000    3
 209370000    3
 209380000    5
 209390000    5
 209400000    3
 209410000    6
 209420000    5
 209430000    4
 209440000    3
 209450000    5
 209460000    4
 209470000    3
 209480000    5
 209490000    3
 209500000    3
 209510000    3
 209520000    4
 209530000    3
 209540000    5
 209550000    3
 209560000    4
 209570000    3
 209580000    5
 209590000   13
 209600000   10
 209610000    4
 209620000    3
 209630000    4
 209640000    2
 209650000    4
 209660000    4
 209670000    3
 209680000    3
 209690000    4
 209700000    2
 209710000    4
 209720000    3
 209730000    2
 209740000    3
 209750000    4
 209760000    4
 209770000    5
 209780000    5
 209790000    3
 209800000    3
 209810000    4
 209820000    5
 209830000    3
 209840000    3
 209850000    4
 209860000    3
 209870000    4
 209880000    4
 209890000    5
 209900000    3
 209910000    5
 209920000   10
 209930000    4
 209940000    3
 209950000    3
 209960000    3
 209970000    4
 209980000    4
 209990000    4
 210000000    3
 210010000    3
 210020000    3
 210030000    4
 210040000    4
 210050000    3
 210060000    3
 210070000    3
 210080000    4
 210090000    3
 210100000    4
 210110000    3
 210120000    2
 210130000    3
 210140000    3
 210150000    3
 210160000    3
 210170000    3
 210180000    8
 210190000   10
 210200000    8
 210210000    3
 210220000    3
 210230000    4
 210240000    5
 210250000    3
 210260000    3
 210270000    3
 210280000    4
 210290000    3
 210300000    4
 210310000    4
 210320000    4
 210330000    3
 210340000    4
 210350000    3
 210360000    2
 210370000    5
 210380000    5
 210390000    4
 210400000    4
 210410000    4
 210420000    5
 210430000    5
 210440000    5
 210450000    5
 210460000    4
 210470000    5
 210480000    5
 210490000    3
 210500000    5
 210510000    3
 210520000    5
 210530000    3
 210540000    3
 210550000    4
 210560000    3
 210570000    4
 210580000    4
 210590000    4
 210600000    4
 210610000    3
 210620000    3
 210630000    2
 210640000    4
 210650000    4
 210660000    3
 210670000    4
 210680000    5
 210690000    5
 210700000    2
 210710000    3
 210720000    3
 210730000    4
 210740000    5
 210750000    3
 210760000    6
 210770000    5
 210780000    3
 210790000    4
 210800000    4
 210810000    3
 210820000    4
 210830000    4
 210840000    5
 210850000    3
 210860000    4
 210870000    4
 210880000    4
 210890000    4
 210900000    5
 210910000    4
 210920000    3
 210930000    2
 210940000   10
 210950000    3
 210960000    5
 210970000    4
 210980000    3
 210990000    4
 211000000    4
 211010000    5
 211020000    5
 211030000    7
 211040000    5
 211050000    3
 211060000    3
 211070000    4
 211080000    9
 211090000    3
 211100000    3
 211110000    7
 211120000    5
 211130000    4
 211140000    5
 211150000   12
 211160000    3
 211170000    7
 211180000    3
 211190000    4
 211200000    6
 211210000    5
 211220000    6
 211230000    4
 211240000    3
 211250000    3
 211260000    2
 211270000    3
 211280000    4
 211290000   12
 211300000   13
 211310000    5
 211320000   15
 211330000    4
 211340000    3
 211350000    4
 211360000   11
 211370000    5
 211380000    4
 211390000    4
 211400000    4
 211410000    3
 211420000    3
 211430000    4
 211440000    4
 211450000    5
 211460000    4
 211470000    4
 211480000    4
 211490000    3
 211500000    4
 211510000    3
 211520000    3
 211530000    3
 211540000    3
 211550000    4
 211560000    3
 211570000    3
 211580000    5
 211590000    3
 211600000    3
 211610000    3
 211620000    4
 211630000    3
 211640000    4
 211650000    5
 211660000    3
 211670000    3
 211680000    3
 211690000    3
 211700000    7
 211710000    5
 211720000    6
 211730000    5
 211740000    5
 211750000    3
 211760000    5
 211770000   14
 211780000    5
 211790000    5
 211800000    3
 211810000    6
 211820000    5
 211830000   19
 211840000   18
 211850000    8
 211860000    3
 211870000    4
 211880000    5
 211890000    5
 211900000    4
 211910000    3
 211920000    3
 211930000    4
 211940000    3
 211950000    5
 211960000    5
 211970000    3
 211980000    3
 211990000    2
 212000000    7
 212010000    4
 212020000    2
 212030000    3
 212040000    3
 212050000    3
 212060000    5
 212070000    3
 212080000    5
 212090000    5
 212100000    3
 212110000    3
 212120000    4
 212130000    6
 212140000    5
 212150000    4
 212160000    5
 212170000    4
 212180000    4
 212190000    4
 212200000    5
 212210000    7
 212220000    3
 212230000    5
 212240000    5
 212250000    4
 212260000    4
 212270000    3
 212280000    3
 212290000    5
 212300000    5
 212310000    4
 212320000    5
 212330000    5
 212340000    3
 212350000    8
 212360000    8
 212370000    5
 212380000    3
 212390000    4
 212400000    7
 212410000   20
 212420000   14
 212430000   22
 212440000   21
 212450000   14
 212460000   20
 212470000   18
 212480000   19
 212490000   19
 212500000   20
 212510000   17
 212520000    4
 212530000    4
 212540000    4
 212550000    4
 212560000    3
 212570000    5
 212580000    7
 212590000    5
 212600000    4
 212610000    5
 212620000    5
 212630000    4
 212640000    6
 212650000    5
 212660000    4
 212670000    5
 212680000    4
 212690000    5
 212700000    4
 212710000   18
 212720000   20
 212730000   19
 212740000   21
 212750000   19
 212760000   22
 212770000   22
 212780000   23
 212790000   25
 212800000   22
 212810000   27
 212820000   23
 212830000   23
 212840000   23
 212850000   26
 212860000   22
 212870000   23
 212880000   24
 212890000   21
 212900000   24
 212910000   23
 212920000   24
 212930000   22
 212940000   21
 212950000   24
 212960000   25
 212970000   26
 212980000   21
 212990000   23
 213000000   22
 213010000   18
 213020000   20
 213030000   25
 213040000   26
 213050000   25
 213060000   22
 213070000   27
 213080000   21
 213090000   24
 213100000   25
 213110000   22
 213120000   22
 213130000   24
 213140000   22
 213150000   26
 213160000   26
 213170000   21
 213180000   26
 213190000   25
 213200000   26
 213210000   20
 213220000   18
 213230000   19
 213240000   21
 213250000   21
 213260000   27
 213270000   28
 213280000   22
 213290000   26
 213300000   22
 213310000   24
 213320000   24
 213330000   19
 213340000   21
 213350000   26
 213360000   26
 213370000   23
 213380000   23
 213390000   22
 213400000   19
 213410000   24
 213420000   23
 213430000   19
 213440000   19
 213450000   22
 213460000   14
 213470000   19
 213480000   17
 213490000   22
 213500000   19
 213510000   26
 213520000   24
 213530000   22
 213540000   24
 213550000   22
 213560000   23
 213570000   28
 213580000   25
 213590000   23
 213600000   22
 213610000   21
 213620000   20
 213630000   21
 213640000   26
 213650000   27
 213660000   27
 213670000   26
 213680000   27
 213690000   26
 213700000   27
 213710000   25
 213720000   26
 213730000   23
 213740000   27
 213750000   24
 213760000   26
 213770000   27
 213780000   28
 213790000   27
 213800000   27
 213810000   26
 213820000   26
 213830000   26
 213840000   26
 213850000   28
 213860000   27
 213870000   27
 213880000   28
 213890000   27
 213900000   28
 213910000   28
 213920000   26
 213930000   27
 213940000   27
 213950000   26
 213960000   26
 213970000   26
 213980000   27
 213990000   26
 214000000   26
 214010000   34
 214020000   27
 214030000   26
 214040000   23
 214050000   26
 214060000   26
 214070000   25
 214080000   26
 214090000   26
 214100000   22
 214110000   23
 214120000   27
 214130000   25
 214140000   26
 214150000   28
 214160000   28
 214170000   24
 214180000   21
 214190000   26
 214200000   30
 214210000   26
 214220000   26
 214230000   27
 214240000   28
 214250000   21
 214260000   21
 214270000   19
 214280000   23
 214290000   24
 214300000   15
 214310000   22
 214320000   21
 214330000   21
 214340000   22
 214350000   17
 214360000   22
 214370000   14
 214380000   19
 214390000   17
 214400000   20
 214410000   22
 214420000   21
 214430000   16
 214440000   15
 214450000    3
 214460000    4
 214470000    6
 214480000   10
 214490000    6
 214500000    4
 214510000    5
 214520000    4
 214530000    4
 214540000    5
 214550000    4
 214560000    7
 214570000    9
 214580000    4
 214590000    5
 214600000    7
 214610000    7
 214620000    4
 214630000    7
 214640000    4
 214650000    3
 214660000    3
 214670000    5
 214680000    5
 214690000    6
 214700000    4
 214710000    5
 214720000    5
 214730000    5
 214740000    4
 214750000    7
 214760000    5
 214770000    4
 214780000    4
 214790000    3
 214800000    3
 214810000    5
 214820000    4
 214830000    4
 214840000    5
 214850000    4
 214860000    5
 214870000    5
 214880000    4
 214890000    4
 214900000    4
 214910000    7
 214920000    6
 214930000    4
 214940000    4
 214950000    2
 214960000    4
 214970000    3
 214980000    3
 214990000    4
 215000000    4
 215010000    4
 215020000    3
 215030000    3
 215040000    3
 215050000    4
 215060000    4
 215070000    4
 215080000    4
 215090000    3
 215100000    4
 215110000    4
 215120000    4
 215130000    4
 215140000    3
 215150000    4
 215160000    3
 215170000    4
 215180000    3
 215190000    2
 215200000    2
 215210000    4
 215220000    3
 215230000    3
 215240000    3
 215250000    7
 215260000    3
 215270000    5
 215280000    5
 215290000    4
 215300000    3
 215310000    4
 215320000    3
 215330000    5
 215340000    4
 215350000    5
 215360000   13
 215370000    6
 215380000    5
 215390000    5
 215400000    5
 215410000    4
 215420000    7
 215430000    6
 215440000    5
 215450000    4
 215460000    6
 215470000    8
 215480000    4
 215490000    3
 215500000    5
 215510000    3
 215520000    3
 215530000    4
 215540000    4
 215550000    3
 215560000    3
 215570000    3
 215580000    2
 215590000    2
 215600000    3
 215610000    4
 215620000    3
 215630000    2
 215640000    3
 215650000    3
 215660000    4
 215670000    3
 215680000    3
 215690000    5
 215700000    3
 215710000    3
 215720000    4
 215730000    4
 215740000    3
 215750000    3
 215760000    5
 215770000    4
 215780000    4
 215790000    4
 215800000    5
 215810000    5
 215820000    3
 215830000    4
 215840000    4
 215850000    3
 215860000    7
 215870000    4
 215880000    4
 215890000    5
 215900000    5
 215910000    3
 215920000    4
 215930000    4
 215940000    4
 215950000    3
 215960000    4
 215970000    4
 215980000    3
 215990000    4
 216000000    4
 216010000    5
 216020000    5
 216030000    6
 216040000    4
 216050000    3
 216060000    3
 216070000    4
 216080000    4
 216090000    3
 216100000    4
 216110000    8
 216120000   13
 216130000    5
 216140000    4
 216150000    3
 216160000    3
 216170000    5
 216180000    4
 216190000    5
 216200000    4
 216210000    7
 216220000    5
 216230000    5
 216240000    2
 216250000    8
 216260000    5
 216270000    4
 216280000    5
 216290000    4
 216300000    5
 216310000    5
 216320000    4
 216330000    4
 216340000    4
 216350000    5
 216360000    6
 216370000    4
 216380000    5
 216390000    6
 216400000   18
 216410000    7
 216420000    6
 216430000    5
 216440000    4
 216450000    3
 216460000    6
 216470000    4
 216480000    5
 216490000    4
 216500000    4
 216510000    4
 216520000    5
 216530000    3
 216540000    4
 216550000    4
 216560000    4
 216570000    4
 216580000    5
 216590000    4
 216600000    4
 216610000    4
 216620000    4
 216630000    6
 216640000    3
 216650000    3
 216660000    2
 216670000    4
 216680000    4
 216690000    4
 216700000    3
 216710000    4
 216720000    3
 216730000    5
 216740000    5
 216750000    3
 216760000    6
 216770000    4
 216780000    3
 216790000    3
 216800000    3
 216810000    3
 216820000    4
 216830000    4
 216840000    4
 216850000    7
 216860000    3
 216870000    7
 216880000    5
 216890000    6
 216900000    4
 216910000    5
 216920000    5
 216930000    5
 216940000    4
 216950000    5
 216960000    9
 216970000    5
 216980000    2
 216990000    4
 217000000    4
 217010000    9
 217020000    5
 217030000    5
 217040000    3
 217050000    8
 217060000    5
 217070000    5
 217080000    5
 217090000    2
 217100000    3
 217110000    4
 217120000    2
 217130000    3
 217140000    3
 217150000    4
 217160000    2
 217170000    4
 217180000    3
 217190000    3
 217200000    3
 217210000    2
 217220000    5
 217230000    3
 217240000    3
 217250000    4
 217260000    5
 217270000    4
 217280000   18
 217290000   18
 217300000   19
 217310000   19
 217320000    6
 217330000   10
 217340000   10
 217350000   20
 217360000   21
 217370000   21
 217380000   18
 217390000   18
 217400000   21
 217410000   19
 217420000   19
 217430000   17
 217440000   20
 217450000   19
 217460000   19
 217470000   20
 217480000   12
 217490000   19
 217500000   19
 217510000   20
 217520000   21
 217530000   25
 217540000   26
 217550000   26
 217560000   22
 217570000   22
 217580000   23
 217590000   24
 217600000   23
 217610000   26
 217620000   25
 217630000   24
 217640000   26
 217650000   24
 217660000   25
 217670000   23
 217680000   21
 217690000   22
 217700000    7
 217710000    5
 217720000    5
 217730000    6
 217740000    8
 217750000   10
 217760000   12
 217770000   13
 217780000    8
 217790000    4
 217800000    7
 217810000   11
 217820000    5
 217830000    4
 217840000    5
 217850000    5
 217860000    7
 217870000    9
 217880000    5
 217890000    5
 217900000    5
 217910000    4
 217920000    7
 217930000    9
 217940000    7
 217950000    6
 217960000    4
 217970000    4
 217980000    4
 217990000    3
 218000000    4
 218010000    4
 218020000    4
 218030000    5
 218040000    5
 218050000    6
 218060000    2
 218070000    4
 218080000    4
 218090000    4
 218100000    5
 218110000    2
 218120000    4
 218130000    2
 218140000    2
 218150000    4
 218160000    3
 218170000    3
 218180000    3
 218190000    5
 218200000    3
 218210000    6
 218220000    3
 218230000    3
 218240000    3
 218250000    3
 218260000    4
 218270000    5
 218280000    5
 218290000    2
 218300000    5
 218310000    3
 218320000    7
 218330000    5
 218340000    4
 218350000    4
 218360000    3
 218370000    3
 218380000    4
 218390000    5
 218400000    7
 218410000    6
 218420000    5
 218430000    5
 218440000    5
 218450000    4
 218460000    5
 218470000    6
 218480000    5
 218490000    4
 218500000    7
 218510000    6
 218520000    4
 218530000    5
 218540000    6
 218550000    5
 218560000    4
 218570000    5
 218580000    3
 218590000    3
 218600000    5
 218610000    3
 218620000    4
 218630000    5
 218640000    4
 218650000    5
 218660000    7
 218670000    6
 218680000    7
 218690000    5
 218700000    5
 218710000    5
 218720000   14
 218730000    5
 218740000    8
 218750000    7
 218760000    7
 218770000    5
 218780000    3
 218790000    7
 218800000    7
 218810000    3
 218820000    4
 218830000    8
 218840000    5
 218850000    4
 218860000    2
 218870000    3
 218880000    3
 218890000    5
 218900000    4
 218910000    3
 218920000    3
 218930000    2
 218940000    3
 218950000    4
 218960000    3
 218970000    4
 218980000    3
 218990000    3
 219000000    4
 219010000    4
 219020000    4
 219030000    2
 219040000   16
 219050000   19
 219060000   16
 219070000   19
 219080000   22
 219090000   24
 219100000   20
 219110000   21
 219120000   20
 219130000   22
 219140000   11
 219150000   17
 219160000   19
 219170000   22
 219180000   23
 219190000   17
 219200000   13
 219210000   19
 219220000   16
 219230000   17
 219240000   14
 219250000   17
 219260000   20
 219270000    9
 219280000    5
 219290000    6
 219300000    4
 219310000    4
 219320000    3
 219330000    4
 219340000    4
 219350000    4
 219360000    3
 219370000    5
 219380000    5
 219390000    3
 219400000    5
 219410000    8
 219420000    4
 219430000    7
 219440000    3
 219450000    5
 219460000    4
 219470000    4
 219480000    8
 219490000    3
 219500000    3
 219510000    5
 219520000    2
 219530000    3
 219540000    4
 219550000    4
 219560000   12
 219570000   16
 219580000   19
 219590000   14
 219600000   15
 219610000    9
 219620000   19
 219630000   15
 219640000    4
 219650000    4
 219660000    5
 219670000    4
 219680000    5
 219690000    4
 219700000    4
 219710000    3
 219720000    5
 219730000    4
 219740000    4
 219750000    4
 219760000    4
 219770000    5
 219780000    3
 219790000    8
 219800000    4
 219810000    4
 219820000    4
 219830000    3
 219840000    5
 219850000    4
 219860000    4
 219870000    4
 219880000    3
 219890000    4
 219900000    3
 219910000    5
 219920000    4
 219930000    4
 219940000    7
 219950000    4
 219960000    5
 219970000    9
 219980000   17
 219990000   15
 220000000   11
 220000000   11
 220010000    5
 220020000    7
 220030000    5
 220040000    2
 220050000    3
 220060000    4
 220070000    2
 220080000    7
 220090000    7
 220100000    3
 220110000    3
 220120000    2
 220130000    4
 220140000    3
 220150000    3
 220160000    3
 220170000    4
 220180000    6
 220190000    4
 220200000    5
 220210000    4
 220220000    3
 220230000    2
 220240000    3
 220250000    3
 220260000    3
 220270000    4
 220280000    4
 220290000    5
 220300000    4
 220310000    8
 220320000    3
 220330000    3
 220340000   11
 220350000    7
 220360000    4
 220370000    5
 220380000    5
 220390000    8
 220400000    4
 220410000    3
 220420000    4
 220430000    4
 220440000    5
 220450000    5
 220460000    6
 220470000    7
 220480000    4
 220490000    3
 220500000    3
 220510000    2
 220520000    3
 220530000    3
 220540000    4
 220550000    3
 220560000    6
 220570000    5
 220580000    4
 220590000    3
 220600000    3
 220610000    3
 220620000    2
 220630000    1
 220640000    3
 220650000    3
 220660000    3
 220670000    3
 220680000    5
 220690000    3
 220700000    2
 220710000    3
 220720000    2
 220730000    4
 220740000    7
 220750000    5
 220760000    3
 220770000    4
 220780000    9
 220790000    4
 220800000    5
 220810000    2
 220820000    3
 220830000   15
 220840000    4
 220850000    4
 220860000    4
 220870000    3
 220880000    3
 220890000    4
 220900000    3
 220910000    4
 220920000    5
 220930000    5
 220940000    5
 220950000    5
 220960000    4
 220970000    4
 220980000    4
 220990000    3
 221000000    4
 221010000    4
 221020000    5
 221030000    3
 221040000    3
 221050000    2
 221060000    4
 221070000    2
 221080000    2
 221090000    4
 221100000    5
 221110000   16
 221120000   21
 221130000   11
 221140000    4
 221150000    4
 221160000    6
 221170000    5
 221180000    5
 221190000   16
 221200000   19
 221210000   10
 221220000    9
 221230000   18
 221240000   14
 221250000    4
 221260000    4
 221270000    3
 221280000    3
 221290000    5
 221300000    3
 221310000    4
 221320000    2
 221330000    3
 221340000    5
 221350000    7
 221360000    5
 221370000    5
 221380000    4
 221390000    3
 221400000    5
 221410000    4
 221420000    5
 221430000    4
 221440000    7
 221450000    5
 221460000    6
 221470000    8
 221480000   12
 221490000    2
 221500000    3
 221510000    5
 221520000    4
 221530000    4
 221540000    8
 221550000   13
 221560000    4
 221570000    3
 221580000    3
 221590000    4
 221600000    2
 221610000    3
 221620000    3
 221630000    4
 221640000    4
 221650000    3
 221660000    3
 221670000    5
 221680000    4
 221690000    3
 221700000    4
 221710000    4
 221720000    6
 221730000    3
 221740000    5
 221750000    3
 221760000    4
 221770000    3
 221780000    3
 221790000    3
 221800000    3
 221810000    3
 221820000    3
 221830000    4
 221840000    3
 221850000    4
 221860000    4
 221870000    3
 221880000    3
 221890000    7
 221900000    4
 221910000    4
 221920000    5
 221930000    3
 221940000    4
 221950000    7
 221960000    3
 221970000    3
 221980000    3
 221990000    2
 222000000    3
 222010000    3
 222020000    2
 222030000    1
 222040000    3
 222050000    4
 222060000    3
 222070000    4
 222080000    5
 222090000    4
 222100000    5
 222110000    4
 222120000    4
 222130000    5
 222140000    5
 222150000    5
 222160000    4
 222170000    3
 222180000    7
 222190000    5
 222200000    7
 222210000   11
 222220000    7
 222230000    5
 222240000    7
 222250000    4
 222260000    4
 222270000    5
 222280000    9
 222290000    4
 222300000    9
 222310000    8
 222320000    8
 222330000    4
 222340000    4
 222350000    4
 222360000    4
 222370000    3
 222380000    2
 222390000    4
 222400000    3
 222410000    4
 222420000    2
 222430000    4
 222440000    3
 222450000    3
 222460000    4
 222470000    4
 222480000    4
 222490000    3
 222500000    5
 222510000    4
 222520000    3
 222530000    6
 222540000    3
 222550000    5
 222560000   11
 222570000    4
 222580000    4
 222590000    5
 222600000    5
 222610000    7
 222620000    4
 222630000    4
 222640000    5
 222650000    3
 222660000    7
 222670000    4
 222680000    3
 222690000    3
 222700000    9
 222710000   16
 222720000   16
 222730000   20
 222740000   21
 222750000   26
 222760000   23
 222770000   22
 222780000   16
 222790000   20
 222800000   16
 222810000   17
 222820000   21
 222830000   21
 222840000   26
 222850000   21
 222860000   23
 222870000   25
 222880000   26
 222890000   25
 222900000   26
 222910000   19
 222920000   23
 222930000   24
 222940000   19
 222950000   24
 222960000   22
 222970000   22
 222980000   21
 222990000   16
 223000000   20
 223010000   22
 223020000   23
 223030000   21
 223040000   22
 223050000   21
 223060000   19
 223070000   19
 223080000   21
 223090000   22
 223100000   22
 223110000   21
 223120000   11
 223130000   22
 223140000   19
 223150000   20
 223160000   15
 223170000   18
 223180000   17
 223190000   12
 223200000   14
 223210000    8
 223220000    4
 223230000    3
 223240000    4
 223250000    3
 223260000    6
 223270000    3
 223280000    4
 223290000    4
 223300000    4
 223310000    5
 223320000    4
 223330000    4
 223340000    5
 223350000    3
 223360000    3
 223370000    4
 223380000    5
 223390000    3
 223400000    3
 223410000    2
 223420000    3
 223430000    4
 223440000    3
 223450000    3
 223460000    3
 223470000    4
 223480000    4
 223490000    3
 223500000    3
 223510000    4
 223520000    4
 223530000    5
 223540000    5
 223550000    3
 223560000   12
 223570000    7
 223580000    6
 223590000   12
 223600000    8
 223610000    5
 223620000   15
 223630000    7
 223640000    4
 223650000    5
 223660000    3
 223670000    5
 223680000    6
 223690000    4
 223700000    6
 223710000    4
 223720000    7
 223730000    4
 223740000    4
 223750000    5
 223760000    6
 223770000    4
 223780000    4
 223790000    5
 223800000    4
 223810000    5
 223820000    4
 223830000    5
 223840000    5
 223850000    6
 223860000    5
 223870000    6
 223880000    5
 223890000    4
 223900000    5
 223910000    5
 223920000    8
 223930000    2
 223940000    5
 223950000    5
 223960000    5
 223970000    4
 223980000    3
 223990000    4
 224000000    3
 224010000    6
 224020000    3
 224030000    4
 224040000    2
 224050000    3
 224060000    4
 224070000    4
 224080000    4
 224090000    4
 224100000    2
 224110000    4
 224120000    3
 224130000    5
 224140000    3
 224150000    5
 224160000    4
 224170000    5
 224180000    4
 224190000    3
 224200000    4
 224210000    5
 224220000    7
 224230000    7
 224240000    5
 224250000    4
 224260000    7
 224270000    6
 224280000    5
 224290000    5
 224300000    7
 224310000    5
 224320000    9
 224330000    5
 224340000    5
 224350000    4
 224360000    2
 224370000    5
 224380000    7
 224390000    4
 224400000    4
 224410000    4
 224420000    3
 224430000    4
 224440000    8
 224450000    4
 224460000    4
 224470000    4
 224480000    6
 224490000    4
 224500000    3
 224510000    4
 224520000    4
 224530000    3
 224540000    3
 224550000    6
 224560000   12
 224570000    6
 224580000    4
 224590000    4
 224600000    3
 224610000    3
 224620000    4
 224630000    4
 224640000    3
 224650000    6
 224660000    3
 224670000    4
 224680000    3
 224690000    4
 224700000    4
 224710000    4
 224720000    3
 224730000    4
 224740000    5
 224750000    4
 224760000    4
 224770000    4
 224780000    5
 224790000    4
 224800000    9
 224810000   18
 224820000    2
 224830000    4
 224840000    3
 224850000    6
 224860000    4
 224870000    3
 224880000    5
 224890000    9
 224900000    5
 224910000    4
 224920000    5
 224930000    4
 224940000    6
 224950000   13
 224960000   19
 224970000   21
 224980000   20
 224990000   23
 225000000   20
 225010000   21
 225020000   17
 225030000   24
 225040000   19
 225050000   19
 225060000   22
 225070000   21
 225080000   18
 225090000   16
 225100000   18
 225110000   16
 225120000    5
 225130000    4
 225140000    7
 225150000    4
 225160000    4
 225170000    4
 225180000    4
 225190000   13
 225200000    7
 225210000    4
 225220000    3
 225230000    4
 225240000    3
 225250000    4
 225260000    5
 225270000    3
 225280000    5
 225290000    4
 225300000    4
 225310000    5
 225320000    5
 225330000    5
 225340000    5
 225350000    7
 225360000    4
 225370000    5
 225380000    4
 225390000    5
 225400000    7
 225410000    7
 225420000    3
 225430000    5
 225440000    5
 225450000    4
 225460000    7
 225470000   13
 225480000    4
 225490000    5
 225500000   12
 225510000    3
 225520000    4
 225530000    3
 225540000    2
 225550000    4
 225560000    4
 225570000    4
 225580000    3
 225590000    3
 225600000    4
 225610000    2
 225620000    4
 225630000    4
 225640000    3
 225650000   10
 225660000    2
 225670000    5
 225680000    5
 225690000    4
 225700000    3
 225710000    3
 225720000    4
 225730000    4
 225740000    3
 225750000    5
 225760000    5
 225770000    3
 225780000   13
 225790000   13
 225800000   10
 225810000    5
 225820000    5
 225830000    5
 225840000    6
 225850000    5
 225860000    4
 225870000    4
 225880000    4
 225890000    3
 225900000    4
 225910000    3
 225920000    3
 225930000    3
 225940000    3
 225950000    3
 225960000    4
 225970000    5
 225980000    4
 225990000    5
 226000000    5
 226010000    4
 226020000    8
 226030000    8
 226040000    5
 226050000    4
 226060000    4
 226070000    6
 226080000    4
 226090000    4
 226100000    4
 226110000   11
 226120000   17
 226130000   18
 226140000   21
 226150000   18
 226160000   22
 226170000   22
 226180000   21
 226190000   15
 226200000   22
 226210000   19
 226220000   19
 226230000    8
 226240000   20
 226250000   26
 226260000   22
 226270000   19
 226280000   26
 226290000   23
 226300000   14
 226310000   21
 226320000   19
 226330000   17
 226340000   21
 226350000   25
 226360000   26
 226370000   25
 226380000   26
 226390000   22
 226400000   23
 226410000   21
 226420000   21
 226430000   14
 226440000   10
 226450000    7
 226460000   16
 226470000    4
 226480000    4
 226490000    5
 226500000    3
 226510000    5
 226520000    7
 226530000   16
 226540000   19
 226550000   10
 226560000    6
 226570000   15
 226580000   20
 226590000   23
 226600000   21
 226610000   17
 226620000   22
 226630000   20
 226640000   21
 226650000   24
 226660000   21
 226670000   22
 226680000   22
 226690000   21
 226700000   19
 226710000   16
 226720000   15
 226730000    7
 226740000    7
 226750000    5
 226760000    5
 226770000    5
 226780000    4
 226790000    4
 226800000    3
 226810000    3
 226820000    6
 226830000    4
 226840000    5
 226850000    6
 226860000    4
 226870000    6
 226880000    7
 226890000    3
 226900000    3
 226910000    5
 226920000    3
 226930000    3
 226940000    4
 226950000    5
 226960000    5
 226970000    5
 226980000    4
 226990000    4
 227000000    4
 227010000    3
 227020000    5
 227030000    5
 227040000    4
 227050000    4
 227060000    5
 227070000    7
 227080000    4
 227090000    7
 227100000    2
 227110000    5
 227120000    4
 227130000    3
 227140000    5
 227150000    5
 227160000    3
 227170000    5
 227180000    5
 227190000    2
 227200000    2
 227210000    5
 227220000    4
 227230000    4
 227240000    4
 227250000    4
 227260000    4
 227270000    5
 227280000    3
 227290000    4
 227300000    4
 227310000    5
 227320000    5
 227330000    4
 227340000    4
 227350000    5
 227360000    5
 227370000    4
 227380000    4
 227390000    4
 227400000    4
 227410000    4
 227420000    3
 227430000    4
 227440000    3
 227450000    3
 227460000    3
 227470000    4
 227480000    2
 227490000    2
 227500000    3
 227510000    4
 227520000    5
 227530000    6
 227540000    7
 227550000   15
 227560000   19
 227570000   17
 227580000    9
 227590000    2
 227600000    4
 227610000    4
 227620000    7
 227630000    4
 227640000    4
 227650000    3
 227660000    3
 227670000    4
 227680000    2
 227690000    3
 227700000    2
 227710000    3
 227720000    2
 227730000    3
 227740000    3
 227750000    3
 227760000    3
 227770000    4
 227780000    4
 227790000    5
 227800000    5
 227810000    4
 227820000    5
 227830000   19
 227840000   19
 227850000   22
 227860000   18
 227870000   16
 227880000   14
 227890000   11
 227900000   14
 227910000    8
 227920000    5
 227930000    7
 227940000   17
 227950000    5
 227960000    5
 227970000    7
 227980000    4
 227990000    4
 228000000    5
 228010000    5
 228020000    5
 228030000    7
 228040000    5
 228050000    4
 228060000    4
 228070000    5
 228080000    3
 228090000    7
 228100000    7
 228110000    5
 228120000    4
 228130000    3
 228140000    3
 228150000    4
 228160000    5
 228170000    6
 228180000    4
 228190000    5
 228200000    7
 228210000    6
 228220000    5
 228230000    7
 228240000    7
 228250000    5
 228260000    4
 228270000    3
 228280000    2
 228290000    5
 228300000    6
 228310000    5
 228320000    6
 228330000    8
 228340000    7
 228350000    4
 228360000    4
 228370000    8
 228380000    5
 228390000    9
 228400000    4
 228410000    5
 228420000    5
 228430000    4
 228440000    5
 228450000    5
 228460000    4
 228470000    7
 228480000    3
 228490000    7
 228500000   11
 228510000    4
 228520000    6
 228530000    7
 228540000    5
 228550000    3
 228560000   18
 228570000    5
 228580000    5
 228590000    5
 228600000    5
 228610000    5
 228620000   11
 228630000    7
 228640000   21
 228650000   20
 228660000   18
 228670000   21
 228680000   21
 228690000   11
 228700000    4
 228710000    4
 228720000    5
 228730000    5
 228740000    5
 228750000    4
 228760000    3
 228770000    6
 228780000    5
 228790000    3
 228800000    4
 228810000    5
 228820000    5
 228830000   12
 228840000    5
 228850000    5
 228860000    3
 228870000    5
 228880000    2
 228890000    5
 228900000    4
 228910000    6
 228920000    6
 228930000    8
 228940000    5
 228950000    5
 228960000    5
 228970000    7
 228980000    5
 228990000    4
 229000000   11
 229010000   16
 229020000   21
 229030000   19
 229040000   17
 229050000   23
 229060000   22
 229070000   22
 229080000   23
 229090000   21
 229100000   22
 229110000   21
 229120000   22
 229130000   19
 229140000   19
 229150000   22
 229160000   18
 229170000   17
 229180000   19
 229190000   15
 229200000    5
 229210000    6
 229220000    6
 229230000   13
 229240000    4
 229250000    5
 229260000    6
 229270000    5
 229280000    3
 229290000    4
 229300000    4
 229310000    4
 229320000    5
 229330000    5
 229340000    5
 229350000    4
 229360000    6
 229370000   18
 229380000    5
 229390000    5
 229400000    7
 229410000    5
 229420000    3
 229430000    6
 229440000    4
 229450000    7
 229460000    5
 229470000    7
 229480000    7
 229490000    7
 229500000    6
 229510000    5
 229520000    7
 229530000    7
 229540000    4
 229550000    5
 229560000    5
 229570000    5
 229580000    5
 229590000   11
 229600000    4
 229610000    7
 229620000    3
 229630000    5
 229640000    7
 229650000    4
 229660000    7
 229670000    4
 229680000    5
 229690000    4
 229700000    3
 229710000    4
 229720000    3
 229730000    4
 229740000    5
 229750000    5
 229760000    7
 229770000    4
 229780000    5
 229790000    4
 229800000    7
 229810000   10
 229820000    4
 229830000    6
 229840000    6
 229850000    5
 229860000    4
 229870000    5
 229880000    4
 229890000    5
 229900000    5
 229910000    5
 229920000    3
 229930000    3
 229940000    6
 229950000   22
 229960000   16
 229970000    6
 229980000   18
 229990000   19
 230000000   19
 230010000   25
 230020000    4
 230030000    4
 230040000    4
 230050000    4
 230060000   11
 230070000    7
 230080000    5
 230090000    3
 230100000    4
 230110000    4
 230120000    4
 230130000    3
 230140000    4
 230150000    5
 230160000    3
 230170000    5
 230180000    5
 230190000    5
 230200000    4
 230210000    5
 230220000    4
 230230000    3
 230240000    7
 230250000    3
 230260000    5
 230270000    3
 230280000    5
 230290000    4
 230300000    3
 230310000    5
 230320000    4
 230330000    7
 230340000    4
 230350000    5
 230360000    3
 230370000    3
 230380000    3
 230390000    3
 230400000    4
 230410000    4
 230420000    4
 230430000    3
 230440000    4
 230450000    3
 230460000    3
 230470000    3
 230480000    3
 230490000   13
 230500000   15
 230510000   10
 230520000    5
 230530000    5
 230540000    4
 230550000    4
 230560000    6
 230570000    5
 230580000    4
 230590000    4
 230600000    2
 230610000    5
 230620000    3
 230630000    4
 230640000    4
 230650000    5
 230660000    3
 230670000    4
 230680000    4
 230690000    2
 230700000    4
 230710000    4
 230720000    5
 230730000    5
 230740000    5
 230750000    5
 230760000    5
 230770000    3
 230780000    5
 230790000    4
 230800000    5
 230810000    5
 230820000    7
 230830000    8
 230840000    6
 230850000    4
 230860000    4
 230870000    6
 230880000    4
 230890000    6
 230900000    5
 230910000    4
 230920000    5
 230930000    5
 230940000    3
 230950000    3
 230960000    3
 230970000    5
 230980000    4
 230990000    4
 231000000    3
 231010000    3
 231020000    4
 231030000    5
 231040000    3
 231050000    5
 231060000    5
 231070000    5
 231080000    5
 231090000    5
 231100000    4
 231110000    4
 231120000    4
 231130000    3
 231140000   11
 231150000   13
 231160000    8
 231170000    4
 231180000    3
 231190000    5
 231200000    3
 231210000    3
 231220000    5
 231230000    6
 231240000    4
 231250000    3
 231260000    5
 231270000    4
 231280000    4
 231290000    5
 231300000    3
 231310000    4
 231320000    9
 231330000   11
 231340000   19
 231350000   19
 231360000    4
 231370000    6
 231380000    3
 231390000    5
 231400000    5
 231410000    3
 231420000    5
 231430000    6
 231440000   16
 231450000   15
 231460000   18
 231470000   18
 231480000   18
 231490000   19
 231500000   21
 231510000   19
 231520000   15
 231530000    5
 231540000    4
 231550000    4
 231560000    5
 231570000    5
 231580000    5
 231590000    7
 231600000    4
 231610000    4
 231620000    3
 231630000    5
 231640000    3
 231650000    4
 231660000    5
 231670000    4
 231680000    3
 231690000    4
 231700000    4
 231710000    5
 231720000    5
 231730000    9
 231740000    2
 231750000    5
 231760000    4
 231770000    2
 231780000    5
 231790000    3
 231800000    4
 231810000    4
 231820000    4
 231830000    4
 231840000    4
 231850000    4
 231860000    4
 231870000    4
 231880000    5
 231890000    5
 231900000    5
 231910000    4
 231920000    5
 231930000    4
 231940000    5
 231950000    2
 231960000    4
 231970000    4
 231980000    5
 231990000    9
 232000000   13
 232010000   20
 232020000   18
 232030000   23
 232040000   19
 232050000   19
 232060000   13
 232070000   16
 232080000   14
 232090000    5
 232100000    5
 232110000    6
 232120000    7
 232130000    4
 232140000    5
 232150000    4
 232160000    5
 232170000    5
 232180000    5
 232190000    4
 232200000    5
 232210000    5
 232220000    5
 232230000    6
 232240000    5
 232250000    5
 232260000    4
 232270000    4
 232280000    6
 232290000    6
 232300000    4
 232310000    7
 232320000    3
 232330000    4
 232340000    3
 232350000    4
 232360000    3
 232370000   17
 232380000   21
 232390000   19
 232400000   18
 232410000   17
 232420000    8
 232430000    5
 232440000    5
 232450000    7
 232460000    3
 232470000    5
 232480000    4
 232490000    4
 232500000    3
 232510000    4
 232520000    3
 232530000    5
 232540000    3
 232550000    4
 232560000    3
 232570000    3
 232580000    5
 232590000    4
 232600000    5
 232610000    3
 232620000    5
 232630000    3
 232640000    4
 232650000    4
 232660000    5
 232670000    4
 232680000    4
 232690000    4
 232700000    4
 232710000   11
 232720000    5
 232730000    5
 232740000    3
 232750000    5
 232760000    4
 232770000    5
 232780000    5
 232790000    4
 232800000    5
 232810000    4
 232820000    9
 232830000    4
 232840000    5
 232850000    4
 232860000    5
 232870000    5
 232880000    4
 232890000    4
 232900000    4
 232910000    3
 232920000    4
 232930000    5
 232940000    4
 232950000    5
 232960000    3
 232970000    4
 232980000    4
 232990000    4
 233000000    4
 233010000    2
 233020000    3
 233030000    3
 233040000    5
 233050000    7
 233060000    5
 233070000    5
 233080000    4
 233090000    5
 233100000    5
 233110000    4
 233120000    4
 233130000    6
 233140000    5
 233150000    5
 233160000    4
 233170000    5
 233180000    3
 233190000    3
 233200000    2
 233210000    3
 233220000    3
 233230000    5
 233240000    4
 233250000    2
 233260000    4
 233270000    3
 233280000    5
 233290000    4
 233300000    4
 233310000    8
 233320000    5
 233330000    5
 233340000    5
 233350000    5
 233360000    5
 233370000    4
 233380000    5
 233390000   12
 233400000   12
 233410000    7
 233420000    4
 233430000    6
 233440000    7
 233450000    5
 233460000    5
 233470000   15
 233480000   11
 233490000    5
 233500000    4
 233510000    6
 233520000    6
 233530000    7
 233540000    5
 233550000    4
 233560000    4
 233570000    7
 233580000    5
 233590000    5
 233600000    5
 233610000    5
 233620000    5
 233630000    5
 233640000    5
 233650000    4
 233660000    4
 233670000    4
 233680000    5
 233690000    7
 233700000    6
 233710000   19
 233720000   22
 233730000   19
 233740000   12
 233750000   23
 233760000   23
 233770000   21
 233780000   18
 233790000   19
 233800000   22
 233810000   23
 233820000   24
 233830000   25
 233840000   23
 233850000   21
 233860000   15
 233870000   17
 233880000   17
 233890000   21
 233900000   17
 233910000   19
 233920000   21
 233930000   21
 233940000   25
 233950000   22
 233960000   23
 233970000   20
 233980000   19
 233990000   22
 234000000   21
 234010000   21
 234020000   23
 234030000   22
 234040000   19
 234050000   25
 234060000   22
 234070000   19
 234080000   23
 234090000   21
 234100000   19
 234110000   19
 234120000   20
 234130000   24
 234140000   26
 234150000   24
 234160000   15
 234170000    5
 234180000    3
 234190000    5
 234200000    4
 234210000    6
 234220000    5
 234230000    4
 234240000    3
 234250000    4
 234260000    5
 234270000    5
 234280000    4
 234290000    5
 234300000    8
 234310000    5
 234320000    7
 234330000    5
 234340000    5
 234350000    4
 234360000    3
 234370000    4
 234380000   18
 234390000   21
 234400000   21
 234410000    5
 234420000   11
 234430000    5
 234440000    2
 234450000    3
 234460000    4
 234470000    5
 234480000    5
 234490000    7
 234500000    6
 234510000    7
 234520000    5
 234530000    5
 234540000    4
 234550000    3
 234560000    3
 234570000    3
 234580000    4
 234590000    5
 234600000    4
 234610000    4
 234620000    3
 234630000    4
 234640000    4
 234650000    3
 234660000    4
 234670000    3
 234680000    4
 234690000    3
 234700000    4
 234710000    5
 234720000    4
 234730000    3
 234740000    2
 234750000    3
 234760000    5
 234770000    2
 234780000    4
 234790000    5
 234800000    7
 234810000    3
 234820000    5
 234830000    5
 234840000    4
 234850000    3
 234860000   16
 234870000    5
 234880000    4
 234890000    4
 234900000    4
 234910000    4
 234920000    3
 234930000    3
 234940000    9
 234950000    9
 234960000   19
 234970000   23
 234980000   24
 234990000   23
 235000000   24
 235010000    7
 235020000    4
 235030000    7
 235040000   13
 235050000    5
 235060000    7
 235070000    7
 235080000    6
 235090000    6
 235100000    7
 235110000   10
 235120000    7
 235130000    7
 235140000    5
 235150000    7
 235160000    5
 235170000    7
 235180000    7
 235190000   11
 235200000    5
 235210000    4
 235220000    5
 235230000    4
 235240000    4
 235250000    7
 235260000    9
 235270000    8
 235280000    7
 235290000    7
 235300000   14
 235310000   22
 235320000    6
 235330000    6
 235340000    8
 235350000    4
 235360000    3
 235370000    5
 235380000    3
 235390000    7
 235400000    4
 235410000    5
 235420000    5
 235430000    5
 235440000    4
 235450000    5
 235460000    4
 235470000    2
 235480000    4
 235490000    4
 235500000    4
 235510000    5
 235520000   18
 235530000   19
 235540000   16
 235550000   15
 235560000   11
 235570000    3
 235580000    5
 235590000    4
 235600000    7
 235610000    5
 235620000    9
 235630000    7
 235640000   10
 235650000   11
 235660000    6
 235670000    4
 235680000    4
 235690000    7
 235700000    5
 235710000    7
 235720000    5
 235730000   10
 235740000    7
 235750000    4
 235760000   20
 235770000   16
 235780000   18
 235790000   17
 235800000   19
 235810000   19
 235820000   18
 235830000    4
 235840000    5
 235850000    4
 235860000    5
 235870000    5
 235880000    5
 235890000    4
 235900000    3
 235910000    3
 235920000    2
 235930000   11
 235940000   21
 235950000   19
 235960000   19
 235970000   21
 235980000   19
 235990000   21
 236000000   26
 236010000   24
 236020000   23
 236030000   23
 236040000   26
 236050000   26
 236060000   24
 236070000   25
 236080000   27
 236090000   25
 236100000   24
 236110000   21
 236120000   22
 236130000   25
 236140000   21
 236150000   25
 236160000   24
 236170000   20
 236180000   23
 236190000   22
 236200000   22
 236210000   23
 236220000   26
 236230000   24
 236240000   25
 236250000   21
 236260000   23
 236270000   21
 236280000   22
 236290000   25
 236300000   21
 236310000   22
 236320000   26
 236330000   21
 236340000   29
 236350000   22
 236360000   24
 236370000   25
 236380000   22
 236390000   21
 236400000   23
 236410000   21
 236420000   23
 236430000   21
 236440000   24
 236450000   23
 236460000   23
 236470000   22
 236480000   22
 236490000   23
 236500000   24
 236510000   24
 236520000   22
 236530000   22
 236540000   22
 236550000   21
 236560000   22
 236570000   21
 236580000   21
 236590000   23
 236600000   14
 236610000   15
 236620000   24
 236630000   21
 236640000   26
 236650000   25
 236660000   27
 236670000   26
 236680000   30
 236690000    9
 236700000    7
 236710000    4
 236720000    4
 236730000    5
 236740000    4
 236750000    4
 236760000   13
 236770000    3
 236780000    4
 236790000    5
 236800000    4
 236810000    5
 236820000    5
 236830000    5
 236840000    5
 236850000    6
 236860000    9
 236870000    4
 236880000    8
 236890000    5
 236900000    5
 236910000    7
 236920000    4
 236930000    4
 236940000    5
 236950000    7
 236960000    3
 236970000    4
 236980000    4
 236990000    7
 237000000    5
 237010000    5
 237020000    4
 237030000   18
 237040000    6
 237050000   19
 237060000   14
 237070000    5
 237080000   10
 237090000   13
 237100000   15
 237110000    5
 237120000    7
 237130000    7
 237140000    6
 237150000    7
 237160000   11
 237170000    5
 237180000    4
 237190000    4
 237200000    4
 237210000    4
 237220000    7
 237230000    7
 237240000   17
 237250000   19
 237260000   11
 237270000    8
 237280000   19
 237290000   16
 237300000   18
 237310000   13
 237320000    8
 237330000    4
 237340000    3
 237350000    4
 237360000    5
 237370000    3
 237380000    4
 237390000    5
 237400000    2
 237410000    4
 237420000    4
 237430000    4
 237440000    7
 237450000    2
 237460000    2
 237470000    9
 237480000    5
 237490000    8
 237500000   22
 237510000   11
 237520000   21
 237530000   16
 237540000   23
 237550000   19
 237560000   23
 237570000   23
 237580000   27
 237590000   25
 237600000   26
 237610000   26
 237620000   27
 237630000   22
 237640000   20
 237650000   24
 237660000   26
 237670000   23
 237680000   22
 237690000   27
 237700000   23
 237710000   26
 237720000   16
 237730000   20
 237740000   26
 237750000   24
 237760000   26
 237770000   26
 237780000   22
 237790000   26
 237800000   25
 237810000   22
 237820000   22
 237830000   28
 237840000   27
 237850000   22
 237860000   21
 237870000   20
 237880000   22
 237890000   24
 237900000   18
 237910000   20
 237920000   22
 237930000   26
 237940000   19
 237950000   20
 237960000   19
 237970000   10
 237980000   14
 237990000   16
 238000000   16
 238010000   13
 238020000   15
 238030000    4
 238040000    4
 238050000    4
 238060000    4
 238070000    2
 238080000    4
 238090000    3
 238100000    5
 238110000    7
 238120000   19
 238130000    7
 238140000    5
 238150000    4
 238160000    4
 238170000    9
 238180000    4
 238190000    4
 238200000    3
 238210000    4
 238220000    7
 238230000    6
 238240000    8
 238250000    5
 238260000    4
 238270000   10
 238280000    4
 238290000    4
 238300000    6
 238310000    4
 238320000    4
 238330000    3
 238340000    5
 238350000    4
 238360000    2
 238370000    4
 238380000    3
 238390000    4
 238400000    4
 238410000    4
 238420000   12
 238430000   18
 238440000   19
 238450000    4
 238460000   20
 238470000    7
 238480000    2
 238490000   19
 238500000   13
 238510000   23
 238520000   20
 238530000   19
 238540000   21
 238550000   23
 238560000   24
 238570000   26
 238580000   21
 238590000   24
 238600000   26
 238610000   27
 238620000   26
 238630000   26
 238640000   22
 238650000   21
 238660000   21
 238670000   26
 238680000   24
 238690000   26
 238700000   24
 238710000   22
 238720000   23
 238730000   26
 238740000   25
 238750000   23
 238760000   26
 238770000   24
 238780000   22
 238790000   21
 238800000   26
 238810000   19
 238820000   14
 238830000   21
 238840000   25
 238850000   22
 238860000   22
 238870000   21
 238880000   26
 238890000   19
 238900000   24
 238910000   27
 238920000   26
 238930000   23
 238940000   26
 238950000   26
 238960000   27
 238970000   27
 238980000   27
 238990000   27
 239000000   25
 239010000   20
 239020000   25
 239030000   26
 239040000   25
 239050000   21
 239060000   26
 239070000   27
 239080000   26
 239090000   26
 239100000   24
 239110000   22
 239120000   23
 239130000   25
 239140000   26
 239150000   19
 239160000   26
 239170000   22
 239180000   27
 239190000   23
 239200000   21
 239210000   22
 239220000   20
 239230000   23
 239240000   26
 239250000   23
 239260000   23
 239270000   24
 239280000   24
 239290000   23
 239300000   21
 239310000   21
 239320000   20
 239330000   24
 239340000   21
 239350000   21
 239360000   22
 239370000   18
 239380000   21
 239390000   19
 239400000    7
 239410000   14
 239420000   15
 239430000   11
 239440000   14
 239450000   18
 239460000    8
 239470000    5
 239480000    5
 239490000    5
 239500000    4
 239510000    5
 239520000    5
 239530000    6
 239540000    4
 239550000    7
 239560000    7
 239570000   14
 239580000    9
 239590000    5
 239600000    4
 239610000    5
 239620000    4
 239630000    4
 239640000    5
 239650000    5
 239660000    5
 239670000    6
 239680000    5
 239690000    5
 239700000    5
 239710000    4
 239720000    5
 239730000    5
 239740000    5
 239750000    5
 239760000    5
 239770000    5
 239780000    5
 239790000    6
 239800000    4
 239810000    5
 239820000    8
 239830000    7
 239840000    7
 239850000    5
 239860000    8
 239870000    5
 239880000    6
 239890000    6
 239900000    5
 239910000    5
 239920000    3
 239930000    7
 239940000    3
 239950000    4
 239960000    7
 239970000    6
 239980000    5
 239990000    5
 240000000    5
 240000000    5
 240010000    4
 240020000    4
 240030000    7
 240040000    9
 240050000    6
 240060000    9
 240070000    7
 240080000    2
 240090000    5
 240100000    7
 240110000    4
 240120000    5
 240130000    4
 240140000    5
 240150000    3
 240160000    5
 240170000    2
 240180000    5
 240190000    5
 240200000    8
 240210000    4
 240220000    5
 240230000    5
 240240000    6
 240250000    5
 240260000    5
 240270000    5
 240280000    4
 240290000    5
 240300000    5
 240310000   17
 240320000   18
 240330000   14
 240340000   19
 240350000   20
 240360000    5
 240370000    4
 240380000    3
 240390000    4
 240400000    5
 240410000    3
 240420000    4
 240430000    3
 240440000    4
 240450000    4
 240460000    4
 240470000    4
 240480000    4
 240490000    4
 240500000    6
 240510000    4
 240520000    3
 240530000    5
 240540000    5
 240550000    3
 240560000    4
 240570000    3
 240580000    2
 240590000    4
 240600000    3
 240610000    3
 240620000    4
 240630000    4
 240640000    3
 240650000    4
 240660000    7
 240670000    5
 240680000   10
 240690000    4
 240700000    6
 240710000    4
 240720000    5
 240730000    5
 240740000    4
 240750000    3
 240760000    4
 240770000    4
 240780000    5
 240790000    4
 240800000    4
 240810000    3
 240820000    4
 240830000    2
 240840000    4
 240850000    5
 240860000    4
 240870000    5
 240880000    5
 240890000    6
 240900000    7
 240910000    7
 240920000    5
 240930000    4
 240940000    8
 240950000    3
 240960000    4
 240970000    4
 240980000    4
 240990000    3
 241000000    4
 241010000    4
 241020000    3
 241030000    7
 241040000    5
 241050000    4
 241060000    3
 241070000    5
 241080000    5
 241090000    4
 241100000    6
 241110000    3
 241120000    4
 241130000    4
 241140000    9
 241150000    4
 241160000    2
 241170000    3
 241180000    3
 241190000    3
 241200000    4
 241210000    3
 241220000    7
 241230000    4
 241240000    5
 241250000    4
 241260000    3
 241270000    4
 241280000    2
 241290000    4
 241300000    4
 241310000    7
 241320000    5
 241330000    5
 241340000    5
 241350000    3
 241360000    3
 241370000    4
 241380000    3
 241390000    7
 241400000    8
 241410000    5
 241420000    6
 241430000    5
 241440000    5
 241450000    5
 241460000    5
 241470000    3
 241480000    3
 241490000    3
 241500000    4
 241510000    4
 241520000    3
 241530000    3
 241540000    4
 241550000    4
 241560000    3
 241570000    2
 241580000    3
 241590000    3
 241600000    4
 241610000    3
 241620000    4
 241630000    7
 241640000    5
 241650000    5
 241660000    4
 241670000    4
 241680000    5
 241690000    5
 241700000    5
 241710000    7
 241720000    4
 241730000    8
 241740000   14
 241750000   12
 241760000   13
 241770000   19
 241780000   15
 241790000   24
 241800000   22
 241810000   21
 241820000   22
 241830000   20
 241840000   23
 241850000    7
 241860000    4
 241870000    7
 241880000    3
 241890000    5
 241900000    7
 241910000   17
 241920000    2
 241930000    3
 241940000    4
 241950000    4
 241960000    6
 241970000    5
 241980000    3
 241990000    4
 242000000    3
 242010000    4
 242020000    6
 242030000    7
 242040000    2
 242050000    4
 242060000   11
 242070000    9
 242080000    4
 242090000    5
 242100000    9
 242110000    4
 242120000    7
 242130000    4
 242140000    5
 242150000   12
 242160000    5
 242170000    5
 242180000    7
 242190000    5
 242200000    7
 242210000    5
 242220000    7
 242230000    4
 242240000    3
 242250000    3
 242260000    4
 242270000    4
 242280000    5
 242290000    5
 242300000    3
 242310000    4
 242320000    4
 242330000    4
 242340000    4
 242350000    4
 242360000    3
 242370000    5
 242380000    5
 242390000    5
 242400000    3
 242410000    3
 242420000    3
 242430000    3
 242440000    3
 242450000    5
 242460000    5
 242470000    4
 242480000    4
 242490000    5
 242500000    5
 242510000    4
 242520000    7
 242530000    6
 242540000    3
 242550000    4
 242560000    3
 242570000    5
 242580000    6
 242590000    5
 242600000    5
 242610000    4
 242620000    5
 242630000    5
 242640000    3
 242650000    3
 242660000    3
 242670000    5
 242680000    3
 242690000    4
 242700000    5
 242710000    4
 242720000    4
 242730000    2
 242740000    3
 242750000    5
 242760000    3
 242770000   11
 242780000    3
 242790000    3
 242800000    3
 242810000    3
 242820000    2
 242830000    3
 242840000    4
 242850000    4
 242860000    3
 242870000    4
 242880000    4
 242890000    3
 242900000    3
 242910000    3
 242920000    3
 242930000    4
 242940000    3
 242950000    4
 242960000    3
 242970000    3
 242980000    5
 242990000    3
 243000000    4
 243010000    4
 243020000    7
 243030000    4
 243040000    4
 243050000    4
 243060000    6
 243070000   10
 243080000   13
 243090000    2
 243100000    4
 243110000    3
 243120000    2
 243130000    4
 243140000    3
 243150000    4
 243160000    4
 243170000    3
 243180000    4
 243190000    4
 243200000    4
 243210000    2
 243220000    4
 243230000    4
 243240000    4
 243250000    5
 243260000    7
 243270000    5
 243280000    7
 243290000    3
 243300000    5
 243310000    5
 243320000    4
 243330000    5
 243340000    5
 243350000    7
 243360000    5
 243370000   16
 243380000   10
 243390000   13
 243400000   12
 243410000   11
 243420000    3
 243430000    3
 243440000    2
 243450000    3
 243460000    3
 243470000    4
 243480000    5
 243490000    6
 243500000    5
 243510000    6
 243520000    4
 243530000    5
 243540000    5
 243550000    5
 243560000    4
 243570000    3
 243580000   10
 243590000    5
 243600000    6
 243610000    5
 243620000    4
 243630000    7
 243640000    5
 243650000    7
 243660000   11
 243670000    5
 243680000    9
 243690000    4
 243700000    5
 243710000    6
 243720000    7
 243730000   10
 243740000    3
 243750000    4
 243760000    7
 243770000    5
 243780000    5
 243790000    5
 243800000    4
 243810000    5
 243820000    4
 243830000    4
 243840000    5
 243850000    8
 243860000    7
 243870000    5
 243880000    4
 243890000    7
 243900000    5
 243910000   15
 243920000    7
 243930000   15
 243940000   11
 243950000    7
 243960000   23
 243970000   20
 243980000   26
 243990000   23
 244000000   21
 244010000   24
 244020000   20
 244030000   25
 244040000   26
 244050000   26
 244060000   25
 244070000   22
 244080000   22
 244090000   19
 244100000   22
 244110000   26
 244120000   22
 244130000   26
 244140000   27
 244150000   23
 244160000   22
 244170000   26
 244180000   26
 244190000   25
 244200000   24
 244210000   27
 244220000   28
 244230000   23
 244240000   22
 244250000   22
 244260000   21
 244270000   21
 244280000   20
 244290000   26
 244300000   23
 244310000   24
 244320000   24
 244330000   23
 244340000   24
 244350000   26
 244360000   26
 244370000   23
 244380000   27
 244390000   26
 244400000   29
 244410000   25
 244420000   27
 244430000   26
 244440000   28
 244450000   25
 244460000   27
 244470000   27
 244480000   26
 244490000   23
 244500000   25
 244510000   24
 244520000   26
 244530000   26
 244540000   26
 244550000   22
 244560000   25
 244570000   22
 244580000   27
 244590000   27
 244600000   26
 244610000   24
 244620000   23
 244630000   26
 244640000   26
 244650000   27
 244660000   26
 244670000   27
 244680000   23
 244690000   26
 244700000   25
 244710000   27
 244720000   30
 244730000   23
 244740000   26
 244750000   22
 244760000   23
 244770000   26
 244780000   25
 244790000   24
 244800000   25
 244810000   21
 244820000   24
 244830000   26
 244840000   23
 244850000   26
 244860000   27
 244870000   25
 244880000   27
 244890000   34
 244900000   26
 244910000   26
 244920000   26
 244930000   28
 244940000   32
 244950000   26
 244960000   27
 244970000   25
 244980000   27
 244990000   26
 245000000   21
 245010000   23
 245020000   23
 245030000   22
 245040000   22
 245050000   19
 245060000   19
 245070000   18
 245080000   15
 245090000   12
 245100000   19
 245110000   19
 245120000   17
 245130000   19
 245140000   20
 245150000   19
 245160000   19
 245170000   21
 245180000   20
 245190000   19
 245200000   22
 245210000   24
 245220000   19
 245230000   21
 245240000   18
 245250000   19
 245260000   20
 245270000   22
 245280000   24
 245290000   17
 245300000   21
 245310000    5
 245320000   15
 245330000   20
 245340000   21
 245350000   19
 245360000    8
 245370000   18
 245380000   19
 245390000   10
 245400000   16
 245410000   18
 245420000   18
 245430000   20
 245440000    5
 245450000    4
 245460000    9
 245470000   16
 245480000   18
 245490000    8
 245500000   17
 245510000   12
 245520000   22
 245530000   20
 245540000   21
 245550000   14
 245560000   15
 245570000   11
 245580000   10
 245590000   14
 245600000    9
 245610000   21
 245620000   17
 245630000   16
 245640000   21
 245650000   21
 245660000   13
 245670000   16
 245680000   13
 245690000    5
 245700000    5
 245710000    7
 245720000    4
 245730000    6
 245740000    5
 245750000    5
 245760000    5
 245770000    4
 245780000   16
 245790000   16
 245800000   15
 245810000    9
 245820000    7
 245830000    4
 245840000    3
 245850000    7
 245860000    5
 245870000    4
 245880000    4
 245890000    7
 245900000   12
 245910000    5
 245920000    5
 245930000    5
 245940000    4
 245950000    4
 245960000    5
 245970000    2
 245980000    5
 245990000    3
 246000000    4
 246010000    3
 246020000    5
 246030000    5
 246040000    3
 246050000    5
 246060000    5
 246070000    5
 246080000    3
 246090000    4
 246100000    4
 246110000    4
 246120000    2
 246130000    4
 246140000    4
 246150000    5
 246160000    4
 246170000    3
 246180000    3
 246190000    4
 246200000    4
 246210000    2
 246220000    5
 246230000    6
 246240000   16
 246250000    9
 246260000    4
 246270000   16
 246280000    3
 246290000   12
 246300000    3
 246310000    3
 246320000    6
 246330000    5
 246340000    4
 246350000    5
 246360000    7
 246370000    2
 246380000    4
 246390000    3
 246400000    4
 246410000    7
 246420000    5
 246430000    3
 246440000    5
 246450000    5
 246460000    5
 246470000    4
 246480000    2
 246490000    3
 246500000    3
 246510000    5
 246520000    4
 246530000    3
 246540000    5
 246550000    3
 246560000    4
 246570000    3
 246580000    4
 246590000    3
 246600000    4
 246610000    5
 246620000    4
 246630000    8
 246640000   10
 246650000   10
 246660000    4
 246670000    4
 246680000    4
 246690000    3
 246700000    4
 246710000    5
 246720000    3
 246730000    5
 246740000    5
 246750000    4
 246760000    3
 246770000    4
 246780000    5
 246790000    4
 246800000    5
 246810000    5
 246820000    5
 246830000   18
 246840000    6
 246850000    8
 246860000    6
 246870000    4
 246880000    8
 246890000    5
 246900000    7
 246910000    6
 246920000    3
 246930000    7
 246940000   17
 246950000   17
 246960000    3
 246970000    5
 246980000    5
 246990000    4
 247000000    5
 247010000    5
 247020000    5
 247030000    2
 247040000    3
 247050000    3
 247060000    3
 247070000    2
 247080000    4
 247090000    3
 247100000    3
 247110000    3
 247120000    3
 247130000    7
 247140000    5
 247150000    7
 247160000    5
 247170000   19
 247180000   21
 247190000   21
 247200000   16
 247210000   23
 247220000   19
 247230000   26
 247240000   26
 247250000   17
 247260000   25
 247270000   26
 247280000   26
 247290000   26
 247300000   24
 247310000   21
 247320000   22
 247330000   19
 247340000   19
 247350000   19
 247360000   17
 247370000   22
 247380000   19
 247390000   15
 247400000   18
 247410000   19
 247420000   24
 247430000   18
 247440000   20
 247450000   25
 247460000   22
 247470000   20
 247480000   21
 247490000   20
 247500000   18
 247510000   18
 247520000    5
 247530000    3
 247540000    3
 247550000    3
 247560000    5
 247570000    8
 247580000    6
 247590000    5
 247600000    2
 247610000    3
 247620000    5
 247630000    5
 247640000    5
 247650000    3
 247660000    4
 247670000    4
 247680000    4
 247690000    3
 247700000    4
 247710000    4
 247720000    3
 247730000    4
 247740000    4
 247750000    2
 247760000    7
 247770000    5
 247780000    7
 247790000    6
 247800000    5
 247810000    9
 247820000   11
 247830000    5
 247840000    8
 247850000    5
 247860000    6
 247870000    9
 247880000    5
 247890000   21
 247900000   23
 247910000   22
 247920000   24
 247930000   23
 247940000   26
 247950000   19
 247960000    7
 247970000    4
 247980000    3
 247990000    4
 248000000    3
 248010000    5
 248020000    4
 248030000    7
 248040000    3
 248050000    3
 248060000    4
 248070000    3
 248080000    4
 248090000    4
 248100000    5
 248110000    3
 248120000    5
 248130000    3
 248140000    3
 248150000    4
 248160000    4
 248170000    3
 248180000    3
 248190000    3
 248200000    3
 248210000    3
 248220000    4
 248230000    5
 248240000    3
 248250000    5
 248260000    4
 248270000    4
 248280000    5
 248290000    3
 248300000    4
 248310000    3
 248320000    3
 248330000    4
 248340000    4
 248350000    4
 248360000    3
 248370000    3
 248380000    4
 248390000    3
 248400000    3
 248410000    2
 248420000    4
 248430000    4
 248440000    5
 248450000    3
 248460000    4
 248470000    4
 248480000    3
 248490000    7
 248500000    6
 248510000    8
 248520000    5
 248530000    5
 248540000    4
 248550000    7
 248560000    3
 248570000    4
 248580000    4
 248590000    7
 248600000    5
 248610000    4
 248620000    2
 248630000    5
 248640000    6
 248650000    5
 248660000    4
 248670000    2
 248680000    6
 248690000    5
 248700000    5
 248710000    5
 248720000    4
 248730000    6
 248740000    3
 248750000    7
 248760000    4
 248770000    5
 248780000    7
 248790000    5
 248800000    6
 248810000    5
 248820000   12
 248830000    9
 248840000    5
 248850000    5
 248860000    8
 248870000    4
 248880000    3
 248890000    4
 248900000    5
 248910000   20
 248920000   18
 248930000    5
 248940000    6
 248950000    3
 248960000    5
 248970000    3
 248980000    3
 248990000    4
 249000000    3
 249010000    2
 249020000    3
 249030000    3
 249040000    3
 249050000    4
 249060000    3
 249070000    3
 249080000    3
 249090000    3
 249100000    3
 249110000    4
 249120000    3
 249130000    3
 249140000    5
 249150000    3
 249160000    4
 249170000    5
 249180000    5
 249190000    4
 249200000    4
 249210000    5
 249220000    9
 249230000    4
 249240000    4
 249250000    5
 249260000    5
 249270000    5
 249280000    5
 249290000    6
 249300000    6
 249310000    8
 249320000   12
 249330000   19
 249340000   21
 249350000   21
 249360000   22
 249370000   19
 249380000   21
 249390000   20
 249400000   21
 249410000   21
 249420000   21
 249430000   19
 249440000   18
 249450000    4
 249460000    9
 249470000    2
 249480000    4
 249490000    3
 249500000    4
 249510000    3
 249520000    3
 249530000    4
 249540000    4
 249550000    2
 249560000    3
 249570000    2
 249580000    3
 249590000    4
 249600000    2
 249610000    3
 249620000    3
 249630000    3
 249640000    3
 249650000    2
 249660000    3
 249670000    3
 249680000    3
 249690000    3
 249700000    2
 249710000    3
 249720000    3
 249730000    3
 249740000    3
 249750000    3
 249760000    3
 249770000    3
[truncated: 1,244,273 more chars]
