# Supplementary material for: Directional translocation resistance of Zika xrRNA
Source: Nat Commun. 2020 Jul 27;11:3749. doi: 10.1038/s41467-020-17508-7 (PMC7385498; doi:10.1038/s41467-020-17508-7)
Supplement: Supplementary file 4 — Source Data [file 41467_2020_17508_MOESM4_ESM.zip › Source_Data_Figures/Fig2B/5'translocation-rate_r0-T300K/r_18_translocated_portion.dat]

# Trajectory file ../../zika_rna/03_translocation_by_force_ramping/TP_END1/rate1x/t95/r_18/dump_t95_Rramped.lammpstrj
# time  length_translocated_portion
         0    2
     10000    3
     20000    3
     30000    2
     40000    3
     50000    2
     60000    3
     70000    2
     80000    4
     90000    3
    100000    3
    110000    2
    120000    3
    130000    5
    140000    1
    150000    2
    160000    4
    170000    3
    180000    2
    190000    3
    200000    2
    210000    2
    220000    2
    230000    3
    240000    4
    250000    3
    260000    2
    270000    3
    280000    3
    290000    3
    300000    4
    310000    6
    320000    4
    330000    4
    340000    2
    350000    6
    360000    3
    370000    3
    380000    2
    390000    2
    400000    3
    410000    3
    420000    4
    430000    3
    440000    3
    450000    3
    460000    3
    470000    3
    480000    4
    490000    3
    500000    2
    510000    4
    520000    3
    530000    3
    540000    4
    550000    3
    560000    3
    570000    3
    580000    3
    590000    3
    600000    3
    610000    2
    620000    3
    630000    3
    640000    2
    650000    3
    660000    2
    670000    3
    680000    3
    690000    4
    700000    3
    710000    5
    720000    3
    730000    3
    740000    3
    750000    2
    760000    2
    770000    4
    780000    2
    790000    2
    800000    3
    810000    2
    820000    3
    830000    3
    840000    2
    850000    2
    860000    3
    870000    3
    880000    2
    890000    3
    900000    3
    910000    5
    920000    3
    930000    3
    940000    4
    950000    3
    960000    3
    970000    3
    980000    4
    990000    2
   1000000    5
   1010000    3
   1020000    4
   1030000    4
   1040000    6
   1050000   15
   1060000    3
   1070000    3
   1080000    3
   1090000    3
   1100000    3
   1110000    4
   1120000    3
   1130000    3
   1140000    2
   1150000    3
   1160000    3
   1170000    3
   1180000    2
   1190000    2
   1200000    3
   1210000    3
   1220000    4
   1230000    3
   1240000    2
   1250000    4
   1260000    2
   1270000    3
   1280000    2
   1290000    3
   1300000    3
   1310000    5
   1320000    2
   1330000    3
   1340000    3
   1350000    3
   1360000    4
   1370000    2
   1380000    4
   1390000    2
   1400000    3
   1410000    2
   1420000    2
   1430000    3
   1440000    3
   1450000    3
   1460000    3
   1470000    3
   1480000    2
   1490000    2
   1500000    3
   1510000    3
   1520000    3
   1530000    3
   1540000    2
   1550000    2
   1560000    2
   1570000    3
   1580000    2
   1590000    3
   1600000    3
   1610000    2
   1620000    3
   1630000    3
   1640000    3
   1650000    3
   1660000    2
   1670000    3
   1680000    4
   1690000    3
   1700000    3
   1710000    3
   1720000    2
   1730000    4
   1740000    2
   1750000    2
   1760000    3
   1770000    2
   1780000    3
   1790000    3
   1800000    2
   1810000    3
   1820000    3
   1830000    3
   1840000    3
   1850000    3
   1860000    3
   1870000    3
   1880000    2
   1890000    2
   1900000    3
   1910000    4
   1920000    3
   1930000    2
   1940000    3
   1950000    3
   1960000    3
   1970000    3
   1980000    3
   1990000    4
   2000000    3
   2010000    3
   2020000    3
   2030000    2
   2040000    3
   2050000    2
   2060000    4
   2070000    4
   2080000    3
   2090000    4
   2100000    2
   2110000    3
   2120000    4
   2130000    4
   2140000    3
   2150000    2
   2160000    4
   2170000    3
   2180000    4
   2190000    3
   2200000    3
   2210000    3
   2220000    2
   2230000    4
   2240000    3
   2250000    3
   2260000    3
   2270000    3
   2280000    2
   2290000    3
   2300000    3
   2310000    3
   2320000    2
   2330000    3
   2340000    3
   2350000    5
   2360000    4
   2370000    3
   2380000    4
   2390000    4
   2400000    3
   2410000    3
   2420000    7
   2430000    3
   2440000    3
   2450000    4
   2460000    3
   2470000    3
   2480000    3
   2490000    3
   2500000    3
   2510000    3
   2520000    5
   2530000    5
   2540000    3
   2550000    3
   2560000    2
   2570000    3
   2580000    4
   2590000    2
   2600000    3
   2610000    3
   2620000    4
   2630000    3
   2640000    3
   2650000    3
   2660000    3
   2670000    3
   2680000    2
   2690000    3
   2700000    2
   2710000    3
   2720000    4
   2730000    2
   2740000    3
   2750000    8
   2760000   14
   2770000    6
   2780000    2
   2790000    3
   2800000    3
   2810000    2
   2820000    2
   2830000    3
   2840000    2
   2850000    4
   2860000    2
   2870000    2
   2880000    2
   2890000    2
   2900000    2
   2910000    2
   2920000    2
   2930000    3
   2940000    2
   2950000    3
   2960000    3
   2970000    3
   2980000    3
   2990000    2
   3000000    3
   3010000    3
   3020000    3
   3030000    2
   3040000    3
   3050000    3
   3060000    3
   3070000    3
   3080000    3
   3090000    3
   3100000    3
   3110000    2
   3120000    3
   3130000    3
   3140000    2
   3150000    2
   3160000    2
   3170000    3
   3180000    2
   3190000    3
   3200000    3
   3210000    4
   3220000    3
   3230000    2
   3240000    5
   3250000    1
   3260000    3
   3270000    2
   3280000    2
   3290000    2
   3300000    4
   3310000    3
   3320000    4
   3330000    2
   3340000    3
   3350000    3
   3360000    3
   3370000    2
   3380000    2
   3390000    3
   3400000    4
   3410000    4
   3420000    3
   3430000    4
   3440000   13
   3450000   10
   3460000   15
   3470000   10
   3480000   16
   3490000   12
   3500000   18
   3510000   12
   3520000   14
   3530000    8
   3540000    4
   3550000    7
   3560000    4
   3570000    5
   3580000    5
   3590000    5
   3600000    3
   3610000    3
   3620000    2
   3630000    2
   3640000    3
   3650000    5
   3660000    5
   3670000    3
   3680000    3
   3690000    4
   3700000    3
   3710000    2
   3720000    3
   3730000    4
   3740000    3
   3750000    4
   3760000    4
   3770000    3
   3780000    3
   3790000    2
   3800000    4
   3810000    2
   3820000    3
   3830000    2
   3840000    3
   3850000    2
   3860000    4
   3870000    3
   3880000    2
   3890000    3
   3900000    3
   3910000    9
   3920000   14
   3930000    7
   3940000    4
   3950000    3
   3960000    2
   3970000    4
   3980000    2
   3990000    4
   4000000    3
   4010000    4
   4020000    3
   4030000    4
   4040000    4
   4050000    4
   4060000    3
   4070000    2
   4080000    3
   4090000    3
   4100000    3
   4110000    2
   4120000    3
   4130000    4
   4140000    5
   4150000    4
   4160000    3
   4170000    3
   4180000    3
   4190000    4
   4200000    5
   4210000    3
   4220000    2
   4230000    2
   4240000    3
   4250000    2
   4260000    3
   4270000    3
   4280000    4
   4290000    3
   4300000    3
   4310000    3
   4320000    3
   4330000    2
   4340000    3
   4350000    3
   4360000    2
   4370000    3
   4380000    2
   4390000    2
   4400000    2
   4410000    2
   4420000    2
   4430000    3
   4440000    3
   4450000    2
   4460000    3
   4470000    3
   4480000    2
   4490000    4
   4500000    4
   4510000    3
   4520000    2
   4530000    4
   4540000    3
   4550000    3
   4560000    3
   4570000    4
   4580000    3
   4590000    3
   4600000    3
   4610000    3
   4620000    4
   4630000    3
   4640000    4
   4650000    4
   4660000    2
   4670000    4
   4680000   21
   4690000   11
   4700000   15
   4710000   15
   4720000   15
   4730000   14
   4740000   16
   4750000   10
   4760000   13
   4770000   10
   4780000   14
   4790000   13
   4800000   10
   4810000   11
   4820000   11
   4830000    8
   4840000    5
   4850000    3
   4860000    3
   4870000    3
   4880000    3
   4890000    2
   4900000    2
   4910000    3
   4920000    3
   4930000    3
   4940000    2
   4950000    5
   4960000    3
   4970000    3
   4980000    4
   4990000    3
   5000000    3
   5010000    4
   5020000    3
   5030000    3
   5040000    3
   5050000    2
   5060000    2
   5070000    3
   5080000    3
   5090000    5
   5100000    3
   5110000    2
   5120000    3
   5130000    2
   5140000    2
   5150000    3
   5160000    3
   5170000    3
   5180000    2
   5190000    3
   5200000    3
   5210000    2
   5220000    3
   5230000    4
   5240000    4
   5250000    3
   5260000    6
   5270000    4
   5280000    3
   5290000    4
   5300000    3
   5310000    5
   5320000    6
   5330000    4
   5340000    2
   5350000    3
   5360000    4
   5370000    2
   5380000    3
   5390000    2
   5400000    2
   5410000    3
   5420000    3
   5430000    4
   5440000    4
   5450000    3
   5460000    2
   5470000    2
   5480000    3
   5490000    3
   5500000    3
   5510000    3
   5520000    2
   5530000    3
   5540000    3
   5550000    3
   5560000    3
   5570000    3
   5580000    2
   5590000    4
   5600000    3
   5610000    3
   5620000    3
   5630000    4
   5640000    3
   5650000    3
   5660000    3
   5670000    3
   5680000    4
   5690000    4
   5700000    5
   5710000    4
   5720000    4
   5730000    3
   5740000    3
   5750000    5
   5760000    2
   5770000    4
   5780000    4
   5790000    3
   5800000    2
   5810000    4
   5820000    3
   5830000    5
   5840000    3
   5850000    2
   5860000    3
   5870000    3
   5880000    3
   5890000    3
   5900000    3
   5910000    3
   5920000    3
   5930000    3
   5940000    3
   5950000    4
   5960000    3
   5970000    4
   5980000    4
   5990000    2
   6000000    3
   6010000    3
   6020000    2
   6030000    4
   6040000    4
   6050000    3
   6060000    3
   6070000    2
   6080000    2
   6090000    3
   6100000    3
   6110000    2
   6120000    2
   6130000    2
   6140000    3
   6150000    3
   6160000    3
   6170000    3
   6180000    3
   6190000    3
   6200000    2
   6210000    3
   6220000    3
   6230000    3
   6240000    4
   6250000    3
   6260000    2
   6270000    2
   6280000    3
   6290000    2
   6300000    3
   6310000    2
   6320000    2
   6330000    3
   6340000    4
   6350000    2
   6360000    3
   6370000    3
   6380000    2
   6390000    2
   6400000    2
   6410000    3
   6420000    2
   6430000    2
   6440000    3
   6450000    4
   6460000    6
   6470000    4
   6480000    3
   6490000    3
   6500000    3
   6510000    2
   6520000    3
   6530000    3
   6540000    2
   6550000    3
   6560000    3
   6570000    2
   6580000    3
   6590000    4
   6600000    2
   6610000    3
   6620000    3
   6630000    3
   6640000    3
   6650000    3
   6660000    2
   6670000    3
   6680000    3
   6690000    6
   6700000    3
   6710000    3
   6720000    4
   6730000    3
   6740000    3
   6750000    3
   6760000    3
   6770000    3
   6780000    4
   6790000    2
   6800000    3
   6810000    3
   6820000    3
   6830000    2
   6840000    2
   6850000    2
   6860000    3
   6870000    3
   6880000    2
   6890000    2
   6900000    2
   6910000    4
   6920000    3
   6930000    3
   6940000    3
   6950000    2
   6960000    3
   6970000    4
   6980000    5
   6990000    5
   7000000    2
   7010000    3
   7020000    4
   7030000    3
   7040000    5
   7050000    3
   7060000    3
   7070000    4
   7080000    4
   7090000    4
   7100000    3
   7110000    2
   7120000    2
   7130000    2
   7140000    3
   7150000    3
   7160000    3
   7170000    3
   7180000    3
   7190000    3
   7200000    3
   7210000    3
   7220000    3
   7230000    4
   7240000    2
   7250000    2
   7260000    2
   7270000    3
   7280000    3
   7290000    2
   7300000    2
   7310000    2
   7320000    2
   7330000    4
   7340000   14
   7350000   13
   7360000    3
   7370000    3
   7380000    3
   7390000    3
   7400000    3
   7410000    3
   7420000    3
   7430000    3
   7440000    2
   7450000    4
   7460000    4
   7470000    3
   7480000    3
   7490000    2
   7500000    3
   7510000    3
   7520000    3
   7530000    3
   7540000    3
   7550000    3
   7560000    4
   7570000    3
   7580000    3
   7590000    2
   7600000    2
   7610000    3
   7620000    3
   7630000    3
   7640000    3
   7650000    3
   7660000    4
   7670000    4
   7680000    2
   7690000    2
   7700000    5
   7710000    3
   7720000    4
   7730000    3
   7740000    3
   7750000    3
   7760000    4
   7770000    2
   7780000    3
   7790000    3
   7800000    4
   7810000    4
   7820000    3
   7830000    4
   7840000    6
   7850000    3
   7860000    3
   7870000    4
   7880000    3
   7890000    3
   7900000    4
   7910000    3
   7920000    3
   7930000    3
   7940000    3
   7950000    4
   7960000    3
   7970000    3
   7980000    3
   7990000    3
   8000000    4
   8010000    3
   8020000    3
   8030000    4
   8040000    3
   8050000    3
   8060000    3
   8070000    4
   8080000    3
   8090000    2
   8100000    3
   8110000    3
   8120000    3
   8130000    3
   8140000    3
   8150000    3
   8160000    3
   8170000    2
   8180000    3
   8190000    2
   8200000    3
   8210000    3
   8220000    4
   8230000    3
   8240000    3
   8250000    3
   8260000    3
   8270000    3
   8280000    2
   8290000    3
   8300000    3
   8310000    4
   8320000    3
   8330000    4
   8340000    3
   8350000    3
   8360000    4
   8370000    4
   8380000    4
   8390000    3
   8400000    3
   8410000    3
   8420000    5
   8430000    2
   8440000    8
   8450000    3
   8460000    2
   8470000    2
   8480000    3
   8490000    2
   8500000    2
   8510000    4
   8520000    3
   8530000    2
   8540000    2
   8550000    3
   8560000    2
   8570000    4
   8580000    3
   8590000    3
   8600000    3
   8610000    3
   8620000    4
   8630000    3
   8640000    3
   8650000    3
   8660000    3
   8670000    3
   8680000    4
   8690000    2
   8700000    4
   8710000    2
   8720000    7
   8730000    3
   8740000    3
   8750000    3
   8760000    4
   8770000    3
   8780000    3
   8790000    3
   8800000    2
   8810000    2
   8820000    3
   8830000    2
   8840000    3
   8850000    2
   8860000    3
   8870000    2
   8880000    3
   8890000    3
   8900000    3
   8910000    3
   8920000    5
   8930000    5
   8940000    2
   8950000    3
   8960000    2
   8970000    3
   8980000    2
   8990000    4
   9000000    1
   9010000    3
   9020000    3
   9030000    2
   9040000    3
   9050000    3
   9060000    3
   9070000    4
   9080000    2
   9090000    4
   9100000    3
   9110000    3
   9120000    3
   9130000    4
   9140000    4
   9150000    4
   9160000    5
   9170000    5
   9180000    5
   9190000    3
   9200000    3
   9210000    2
   9220000    2
   9230000    6
   9240000    3
   9250000    3
   9260000    2
   9270000    3
   9280000    3
   9290000    3
   9300000    2
   9310000    2
   9320000   10
   9330000    4
   9340000   12
   9350000   14
   9360000    4
   9370000    3
   9380000    4
   9390000    3
   9400000    3
   9410000    3
   9420000    2
   9430000   10
   9440000    8
   9450000    4
   9460000    4
   9470000    6
   9480000    3
   9490000    3
   9500000    2
   9510000    3
   9520000    3
   9530000    2
   9540000    3
   9550000    2
   9560000    3
   9570000    2
   9580000    2
   9590000    3
   9600000    3
   9610000    3
   9620000    3
   9630000    3
   9640000    3
   9650000    5
   9660000    4
   9670000    2
   9680000    3
   9690000    3
   9700000    3
   9710000    2
   9720000    2
   9730000    4
   9740000    3
   9750000    3
   9760000    3
   9770000    3
   9780000    3
   9790000    3
   9800000    6
   9810000    5
   9820000    2
   9830000    2
   9840000    3
   9850000    2
   9860000    2
   9870000    2
   9880000    3
   9890000    3
   9900000    2
   9910000    3
   9920000    3
   9930000    3
   9940000    2
   9950000    3
   9960000    2
   9970000    3
   9980000    3
   9990000    3
  10000000    2
  10010000    3
  10020000    4
  10030000    3
  10040000    3
  10050000    4
  10060000    2
  10070000    4
  10080000    5
  10090000    3
  10100000    2
  10110000    3
  10120000    6
  10130000   10
  10140000    9
  10150000    3
  10160000    3
  10170000    3
  10180000    2
  10190000    3
  10200000    4
  10210000    3
  10220000    2
  10230000    4
  10240000    3
  10250000    2
  10260000    2
  10270000    3
  10280000    3
  10290000    2
  10300000    3
  10310000    1
  10320000    2
  10330000    3
  10340000    3
  10350000    3
  10360000    3
  10370000    3
  10380000    2
  10390000    2
  10400000    2
  10410000    3
  10420000    2
  10430000    3
  10440000    3
  10450000    2
  10460000    3
  10470000    3
  10480000    3
  10490000    4
  10500000    3
  10510000    3
  10520000    4
  10530000    3
  10540000    4
  10550000    3
  10560000    3
  10570000    3
  10580000    3
  10590000    3
  10600000    3
  10610000    3
  10620000    3
  10630000    5
  10640000    4
  10650000    3
  10660000    4
  10670000    3
  10680000    5
  10690000    5
  10700000    5
  10710000    4
  10720000    3
  10730000    3
  10740000    5
  10750000    4
  10760000    5
  10770000    2
  10780000    2
  10790000    4
  10800000    3
  10810000    3
  10820000    2
  10830000    3
  10840000    3
  10850000    2
  10860000    2
  10870000    3
  10880000    2
  10890000    3
  10900000    3
  10910000    3
  10920000    3
  10930000    3
  10940000    4
  10950000    5
  10960000    4
  10970000    3
  10980000    3
  10990000    3
  11000000    4
  11010000    3
  11020000    3
  11030000    4
  11040000    4
  11050000    2
  11060000   13
  11070000   10
  11080000   13
  11090000    4
  11100000   17
  11110000   17
  11120000   14
  11130000   11
  11140000    8
  11150000    2
  11160000    3
  11170000   19
  11180000   19
  11190000   18
  11200000   19
  11210000   14
  11220000   19
  11230000   21
  11240000   22
  11250000   14
  11260000   23
  11270000   19
  11280000   20
  11290000   15
  11300000   16
  11310000   16
  11320000   14
  11330000    4
  11340000   10
  11350000   17
  11360000    7
  11370000    4
  11380000    3
  11390000    2
  11400000    4
  11410000    2
  11420000    3
  11430000    3
  11440000    3
  11450000    2
  11460000    4
  11470000    4
  11480000    4
  11490000    2
  11500000    4
  11510000    9
  11520000    3
  11530000    2
  11540000    3
  11550000    3
  11560000    2
  11570000    4
  11580000    4
  11590000    4
  11600000    5
  11610000    3
  11620000    4
  11630000    3
  11640000    2
  11650000    3
  11660000    2
  11670000    3
  11680000    3
  11690000    4
  11700000    3
  11710000    3
  11720000    3
  11730000    2
  11740000    3
  11750000    3
  11760000    4
  11770000    3
  11780000    4
  11790000    4
  11800000    3
  11810000    2
  11820000    3
  11830000    4
  11840000    3
  11850000    3
  11860000    2
  11870000    3
  11880000    2
  11890000    3
  11900000    4
  11910000    5
  11920000    2
  11930000    3
  11940000    2
  11950000    3
  11960000    3
  11970000    4
  11980000    5
  11990000    5
  12000000    3
  12010000    5
  12020000    4
  12030000    2
  12040000    3
  12050000    3
  12060000    8
  12070000    3
  12080000    3
  12090000    5
  12100000    2
  12110000    4
  12120000    3
  12130000    3
  12140000    3
  12150000    5
  12160000    9
  12170000   14
  12180000   16
  12190000   19
  12200000    8
  12210000    4
  12220000    3
  12230000    3
  12240000    3
  12250000    3
  12260000    4
  12270000    3
  12280000    5
  12290000    4
  12300000    4
  12310000    2
  12320000    3
  12330000    3
  12340000    3
  12350000    4
  12360000    2
  12370000    4
  12380000    5
  12390000    4
  12400000    4
  12410000    3
  12420000    4
  12430000    2
  12440000    4
  12450000    4
  12460000    3
  12470000    5
  12480000    3
  12490000    3
  12500000    5
  12510000    4
  12520000    5
  12530000    3
  12540000    6
  12550000    6
  12560000    3
  12570000    4
  12580000    2
  12590000    4
  12600000    3
  12610000    3
  12620000    6
  12630000    4
  12640000    3
  12650000    3
  12660000    3
  12670000    2
  12680000    3
  12690000    3
  12700000    2
  12710000    3
  12720000    3
  12730000    4
  12740000    4
  12750000    3
  12760000    3
  12770000    3
  12780000    8
  12790000   13
  12800000    2
  12810000    3
  12820000    3
  12830000    3
  12840000    4
  12850000    2
  12860000    2
  12870000    4
  12880000    2
  12890000    2
  12900000    3
  12910000    3
  12920000    3
  12930000    3
  12940000    3
  12950000    4
  12960000    3
  12970000    3
  12980000    2
  12990000    2
  13000000    2
  13010000    3
  13020000    4
  13030000    3
  13040000    3
  13050000    3
  13060000    3
  13070000    3
  13080000    4
  13090000    3
  13100000    3
  13110000    3
  13120000    3
  13130000    3
  13140000    2
  13150000    2
  13160000    2
  13170000    3
  13180000    3
  13190000    3
  13200000    4
  13210000    4
  13220000    3
  13230000    4
  13240000    5
  13250000    5
  13260000    3
  13270000    4
  13280000    3
  13290000    4
  13300000    4
  13310000    3
  13320000    3
  13330000    3
  13340000    3
  13350000    2
  13360000    4
  13370000    3
  13380000    3
  13390000    4
  13400000    4
  13410000    4
  13420000    3
  13430000    4
  13440000    3
  13450000    4
  13460000    4
  13470000    3
  13480000    5
  13490000    3
  13500000    3
  13510000    4
  13520000    4
  13530000    4
  13540000    3
  13550000    2
  13560000    3
  13570000    3
  13580000    4
  13590000    3
  13600000    3
  13610000    4
  13620000    4
  13630000    4
  13640000    2
  13650000    2
  13660000    3
  13670000    3
  13680000    3
  13690000    4
  13700000    3
  13710000    3
  13720000    3
  13730000    4
  13740000    4
  13750000    3
  13760000    3
  13770000    3
  13780000    3
  13790000    2
  13800000    2
  13810000    3
  13820000    4
  13830000    4
  13840000    3
  13850000    3
  13860000    3
  13870000    4
  13880000    3
  13890000    3
  13900000    2
  13910000    3
  13920000    3
  13930000    3
  13940000    3
  13950000    3
  13960000    3
  13970000    3
  13980000    2
  13990000    4
  14000000    3
  14010000    2
  14020000    2
  14030000    3
  14040000    3
  14050000    3
  14060000    4
  14070000    3
  14080000    4
  14090000    4
  14100000    3
  14110000    3
  14120000    4
  14130000    3
  14140000    4
  14150000    2
  14160000    2
  14170000    4
  14180000    3
  14190000    2
  14200000    2
  14210000    4
  14220000    4
  14230000    2
  14240000    1
  14250000    4
  14260000    4
  14270000    2
  14280000    5
  14290000    5
  14300000    4
  14310000    3
  14320000    2
  14330000    3
  14340000    3
  14350000    3
  14360000    2
  14370000    2
  14380000    4
  14390000    3
  14400000    2
  14410000    5
  14420000    3
  14430000    2
  14440000    3
  14450000    3
  14460000    3
  14470000    3
  14480000    3
  14490000    3
  14500000    2
  14510000    3
  14520000    3
  14530000    3
  14540000    3
  14550000    2
  14560000    3
  14570000    2
  14580000    2
  14590000    2
  14600000    3
  14610000    2
  14620000    3
  14630000    2
  14640000    3
  14650000    3
  14660000    3
  14670000    3
  14680000    2
  14690000    3
  14700000    2
  14710000    2
  14720000    2
  14730000    3
  14740000    3
  14750000    3
  14760000    3
  14770000    3
  14780000    3
  14790000    3
  14800000    4
  14810000    3
  14820000    3
  14830000    4
  14840000    5
  14850000    3
  14860000    4
  14870000    2
  14880000    3
  14890000    3
  14900000    2
  14910000    3
  14920000    2
  14930000    3
  14940000    3
  14950000    2
  14960000    2
  14970000    2
  14980000    2
  14990000    4
  15000000    3
  15010000    3
  15020000    3
  15030000    3
  15040000    2
  15050000    3
  15060000    3
  15070000    3
  15080000    4
  15090000    4
  15100000    3
  15110000    2
  15120000    2
  15130000    2
  15140000    3
  15150000    3
  15160000    3
  15170000    5
  15180000    4
  15190000    5
  15200000    3
  15210000    3
  15220000    3
  15230000    3
  15240000    2
  15250000    3
  15260000    3
  15270000    4
  15280000    4
  15290000    2
  15300000    2
  15310000    4
  15320000    3
  15330000    3
  15340000    3
  15350000    4
  15360000    4
  15370000    4
  15380000    4
  15390000    3
  15400000    3
  15410000    3
  15420000    2
  15430000    3
  15440000    3
  15450000    3
  15460000    2
  15470000    5
  15480000    3
  15490000    2
  15500000    4
  15510000    3
  15520000    4
  15530000    4
  15540000    3
  15550000    3
  15560000    3
  15570000    3
  15580000    3
  15590000    2
  15600000    4
  15610000    3
  15620000    3
  15630000    3
  15640000    3
  15650000    2
  15660000    3
  15670000    3
  15680000    4
  15690000    4
  15700000    3
  15710000    3
  15720000    3
  15730000    2
  15740000    3
  15750000    4
  15760000    3
  15770000    3
  15780000    3
  15790000    3
  15800000    2
  15810000    3
  15820000    3
  15830000    2
  15840000    3
  15850000    3
  15860000    2
  15870000    3
  15880000    4
  15890000    3
  15900000    3
  15910000    3
  15920000    5
  15930000    2
  15940000    3
  15950000    2
  15960000    3
  15970000    3
  15980000    3
  15990000    3
  16000000    3
  16010000    3
  16020000    3
  16030000    3
  16040000    3
  16050000    3
  16060000    4
  16070000    3
  16080000    3
  16090000    3
  16100000    3
  16110000    3
  16120000    3
  16130000    2
  16140000    3
  16150000    3
  16160000    3
  16170000    2
  16180000    2
  16190000    3
  16200000    8
  16210000    5
  16220000    6
  16230000    3
  16240000    2
  16250000    2
  16260000    4
  16270000    3
  16280000    4
  16290000    3
  16300000    2
  16310000    4
  16320000    4
  16330000    3
  16340000    2
  16350000    3
  16360000    3
  16370000    4
  16380000    3
  16390000    4
  16400000    4
  16410000    3
  16420000    3
  16430000    3
  16440000    3
  16450000    3
  16460000    2
  16470000    2
  16480000    2
  16490000    3
  16500000    2
  16510000    2
  16520000    3
  16530000    2
  16540000    2
  16550000    4
  16560000    4
  16570000    3
  16580000    4
  16590000    3
  16600000    4
  16610000    3
  16620000    3
  16630000    3
  16640000    4
  16650000    3
  16660000    3
  16670000    3
  16680000    4
  16690000    4
  16700000    4
  16710000    4
  16720000    4
  16730000    4
  16740000    2
  16750000    3
  16760000    3
  16770000    2
  16780000    3
  16790000    3
  16800000    2
  16810000    3
  16820000    5
  16830000    3
  16840000    5
  16850000    4
  16860000    3
  16870000    4
  16880000    3
  16890000    3
  16900000    3
  16910000    4
  16920000    7
  16930000    3
  16940000    5
  16950000    3
  16960000    3
  16970000    3
  16980000    4
  16990000    2
  17000000    3
  17010000    4
  17020000    3
  17030000    5
  17040000    3
  17050000    1
  17060000   11
  17070000    9
  17080000    4
  17090000    3
  17100000    5
  17110000    3
  17120000    2
  17130000    3
  17140000    2
  17150000    4
  17160000    3
  17170000    4
  17180000   15
  17190000   16
  17200000    8
  17210000   15
  17220000   10
  17230000    4
  17240000    4
  17250000    4
  17260000    4
  17270000    3
  17280000    3
  17290000   14
  17300000    3
  17310000    2
  17320000    3
  17330000    4
  17340000    2
  17350000    3
  17360000    5
  17370000    3
  17380000    5
  17390000    3
  17400000    3
  17410000    3
  17420000    3
  17430000    3
  17440000    3
  17450000    3
  17460000    2
  17470000    4
  17480000    4
  17490000    3
  17500000    2
  17510000    3
  17520000    3
  17530000    3
  17540000    3
  17550000    3
  17560000    4
  17570000    4
  17580000    2
  17590000    3
  17600000    3
  17610000    2
  17620000    2
  17630000    4
  17640000    3
  17650000    4
  17660000    4
  17670000    3
  17680000    4
  17690000    3
  17700000    3
  17710000    3
  17720000    4
  17730000    3
  17740000    3
  17750000    2
  17760000    3
  17770000    3
  17780000    2
  17790000    3
  17800000    3
  17810000    3
  17820000    3
  17830000    4
  17840000    2
  17850000    3
  17860000    2
  17870000    4
  17880000    3
  17890000    3
  17900000    3
  17910000    4
  17920000    4
  17930000    3
  17940000    4
  17950000    3
  17960000    4
  17970000    4
  17980000    3
  17990000    3
  18000000    3
  18010000    3
  18020000    3
  18030000    3
  18040000    3
  18050000    4
  18060000    5
  18070000    6
  18080000    3
  18090000    3
  18100000    3
  18110000    4
  18120000    3
  18130000    3
  18140000    2
  18150000    3
  18160000    2
  18170000    3
  18180000    3
  18190000    3
  18200000    3
  18210000    3
  18220000    3
  18230000    3
  18240000    2
  18250000    4
  18260000    3
  18270000    8
  18280000    2
  18290000    3
  18300000    3
  18310000    3
  18320000    3
  18330000    2
  18340000    3
  18350000    2
  18360000    3
  18370000    3
  18380000    2
  18390000    3
  18400000    3
  18410000    3
  18420000    2
  18430000    3
  18440000    5
  18450000    3
  18460000    3
  18470000    3
  18480000    3
  18490000    3
  18500000    4
  18510000    3
  18520000    2
  18530000    4
  18540000    3
  18550000    4
  18560000    3
  18570000    2
  18580000    3
  18590000    2
  18600000    2
  18610000    2
  18620000    3
  18630000    4
  18640000    3
  18650000    3
  18660000    3
  18670000    4
  18680000    3
  18690000    3
  18700000    3
  18710000    4
  18720000    4
  18730000    4
  18740000    7
  18750000    3
  18760000    3
  18770000    4
  18780000    3
  18790000   10
  18800000    4
  18810000    5
  18820000    3
  18830000    4
  18840000    3
  18850000    3
  18860000    3
  18870000    3
  18880000    2
  18890000    3
  18900000    3
  18910000    3
  18920000    2
  18930000    3
  18940000    2
  18950000    2
  18960000    3
  18970000    3
  18980000    2
  18990000    4
  19000000    3
  19010000    3
  19020000    3
  19030000    3
  19040000    3
  19050000    3
  19060000    3
  19070000    6
  19080000    5
  19090000    4
  19100000    3
  19110000    3
  19120000    2
  19130000    3
  19140000    3
  19150000    3
  19160000    3
  19170000    3
  19180000    2
  19190000    2
  19200000    3
  19210000    2
  19220000    2
  19230000    3
  19240000    5
  19250000    2
  19260000    3
  19270000    4
  19280000    2
  19290000    3
  19300000    2
  19310000    3
  19320000    2
  19330000    3
  19340000    3
  19350000    3
  19360000    4
  19370000    3
  19380000    3
  19390000    4
  19400000    2
  19410000    2
  19420000    4
  19430000    3
  19440000    3
  19450000    3
  19460000    3
  19470000    3
  19480000    2
  19490000    4
  19500000    4
  19510000    3
  19520000    2
  19530000    3
  19540000    4
  19550000    3
  19560000    3
  19570000    3
  19580000    3
  19590000    3
  19600000    3
  19610000    2
  19620000    4
  19630000    3
  19640000    3
  19650000    2
  19660000    4
  19670000    2
  19680000    2
  19690000    2
  19700000    4
  19710000    3
  19720000    4
  19730000    3
  19740000    3
  19750000    3
  19760000    3
  19770000    3
  19780000    3
  19790000    3
  19800000    3
  19810000    2
  19820000    3
  19830000    4
  19840000    2
  19850000    4
  19860000    3
  19870000    2
  19880000    3
  19890000    2
  19900000    4
  19910000    3
  19920000    4
  19930000    4
  19940000    4
  19950000    2
  19960000    2
  19970000    3
  19980000    4
  19990000    3
  20000000    3
  20010000    2
  20020000    2
  20030000    3
  20040000    2
  20050000    3
  20060000    3
  20070000    3
  20080000    3
  20090000    3
  20100000    2
  20110000    3
  20120000    1
  20130000    3
  20140000    1
  20150000    2
  20160000    3
  20170000    3
  20180000    2
  20190000    3
  20200000    3
  20210000    3
  20220000    3
  20230000    4
  20240000    3
  20250000   13
  20260000    4
  20270000    2
  20280000    2
  20290000    3
  20300000    4
  20310000    3
  20320000    4
  20330000    3
  20340000    3
  20350000    3
  20360000    2
  20370000    5
  20380000    4
  20390000    7
  20400000    3
  20410000    3
  20420000    3
  20430000    3
  20440000    8
  20450000    5
  20460000    3
  20470000    3
  20480000    3
  20490000    3
  20500000    3
  20510000    3
  20520000    4
  20530000    2
  20540000    4
  20550000    4
  20560000    5
  20570000    4
  20580000    4
  20590000    4
  20600000    4
  20610000    3
  20620000    2
  20630000    3
  20640000    3
  20650000    2
  20660000    3
  20670000    3
  20680000    7
  20690000    6
  20700000    3
  20710000    3
  20720000    2
  20730000    3
  20740000    4
  20750000    2
  20760000    4
  20770000    3
  20780000    3
  20790000    6
  20800000    3
  20810000    7
  20820000    4
  20830000    2
  20840000    3
  20850000    3
  20860000    2
  20870000    2
  20880000    2
  20890000    3
  20900000    3
  20910000    3
  20920000    2
  20930000    3
  20940000    3
  20950000    3
  20960000    3
  20970000    4
  20980000    4
  20990000    5
  21000000    3
  21010000    2
  21020000    2
  21030000    3
  21040000    2
  21050000    4
  21060000    3
  21070000    4
  21080000    3
  21090000    3
  21100000    3
  21110000    3
  21120000    2
  21130000   15
  21140000    3
  21150000    2
  21160000    2
  21170000    9
  21180000    3
  21190000    3
  21200000    3
  21210000    8
  21220000    4
  21230000    3
  21240000    4
  21250000    2
  21260000    4
  21270000    5
  21280000    3
  21290000    7
  21300000    4
  21310000    3
  21320000    2
  21330000    3
  21340000    3
  21350000    3
  21360000    3
  21370000    3
  21380000    4
  21390000    3
  21400000    4
  21410000    2
  21420000    4
  21430000    2
  21440000    3
  21450000    2
  21460000    3
  21470000    3
  21480000    3
  21490000    3
  21500000    4
  21510000    3
  21520000    2
  21530000    3
  21540000    3
  21550000    3
  21560000    3
  21570000    3
  21580000    3
  21590000    3
  21600000    3
  21610000    4
  21620000    4
  21630000    4
  21640000    2
  21650000    5
  21660000    5
  21670000   10
  21680000    4
  21690000   11
  21700000    5
  21710000   13
  21720000    4
  21730000    3
  21740000    7
  21750000    2
  21760000    2
  21770000    3
  21780000    3
  21790000    3
  21800000    8
  21810000    4
  21820000    5
  21830000    5
  21840000    4
  21850000    4
  21860000    2
  21870000    5
  21880000    4
  21890000    3
  21900000    3
  21910000    3
  21920000    2
  21930000    5
  21940000    4
  21950000    3
  21960000    3
  21970000    2
  21980000    3
  21990000    3
  22000000    2
  22010000    3
  22020000    3
  22030000    2
  22040000    4
  22050000    4
  22060000    6
  22070000    3
  22080000    3
  22090000    4
  22100000    3
  22110000    5
  22120000    3
  22130000    3
  22140000    2
  22150000    2
  22160000    3
  22170000    9
  22180000   10
  22190000    4
  22200000    3
  22210000    3
  22220000    2
  22230000    3
  22240000    3
  22250000    4
  22260000    2
  22270000   14
  22280000    7
  22290000    2
  22300000    4
  22310000    2
  22320000    3
  22330000    7
  22340000    3
  22350000    7
  22360000    5
  22370000    5
  22380000    3
  22390000    5
  22400000    3
  22410000    5
  22420000    4
  22430000    2
  22440000    4
  22450000    3
  22460000    3
  22470000    4
  22480000    3
  22490000    3
  22500000    3
  22510000    2
  22520000    4
  22530000    3
  22540000    4
  22550000    4
  22560000    3
  22570000    4
  22580000    3
  22590000    3
  22600000    3
  22610000    7
  22620000   13
  22630000   10
  22640000   10
  22650000   11
  22660000    6
  22670000   14
  22680000    5
  22690000    3
  22700000    3
  22710000    3
  22720000    4
  22730000    3
  22740000    4
  22750000    3
  22760000    3
  22770000    4
  22780000    3
  22790000    4
  22800000    2
  22810000    3
  22820000    3
  22830000    3
  22840000    4
  22850000   10
  22860000   10
  22870000   11
  22880000    3
  22890000    4
  22900000    3
  22910000    5
  22920000    2
  22930000    3
  22940000    3
  22950000    3
  22960000    5
  22970000    4
  22980000    4
  22990000    3
  23000000    3
  23010000    3
  23020000    4
  23030000    2
  23040000    3
  23050000    3
  23060000    3
  23070000    3
  23080000    2
  23090000    3
  23100000    4
  23110000    4
  23120000    4
  23130000    2
  23140000    3
  23150000    3
  23160000    3
  23170000    3
  23180000    2
  23190000    3
  23200000    3
  23210000    4
  23220000    2
  23230000    3
  23240000    3
  23250000    3
  23260000    3
  23270000    3
  23280000    2
  23290000    3
  23300000    3
  23310000    4
  23320000    4
  23330000    4
  23340000    3
  23350000    4
  23360000    4
  23370000    4
  23380000    4
  23390000    3
  23400000    3
  23410000    5
  23420000    3
  23430000    3
  23440000    3
  23450000    3
  23460000    3
  23470000    3
  23480000    3
  23490000    3
  23500000    2
  23510000    2
  23520000    3
  23530000    3
  23540000    3
  23550000    3
  23560000    3
  23570000    3
  23580000    5
  23590000    6
  23600000    4
  23610000    2
  23620000    4
  23630000    3
  23640000    3
  23650000    4
  23660000    3
  23670000    4
  23680000    3
  23690000    2
  23700000    4
  23710000    3
  23720000    5
  23730000    3
  23740000    2
  23750000    3
  23760000    2
  23770000    3
  23780000    3
  23790000    2
  23800000    2
  23810000    3
  23820000    3
  23830000    3
  23840000    3
  23850000    3
  23860000    2
  23870000    3
  23880000    2
  23890000    2
  23900000    3
  23910000    4
  23920000    3
  23930000    3
  23940000    3
  23950000    3
  23960000    3
  23970000    3
  23980000    2
  23990000    3
  24000000    3
  24010000    3
  24020000    3
  24030000    2
  24040000    3
  24050000    2
  24060000    6
  24070000    3
  24080000    3
  24090000    2
  24100000    3
  24110000    3
  24120000    2
  24130000    2
  24140000    2
  24150000    2
  24160000    2
  24170000    2
  24180000    3
  24190000    3
  24200000    2
  24210000    3
  24220000    4
  24230000    3
  24240000    2
  24250000    3
  24260000    4
  24270000    4
  24280000    4
  24290000    5
  24300000    7
  24310000    4
  24320000    2
  24330000    5
  24340000    5
  24350000    4
  24360000    3
  24370000    5
  24380000    3
  24390000    3
  24400000    3
  24410000    3
  24420000    3
  24430000    3
  24440000    2
  24450000    2
  24460000    3
  24470000    3
  24480000    3
  24490000    3
  24500000    3
  24510000    3
  24520000    3
  24530000    3
  24540000    2
  24550000    2
  24560000    2
  24570000    4
  24580000    3
  24590000    3
  24600000    4
  24610000    3
  24620000    3
  24630000    2
  24640000    2
  24650000    3
  24660000    5
  24670000    2
  24680000    3
  24690000    4
  24700000    3
  24710000    4
  24720000    4
  24730000    3
  24740000    3
  24750000    3
  24760000    2
  24770000    3
  24780000    3
  24790000    2
  24800000    3
  24810000    3
  24820000    2
  24830000   11
  24840000   13
  24850000   13
  24860000   11
  24870000    8
  24880000   12
  24890000   10
  24900000   15
  24910000   13
  24920000   12
  24930000   15
  24940000   12
  24950000   12
  24960000    4
  24970000    3
  24980000    9
  24990000    4
  25000000    3
  25010000    3
  25020000    4
  25030000    3
  25040000    3
  25050000    4
  25060000    3
  25070000    2
  25080000    3
  25090000    4
  25100000    2
  25110000    3
  25120000    3
  25130000    2
  25140000    4
  25150000    3
  25160000    4
  25170000    3
  25180000    3
  25190000    2
  25200000    3
  25210000    3
  25220000    3
  25230000    2
  25240000    3
  25250000    2
  25260000    3
  25270000    2
  25280000    3
  25290000    3
  25300000    3
  25310000    3
  25320000    3
  25330000    3
  25340000    2
  25350000    2
  25360000    2
  25370000    3
  25380000   14
  25390000    3
  25400000    2
  25410000    3
  25420000    3
  25430000    2
  25440000    2
  25450000    3
  25460000    2
  25470000    2
  25480000    3
  25490000    3
  25500000    3
  25510000    5
  25520000    3
  25530000    3
  25540000    4
  25550000    2
  25560000    3
  25570000    3
  25580000    3
  25590000    2
  25600000    3
  25610000    3
  25620000    3
  25630000    2
  25640000    3
  25650000    3
  25660000    3
  25670000    3
  25680000    2
  25690000    2
  25700000    3
  25710000    3
  25720000    3
  25730000    3
  25740000    3
  25750000    4
  25760000    3
  25770000    4
  25780000    3
  25790000    3
  25800000    5
  25810000    4
  25820000    4
  25830000    5
  25840000    2
  25850000    3
  25860000    3
  25870000    3
  25880000    3
  25890000    4
  25900000    4
  25910000    3
  25920000    3
  25930000    4
  25940000    3
  25950000    3
  25960000    4
  25970000    3
  25980000    3
  25990000    4
  26000000    3
  26010000    6
  26020000    3
  26030000    3
  26040000    3
  26050000    2
  26060000    3
  26070000    3
  26080000    3
  26090000    3
  26100000    2
  26110000    3
  26120000    3
  26130000    3
  26140000    2
  26150000    3
  26160000    2
  26170000    2
  26180000    3
  26190000    3
  26200000    3
  26210000    3
  26220000    2
  26230000    3
  26240000    2
  26250000    3
  26260000    2
  26270000    2
  26280000    3
  26290000    2
  26300000    3
  26310000    2
  26320000    3
  26330000    2
  26340000    3
  26350000    3
  26360000    2
  26370000    3
  26380000    3
  26390000    2
  26400000    3
  26410000    2
  26420000    2
  26430000    3
  26440000    4
  26450000    3
  26460000    2
  26470000    2
  26480000    3
  26490000    4
  26500000    4
  26510000    5
  26520000    3
  26530000    3
  26540000    3
  26550000    3
  26560000    2
  26570000    3
  26580000    4
  26590000    3
  26600000    3
  26610000    3
  26620000    2
  26630000    3
  26640000    4
  26650000    3
  26660000    4
  26670000    2
  26680000    3
  26690000    3
  26700000    2
  26710000    3
  26720000    5
  26730000    2
  26740000    3
  26750000    2
  26760000    2
  26770000    4
  26780000    4
  26790000    3
  26800000    3
  26810000    3
  26820000    3
  26830000    3
  26840000    3
  26850000    3
  26860000    3
  26870000    2
  26880000    4
  26890000    3
  26900000    3
  26910000    3
  26920000   20
  26930000   17
  26940000   10
  26950000   12
  26960000   14
  26970000   16
  26980000   14
  26990000   10
  27000000    8
  27010000   11
  27020000   12
  27030000   16
  27040000   12
  27050000    4
  27060000    3
  27070000    5
  27080000    4
  27090000    4
  27100000    3
  27110000    3
  27120000    3
  27130000    4
  27140000    5
  27150000    3
  27160000    4
  27170000    3
  27180000    4
  27190000    3
  27200000    2
  27210000    4
  27220000    4
  27230000    4
  27240000    4
  27250000    3
  27260000    3
  27270000    3
  27280000    2
  27290000    5
  27300000    2
  27310000   10
  27320000    3
  27330000    3
  27340000    3
  27350000    4
  27360000    4
  27370000    3
  27380000    5
  27390000    2
  27400000    3
  27410000    4
  27420000    3
  27430000    4
  27440000    4
  27450000    3
  27460000    3
  27470000    3
  27480000    3
  27490000    3
  27500000    3
  27510000    3
  27520000    4
  27530000    3
  27540000    4
  27550000    4
  27560000    4
  27570000    3
  27580000    4
  27590000    2
  27600000    4
  27610000    2
  27620000    5
  27630000    5
  27640000   13
  27650000    9
  27660000   10
  27670000   14
  27680000   18
  27690000   19
  27700000   20
  27710000   19
  27720000   20
  27730000   12
  27740000   11
  27750000    4
  27760000    5
  27770000    3
  27780000    3
  27790000    3
  27800000    4
  27810000    3
  27820000    5
  27830000    3
  27840000    4
  27850000    3
  27860000    5
  27870000    4
  27880000    3
  27890000    4
  27900000    4
  27910000    5
  27920000    4
  27930000    3
  27940000    3
  27950000    3
  27960000    3
  27970000    5
  27980000    4
  27990000    5
  28000000    4
  28010000    2
  28020000    5
  28030000    5
  28040000    3
  28050000    5
  28060000    6
  28070000    4
  28080000    5
  28090000    2
  28100000    3
  28110000    3
  28120000    3
  28130000    4
  28140000   12
  28150000    2
  28160000    6
  28170000    5
  28180000    2
  28190000    3
  28200000    2
  28210000    4
  28220000    3
  28230000    3
  28240000    4
  28250000    4
  28260000    3
  28270000    5
  28280000    4
  28290000    4
  28300000    3
  28310000    4
  28320000    3
  28330000    2
  28340000    4
  28350000    3
  28360000    3
  28370000    3
  28380000    3
  28390000    4
  28400000    3
  28410000    4
  28420000    4
  28430000    2
  28440000    2
  28450000    3
  28460000    3
  28470000    2
  28480000    3
  28490000    4
  28500000    2
  28510000    2
  28520000    4
  28530000    3
  28540000    4
  28550000    2
  28560000    4
  28570000    5
  28580000    4
  28590000    3
  28600000    3
  28610000    4
  28620000    3
  28630000    3
  28640000    3
  28650000    3
  28660000    4
  28670000    4
  28680000    3
  28690000    3
  28700000    4
  28710000    3
  28720000    2
  28730000    3
  28740000    2
  28750000    2
  28760000    4
  28770000    5
  28780000    3
  28790000    5
  28800000    5
  28810000    5
  28820000    7
  28830000    2
  28840000    4
  28850000    3
  28860000    3
  28870000    3
  28880000    3
  28890000    3
  28900000    3
  28910000    3
  28920000    5
  28930000    4
  28940000    3
  28950000    4
  28960000    2
  28970000    2
  28980000    2
  28990000    2
  29000000    3
  29010000    3
  29020000    3
  29030000    2
  29040000    2
  29050000    3
  29060000    2
  29070000    4
  29080000    2
  29090000    3
  29100000    4
  29110000    3
  29120000    2
  29130000    4
  29140000    2
  29150000    3
  29160000    3
  29170000    3
  29180000    4
  29190000    4
  29200000    3
  29210000    4
  29220000    4
  29230000    4
  29240000    4
  29250000    3
  29260000    3
  29270000    5
  29280000    4
  29290000    6
  29300000    3
  29310000    3
  29320000    3
  29330000    3
  29340000    3
  29350000    3
  29360000    3
  29370000    3
  29380000    3
  29390000    3
  29400000    4
  29410000    2
  29420000    2
  29430000    3
  29440000    3
  29450000    3
  29460000    4
  29470000    3
  29480000    5
  29490000    3
  29500000    2
  29510000    2
  29520000    3
  29530000    3
  29540000    3
  29550000    4
  29560000    3
  29570000    4
  29580000    3
  29590000    3
  29600000    3
  29610000    4
  29620000    3
  29630000   14
  29640000   13
  29650000   11
  29660000   12
  29670000    3
  29680000    9
  29690000    2
  29700000    3
  29710000    3
  29720000    3
  29730000    3
  29740000    3
  29750000    4
  29760000    4
  29770000    4
  29780000    4
  29790000    5
  29800000    2
  29810000    2
  29820000    2
  29830000    3
  29840000    3
  29850000    3
  29860000    3
  29870000    3
  29880000    3
  29890000    2
  29900000    2
  29910000    3
  29920000    3
  29930000    4
  29940000    4
  29950000    3
  29960000    4
  29970000    3
  29980000    4
  29990000    2
  30000000    2
  30010000    4
  30020000    3
  30030000    3
  30040000    3
  30050000    3
  30060000    2
  30070000    4
  30080000    3
  30090000    4
  30100000    3
  30110000    2
  30120000    5
  30130000    3
  30140000    3
  30150000    3
  30160000    2
  30170000    2
  30180000    3
  30190000    4
  30200000    9
  30210000    5
  30220000   11
  30230000    8
  30240000   12
  30250000    8
  30260000    7
  30270000   11
  30280000   17
  30290000   12
  30300000   13
  30310000    5
  30320000   12
  30330000   15
  30340000    8
  30350000   16
  30360000   13
  30370000    2
  30380000    3
  30390000    3
  30400000    2
  30410000    3
  30420000    2
  30430000    4
  30440000    2
  30450000    3
  30460000    3
  30470000    4
  30480000    3
  30490000    3
  30500000    3
  30510000    3
  30520000    3
  30530000    4
  30540000    3
  30550000    3
  30560000    3
  30570000    3
  30580000    2
  30590000    2
  30600000    5
  30610000    3
  30620000    3
  30630000    3
  30640000    5
  30650000    3
  30660000    3
  30670000    4
  30680000    3
  30690000    4
  30700000    3
  30710000    3
  30720000    5
  30730000    5
  30740000   13
  30750000   11
  30760000   17
  30770000   14
  30780000   15
  30790000   14
  30800000   12
  30810000   13
  30820000   16
  30830000   14
  30840000   20
  30850000   17
  30860000   12
  30870000    8
  30880000   12
  30890000    9
  30900000    3
  30910000    3
  30920000    3
  30930000    3
  30940000    3
  30950000    3
  30960000    3
  30970000    3
  30980000    3
  30990000    2
  31000000    3
  31010000    5
  31020000    5
  31030000    3
  31040000    4
  31050000    4
  31060000    5
  31070000    5
  31080000    3
  31090000    3
  31100000    2
  31110000    4
  31120000    2
  31130000    2
  31140000    3
  31150000    4
  31160000    5
  31170000    3
  31180000    3
  31190000    3
  31200000    4
  31210000    4
  31220000    3
  31230000    8
  31240000   17
  31250000    4
  31260000    2
  31270000    5
  31280000    4
  31290000    5
  31300000    3
  31310000    3
  31320000    6
  31330000    3
  31340000    4
  31350000    3
  31360000    3
  31370000    3
  31380000    3
  31390000    4
  31400000    4
  31410000    5
  31420000   14
  31430000   16
  31440000   12
  31450000   14
  31460000   16
  31470000   16
  31480000   15
  31490000   13
  31500000    7
  31510000   17
  31520000   12
  31530000   13
  31540000   14
  31550000   17
  31560000   17
  31570000   16
  31580000   10
  31590000   21
  31600000   21
  31610000   19
  31620000    8
  31630000    3
  31640000    3
  31650000    3
  31660000    4
  31670000    3
  31680000    4
  31690000    3
  31700000    3
  31710000    2
  31720000    3
  31730000    3
  31740000    3
  31750000    3
  31760000    4
  31770000    2
  31780000    2
  31790000    2
  31800000    3
  31810000    4
  31820000    3
  31830000    4
  31840000    3
  31850000    6
  31860000   11
  31870000    4
  31880000    4
  31890000    4
  31900000    3
  31910000    3
  31920000    3
  31930000    3
  31940000    3
  31950000    2
  31960000    3
  31970000    3
  31980000    2
  31990000    3
  32000000    3
  32010000    3
  32020000    3
  32030000    4
  32040000    2
  32050000    3
  32060000    3
  32070000    3
  32080000    3
  32090000    3
  32100000    2
  32110000    2
  32120000   14
  32130000    9
  32140000   10
  32150000    7
  32160000    3
  32170000    8
  32180000    4
  32190000    3
  32200000    4
  32210000    5
  32220000    3
  32230000    3
  32240000    5
  32250000    3
  32260000    3
  32270000    2
  32280000    3
  32290000    2
  32300000    3
  32310000    2
  32320000    3
  32330000    3
  32340000    3
  32350000    3
  32360000    3
  32370000    3
  32380000    4
  32390000    3
  32400000    4
  32410000    3
  32420000    2
  32430000    3
  32440000    3
  32450000    3
  32460000    3
  32470000    3
  32480000   15
  32490000    4
  32500000    3
  32510000    3
  32520000    3
  32530000    3
  32540000    3
  32550000    2
  32560000    3
  32570000    4
  32580000    3
  32590000    4
  32600000    3
  32610000    3
  32620000    2
  32630000    3
  32640000    1
  32650000    4
  32660000    3
  32670000    3
  32680000    3
  32690000    3
  32700000    3
  32710000    3
  32720000    4
  32730000    3
  32740000    3
  32750000    3
  32760000    4
  32770000    4
  32780000    3
  32790000    3
  32800000    3
  32810000    2
  32820000    2
  32830000    4
  32840000    5
  32850000    3
  32860000    4
  32870000    3
  32880000    4
  32890000    3
  32900000    3
  32910000    3
  32920000    3
  32930000    3
  32940000    3
  32950000    4
  32960000    4
  32970000    3
  32980000    3
  32990000    4
  33000000    5
  33010000    3
  33020000    2
  33030000    3
  33040000    4
  33050000    5
  33060000    4
  33070000    3
  33080000    4
  33090000    3
  33100000    4
  33110000    5
  33120000    3
  33130000    4
  33140000    3
  33150000    3
  33160000    3
  33170000    2
  33180000    3
  33190000    4
  33200000    2
  33210000    3
  33220000    3
  33230000    2
  33240000    5
  33250000    4
  33260000    4
  33270000    3
  33280000    2
  33290000    3
  33300000    3
  33310000    4
  33320000    3
  33330000    4
  33340000    4
  33350000    4
  33360000    5
  33370000    4
  33380000    4
  33390000    7
  33400000    3
  33410000    4
  33420000    2
  33430000    3
  33440000    4
  33450000    2
  33460000    4
  33470000    4
  33480000    4
  33490000    5
  33500000    5
  33510000    4
  33520000    4
  33530000    4
  33540000    3
  33550000    3
  33560000    3
  33570000    2
  33580000    5
  33590000    5
  33600000    3
  33610000    2
  33620000    3
  33630000    3
  33640000    2
  33650000    1
  33660000    4
  33670000    4
  33680000    3
  33690000    4
  33700000    2
  33710000    3
  33720000    4
  33730000    4
  33740000    2
  33750000    3
  33760000    4
  33770000    3
  33780000    3
  33790000    3
  33800000    3
  33810000    3
  33820000    3
  33830000    2
  33840000    3
  33850000    3
  33860000    2
  33870000    3
  33880000    3
  33890000    2
  33900000    3
  33910000    4
  33920000    2
  33930000    4
  33940000    3
  33950000    2
  33960000    2
  33970000    3
  33980000    3
  33990000    2
  34000000    4
  34010000    2
  34020000    3
  34030000    3
  34040000    3
  34050000    3
  34060000    4
  34070000    3
  34080000    4
  34090000    2
  34100000    3
  34110000    3
  34120000    3
  34130000    2
  34140000    3
  34150000    3
  34160000    3
  34170000    3
  34180000    2
  34190000    2
  34200000    3
  34210000    3
  34220000    3
  34230000    3
  34240000    5
  34250000    3
  34260000    3
  34270000    3
  34280000    3
  34290000    3
  34300000    3
  34310000    3
  34320000    3
  34330000    4
  34340000    3
  34350000    2
  34360000    4
  34370000    3
  34380000    3
  34390000    3
  34400000    3
  34410000    4
  34420000    2
  34430000    4
  34440000    3
  34450000    4
  34460000    4
  34470000    3
  34480000    6
  34490000    5
  34500000    2
  34510000    3
  34520000    3
  34530000    6
  34540000    5
  34550000    4
  34560000    2
  34570000    3
  34580000    3
  34590000    3
  34600000    3
  34610000    3
  34620000    2
  34630000    3
  34640000    3
  34650000    2
  34660000    3
  34670000    3
  34680000    3
  34690000    5
  34700000    5
  34710000    4
  34720000    3
  34730000    3
  34740000    3
  34750000    4
  34760000    3
  34770000    3
  34780000    4
  34790000    3
  34800000    3
  34810000    4
  34820000    3
  34830000    4
  34840000    4
  34850000    3
  34860000    4
  34870000    3
  34880000    3
  34890000    4
  34900000    2
  34910000    4
  34920000    8
  34930000    7
  34940000    9
  34950000    2
  34960000    4
  34970000    3
  34980000    2
  34990000    3
  35000000    4
  35010000    3
  35020000    2
  35030000    2
  35040000    3
  35050000    4
  35060000    3
  35070000    2
  35080000    2
  35090000    3
  35100000    3
  35110000    3
  35120000    3
  35130000    2
  35140000    4
  35150000    3
  35160000    4
  35170000    3
  35180000    3
  35190000    2
  35200000    3
  35210000    2
  35220000    3
  35230000    2
  35240000    2
  35250000    3
  35260000    3
  35270000    4
  35280000    3
  35290000    3
  35300000    3
  35310000    2
  35320000    3
  35330000    3
  35340000    3
  35350000    3
  35360000    4
  35370000    3
  35380000    4
  35390000    3
  35400000    4
  35410000   13
  35420000   13
  35430000   10
  35440000   10
  35450000   12
  35460000    5
  35470000   12
  35480000   11
  35490000    3
  35500000    2
  35510000    3
  35520000    2
  35530000    2
  35540000    2
  35550000    3
  35560000    3
  35570000    2
  35580000    4
  35590000    3
  35600000    2
  35610000    3
  35620000    4
  35630000    4
  35640000    4
  35650000    4
  35660000    3
  35670000    3
  35680000    5
  35690000    2
  35700000    5
  35710000    4
  35720000    4
  35730000    5
  35740000    5
  35750000    3
  35760000    4
  35770000    3
  35780000    4
  35790000    5
  35800000    2
  35810000    4
  35820000    3
  35830000    2
  35840000    4
  35850000    3
  35860000    2
  35870000    3
  35880000    3
  35890000    3
  35900000    2
  35910000    3
  35920000    2
  35930000    2
  35940000    4
  35950000    3
  35960000    4
  35970000    3
  35980000    2
  35990000    2
  36000000    4
  36010000    3
  36020000    4
  36030000    3
  36040000    3
  36050000    5
  36060000    4
  36070000    3
  36080000    3
  36090000    4
  36100000    3
  36110000    2
  36120000    3
  36130000    4
  36140000    4
  36150000    3
  36160000    3
  36170000    3
  36180000    4
  36190000    4
  36200000    6
  36210000    5
  36220000    4
  36230000    4
  36240000    4
  36250000    3
  36260000    3
  36270000    3
  36280000    4
  36290000    3
  36300000    3
  36310000    2
  36320000    3
  36330000    3
  36340000    4
  36350000    3
  36360000    3
  36370000    3
  36380000    3
  36390000    3
  36400000    2
  36410000    2
  36420000    3
  36430000    3
  36440000    3
  36450000    4
  36460000    4
  36470000    3
  36480000    3
  36490000    4
  36500000    5
  36510000    2
  36520000    3
  36530000    3
  36540000    3
  36550000    2
  36560000    5
  36570000    4
  36580000    3
  36590000    3
  36600000    4
  36610000    3
  36620000    3
  36630000    3
  36640000    3
  36650000    3
  36660000    2
  36670000    4
  36680000    4
  36690000    3
  36700000    3
  36710000    3
  36720000    3
  36730000    4
  36740000    4
  36750000    5
  36760000    4
  36770000    5
  36780000    3
  36790000    3
  36800000    3
  36810000    4
  36820000    7
  36830000   13
  36840000   14
  36850000    4
  36860000    3
  36870000    3
  36880000    5
  36890000    4
  36900000    3
  36910000    3
  36920000    4
  36930000    7
  36940000    3
  36950000    4
  36960000    5
  36970000    4
  36980000    3
  36990000    2
  37000000    3
  37010000    2
  37020000    2
  37030000    3
  37040000    2
  37050000    2
  37060000    2
  37070000    2
  37080000    3
  37090000    2
  37100000    3
  37110000    2
  37120000    4
  37130000    4
  37140000    3
  37150000    4
  37160000    5
  37170000    4
  37180000    4
  37190000    4
  37200000    2
  37210000    3
  37220000    3
  37230000    4
  37240000    3
  37250000    4
  37260000    2
  37270000    4
  37280000    3
  37290000    3
  37300000    3
  37310000    3
  37320000    3
  37330000    3
  37340000    2
  37350000    3
  37360000    3
  37370000    3
  37380000    5
  37390000    2
  37400000    4
  37410000    5
  37420000    5
  37430000   11
  37440000    5
  37450000    4
  37460000    3
  37470000    3
  37480000    3
  37490000    3
  37500000    4
  37510000    3
  37520000    3
  37530000    3
  37540000    3
  37550000    3
  37560000    4
  37570000    4
  37580000    3
  37590000    3
  37600000    4
  37610000    2
  37620000    3
  37630000    5
  37640000    3
  37650000    3
  37660000    3
  37670000    3
  37680000    3
  37690000    2
  37700000    3
  37710000    2
  37720000    3
  37730000    2
  37740000    3
  37750000    3
  37760000    3
  37770000    4
  37780000    4
  37790000    4
  37800000    2
  37810000    3
  37820000    3
  37830000    5
  37840000    3
  37850000    3
  37860000    4
  37870000    3
  37880000    3
  37890000    3
  37900000    3
  37910000    4
  37920000    5
  37930000    3
  37940000    4
  37950000    5
  37960000    3
  37970000    2
  37980000    3
  37990000    3
  38000000    2
  38010000    2
  38020000    3
  38030000    3
  38040000    4
  38050000    3
  38060000    3
  38070000    3
  38080000    3
  38090000    4
  38100000    6
  38110000    3
  38120000    1
  38130000    5
  38140000    4
  38150000    3
  38160000    4
  38170000    2
  38180000    4
  38190000    5
  38200000    4
  38210000    3
  38220000    2
  38230000    3
  38240000    3
  38250000    3
  38260000    3
  38270000    3
  38280000    3
  38290000    2
  38300000    3
  38310000    2
  38320000    3
  38330000    3
  38340000    4
  38350000    2
  38360000    4
  38370000    3
  38380000    2
  38390000    3
  38400000    8
  38410000    3
  38420000    2
  38430000    3
  38440000    3
  38450000    3
  38460000    3
  38470000    3
  38480000    3
  38490000    3
  38500000    3
  38510000    2
  38520000    3
  38530000    3
  38540000    4
  38550000    2
  38560000    3
  38570000    3
  38580000    3
  38590000    2
  38600000    2
  38610000    3
  38620000    3
  38630000    4
  38640000    3
  38650000    2
  38660000   15
  38670000   13
  38680000    3
  38690000   10
  38700000    3
  38710000    3
  38720000    4
  38730000    4
  38740000    3
  38750000    3
  38760000    3
  38770000    3
  38780000    5
  38790000    3
  38800000    3
  38810000    3
  38820000    4
  38830000    3
  38840000    5
  38850000    4
  38860000    2
  38870000    5
  38880000    4
  38890000    4
  38900000    3
  38910000    5
  38920000    4
  38930000    4
  38940000    3
  38950000    3
  38960000    3
  38970000    3
  38980000    3
  38990000    4
  39000000    3
  39010000    3
  39020000    3
  39030000    3
  39040000    2
  39050000    4
  39060000    3
  39070000    3
  39080000    3
  39090000    1
  39100000    3
  39110000    3
  39120000    3
  39130000    3
  39140000    3
  39150000    3
  39160000    2
  39170000    3
  39180000    2
  39190000    3
  39200000    2
  39210000    3
  39220000    3
  39230000    3
  39240000    4
  39250000    3
  39260000    3
  39270000    3
  39280000    5
  39290000    4
  39300000    5
  39310000    6
  39320000    3
  39330000    4
  39340000    5
  39350000    3
  39360000    3
  39370000    3
  39380000    2
  39390000    4
  39400000    3
  39410000    5
  39420000    5
  39430000    3
  39440000    4
  39450000    4
  39460000    3
  39470000    3
  39480000    2
  39490000    3
  39500000    3
  39510000    2
  39520000    4
  39530000    3
  39540000    4
  39550000    2
  39560000    2
  39570000    4
  39580000    3
  39590000    3
  39600000    3
  39610000    3
  39620000    3
  39630000    4
  39640000    3
  39650000    3
  39660000    3
  39670000    2
  39680000    4
  39690000    3
  39700000    2
  39710000    3
  39720000    3
  39730000    3
  39740000    3
  39750000    3
  39760000    3
  39770000    2
  39780000    3
  39790000    3
  39800000    3
  39810000    3
  39820000    2
  39830000    4
  39840000    3
  39850000    3
  39860000    3
  39870000    2
  39880000    3
  39890000    3
  39900000    3
  39910000    4
  39920000    3
  39930000    3
  39940000    3
  39950000    3
  39960000    2
  39970000    4
  39980000    3
  39990000    3
  40000000    3
  40010000    3
  40020000    5
  40030000    2
  40040000    3
  40050000    4
  40060000    3
  40070000    4
  40080000    3
  40090000    3
  40100000    3
  40110000    3
  40120000    2
  40130000    3
  40140000    2
  40150000    2
  40160000    3
  40170000    3
  40180000    4
  40190000    4
  40200000    4
  40210000    4
  40220000    3
  40230000    3
  40240000    4
  40250000    4
  40260000    2
  40270000    3
  40280000    4
  40290000    5
  40300000    5
  40310000    2
  40320000    3
  40330000    2
  40340000    3
  40350000    3
  40360000    4
  40370000    2
  40380000    5
  40390000    4
  40400000    5
  40410000    4
  40420000    4
  40430000    3
  40440000    2
  40450000    4
  40460000    4
  40470000    3
  40480000    2
  40490000    3
  40500000    3
  40510000    6
  40520000    3
  40530000    3
  40540000    3
  40550000    3
  40560000    3
  40570000    2
  40580000    4
  40590000    5
  40600000    2
  40610000    2
  40620000    3
  40630000    4
  40640000    2
  40650000    5
  40660000    5
  40670000    4
  40680000    5
  40690000    5
  40700000    4
  40710000    2
  40720000    3
  40730000    3
  40740000    2
  40750000    4
  40760000    3
  40770000    1
  40780000    2
  40790000    5
  40800000    4
  40810000    3
  40820000    4
  40830000    3
  40840000    2
  40850000    4
  40860000    3
  40870000    3
  40880000    3
  40890000    3
  40900000    4
  40910000    2
  40920000    5
  40930000    5
  40940000    6
  40950000    4
  40960000    5
  40970000    5
  40980000    4
  40990000    4
  41000000    4
  41010000    2
  41020000    4
  41030000    4
  41040000    3
  41050000    3
  41060000    4
  41070000    3
  41080000    3
  41090000    3
  41100000    2
  41110000    4
  41120000    3
  41130000    2
  41140000    4
  41150000    6
  41160000    4
  41170000    3
  41180000    4
  41190000    4
  41200000    3
  41210000    4
  41220000    2
  41230000    3
  41240000    3
  41250000    2
  41260000    2
  41270000    5
  41280000    5
  41290000    3
  41300000    5
  41310000    5
  41320000    7
  41330000    4
  41340000    2
  41350000    4
  41360000    4
  41370000    3
  41380000    4
  41390000    3
  41400000    2
  41410000    2
  41420000    4
  41430000    4
  41440000    2
  41450000    3
  41460000    2
  41470000    3
  41480000    3
  41490000    4
  41500000    3
  41510000    3
  41520000    2
  41530000    3
  41540000    3
  41550000    3
  41560000    4
  41570000    3
  41580000    2
  41590000    4
  41600000    5
  41610000    3
  41620000    3
  41630000    2
  41640000    3
  41650000    2
  41660000    3
  41670000    3
  41680000    3
  41690000    2
  41700000    4
  41710000    3
  41720000    3
  41730000    3
  41740000    3
  41750000    3
  41760000    3
  41770000    3
  41780000    3
  41790000    4
  41800000    3
  41810000    2
  41820000    3
  41830000    3
  41840000    4
  41850000    2
  41860000    2
  41870000    3
  41880000    4
  41890000    3
  41900000    3
  41910000    3
  41920000    2
  41930000    2
  41940000    3
  41950000    3
  41960000    3
  41970000    3
  41980000    2
  41990000    3
  42000000    2
  42010000    3
  42020000    2
  42030000    4
  42040000    3
  42050000    3
  42060000    2
  42070000    3
  42080000    2
  42090000    3
  42100000    4
  42110000    3
  42120000    3
  42130000    2
  42140000    3
  42150000    3
  42160000    3
  42170000    3
  42180000    4
  42190000    4
  42200000    4
  42210000    3
  42220000    4
  42230000    5
  42240000    5
  42250000    4
  42260000    3
  42270000    9
  42280000    4
  42290000    4
  42300000    4
  42310000    4
  42320000    5
  42330000    2
  42340000    3
  42350000    3
  42360000    3
  42370000    3
  42380000    5
  42390000    3
  42400000    2
  42410000    2
  42420000    2
  42430000    3
  42440000    3
  42450000    4
  42460000    3
  42470000    2
  42480000    2
  42490000    3
  42500000    4
  42510000    3
  42520000    4
  42530000    2
  42540000    3
  42550000    4
  42560000    2
  42570000    3
  42580000    2
  42590000    5
  42600000    3
  42610000    4
  42620000    2
  42630000    4
  42640000    2
  42650000    2
  42660000    4
  42670000    3
  42680000    3
  42690000    3
  42700000    4
  42710000    3
  42720000    4
  42730000    3
  42740000    2
  42750000    3
  42760000    3
  42770000    4
  42780000    4
  42790000    5
  42800000    4
  42810000    4
  42820000    4
  42830000    4
  42840000    3
  42850000    3
  42860000    4
  42870000    2
  42880000    3
  42890000    3
  42900000    2
  42910000    2
  42920000    2
  42930000    3
  42940000    3
  42950000    3
  42960000    2
  42970000    2
  42980000    2
  42990000    2
  43000000    5
  43010000    3
  43020000    3
  43030000    4
  43040000    3
  43050000    3
  43060000    3
  43070000    4
  43080000    3
  43090000    4
  43100000    4
  43110000    4
  43120000    4
  43130000    6
  43140000    4
  43150000    5
  43160000    4
  43170000    4
  43180000    4
  43190000    4
  43200000    4
  43210000    4
  43220000    3
  43230000    4
  43240000    5
  43250000    4
  43260000    3
  43270000    4
  43280000    3
  43290000    4
  43300000    3
  43310000    3
  43320000    2
  43330000    3
  43340000    3
  43350000    3
  43360000    3
  43370000    3
  43380000    4
  43390000    2
  43400000    2
  43410000    3
  43420000    3
  43430000    2
  43440000    2
  43450000    4
  43460000    3
  43470000    2
  43480000    3
  43490000    5
  43500000    3
  43510000    3
  43520000    3
  43530000    3
  43540000    4
  43550000    4
  43560000    4
  43570000    3
  43580000    4
  43590000    3
  43600000    4
  43610000    2
  43620000    4
  43630000    3
  43640000    4
  43650000    2
  43660000    3
  43670000   14
  43680000   11
  43690000   10
  43700000   11
  43710000   12
  43720000    7
  43730000    3
  43740000    3
  43750000    3
  43760000    3
  43770000    3
  43780000    4
  43790000    3
  43800000    2
  43810000    5
  43820000    2
  43830000    3
  43840000    3
  43850000    3
  43860000    3
  43870000    3
  43880000    3
  43890000    4
  43900000    4
  43910000    2
  43920000    5
  43930000    5
  43940000    5
  43950000    3
  43960000    2
  43970000    4
  43980000    4
  43990000    3
  44000000    3
  44010000    4
  44020000    2
  44030000    2
  44040000    2
  44050000    3
  44060000    2
  44070000    3
  44080000    2
  44090000    2
  44100000    4
  44110000    3
  44120000    3
  44130000    2
  44140000    3
  44150000    3
  44160000    4
  44170000    2
  44180000    2
  44190000    4
  44200000    3
  44210000    2
  44220000    3
  44230000    3
  44240000    3
  44250000    3
  44260000    4
  44270000    4
  44280000    2
  44290000    3
  44300000    3
  44310000    3
  44320000    6
  44330000    3
  44340000    4
  44350000    4
  44360000    4
  44370000    4
  44380000    3
  44390000    2
  44400000    3
  44410000    2
  44420000    4
  44430000    4
  44440000    4
  44450000    3
  44460000    2
  44470000    2
  44480000    3
  44490000    3
  44500000    3
  44510000    4
  44520000    3
  44530000    3
  44540000    2
  44550000    2
  44560000    3
  44570000    3
  44580000    4
  44590000    3
  44600000    4
  44610000    3
  44620000    2
  44630000    4
  44640000    3
  44650000    4
  44660000    4
  44670000    4
  44680000    3
  44690000    5
  44700000    4
  44710000    5
  44720000    3
  44730000    4
  44740000    4
  44750000    3
  44760000    3
  44770000    3
  44780000    5
  44790000    5
  44800000    5
  44810000    4
  44820000    4
  44830000    5
  44840000    3
  44850000    5
  44860000    2
  44870000    3
  44880000    4
  44890000    1
  44900000    4
  44910000    3
  44920000    3
  44930000    4
  44940000    3
  44950000    2
  44960000    3
  44970000    4
  44980000    3
  44990000    2
  45000000    2
  45010000    4
  45020000    2
  45030000    4
  45040000    2
  45050000    3
  45060000    3
  45070000    3
  45080000    3
  45090000    3
  45100000    3
  45110000    3
  45120000    2
  45130000    3
  45140000    3
  45150000    3
  45160000    3
  45170000    3
  45180000    2
  45190000    5
  45200000    3
  45210000    8
  45220000   14
  45230000   13
  45240000   14
  45250000    4
  45260000    3
  45270000    2
  45280000    3
  45290000    2
  45300000    2
  45310000    3
  45320000    3
  45330000    3
  45340000    3
  45350000    3
  45360000    3
  45370000    3
  45380000    3
  45390000    3
  45400000    3
  45410000    3
  45420000    3
  45430000    4
  45440000    2
  45450000    2
  45460000    3
  45470000    3
  45480000    4
  45490000    3
  45500000    2
  45510000    2
  45520000    4
  45530000    2
  45540000    3
  45550000    3
  45560000    4
  45570000    3
  45580000    4
  45590000    3
  45600000    3
  45610000    3
  45620000    2
  45630000    2
  45640000    6
  45650000    3
  45660000    2
  45670000    2
  45680000    2
  45690000    3
  45700000    3
  45710000    5
  45720000    4
  45730000    3
  45740000    3
  45750000    3
  45760000    3
  45770000    4
  45780000    4
  45790000    3
  45800000    2
  45810000    3
  45820000    3
  45830000    2
  45840000    4
  45850000    2
  45860000    3
  45870000    3
  45880000    3
  45890000    3
  45900000    2
  45910000    5
  45920000    4
  45930000    4
  45940000    3
  45950000    3
  45960000    3
  45970000    4
  45980000    3
  45990000    3
  46000000    3
  46010000    3
  46020000    3
  46030000    2
  46040000    2
  46050000    3
  46060000    3
  46070000    3
  46080000    3
  46090000    3
  46100000    3
  46110000    3
  46120000    3
  46130000    3
  46140000    3
  46150000    3
  46160000    3
  46170000    3
  46180000    3
  46190000    2
  46200000    3
  46210000    3
  46220000    4
  46230000    2
  46240000    3
  46250000    5
  46260000    4
  46270000    3
  46280000    2
  46290000    3
  46300000    4
  46310000    4
  46320000    3
  46330000    3
  46340000    3
  46350000    2
  46360000    2
  46370000    3
  46380000    4
  46390000    3
  46400000    2
  46410000    3
  46420000    3
  46430000    3
  46440000    3
  46450000    3
  46460000    3
  46470000    3
  46480000    3
  46490000    2
  46500000    5
  46510000    3
  46520000    3
  46530000    3
  46540000    3
  46550000    3
  46560000    4
  46570000    4
  46580000    2
  46590000    3
  46600000    3
  46610000    3
  46620000    2
  46630000    3
  46640000    3
  46650000    4
  46660000    3
  46670000    2
  46680000    2
  46690000    3
  46700000    2
  46710000    4
  46720000    4
  46730000    2
  46740000    3
  46750000    1
  46760000    2
  46770000    3
  46780000    3
  46790000    3
  46800000    3
  46810000    9
  46820000    2
  46830000    3
  46840000    4
  46850000    3
  46860000    3
  46870000    2
  46880000    3
  46890000    3
  46900000    4
  46910000    2
  46920000    3
  46930000    4
  46940000    4
  46950000    3
  46960000    3
  46970000    3
  46980000    4
  46990000    2
  47000000    3
  47010000    5
  47020000    3
  47030000    3
  47040000    4
  47050000    5
  47060000    3
  47070000    4
  47080000    3
  47090000    5
  47100000    4
  47110000    3
  47120000    3
  47130000    2
  47140000    2
  47150000    3
  47160000    3
  47170000    2
  47180000    3
  47190000    3
  47200000    3
  47210000    3
  47220000    3
  47230000    3
  47240000    3
  47250000    3
  47260000    3
  47270000    4
  47280000    2
  47290000    2
  47300000    3
  47310000    2
  47320000    2
  47330000    2
  47340000    2
  47350000    2
  47360000    3
  47370000    2
  47380000    3
  47390000    2
  47400000    3
  47410000    2
  47420000    3
  47430000    4
  47440000    3
  47450000    5
  47460000    3
  47470000    2
  47480000    4
  47490000    3
  47500000    2
  47510000    2
  47520000    3
  47530000    3
  47540000    3
  47550000    3
  47560000    2
  47570000    4
  47580000    3
  47590000    2
  47600000    5
  47610000    3
  47620000    4
  47630000    2
  47640000    3
  47650000    3
  47660000    3
  47670000    4
  47680000    3
  47690000    4
  47700000    4
  47710000    3
  47720000    3
  47730000    3
  47740000    2
  47750000    3
  47760000    2
  47770000    4
  47780000    3
  47790000    3
  47800000    2
  47810000    8
  47820000    3
  47830000    4
  47840000    4
  47850000    3
  47860000    4
  47870000    3
  47880000    3
  47890000    5
  47900000    3
  47910000    4
  47920000    5
  47930000    4
  47940000    3
  47950000    5
  47960000    4
  47970000    2
  47980000    2
  47990000    3
  48000000    3
  48010000    4
  48020000    2
  48030000    4
  48040000    3
  48050000    3
  48060000    4
  48070000    3
  48080000    4
  48090000    3
  48100000    4
  48110000    5
  48120000    9
  48130000    3
  48140000    5
  48150000    4
  48160000    4
  48170000    3
  48180000    3
  48190000    3
  48200000    4
  48210000    3
  48220000    4
  48230000    3
  48240000    3
  48250000    3
  48260000    3
  48270000    3
  48280000    4
  48290000    3
  48300000    3
  48310000    3
  48320000    2
  48330000    3
  48340000    2
  48350000    3
  48360000    2
  48370000    2
  48380000    3
  48390000    2
  48400000    3
  48410000    3
  48420000    5
  48430000    3
  48440000    2
  48450000    2
  48460000    2
  48470000    2
  48480000    4
  48490000    2
  48500000    3
  48510000    3
  48520000    3
  48530000    3
  48540000    2
  48550000    3
  48560000    3
  48570000    3
  48580000    2
  48590000    3
  48600000    3
  48610000    3
  48620000    3
  48630000    4
  48640000    4
  48650000    3
  48660000    3
  48670000   18
  48680000   14
  48690000   14
  48700000   13
  48710000   13
  48720000   14
  48730000   14
  48740000    7
  48750000    3
  48760000    7
  48770000    3
  48780000    3
  48790000    3
  48800000    3
  48810000    3
  48820000    3
  48830000    3
  48840000    3
  48850000    3
  48860000    1
  48870000    3
  48880000    3
  48890000    5
  48900000    4
  48910000    3
  48920000    4
  48930000    4
  48940000    6
  48950000    9
  48960000    7
  48970000    6
  48980000    3
  48990000    3
  49000000    3
  49010000    4
  49020000    2
  49030000    3
  49040000    4
  49050000    3
  49060000    3
  49070000    2
  49080000    4
  49090000    2
  49100000    3
  49110000    2
  49120000    3
  49130000    3
  49140000    3
  49150000    2
  49160000    3
  49170000    3
  49180000    3
  49190000    2
  49200000    3
  49210000    4
  49220000    3
  49230000    3
  49240000    4
  49250000    3
  49260000    3
  49270000    3
  49280000    2
  49290000    5
  49300000   13
  49310000    3
  49320000    3
  49330000    3
  49340000    2
  49350000    3
  49360000    4
  49370000    3
  49380000    3
  49390000    2
  49400000    3
  49410000    3
  49420000    3
  49430000    3
  49440000    2
  49450000    4
  49460000    2
  49470000    2
  49480000    2
  49490000    2
  49500000    2
  49510000    2
  49520000    2
  49530000    3
  49540000    3
  49550000    3
  49560000    3
  49570000    2
  49580000    2
  49590000    2
  49600000    4
  49610000    4
  49620000    2
  49630000    3
  49640000    2
  49650000    3
  49660000    3
  49670000    2
  49680000    3
  49690000    2
  49700000    5
  49710000    5
  49720000    3
  49730000    3
  49740000    3
  49750000    5
  49760000    3
  49770000    2
  49780000    3
  49790000    3
  49800000    5
  49810000    2
  49820000    2
  49830000    2
  49840000    8
  49850000    3
  49860000    3
  49870000    3
  49880000    2
  49890000    7
  49900000    2
  49910000    3
  49920000    4
  49930000    3
  49940000    3
  49950000    4
  49960000    4
  49970000    3
  49980000    2
  49990000    4
  50000000    3
  50000000    3
  50010000    3
  50020000    3
  50030000    3
  50040000    2
  50050000    2
  50060000    4
  50070000    3
  50080000    3
  50090000    3
  50100000    3
  50110000    3
  50120000    3
  50130000    4
  50140000    3
  50150000    5
  50160000    4
  50170000    3
  50180000    8
  50190000   11
  50200000   21
  50210000    3
  50220000    4
  50230000    3
  50240000    4
  50250000    1
  50260000    4
  50270000    4
  50280000    5
  50290000   12
  50300000   13
  50310000   19
  50320000   19
  50330000   19
  50340000   19
  50350000   17
  50360000   18
  50370000   20
  50380000   19
  50390000   12
  50400000   17
  50410000    6
  50420000    6
  50430000   12
  50440000   19
  50450000   19
  50460000   15
  50470000    4
  50480000    4
  50490000    3
  50500000    3
  50510000    4
  50520000    4
  50530000    3
  50540000    5
  50550000    4
  50560000    4
  50570000    3
  50580000    4
  50590000    3
  50600000    2
  50610000    4
  50620000    3
  50630000    3
  50640000    2
  50650000    2
  50660000    4
  50670000    3
  50680000    2
  50690000    3
  50700000    1
  50710000    2
  50720000    2
  50730000    3
  50740000    2
  50750000    3
  50760000    3
  50770000    3
  50780000    3
  50790000    3
  50800000    2
  50810000    3
  50820000    3
  50830000    3
  50840000    2
  50850000    3
  50860000    5
  50870000    4
  50880000    5
  50890000    2
  50900000    4
  50910000    3
  50920000    4
  50930000    3
  50940000    4
  50950000    3
  50960000    3
  50970000    3
  50980000    3
  50990000    3
  51000000    3
  51010000    4
  51020000    2
  51030000    3
  51040000    5
  51050000    3
  51060000    3
  51070000    3
  51080000    3
  51090000    3
  51100000    3
  51110000    4
  51120000    3
  51130000    3
  51140000    4
  51150000    2
  51160000    3
  51170000    3
  51180000    4
  51190000    3
  51200000    3
  51210000    3
  51220000    2
  51230000    2
  51240000    3
  51250000    3
  51260000    3
  51270000    2
  51280000    2
  51290000    2
  51300000    2
  51310000    3
  51320000    3
  51330000    6
  51340000    3
  51350000    3
  51360000    4
  51370000    3
  51380000    2
  51390000    3
  51400000    3
  51410000    3
  51420000    4
  51430000    2
  51440000    5
  51450000    4
  51460000    3
  51470000    3
  51480000    5
  51490000    3
  51500000    3
  51510000    3
  51520000    3
  51530000    3
  51540000    3
  51550000    3
  51560000    7
  51570000    3
  51580000    2
  51590000    3
  51600000    3
  51610000    3
  51620000    2
  51630000    2
  51640000    3
  51650000    3
  51660000    2
  51670000    3
  51680000    2
  51690000    4
  51700000    4
  51710000    3
  51720000    3
  51730000    3
  51740000    3
  51750000    4
  51760000    3
  51770000    4
  51780000    3
  51790000   12
  51800000   11
  51810000    3
  51820000    4
  51830000    3
  51840000    2
  51850000    3
  51860000    4
  51870000    5
  51880000    3
  51890000    2
  51900000    2
  51910000    2
  51920000    4
  51930000    2
  51940000    3
  51950000    3
  51960000    3
  51970000    3
  51980000    3
  51990000    3
  52000000    3
  52010000    5
  52020000    3
  52030000    4
  52040000    2
  52050000    3
  52060000    4
  52070000    4
  52080000    4
  52090000    4
  52100000    5
  52110000    4
  52120000    3
  52130000    4
  52140000    4
  52150000    2
  52160000    3
  52170000    3
  52180000    3
  52190000    2
  52200000    4
  52210000    4
  52220000    3
  52230000    2
  52240000    3
  52250000    2
  52260000    2
  52270000    3
  52280000    3
  52290000    4
  52300000    4
  52310000    3
  52320000    4
  52330000    4
  52340000    3
  52350000    2
  52360000    2
  52370000    3
  52380000    3
  52390000    3
  52400000    4
  52410000    4
  52420000    3
  52430000    3
  52440000    3
  52450000    3
  52460000    3
  52470000    3
  52480000    3
  52490000    4
  52500000    2
  52510000    2
  52520000    3
  52530000    4
  52540000    4
  52550000    2
  52560000    3
  52570000    3
  52580000    3
  52590000    3
  52600000    2
  52610000    4
  52620000    3
  52630000    3
  52640000    3
  52650000    4
  52660000    3
  52670000    6
  52680000    4
  52690000    3
  52700000    3
  52710000    5
  52720000    2
  52730000    2
  52740000    8
  52750000    4
  52760000    4
  52770000    3
  52780000    3
  52790000    3
  52800000    3
  52810000    4
  52820000    3
  52830000    3
  52840000    3
  52850000    3
  52860000    7
  52870000    3
  52880000    6
  52890000    4
  52900000    2
  52910000    4
  52920000    3
  52930000    4
  52940000    5
  52950000    4
  52960000    4
  52970000    4
  52980000    3
  52990000    3
  53000000    5
  53010000    4
  53020000    3
  53030000    2
  53040000    3
  53050000    2
  53060000    4
  53070000    3
  53080000    3
  53090000    3
  53100000    3
  53110000    4
  53120000    4
  53130000    4
  53140000    4
  53150000    3
  53160000    2
  53170000    3
  53180000    3
  53190000    3
  53200000    2
  53210000    3
  53220000    3
  53230000    2
  53240000    3
  53250000    4
  53260000    3
  53270000    3
  53280000    3
  53290000    2
  53300000    2
  53310000    4
  53320000    3
  53330000    5
  53340000    4
  53350000    3
  53360000    3
  53370000    4
  53380000    4
  53390000    3
  53400000    2
  53410000    4
  53420000    3
  53430000    2
  53440000    2
  53450000    3
  53460000    3
  53470000    3
  53480000    4
  53490000    2
  53500000    3
  53510000    2
  53520000    2
  53530000    3
  53540000    3
  53550000    3
  53560000    2
  53570000    2
  53580000    5
  53590000    2
  53600000    4
  53610000    3
  53620000    2
  53630000    4
  53640000    5
  53650000    4
  53660000    5
  53670000   11
  53680000    3
  53690000    2
  53700000    2
  53710000    3
  53720000    3
  53730000    3
  53740000    3
  53750000    3
  53760000    5
  53770000    4
  53780000    3
  53790000    2
  53800000    2
  53810000    2
  53820000    3
  53830000    3
  53840000    3
  53850000    3
  53860000    3
  53870000    2
  53880000    3
  53890000    3
  53900000    3
  53910000    3
  53920000    3
  53930000    3
  53940000    2
  53950000    2
  53960000    2
  53970000    3
  53980000    2
  53990000    4
  54000000    5
  54010000    3
  54020000    4
  54030000    4
  54040000    6
  54050000    4
  54060000    3
  54070000    3
  54080000    6
  54090000    4
  54100000    2
  54110000    4
  54120000    3
  54130000    3
  54140000    3
  54150000    2
  54160000    3
  54170000    3
  54180000    3
  54190000    3
  54200000    2
  54210000    2
  54220000    3
  54230000    3
  54240000    3
  54250000    2
  54260000    2
  54270000    2
  54280000    3
  54290000    3
  54300000    3
  54310000    3
  54320000    2
  54330000    3
  54340000    3
  54350000    3
  54360000    2
  54370000    2
  54380000    4
  54390000    5
  54400000    4
  54410000    3
  54420000    2
  54430000   10
  54440000    3
  54450000    3
  54460000    3
  54470000    3
  54480000    2
  54490000    4
  54500000    3
  54510000    2
  54520000    3
  54530000    3
  54540000    3
  54550000    3
  54560000    3
  54570000    2
  54580000    4
  54590000    3
  54600000    3
  54610000    2
  54620000    3
  54630000    3
  54640000    4
  54650000    3
  54660000    3
  54670000    3
  54680000    2
  54690000    7
  54700000    3
  54710000    3
  54720000    3
  54730000    4
  54740000    2
  54750000    4
  54760000    4
  54770000    3
  54780000   14
  54790000   10
  54800000    8
  54810000   13
  54820000    3
  54830000    4
  54840000    2
  54850000    3
  54860000   14
  54870000   15
  54880000   12
  54890000   11
  54900000   12
  54910000   14
  54920000   11
  54930000   12
  54940000    6
  54950000   15
  54960000    8
  54970000   16
  54980000   13
  54990000   17
  55000000   11
  55010000   10
  55020000   17
  55030000   13
  55040000   15
  55050000   10
  55060000   15
  55070000    9
  55080000    3
  55090000    3
  55100000    3
  55110000    3
  55120000    3
  55130000    4
  55140000    4
  55150000    3
  55160000    3
  55170000    2
  55180000    3
  55190000    3
  55200000    4
  55210000    4
  55220000    3
  55230000    3
  55240000    5
  55250000    3
  55260000    4
  55270000    3
  55280000    2
  55290000    4
  55300000    3
  55310000    3
  55320000    4
  55330000   10
  55340000    5
  55350000    4
  55360000    5
  55370000    2
  55380000    4
  55390000    5
  55400000    4
  55410000    5
  55420000    4
  55430000    3
  55440000    3
  55450000    4
  55460000    4
  55470000    3
  55480000    6
  55490000    3
  55500000    3
  55510000    3
  55520000    4
  55530000    3
  55540000    3
  55550000    3
  55560000    2
  55570000    2
  55580000    3
  55590000    3
  55600000    2
  55610000    4
  55620000    4
  55630000    6
  55640000    3
  55650000    8
  55660000    5
  55670000    4
  55680000    3
  55690000    3
  55700000    4
  55710000    4
  55720000    3
  55730000    4
  55740000    4
  55750000    4
  55760000    5
  55770000    4
  55780000    5
  55790000    2
  55800000    4
  55810000    3
  55820000    3
  55830000    3
  55840000    2
  55850000    3
  55860000    2
  55870000    4
  55880000    3
  55890000    3
  55900000    3
  55910000    3
  55920000    3
  55930000    2
  55940000    3
  55950000    2
  55960000    3
  55970000    3
  55980000    4
  55990000    3
  56000000    3
  56010000    4
  56020000    3
  56030000    3
  56040000    3
  56050000    3
  56060000    2
  56070000    3
  56080000    2
  56090000    3
  56100000    3
  56110000    4
  56120000    2
  56130000    3
  56140000    4
  56150000    3
  56160000    4
  56170000    4
  56180000    3
  56190000    3
  56200000    3
  56210000    3
  56220000    3
  56230000    2
  56240000    2
  56250000    3
  56260000    4
  56270000    3
  56280000    3
  56290000    4
  56300000    3
  56310000    3
  56320000    2
  56330000    2
  56340000    3
  56350000    3
  56360000    4
  56370000    2
  56380000    3
  56390000    2
  56400000    4
  56410000    3
  56420000    3
  56430000    3
  56440000    3
  56450000    6
  56460000    3
  56470000    3
  56480000    3
  56490000    4
  56500000    3
  56510000    3
  56520000    4
  56530000    4
  56540000    3
  56550000    3
  56560000    3
  56570000    2
  56580000    2
  56590000    4
  56600000    4
  56610000    4
  56620000    3
  56630000    4
  56640000    3
  56650000    3
  56660000    3
  56670000    3
  56680000    3
  56690000    3
  56700000    2
  56710000    3
  56720000    3
  56730000    4
  56740000    4
  56750000    3
  56760000    3
  56770000    3
  56780000    3
  56790000    3
  56800000    3
  56810000    3
  56820000    2
  56830000    3
  56840000    2
  56850000    3
  56860000    3
  56870000    2
  56880000    3
  56890000    2
  56900000    3
  56910000    3
  56920000    3
  56930000    3
  56940000    2
  56950000    4
  56960000    3
  56970000    3
  56980000    3
  56990000    2
  57000000    3
  57010000    7
  57020000    8
  57030000    3
  57040000    3
  57050000    2
  57060000    3
  57070000    3
  57080000    3
  57090000    3
  57100000    4
  57110000    4
  57120000    3
  57130000    3
  57140000    3
  57150000    3
  57160000    3
  57170000    3
  57180000    2
  57190000    3
  57200000    3
  57210000    4
  57220000    3
  57230000    2
  57240000    2
  57250000    3
  57260000    2
  57270000    4
  57280000    4
  57290000    3
  57300000    3
  57310000    3
  57320000    3
  57330000    4
  57340000    3
  57350000    4
  57360000    3
  57370000    3
  57380000    2
  57390000    3
  57400000    2
  57410000    4
  57420000    2
  57430000    4
  57440000    1
  57450000    2
  57460000    2
  57470000    2
  57480000    3
  57490000    4
  57500000    3
  57510000    2
  57520000    2
  57530000    3
  57540000    2
  57550000    3
  57560000    3
  57570000    3
  57580000    4
  57590000    3
  57600000    3
  57610000    3
  57620000    8
  57630000    2
  57640000    4
  57650000    2
  57660000    2
  57670000    2
  57680000    2
  57690000    3
  57700000    5
  57710000    2
  57720000    4
  57730000    6
  57740000    4
  57750000    2
  57760000    3
  57770000    3
  57780000    3
  57790000    2
  57800000    3
  57810000    3
  57820000    3
  57830000    2
  57840000    4
  57850000    2
  57860000    3
  57870000    3
  57880000    3
  57890000    3
  57900000    4
  57910000    4
  57920000    3
  57930000    4
  57940000    3
  57950000    3
  57960000    3
  57970000    2
  57980000    2
  57990000    3
  58000000    3
  58010000    3
  58020000    3
  58030000    3
  58040000    3
  58050000    5
  58060000    3
  58070000    4
  58080000    5
  58090000    5
  58100000    3
  58110000    6
  58120000    3
  58130000    2
  58140000    3
  58150000    3
  58160000    3
  58170000    3
  58180000    3
  58190000    4
  58200000    3
  58210000    3
  58220000    2
  58230000    2
  58240000    4
  58250000    4
  58260000    4
  58270000    3
  58280000   12
  58290000    3
  58300000    2
  58310000    3
  58320000    3
  58330000    3
  58340000    4
  58350000    3
  58360000    3
  58370000    5
  58380000    4
  58390000    4
  58400000    3
  58410000    4
  58420000    2
  58430000    3
  58440000    2
  58450000    3
  58460000    2
  58470000    3
  58480000    3
  58490000    3
  58500000    2
  58510000    3
  58520000    4
  58530000    4
  58540000    3
  58550000    2
  58560000    3
  58570000    2
  58580000    2
  58590000    2
  58600000    3
  58610000    3
  58620000    3
  58630000    4
  58640000    3
  58650000    3
  58660000    2
  58670000    3
  58680000    3
  58690000    2
  58700000    4
  58710000    6
  58720000    4
  58730000    3
  58740000    4
  58750000    3
  58760000    4
  58770000    2
  58780000    2
  58790000    2
  58800000    3
  58810000    3
  58820000    3
  58830000    3
  58840000    3
  58850000    2
  58860000    3
  58870000    5
  58880000    6
  58890000   20
  58900000    9
  58910000    3
  58920000    3
  58930000    3
  58940000    3
  58950000    3
  58960000    2
  58970000    3
  58980000    3
  58990000    3
  59000000    4
  59010000    2
  59020000    2
  59030000    2
  59040000    3
  59050000    3
  59060000    2
  59070000    2
  59080000    4
  59090000    3
  59100000    3
  59110000    3
  59120000    1
  59130000    4
  59140000    2
  59150000    3
  59160000    2
  59170000    3
  59180000    3
  59190000    2
  59200000    3
  59210000    3
  59220000    2
  59230000    3
  59240000    2
  59250000    3
  59260000    7
  59270000    3
  59280000    2
  59290000    2
  59300000    2
  59310000    3
  59320000    3
  59330000    3
  59340000    3
  59350000    3
  59360000    3
  59370000    2
  59380000    3
  59390000    3
  59400000    4
  59410000    4
  59420000    3
  59430000    3
  59440000    3
  59450000    4
  59460000    3
  59470000    2
  59480000    4
  59490000    3
  59500000    2
  59510000    3
  59520000    3
  59530000    2
  59540000    2
  59550000    4
  59560000    5
  59570000    3
  59580000    3
  59590000    3
  59600000    3
  59610000    3
  59620000    3
  59630000    3
  59640000    4
  59650000    3
  59660000    3
  59670000    4
  59680000    3
  59690000    4
  59700000    2
  59710000    4
  59720000    4
  59730000    3
  59740000    2
  59750000    2
  59760000    3
  59770000    5
  59780000    5
  59790000    2
  59800000    4
  59810000    4
  59820000    2
  59830000    3
  59840000    2
  59850000    3
  59860000    4
  59870000    4
  59880000    3
  59890000    4
  59900000    5
  59910000    4
  59920000    3
  59930000    4
  59940000    3
  59950000    4
  59960000    4
  59970000    3
  59980000    5
  59990000    4
  60000000    4
  60010000    3
  60020000    5
  60030000    3
  60040000    3
  60050000    4
  60060000    5
  60070000    2
  60080000    3
  60090000    3
  60100000    3
  60110000    3
  60120000    3
  60130000    3
  60140000    3
  60150000    5
  60160000    3
  60170000    3
  60180000    3
  60190000    2
  60200000    3
  60210000    2
  60220000    3
  60230000    4
  60240000    6
  60250000    4
  60260000    3
  60270000   18
  60280000   17
  60290000   12
  60300000   11
  60310000    3
  60320000    4
  60330000    3
  60340000    4
  60350000    3
  60360000    3
  60370000    3
  60380000    2
  60390000    2
  60400000    3
  60410000    5
  60420000    2
  60430000    2
  60440000    3
  60450000    3
  60460000    3
  60470000    5
  60480000    2
  60490000    4
  60500000    4
  60510000    2
  60520000    2
  60530000    4
  60540000    5
  60550000    8
  60560000    8
  60570000    3
  60580000    3
  60590000    3
  60600000    3
  60610000    2
  60620000    2
  60630000    7
  60640000   12
  60650000    4
  60660000   19
  60670000   14
  60680000    2
  60690000   12
  60700000    3
  60710000    5
  60720000    2
  60730000    3
  60740000    3
  60750000    4
  60760000    4
  60770000    3
  60780000    4
  60790000    3
  60800000    4
  60810000    4
  60820000    4
  60830000    3
  60840000    4
  60850000    2
  60860000    3
  60870000    3
  60880000    3
  60890000    2
  60900000    3
  60910000    3
  60920000    4
  60930000    3
  60940000    3
  60950000    3
  60960000    3
  60970000    3
  60980000    3
  60990000    2
  61000000    3
  61010000    2
  61020000    4
  61030000    2
  61040000    2
  61050000    3
  61060000    4
  61070000    4
  61080000   12
  61090000    5
  61100000    7
  61110000   12
  61120000   12
  61130000    5
  61140000    8
  61150000    4
  61160000    4
  61170000    2
  61180000    4
  61190000    3
  61200000    4
  61210000    2
  61220000    4
  61230000    3
  61240000    3
  61250000    7
  61260000    6
  61270000    7
  61280000    3
  61290000    2
  61300000    2
  61310000    3
  61320000    3
  61330000    4
  61340000    3
  61350000    2
  61360000    4
  61370000    3
  61380000    3
  61390000    3
  61400000    6
  61410000    3
  61420000    2
  61430000    3
  61440000    2
  61450000    3
  61460000    4
  61470000    5
  61480000    3
  61490000    4
  61500000    3
  61510000    2
  61520000    3
  61530000    3
  61540000    4
  61550000    5
  61560000    3
  61570000    3
  61580000    4
  61590000    5
  61600000    3
  61610000    3
  61620000    3
  61630000    4
  61640000    4
  61650000    4
  61660000    3
  61670000    4
  61680000    3
  61690000    4
  61700000    4
  61710000    4
  61720000    3
  61730000    3
  61740000    5
  61750000    2
  61760000    2
  61770000    2
  61780000    2
  61790000    4
  61800000    2
  61810000    2
  61820000    5
  61830000    3
  61840000    4
  61850000    2
  61860000    3
  61870000    3
  61880000    2
  61890000    3
  61900000    4
  61910000    4
  61920000    5
  61930000    4
  61940000    3
  61950000    2
  61960000    4
  61970000    4
  61980000    3
  61990000    4
  62000000    3
  62010000    2
  62020000    3
  62030000    5
  62040000    4
  62050000    4
  62060000    3
  62070000    3
  62080000    2
  62090000    2
  62100000    4
  62110000    5
  62120000    4
  62130000    3
  62140000    3
  62150000    3
  62160000    3
  62170000    3
  62180000    3
  62190000    3
  62200000    3
  62210000    3
  62220000    2
  62230000    4
  62240000    2
  62250000    3
  62260000    3
  62270000    3
  62280000    2
  62290000    2
  62300000    3
  62310000    2
  62320000    3
  62330000    3
  62340000    4
  62350000    2
  62360000    4
  62370000    3
  62380000    2
  62390000    3
  62400000    2
  62410000    4
  62420000    2
  62430000    3
  62440000    2
  62450000    5
  62460000    3
  62470000    3
  62480000    4
  62490000    3
  62500000    3
  62510000    2
  62520000    3
  62530000    3
  62540000    2
  62550000    5
  62560000    4
  62570000    3
  62580000    3
  62590000    2
  62600000    4
  62610000    4
  62620000    2
  62630000    3
  62640000    4
  62650000    3
  62660000    3
  62670000    2
  62680000    3
  62690000    3
  62700000    4
  62710000    3
  62720000    3
  62730000    3
  62740000    4
  62750000    3
  62760000    3
  62770000    3
  62780000    3
  62790000    3
  62800000    5
  62810000    3
  62820000    3
  62830000    4
  62840000    3
  62850000    3
  62860000    5
  62870000    3
  62880000    3
  62890000    2
  62900000    2
  62910000    4
  62920000    3
  62930000    3
  62940000    3
  62950000    3
  62960000    3
  62970000    3
  62980000    3
  62990000    3
  63000000    4
  63010000    4
  63020000    3
  63030000    3
  63040000    5
  63050000    3
  63060000    2
  63070000    3
  63080000    2
  63090000    6
  63100000    4
  63110000    4
  63120000    4
  63130000    2
  63140000    4
  63150000    5
  63160000    3
  63170000    3
  63180000    4
  63190000    4
  63200000    4
  63210000    3
  63220000    3
  63230000    4
  63240000    4
  63250000    3
  63260000    2
  63270000    4
  63280000    3
  63290000    3
  63300000    4
  63310000    2
  63320000    3
  63330000    3
  63340000    4
  63350000    4
  63360000    4
  63370000   11
  63380000   12
  63390000   15
  63400000   14
  63410000   18
  63420000   14
  63430000   12
  63440000   14
  63450000   10
  63460000    3
  63470000    3
  63480000    3
  63490000    4
  63500000    3
  63510000    4
  63520000    4
  63530000    3
  63540000    4
  63550000    3
  63560000    5
  63570000    7
  63580000    3
  63590000    3
  63600000    4
  63610000    5
  63620000    3
  63630000    3
  63640000    2
  63650000    2
  63660000    2
  63670000    2
  63680000    3
  63690000    3
  63700000    3
  63710000    3
  63720000    3
  63730000    3
  63740000    3
  63750000    4
  63760000    3
  63770000    5
  63780000    2
  63790000    2
  63800000    3
  63810000    2
  63820000    3
  63830000    8
  63840000   12
  63850000   15
  63860000    8
  63870000    7
  63880000   15
  63890000   16
  63900000    8
  63910000    2
  63920000    4
  63930000    4
  63940000    3
  63950000    4
  63960000    4
  63970000    2
  63980000   10
  63990000    7
  64000000    3
  64010000    2
  64020000    3
  64030000    2
  64040000    3
  64050000    3
  64060000    3
  64070000    4
  64080000    2
  64090000    2
  64100000    3
  64110000    2
  64120000    3
  64130000    3
  64140000    3
  64150000    2
  64160000    2
  64170000    3
  64180000    4
  64190000    9
  64200000    8
  64210000   10
  64220000   13
  64230000   12
  64240000   13
  64250000   15
  64260000   12
  64270000   14
  64280000   14
  64290000    6
  64300000    3
  64310000    8
  64320000    8
  64330000   11
  64340000    7
  64350000    3
  64360000    3
  64370000    3
  64380000    2
  64390000    3
  64400000    4
  64410000    2
  64420000    5
  64430000    5
  64440000    3
  64450000    3
  64460000    3
  64470000    4
  64480000    3
  64490000    3
  64500000    2
  64510000    3
  64520000    3
  64530000    3
  64540000    2
  64550000    2
  64560000   11
  64570000   11
  64580000    2
  64590000    9
  64600000   15
  64610000   17
  64620000   19
  64630000    6
  64640000   12
  64650000   12
  64660000    4
  64670000    5
  64680000   10
  64690000    4
  64700000    3
  64710000    4
  64720000    3
  64730000    6
  64740000    3
  64750000    2
  64760000    2
  64770000    3
  64780000    3
  64790000    3
  64800000    4
  64810000    2
  64820000    2
  64830000    3
  64840000    3
  64850000    1
  64860000    2
  64870000    3
  64880000    3
  64890000    2
  64900000    2
  64910000    2
  64920000    3
  64930000    2
  64940000    3
  64950000    2
  64960000    4
  64970000    4
  64980000    5
  64990000    3
  65000000    3
  65010000    3
  65020000    3
  65030000    3
  65040000    3
  65050000    4
  65060000    2
  65070000    2
  65080000    3
  65090000    3
  65100000    2
  65110000    3
  65120000    3
  65130000    4
  65140000    3
  65150000    3
  65160000    4
  65170000    2
  65180000    2
  65190000    4
  65200000    3
  65210000    2
  65220000    4
  65230000    5
  65240000    3
  65250000    2
  65260000    3
  65270000    2
  65280000    3
  65290000    3
  65300000    2
  65310000    3
  65320000    3
  65330000    3
  65340000    3
  65350000    2
  65360000    3
  65370000    3
  65380000    4
  65390000    2
  65400000    2
  65410000    3
  65420000    3
  65430000    3
  65440000    3
  65450000    3
  65460000    2
  65470000    2
  65480000    2
  65490000    3
  65500000    4
  65510000    3
  65520000    2
  65530000    3
  65540000    3
  65550000    3
  65560000    3
  65570000    3
  65580000    2
  65590000    4
  65600000    4
  65610000    3
  65620000    3
  65630000    4
  65640000    4
  65650000    2
  65660000    4
  65670000    7
  65680000    3
  65690000    2
  65700000    4
  65710000    4
  65720000    3
  65730000    3
  65740000    3
  65750000    2
  65760000    3
  65770000    5
  65780000    2
  65790000    4
  65800000    4
  65810000    3
  65820000    2
  65830000    4
  65840000    4
  65850000    3
  65860000    5
  65870000    4
  65880000    3
  65890000    3
  65900000    3
  65910000    2
  65920000    4
  65930000    3
  65940000    4
  65950000    2
  65960000    3
  65970000    3
  65980000    5
  65990000    2
  66000000    3
  66010000    3
  66020000    4
  66030000    2
  66040000    3
  66050000    3
  66060000    2
  66070000    4
  66080000    2
  66090000    4
  66100000    3
  66110000    3
  66120000    4
  66130000    3
  66140000    3
  66150000    3
  66160000    3
  66170000    3
  66180000    2
  66190000    3
  66200000    4
  66210000    4
  66220000    3
  66230000    4
  66240000    3
  66250000    3
  66260000    4
  66270000    2
  66280000    3
  66290000    2
  66300000    3
  66310000    4
  66320000   10
  66330000    3
  66340000    3
  66350000    4
  66360000    4
  66370000    4
  66380000    3
  66390000    2
  66400000    3
  66410000    4
  66420000    3
  66430000    3
  66440000    4
  66450000    6
  66460000    4
  66470000    4
  66480000    3
  66490000    3
  66500000    3
  66510000    2
  66520000    2
  66530000    3
  66540000    5
  66550000    4
  66560000    5
  66570000    5
  66580000    3
  66590000    4
  66600000    4
  66610000    3
  66620000    2
  66630000    3
  66640000    3
  66650000    2
  66660000    3
  66670000    4
  66680000    4
  66690000    2
  66700000    4
  66710000    3
  66720000    2
  66730000    3
  66740000    3
  66750000    3
  66760000    4
  66770000    3
  66780000    3
  66790000    3
  66800000    3
  66810000    4
  66820000    3
  66830000    2
  66840000    3
  66850000    2
  66860000    4
  66870000    5
  66880000    4
  66890000    3
  66900000    3
  66910000    2
  66920000    3
  66930000    4
  66940000    3
  66950000    3
  66960000    2
  66970000    3
  66980000    2
  66990000    3
  67000000    2
  67010000    1
  67020000    4
  67030000    3
  67040000    5
  67050000    4
  67060000    3
  67070000    6
  67080000    4
  67090000    4
  67100000    5
  67110000    3
  67120000    5
  67130000    2
  67140000    3
  67150000    4
  67160000    2
  67170000    2
  67180000    3
  67190000    5
  67200000    3
  67210000    3
  67220000    3
  67230000    2
  67240000    2
  67250000    3
  67260000    3
  67270000    3
  67280000   10
  67290000   16
  67300000   17
  67310000   17
  67320000    3
  67330000    3
  67340000    5
  67350000    2
  67360000    3
  67370000    4
  67380000    4
  67390000    5
  67400000    2
  67410000    4
  67420000    3
  67430000    3
  67440000    3
  67450000    2
  67460000    3
  67470000    4
  67480000    2
  67490000    2
  67500000    3
  67510000    3
  67520000    4
  67530000    2
  67540000    2
  67550000    3
  67560000    2
  67570000    3
  67580000    3
  67590000    3
  67600000    4
  67610000    4
  67620000    3
  67630000    3
  67640000    3
  67650000    4
  67660000    3
  67670000    3
  67680000    2
  67690000    3
  67700000    3
  67710000    4
  67720000    3
  67730000    4
  67740000    5
  67750000    5
  67760000    4
  67770000    4
  67780000    4
  67790000    3
  67800000    4
  67810000    3
  67820000    4
  67830000    4
  67840000    4
  67850000    5
  67860000    3
  67870000    3
  67880000    4
  67890000    6
  67900000    4
  67910000    4
  67920000    3
  67930000    4
  67940000    3
  67950000    4
  67960000    4
  67970000    5
  67980000    4
  67990000    4
  68000000    5
  68010000    3
  68020000    5
  68030000    2
  68040000    3
  68050000    4
  68060000    4
  68070000    4
  68080000    1
  68090000    4
  68100000    4
  68110000    5
  68120000    3
  68130000    4
  68140000    4
  68150000    5
  68160000    3
  68170000    4
  68180000    2
  68190000    3
  68200000    4
  68210000    3
  68220000    3
  68230000    4
  68240000    3
  68250000    3
  68260000    4
  68270000    2
  68280000    4
  68290000    3
  68300000    4
  68310000    3
  68320000    4
  68330000    4
  68340000    3
  68350000    2
  68360000    4
  68370000    3
  68380000    2
  68390000    2
  68400000    4
  68410000    3
  68420000    4
  68430000    5
  68440000    3
  68450000    5
  68460000    3
  68470000    4
  68480000    2
  68490000    3
  68500000    2
  68510000    3
  68520000    4
  68530000    3
  68540000    3
  68550000    3
  68560000    4
  68570000    4
  68580000    4
  68590000    3
  68600000    4
  68610000    2
  68620000    3
  68630000    4
  68640000    7
  68650000    3
  68660000    4
  68670000    3
  68680000    3
  68690000    5
  68700000    5
  68710000    3
  68720000    3
  68730000    4
  68740000    2
  68750000    4
  68760000    2
  68770000    2
  68780000    5
  68790000    2
  68800000    4
  68810000    3
  68820000    5
  68830000    5
  68840000    7
  68850000    4
  68860000    5
  68870000    3
  68880000    7
  68890000    3
  68900000    4
  68910000    4
  68920000    3
  68930000    5
  68940000    4
  68950000    4
  68960000    2
  68970000    4
  68980000    3
  68990000    3
  69000000    4
  69010000    2
  69020000    3
  69030000    4
  69040000    5
  69050000    3
  69060000    4
  69070000    4
  69080000    4
  69090000    3
  69100000    4
  69110000    3
  69120000    3
  69130000    7
  69140000    6
  69150000    6
  69160000    3
  69170000    4
  69180000    5
  69190000    3
  69200000    4
  69210000    4
  69220000    2
  69230000    4
  69240000    3
  69250000    2
  69260000    3
  69270000    7
  69280000    4
  69290000    3
  69300000    3
  69310000    3
  69320000    4
  69330000    2
  69340000    2
  69350000    3
  69360000    3
  69370000    1
  69380000    4
  69390000    7
  69400000    5
  69410000    3
  69420000    4
  69430000    4
  69440000    4
  69450000    4
  69460000    3
  69470000    3
  69480000    4
  69490000    4
  69500000    3
  69510000    4
  69520000    3
  69530000    3
  69540000    2
  69550000    3
  69560000    4
  69570000    4
  69580000    3
  69590000    2
  69600000    5
  69610000   10
  69620000    3
  69630000    3
  69640000    3
  69650000    3
  69660000    3
  69670000    4
  69680000    2
  69690000    3
  69700000    2
  69710000    2
  69720000    4
  69730000    3
  69740000    2
  69750000    5
  69760000    4
  69770000    5
  69780000    3
  69790000    4
  69800000    3
  69810000    7
  69820000    4
  69830000    6
  69840000    3
  69850000    5
  69860000    7
  69870000    5
  69880000    4
  69890000    3
  69900000    5
  69910000    2
  69920000    3
  69930000    3
  69940000    2
  69950000    3
  69960000    6
  69970000    3
  69980000    2
  69990000    3
  70000000    3
  70010000    3
  70020000    2
  70030000    4
  70040000    3
  70050000    3
  70060000    2
  70070000   12
  70080000    9
  70090000    6
  70100000    3
  70110000    3
  70120000    3
  70130000    6
  70140000   13
  70150000   16
  70160000   10
  70170000   11
  70180000   12
  70190000   17
  70200000   13
  70210000   15
  70220000   15
  70230000   12
  70240000   17
  70250000   16
  70260000   22
  70270000   19
  70280000   23
  70290000   20
  70300000   19
  70310000   20
  70320000   23
  70330000   23
  70340000   21
  70350000   14
  70360000    2
  70370000    3
  70380000    3
  70390000    3
  70400000    3
  70410000    7
  70420000    4
  70430000    5
  70440000    4
  70450000    4
  70460000    4
  70470000    3
  70480000    4
  70490000    5
  70500000    4
  70510000    3
  70520000    5
  70530000    4
  70540000    3
  70550000    5
  70560000    3
  70570000    4
  70580000    3
  70590000    4
  70600000    4
  70610000    4
  70620000    1
  70630000    5
  70640000    5
  70650000    8
  70660000    4
  70670000    2
  70680000    4
  70690000    3
  70700000    4
  70710000    3
  70720000    2
  70730000    4
  70740000    2
  70750000    4
  70760000    3
  70770000    4
  70780000    3
  70790000    3
  70800000    3
  70810000    3
  70820000    2
  70830000    4
  70840000    3
  70850000    2
  70860000    4
  70870000    3
  70880000    3
  70890000    3
  70900000    3
  70910000    3
  70920000    3
  70930000    2
  70940000    3
  70950000    4
  70960000    3
  70970000    4
  70980000    5
  70990000    4
  71000000    4
  71010000    5
  71020000    4
  71030000   10
  71040000   11
  71050000    4
  71060000    8
  71070000    3
  71080000    3
  71090000    4
  71100000    3
  71110000    4
  71120000    2
  71130000    3
  71140000    8
  71150000    4
  71160000    4
  71170000    3
  71180000    4
  71190000    4
  71200000    3
  71210000    5
  71220000    3
  71230000    4
  71240000    5
  71250000    5
  71260000    4
  71270000    3
  71280000    3
  71290000    3
  71300000    3
  71310000    3
  71320000    7
  71330000    4
  71340000    3
  71350000    3
  71360000    5
  71370000    3
  71380000    3
  71390000    4
  71400000    5
  71410000    4
  71420000    4
  71430000    3
  71440000    3
  71450000    2
  71460000    2
  71470000    4
  71480000    2
  71490000    3
  71500000    3
  71510000    3
  71520000    3
  71530000    3
  71540000    2
  71550000    3
  71560000    2
  71570000    3
  71580000    3
  71590000    3
  71600000    3
  71610000    3
  71620000    2
  71630000    3
  71640000    3
  71650000    2
  71660000    3
  71670000    3
  71680000    2
  71690000    3
  71700000    3
  71710000    3
  71720000    3
  71730000    3
  71740000    3
  71750000    3
  71760000    3
  71770000    3
  71780000    3
  71790000    4
  71800000    3
  71810000    3
  71820000    3
  71830000    3
  71840000    3
  71850000    3
  71860000    3
  71870000    5
  71880000    3
  71890000    5
  71900000    3
  71910000    3
  71920000    5
  71930000    4
  71940000    4
  71950000    4
  71960000    3
  71970000    3
  71980000    4
  71990000    3
  72000000    4
  72010000    5
  72020000    5
  72030000    5
  72040000    5
  72050000    4
  72060000    4
  72070000    3
  72080000    3
  72090000    4
  72100000    3
  72110000    5
  72120000    3
  72130000    3
  72140000    3
  72150000    3
  72160000    2
  72170000    2
  72180000    3
  72190000    4
  72200000    4
  72210000    2
  72220000    3
  72230000    3
  72240000    3
  72250000    4
  72260000    3
  72270000    3
  72280000    3
  72290000    4
  72300000    4
  72310000    3
  72320000    5
  72330000    4
  72340000    3
  72350000    2
  72360000    3
  72370000    2
  72380000   17
  72390000   13
  72400000   18
  72410000   14
  72420000   12
  72430000   10
  72440000   14
  72450000   15
  72460000   12
  72470000   10
  72480000    2
  72490000    5
  72500000    2
  72510000    3
  72520000    4
  72530000    5
  72540000    3
  72550000    3
  72560000    2
  72570000    4
  72580000    4
  72590000    4
  72600000    4
  72610000    3
  72620000    3
  72630000    5
  72640000    4
  72650000    2
  72660000    2
  72670000    2
  72680000    4
  72690000    2
  72700000    4
  72710000    3
  72720000    4
  72730000    5
  72740000    4
  72750000    4
  72760000   13
  72770000    4
  72780000    3
  72790000    3
  72800000    3
  72810000    4
  72820000    3
  72830000    3
  72840000    3
  72850000    2
  72860000    4
  72870000    2
  72880000    3
  72890000    3
  72900000    3
  72910000    2
  72920000    2
  72930000    2
  72940000    3
  72950000    2
  72960000    3
  72970000    3
  72980000    2
  72990000    3
  73000000    3
  73010000    4
  73020000    3
  73030000    4
  73040000    3
  73050000    2
  73060000    2
  73070000    3
  73080000    3
  73090000    3
  73100000    2
  73110000    4
  73120000    4
  73130000    4
  73140000    4
  73150000    3
  73160000    3
  73170000    4
  73180000    5
  73190000    4
  73200000    5
  73210000    7
  73220000    7
  73230000    3
  73240000    3
  73250000    4
  73260000    2
  73270000    3
  73280000    4
  73290000    3
  73300000    3
  73310000    5
  73320000    4
  73330000    4
  73340000    3
  73350000    3
  73360000    3
  73370000    2
  73380000    3
  73390000    2
  73400000    2
  73410000    3
  73420000    4
  73430000    2
  73440000    4
  73450000    3
  73460000    3
  73470000    5
  73480000    5
  73490000   17
  73500000   15
  73510000   21
  73520000   14
  73530000   21
  73540000   15
  73550000    5
  73560000    3
  73570000    2
  73580000    2
  73590000    3
  73600000    3
  73610000   12
  73620000    8
  73630000    3
  73640000    2
  73650000    3
  73660000    4
  73670000    4
  73680000    3
  73690000    3
  73700000    4
  73710000    3
  73720000    3
  73730000    3
  73740000    2
  73750000    2
  73760000    4
  73770000    4
  73780000    2
  73790000    2
  73800000    3
  73810000    2
  73820000    2
  73830000    4
  73840000    4
  73850000    4
  73860000   11
  73870000    9
  73880000    3
  73890000    3
  73900000    4
  73910000    3
  73920000    3
  73930000    4
  73940000    3
  73950000    3
  73960000    3
  73970000    3
  73980000    3
  73990000    3
  74000000    4
  74010000    6
  74020000    2
  74030000    3
  74040000    5
  74050000    4
  74060000    3
  74070000    3
  74080000    4
  74090000    3
  74100000    4
  74110000    4
  74120000    3
  74130000    3
  74140000    3
  74150000    3
  74160000    3
  74170000    3
  74180000    3
  74190000    3
  74200000    3
  74210000    9
  74220000    4
  74230000    3
  74240000    1
  74250000    3
  74260000    3
  74270000    3
  74280000    2
  74290000    3
  74300000    2
  74310000    3
  74320000    3
  74330000    3
  74340000    3
  74350000    3
  74360000    2
  74370000    3
  74380000    3
  74390000    3
  74400000    3
  74410000    2
  74420000    3
  74430000    4
  74440000    4
  74450000    3
  74460000    4
  74470000    5
  74480000    4
  74490000    4
  74500000    4
  74510000    3
  74520000    1
  74530000    2
  74540000    3
  74550000    3
  74560000    4
  74570000    3
  74580000    5
  74590000    3
  74600000    4
  74610000    2
  74620000    4
  74630000    2
  74640000    5
  74650000    7
  74660000    4
  74670000    4
  74680000    3
  74690000    7
  74700000    5
  74710000    6
  74720000    6
  74730000    4
  74740000    5
  74750000    7
  74760000    4
  74770000    4
  74780000    2
  74790000    3
  74800000    5
  74810000    7
  74820000    2
  74830000    4
  74840000    2
  74850000    3
  74860000    4
  74870000    4
  74880000    2
  74890000    3
  74900000    3
  74910000    4
  74920000    3
  74930000    3
  74940000    2
  74950000    3
  74960000    3
  74970000    4
  74980000    2
  74990000    4
  75000000    6
  75010000    4
  75020000    3
  75030000    2
  75040000    4
  75050000    3
  75060000    4
  75070000    3
  75080000    4
  75090000    4
  75100000    4
  75110000    3
  75120000    3
  75130000    4
  75140000    4
  75150000    8
  75160000    3
  75170000    2
  75180000    2
  75190000    4
  75200000    4
  75210000    4
  75220000    3
  75230000    3
  75240000    4
  75250000    4
  75260000    3
  75270000    3
  75280000    3
  75290000    3
  75300000    3
  75310000    3
  75320000    3
  75330000    4
  75340000    2
  75350000    4
  75360000    3
  75370000    4
  75380000    2
  75390000    4
  75400000    3
  75410000    3
  75420000    2
  75430000    3
  75440000    4
  75450000    3
  75460000    2
  75470000    2
  75480000   11
  75490000    7
  75500000    3
  75510000    4
  75520000    4
  75530000    4
  75540000    5
  75550000    4
  75560000    5
  75570000    5
  75580000    5
  75590000    9
  75600000    5
  75610000    5
  75620000    4
  75630000    3
  75640000    2
  75650000    5
  75660000    4
  75670000    4
  75680000    4
  75690000    3
  75700000    5
  75710000    4
  75720000    3
  75730000    5
  75740000    4
  75750000    3
  75760000    3
  75770000    3
  75780000    5
  75790000    6
  75800000    4
  75810000    4
  75820000    4
  75830000    3
  75840000    4
  75850000    4
  75860000    4
  75870000    3
  75880000    4
  75890000    5
  75900000    4
  75910000    4
  75920000    4
  75930000    2
  75940000    3
  75950000    3
  75960000    2
  75970000    4
  75980000    5
  75990000   15
  76000000   16
  76010000   17
  76020000   11
  76030000   19
  76040000   17
  76050000   19
  76060000   17
  76070000    7
  76080000    3
  76090000    3
  76100000    2
  76110000    4
  76120000    4
  76130000    2
  76140000    2
  76150000    3
  76160000    2
  76170000    3
  76180000    3
  76190000    5
  76200000    4
  76210000    3
  76220000    5
  76230000    4
  76240000    4
  76250000    4
  76260000    3
  76270000    3
  76280000    3
  76290000    3
  76300000    3
  76310000    4
  76320000    2
  76330000    5
  76340000    4
  76350000    3
  76360000    4
  76370000    5
  76380000    3
  76390000    5
  76400000    3
  76410000    4
  76420000    4
  76430000    4
  76440000    5
  76450000    3
  76460000    3
  76470000    3
  76480000    3
  76490000    3
  76500000    3
  76510000    3
  76520000    3
  76530000    2
  76540000    2
  76550000    3
  76560000    2
  76570000    3
  76580000    2
  76590000    2
  76600000    3
  76610000    3
  76620000    3
  76630000    3
  76640000    2
  76650000    4
  76660000    3
  76670000    2
  76680000    3
  76690000    3
  76700000    2
  76710000    2
  76720000    3
  76730000    3
  76740000    3
  76750000    3
  76760000    2
  76770000    3
  76780000    5
  76790000    2
  76800000    3
  76810000    4
  76820000    5
  76830000    4
  76840000    4
  76850000    3
  76860000    3
  76870000    4
  76880000    5
  76890000    5
  76900000    3
  76910000    4
  76920000    3
  76930000    3
  76940000    4
  76950000    3
  76960000    5
  76970000    5
  76980000    5
  76990000    5
  77000000    5
  77010000    4
  77020000    4
  77030000    2
  77040000    4
  77050000    5
  77060000    3
  77070000    2
  77080000    3
  77090000    4
  77100000    4
  77110000    3
  77120000    4
  77130000    3
  77140000    5
  77150000    3
  77160000    3
  77170000    4
  77180000    3
  77190000    4
  77200000    3
  77210000    4
  77220000    8
  77230000    2
  77240000    4
  77250000    5
  77260000    4
  77270000    4
  77280000    2
  77290000    3
  77300000    3
  77310000    2
  77320000    2
  77330000    3
  77340000    4
  77350000    4
  77360000    5
  77370000    4
  77380000    3
  77390000    4
  77400000    4
  77410000    4
  77420000    3
  77430000    3
  77440000    4
  77450000    3
  77460000    2
  77470000    3
  77480000    4
  77490000    3
  77500000    3
  77510000    3
  77520000    3
  77530000    3
  77540000    3
  77550000    3
  77560000    2
  77570000    3
  77580000    3
  77590000    3
  77600000    3
  77610000    2
  77620000    3
  77630000    3
  77640000    3
  77650000    3
  77660000    3
  77670000    3
  77680000    2
  77690000    2
  77700000    4
  77710000    3
  77720000    5
  77730000    4
  77740000    4
  77750000    4
  77760000    4
  77770000    3
  77780000    4
  77790000    4
  77800000    3
  77810000    4
  77820000    4
  77830000    4
  77840000    2
  77850000    3
  77860000    3
  77870000    3
  77880000    8
  77890000    3
  77900000    3
  77910000    3
  77920000    3
  77930000    2
  77940000    4
  77950000    3
  77960000    4
  77970000    3
  77980000    4
  77990000    3
  78000000    2
  78010000    2
  78020000    4
  78030000    3
  78040000    2
  78050000    3
  78060000    4
  78070000    2
  78080000    2
  78090000    3
  78100000    3
  78110000    3
  78120000    3
  78130000    3
  78140000    4
  78150000    4
  78160000    2
  78170000    3
  78180000    4
  78190000    4
  78200000    3
  78210000    3
  78220000    3
  78230000    4
  78240000    2
  78250000    4
  78260000    4
  78270000    4
  78280000    2
  78290000    3
  78300000    3
  78310000    3
  78320000    4
  78330000    4
  78340000    3
  78350000    4
  78360000    4
  78370000    5
  78380000    4
  78390000    4
  78400000    3
  78410000    4
  78420000    5
  78430000    5
  78440000    7
  78450000    5
  78460000    2
  78470000    4
  78480000    4
  78490000    4
  78500000    2
  78510000    4
  78520000    2
  78530000    4
  78540000    2
  78550000    3
  78560000    4
  78570000    3
  78580000    4
  78590000    3
  78600000    3
  78610000    3
  78620000    4
  78630000    3
  78640000    2
  78650000    4
  78660000    3
  78670000    3
  78680000    2
  78690000    2
  78700000    3
  78710000    3
  78720000    2
  78730000    3
  78740000    3
  78750000    3
  78760000    4
  78770000    4
  78780000    3
  78790000    3
  78800000    4
  78810000    4
  78820000    5
  78830000    3
  78840000    4
  78850000    5
  78860000    5
  78870000    5
  78880000    5
  78890000    6
  78900000    8
  78910000    4
  78920000    5
  78930000    5
  78940000    4
  78950000    5
  78960000    5
  78970000    4
  78980000    3
  78990000    2
  79000000    4
  79010000    4
  79020000    5
  79030000    4
  79040000    2
  79050000    3
  79060000    2
  79070000    3
  79080000    2
  79090000    4
  79100000    5
  79110000    4
  79120000    5
  79130000    5
  79140000    5
  79150000    4
  79160000    6
  79170000    4
  79180000    5
  79190000    3
  79200000    5
  79210000    3
  79220000    4
  79230000    4
  79240000    5
  79250000    4
  79260000    5
  79270000    3
  79280000    2
  79290000   11
  79300000    2
  79310000    3
  79320000    4
  79330000    3
  79340000    3
  79350000    4
  79360000    5
  79370000    3
  79380000    3
  79390000    4
  79400000    7
  79410000    5
  79420000    4
  79430000    3
  79440000    4
  79450000    3
  79460000    3
  79470000    3
  79480000    2
  79490000    2
  79500000    3
  79510000    4
  79520000    3
  79530000    2
  79540000   14
  79550000   11
  79560000    4
  79570000    4
  79580000    4
  79590000    4
  79600000    2
  79610000    3
  79620000    3
  79630000    4
  79640000    4
  79650000    4
  79660000    3
  79670000    2
  79680000    5
  79690000    5
  79700000    4
  79710000    8
  79720000    4
  79730000    4
  79740000    5
  79750000    5
  79760000    4
  79770000    3
  79780000    4
  79790000    3
  79800000    2
  79810000    3
  79820000    4
  79830000    3
  79840000    4
  79850000    4
  79860000    3
  79870000    3
  79880000    3
  79890000    3
  79900000   10
  79910000    2
  79920000    1
  79930000    3
  79940000    3
  79950000    3
  79960000    4
  79970000    3
  79980000    8
  79990000   16
  80000000    5
  80010000    6
  80020000    4
  80030000    3
  80040000    2
  80050000    4
  80060000    2
  80070000    3
  80080000    3
  80090000    4
  80100000    5
  80110000    5
  80120000    4
  80130000    4
  80140000    4
  80150000    3
  80160000    3
  80170000    4
  80180000    3
  80190000    3
  80200000    3
  80210000    4
  80220000    3
  80230000    2
  80240000    4
  80250000    2
  80260000    3
  80270000    3
  80280000    3
  80290000    3
  80300000    5
  80310000    4
  80320000    4
  80330000    2
  80340000    3
  80350000    3
  80360000    3
  80370000    3
  80380000    2
  80390000    2
  80400000    3
  80410000    3
  80420000    3
  80430000    4
  80440000    4
  80450000    3
  80460000    3
  80470000    2
  80480000    3
  80490000    2
  80500000    2
  80510000    2
  80520000    2
  80530000    3
  80540000    3
  80550000    2
  80560000    8
  80570000    3
  80580000    3
  80590000   22
  80600000   10
  80610000   14
  80620000    9
  80630000    7
  80640000    4
  80650000    3
  80660000    7
  80670000    4
  80680000    3
  80690000    3
  80700000    8
  80710000   18
  80720000    4
  80730000    4
  80740000    5
  80750000    4
  80760000    5
  80770000    3
  80780000    4
  80790000    3
  80800000    3
  80810000    4
  80820000    3
  80830000    3
  80840000    4
  80850000    4
  80860000    4
  80870000    4
  80880000    3
  80890000    5
  80900000    4
  80910000    2
  80920000    3
  80930000    4
  80940000    3
  80950000    3
  80960000    4
  80970000    3
  80980000    3
  80990000    3
  81000000    4
  81010000    3
  81020000    4
  81030000    4
  81040000    5
  81050000    4
  81060000    4
  81070000    4
  81080000    5
  81090000    3
  81100000    4
  81110000    7
  81120000    3
  81130000    4
  81140000    4
  81150000    3
  81160000    3
  81170000    3
  81180000    3
  81190000    3
  81200000    2
  81210000    3
  81220000    4
  81230000    2
  81240000    8
  81250000    3
  81260000    4
  81270000    3
  81280000    3
  81290000    8
  81300000    5
  81310000    4
  81320000    4
  81330000    4
  81340000    3
  81350000    8
  81360000    3
  81370000    3
  81380000    2
  81390000    4
  81400000    3
  81410000    2
  81420000    3
  81430000    3
  81440000    3
  81450000    3
  81460000    3
  81470000    4
  81480000    2
  81490000    2
  81500000    2
  81510000    3
  81520000    2
  81530000    3
  81540000    2
  81550000    3
  81560000    3
  81570000    2
  81580000    4
  81590000    3
  81600000    3
  81610000    3
  81620000   13
  81630000    5
  81640000   15
  81650000   17
  81660000   10
  81670000    9
  81680000   12
  81690000    6
  81700000    5
  81710000    3
  81720000    5
  81730000    3
  81740000    3
  81750000    4
  81760000    5
  81770000    4
  81780000    3
  81790000    3
  81800000    8
  81810000    4
  81820000    5
  81830000    5
  81840000    3
  81850000    3
  81860000    3
  81870000    4
  81880000    3
  81890000    3
  81900000    5
  81910000    3
  81920000    3
  81930000    6
  81940000    5
  81950000    3
  81960000    4
  81970000    5
  81980000    4
  81990000    3
  82000000    3
  82010000    3
  82020000    3
  82030000    4
  82040000    5
  82050000    4
  82060000    6
  82070000    4
  82080000    4
  82090000    3
  82100000    2
  82110000    5
  82120000    4
  82130000    3
  82140000    4
  82150000    3
  82160000    4
  82170000    3
  82180000    3
  82190000    7
  82200000    4
  82210000    3
  82220000    3
  82230000    3
  82240000    3
  82250000    4
  82260000    5
  82270000    5
  82280000    3
  82290000    4
  82300000    5
  82310000    4
  82320000    3
  82330000    3
  82340000    9
  82350000    6
  82360000    3
  82370000    4
  82380000    5
  82390000    4
  82400000    7
  82410000    5
  82420000    5
  82430000    5
  82440000    5
  82450000    2
  82460000    3
  82470000    4
  82480000    3
  82490000   16
  82500000    2
  82510000    5
  82520000    3
  82530000   13
  82540000    2
  82550000    2
  82560000    3
  82570000    3
  82580000    4
  82590000    3
  82600000    2
  82610000   12
  82620000   15
  82630000    5
  82640000    3
  82650000    3
  82660000    3
  82670000    5
  82680000    3
  82690000    3
  82700000    2
  82710000    5
  82720000    4
  82730000    4
  82740000    4
  82750000    5
  82760000    3
  82770000    2
  82780000    3
  82790000    4
  82800000    2
  82810000    4
  82820000    6
  82830000    5
  82840000    4
  82850000    7
  82860000    4
  82870000    4
  82880000    3
  82890000    3
  82900000    3
  82910000    6
  82920000    1
  82930000    3
  82940000    3
  82950000    4
  82960000    3
  82970000    3
  82980000    3
  82990000    5
  83000000    4
  83010000    3
  83020000    2
  83030000    3
  83040000    3
  83050000    3
  83060000    3
  83070000    3
  83080000    3
  83090000    4
  83100000    3
  83110000    2
  83120000    2
  83130000    5
  83140000    3
  83150000    4
  83160000    4
  83170000    5
  83180000    3
  83190000    3
  83200000    4
  83210000    5
  83220000    4
  83230000    3
  83240000    3
  83250000    5
  83260000    2
  83270000    3
  83280000    3
  83290000    4
  83300000    3
  83310000    5
  83320000    4
  83330000    3
  83340000    2
  83350000    4
  83360000    3
  83370000    3
  83380000    3
  83390000    7
  83400000    5
  83410000    3
  83420000    3
  83430000    3
  83440000    4
  83450000    7
  83460000    5
  83470000    4
  83480000    4
  83490000    4
  83500000    2
  83510000    5
  83520000    5
  83530000   18
  83540000   16
  83550000   17
  83560000   21
  83570000   16
  83580000   21
  83590000   17
  83600000    4
  83610000    2
  83620000    3
  83630000    3
  83640000    3
  83650000    3
  83660000    4
  83670000    4
  83680000    4
  83690000    3
  83700000    3
  83710000    2
  83720000    5
  83730000    4
  83740000    4
  83750000    2
  83760000    3
  83770000    3
  83780000    2
  83790000    3
  83800000    2
  83810000    2
  83820000    4
  83830000    3
  83840000    3
  83850000    3
  83860000    3
  83870000    3
  83880000    4
  83890000    2
  83900000    3
  83910000    4
  83920000    3
  83930000    4
  83940000    2
  83950000    3
  83960000    2
  83970000    3
  83980000    3
  83990000    2
  84000000    2
  84010000    2
  84020000    3
  84030000    3
  84040000    3
  84050000    3
  84060000    3
  84070000    2
  84080000    3
  84090000    4
  84100000    2
  84110000    4
  84120000    3
  84130000    3
  84140000    4
  84150000    5
  84160000    4
  84170000    2
  84180000    4
  84190000    4
  84200000    4
  84210000    4
  84220000    3
  84230000    3
  84240000    2
  84250000    2
  84260000    2
  84270000    3
  84280000    3
  84290000    7
  84300000    5
  84310000    4
  84320000    3
  84330000    3
  84340000   11
  84350000    3
  84360000    3
  84370000    4
  84380000    4
  84390000    4
  84400000    4
  84410000    4
  84420000    2
  84430000    4
  84440000    5
  84450000    2
  84460000    4
  84470000    2
  84480000    4
  84490000    4
  84500000    4
  84510000    4
  84520000    5
  84530000    5
  84540000    5
  84550000    2
  84560000    4
  84570000    3
  84580000    3
  84590000    3
  84600000    3
  84610000    3
  84620000    4
  84630000    4
  84640000    3
  84650000    2
  84660000    3
  84670000    3
  84680000    3
  84690000    5
  84700000    5
  84710000    4
  84720000    3
  84730000    4
  84740000    4
  84750000    4
  84760000    2
  84770000    4
  84780000    3
  84790000    3
  84800000    3
  84810000    2
  84820000    3
  84830000    3
  84840000    8
  84850000   11
  84860000    3
  84870000    2
  84880000    2
  84890000    2
  84900000    2
  84910000    4
  84920000    3
  84930000    4
  84940000    3
  84950000    3
  84960000    3
  84970000    3
  84980000    9
  84990000   17
  85000000   18
  85010000   17
  85020000   17
  85030000   16
  85040000   11
  85050000   12
  85060000   15
  85070000   16
  85080000   13
  85090000   13
  85100000   15
  85110000   19
  85120000   19
  85130000    3
  85140000    4
  85150000    3
  85160000    4
  85170000    5
  85180000    5
  85190000    7
  85200000    4
  85210000    6
  85220000    3
  85230000    3
  85240000    5
  85250000    5
  85260000    5
  85270000    4
  85280000    6
  85290000    6
  85300000    5
  85310000    4
  85320000    7
  85330000    3
  85340000    3
  85350000    3
  85360000    3
  85370000    3
  85380000    3
  85390000    3
  85400000    3
  85410000    4
  85420000    4
  85430000    4
  85440000    4
  85450000    3
  85460000    2
  85470000    2
  85480000    3
  85490000    3
  85500000    2
  85510000    3
  85520000    5
  85530000    3
  85540000    3
  85550000    4
  85560000    3
  85570000    4
  85580000    3
  85590000    3
  85600000    4
  85610000    3
  85620000    3
  85630000    4
  85640000    3
  85650000    3
  85660000    2
  85670000    3
  85680000    2
  85690000    3
  85700000    3
  85710000    3
  85720000    3
  85730000    3
  85740000    4
  85750000    3
  85760000    3
  85770000    4
  85780000   12
  85790000    5
  85800000    3
  85810000    4
  85820000    3
  85830000    4
  85840000    4
  85850000    3
  85860000    4
  85870000    2
  85880000    3
  85890000    5
  85900000    4
  85910000    5
  85920000    5
  85930000    3
  85940000    6
  85950000    4
  85960000    4
  85970000    3
  85980000    4
  85990000    3
  86000000    4
  86010000    5
  86020000    4
  86030000    3
  86040000    3
  86050000    3
  86060000    3
  86070000    3
  86080000    3
  86090000    2
  86100000    3
  86110000    3
  86120000    3
  86130000    3
  86140000    5
  86150000    4
  86160000    3
  86170000    3
  86180000   15
  86190000   15
  86200000   12
  86210000   15
  86220000   18
  86230000   17
  86240000   11
  86250000   12
  86260000    8
  86270000    9
  86280000   10
  86290000   12
  86300000   11
  86310000   17
  86320000   11
  86330000    8
  86340000   11
  86350000    3
  86360000    3
  86370000    3
  86380000    3
  86390000    4
  86400000    7
  86410000    5
  86420000    5
  86430000    3
  86440000    3
  86450000    3
  86460000    3
  86470000    3
  86480000    2
  86490000    5
  86500000    4
  86510000    8
  86520000    5
  86530000    3
  86540000    3
  86550000    4
  86560000    5
  86570000    4
  86580000    4
  86590000    4
  86600000    3
  86610000    3
  86620000    7
  86630000    4
  86640000    6
  86650000    4
  86660000    5
  86670000    7
  86680000    4
  86690000    3
  86700000    3
  86710000    4
  86720000    3
  86730000    3
  86740000    3
  86750000    3
  86760000    4
  86770000    4
  86780000    3
  86790000    4
  86800000    2
  86810000    3
  86820000    4
  86830000    4
  86840000    2
  86850000    3
  86860000    3
  86870000    3
  86880000    4
  86890000    4
  86900000    7
  86910000    5
  86920000    3
  86930000    5
  86940000    7
  86950000    3
  86960000    4
  86970000    3
  86980000    5
  86990000    5
  87000000    5
  87010000    5
  87020000    4
  87030000    4
  87040000    4
  87050000    4
  87060000    3
  87070000    3
  87080000    3
  87090000    4
  87100000    3
  87110000    7
  87120000    3
  87130000    3
  87140000    2
  87150000    4
  87160000    3
  87170000    3
  87180000    5
  87190000   13
  87200000   19
  87210000   20
  87220000   16
  87230000   18
  87240000   19
  87250000   13
  87260000   15
  87270000   13
  87280000    6
  87290000    6
  87300000    3
  87310000    3
  87320000    3
  87330000    3
  87340000    4
  87350000    3
  87360000    3
  87370000    3
  87380000    3
  87390000    3
  87400000    3
  87410000    5
  87420000    3
  87430000    3
  87440000    3
  87450000    4
  87460000    2
  87470000    3
  87480000    2
  87490000    4
  87500000    3
  87510000    2
  87520000    3
  87530000    3
  87540000    4
  87550000    3
  87560000    2
  87570000    3
  87580000    3
  87590000    3
  87600000    5
  87610000    3
  87620000    3
  87630000    3
  87640000    3
  87650000    4
  87660000    3
  87670000    3
  87680000    2
  87690000    3
  87700000    2
  87710000    2
  87720000    2
  87730000    3
  87740000    4
  87750000    4
  87760000    2
  87770000    3
  87780000    2
  87790000    1
  87800000    3
  87810000    3
  87820000    4
  87830000    3
  87840000    4
  87850000    3
  87860000    3
  87870000    4
  87880000    3
  87890000    4
  87900000    3
  87910000    3
  87920000    2
  87930000    3
  87940000    3
  87950000    4
  87960000    4
  87970000    3
  87980000    2
  87990000    3
  88000000    3
  88010000    3
  88020000    2
  88030000    3
  88040000    3
  88050000    3
  88060000    4
  88070000    2
  88080000    3
  88090000    4
  88100000    3
  88110000    3
  88120000    3
  88130000    4
  88140000    3
  88150000    2
  88160000    4
  88170000    4
  88180000    5
  88190000    7
  88200000    4
  88210000    3
  88220000    4
  88230000    3
  88240000    3
  88250000    3
  88260000    3
  88270000    4
  88280000    3
  88290000    4
  88300000    3
  88310000    3
  88320000    3
  88330000    3
  88340000    3
  88350000    3
  88360000    3
  88370000    4
  88380000    3
  88390000    3
  88400000    4
  88410000    5
  88420000    4
  88430000    4
  88440000    4
  88450000    6
  88460000    2
  88470000    4
  88480000    4
  88490000    5
  88500000    3
  88510000    3
  88520000    4
  88530000    3
  88540000    4
  88550000    4
  88560000    4
  88570000    2
  88580000    3
  88590000    4
  88600000    5
  88610000    4
  88620000    3
  88630000    4
  88640000    4
  88650000    3
  88660000    4
  88670000    3
  88680000    3
  88690000    3
  88700000   12
  88710000   10
  88720000   16
  88730000   10
  88740000   13
  88750000   17
  88760000   15
  88770000   14
  88780000    4
  88790000    4
  88800000    5
  88810000    5
  88820000    7
  88830000    4
  88840000    5
  88850000    7
  88860000   11
  88870000    3
  88880000    4
  88890000    3
  88900000    4
  88910000    4
  88920000    5
  88930000   14
  88940000   10
  88950000   13
  88960000   17
  88970000   19
  88980000   12
  88990000   12
  89000000   22
  89010000   19
  89020000   11
  89030000   12
  89040000   16
  89050000   13
  89060000   12
  89070000   14
  89080000   13
  89090000   18
  89100000   12
  89110000   12
  89120000    6
  89130000    9
  89140000   15
  89150000   19
  89160000   16
  89170000   14
  89180000   16
  89190000   18
  89200000   15
  89210000   19
  89220000   18
  89230000    8
  89240000    3
  89250000    4
  89260000    4
  89270000    4
  89280000    4
  89290000    3
  89300000    3
  89310000    2
  89320000    3
  89330000    3
  89340000    4
  89350000    2
  89360000    4
  89370000    2
  89380000    9
  89390000    3
  89400000    3
  89410000    3
  89420000    3
  89430000    2
  89440000    4
  89450000    9
  89460000    3
  89470000    3
  89480000    3
  89490000    4
  89500000    3
  89510000    3
  89520000    3
  89530000    3
  89540000    3
  89550000    3
  89560000    4
  89570000    4
  89580000    3
  89590000    3
  89600000    6
  89610000   10
  89620000   16
  89630000    8
  89640000   11
  89650000    2
  89660000    2
  89670000    3
  89680000    3
  89690000    3
  89700000    4
  89710000    4
  89720000    4
  89730000    3
  89740000    3
  89750000    3
  89760000    3
  89770000    3
  89780000    3
  89790000    2
  89800000    4
  89810000    4
  89820000    3
  89830000    2
  89840000    3
  89850000    3
  89860000    1
  89870000    3
  89880000    3
  89890000    3
  89900000    2
  89910000    4
  89920000    2
  89930000    2
  89940000    3
  89950000    3
  89960000    3
  89970000    3
  89980000    3
  89990000    3
  90000000    3
  90010000    3
  90020000    3
  90030000    2
  90040000    4
  90050000    4
  90060000    2
  90070000    4
  90080000    3
  90090000    3
  90100000    2
  90110000    3
  90120000    2
  90130000    4
  90140000    3
  90150000    3
  90160000    4
  90170000    2
  90180000    2
  90190000    3
  90200000    4
  90210000    3
  90220000    3
  90230000    3
  90240000    3
  90250000    2
  90260000    4
  90270000    4
  90280000    4
  90290000    4
  90300000    3
  90310000    2
  90320000    2
  90330000    3
  90340000    2
  90350000    2
  90360000    3
  90370000    4
  90380000    4
  90390000    3
  90400000    4
  90410000    3
  90420000    3
  90430000    2
  90440000    3
  90450000    3
  90460000    2
  90470000    4
  90480000    5
  90490000    4
  90500000    4
  90510000    4
  90520000    4
  90530000    3
  90540000    4
  90550000    4
  90560000    4
  90570000    4
  90580000    3
  90590000    5
  90600000    3
  90610000   10
  90620000    3
  90630000    3
  90640000    5
  90650000    3
  90660000    4
  90670000    4
  90680000    5
  90690000    5
  90700000    3
  90710000    3
  90720000    3
  90730000    4
  90740000    3
  90750000    2
  90760000    3
  90770000    3
  90780000    2
  90790000    3
  90800000    3
  90810000    5
  90820000    4
  90830000    3
  90840000    3
  90850000    4
  90860000    3
  90870000    2
  90880000    3
  90890000   19
  90900000    3
  90910000    2
  90920000    4
  90930000    4
  90940000    5
  90950000    4
  90960000    5
  90970000    3
  90980000    7
  90990000    3
  91000000    3
  91010000   12
  91020000   13
  91030000    7
  91040000    3
  91050000    5
  91060000   14
  91070000    3
  91080000    3
  91090000    3
  91100000    3
  91110000    4
  91120000    2
  91130000    2
  91140000    4
  91150000    3
  91160000    3
  91170000    4
  91180000    5
  91190000    4
  91200000    4
  91210000   11
  91220000    3
  91230000    3
  91240000    3
  91250000    9
  91260000    5
  91270000    3
  91280000    4
  91290000    3
  91300000    4
  91310000    3
  91320000    5
  91330000    3
  91340000    2
  91350000    4
  91360000    4
  91370000    3
  91380000    2
  91390000    5
  91400000    5
  91410000    2
  91420000    3
  91430000    3
  91440000    3
  91450000    3
  91460000    3
  91470000    3
  91480000    3
  91490000    4
  91500000    3
  91510000    3
  91520000    4
  91530000    5
  91540000    3
  91550000    2
  91560000    7
  91570000    4
  91580000    4
  91590000    4
  91600000   14
  91610000    3
  91620000    4
  91630000    3
  91640000    3
  91650000    3
  91660000    4
  91670000    5
  91680000    8
  91690000    3
  91700000    4
  91710000    3
  91720000    3
  91730000    3
  91740000    4
  91750000    4
  91760000    7
  91770000    5
  91780000    4
  91790000    2
  91800000    3
  91810000    3
  91820000    3
  91830000    4
  91840000    3
  91850000    4
  91860000    3
  91870000    3
  91880000    3
  91890000    2
  91900000    3
  91910000    4
  91920000    3
  91930000    3
  91940000    4
  91950000    3
  91960000    3
  91970000    4
  91980000    4
  91990000    4
  92000000    4
  92010000    4
  92020000    2
  92030000    2
  92040000    4
  92050000    4
  92060000    4
  92070000    2
  92080000    3
  92090000    2
  92100000    3
  92110000    2
  92120000    3
  92130000    2
  92140000    3
  92150000    5
  92160000    3
  92170000    3
  92180000    4
  92190000    2
  92200000    3
  92210000    3
  92220000    4
  92230000    4
  92240000    2
  92250000    3
  92260000    6
  92270000    3
  92280000    4
  92290000    3
  92300000    3
  92310000    2
  92320000    3
  92330000    4
  92340000    4
  92350000    3
  92360000    2
  92370000    3
  92380000    3
  92390000    3
  92400000    4
  92410000    3
  92420000    2
  92430000    2
  92440000    4
  92450000    2
  92460000    4
  92470000    5
  92480000    5
  92490000    3
  92500000    5
  92510000    4
  92520000    3
  92530000    2
  92540000    4
  92550000    2
  92560000    3
  92570000    6
  92580000    4
  92590000    5
  92600000    3
  92610000    3
  92620000    5
  92630000    2
  92640000    4
  92650000    4
  92660000    4
  92670000    3
  92680000    4
  92690000    4
  92700000    3
  92710000    3
  92720000    2
  92730000    3
  92740000    3
  92750000    4
  92760000    4
  92770000    3
  92780000    4
  92790000    3
  92800000    5
  92810000    4
  92820000    4
  92830000    4
  92840000    4
  92850000    4
  92860000    4
  92870000    3
  92880000    4
  92890000    3
  92900000    3
  92910000    2
  92920000    3
  92930000    3
  92940000    3
  92950000    3
  92960000    3
  92970000    4
  92980000    5
  92990000    4
  93000000    3
  93010000    4
  93020000    4
  93030000    2
  93040000    4
  93050000    5
  93060000    4
  93070000    4
  93080000    3
  93090000    6
  93100000    5
  93110000    3
  93120000    4
  93130000    5
  93140000    4
  93150000    5
  93160000    4
  93170000    5
  93180000    3
  93190000    3
  93200000    2
  93210000    3
  93220000    4
  93230000    4
  93240000    2
  93250000    3
  93260000    4
  93270000    4
  93280000    4
  93290000    2
  93300000    3
  93310000    4
  93320000    5
  93330000    4
  93340000    4
  93350000    3
  93360000    4
  93370000    4
  93380000    4
  93390000    4
  93400000    2
  93410000    3
  93420000    3
  93430000    4
  93440000    4
  93450000    4
  93460000    7
  93470000    5
  93480000    5
  93490000    3
  93500000    4
  93510000    3
  93520000    3
  93530000    3
  93540000    4
  93550000    4
  93560000    2
  93570000    5
  93580000    5
  93590000    4
  93600000    4
  93610000    3
  93620000    5
  93630000    5
  93640000    3
  93650000    4
  93660000   10
  93670000    5
  93680000   15
  93690000    2
  93700000    3
  93710000    5
  93720000    3
  93730000    3
  93740000    3
  93750000    3
  93760000    3
  93770000    3
  93780000    3
  93790000    3
  93800000    4
  93810000    3
  93820000    5
  93830000    6
  93840000    5
  93850000    3
  93860000    3
  93870000    2
  93880000    2
  93890000    4
  93900000    3
  93910000    3
  93920000    5
  93930000    4
  93940000    2
  93950000    5
  93960000    3
  93970000   20
  93980000   19
  93990000    8
  94000000   19
  94010000    3
  94020000    6
  94030000    4
  94040000    6
  94050000    3
  94060000    3
  94070000    4
  94080000    4
  94090000    5
  94100000    4
  94110000    4
  94120000    5
  94130000    3
  94140000    5
  94150000    4
  94160000    4
  94170000    3
  94180000    3
  94190000    5
  94200000    3
  94210000    5
  94220000    4
  94230000    3
  94240000    4
  94250000    3
  94260000    5
  94270000    4
  94280000    4
  94290000    3
  94300000    4
  94310000    5
  94320000    4
  94330000    2
  94340000    3
  94350000    9
  94360000    4
  94370000    3
  94380000    4
  94390000    4
  94400000    3
  94410000    3
  94420000    3
  94430000    3
  94440000    4
  94450000    2
  94460000    2
  94470000    2
  94480000    3
  94490000    2
  94500000    3
  94510000    3
  94520000    3
  94530000    3
  94540000    3
  94550000    4
  94560000    7
  94570000    4
  94580000    4
  94590000    3
  94600000    3
  94610000    2
  94620000    3
  94630000    4
  94640000    3
  94650000    3
  94660000    3
  94670000    4
  94680000    3
  94690000    3
  94700000    2
  94710000    2
  94720000    2
  94730000    3
  94740000    4
  94750000    1
  94760000    4
  94770000    4
  94780000    3
  94790000    6
  94800000    5
  94810000    7
  94820000    7
  94830000    5
  94840000    4
  94850000    5
  94860000    3
  94870000    4
  94880000    4
  94890000    8
  94900000    5
  94910000    7
  94920000    4
  94930000    4
  94940000    4
  94950000    5
  94960000    4
  94970000    3
  94980000    2
  94990000    4
  95000000    4
  95010000    3
  95020000    3
  95030000    4
  95040000    3
  95050000    3
  95060000    7
  95070000    5
  95080000    4
  95090000    4
  95100000    5
  95110000    3
  95120000    5
  95130000    4
  95140000    3
  95150000    8
  95160000    3
  95170000    2
  95180000    3
  95190000    4
  95200000    3
  95210000    4
  95220000    4
  95230000    3
  95240000    4
  95250000    4
  95260000    6
  95270000    3
  95280000    5
  95290000    4
  95300000    5
  95310000    4
  95320000    4
  95330000    3
  95340000    6
  95350000    3
  95360000    3
  95370000    2
  95380000    3
  95390000    3
  95400000    4
  95410000    3
  95420000    3
  95430000    2
  95440000    3
  95450000    3
  95460000    5
  95470000    8
  95480000    4
  95490000    4
  95500000    4
  95510000    5
  95520000   14
  95530000   19
  95540000   21
  95550000   22
  95560000   19
  95570000   19
  95580000   19
  95590000   22
  95600000   17
  95610000   19
  95620000   20
  95630000   10
  95640000   17
  95650000    9
  95660000   17
  95670000   11
  95680000   16
  95690000   19
  95700000   20
  95710000   20
  95720000   17
  95730000   13
  95740000   24
  95750000   21
  95760000   22
  95770000   18
  95780000   16
  95790000   18
  95800000    3
  95810000    4
  95820000    4
  95830000    3
  95840000    5
  95850000    4
  95860000    4
  95870000    4
  95880000    4
  95890000    3
  95900000    4
  95910000    5
  95920000    9
  95930000    4
  95940000    3
  95950000    4
  95960000    3
  95970000    4
  95980000    4
  95990000    5
  96000000    3
  96010000    3
  96020000    2
  96030000    3
  96040000    3
  96050000    3
  96060000    3
  96070000    3
  96080000    2
  96090000    2
  96100000    3
  96110000    3
  96120000    2
  96130000    3
  96140000    2
  96150000    3
  96160000    4
  96170000    4
  96180000    3
  96190000    2
  96200000    4
  96210000    2
  96220000    4
  96230000    3
  96240000    3
  96250000    2
  96260000    4
  96270000    3
  96280000    3
  96290000    2
  96300000    2
  96310000    3
  96320000    4
  96330000    2
  96340000    4
  96350000    2
  96360000    3
  96370000    3
  96380000    3
  96390000    3
  96400000   14
  96410000    3
  96420000    3
  96430000    2
  96440000    4
  96450000    3
  96460000    3
  96470000    2
  96480000    2
  96490000    3
  96500000    2
  96510000    4
  96520000    4
  96530000    4
  96540000    4
  96550000    4
  96560000    4
  96570000    3
  96580000    4
  96590000    4
  96600000    3
  96610000    4
  96620000    3
  96630000    4
  96640000    3
  96650000    4
  96660000    3
  96670000    5
  96680000    4
  96690000    3
  96700000    3
  96710000    4
  96720000    4
  96730000    5
  96740000    4
  96750000    5
  96760000    3
  96770000    3
  96780000    5
  96790000    4
  96800000    4
  96810000    4
  96820000    6
  96830000    4
  96840000    3
  96850000    3
  96860000    3
  96870000    3
  96880000    3
  96890000   18
  96900000    8
  96910000    4
  96920000    5
  96930000    3
  96940000    3
  96950000    4
  96960000    4
  96970000    4
  96980000    3
  96990000    3
  97000000    4
  97010000    3
  97020000    4
  97030000    3
  97040000    3
  97050000    3
  97060000    4
  97070000    5
  97080000    4
  97090000    3
  97100000    5
  97110000    8
  97120000   19
  97130000   19
  97140000   19
  97150000   16
  97160000   15
  97170000   10
  97180000    5
  97190000    3
  97200000    3
  97210000    4
  97220000    3
  97230000    2
  97240000    4
  97250000    4
  97260000    2
  97270000    3
  97280000    3
  97290000    3
  97300000    3
  97310000    4
  97320000    4
  97330000    2
  97340000    4
  97350000    3
  97360000    2
  97370000    2
  97380000    3
  97390000    2
  97400000    3
  97410000    3
  97420000    2
  97430000    4
  97440000    4
  97450000    2
  97460000    4
  97470000    3
  97480000    7
  97490000    4
  97500000    4
  97510000    5
  97520000    4
  97530000    4
  97540000    4
  97550000    6
  97560000    4
  97570000    4
  97580000    4
  97590000    4
  97600000    4
  97610000    4
  97620000    9
  97630000   17
  97640000   17
  97650000   19
  97660000   19
  97670000   21
  97680000   19
  97690000    4
  97700000    3
  97710000    5
  97720000    3
  97730000    5
  97740000    7
  97750000    4
  97760000    4
  97770000    4
  97780000    4
  97790000    3
  97800000    4
  97810000    3
  97820000    3
  97830000    4
  97840000    4
  97850000    4
  97860000    4
  97870000    3
  97880000    3
  97890000    3
  97900000    4
  97910000    3
  97920000    3
  97930000    3
  97940000    2
  97950000    3
  97960000    3
  97970000    3
  97980000    3
  97990000    4
  98000000    2
  98010000    3
  98020000    4
  98030000    3
  98040000    3
  98050000    4
  98060000    3
  98070000    3
  98080000    3
  98090000    3
  98100000    3
  98110000    4
  98120000    3
  98130000    2
  98140000    4
  98150000    3
  98160000    3
  98170000    3
  98180000    4
  98190000    3
  98200000    3
  98210000    4
  98220000    3
  98230000    3
  98240000    1
  98250000    3
  98260000    4
  98270000    3
  98280000    4
  98290000    3
  98300000    3
  98310000    3
  98320000    3
  98330000    3
  98340000    4
  98350000    4
  98360000    5
  98370000    3
  98380000    3
  98390000    3
  98400000    2
  98410000    2
  98420000    4
  98430000    4
  98440000    4
  98450000    2
  98460000    4
  98470000    4
  98480000    4
  98490000    2
  98500000    2
  98510000    3
  98520000    5
  98530000    2
  98540000    3
  98550000    3
  98560000    2
  98570000    3
  98580000    3
  98590000    3
  98600000    2
  98610000    4
  98620000    3
  98630000    4
  98640000    3
  98650000    4
  98660000    3
  98670000    3
  98680000    3
  98690000    3
  98700000    4
  98710000    3
  98720000    3
  98730000    3
  98740000    4
  98750000    3
  98760000    6
  98770000   14
  98780000   17
  98790000   14
  98800000   13
  98810000   11
  98820000   19
  98830000   11
  98840000   21
  98850000   13
  98860000   13
  98870000   17
  98880000   12
  98890000    9
  98900000   12
  98910000    6
  98920000   15
  98930000    9
  98940000   15
  98950000   12
  98960000   13
  98970000   12
  98980000   14
  98990000   13
  99000000   12
  99010000   17
  99020000   15
  99030000   12
  99040000    6
  99050000    4
  99060000    4
  99070000    3
  99080000    6
  99090000    3
  99100000    3
  99110000    5
  99120000    4
  99130000    3
  99140000    4
  99150000    4
  99160000    2
  99170000    2
  99180000    4
  99190000    3
  99200000    4
  99210000    3
  99220000    3
  99230000    2
  99240000    4
  99250000    2
  99260000    3
  99270000    2
  99280000    3
  99290000    3
  99300000    4
  99310000    4
  99320000    3
  99330000    3
  99340000    3
  99350000    3
  99360000    2
  99370000    3
  99380000    4
  99390000    2
  99400000    3
  99410000    4
  99420000    3
  99430000    2
  99440000    2
  99450000    3
  99460000    3
  99470000    3
  99480000    5
  99490000    3
  99500000    5
  99510000    4
  99520000    4
  99530000    4
  99540000    4
  99550000    3
  99560000    4
  99570000    5
  99580000    3
  99590000    6
  99600000    3
  99610000    4
  99620000    4
  99630000    3
  99640000    2
  99650000    4
  99660000    4
  99670000    4
  99680000    3
  99690000    5
  99700000    4
  99710000    3
  99720000    3
  99730000    4
  99740000    2
  99750000    3
  99760000    4
  99770000    3
  99780000    4
  99790000    3
  99800000    2
  99810000    3
  99820000    4
  99830000    2
  99840000    4
  99850000    5
  99860000    3
  99870000    4
  99880000    2
  99890000    3
  99900000    3
  99910000    2
  99920000    4
  99930000    3
  99940000    3
  99950000    4
  99960000    4
  99970000    2
  99980000    3
  99990000    3
 100000000    2
 100000000    2
 100010000    4
 100020000    4
 100030000    2
 100040000    3
 100050000    2
 100060000    3
 100070000    1
 100080000    4
 100090000    3
 100100000    6
 100110000    5
 100120000    5
 100130000    3
 100140000    3
 100150000    3
 100160000    3
 100170000    3
 100180000    3
 100190000    3
 100200000    2
 100210000    4
 100220000    3
 100230000    3
 100240000    3
 100250000    5
 100260000    4
 100270000    3
 100280000    3
 100290000    3
 100300000    5
 100310000    4
 100320000    4
 100330000    2
 100340000    4
 100350000    3
 100360000    4
 100370000    3
 100380000    2
 100390000    4
 100400000    2
 100410000    4
 100420000    3
 100430000    2
 100440000    5
 100450000    3
 100460000    4
 100470000    5
 100480000    4
 100490000    2
 100500000    4
 100510000    4
 100520000    3
 100530000    4
 100540000    4
 100550000    2
 100560000    5
 100570000    3
 100580000    4
 100590000    3
 100600000    3
 100610000    3
 100620000    5
 100630000    3
 100640000    4
 100650000    3
 100660000    5
 100670000    3
 100680000    2
 100690000    3
 100700000    3
 100710000    7
 100720000    3
 100730000    5
 100740000    3
 100750000    5
 100760000    3
 100770000    3
 100780000    3
 100790000    5
 100800000    3
 100810000    3
 100820000   12
 100830000    3
 100840000    4
 100850000    2
 100860000    5
 100870000    3
 100880000    3
 100890000    3
 100900000    3
 100910000    3
 100920000    3
 100930000    3
 100940000    3
 100950000    3
 100960000    3
 100970000    2
 100980000    3
 100990000    3
 101000000    3
 101010000    4
 101020000    3
 101030000    5
 101040000    4
 101050000    4
 101060000    4
 101070000    4
 101080000    3
 101090000    6
 101100000    3
 101110000    2
 101120000    3
 101130000    3
 101140000    3
 101150000    3
 101160000    2
 101170000    3
 101180000    3
 101190000    3
 101200000    2
 101210000    3
 101220000    3
 101230000    3
 101240000    4
 101250000    3
 101260000    8
 101270000   15
 101280000   13
 101290000   14
 101300000    4
 101310000    2
 101320000    2
 101330000    3
 101340000    3
 101350000    3
 101360000    3
 101370000    3
 101380000    2
 101390000    3
 101400000    3
 101410000    3
 101420000    3
 101430000    5
 101440000    4
 101450000    4
 101460000    3
 101470000    3
 101480000    3
 101490000    3
 101500000    3
 101510000    4
 101520000    4
 101530000    3
 101540000    4
 101550000    3
 101560000    3
 101570000    2
 101580000    4
 101590000    5
 101600000    3
 101610000    3
 101620000    3
 101630000    3
 101640000    3
 101650000    3
 101660000    2
 101670000    3
 101680000    3
 101690000    3
 101700000    3
 101710000    4
 101720000    2
 101730000    4
 101740000    3
 101750000    2
 101760000    5
 101770000    3
 101780000    5
 101790000    3
 101800000    2
 101810000    4
 101820000    3
 101830000    5
 101840000    3
 101850000    4
 101860000    4
 101870000    5
 101880000    2
 101890000    5
 101900000    4
 101910000    3
 101920000    3
 101930000    2
 101940000    3
 101950000    4
 101960000    2
 101970000    4
 101980000    4
 101990000    4
 102000000    5
 102010000    7
 102020000    5
 102030000    3
 102040000    8
 102050000    6
 102060000    4
 102070000    5
 102080000    3
 102090000    4
 102100000    2
 102110000    4
 102120000    4
 102130000    4
 102140000    3
 102150000    4
 102160000    4
 102170000    3
 102180000    3
 102190000    3
 102200000    3
 102210000    3
 102220000    4
 102230000    3
 102240000    4
 102250000    3
 102260000    4
 102270000    5
 102280000    5
 102290000    4
 102300000    3
 102310000    4
 102320000    4
 102330000    5
 102340000    4
 102350000    5
 102360000    4
 102370000    4
 102380000    3
 102390000    5
 102400000    5
 102410000    5
 102420000    4
 102430000    6
 102440000    4
 102450000    4
 102460000    4
 102470000    2
 102480000    4
 102490000    3
 102500000    4
 102510000    3
 102520000    4
 102530000    3
 102540000    3
 102550000    3
 102560000    4
 102570000    4
 102580000    2
 102590000    3
 102600000    3
 102610000    3
 102620000    3
 102630000    3
 102640000    3
 102650000    3
 102660000    2
 102670000    3
 102680000    2
 102690000    3
 102700000    5
 102710000    2
 102720000    3
 102730000    3
 102740000    2
 102750000    3
 102760000    3
 102770000    3
 102780000    3
 102790000    3
 102800000    3
 102810000    3
 102820000    3
 102830000    3
 102840000    4
 102850000    6
 102860000    4
 102870000    3
 102880000    5
 102890000    3
 102900000    3
 102910000    3
 102920000    3
 102930000    3
 102940000    3
 102950000    4
 102960000    4
 102970000    3
 102980000    9
 102990000    4
 103000000    7
 103010000    7
 103020000    3
 103030000    4
 103040000    4
 103050000    5
 103060000    7
 103070000    8
 103080000    4
 103090000    3
 103100000    4
 103110000    3
 103120000    2
 103130000    3
 103140000    4
 103150000    3
 103160000    3
 103170000    3
 103180000    2
 103190000    3
 103200000    4
 103210000    5
 103220000    7
 103230000    2
 103240000    5
 103250000    5
 103260000    4
 103270000    4
 103280000    5
 103290000    5
 103300000    4
 103310000    2
 103320000    2
 103330000    3
 103340000    3
 103350000    3
 103360000    4
 103370000    4
 103380000    3
 103390000    6
 103400000    2
 103410000    4
 103420000    3
 103430000    3
 103440000    4
 103450000    4
 103460000    4
 103470000    3
 103480000    7
 103490000    9
 103500000    4
 103510000    7
 103520000    5
 103530000    3
 103540000    2
 103550000    4
 103560000    5
 103570000    5
 103580000    3
 103590000    2
 103600000    3
 103610000    7
 103620000    6
 103630000    2
 103640000    5
 103650000    9
 103660000    3
 103670000    4
 103680000    4
 103690000    4
 103700000    5
 103710000    3
 103720000    3
 103730000    2
 103740000    5
 103750000    4
 103760000    4
 103770000    3
 103780000    4
 103790000    4
 103800000    3
 103810000    3
 103820000    3
 103830000    4
 103840000    2
 103850000    4
 103860000    2
 103870000    4
 103880000    2
 103890000    3
 103900000    4
 103910000    4
 103920000    3
 103930000    4
 103940000    4
 103950000    6
 103960000    4
 103970000    5
 103980000    4
 103990000    3
 104000000    4
 104010000    3
 104020000    3
 104030000    4
 104040000    7
 104050000    5
 104060000    4
 104070000    5
 104080000    3
 104090000    5
 104100000    5
 104110000    5
 104120000    4
 104130000    6
 104140000    5
 104150000    5
 104160000    4
 104170000    3
 104180000    3
 104190000    4
 104200000    3
 104210000    3
 104220000    4
 104230000    5
 104240000    4
 104250000    3
 104260000    4
 104270000    6
 104280000    3
 104290000    4
 104300000    3
 104310000    7
 104320000    5
 104330000    4
 104340000    4
 104350000    3
 104360000    4
 104370000    3
 104380000    3
 104390000    3
 104400000    3
 104410000    3
 104420000    3
 104430000    4
 104440000    4
 104450000    4
 104460000    4
 104470000    2
 104480000    2
 104490000    3
 104500000    4
 104510000    5
 104520000    3
 104530000    5
 104540000    4
 104550000    3
 104560000    3
 104570000    2
 104580000    3
 104590000    4
 104600000    2
 104610000    3
 104620000    3
 104630000    3
 104640000    3
 104650000    4
 104660000    3
 104670000    3
 104680000    2
 104690000    4
 104700000    3
 104710000    3
 104720000    2
 104730000    3
 104740000    3
 104750000    4
 104760000    3
 104770000    2
 104780000    3
 104790000    2
 104800000    2
 104810000    2
 104820000    2
 104830000    3
 104840000    3
 104850000    3
 104860000    3
 104870000    4
 104880000    3
 104890000    3
 104900000    3
 104910000    3
 104920000    3
 104930000    2
 104940000    3
 104950000    4
 104960000    3
 104970000    3
 104980000    4
 104990000    3
 105000000    4
 105010000    2
 105020000    3
 105030000    3
 105040000    3
 105050000    2
 105060000    2
 105070000    3
 105080000    3
 105090000    3
 105100000    3
 105110000    3
 105120000    3
 105130000    4
 105140000    4
 105150000    3
 105160000    3
 105170000    4
 105180000    3
 105190000    3
 105200000    4
 105210000    2
 105220000    4
 105230000    3
 105240000    3
 105250000    3
 105260000    5
 105270000    3
 105280000    3
 105290000    4
 105300000    2
 105310000    2
 105320000    4
 105330000    4
 105340000    3
 105350000    3
 105360000    3
 105370000    3
 105380000    3
 105390000    3
 105400000    2
 105410000    3
 105420000    2
 105430000    3
 105440000    3
 105450000    3
 105460000    4
 105470000    2
 105480000    3
 105490000    4
 105500000    6
 105510000    5
 105520000    3
 105530000    5
 105540000    4
 105550000    4
 105560000    3
 105570000    4
 105580000    6
 105590000    4
 105600000    4
 105610000    5
 105620000    6
 105630000    4
 105640000    4
 105650000    3
 105660000    3
 105670000    4
 105680000    3
 105690000    3
 105700000    4
 105710000    4
 105720000    3
 105730000    3
 105740000    3
 105750000    3
 105760000    3
 105770000    3
 105780000    5
 105790000    4
 105800000    5
 105810000    3
 105820000    2
 105830000    2
 105840000    4
 105850000    5
 105860000    8
 105870000    5
 105880000    4
 105890000    5
 105900000    5
 105910000    2
 105920000    6
 105930000    5
 105940000    4
 105950000    5
 105960000    3
 105970000    3
 105980000    4
 105990000    5
 106000000    4
 106010000    3
 106020000    3
 106030000    4
 106040000    4
 106050000    5
 106060000    5
 106070000    3
 106080000    5
 106090000    2
 106100000    3
 106110000    3
 106120000    4
 106130000    3
 106140000    3
 106150000    3
 106160000    4
 106170000    3
 106180000    3
 106190000    3
 106200000    3
 106210000    2
 106220000    3
 106230000    3
 106240000    3
 106250000    3
 106260000    3
 106270000    4
 106280000    2
 106290000    3
 106300000    3
 106310000    2
 106320000    2
 106330000    3
 106340000    3
 106350000    4
 106360000    3
 106370000    3
 106380000    4
 106390000    3
 106400000    4
 106410000    3
 106420000    5
 106430000    7
 106440000    5
 106450000    3
 106460000    5
 106470000    3
 106480000    3
 106490000    4
 106500000    5
 106510000    4
 106520000    3
 106530000    2
 106540000    4
 106550000    2
 106560000    5
 106570000   14
 106580000   18
 106590000   11
 106600000   12
 106610000   21
 106620000   21
 106630000    9
 106640000    4
 106650000    5
 106660000    3
 106670000    2
 106680000    3
 106690000    3
 106700000    3
 106710000    4
 106720000    3
 106730000    3
 106740000    3
 106750000    3
 106760000    4
 106770000    2
 106780000    2
 106790000    3
 106800000    2
 106810000    2
 106820000    3
 106830000    4
 106840000    4
 106850000    3
 106860000    4
 106870000    4
 106880000    3
 106890000    3
 106900000    3
 106910000   13
 106920000   18
 106930000   14
 106940000   14
 106950000   22
 106960000   22
 106970000   19
 106980000   17
 106990000   16
 107000000   21
 107010000   21
 107020000   17
 107030000   22
 107040000   18
 107050000   21
 107060000   22
 107070000   22
 107080000   21
 107090000   22
 107100000   21
 107110000   17
 107120000   19
 107130000    4
 107140000    3
 107150000    4
 107160000    3
 107170000    3
 107180000    2
 107190000    4
 107200000    4
 107210000    3
 107220000    2
 107230000    3
 107240000    3
 107250000    3
 107260000    2
 107270000    3
 107280000    3
 107290000    3
 107300000    2
 107310000    4
 107320000    3
 107330000    2
 107340000    3
 107350000    3
 107360000    3
 107370000    1
 107380000    3
 107390000    1
 107400000    3
 107410000    3
 107420000    3
 107430000    3
 107440000    3
 107450000    3
 107460000    4
 107470000    4
 107480000    2
 107490000    2
 107500000    3
 107510000    4
 107520000    4
 107530000    3
 107540000    4
 107550000    5
 107560000    5
 107570000    3
 107580000    3
 107590000    5
 107600000    4
 107610000    3
 107620000    2
 107630000    3
 107640000    3
 107650000    5
 107660000    5
 107670000    4
 107680000    4
 107690000    4
 107700000    4
 107710000    3
 107720000    4
 107730000    3
 107740000    3
 107750000    3
 107760000    3
 107770000    2
 107780000    3
 107790000    3
 107800000    2
 107810000    2
 107820000    2
 107830000    3
 107840000    3
 107850000    3
 107860000    3
 107870000    4
 107880000    3
 107890000    4
 107900000    3
 107910000    3
 107920000   16
 107930000    7
 107940000    9
 107950000    3
 107960000    4
 107970000    3
 107980000    3
 107990000    3
 108000000    3
 108010000    3
 108020000    4
 108030000    3
 108040000    4
 108050000    3
 108060000    3
 108070000    3
 108080000    4
 108090000    2
 108100000    4
 108110000    3
 108120000    3
 108130000    4
 108140000    3
 108150000    2
 108160000    4
 108170000    3
 108180000    4
 108190000    3
 108200000    3
 108210000    3
 108220000    3
 108230000    3
 108240000    3
 108250000    3
 108260000    4
 108270000    3
 108280000    3
 108290000    2
 108300000    3
 108310000    3
 108320000    2
 108330000    5
 108340000    4
 108350000    2
 108360000    3
 108370000    6
 108380000    9
 108390000    4
 108400000    5
 108410000    2
 108420000    5
 108430000    5
 108440000    5
 108450000    3
 108460000    4
 108470000    3
 108480000    2
 108490000    4
 108500000    5
 108510000    3
 108520000    3
 108530000    5
 108540000    2
 108550000    3
 108560000    2
 108570000    3
 108580000    2
 108590000    3
 108600000    3
 108610000    4
 108620000    4
 108630000    4
 108640000    3
 108650000    4
 108660000    2
 108670000    3
 108680000    3
 108690000    6
 108700000    5
 108710000    3
 108720000    2
 108730000    4
 108740000    4
 108750000    2
 108760000    3
 108770000    4
 108780000    2
 108790000    3
 108800000    4
 108810000    3
 108820000    2
 108830000    4
 108840000    3
 108850000    3
 108860000    3
 108870000    3
 108880000    3
 108890000    4
 108900000    3
 108910000    4
 108920000    4
 108930000    4
 108940000    3
 108950000    3
 108960000    5
 108970000    7
 108980000    5
 108990000    4
 109000000    3
 109010000    5
 109020000    4
 109030000    4
 109040000    4
 109050000    4
 109060000    7
 109070000    3
 109080000    3
 109090000    3
 109100000    3
 109110000    3
 109120000    3
 109130000    4
 109140000    2
 109150000    4
 109160000    3
 109170000    4
 109180000    5
 109190000    5
 109200000    4
 109210000    4
 109220000    5
 109230000    4
 109240000    3
 109250000    3
 109260000    3
 109270000    3
 109280000    5
 109290000    4
 109300000    3
 109310000    5
 109320000    3
 109330000    3
 109340000    7
 109350000    4
 109360000    5
 109370000    5
 109380000    7
 109390000    5
 109400000    5
 109410000    3
 109420000    3
 109430000    3
 109440000    4
 109450000    4
 109460000    3
 109470000    3
 109480000    3
 109490000    4
 109500000    4
 109510000    3
 109520000    3
 109530000    3
 109540000    3
 109550000    3
 109560000    4
 109570000    4
 109580000    3
 109590000    4
 109600000    3
 109610000    4
 109620000    3
 109630000    3
 109640000    3
 109650000    2
 109660000    3
 109670000    3
 109680000    4
 109690000   12
 109700000   21
 109710000    6
 109720000    4
 109730000    4
 109740000    5
 109750000    4
 109760000    3
 109770000    4
 109780000    4
 109790000    3
 109800000    3
 109810000    5
 109820000    2
 109830000    5
 109840000    7
 109850000    3
 109860000    3
 109870000    5
 109880000    4
 109890000    3
 109900000    2
 109910000    3
 109920000    3
 109930000    4
 109940000    4
 109950000    5
 109960000    3
 109970000    5
 109980000    2
 109990000    4
 110000000    4
 110010000    3
 110020000    4
 110030000    3
 110040000    3
 110050000    3
 110060000    5
 110070000    3
 110080000    4
 110090000    3
 110100000    3
 110110000    5
 110120000    2
 110130000    4
 110140000    4
 110150000    4
 110160000    3
 110170000    4
 110180000    3
 110190000    2
 110200000    3
 110210000    3
 110220000    4
 110230000    3
 110240000    3
 110250000    3
 110260000    3
 110270000    3
 110280000    3
 110290000    3
 110300000    9
 110310000    4
 110320000    2
 110330000    3
 110340000    2
 110350000    4
 110360000    3
 110370000    3
 110380000    3
 110390000    4
 110400000    3
 110410000    3
 110420000    4
 110430000    3
 110440000    4
 110450000    4
 110460000    3
 110470000    3
 110480000    3
 110490000    3
 110500000    3
 110510000    3
 110520000    2
 110530000    2
 110540000    3
 110550000    2
 110560000    3
 110570000    5
 110580000    4
 110590000    3
 110600000    3
 110610000    3
 110620000    3
 110630000    3
 110640000    2
 110650000    4
 110660000    3
 110670000    4
 110680000    3
 110690000    3
 110700000    3
 110710000    3
 110720000    2
 110730000    3
 110740000    3
 110750000    3
 110760000    3
 110770000    3
 110780000    4
 110790000    2
 110800000    5
 110810000    4
 110820000    6
 110830000    5
 110840000    3
 110850000    5
 110860000    4
 110870000    3
 110880000    4
 110890000    4
 110900000    4
 110910000    5
 110920000    6
 110930000   19
 110940000    3
 110950000    3
 110960000    4
 110970000    7
 110980000   10
 110990000    4
 111000000    8
 111010000    3
 111020000    4
 111030000    3
 111040000    3
 111050000    3
 111060000    3
 111070000    4
 111080000    2
 111090000    4
 111100000    3
 111110000    2
 111120000    3
 111130000    3
 111140000    4
 111150000    5
 111160000    4
 111170000    4
 111180000    4
 111190000    3
 111200000    4
 111210000    5
 111220000    5
 111230000    4
 111240000    5
 111250000    4
 111260000    3
 111270000    3
 111280000    3
 111290000    3
 111300000    4
 111310000    4
 111320000    4
 111330000    3
 111340000    3
 111350000    3
 111360000    3
 111370000    2
 111380000    2
 111390000    4
 111400000    3
 111410000    4
 111420000    4
 111430000    4
 111440000    4
 111450000    3
 111460000    4
 111470000    3
 111480000    4
 111490000    3
 111500000    4
 111510000    4
 111520000    2
 111530000    5
 111540000    4
 111550000    4
 111560000    3
 111570000    3
 111580000    3
 111590000    4
 111600000    3
 111610000    3
 111620000    3
 111630000    4
 111640000    4
 111650000    3
 111660000    3
 111670000    3
 111680000    3
 111690000    3
 111700000    3
 111710000    4
 111720000    3
 111730000    3
 111740000    3
 111750000    3
 111760000    4
 111770000    4
 111780000    2
 111790000    3
 111800000    4
 111810000    3
 111820000    3
 111830000    3
 111840000    2
 111850000    2
 111860000    2
 111870000    3
 111880000    3
 111890000    3
 111900000    3
 111910000    5
 111920000    2
 111930000    3
 111940000    3
 111950000    4
 111960000    5
 111970000    5
 111980000    3
 111990000    3
 112000000    3
 112010000    5
 112020000    3
 112030000    3
 112040000    2
 112050000    3
 112060000    2
 112070000    3
 112080000    3
 112090000    3
 112100000    3
 112110000    2
 112120000    3
 112130000    5
 112140000    3
 112150000    4
 112160000    2
 112170000    5
 112180000    3
 112190000    3
 112200000    4
 112210000    3
 112220000    3
 112230000    3
 112240000    3
 112250000    3
 112260000    5
 112270000    2
 112280000    4
 112290000    4
 112300000    3
 112310000    4
 112320000    3
 112330000    4
 112340000    3
 112350000    3
 112360000    3
 112370000    4
 112380000    3
 112390000    3
 112400000    3
 112410000    4
 112420000    2
 112430000    4
 112440000    2
 112450000    2
 112460000    5
 112470000    3
 112480000    4
 112490000    3
 112500000    2
 112510000    5
 112520000    3
 112530000    6
 112540000    5
 112550000    5
 112560000    3
 112570000    4
 112580000    9
 112590000    7
 112600000    6
 112610000    9
 112620000    4
 112630000    7
 112640000    6
 112650000    5
 112660000    5
 112670000    5
 112680000    4
 112690000    5
 112700000    3
 112710000    5
 112720000   11
 112730000   17
 112740000   21
 112750000   19
 112760000   18
 112770000   24
 112780000   21
 112790000   23
 112800000   25
 112810000   18
 112820000   18
 112830000   19
 112840000   13
 112850000   16
 112860000   14
 112870000   16
 112880000    5
 112890000    4
 112900000    3
 112910000    4
 112920000    2
 112930000    4
 112940000    3
 112950000    3
 112960000    2
 112970000    3
 112980000    3
 112990000    6
 113000000    8
 113010000   13
 113020000   12
 113030000   14
 113040000   22
 113050000   18
 113060000   22
 113070000   18
 113080000   21
 113090000   20
 113100000   17
 113110000   22
 113120000   21
 113130000   21
 113140000   18
 113150000   17
 113160000   18
 113170000   19
 113180000   20
 113190000   17
 113200000   14
 113210000    4
 113220000    2
 113230000    5
 113240000    3
 113250000    4
 113260000    2
 113270000    5
 113280000    5
 113290000    3
 113300000    3
 113310000    3
 113320000    2
 113330000    4
 113340000    4
 113350000    3
 113360000    4
 113370000    4
 113380000    3
 113390000    5
 113400000    6
 113410000    3
 113420000    5
 113430000    4
 113440000    4
 113450000    2
 113460000    5
 113470000    4
 113480000    4
 113490000    3
 113500000    3
 113510000    3
 113520000    6
 113530000   13
 113540000   11
 113550000    8
 113560000    4
 113570000    2
 113580000    4
 113590000    3
 113600000    5
 113610000    5
 113620000    2
 113630000    5
 113640000    4
 113650000    4
 113660000    5
 113670000    3
 113680000    3
 113690000    3
 113700000    5
 113710000    5
 113720000    3
 113730000    3
 113740000    4
 113750000    4
 113760000    2
 113770000    4
 113780000    8
 113790000    4
 113800000    5
 113810000    7
 113820000    4
 113830000    5
 113840000    7
 113850000    3
 113860000    3
 113870000    3
 113880000    3
 113890000    4
 113900000    3
 113910000    3
 113920000    3
 113930000    5
 113940000    3
 113950000    4
 113960000    2
 113970000    3
 113980000    3
 113990000    3
 114000000    3
 114010000    3
 114020000   12
 114030000    2
 114040000    3
 114050000    4
 114060000    4
 114070000   10
 114080000    3
 114090000    3
 114100000    4
 114110000    4
 114120000    4
 114130000    3
 114140000    7
 114150000    4
 114160000    3
 114170000    4
 114180000    5
 114190000    3
 114200000    3
 114210000    3
 114220000    3
 114230000    2
 114240000    4
 114250000    4
 114260000    3
 114270000    2
 114280000    3
 114290000    3
 114300000    3
 114310000    3
 114320000    4
 114330000    4
 114340000    3
 114350000    3
 114360000    3
 114370000    3
 114380000    2
 114390000    4
 114400000    3
 114410000    2
 114420000    3
 114430000    2
 114440000    2
 114450000    2
 114460000    3
 114470000    3
 114480000    3
 114490000    3
 114500000    2
 114510000    3
 114520000    3
 114530000    3
 114540000    3
 114550000    3
 114560000    2
 114570000    2
 114580000    3
 114590000    3
 114600000    4
 114610000    2
 114620000    3
 114630000    4
 114640000    4
 114650000    2
 114660000    3
 114670000    3
 114680000    4
 114690000    5
 114700000    4
 114710000    2
 114720000    4
 114730000    3
 114740000    3
 114750000    3
 114760000    3
 114770000    2
 114780000    3
 114790000    2
 114800000    4
 114810000    3
 114820000    2
 114830000    3
 114840000    3
 114850000    3
 114860000    4
 114870000    3
 114880000    3
 114890000    2
 114900000    3
 114910000    5
 114920000    3
 114930000    4
 114940000    6
 114950000    2
 114960000    3
 114970000    3
 114980000    4
 114990000    4
 115000000    4
 115010000    5
 115020000    4
 115030000    3
 115040000    2
 115050000    3
 115060000    4
 115070000    3
 115080000    5
 115090000    2
 115100000    2
 115110000    2
 115120000    4
 115130000    3
 115140000    4
 115150000    4
 115160000    4
 115170000    3
 115180000    6
 115190000    3
 115200000    3
 115210000    3
 115220000   10
 115230000    3
 115240000    2
 115250000    2
 115260000    4
 115270000    2
 115280000    2
 115290000    3
 115300000    3
 115310000    3
 115320000    3
 115330000    3
 115340000    3
 115350000    4
 115360000    4
 115370000    3
 115380000    3
 115390000    3
 115400000    4
 115410000    4
 115420000    3
 115430000    4
 115440000    4
 115450000    2
 115460000    4
 115470000    6
 115480000    3
 115490000    4
 115500000    2
 115510000    4
 115520000    2
 115530000    5
 115540000    4
 115550000    3
 115560000    5
 115570000    4
 115580000    3
 115590000    3
 115600000    2
 115610000    4
 115620000    4
 115630000    4
 115640000    2
 115650000    3
 115660000    2
 115670000    3
 115680000    4
 115690000    3
 115700000    4
 115710000    3
 115720000    3
 115730000   12
 115740000    4
 115750000    2
 115760000    3
 115770000    3
 115780000    2
 115790000    4
 115800000    3
 115810000    4
 115820000    4
 115830000    2
 115840000    3
 115850000    3
 115860000    2
 115870000    3
 115880000    3
 115890000    2
 115900000    3
 115910000    3
 115920000    2
 115930000    3
 115940000    2
 115950000    4
 115960000    2
 115970000   11
 115980000    3
 115990000    3
 116000000    3
 116010000    3
 116020000    3
 116030000    3
 116040000    3
 116050000    4
 116060000    3
 116070000    3
 116080000    4
 116090000    4
 116100000    4
 116110000    3
 116120000    3
 116130000    4
 116140000    4
 116150000    3
 116160000    3
 116170000    2
 116180000    2
 116190000    3
 116200000    2
 116210000    3
 116220000    3
 116230000    6
 116240000    4
 116250000    3
 116260000    3
 116270000    5
 116280000    5
 116290000    4
 116300000    3
 116310000    4
 116320000    4
 116330000    4
 116340000    5
 116350000    4
 116360000    4
 116370000    5
 116380000    2
 116390000    4
 116400000    4
 116410000    3
 116420000    4
 116430000    4
 116440000    3
 116450000    4
 116460000    4
 116470000    4
 116480000    4
 116490000    4
 116500000    2
 116510000    4
 116520000    4
 116530000    2
 116540000    3
 116550000    3
 116560000    3
 116570000    4
 116580000    3
 116590000    4
 116600000    5
 116610000    3
 116620000    3
 116630000    4
 116640000    3
 116650000    3
 116660000    3
 116670000    3
 116680000    3
 116690000    4
 116700000    3
 116710000    4
 116720000    3
 116730000    4
 116740000    4
 116750000    2
 116760000    3
 116770000    3
 116780000    3
 116790000    3
 116800000    3
 116810000    4
 116820000    3
 116830000    4
 116840000    2
 116850000    3
 116860000    4
 116870000    4
 116880000    4
 116890000    3
 116900000    2
 116910000    4
 116920000    3
 116930000    3
 116940000    3
 116950000    3
 116960000    4
 116970000    5
 116980000    3
 116990000    4
 117000000    3
 117010000    4
 117020000    4
 117030000    3
 117040000    3
 117050000    4
 117060000    3
 117070000    3
 117080000    3
 117090000    3
 117100000    4
 117110000    2
 117120000    3
 117130000    3
 117140000    3
 117150000    3
 117160000    3
 117170000    4
 117180000    2
 117190000    3
 117200000    4
 117210000    5
 117220000    3
 117230000    3
 117240000    4
 117250000    4
 117260000    4
 117270000    4
 117280000    3
 117290000    3
 117300000    3
 117310000    5
 117320000    2
 117330000    2
 117340000    4
 117350000    4
 117360000    4
 117370000    3
 117380000    4
 117390000    4
 117400000    3
 117410000    3
 117420000    4
 117430000    3
 117440000    3
 117450000    4
 117460000    9
 117470000    2
 117480000    2
 117490000    3
 117500000    4
 117510000    3
 117520000    3
 117530000    3
 117540000    9
 117550000    8
 117560000    5
 117570000    6
 117580000    2
 117590000    5
 117600000    5
 117610000    2
 117620000    6
 117630000   18
 117640000   17
 117650000   21
 117660000   18
 117670000   21
 117680000   17
 117690000   18
 117700000   11
 117710000   19
 117720000   16
 117730000   14
 117740000   15
 117750000   15
 117760000    5
 117770000    3
 117780000    5
 117790000    9
 117800000    6
 117810000    3
 117820000    3
 117830000   12
 117840000    5
 117850000    4
 117860000    2
 117870000    4
 117880000    3
 117890000    5
 117900000    9
 117910000    4
 117920000    3
 117930000    9
 117940000    6
 117950000    4
 117960000    4
 117970000    4
 117980000    4
 117990000    5
 118000000   19
 118010000   16
 118020000    7
 118030000    4
 118040000    2
 118050000    5
 118060000    3
 118070000    4
 118080000    3
 118090000    3
 118100000    4
 118110000    3
 118120000    2
 118130000    4
 118140000    3
 118150000    3
 118160000    4
 118170000    8
 118180000    7
 118190000    5
 118200000    4
 118210000    7
 118220000    5
 118230000    3
 118240000    5
 118250000    4
 118260000    5
 118270000    2
 118280000   14
 118290000   14
 118300000    2
 118310000    2
 118320000    3
 118330000    3
 118340000    3
 118350000    5
 118360000    3
 118370000    3
 118380000    3
 118390000    4
 118400000    3
 118410000    4
 118420000    5
 118430000    3
 118440000    3
 118450000    2
 118460000    5
 118470000    4
 118480000    4
 118490000    3
 118500000    2
 118510000    3
 118520000   17
 118530000   18
 118540000   18
 118550000    4
 118560000    4
 118570000    4
 118580000    2
 118590000    3
 118600000    2
 118610000    4
 118620000    2
 118630000    3
 118640000    2
 118650000    3
 118660000    3
 118670000    4
 118680000    3
 118690000    3
 118700000    3
 118710000    4
 118720000    3
 118730000    3
 118740000    2
 118750000    2
 118760000    4
 118770000    5
 118780000    3
 118790000    3
 118800000    4
 118810000    4
 118820000    5
 118830000    4
 118840000    4
 118850000    2
 118860000    7
 118870000    4
 118880000    3
 118890000    4
 118900000    3
 118910000    2
 118920000    3
 118930000    3
 118940000    2
 118950000    3
 118960000    4
 118970000    2
 118980000    3
 118990000    3
 119000000    3
 119010000    3
 119020000    3
 119030000    4
 119040000    2
 119050000    3
 119060000    4
 119070000    3
 119080000    4
 119090000    3
 119100000    4
 119110000    4
 119120000    3
 119130000    3
 119140000    3
 119150000    3
 119160000    3
 119170000    3
 119180000    4
 119190000    3
 119200000    3
 119210000    3
 119220000    2
 119230000    4
 119240000    4
 119250000    3
 119260000    4
 119270000    2
 119280000    7
 119290000    3
 119300000    2
 119310000    4
 119320000    3
 119330000    4
 119340000    4
 119350000    4
 119360000    3
 119370000   18
 119380000   17
 119390000   20
 119400000   17
 119410000   14
 119420000   11
 119430000   14
 119440000   13
 119450000    3
 119460000    3
 119470000    3
 119480000    3
 119490000    5
 119500000    3
 119510000    4
 119520000    8
 119530000    4
 119540000    4
 119550000    4
 119560000    3
 119570000    4
 119580000    4
 119590000    4
 119600000    4
 119610000    4
 119620000    5
 119630000    3
 119640000    3
 119650000    4
 119660000    3
 119670000    3
 119680000    2
 119690000    4
 119700000    3
 119710000    5
 119720000    7
 119730000   12
 119740000    4
 119750000    5
 119760000    4
 119770000    3
 119780000    3
 119790000    3
 119800000    4
 119810000    4
 119820000    5
 119830000    4
 119840000    4
 119850000    5
 119860000    3
 119870000    3
 119880000    4
 119890000    4
 119900000    4
 119910000    3
 119920000    3
 119930000    3
 119940000    3
 119950000    4
 119960000    3
 119970000    3
 119980000    3
 119990000    3
 120000000    3
 120010000    3
 120020000    4
 120030000    2
 120040000    4
 120050000    3
 120060000    2
 120070000    4
 120080000    4
 120090000    4
 120100000    3
 120110000    3
 120120000    3
 120130000    2
 120140000    2
 120150000    4
 120160000    3
 120170000    4
 120180000    3
 120190000    3
 120200000    2
 120210000    3
 120220000    2
 120230000    3
 120240000    5
 120250000    4
 120260000    3
 120270000    4
 120280000    4
 120290000    3
 120300000    4
 120310000    2
 120320000    5
 120330000    3
 120340000    5
 120350000    2
 120360000    4
 120370000    2
 120380000    3
 120390000    2
 120400000    3
 120410000    3
 120420000    2
 120430000    2
 120440000    3
 120450000    8
 120460000    5
 120470000    2
 120480000    2
 120490000    2
 120500000    4
 120510000    2
 120520000    2
 120530000    3
 120540000    4
 120550000    4
 120560000    7
 120570000   10
 120580000   16
 120590000    4
 120600000    4
 120610000    4
 120620000    3
 120630000    3
 120640000    2
 120650000    2
 120660000    3
 120670000    2
 120680000    3
 120690000    4
 120700000   12
 120710000    4
 120720000    3
 120730000    3
 120740000    3
 120750000    4
 120760000    4
 120770000    2
 120780000    3
 120790000    4
 120800000    4
 120810000    3
 120820000    3
 120830000    3
 120840000    4
 120850000    4
 120860000    3
 120870000    4
 120880000    3
 120890000    3
 120900000    2
 120910000    3
 120920000    4
 120930000    2
 120940000    3
 120950000    4
 120960000    3
 120970000    4
 120980000    4
 120990000    2
 121000000    3
 121010000    4
 121020000    3
 121030000    4
 121040000    4
 121050000    4
 121060000    4
 121070000    4
 121080000    4
 121090000    3
 121100000    2
 121110000    4
 121120000    4
 121130000    3
 121140000    3
 121150000    4
 121160000    4
 121170000    2
 121180000    3
 121190000    4
 121200000    3
 121210000    3
 121220000    2
 121230000    4
 121240000    3
 121250000    4
 121260000    3
 121270000    4
 121280000    4
 121290000    3
 121300000    4
 121310000    4
 121320000    3
 121330000    3
 121340000    3
 121350000    3
 121360000    3
 121370000    3
 121380000    5
 121390000    3
 121400000    3
 121410000    3
 121420000    4
 121430000    3
 121440000    8
 121450000    3
 121460000    4
 121470000    3
 121480000    2
 121490000    3
 121500000    4
 121510000    3
 121520000    2
 121530000    3
 121540000    3
 121550000    4
 121560000    3
 121570000    3
 121580000    3
 121590000    3
 121600000    4
 121610000    3
 121620000    3
 121630000    2
 121640000    3
 121650000    3
 121660000    4
 121670000    5
 121680000    2
 121690000    4
 121700000    5
 121710000    4
 121720000    4
 121730000    3
 121740000    2
 121750000    3
 121760000    3
 121770000    3
 121780000    3
 121790000    5
 121800000    3
 121810000    4
 121820000    3
 121830000    3
 121840000    3
 121850000    3
 121860000    3
 121870000    4
 121880000    3
 121890000    3
 121900000    3
 121910000    4
 121920000    3
 121930000    3
 121940000    3
 121950000    2
 121960000    2
 121970000    3
 121980000    3
 121990000    3
 122000000    3
 122010000    3
 122020000    2
 122030000    2
 122040000    3
 122050000   11
 122060000    4
 122070000    2
 122080000    4
 122090000    4
 122100000   13
 122110000   13
 122120000    6
 122130000    3
 122140000    3
 122150000    4
 122160000    3
 122170000    4
 122180000    4
 122190000    3
 122200000    3
 122210000    5
 122220000    5
 122230000    5
 122240000    5
 122250000    4
 122260000    3
 122270000    7
 122280000    4
 122290000    3
 122300000    3
 122310000    4
 122320000    3
 122330000    4
 122340000    3
 122350000    4
 122360000    3
 122370000    3
 122380000    3
 122390000    3
 122400000    4
 122410000    4
 122420000    3
 122430000    3
 122440000    4
 122450000    4
 122460000    4
 122470000    3
 122480000    4
 122490000    2
 122500000    5
 122510000    4
 122520000    3
 122530000    3
 122540000    3
 122550000    2
 122560000    4
 122570000    4
 122580000    3
 122590000    3
 122600000    3
 122610000    3
 122620000    3
 122630000    4
 122640000    4
 122650000    4
 122660000    5
 122670000    3
 122680000    6
 122690000    1
 122700000    4
 122710000    4
 122720000    4
 122730000    5
 122740000    5
 122750000   17
 122760000   18
 122770000   13
 122780000   18
 122790000   18
 122800000   18
 122810000   17
 122820000   13
 122830000   23
 122840000   13
 122850000   21
 122860000   18
 122870000   22
 122880000   21
 122890000   22
 122900000   26
 122910000   14
 122920000   12
 122930000   21
 122940000    6
 122950000    5
 122960000   12
 122970000   22
 122980000   11
 122990000    4
 123000000    4
 123010000    7
 123020000    4
 123030000    4
 123040000   11
 123050000    7
 123060000    5
 123070000   19
 123080000   15
 123090000    7
 123100000    4
 123110000    5
 123120000    5
 123130000    5
 123140000    5
 123150000    3
 123160000   19
 123170000    3
 123180000    5
 123190000    3
 123200000    5
 123210000    3
 123220000    2
 123230000    5
 123240000    4
 123250000    3
 123260000    4
 123270000    4
 123280000    5
 123290000    3
 123300000    5
 123310000    2
 123320000    4
 123330000    3
 123340000   10
 123350000   14
 123360000   14
 123370000    5
 123380000    3
 123390000    4
 123400000    3
 123410000    3
 123420000    4
 123430000    4
 123440000    3
 123450000    5
 123460000    4
 123470000    2
 123480000    5
 123490000    4
 123500000    2
 123510000    2
 123520000    3
 123530000    3
 123540000    2
 123550000    2
 123560000    4
 123570000    3
 123580000    8
 123590000    4
 123600000    9
 123610000    3
 123620000    3
 123630000    4
 123640000    3
 123650000    2
 123660000    3
 123670000    5
 123680000    4
 123690000    3
 123700000    3
 123710000    6
 123720000    4
 123730000    4
 123740000    4
 123750000    3
 123760000    2
 123770000    3
 123780000    4
 123790000    4
 123800000    3
 123810000    3
 123820000    4
 123830000    3
 123840000    3
 123850000    3
 123860000    4
 123870000    3
 123880000    4
 123890000    4
 123900000    3
 123910000    3
 123920000    4
 123930000    3
 123940000    4
 123950000    3
 123960000    3
 123970000    3
 123980000    3
 123990000    3
 124000000    3
 124010000    3
 124020000    3
 124030000    3
 124040000    3
 124050000    3
 124060000    2
 124070000    4
 124080000    3
 124090000    3
 124100000    2
 124110000    3
 124120000    3
 124130000    2
 124140000    3
 124150000    3
 124160000    3
 124170000    4
 124180000    2
 124190000    3
 124200000    5
 124210000    7
 124220000    3
 124230000    6
 124240000    5
 124250000    5
 124260000    3
 124270000    3
 124280000    4
 124290000    4
 124300000    4
 124310000    3
 124320000    4
 124330000    4
 124340000    5
 124350000    4
 124360000   19
 124370000   19
 124380000   11
 124390000    7
 124400000    3
 124410000    5
 124420000    3
 124430000    2
 124440000    3
 124450000    6
 124460000    7
 124470000    8
 124480000    7
 124490000    7
 124500000    5
 124510000    4
 124520000    2
 124530000    4
 124540000    3
 124550000    7
 124560000    8
 124570000    7
 124580000    5
 124590000    4
 124600000    4
 124610000    4
 124620000    5
 124630000    4
 124640000    4
 124650000    3
 124660000    3
 124670000    3
 124680000    4
 124690000    4
 124700000    2
 124710000    9
 124720000    5
 124730000    4
 124740000   19
 124750000   26
 124760000   24
 124770000   23
 124780000   19
 124790000   21
 124800000   20
 124810000   17
 124820000   19
 124830000   16
 124840000   22
 124850000   19
 124860000   21
 124870000   20
 124880000   23
 124890000   19
 124900000   23
 124910000   24
 124920000   19
 124930000   10
 124940000    2
 124950000    3
 124960000    4
 124970000    4
 124980000    8
 124990000    2
 125000000    3
 125010000    4
 125020000    5
 125030000    3
 125040000    3
 125050000    3
 125060000    3
 125070000    3
 125080000    4
 125090000    3
 125100000    3
 125110000    3
 125120000    3
 125130000    3
 125140000    5
 125150000    7
 125160000    5
 125170000    6
 125180000   21
 125190000    8
 125200000    5
 125210000    3
 125220000    8
 125230000    5
 125240000    5
 125250000    4
 125260000    4
 125270000    2
 125280000    4
 125290000    3
 125300000    5
 125310000    5
 125320000    6
 125330000    5
 125340000    7
 125350000    7
 125360000    7
 125370000    7
 125380000    4
 125390000    3
 125400000    4
 125410000    2
 125420000    4
 125430000    4
 125440000    3
 125450000    5
 125460000    3
 125470000    4
 125480000    3
 125490000    3
 125500000    4
 125510000    4
 125520000    2
 125530000    3
 125540000    4
 125550000    5
 125560000    4
 125570000    6
 125580000    3
 125590000    4
 125600000    4
 125610000   15
 125620000   15
 125630000   19
 125640000   18
 125650000   18
 125660000   16
 125670000    6
 125680000    7
 125690000    7
 125700000    4
 125710000    4
 125720000    3
 125730000    5
 125740000    3
 125750000    7
 125760000    3
 125770000    4
 125780000    3
 125790000    3
 125800000    4
 125810000    2
 125820000    3
 125830000    3
 125840000    3
 125850000    4
 125860000    2
 125870000    2
 125880000    2
 125890000    3
 125900000    2
 125910000    3
 125920000    2
 125930000    2
 125940000    2
 125950000    2
 125960000    3
 125970000    4
 125980000    3
 125990000    3
 126000000    3
 126010000    1
 126020000    4
 126030000    3
 126040000    4
 126050000    4
 126060000    3
 126070000    5
 126080000    5
 126090000    4
 126100000    3
 126110000    5
 126120000    3
 126130000    5
 126140000    3
 126150000    7
 126160000    3
 126170000    4
 126180000    3
 126190000    4
 126200000    5
 126210000    5
 126220000   10
 126230000    4
 126240000    4
 126250000    3
 126260000    3
 126270000    3
 126280000    4
 126290000    5
 126300000    2
 126310000    4
 126320000    3
 126330000    4
 126340000   11
 126350000    9
 126360000   11
 126370000   13
 126380000   13
 126390000   18
 126400000   16
 126410000   19
 126420000   24
 126430000    4
 126440000   23
 126450000   18
 126460000    5
 126470000    4
 126480000    4
 126490000    5
 126500000    5
 126510000    7
 126520000    5
 126530000    5
 126540000    6
 126550000    7
 126560000    5
 126570000    5
 126580000    5
 126590000    6
 126600000    4
 126610000    4
 126620000    4
 126630000    4
 126640000    4
 126650000    3
 126660000    4
 126670000    2
 126680000    5
 126690000    3
 126700000    4
 126710000    4
 126720000    4
 126730000    5
 126740000    8
 126750000    5
 126760000    4
 126770000    4
 126780000    2
 126790000    5
 126800000    3
 126810000    3
 126820000    3
 126830000    4
 126840000    4
 126850000    3
 126860000    3
 126870000    3
 126880000    3
 126890000    4
 126900000    4
 126910000    4
 126920000    3
 126930000    3
 126940000    2
 126950000    3
 126960000    3
 126970000    4
 126980000    4
 126990000    7
 127000000    4
 127010000    4
 127020000    3
 127030000    2
 127040000    7
 127050000   12
 127060000   12
 127070000    3
 127080000    4
 127090000    3
 127100000    5
 127110000    3
 127120000    4
 127130000    5
 127140000    5
 127150000    3
 127160000    5
 127170000    4
 127180000    3
 127190000    3
 127200000    3
 127210000    3
 127220000    4
 127230000    4
 127240000    3
 127250000    4
 127260000    4
 127270000    2
 127280000    3
 127290000    4
 127300000    3
 127310000    3
 127320000    2
 127330000    3
 127340000    3
 127350000    5
 127360000    2
 127370000    4
 127380000    4
 127390000    3
 127400000    4
 127410000    4
 127420000    4
 127430000    4
 127440000    3
 127450000    5
 127460000    4
 127470000    3
 127480000    3
 127490000    3
 127500000    3
 127510000    4
 127520000    3
 127530000    3
 127540000    4
 127550000    3
 127560000   12
 127570000    3
 127580000    3
 127590000    4
 127600000    3
 127610000    4
 127620000    3
 127630000    3
 127640000    4
 127650000    3
 127660000    3
 127670000    4
 127680000    4
 127690000    4
 127700000    6
 127710000    5
 127720000    3
 127730000    5
 127740000    5
 127750000    3
 127760000    3
 127770000    4
 127780000    4
 127790000    3
 127800000    4
 127810000    2
 127820000    3
 127830000    3
 127840000    3
 127850000    3
 127860000    3
 127870000    2
 127880000    5
 127890000    3
 127900000    3
 127910000    3
 127920000    3
 127930000    3
 127940000    3
 127950000    5
 127960000    2
 127970000    3
 127980000    3
 127990000    6
 128000000    3
 128010000    2
 128020000    2
 128030000    3
 128040000    2
 128050000    2
 128060000    2
 128070000    3
 128080000    3
 128090000    3
 128100000    2
 128110000    3
 128120000    4
 128130000    4
 128140000    3
 128150000    5
 128160000    4
 128170000    2
 128180000    4
 128190000    4
 128200000    4
 128210000    4
 128220000    4
 128230000    4
 128240000    2
 128250000    3
 128260000    3
 128270000    4
 128280000    4
 128290000    4
 128300000    2
 128310000    4
 128320000    9
 128330000    4
 128340000    4
 128350000    5
 128360000    5
 128370000    5
 128380000    4
 128390000    5
 128400000    5
 128410000    3
 128420000    4
 128430000    7
 128440000    5
 128450000    4
 128460000    7
 128470000    4
 128480000    4
 128490000    4
 128500000    3
 128510000    5
 128520000    3
 128530000    3
 128540000    2
 128550000    3
 128560000    2
 128570000    3
 128580000    3
 128590000    4
 128600000    3
 128610000    2
 128620000    4
 128630000    3
 128640000    2
 128650000    3
 128660000    2
 128670000    4
 128680000    2
 128690000    4
 128700000    3
 128710000    4
 128720000    3
 128730000    3
 128740000    3
 128750000    4
 128760000    3
 128770000    2
 128780000    3
 128790000    3
 128800000    3
 128810000    4
 128820000    2
 128830000    3
 128840000    3
 128850000    4
 128860000    3
 128870000    7
 128880000    4
 128890000    2
 128900000    6
 128910000    5
 128920000    4
 128930000    3
 128940000    3
 128950000    2
 128960000    4
 128970000    2
 128980000    5
 128990000    3
 129000000    4
 129010000    3
 129020000    4
 129030000    4
 129040000   16
 129050000   16
 129060000   21
 129070000    7
 129080000    4
 129090000    5
 129100000    3
 129110000    4
 129120000    3
 129130000    7
 129140000    6
 129150000    4
 129160000    4
 129170000    4
 129180000    4
 129190000    4
 129200000    3
 129210000    3
 129220000    5
 129230000    4
 129240000    5
 129250000    7
 129260000    4
 129270000    3
 129280000    4
 129290000    5
 129300000   21
 129310000    7
 129320000    4
 129330000    2
 129340000    2
 129350000    6
 129360000    4
 129370000    4
 129380000    6
 129390000    5
 129400000   14
 129410000   18
 129420000   17
 129430000   16
 129440000   15
 129450000    3
 129460000   19
 129470000   19
 129480000   22
 129490000   20
 129500000   14
 129510000   19
 129520000   21
 129530000   13
 129540000   20
 129550000   19
 129560000   21
 129570000   24
 129580000   22
 129590000   26
 129600000   22
 129610000   21
 129620000   24
 129630000   23
 129640000   20
 129650000   21
 129660000   21
 129670000   23
 129680000   24
 129690000   18
 129700000   26
 129710000   17
 129720000   22
 129730000   19
 129740000   20
 129750000   20
 129760000   19
 129770000   21
 129780000   21
 129790000   22
 129800000   22
 129810000   24
 129820000   22
 129830000   26
 129840000   19
 129850000   23
 129860000   20
 129870000   23
 129880000   21
 129890000   23
 129900000   22
 129910000   20
 129920000   18
 129930000   21
 129940000   19
 129950000   21
 129960000   22
 129970000   22
 129980000   19
 129990000   24
 130000000   22
 130010000   22
 130020000   18
 130030000   19
 130040000   21
 130050000   20
 130060000   17
 130070000   19
 130080000   23
 130090000   23
 130100000   21
 130110000   23
 130120000   20
 130130000   16
 130140000   20
 130150000   21
 130160000   25
 130170000   24
 130180000   26
 130190000   25
 130200000   24
 130210000   20
 130220000   21
 130230000   22
 130240000   21
 130250000   26
 130260000   24
 130270000   23
 130280000   15
 130290000   24
 130300000   24
 130310000   22
 130320000   22
 130330000   21
 130340000   19
 130350000   15
 130360000    7
 130370000    6
 130380000    5
 130390000    7
 130400000    4
 130410000    5
 130420000    3
 130430000    4
 130440000    3
 130450000    4
 130460000    4
 130470000    3
 130480000    4
 130490000    4
 130500000    3
 130510000    4
 130520000    1
 130530000    2
 130540000    4
 130550000    4
 130560000    3
 130570000    2
 130580000    2
 130590000    3
 130600000   11
 130610000    3
 130620000    3
 130630000    3
 130640000    3
 130650000    4
 130660000    5
 130670000    4
 130680000    3
 130690000    4
 130700000    4
 130710000    4
 130720000    3
 130730000    3
 130740000    4
 130750000    3
 130760000    4
 130770000    2
 130780000    3
 130790000    3
 130800000    4
 130810000    5
 130820000   12
 130830000   15
 130840000   18
 130850000    4
 130860000    3
 130870000    5
 130880000    5
 130890000    4
 130900000    3
 130910000    4
 130920000    4
 130930000    4
 130940000    3
 130950000    4
 130960000    2
 130970000    4
 130980000    2
 130990000    4
 131000000    3
 131010000    3
 131020000    3
 131030000    3
 131040000    3
 131050000    3
 131060000    4
 131070000    4
 131080000    3
 131090000    3
 131100000    4
 131110000    4
 131120000    5
 131130000    3
 131140000    3
 131150000    5
 131160000    7
 131170000   19
 131180000   22
 131190000   21
 131200000    8
 131210000    3
 131220000    5
 131230000    9
 131240000    3
 131250000    5
 131260000    4
 131270000    4
 131280000    2
 131290000    5
 131300000    3
 131310000    3
 131320000    5
 131330000    4
 131340000    2
 131350000    4
 131360000    3
 131370000    5
 131380000    5
 131390000    3
 131400000    9
 131410000    7
 131420000    3
 131430000    4
 131440000    3
 131450000    3
 131460000    4
 131470000    3
 131480000    3
 131490000    4
 131500000    4
 131510000    4
 131520000    3
 131530000    3
 131540000    5
 131550000    3
 131560000    5
 131570000    5
 131580000    5
 131590000    5
 131600000    3
 131610000    3
 131620000    3
 131630000    4
 131640000    3
 131650000    3
 131660000    4
 131670000    4
 131680000    5
 131690000    5
 131700000    4
 131710000    4
 131720000    4
 131730000    2
 131740000    4
 131750000    3
 131760000    4
 131770000    2
 131780000    4
 131790000    4
 131800000    3
 131810000    3
 131820000    3
 131830000    4
 131840000    4
 131850000    3
 131860000    2
 131870000    3
 131880000    2
 131890000    3
 131900000    4
 131910000    3
 131920000    3
 131930000    9
 131940000    3
 131950000    4
 131960000    2
 131970000    3
 131980000    3
 131990000    4
 132000000    5
 132010000    4
 132020000    4
 132030000    5
 132040000    2
 132050000    3
 132060000    3
 132070000    3
 132080000    4
 132090000    4
 132100000    3
 132110000    4
 132120000    2
 132130000    3
 132140000    4
 132150000    2
 132160000    5
 132170000    3
 132180000    3
 132190000    3
 132200000    2
 132210000    2
 132220000    3
 132230000    3
 132240000    4
 132250000    3
 132260000    2
 132270000    4
 132280000    4
 132290000    5
 132300000    3
 132310000    4
 132320000    3
 132330000    3
 132340000    3
 132350000    3
 132360000    4
 132370000    3
 132380000    3
 132390000    3
 132400000    3
 132410000    3
 132420000    4
 132430000    3
 132440000    3
 132450000    3
 132460000    4
 132470000    3
 132480000    3
 132490000    3
 132500000    3
 132510000    3
 132520000    3
 132530000    3
 132540000    4
 132550000    2
 132560000    3
 132570000    2
 132580000    4
 132590000    5
 132600000    4
 132610000   13
 132620000    6
 132630000    2
 132640000    3
 132650000    3
 132660000    4
 132670000    4
 132680000    3
 132690000    3
 132700000    5
 132710000    2
 132720000    3
 132730000    3
 132740000    3
 132750000    3
 132760000    3
 132770000    3
 132780000    4
 132790000    3
 132800000    4
 132810000    3
 132820000    3
 132830000    3
 132840000    3
 132850000    2
 132860000    3
 132870000    4
 132880000    3
 132890000    3
 132900000    4
 132910000    3
 132920000    3
 132930000    3
 132940000    4
 132950000    3
 132960000    3
 132970000    2
 132980000    4
 132990000    3
 133000000    3
 133010000    3
 133020000    4
 133030000    3
 133040000    3
 133050000    3
 133060000   10
 133070000    3
 133080000    4
 133090000    3
 133100000    3
 133110000    2
 133120000    3
 133130000    3
 133140000    3
 133150000    2
 133160000    3
 133170000    3
 133180000    2
 133190000    3
 133200000    3
 133210000    3
 133220000    3
 133230000    3
 133240000    3
 133250000    4
 133260000    2
 133270000    3
 133280000    2
 133290000    4
 133300000    3
 133310000    4
 133320000    4
 133330000    3
 133340000    3
 133350000    3
 133360000    2
 133370000    4
 133380000    3
 133390000    5
 133400000    4
 133410000    3
 133420000    3
 133430000    4
 133440000    3
 133450000    3
 133460000    4
 133470000    4
 133480000    3
 133490000    3
 133500000    4
 133510000    3
 133520000    3
 133530000    2
 133540000    4
 133550000    2
 133560000    5
 133570000    3
 133580000    3
 133590000    5
 133600000    7
 133610000    4
 133620000    3
 133630000    3
 133640000    2
 133650000    4
 133660000    3
 133670000    3
 133680000    4
 133690000    3
 133700000    3
 133710000    3
 133720000    2
 133730000    3
 133740000    3
 133750000    3
 133760000    4
 133770000    3
 133780000    4
 133790000    4
 133800000    3
 133810000    3
 133820000    3
 133830000    3
 133840000    3
 133850000    3
 133860000    5
 133870000    2
 133880000    3
 133890000    4
 133900000    4
 133910000    4
 133920000    3
 133930000    4
 133940000    3
 133950000    3
 133960000    3
 133970000    3
 133980000    3
 133990000    2
 134000000    3
 134010000    8
 134020000    2
 134030000    2
 134040000    4
 134050000    4
 134060000    2
 134070000    3
 134080000    3
 134090000    3
 134100000    3
 134110000    3
 134120000    3
 134130000    3
 134140000    2
 134150000    3
 134160000    3
 134170000    4
 134180000    3
 134190000    3
 134200000    2
 134210000    4
 134220000    2
 134230000    4
 134240000    4
 134250000    2
 134260000    4
 134270000    6
 134280000   15
 134290000   21
 134300000   16
 134310000    5
 134320000    7
 134330000    2
 134340000    3
 134350000    3
 134360000    3
 134370000    4
 134380000    2
 134390000    7
 134400000    7
 134410000    5
 134420000    5
 134430000    4
 134440000    3
 134450000    4
 134460000    3
 134470000    3
 134480000    5
 134490000    3
 134500000    3
 134510000   18
 134520000   16
 134530000    4
 134540000    4
 134550000   12
 134560000    2
 134570000   20
 134580000   16
 134590000   19
 134600000    4
 134610000    3
 134620000    5
 134630000    4
 134640000    3
 134650000    3
 134660000    4
 134670000    4
 134680000    4
 134690000    5
 134700000    4
 134710000    5
 134720000    4
 134730000   15
 134740000    7
 134750000    4
 134760000    4
 134770000    3
 134780000    4
 134790000    3
 134800000    4
 134810000    2
 134820000    3
 134830000    7
 134840000    2
 134850000    3
 134860000    3
 134870000    3
 134880000    4
 134890000    3
 134900000    3
 134910000    3
 134920000    3
 134930000    3
 134940000    3
 134950000    4
 134960000    4
 134970000    4
 134980000    3
 134990000    3
 135000000    2
 135010000    2
 135020000    3
 135030000    8
 135040000   12
 135050000   12
 135060000   21
 135070000   15
 135080000    5
 135090000    5
 135100000    3
 135110000    4
 135120000    3
 135130000    3
 135140000    4
 135150000    4
 135160000    3
 135170000    3
 135180000    4
 135190000    5
 135200000    4
 135210000    3
 135220000    4
 135230000    5
 135240000    4
 135250000    3
 135260000    2
 135270000    2
 135280000    5
 135290000    3
 135300000    5
 135310000    5
 135320000    4
 135330000    5
 135340000    3
 135350000    4
 135360000    3
 135370000    4
 135380000    4
 135390000    3
 135400000    3
 135410000    3
 135420000    3
 135430000    3
 135440000    3
 135450000    3
 135460000    3
 135470000   10
 135480000    2
 135490000    3
 135500000    3
 135510000    7
 135520000    3
 135530000    3
 135540000    3
 135550000    3
 135560000    2
 135570000    3
 135580000    3
 135590000    5
 135600000    3
 135610000    2
 135620000    2
 135630000    3
 135640000    3
 135650000    3
 135660000    2
 135670000    4
 135680000    3
 135690000    3
 135700000    2
 135710000    3
 135720000    4
 135730000    2
 135740000    3
 135750000    3
 135760000    4
 135770000    3
 135780000    4
 135790000    3
 135800000    2
 135810000    3
 135820000    4
 135830000    2
 135840000    3
 135850000    4
 135860000    2
 135870000    4
 135880000    3
 135890000    4
 135900000    3
 135910000    5
 135920000    4
 135930000    4
 135940000    5
 135950000    4
 135960000    4
 135970000    5
 135980000    4
 135990000    4
 136000000    5
 136010000    7
 136020000    4
 136030000    3
 136040000    3
 136050000    3
 136060000    3
 136070000    5
 136080000    3
 136090000    4
 136100000    5
 136110000    2
 136120000    4
 136130000    3
 136140000    5
 136150000    3
 136160000    2
 136170000    3
 136180000    5
 136190000    3
 136200000    5
 136210000    3
 136220000    3
 136230000    3
 136240000    7
 136250000    4
 136260000    5
 136270000    4
 136280000    4
 136290000    4
 136300000    4
 136310000    4
 136320000    4
 136330000    7
 136340000    3
 136350000    4
 136360000    4
 136370000    3
 136380000    3
 136390000    4
 136400000    3
 136410000    5
 136420000    3
 136430000    3
 136440000    3
 136450000    3
 136460000    4
 136470000    3
 136480000    2
 136490000    3
 136500000    3
 136510000    3
 136520000    4
 136530000    5
 136540000    2
 136550000    3
 136560000    3
 136570000    3
 136580000    3
 136590000    2
 136600000    3
 136610000    2
 136620000    3
 136630000    4
 136640000    5
 136650000    3
 136660000    2
 136670000    5
 136680000    3
 136690000    2
 136700000    5
 136710000   10
 136720000    2
 136730000    3
 136740000    3
 136750000    4
 136760000    5
 136770000    5
 136780000    5
 136790000   12
 136800000    4
 136810000    7
 136820000    5
 136830000    4
 136840000    3
 136850000    5
 136860000    5
 136870000    4
 136880000    4
 136890000    3
 136900000    4
 136910000    5
 136920000    3
 136930000    4
 136940000    4
 136950000    3
 136960000    4
 136970000    3
 136980000    4
 136990000    5
 137000000    2
 137010000    4
 137020000    4
 137030000    3
 137040000    3
 137050000    3
 137060000    3
 137070000    4
 137080000    2
 137090000    3
 137100000    3
 137110000    3
 137120000    4
 137130000    4
 137140000    5
 137150000    3
 137160000    3
 137170000    4
 137180000    3
 137190000    5
 137200000    3
 137210000    4
 137220000    3
 137230000    4
 137240000    4
 137250000    4
 137260000    4
 137270000    5
 137280000    5
 137290000    4
 137300000    3
 137310000    5
 137320000    3
 137330000    4
 137340000    4
 137350000    3
 137360000    3
 137370000    3
 137380000    3
 137390000    3
 137400000    2
 137410000    3
 137420000    3
 137430000    3
 137440000    4
 137450000    2
 137460000    4
 137470000    3
 137480000    3
 137490000    4
 137500000    3
 137510000    2
 137520000    2
 137530000    2
 137540000    3
 137550000    3
 137560000    3
 137570000    3
 137580000    3
 137590000    3
 137600000    3
 137610000    4
 137620000    4
 137630000    3
 137640000    4
 137650000    4
 137660000    3
 137670000    3
 137680000    5
 137690000    5
 137700000    3
 137710000    3
 137720000    3
 137730000    2
 137740000    5
 137750000    4
 137760000   20
 137770000   16
 137780000    4
 137790000    2
 137800000    5
 137810000    5
 137820000    2
 137830000    2
 137840000    4
 137850000    3
 137860000    3
 137870000    3
 137880000    3
 137890000    3
 137900000    5
 137910000    3
 137920000    4
 137930000    3
 137940000    3
 137950000    4
 137960000    4
 137970000    8
 137980000   14
 137990000   15
 138000000   21
 138010000   15
 138020000    4
 138030000    3
 138040000    9
 138050000    4
 138060000    7
 138070000    6
 138080000    4
 138090000    3
 138100000    5
 138110000    5
 138120000    3
 138130000    4
 138140000    5
 138150000    5
 138160000    5
 138170000   10
 138180000    5
 138190000    7
 138200000    7
 138210000    6
 138220000    5
 138230000    3
 138240000    4
 138250000    7
 138260000    4
 138270000    3
 138280000    3
 138290000    4
 138300000    4
 138310000    3
 138320000    4
 138330000    2
 138340000    3
 138350000    3
 138360000   10
 138370000    3
 138380000    4
 138390000    4
 138400000    4
 138410000    4
 138420000    2
 138430000    2
 138440000    4
 138450000    4
 138460000    6
 138470000    2
 138480000    2
 138490000    3
 138500000    3
 138510000    4
 138520000    5
 138530000    2
 138540000   14
 138550000    2
 138560000    5
 138570000    3
 138580000    5
 138590000    3
 138600000    2
 138610000    2
 138620000    4
 138630000    2
 138640000    4
 138650000    2
 138660000    2
 138670000    3
 138680000    4
 138690000    4
 138700000    3
 138710000    4
 138720000    4
 138730000    2
 138740000    3
 138750000    3
 138760000    3
 138770000    3
 138780000    2
 138790000    2
 138800000    3
 138810000    5
 138820000    4
 138830000    4
 138840000    5
 138850000    3
 138860000    3
 138870000    3
 138880000    3
 138890000    3
 138900000    4
 138910000    3
 138920000    4
 138930000    3
 138940000    3
 138950000    3
 138960000    4
 138970000    3
 138980000    4
 138990000    3
 139000000    4
 139010000    3
 139020000    3
 139030000    3
 139040000    4
 139050000    4
 139060000    2
 139070000    3
 139080000    3
 139090000    2
 139100000    3
 139110000    2
 139120000    3
 139130000    2
 139140000    4
 139150000    3
 139160000    2
 139170000    4
 139180000    3
 139190000    4
 139200000    4
 139210000    3
 139220000    3
 139230000    3
 139240000    2
 139250000    3
 139260000    4
 139270000    3
 139280000    4
 139290000    3
 139300000    3
 139310000    3
 139320000   10
 139330000    7
 139340000    3
 139350000   10
 139360000    4
 139370000    3
 139380000    4
 139390000    5
 139400000    2
 139410000    6
 139420000   12
 139430000   15
 139440000    4
 139450000    3
 139460000    3
 139470000    3
 139480000    3
 139490000    3
 139500000    3
 139510000    3
 139520000    2
 139530000    4
 139540000    3
 139550000    4
 139560000    3
 139570000    3
 139580000    5
 139590000    7
 139600000    4
 139610000    4
 139620000    2
 139630000    3
 139640000    2
 139650000    4
 139660000    3
 139670000    2
 139680000    4
 139690000    4
 139700000    3
 139710000    4
 139720000    4
 139730000    4
 139740000    4
 139750000    3
 139760000    3
 139770000    3
 139780000    3
 139790000    3
 139800000    4
 139810000    3
 139820000    3
 139830000    2
 139840000    3
 139850000    3
 139860000    4
 139870000    3
 139880000    3
 139890000    4
 139900000    4
 139910000    3
 139920000    5
 139930000    3
 139940000    2
 139950000    5
 139960000    3
 139970000    5
 139980000    2
 139990000    4
 140000000    2
 140010000    4
 140020000    4
 140030000    2
 140040000    5
 140050000    5
 140060000    4
 140070000    4
 140080000    4
 140090000    4
 140100000    5
 140110000    5
 140120000    5
 140130000    7
 140140000    5
 140150000    7
 140160000    5
 140170000    3
 140180000    3
 140190000    3
 140200000    5
 140210000    4
 140220000    4
 140230000    3
 140240000    4
 140250000    4
 140260000    5
 140270000    4
 140280000    5
 140290000    3
 140300000    5
 140310000    7
 140320000    9
 140330000    5
 140340000    5
 140350000    6
 140360000    4
 140370000    5
 140380000    3
 140390000    3
 140400000    4
 140410000   11
 140420000    4
 140430000    3
 140440000    3
 140450000    3
 140460000    3
 140470000    3
 140480000    3
 140490000    2
 140500000    3
 140510000    3
 140520000    2
 140530000    2
 140540000    4
 140550000    3
 140560000    3
 140570000    3
 140580000    4
 140590000    3
 140600000    3
 140610000    4
 140620000    3
 140630000    4
 140640000    3
 140650000    3
 140660000    4
 140670000    4
 140680000    3
 140690000    3
 140700000    3
 140710000    4
 140720000    7
 140730000    4
 140740000    3
 140750000    3
 140760000    4
 140770000    3
 140780000    4
 140790000    7
 140800000    4
 140810000    4
 140820000    3
 140830000    4
 140840000    4
 140850000    3
 140860000    2
 140870000    4
 140880000    3
 140890000    3
 140900000    3
 140910000    3
 140920000    2
 140930000    3
 140940000    3
 140950000    3
 140960000    3
 140970000    3
 140980000    3
 140990000    3
 141000000    1
 141010000    5
 141020000    3
 141030000    2
 141040000    2
 141050000    2
 141060000    2
 141070000    3
 141080000    4
 141090000    4
 141100000    4
 141110000    4
 141120000    4
 141130000    2
 141140000    3
 141150000    2
 141160000    3
 141170000    3
 141180000    3
 141190000    3
 141200000    3
 141210000    5
 141220000    4
 141230000    3
 141240000   20
 141250000   20
 141260000   26
 141270000   13
 141280000   14
 141290000   20
 141300000   23
 141310000   22
 141320000   21
 141330000   19
 141340000   19
 141350000   20
 141360000   19
 141370000   17
 141380000   16
 141390000   21
 141400000   15
 141410000   19
 141420000   12
 141430000   14
 141440000   16
 141450000   16
 141460000   17
 141470000   19
 141480000   15
 141490000    5
 141500000    7
 141510000    5
 141520000    4
 141530000    3
 141540000    5
 141550000    5
 141560000    2
 141570000    5
 141580000    3
 141590000    3
 141600000    5
 141610000    5
 141620000    3
 141630000    7
 141640000    4
 141650000    3
 141660000    5
 141670000    5
 141680000    4
 141690000    3
 141700000    4
 141710000    3
 141720000    4
 141730000    3
 141740000    4
 141750000    2
 141760000    3
 141770000    5
 141780000    2
 141790000    4
 141800000    4
 141810000    4
 141820000    3
 141830000    4
 141840000    3
 141850000    3
 141860000    4
 141870000    3
 141880000    4
 141890000    4
 141900000    6
 141910000    4
 141920000    3
 141930000    4
 141940000    4
 141950000    5
 141960000    3
 141970000    3
 141980000    4
 141990000    3
 142000000    4
 142010000    3
 142020000    4
 142030000    4
 142040000    4
 142050000    3
 142060000    2
 142070000    3
 142080000    3
 142090000    4
 142100000    3
 142110000    3
 142120000    3
 142130000    3
 142140000    1
 142150000    3
 142160000    3
 142170000    3
 142180000    2
 142190000    3
 142200000    4
 142210000    3
 142220000    3
 142230000    4
 142240000    5
 142250000    6
 142260000    4
 142270000    4
 142280000    5
 142290000    3
 142300000    2
 142310000    4
 142320000    2
 142330000    3
 142340000    4
 142350000    3
 142360000    3
 142370000    2
 142380000    5
 142390000    2
 142400000    3
 142410000    3
 142420000    5
 142430000    3
 142440000    3
 142450000    3
 142460000    3
 142470000    3
 142480000    2
 142490000    4
 142500000    4
 142510000    5
 142520000    4
 142530000    4
 142540000    4
 142550000    4
 142560000    3
 142570000    3
 142580000    3
 142590000    4
 142600000    3
 142610000    6
 142620000    3
 142630000    4
 142640000    3
 142650000    4
 142660000    5
 142670000    3
 142680000    4
 142690000    4
 142700000    3
 142710000    3
 142720000    4
 142730000    3
 142740000    2
 142750000    4
 142760000    4
 142770000    3
 142780000    4
 142790000    4
 142800000    5
 142810000    4
 142820000    4
 142830000    5
 142840000    4
 142850000    3
 142860000    3
 142870000    4
 142880000    4
 142890000    4
 142900000    3
 142910000    5
 142920000    4
 142930000    4
 142940000    4
 142950000    5
 142960000    4
 142970000    2
 142980000    2
 142990000    6
 143000000    3
 143010000    3
 143020000    4
 143030000    5
 143040000    5
 143050000    3
 143060000    4
 143070000    3
 143080000    3
 143090000    3
 143100000    3
 143110000    4
 143120000   12
 143130000    2
 143140000    3
 143150000    3
 143160000    3
 143170000    8
 143180000    3
 143190000    9
 143200000   11
 143210000   12
 143220000   19
 143230000   14
 143240000   12
 143250000   11
 143260000   13
 143270000   21
 143280000   19
 143290000   19
 143300000   18
 143310000   13
 143320000   17
 143330000    9
 143340000    4
 143350000    3
 143360000    4
 143370000    4
 143380000    2
 143390000    3
 143400000    4
 143410000    2
 143420000    3
 143430000    5
 143440000    3
 143450000    4
 143460000    4
 143470000    5
 143480000    4
 143490000    5
 143500000    3
 143510000    3
 143520000   11
 143530000    6
 143540000    4
 143550000    3
 143560000    3
 143570000    5
 143580000    4
 143590000    3
 143600000    3
 143610000    4
 143620000    5
 143630000    5
 143640000    6
 143650000    6
 143660000    7
 143670000    4
 143680000    6
 143690000    3
 143700000    3
 143710000    3
 143720000    3
 143730000    4
 143740000    3
 143750000    4
 143760000    4
 143770000    3
 143780000    2
 143790000    3
 143800000    3
 143810000    4
 143820000    3
 143830000    3
 143840000    3
 143850000    6
 143860000    4
 143870000    7
 143880000    4
 143890000    2
 143900000    5
 143910000    5
 143920000    3
 143930000    3
 143940000    4
 143950000    4
 143960000    5
 143970000    5
 143980000    4
 143990000    5
 144000000    4
 144010000    5
 144020000    4
 144030000    3
 144040000    5
 144050000    4
 144060000    3
 144070000    4
 144080000    3
 144090000    3
 144100000    3
 144110000    3
 144120000    4
 144130000    5
 144140000    5
 144150000    5
 144160000    4
 144170000    5
 144180000    3
 144190000    3
 144200000    9
 144210000    3
 144220000    3
 144230000    3
 144240000    3
 144250000    3
 144260000    4
 144270000    4
 144280000    3
 144290000    4
 144300000    3
 144310000    5
 144320000    2
 144330000    4
 144340000    2
 144350000    4
 144360000    4
 144370000    1
 144380000    3
 144390000    4
 144400000    5
 144410000    3
 144420000    3
 144430000    4
 144440000    2
 144450000    4
 144460000    3
 144470000    5
 144480000    5
 144490000    4
 144500000    3
 144510000    3
 144520000    3
 144530000    3
 144540000    4
 144550000    4
 144560000    4
 144570000    3
 144580000    2
 144590000    4
 144600000    3
 144610000    5
 144620000    5
 144630000    4
 144640000    5
 144650000    7
 144660000    3
 144670000    2
 144680000    2
 144690000    3
 144700000    3
 144710000    3
 144720000    3
 144730000    7
 144740000    3
 144750000    4
 144760000    4
 144770000    5
 144780000    4
 144790000    4
 144800000    3
 144810000    3
 144820000    3
 144830000    4
 144840000    3
 144850000    2
 144860000    2
 144870000    3
 144880000    3
 144890000    3
 144900000    4
 144910000    2
 144920000    3
 144930000    3
 144940000    4
 144950000    2
 144960000    2
 144970000    3
 144980000    4
 144990000    4
 145000000    3
 145010000    4
 145020000    8
 145030000   20
 145040000    3
 145050000    4
 145060000    5
 145070000    3
 145080000    8
 145090000    9
 145100000    5
 145110000    5
 145120000    2
 145130000    3
 145140000    2
 145150000    4
 145160000    2
 145170000    4
 145180000    3
 145190000    5
 145200000    3
 145210000    3
 145220000    3
 145230000    2
 145240000   21
 145250000   19
 145260000   17
 145270000   16
 145280000    4
 145290000    7
 145300000   18
 145310000   16
 145320000   19
 145330000   18
 145340000    6
 145350000    5
 145360000    4
 145370000    5
 145380000    4
 145390000    4
 145400000    3
 145410000    3
 145420000    3
 145430000    5
 145440000    4
 145450000    5
 145460000    4
 145470000    3
 145480000    3
 145490000    7
 145500000   16
 145510000   19
 145520000   16
 145530000   19
 145540000   15
 145550000   10
 145560000   16
 145570000   15
 145580000   18
 145590000   12
 145600000   12
 145610000   15
 145620000   10
 145630000    9
 145640000   15
 145650000   17
 145660000    9
 145670000    3
 145680000    2
 145690000    3
 145700000    3
 145710000    3
 145720000    2
 145730000    4
 145740000    3
 145750000    7
 145760000    5
 145770000    4
 145780000    4
 145790000    5
 145800000    4
 145810000    4
 145820000    5
 145830000   19
 145840000   22
 145850000   13
 145860000   19
 145870000    5
 145880000   18
 145890000   20
 145900000    9
 145910000    3
 145920000    9
 145930000   19
 145940000    5
 145950000   14
 145960000    5
 145970000    4
 145980000    5
 145990000    4
 146000000    5
 146010000    7
 146020000    4
 146030000    4
 146040000    3
 146050000   11
 146060000    4
 146070000    4
 146080000    7
 146090000   11
 146100000   15
 146110000   18
 146120000   12
 146130000    5
 146140000    3
 146150000    4
 146160000    4
 146170000    4
 146180000    4
 146190000    3
 146200000    7
 146210000    2
 146220000    5
 146230000    4
 146240000    4
 146250000    2
 146260000    4
 146270000    3
 146280000    3
 146290000    3
 146300000    3
 146310000    2
 146320000    3
 146330000    2
 146340000    4
 146350000    3
 146360000    4
 146370000    3
 146380000    3
 146390000    4
 146400000    3
 146410000    4
 146420000    3
 146430000    3
 146440000    3
 146450000    3
 146460000    4
 146470000    4
 146480000    4
 146490000    4
 146500000    3
 146510000    2
 146520000    9
 146530000    5
 146540000    9
 146550000   13
 146560000   16
 146570000    5
 146580000    5
 146590000    4
 146600000    4
 146610000    4
 146620000    5
 146630000    3
 146640000    4
 146650000    4
 146660000    3
 146670000    3
 146680000    3
 146690000    2
 146700000    2
 146710000    5
 146720000    5
 146730000    3
 146740000    5
 146750000    3
 146760000    4
 146770000    4
 146780000    2
 146790000    3
 146800000    2
 146810000    3
 146820000    4
 146830000    4
 146840000    3
 146850000    4
 146860000    2
 146870000    4
 146880000    4
 146890000    6
 146900000    4
 146910000    5
 146920000    4
 146930000    4
 146940000    7
 146950000    5
 146960000    5
 146970000    4
 146980000    4
 146990000    3
 147000000    5
 147010000    5
 147020000    6
 147030000   11
 147040000   17
 147050000   19
 147060000    9
 147070000    8
 147080000   19
 147090000   12
 147100000    5
 147110000    5
 147120000    4
 147130000    4
 147140000    3
 147150000    5
 147160000    4
 147170000    3
 147180000    2
 147190000    3
 147200000    3
 147210000    3
 147220000    8
 147230000    5
 147240000    4
 147250000    4
 147260000    3
 147270000    4
 147280000    5
 147290000    5
 147300000    3
 147310000    3
 147320000    4
 147330000    5
 147340000   12
 147350000    6
 147360000   17
 147370000   17
 147380000   15
 147390000    7
 147400000   19
 147410000   19
 147420000   16
 147430000   21
 147440000   18
 147450000   12
 147460000    7
 147470000    5
 147480000    3
 147490000    3
 147500000    4
 147510000    4
 147520000    4
 147530000    5
 147540000    5
 147550000    4
 147560000    7
 147570000    5
 147580000    6
 147590000    4
 147600000    4
 147610000    3
 147620000    3
 147630000    5
 147640000    8
 147650000    5
 147660000    5
 147670000    6
 147680000    4
 147690000    4
 147700000    4
 147710000    3
 147720000    4
 147730000    4
 147740000    4
 147750000    6
 147760000    2
 147770000    2
 147780000    4
 147790000    3
 147800000    3
 147810000    5
 147820000    2
 147830000    3
 147840000    4
 147850000    7
 147860000    7
 147870000    7
 147880000    4
 147890000    4
 147900000    3
 147910000    4
 147920000    3
 147930000    5
 147940000    5
 147950000    4
 147960000    7
 147970000    5
 147980000    7
 147990000    5
 148000000   12
 148010000   21
 148020000   24
 148030000   20
 148040000   14
 148050000    5
 148060000    5
 148070000    5
 148080000    5
 148090000    6
 148100000    3
 148110000    4
 148120000    5
 148130000    4
 148140000    5
 148150000    4
 148160000    5
 148170000    5
 148180000    3
 148190000    2
 148200000    3
 148210000    2
 148220000    3
 148230000    2
 148240000    3
 148250000    3
 148260000    4
 148270000    4
 148280000    2
 148290000    3
 148300000    3
 148310000    3
 148320000    3
 148330000    3
 148340000    6
 148350000    6
 148360000    3
 148370000    5
 148380000    3
 148390000    4
 148400000    5
 148410000    4
 148420000    4
 148430000    5
 148440000    4
 148450000    4
 148460000    4
 148470000    2
 148480000    2
 148490000    4
 148500000    4
 148510000    5
 148520000    2
 148530000    3
 148540000    5
 148550000    4
 148560000    5
 148570000    5
 148580000    5
 148590000    2
 148600000    4
 148610000    4
 148620000    4
 148630000    3
 148640000    5
 148650000    3
 148660000    4
 148670000    4
 148680000    4
 148690000    2
 148700000    2
 148710000    3
 148720000    4
 148730000    4
 148740000    3
 148750000    2
 148760000    5
 148770000    3
 148780000    3
 148790000    3
 148800000    4
 148810000    2
 148820000    3
 148830000    2
 148840000    3
 148850000    3
 148860000    5
 148870000    4
 148880000    5
 148890000    7
 148900000    8
 148910000    5
 148920000    5
 148930000    5
 148940000    7
 148950000    3
 148960000    3
 148970000    6
 148980000    4
 148990000    4
 149000000    5
 149010000    5
 149020000    4
 149030000    4
 149040000    4
 149050000    3
 149060000    3
 149070000    3
 149080000    4
 149090000    2
 149100000    5
 149110000    4
 149120000    3
 149130000    4
 149140000    3
 149150000    4
 149160000    3
 149170000    4
 149180000    4
 149190000    3
 149200000    3
 149210000    4
 149220000    3
 149230000    4
 149240000    2
 149250000    6
 149260000    4
 149270000    4
 149280000    2
 149290000    4
 149300000    5
 149310000    3
 149320000    3
 149330000    2
 149340000    2
 149350000    3
 149360000    3
 149370000    3
 149380000    4
 149390000    3
 149400000    3
 149410000    4
 149420000    3
 149430000    7
 149440000    2
 149450000    5
 149460000    7
 149470000    7
 149480000    5
 149490000    4
 149500000    5
 149510000    7
 149520000    3
 149530000    5
 149540000    4
 149550000    5
 149560000    3
 149570000    4
 149580000    5
 149590000    3
 149600000   12
 149610000   13
 149620000   16
 149630000    4
 149640000    4
 149650000   13
 149660000    4
 149670000    4
 149680000    4
 149690000    4
 149700000   15
 149710000    5
 149720000    4
 149730000    4
 149740000    3
 149750000    3
 149760000    5
 149770000    4
 149780000    4
 149790000    5
 149800000    4
 149810000    5
 149820000    3
 149830000    4
 149840000    2
 149850000    3
 149860000    3
 149870000    4
 149880000    5
 149890000    4
 149900000    3
 149910000    2
 149920000    3
 149930000    3
 149940000    4
 149950000    3
 149960000    4
 149970000    5
 149980000    4
 149990000    2
 150000000    3
 150000000    3
 150010000    3
 150020000    3
 150030000    2
 150040000    3
 150050000    2
 150060000    3
 150070000    3
 150080000    4
 150090000    3
 150100000    4
 150110000    3
 150120000    2
 150130000    3
 150140000    3
 150150000    3
 150160000    3
 150170000    3
 150180000    3
 150190000    2
 150200000    3
 150210000    3
 150220000    3
 150230000    3
 150240000    4
 150250000    4
 150260000    7
 150270000    4
 150280000    3
 150290000    4
 150300000    4
 150310000    5
 150320000   10
 150330000    3
 150340000    4
 150350000    3
 150360000    5
 150370000    4
 150380000    4
 150390000    3
 150400000    4
 150410000    3
 150420000    5
 150430000    5
 150440000    4
 150450000    5
 150460000    4
 150470000    3
 150480000    5
 150490000    4
 150500000    3
 150510000    5
 150520000    5
 150530000    5
 150540000   11
 150550000   21
 150560000   20
 150570000   22
 150580000   27
 150590000   25
 150600000   22
 150610000   23
 150620000   26
 150630000   25
 150640000   24
 150650000   25
 150660000   26
 150670000   21
 150680000   22
 150690000   19
 150700000   23
 150710000   26
 150720000   21
 150730000   26
 150740000   25
 150750000   25
 150760000   24
 150770000   21
 150780000   24
 150790000   23
 150800000   24
 150810000   19
 150820000   23
 150830000   23
 150840000   19
 150850000   21
 150860000   22
 150870000   22
 150880000   27
 150890000   26
 150900000   23
 150910000   24
 150920000   26
 150930000   16
 150940000   21
 150950000   14
 150960000    9
 150970000   14
 150980000    9
 150990000    6
 151000000    2
 151010000    5
 151020000    4
 151030000    7
 151040000   15
 151050000    3
 151060000    4
 151070000    7
 151080000    5
 151090000    4
 151100000    5
 151110000    4
 151120000    5
 151130000    4
 151140000    4
 151150000    4
 151160000    3
 151170000    4
 151180000    3
 151190000    4
 151200000    4
 151210000    6
 151220000    8
 151230000    4
 151240000    3
 151250000    4
 151260000    8
 151270000    5
 151280000    5
 151290000    7
 151300000    5
 151310000    4
 151320000    2
 151330000    3
 151340000    4
 151350000    8
 151360000    3
 151370000    3
 151380000    3
 151390000    4
 151400000    4
 151410000    4
 151420000    4
 151430000    3
 151440000    2
 151450000    3
 151460000    3
 151470000    3
 151480000    3
 151490000    3
 151500000    3
 151510000    3
 151520000    3
 151530000    5
 151540000    3
 151550000    4
 151560000    4
 151570000    5
 151580000    5
 151590000    2
 151600000    4
 151610000    4
 151620000    4
 151630000    5
 151640000    5
 151650000    3
 151660000    4
 151670000    3
 151680000    3
 151690000    3
 151700000    4
 151710000    3
 151720000    3
 151730000    5
 151740000    3
 151750000    5
 151760000    4
 151770000    4
 151780000    4
 151790000    5
 151800000    3
 151810000    3
 151820000    3
 151830000    2
 151840000    3
 151850000    3
 151860000    5
 151870000    4
 151880000    3
 151890000    4
 151900000    3
 151910000    5
 151920000    3
 151930000    3
 151940000    4
 151950000    4
 151960000    3
 151970000    3
 151980000    3
 151990000    3
 152000000    4
 152010000    4
 152020000    4
 152030000    3
 152040000    4
 152050000    7
 152060000    5
 152070000    5
 152080000    5
 152090000    4
 152100000    7
 152110000    3
 152120000    4
 152130000    4
 152140000    5
 152150000    4
 152160000    5
 152170000    4
 152180000    3
 152190000    4
 152200000    5
 152210000    4
 152220000    7
 152230000    4
 152240000    3
 152250000    4
 152260000    3
 152270000    5
 152280000    4
 152290000    4
 152300000    2
 152310000    3
 152320000    3
 152330000    5
 152340000    9
 152350000    3
 152360000    5
 152370000    3
 152380000    3
 152390000    3
 152400000    5
 152410000    4
 152420000    3
 152430000    3
 152440000    3
 152450000    3
 152460000    5
 152470000    3
 152480000    1
 152490000    2
 152500000    2
 152510000    2
 152520000    2
 152530000    3
 152540000    3
 152550000    2
 152560000    3
 152570000    3
 152580000    3
 152590000    4
 152600000    4
 152610000    3
 152620000    3
 152630000    3
 152640000    2
 152650000    3
 152660000    3
 152670000    4
 152680000    3
 152690000    4
 152700000    3
 152710000    3
 152720000    3
 152730000    4
 152740000    5
 152750000    4
 152760000    4
 152770000    4
 152780000    4
 152790000    4
 152800000    4
 152810000    4
 152820000    5
 152830000    5
 152840000    3
 152850000    4
 152860000    7
 152870000   14
 152880000    6
 152890000    3
 152900000    3
 152910000    3
 152920000    3
 152930000    3
 152940000    3
 152950000    5
 152960000    4
 152970000    5
 152980000    5
 152990000    8
 153000000    3
 153010000    3
 153020000    3
 153030000    7
 153040000    6
 153050000    5
 153060000    4
 153070000    3
 153080000    4
 153090000    4
 153100000    4
 153110000    5
 153120000    4
 153130000    4
 153140000    3
 153150000    4
 153160000    3
 153170000    3
 153180000    3
 153190000    3
 153200000    3
 153210000    3
 153220000    4
 153230000    4
 153240000    4
 153250000    2
 153260000    2
 153270000    4
 153280000    2
 153290000    2
 153300000    4
 153310000    4
 153320000    3
 153330000    4
 153340000    3
 153350000    5
 153360000    3
 153370000    4
 153380000    4
 153390000    2
 153400000    3
 153410000    4
 153420000    4
 153430000    3
 153440000    4
 153450000    4
 153460000    3
 153470000    4
 153480000    2
 153490000    2
 153500000    3
 153510000    3
 153520000    3
 153530000    3
 153540000    5
 153550000    3
 153560000    3
 153570000    3
 153580000   12
 153590000    3
 153600000    4
 153610000    3
 153620000    3
 153630000    3
 153640000    3
 153650000    3
 153660000    2
 153670000    3
 153680000    3
 153690000    4
 153700000    3
 153710000    4
 153720000    3
 153730000    2
 153740000    3
 153750000    3
 153760000    3
 153770000    3
 153780000    3
 153790000    6
 153800000    3
 153810000    2
 153820000    3
 153830000    3
 153840000    3
 153850000    3
 153860000    3
 153870000    3
 153880000    3
 153890000    3
 153900000    3
 153910000    3
 153920000    4
 153930000    3
 153940000    4
 153950000    3
 153960000    3
 153970000    3
 153980000    3
 153990000    4
 154000000    3
 154010000    3
 154020000    3
 154030000    2
 154040000    3
 154050000    3
 154060000    2
 154070000    3
 154080000    3
 154090000    3
 154100000    3
 154110000    2
 154120000    3
 154130000    3
 154140000    4
 154150000    2
 154160000    4
 154170000    3
 154180000    5
 154190000    4
 154200000    4
 154210000    4
 154220000    3
 154230000    5
 154240000    3
 154250000    4
 154260000    3
 154270000    3
 154280000    3
 154290000    4
 154300000    5
 154310000    4
 154320000    4
 154330000    4
 154340000   19
 154350000   20
 154360000    4
 154370000    4
 154380000    3
 154390000    3
 154400000    3
 154410000    2
 154420000    5
 154430000    4
 154440000    3
 154450000    4
 154460000    4
 154470000    3
 154480000    2
 154490000    4
 154500000    5
 154510000    3
 154520000    4
 154530000    3
 154540000    3
 154550000    2
 154560000    3
 154570000   14
 154580000   20
 154590000   15
 154600000   15
 154610000    6
 154620000    3
 154630000    4
 154640000    4
 154650000    3
 154660000    5
 154670000    3
 154680000    5
 154690000    4
 154700000    4
 154710000    5
 154720000    9
 154730000    3
 154740000    5
 154750000    5
 154760000    4
 154770000    7
 154780000    5
 154790000    4
 154800000    5
 154810000    3
 154820000    4
 154830000    4
 154840000    4
 154850000    2
 154860000    5
 154870000    3
 154880000    4
 154890000    4
 154900000    3
 154910000    5
 154920000    4
 154930000    4
 154940000    3
 154950000    3
 154960000    4
 154970000    4
 154980000    2
 154990000    4
 155000000    9
 155010000    3
 155020000    4
 155030000    3
 155040000    3
 155050000    3
 155060000    5
 155070000    3
 155080000    4
 155090000    4
 155100000    2
 155110000    4
 155120000    5
 155130000    3
 155140000    5
 155150000    5
 155160000    5
 155170000    3
 155180000    5
 155190000    4
 155200000    5
 155210000    4
 155220000    3
 155230000    5
 155240000    2
 155250000    3
 155260000    3
 155270000    4
 155280000    4
 155290000    3
 155300000    3
 155310000    2
 155320000    3
 155330000    3
 155340000    7
 155350000    3
 155360000    3
 155370000    4
 155380000    3
 155390000    4
 155400000    3
 155410000    3
 155420000    3
 155430000    7
 155440000    4
 155450000    4
 155460000   12
 155470000    5
 155480000    8
 155490000    3
 155500000    4
 155510000    4
 155520000    3
 155530000    4
 155540000    4
 155550000    3
 155560000    3
 155570000   10
 155580000   14
 155590000   16
 155600000    4
 155610000    2
 155620000    4
 155630000    3
 155640000    2
 155650000    4
 155660000    5
 155670000    5
 155680000    2
 155690000   12
 155700000    3
 155710000    3
 155720000    4
 155730000    8
 155740000    2
 155750000    3
 155760000    5
 155770000    5
 155780000    4
 155790000    4
 155800000    3
 155810000    3
 155820000    3
 155830000    4
 155840000    3
 155850000    3
 155860000    4
 155870000    3
 155880000    4
 155890000    4
 155900000    5
 155910000    5
 155920000    3
 155930000    8
 155940000    5
 155950000    5
 155960000    5
 155970000    6
 155980000    9
 155990000    3
 156000000    5
 156010000    5
 156020000    4
 156030000    4
 156040000    3
 156050000    3
 156060000    3
 156070000    3
 156080000    3
 156090000    4
 156100000    3
 156110000    2
 156120000    3
 156130000    4
 156140000    4
 156150000    4
 156160000    3
 156170000    4
 156180000    4
 156190000    3
 156200000    2
 156210000    3
 156220000    3
 156230000    2
 156240000    5
 156250000    4
 156260000    6
 156270000    7
 156280000    3
 156290000    5
 156300000    5
 156310000    4
 156320000    5
 156330000    4
 156340000    3
 156350000    3
 156360000    3
 156370000    3
 156380000    3
 156390000    3
 156400000    5
 156410000    3
 156420000    4
 156430000    5
 156440000    3
 156450000    4
 156460000    3
 156470000    3
 156480000    2
 156490000    4
 156500000    2
 156510000    4
 156520000    5
 156530000    4
 156540000    3
 156550000    3
 156560000    3
 156570000    4
 156580000    5
 156590000    3
 156600000    3
 156610000    4
 156620000    2
 156630000    2
 156640000    4
 156650000    5
 156660000    4
 156670000    3
 156680000    3
 156690000    3
 156700000    5
 156710000    3
 156720000    7
 156730000    4
 156740000    4
 156750000    4
 156760000    3
 156770000    4
 156780000    4
 156790000    3
 156800000    2
 156810000    3
 156820000    3
 156830000    4
 156840000    3
 156850000    4
 156860000    3
 156870000    3
 156880000    4
 156890000    4
 156900000    5
 156910000    5
 156920000    4
 156930000    4
 156940000    4
 156950000    3
 156960000    3
 156970000    4
 156980000    4
 156990000    3
 157000000    4
 157010000    5
 157020000    3
 157030000    3
 157040000    4
 157050000    5
 157060000    4
 157070000    3
 157080000    4
 157090000    4
 157100000    4
 157110000    2
 157120000    4
 157130000    3
 157140000    2
 157150000    3
 157160000    3
 157170000    8
 157180000    4
 157190000    4
 157200000    4
 157210000   10
 157220000    4
 157230000    9
 157240000    6
 157250000    4
 157260000    4
 157270000    7
 157280000    5
 157290000    5
 157300000    4
 157310000    3
 157320000    3
 157330000    5
 157340000    4
 157350000    3
 157360000    4
 157370000    4
 157380000    3
 157390000    3
 157400000    5
 157410000    6
 157420000    5
 157430000    5
 157440000    5
 157450000    4
 157460000    4
 157470000    5
 157480000    3
 157490000    4
 157500000    8
 157510000    4
 157520000    3
 157530000    4
 157540000    3
 157550000   10
 157560000   17
 157570000    4
 157580000    4
 157590000    3
 157600000    5
 157610000   11
 157620000    5
 157630000    4
 157640000    6
 157650000    5
 157660000    5
 157670000    5
 157680000    5
 157690000    8
 157700000    5
 157710000    7
 157720000    6
 157730000    4
 157740000    7
 157750000    5
 157760000    4
 157770000    3
 157780000    8
 157790000    7
 157800000    7
 157810000    5
 157820000    5
 157830000    3
 157840000    3
 157850000    4
 157860000    3
 157870000    5
 157880000    4
 157890000    3
 157900000    5
 157910000    6
 157920000    4
 157930000    5
 157940000    4
 157950000    5
 157960000    4
 157970000    3
 157980000    5
 157990000    3
 158000000    3
 158010000    3
 158020000    3
 158030000    3
 158040000    5
 158050000    4
 158060000    4
 158070000    6
 158080000    5
 158090000    5
 158100000    3
 158110000    2
 158120000   22
 158130000   19
 158140000   19
 158150000   15
 158160000   16
 158170000   22
 158180000   20
 158190000   11
 158200000   23
 158210000   19
 158220000   22
 158230000   20
 158240000   15
 158250000   14
 158260000   16
 158270000   13
 158280000   15
 158290000    8
 158300000    5
 158310000    4
 158320000    3
 158330000    5
 158340000    4
 158350000    3
 158360000    5
 158370000    7
 158380000    5
 158390000    7
 158400000    3
 158410000    7
 158420000    5
 158430000    5
 158440000    3
 158450000    3
 158460000    4
 158470000    5
 158480000    4
 158490000    3
 158500000    4
 158510000    5
 158520000    4
 158530000    4
 158540000    3
 158550000    4
 158560000    3
 158570000    4
 158580000    3
 158590000    6
 158600000    2
 158610000    4
 158620000    3
 158630000    4
 158640000    3
 158650000    3
 158660000    4
 158670000    3
 158680000    3
 158690000    3
 158700000    3
 158710000    3
 158720000    5
 158730000    3
 158740000    4
 158750000    4
 158760000    3
 158770000    3
 158780000    3
 158790000   11
 158800000   16
 158810000   15
 158820000   22
 158830000   19
 158840000    4
 158850000    4
 158860000    3
 158870000    5
 158880000    4
 158890000    4
 158900000    5
 158910000    5
 158920000    5
 158930000    5
 158940000    4
 158950000    3
 158960000    3
 158970000    4
 158980000    5
 158990000    5
 159000000    2
 159010000    5
 159020000    5
 159030000    4
 159040000    7
 159050000    5
 159060000    3
 159070000    5
 159080000    7
 159090000    3
 159100000    4
 159110000    4
 159120000    3
 159130000    5
 159140000    4
 159150000    4
 159160000    2
 159170000    3
 159180000    3
 159190000    2
 159200000    4
 159210000    5
 159220000    2
 159230000    4
 159240000    3
 159250000    3
 159260000    3
 159270000    2
 159280000    3
 159290000    4
 159300000    3
 159310000    4
 159320000    3
 159330000    4
 159340000    3
 159350000    3
 159360000    4
 159370000    5
 159380000    4
 159390000    4
 159400000    8
 159410000    3
 159420000    3
 159430000    3
 159440000    2
 159450000    5
 159460000    3
 159470000    4
 159480000    4
 159490000    2
 159500000    4
 159510000    4
 159520000    4
 159530000   15
 159540000   20
 159550000   17
 159560000   18
 159570000   20
 159580000   22
 159590000   17
 159600000   22
 159610000   20
 159620000   21
 159630000   22
 159640000   17
 159650000    5
 159660000    3
 159670000    4
 159680000    3
 159690000    4
 159700000    6
 159710000    5
 159720000    4
 159730000    5
 159740000    3
 159750000    4
 159760000    2
 159770000    4
 159780000    2
 159790000   14
 159800000   12
 159810000    4
 159820000    4
 159830000    2
 159840000    3
 159850000    4
 159860000    4
 159870000    3
 159880000    4
 159890000    5
 159900000    4
 159910000    3
 159920000    7
 159930000    4
 159940000    4
 159950000    2
 159960000    3
 159970000    3
 159980000    7
 159990000    2
 160000000    3
 160010000    3
 160020000    5
 160030000    4
 160040000    4
 160050000    5
 160060000    3
 160070000    3
 160080000    3
 160090000    3
 160100000    4
 160110000    4
 160120000    3
 160130000    3
 160140000    4
 160150000    4
 160160000    4
 160170000    5
 160180000    3
 160190000    5
 160200000    3
 160210000   16
 160220000    8
 160230000   13
 160240000    5
 160250000    6
 160260000    3
 160270000    4
 160280000    2
 160290000    4
 160300000    3
 160310000    4
 160320000    4
 160330000    7
 160340000   10
 160350000    4
 160360000    7
 160370000    5
 160380000    4
 160390000   15
 160400000   21
 160410000   19
 160420000   19
 160430000   16
 160440000   11
 160450000   15
 160460000   19
 160470000   22
 160480000   20
 160490000   22
 160500000   23
 160510000   19
 160520000   21
 160530000   17
 160540000   16
 160550000   20
 160560000   21
 160570000   21
 160580000   18
 160590000   13
 160600000    4
 160610000    9
 160620000    4
 160630000    7
 160640000   19
 160650000   15
 160660000   19
 160670000   17
 160680000   21
 160690000   20
 160700000   19
 160710000   18
 160720000   14
 160730000    5
 160740000    8
 160750000   18
 160760000   25
 160770000   21
 160780000   13
 160790000    5
 160800000    4
 160810000    4
 160820000    3
 160830000    4
 160840000    3
 160850000    3
 160860000    4
 160870000    5
 160880000    4
 160890000    4
 160900000    4
 160910000    4
 160920000    4
 160930000    3
 160940000    2
 160950000    3
 160960000    3
 160970000    3
 160980000    2
 160990000    2
 161000000    2
 161010000    3
 161020000    3
 161030000    3
 161040000    3
 161050000    4
 161060000    8
 161070000    4
 161080000    5
 161090000    4
 161100000    3
 161110000    4
 161120000    2
 161130000    3
 161140000    3
 161150000    2
 161160000    3
 161170000    4
 161180000    3
 161190000    3
 161200000    4
 161210000   18
 161220000    3
 161230000    4
 161240000    4
 161250000    3
 161260000    4
 161270000    5
 161280000    9
 161290000    4
 161300000    3
 161310000    4
 161320000    5
 161330000    4
 161340000    4
 161350000    3
 161360000    7
 161370000    3
 161380000    5
 161390000    5
 161400000    5
 161410000    4
 161420000    5
 161430000    5
 161440000    3
 161450000    5
 161460000   21
 161470000   25
 161480000   22
 161490000   16
 161500000   22
 161510000   22
 161520000   18
 161530000   19
 161540000   19
 161550000   22
 161560000   25
 161570000   25
 161580000   26
 161590000   26
 161600000   21
 161610000   21
 161620000   27
 161630000   21
 161640000   21
 161650000   19
 161660000   19
 161670000   13
 161680000   15
 161690000   20
 161700000   19
 161710000   19
 161720000   21
 161730000   21
 161740000   16
 161750000   16
 161760000    6
 161770000    5
 161780000    6
 161790000    4
 161800000    7
 161810000    3
 161820000    5
 161830000    7
 161840000    5
 161850000    4
 161860000    6
 161870000    5
 161880000    6
 161890000    8
 161900000    4
 161910000    6
 161920000    6
 161930000    2
 161940000    5
 161950000    3
 161960000    4
 161970000    5
 161980000    3
 161990000    4
 162000000    3
 162010000    3
 162020000    3
 162030000    3
 162040000    2
 162050000    3
 162060000    4
 162070000    3
 162080000    4
 162090000    3
 162100000    4
 162110000    4
 162120000    3
 162130000    3
 162140000    4
 162150000    3
 162160000    4
 162170000    2
 162180000    3
 162190000    3
 162200000    5
 162210000    2
 162220000    4
 162230000    3
 162240000    4
 162250000    4
 162260000    3
 162270000    3
 162280000    5
 162290000    3
 162300000    4
 162310000    3
 162320000    5
 162330000    8
 162340000    5
 162350000    3
 162360000    7
 162370000    3
 162380000    5
 162390000    5
 162400000    4
 162410000    6
 162420000    4
 162430000    5
 162440000    4
 162450000    3
 162460000    3
 162470000    4
 162480000    4
 162490000    3
 162500000    4
 162510000    3
 162520000    5
 162530000    2
 162540000    5
 162550000    3
 162560000    4
 162570000    3
 162580000    3
 162590000    3
 162600000    3
 162610000    6
 162620000    2
 162630000    4
 162640000    4
 162650000    4
 162660000    4
 162670000    4
 162680000    5
 162690000    2
 162700000    3
 162710000    3
 162720000    5
 162730000    3
 162740000    4
 162750000    5
 162760000    7
 162770000    3
 162780000    3
 162790000    4
 162800000    5
 162810000    2
 162820000    3
 162830000    6
 162840000    4
 162850000    4
 162860000    4
 162870000    3
 162880000    4
 162890000    4
 162900000    4
 162910000    4
 162920000    3
 162930000    4
 162940000    3
 162950000    4
 162960000    4
 162970000    3
 162980000    3
 162990000    4
 163000000    5
 163010000    5
 163020000    4
 163030000    7
 163040000    4
 163050000    4
 163060000    4
 163070000    3
 163080000    3
 163090000    5
 163100000    3
 163110000    4
 163120000    3
 163130000    3
 163140000    3
 163150000    3
 163160000    3
 163170000    4
 163180000    4
 163190000    2
 163200000    3
 163210000    3
 163220000    3
 163230000    3
 163240000    3
 163250000    3
 163260000    5
 163270000    3
 163280000    4
 163290000    3
 163300000    2
 163310000    4
 163320000    4
 163330000    3
 163340000    4
 163350000    4
 163360000    5
 163370000    3
 163380000    3
 163390000    4
 163400000    5
 163410000    2
 163420000    3
 163430000    2
 163440000    3
 163450000    4
 163460000    2
 163470000    4
 163480000    6
 163490000    3
 163500000    7
 163510000   22
 163520000   21
 163530000   19
 163540000   13
 163550000   19
 163560000   13
 163570000   11
 163580000   18
 163590000   21
 163600000   17
 163610000   19
 163620000   16
 163630000   19
 163640000   13
 163650000   13
 163660000   11
 163670000   12
 163680000    4
 163690000    4
 163700000    4
 163710000    4
 163720000    4
 163730000    3
 163740000    4
 163750000    2
 163760000    4
 163770000    6
 163780000    3
 163790000    2
 163800000    5
 163810000   14
 163820000   17
 163830000   12
 163840000    3
 163850000    4
 163860000    3
 163870000    5
 163880000    2
 163890000    5
 163900000    5
 163910000    5
 163920000    4
 163930000    7
 163940000    3
 163950000    4
 163960000    3
 163970000    3
 163980000    4
 163990000    4
 164000000    2
 164010000    2
 164020000    4
 164030000    3
 164040000    4
 164050000    3
 164060000    3
 164070000    4
 164080000    3
 164090000    3
 164100000    3
 164110000    3
 164120000    3
 164130000    3
 164140000    3
 164150000    3
 164160000    3
 164170000    3
 164180000    2
 164190000    2
 164200000    3
 164210000    3
 164220000    5
 164230000    3
 164240000    3
 164250000    4
 164260000    3
 164270000    4
 164280000    5
 164290000    2
 164300000    7
 164310000    5
 164320000    4
 164330000    4
 164340000    4
 164350000    2
 164360000    2
 164370000    5
 164380000    3
 164390000    5
 164400000    3
 164410000    4
 164420000    4
 164430000    5
 164440000    4
 164450000    5
 164460000    4
 164470000    5
 164480000    2
 164490000    2
 164500000    3
 164510000    4
 164520000    5
 164530000    5
 164540000    4
 164550000    7
 164560000    3
 164570000    4
 164580000    9
 164590000    7
 164600000    5
 164610000    7
 164620000    5
 164630000    4
 164640000    4
 164650000    5
 164660000    5
 164670000    4
 164680000    4
 164690000    4
 164700000    5
 164710000    4
 164720000    3
 164730000    2
 164740000    7
 164750000    3
 164760000    3
 164770000    6
 164780000    5
 164790000    4
 164800000    5
 164810000    5
 164820000    5
 164830000    4
 164840000    5
 164850000    5
 164860000    4
 164870000    2
 164880000    4
 164890000    4
 164900000    4
 164910000    4
 164920000    4
 164930000    5
 164940000    4
 164950000    5
 164960000    5
 164970000    3
 164980000    4
 164990000   10
 165000000    3
 165010000    7
 165020000    4
 165030000    4
 165040000    5
 165050000    5
 165060000    4
 165070000    4
 165080000    5
 165090000    5
 165100000    6
 165110000    5
 165120000    4
 165130000    3
 165140000    5
 165150000    5
 165160000    8
 165170000    5
 165180000    5
 165190000    4
 165200000    5
 165210000    5
 165220000    7
 165230000    3
 165240000    3
 165250000    5
 165260000    5
 165270000    3
 165280000    3
 165290000    3
 165300000    5
 165310000    4
 165320000    4
 165330000    3
 165340000    5
 165350000    3
 165360000    4
 165370000    4
 165380000    7
 165390000    4
 165400000    4
 165410000    3
 165420000   17
 165430000   17
 165440000   21
 165450000   18
 165460000   17
 165470000   17
 165480000   20
 165490000   16
 165500000   18
 165510000   12
 165520000   17
 165530000    9
 165540000    4
 165550000    3
 165560000    4
 165570000    4
 165580000    4
 165590000    3
 165600000    3
 165610000    4
 165620000    5
 165630000    4
 165640000    3
 165650000    4
 165660000    3
 165670000    4
 165680000    4
 165690000    4
 165700000    3
 165710000    3
 165720000    4
 165730000    3
 165740000    4
 165750000    5
 165760000    4
 165770000    4
 165780000    4
 165790000    3
 165800000    3
 165810000    3
 165820000    3
 165830000   10
 165840000    3
 165850000    5
 165860000    3
 165870000    3
 165880000    3
 165890000    3
 165900000    2
 165910000    3
 165920000    4
 165930000    3
 165940000    3
 165950000    2
 165960000    3
 165970000    4
 165980000    3
 165990000    3
 166000000    2
 166010000    3
 166020000    4
 166030000    3
 166040000    4
 166050000    3
 166060000    5
 166070000    4
 166080000    8
 166090000    2
 166100000    3
 166110000    2
 166120000    4
 166130000    4
 166140000    4
 166150000    5
 166160000    4
 166170000    5
 166180000    3
 166190000    3
 166200000    5
 166210000    5
 166220000    4
 166230000    4
 166240000    3
 166250000    3
 166260000    4
 166270000    3
 166280000    3
 166290000    3
 166300000    3
 166310000    4
 166320000    3
 166330000    3
 166340000    3
 166350000    3
 166360000    5
 166370000    3
 166380000    2
 166390000    3
 166400000    3
 166410000    3
 166420000    3
 166430000    3
 166440000    4
 166450000    3
 166460000    4
 166470000    3
 166480000    5
 166490000    2
 166500000    3
 166510000    5
 166520000    5
 166530000    4
 166540000    3
 166550000    5
 166560000    3
 166570000    3
 166580000    4
 166590000    3
 166600000    4
 166610000    6
 166620000    4
 166630000    5
 166640000    3
 166650000    3
 166660000    3
 166670000    3
 166680000    5
 166690000    7
 166700000    3
 166710000    4
 166720000    4
 166730000    6
 166740000    4
 166750000    5
 166760000    8
 166770000    6
 166780000    5
 166790000    4
 166800000    3
 166810000    5
 166820000    3
 166830000    3
 166840000    4
 166850000    5
 166860000   19
 166870000    9
 166880000   18
 166890000   17
 166900000   17
 166910000   18
 166920000   21
 166930000   22
 166940000   21
 166950000   21
 166960000   23
 166970000   19
 166980000   19
 166990000   18
 167000000   22
 167010000   17
 167020000   19
 167030000   17
 167040000   12
 167050000   18
 167060000   19
 167070000   19
 167080000   20
 167090000   21
 167100000   16
 167110000    3
 167120000    3
 167130000    5
 167140000   16
 167150000   10
 167160000    3
 167170000    6
 167180000    4
 167190000    3
 167200000    4
 167210000    4
 167220000    5
 167230000    3
 167240000    4
 167250000    3
 167260000    5
 167270000    5
 167280000    4
 167290000    5
 167300000    4
 167310000    3
 167320000    5
 167330000    3
 167340000    5
 167350000    4
 167360000    4
 167370000    4
 167380000    4
 167390000    3
 167400000    4
 167410000    4
 167420000    2
 167430000    3
 167440000    3
 167450000    3
 167460000    3
 167470000    3
 167480000    3
 167490000    3
 167500000    4
 167510000    3
 167520000    3
 167530000    2
 167540000    3
 167550000   12
 167560000    3
 167570000    4
 167580000    4
 167590000    4
 167600000    4
 167610000    3
 167620000    4
 167630000    4
 167640000    4
 167650000    5
 167660000    5
 167670000    3
 167680000    3
 167690000    3
 167700000    2
 167710000    3
 167720000    3
 167730000    4
 167740000    3
 167750000    3
 167760000    5
 167770000    3
 167780000    3
 167790000    3
 167800000   14
 167810000    5
 167820000    8
 167830000    7
 167840000    8
 167850000   16
 167860000   26
 167870000    8
 167880000   10
 167890000    6
 167900000   19
 167910000   19
 167920000    9
 167930000    6
 167940000    5
 167950000    4
 167960000    5
 167970000    4
 167980000    4
 167990000    4
 168000000    3
 168010000    4
 168020000    4
 168030000    4
 168040000    2
 168050000    3
 168060000    2
 168070000    3
 168080000    3
 168090000    4
 168100000    3
 168110000    4
 168120000    4
 168130000    4
 168140000    4
 168150000    5
 168160000    4
 168170000    3
 168180000    4
 168190000    3
 168200000    4
 168210000    3
 168220000    2
 168230000    2
 168240000    4
 168250000    4
 168260000    3
 168270000    3
 168280000    4
 168290000    2
 168300000    3
 168310000    4
 168320000    4
 168330000    5
 168340000    5
 168350000    5
 168360000    5
 168370000    5
 168380000    5
 168390000    7
 168400000    7
 168410000    4
 168420000    4
 168430000    4
 168440000    4
 168450000    5
 168460000    5
 168470000    5
 168480000    8
 168490000    4
 168500000    5
 168510000    6
 168520000    3
 168530000    4
 168540000   16
 168550000   20
 168560000   20
 168570000   15
 168580000   23
 168590000    6
 168600000    4
 168610000    4
 168620000    3
 168630000    5
 168640000    5
 168650000    7
 168660000    7
 168670000    5
 168680000    5
 168690000    4
 168700000    4
 168710000    3
 168720000    5
 168730000    5
 168740000    5
 168750000    4
 168760000    3
 168770000    5
 168780000    5
 168790000    5
 168800000    7
 168810000    5
 168820000    5
 168830000    4
 168840000    4
 168850000    9
 168860000    5
 168870000    4
 168880000    7
 168890000    3
 168900000    5
 168910000    4
 168920000   12
 168930000   13
 168940000    5
 168950000    4
 168960000    5
 168970000   12
 168980000   14
 168990000   18
 169000000   20
 169010000   15
 169020000   21
 169030000   21
 169040000   19
 169050000   19
 169060000   21
 169070000    7
 169080000   17
 169090000   22
 169100000   22
 169110000   20
 169120000    5
 169130000    3
 169140000    4
 169150000    5
 169160000   17
 169170000   18
 169180000   15
 169190000   16
 169200000   21
 169210000   17
 169220000   16
 169230000    4
 169240000    3
 169250000    3
 169260000    2
 169270000    3
 169280000    4
 169290000    5
 169300000    3
 169310000    3
 169320000    4
 169330000    4
 169340000    3
 169350000    3
 169360000    3
 169370000    3
 169380000    3
 169390000    3
 169400000    3
 169410000    4
 169420000    3
 169430000    5
 169440000    4
 169450000   12
 169460000    3
 169470000    4
 169480000    2
 169490000    3
 169500000    3
 169510000    2
 169520000    2
 169530000   11
 169540000    3
 169550000    4
 169560000    3
 169570000    2
 169580000    3
 169590000    3
 169600000    2
 169610000    4
 169620000    3
 169630000    4
 169640000    4
 169650000    3
 169660000    3
 169670000    3
 169680000    3
 169690000    3
 169700000    3
 169710000    5
 169720000    2
 169730000    3
 169740000    3
 169750000    3
 169760000    4
 169770000    4
 169780000    4
 169790000    4
 169800000    4
 169810000    5
 169820000    3
 169830000    3
 169840000   11
 169850000   13
 169860000   18
 169870000   15
 169880000   21
 169890000   18
 169900000   18
 169910000   18
 169920000   14
 169930000    3
 169940000    4
 169950000    5
 169960000    3
 169970000    4
 169980000    3
 169990000    4
 170000000    5
 170010000    5
 170020000    7
 170030000    5
 170040000    4
 170050000    3
 170060000    3
 170070000    3
 170080000    4
 170090000    4
 170100000    3
 170110000    2
 170120000    4
 170130000    3
 170140000    4
 170150000    5
 170160000    4
 170170000    5
 170180000    4
 170190000    4
 170200000    5
 170210000    4
 170220000    5
 170230000    5
 170240000    4
 170250000    4
 170260000    4
 170270000    4
 170280000    3
 170290000    4
 170300000    3
 170310000    5
 170320000    3
 170330000    3
 170340000    9
 170350000    5
 170360000    5
 170370000    4
 170380000    3
 170390000    3
 170400000    5
 170410000    2
 170420000    4
 170430000    3
 170440000    3
 170450000    4
 170460000    3
 170470000    2
 170480000    3
 170490000    3
 170500000    2
 170510000    4
 170520000    5
 170530000    2
 170540000    3
 170550000    3
 170560000    2
 170570000    4
 170580000    3
 170590000    3
 170600000    4
 170610000    2
 170620000    3
 170630000    3
 170640000    5
 170650000    5
 170660000    4
 170670000    7
 170680000    5
 170690000   10
 170700000    5
 170710000    4
 170720000    7
 170730000    5
 170740000    4
 170750000    5
 170760000    5
 170770000    5
 170780000    3
 170790000    5
 170800000    4
 170810000    4
 170820000    4
 170830000    3
 170840000    3
 170850000    2
 170860000    3
 170870000    3
 170880000    2
 170890000    2
 170900000    4
 170910000    3
 170920000    3
 170930000    3
 170940000    7
 170950000    5
 170960000    5
 170970000    5
 170980000    4
 170990000    6
 171000000    5
 171010000    2
 171020000    5
 171030000    4
 171040000    7
 171050000    3
 171060000    7
 171070000    7
 171080000    5
 171090000    4
 171100000    6
 171110000    4
 171120000    5
 171130000    4
 171140000    4
 171150000    4
 171160000    4
 171170000    4
 171180000    8
 171190000    9
 171200000    3
 171210000    5
 171220000    7
 171230000    7
 171240000   10
 171250000    5
 171260000    4
 171270000    4
 171280000    5
 171290000    5
 171300000    5
 171310000    5
 171320000    8
 171330000    4
 171340000    4
 171350000    4
 171360000    5
 171370000    4
 171380000    5
 171390000    4
 171400000    3
 171410000    6
 171420000    3
 171430000    4
 171440000    4
 171450000    3
 171460000    3
 171470000    4
 171480000    3
 171490000    3
 171500000    4
 171510000    3
 171520000    3
 171530000    3
 171540000    3
 171550000    1
 171560000    2
 171570000    2
 171580000    3
 171590000   10
 171600000   17
 171610000    2
 171620000    3
 171630000    3
 171640000    7
 171650000    3
 171660000    2
 171670000    3
 171680000    4
 171690000    2
 171700000    4
 171710000    4
 171720000    7
 171730000    3
 171740000    2
 171750000    4
 171760000    4
 171770000    3
 171780000    4
 171790000    5
 171800000    4
 171810000    4
 171820000    4
 171830000   11
 171840000   19
 171850000   21
 171860000    4
 171870000    4
 171880000    4
 171890000    5
 171900000    3
 171910000    3
 171920000    3
 171930000    3
 171940000    5
 171950000    3
 171960000    4
 171970000    5
 171980000    5
 171990000    5
 172000000    3
 172010000    4
 172020000    3
 172030000    3
 172040000    3
 172050000    2
 172060000    3
 172070000    2
 172080000    4
 172090000    3
 172100000    4
 172110000    4
 172120000    3
 172130000    3
 172140000    4
 172150000    2
 172160000    3
 172170000    4
 172180000    3
 172190000    3
 172200000    4
 172210000    4
 172220000    4
 172230000    4
 172240000    3
 172250000    4
 172260000    4
 172270000    3
 172280000    5
 172290000    4
 172300000    4
 172310000    4
 172320000    5
 172330000    4
 172340000    2
 172350000    3
 172360000    3
 172370000    5
 172380000    3
 172390000    4
 172400000    2
 172410000    4
 172420000    4
 172430000    4
 172440000    4
 172450000    3
 172460000    4
 172470000    4
 172480000    3
 172490000    4
 172500000    3
 172510000    3
 172520000    4
 172530000    4
 172540000    3
 172550000    2
 172560000    4
 172570000    4
 172580000    3
 172590000    4
 172600000    3
 172610000    3
 172620000    4
 172630000    2
 172640000    2
 172650000    4
 172660000    2
 172670000    2
 172680000    3
 172690000    6
 172700000    5
 172710000    5
 172720000    5
 172730000    5
 172740000    4
 172750000    6
 172760000    5
 172770000    7
 172780000    5
 172790000    5
 172800000    5
 172810000    5
 172820000    5
 172830000    7
 172840000    5
 172850000    5
 172860000   13
 172870000    4
 172880000    4
 172890000    3
 172900000    5
 172910000    5
 172920000    7
 172930000    4
 172940000   10
 172950000    8
 172960000    6
 172970000    2
 172980000    2
 172990000    4
 173000000    3
 173010000    3
 173020000    2
 173030000    3
 173040000    3
 173050000    4
 173060000    4
 173070000    3
 173080000    3
 173090000    3
 173100000    9
 173110000    4
 173120000    5
 173130000    6
 173140000    4
 173150000    3
 173160000    3
 173170000   10
 173180000    5
 173190000    5
 173200000    4
 173210000    5
 173220000    5
 173230000    4
 173240000    5
 173250000    3
 173260000    4
 173270000    4
 173280000    2
 173290000    4
 173300000    5
 173310000    4
 173320000    4
 173330000    6
 173340000    4
 173350000    3
 173360000    5
 173370000    3
 173380000    5
 173390000    5
 173400000    4
 173410000    3
 173420000    3
 173430000    2
 173440000    3
 173450000    3
 173460000    2
 173470000    3
 173480000    4
 173490000    3
 173500000    5
 173510000    3
 173520000    2
 173530000    3
 173540000    3
 173550000    4
 173560000    3
 173570000    3
 173580000    4
 173590000    3
 173600000    2
 173610000    3
 173620000    2
 173630000    4
 173640000    3
 173650000    3
 173660000    3
 173670000    3
 173680000    3
 173690000    4
 173700000    2
 173710000    4
 173720000    3
 173730000    3
 173740000    5
 173750000    5
 173760000    5
 173770000    5
 173780000    5
 173790000    4
 173800000    4
 173810000    3
 173820000    2
 173830000    5
 173840000    4
 173850000    4
 173860000    3
 173870000    3
 173880000    3
 173890000    3
 173900000    3
 173910000    4
 173920000    3
 173930000    3
 173940000    4
 173950000    2
 173960000    3
 173970000    4
 173980000    4
 173990000    5
 174000000    2
 174010000    4
 174020000    3
 174030000    5
 174040000    3
 174050000    4
 174060000    4
 174070000    2
 174080000    4
 174090000    4
 174100000    3
 174110000    3
 174120000    4
 174130000    5
 174140000    5
 174150000    4
 174160000    4
 174170000    3
 174180000    7
 174190000    9
 174200000    1
 174210000    2
 174220000    4
 174230000    3
 174240000    2
 174250000    5
 174260000    6
 174270000    5
 174280000    5
 174290000    4
 174300000    7
 174310000    5
 174320000    5
 174330000    5
 174340000    5
 174350000    4
 174360000    6
 174370000    4
 174380000    4
 174390000    3
 174400000    3
 174410000    2
 174420000    2
 174430000    4
 174440000    3
 174450000    5
 174460000    3
 174470000    3
 174480000    3
 174490000    3
 174500000    3
 174510000    2
 174520000    5
 174530000    4
 174540000    4
 174550000    4
 174560000    4
 174570000    4
 174580000    4
 174590000    4
 174600000    4
 174610000    3
 174620000    4
 174630000    4
 174640000    4
 174650000    2
 174660000    3
 174670000    4
 174680000    3
 174690000    3
 174700000    3
 174710000    2
 174720000    2
 174730000    3
 174740000    3
 174750000    4
 174760000    5
 174770000    4
 174780000    3
 174790000    4
 174800000    4
 174810000    4
 174820000    4
 174830000    3
 174840000    3
 174850000    2
 174860000    8
 174870000   17
 174880000    7
 174890000   14
 174900000   14
 174910000   13
 174920000    3
 174930000    4
 174940000    4
 174950000    4
 174960000    5
 174970000    4
 174980000    3
 174990000    5
 175000000    6
 175010000    5
 175020000    4
 175030000    7
 175040000    5
 175050000    5
 175060000    5
 175070000    4
 175080000    4
 175090000    5
 175100000    2
 175110000    4
 175120000    4
 175130000    4
 175140000    5
 175150000    5
 175160000    4
 175170000    7
 175180000    7
 175190000    5
 175200000    5
 175210000    4
 175220000    5
 175230000    4
 175240000    6
 175250000    4
 175260000    7
 175270000    5
 175280000    5
 175290000    5
 175300000    3
 175310000    3
 175320000   10
 175330000   15
 175340000    5
 175350000    4
 175360000    4
 175370000    2
 175380000    1
 175390000    2
 175400000    3
 175410000    3
 175420000    4
 175430000    3
 175440000    4
 175450000    3
 175460000    2
 175470000    3
 175480000    4
 175490000    3
 175500000    3
 175510000    4
 175520000    3
 175530000    3
 175540000    3
 175550000    5
 175560000    3
 175570000    3
 175580000    3
 175590000    4
 175600000    4
 175610000    4
 175620000    3
 175630000    2
 175640000    3
 175650000    3
 175660000    3
 175670000    3
 175680000    3
 175690000    5
 175700000    3
 175710000    4
 175720000    2
 175730000    2
 175740000    4
 175750000    4
 175760000    8
 175770000    5
 175780000    5
 175790000    4
 175800000    4
 175810000    3
 175820000    3
 175830000    3
 175840000    3
 175850000    3
 175860000    3
 175870000    3
 175880000    3
 175890000    4
 175900000    3
 175910000    3
 175920000    2
 175930000    3
 175940000    3
 175950000    5
 175960000    7
 175970000    5
 175980000    5
 175990000    4
 176000000    5
 176010000    4
 176020000    4
 176030000    5
 176040000    3
 176050000    4
 176060000    5
 176070000    5
 176080000    5
 176090000    4
 176100000    4
 176110000    4
 176120000    3
 176130000    3
 176140000    4
 176150000    3
 176160000    3
 176170000    3
 176180000    3
 176190000    3
 176200000    3
 176210000    3
 176220000    3
 176230000    3
 176240000    4
 176250000    3
 176260000    4
 176270000    2
 176280000    4
 176290000    3
 176300000    2
 176310000    3
 176320000    4
 176330000    3
 176340000    5
 176350000    3
 176360000    4
 176370000    4
 176380000    5
 176390000    5
 176400000    4
 176410000    3
 176420000    3
 176430000    4
 176440000    4
 176450000    8
 176460000    3
 176470000    7
 176480000    4
 176490000    4
 176500000    3
 176510000    5
 176520000    3
 176530000    3
 176540000    3
 176550000    3
 176560000    3
 176570000    3
 176580000    3
 176590000    3
 176600000    2
 176610000    4
 176620000    4
 176630000    3
 176640000    2
 176650000    4
 176660000    4
 176670000    4
 176680000    4
 176690000    3
 176700000   13
 176710000   19
 176720000    4
 176730000    4
 176740000    4
 176750000    4
 176760000    4
 176770000    5
 176780000    3
 176790000    4
 176800000    4
 176810000    4
 176820000    4
 176830000    4
 176840000    4
 176850000    3
 176860000    4
 176870000    3
 176880000    3
 176890000    3
 176900000    3
 176910000    3
 176920000    2
 176930000    3
 176940000    4
 176950000    4
 176960000    3
 176970000    2
 176980000    3
 176990000    4
 177000000    3
 177010000    4
 177020000    3
 177030000    3
 177040000    3
 177050000   15
 177060000    4
 177070000    5
 177080000    4
 177090000    7
 177100000    3
 177110000    4
 177120000    3
 177130000    3
 177140000    2
 177150000    3
 177160000    3
 177170000    3
 177180000    3
 177190000    4
 177200000    2
 177210000    3
 177220000    1
 177230000    3
 177240000    3
 177250000    3
 177260000    3
 177270000    3
 177280000    3
 177290000    2
 177300000    4
 177310000    3
 177320000    3
 177330000    4
 177340000    4
 177350000    4
 177360000    3
 177370000    4
 177380000    3
 177390000    4
 177400000    3
 177410000    3
 177420000    3
 177430000    3
 177440000    5
 177450000    5
 177460000    5
 177470000    6
 177480000    4
 177490000    5
 177500000    4
 177510000    5
 177520000    5
 177530000    5
 177540000    5
 177550000    5
 177560000    4
 177570000    5
 177580000    6
 177590000    2
 177600000    3
 177610000    4
 177620000    3
 177630000    4
 177640000    5
 177650000    4
 177660000    5
 177670000    4
 177680000    5
 177690000    2
 177700000    4
 177710000    5
 177720000    3
 177730000   14
 177740000   12
 177750000   15
 177760000   13
 177770000   17
 177780000   19
 177790000   14
 177800000   18
 177810000   21
 177820000   20
 177830000   16
 177840000   21
 177850000   19
 177860000   21
 177870000   19
 177880000   15
 177890000   18
 177900000   19
 177910000   19
 177920000   16
 177930000   15
 177940000   19
 177950000   24
 177960000   16
 177970000   19
 177980000   13
 177990000   14
 178000000   13
 178010000   13
 178020000   14
 178030000    3
 178040000    3
 178050000    4
 178060000    3
 178070000    4
 178080000    4
 178090000   19
 178100000    4
 178110000    4
 178120000    2
 178130000    3
 178140000    4
 178150000    5
 178160000    4
 178170000    3
 178180000    3
 178190000    2
 178200000    2
 178210000    4
 178220000    2
 178230000    3
 178240000    3
 178250000    3
 178260000    3
 178270000    5
 178280000    4
 178290000    4
 178300000    4
 178310000    7
 178320000    9
 178330000    7
 178340000    3
 178350000    5
 178360000    5
 178370000   15
 178380000    4
 178390000    3
 178400000    4
 178410000    4
 178420000    4
 178430000    3
 178440000    2
 178450000    4
 178460000    3
 178470000    3
 178480000    4
 178490000    4
 178500000    5
 178510000    3
 178520000    3
 178530000    3
 178540000    6
 178550000    4
 178560000    4
 178570000    4
 178580000    4
 178590000    4
 178600000    5
 178610000    6
 178620000    5
 178630000    6
 178640000    3
 178650000    3
 178660000    4
 178670000    4
 178680000    3
 178690000    4
 178700000    5
 178710000    4
 178720000    4
 178730000    5
 178740000    5
 178750000    4
 178760000    3
 178770000    3
 178780000    3
 178790000    5
 178800000   11
 178810000    3
 178820000    3
 178830000    3
 178840000    2
 178850000    3
 178860000    4
 178870000    4
 178880000    3
 178890000    3
 178900000    9
 178910000    8
 178920000    3
 178930000    5
 178940000    4
 178950000    3
 178960000    7
 178970000    4
 178980000    7
 178990000    3
 179000000    7
 179010000    5
 179020000    4
 179030000    4
 179040000    7
 179050000    3
 179060000    7
 179070000    3
 179080000    4
 179090000    3
 179100000    3
 179110000    4
 179120000    3
 179130000    4
 179140000    4
 179150000    2
 179160000    5
 179170000    3
 179180000    6
 179190000    3
 179200000    3
 179210000    3
 179220000    5
 179230000    5
 179240000    5
 179250000    5
 179260000    4
 179270000    7
 179280000    5
 179290000    4
 179300000    7
 179310000    5
 179320000    5
 179330000    5
 179340000    5
 179350000    3
 179360000    4
 179370000    4
 179380000    2
 179390000    3
 179400000    3
 179410000    3
 179420000    4
 179430000    3
 179440000    3
 179450000    4
 179460000    4
 179470000    4
 179480000    5
 179490000    3
 179500000    3
 179510000   14
 179520000   10
 179530000   11
 179540000   17
 179550000   22
 179560000   17
 179570000   24
 179580000   21
 179590000   23
 179600000   22
 179610000   22
 179620000   22
 179630000   19
 179640000   21
 179650000   21
 179660000   16
 179670000   19
 179680000   20
 179690000   23
 179700000   26
 179710000   23
 179720000   23
 179730000   21
 179740000   13
 179750000   16
 179760000   19
 179770000   23
 179780000   19
 179790000   19
 179800000   23
 179810000   23
 179820000   22
 179830000   19
 179840000   22
 179850000   21
 179860000   19
 179870000   18
 179880000   13
 179890000   19
 179900000   19
 179910000   17
 179920000   19
 179930000   16
 179940000   21
 179950000   24
 179960000   21
 179970000   19
 179980000   22
 179990000   19
 180000000   19
 180010000   23
 180020000   19
 180030000   21
 180040000   19
 180050000   18
 180060000   19
 180070000   26
 180080000   19
 180090000   18
 180100000   26
 180110000   22
 180120000   22
 180130000   22
 180140000   16
 180150000   22
 180160000   10
 180170000   19
 180180000   22
 180190000   23
 180200000   24
 180210000   22
 180220000   20
 180230000   24
 180240000   22
 180250000   19
 180260000    7
 180270000    4
 180280000    5
 180290000    7
 180300000    8
 180310000    7
 180320000    5
 180330000    7
 180340000    7
 180350000    6
 180360000    7
 180370000    5
 180380000    9
 180390000    9
 180400000    6
 180410000    5
 180420000    4
 180430000    3
 180440000    5
 180450000    4
 180460000    9
 180470000    5
 180480000    5
 180490000    3
 180500000    3
 180510000    3
 180520000    4
 180530000    4
 180540000    7
 180550000    3
 180560000    3
 180570000    4
 180580000    5
 180590000    4
 180600000    4
 180610000    5
 180620000    5
 180630000    4
 180640000    5
 180650000    5
 180660000    3
 180670000   10
 180680000    2
 180690000    5
 180700000    5
 180710000    4
 180720000    6
 180730000    8
 180740000   17
 180750000   20
 180760000   19
 180770000   15
 180780000   22
 180790000   21
 180800000   10
 180810000   17
 180820000   17
 180830000   18
 180840000   22
 180850000   17
 180860000    4
 180870000    5
 180880000    5
 180890000    4
 180900000    4
 180910000    4
 180920000    4
 180930000    4
 180940000    4
 180950000    2
 180960000    4
 180970000    3
 180980000    4
 180990000    5
 181000000    6
 181010000    6
 181020000    3
 181030000    5
 181040000   15
 181050000    4
 181060000    5
 181070000    7
 181080000    7
 181090000    5
 181100000    4
 181110000    3
 181120000    3
 181130000    4
 181140000    4
 181150000    5
 181160000    7
 181170000    7
 181180000   19
 181190000   22
 181200000   21
 181210000   18
 181220000   20
 181230000   16
 181240000   17
 181250000   21
 181260000   17
 181270000    7
 181280000    7
 181290000    5
 181300000    4
 181310000    3
 181320000    3
 181330000    4
 181340000    3
 181350000    3
 181360000    3
 181370000    4
 181380000    4
 181390000    4
 181400000    4
 181410000    3
 181420000    4
 181430000    3
 181440000    4
 181450000    4
 181460000    3
 181470000    2
 181480000    4
 181490000    3
 181500000    2
 181510000    3
 181520000    7
 181530000    4
 181540000    3
 181550000    4
 181560000    3
 181570000    7
 181580000   15
 181590000   21
 181600000   17
 181610000   19
 181620000   21
 181630000   23
 181640000   18
 181650000   23
 181660000   21
 181670000   21
 181680000   17
 181690000   19
 181700000   26
 181710000   21
 181720000   21
 181730000   23
 181740000   18
 181750000    5
 181760000    5
 181770000    4
 181780000    3
 181790000    4
 181800000    3
 181810000    3
 181820000    4
 181830000    5
 181840000    5
 181850000    8
 181860000    4
 181870000    4
 181880000    3
 181890000   11
 181900000    3
 181910000    4
 181920000    4
 181930000    4
 181940000    5
 181950000    5
 181960000    2
 181970000    5
 181980000    5
 181990000    4
 182000000    4
 182010000    9
 182020000   16
 182030000    8
 182040000    5
 182050000    4
 182060000    4
 182070000    4
 182080000    4
 182090000    4
 182100000    5
 182110000    4
 182120000    3
 182130000    3
 182140000    4
 182150000    3
 182160000    2
 182170000    5
 182180000    3
 182190000    3
 182200000    4
 182210000    3
 182220000    3
 182230000    3
 182240000    4
 182250000    2
 182260000    3
 182270000    4
 182280000    3
 182290000    4
 182300000    4
 182310000    3
 182320000    4
 182330000    5
 182340000    4
 182350000    4
 182360000    5
 182370000    3
 182380000    3
 182390000    3
 182400000    3
 182410000    3
 182420000    3
 182430000    3
 182440000    3
 182450000   14
 182460000    4
 182470000    4
 182480000    2
 182490000    4
 182500000    5
 182510000    4
 182520000    4
 182530000    4
 182540000    5
 182550000    4
 182560000    3
 182570000    3
 182580000    2
 182590000    5
 182600000    4
 182610000    5
 182620000    3
 182630000    8
 182640000    5
 182650000    6
 182660000    4
 182670000    5
 182680000    5
 182690000    4
 182700000    3
 182710000    5
 182720000    4
 182730000    3
 182740000    4
 182750000    4
 182760000    3
 182770000    4
 182780000    4
 182790000    5
 182800000    5
 182810000    5
 182820000    5
 182830000    5
 182840000    5
 182850000    5
 182860000    5
 182870000    4
 182880000    4
 182890000    6
 182900000    5
 182910000    4
 182920000    4
 182930000    6
 182940000    6
 182950000    7
 182960000    3
 182970000    3
 182980000    2
 182990000    3
 183000000    3
 183010000    2
 183020000    4
 183030000    3
 183040000    7
 183050000    3
 183060000    5
 183070000    4
 183080000    4
 183090000    4
 183100000    3
 183110000    2
 183120000    5
 183130000    3
 183140000    4
 183150000    5
 183160000    5
 183170000    3
 183180000    5
 183190000    5
 183200000    4
 183210000    3
 183220000    5
 183230000    5
 183240000    3
 183250000    3
 183260000    5
 183270000    3
 183280000    3
 183290000    3
 183300000    5
 183310000    4
 183320000    4
 183330000    4
 183340000    3
 183350000    3
 183360000    4
 183370000    5
 183380000    5
 183390000    3
 183400000    6
 183410000    3
 183420000    3
 183430000    2
 183440000    4
 183450000    4
 183460000    3
 183470000    3
 183480000    3
 183490000    2
 183500000    5
 183510000    2
 183520000    4
 183530000    4
 183540000    4
 183550000    5
 183560000    4
 183570000    3
 183580000    3
 183590000    4
 183600000    3
 183610000    3
 183620000    4
 183630000    4
 183640000    4
 183650000    5
 183660000    3
 183670000    4
 183680000    3
 183690000    3
 183700000    3
 183710000    4
 183720000    4
 183730000    5
 183740000    4
 183750000    4
 183760000    4
 183770000    4
 183780000    4
 183790000    4
 183800000    5
 183810000    3
 183820000    4
 183830000    6
 183840000    4
 183850000    5
 183860000    4
 183870000    3
 183880000    3
 183890000    4
 183900000    5
 183910000    3
 183920000    3
 183930000    4
 183940000    4
 183950000    4
 183960000    5
 183970000    3
 183980000    3
 183990000    4
 184000000    3
 184010000    4
 184020000    3
 184030000    3
 184040000    3
 184050000    4
 184060000    4
 184070000    5
 184080000    4
 184090000    5
 184100000    4
 184110000    3
 184120000    5
 184130000    5
 184140000    5
 184150000    3
 184160000    5
 184170000    5
 184180000    7
 184190000    5
 184200000    5
 184210000    6
 184220000    7
 184230000    4
 184240000    7
 184250000    7
 184260000    7
 184270000   11
 184280000    4
 184290000    4
 184300000    4
 184310000    3
 184320000    4
 184330000    5
 184340000    5
 184350000    4
 184360000    5
 184370000    3
 184380000    3
 184390000    3
 184400000    3
 184410000    4
 184420000    5
 184430000    4
 184440000    3
 184450000    7
 184460000    5
 184470000    7
 184480000   16
 184490000   19
 184500000   19
 184510000    3
 184520000    7
 184530000    5
 184540000    3
 184550000    3
 184560000    5
 184570000    4
 184580000    4
 184590000    4
 184600000    3
 184610000    3
 184620000    3
 184630000    4
 184640000    3
 184650000    3
 184660000    8
 184670000    8
 184680000    2
 184690000    3
 184700000    4
 184710000    6
 184720000    4
 184730000    4
 184740000    3
 184750000    4
 184760000    4
 184770000    3
 184780000    3
 184790000    5
 184800000    3
 184810000    4
 184820000    4
 184830000    4
 184840000    3
 184850000    3
 184860000    3
 184870000    4
 184880000    4
 184890000    3
 184900000    2
 184910000    3
 184920000    3
 184930000    3
 184940000    3
 184950000    4
 184960000    2
 184970000    3
 184980000   16
 184990000   19
 185000000   15
 185010000   18
 185020000   21
 185030000   19
 185040000   19
 185050000   17
 185060000   12
 185070000   12
 185080000   14
 185090000   13
 185100000   14
 185110000   12
 185120000   16
 185130000   15
 185140000   14
 185150000   16
 185160000   19
 185170000   19
 185180000   23
 185190000   20
 185200000   20
 185210000   17
 185220000   21
 185230000   19
 185240000   22
 185250000   22
 185260000   23
 185270000   21
 185280000   23
 185290000   21
 185300000   22
 185310000   23
 185320000   24
 185330000   23
 185340000   21
 185350000   17
 185360000   20
 185370000   16
 185380000   16
 185390000   19
 185400000   14
 185410000   19
 185420000   21
 185430000   13
 185440000   20
 185450000   21
 185460000   17
 185470000    9
 185480000   21
 185490000   17
 185500000   14
 185510000   19
 185520000   20
 185530000   14
 185540000   10
 185550000    3
 185560000    4
 185570000    4
 185580000    4
 185590000    3
 185600000    5
 185610000    4
 185620000    5
 185630000    3
 185640000    4
 185650000    3
 185660000    6
 185670000    5
 185680000    5
 185690000    4
 185700000    5
 185710000    8
 185720000   15
 185730000   10
 185740000    7
 185750000   11
 185760000    7
 185770000    8
 185780000    5
 185790000    2
 185800000    5
 185810000    5
 185820000    4
 185830000    3
 185840000    5
 185850000    4
 185860000    2
 185870000    5
 185880000    4
 185890000    4
 185900000    4
 185910000    9
 185920000    4
 185930000   18
 185940000    6
 185950000    5
 185960000    3
 185970000    5
 185980000    4
 185990000    4
 186000000    7
 186010000    5
 186020000    5
 186030000    4
 186040000    3
 186050000    3
 186060000    5
 186070000    3
 186080000    4
 186090000    3
 186100000    4
 186110000    3
 186120000    4
 186130000    3
 186140000    5
 186150000    4
 186160000    4
 186170000    3
 186180000    5
 186190000    4
 186200000    6
 186210000    4
 186220000    7
 186230000    5
 186240000    3
 186250000    4
 186260000    6
 186270000    4
 186280000    9
 186290000    7
 186300000    5
 186310000    2
 186320000    4
 186330000    3
 186340000    4
 186350000    4
 186360000    3
 186370000    4
 186380000    3
 186390000    7
 186400000    4
 186410000    3
 186420000    3
 186430000    5
 186440000    3
 186450000    5
 186460000    5
 186470000    2
 186480000    4
 186490000    3
 186500000    3
 186510000    3
 186520000    3
 186530000    3
 186540000    2
 186550000    3
 186560000    3
 186570000    3
 186580000    3
 186590000    4
 186600000    3
 186610000    2
 186620000    3
 186630000    2
 186640000    3
 186650000   19
 186660000    7
 186670000    7
 186680000    6
 186690000    6
 186700000    5
 186710000    5
 186720000    6
 186730000    7
 186740000    3
 186750000    3
 186760000    4
 186770000    5
 186780000    4
 186790000    4
 186800000    5
 186810000    2
 186820000    5
 186830000    4
 186840000    4
 186850000    4
 186860000    4
 186870000    4
 186880000    7
 186890000    7
 186900000    5
 186910000    3
 186920000    5
 186930000    5
 186940000    4
 186950000    5
 186960000    7
 186970000    4
 186980000   10
 186990000    3
 187000000    5
 187010000    3
 187020000    4
 187030000    5
 187040000    8
 187050000    5
 187060000    6
 187070000    5
 187080000    5
 187090000    5
 187100000    4
 187110000    6
 187120000    5
 187130000    4
 187140000    7
 187150000    5
 187160000    7
 187170000    7
 187180000    8
 187190000    4
 187200000    3
 187210000    4
 187220000    3
 187230000    5
 187240000    4
 187250000    5
 187260000    7
 187270000    4
 187280000    4
 187290000    4
 187300000    5
 187310000    5
 187320000    4
 187330000    5
 187340000    6
 187350000    4
 187360000    5
 187370000    4
 187380000    8
 187390000    6
 187400000    5
 187410000    5
 187420000    7
 187430000    5
 187440000    5
 187450000    4
 187460000    3
 187470000    5
 187480000    4
 187490000    4
 187500000    5
 187510000    5
 187520000    4
 187530000    9
 187540000    5
 187550000    7
 187560000    5
 187570000    7
 187580000    6
 187590000    4
 187600000    5
 187610000    5
 187620000    4
 187630000    8
 187640000    3
 187650000    3
 187660000    3
 187670000    4
 187680000    5
 187690000    5
 187700000    6
 187710000    3
 187720000    2
 187730000    4
 187740000    3
 187750000    3
 187760000    3
 187770000    4
 187780000    2
 187790000    5
 187800000    3
 187810000    3
 187820000    3
 187830000    3
 187840000    3
 187850000    3
 187860000    5
 187870000    4
 187880000    4
 187890000    4
 187900000    4
 187910000    7
 187920000    4
 187930000    5
 187940000    3
 187950000    5
 187960000    7
 187970000    5
 187980000    5
 187990000    7
 188000000    5
 188010000    5
 188020000    4
 188030000    4
 188040000    6
 188050000    3
 188060000    3
 188070000    5
 188080000    7
 188090000    4
 188100000    3
 188110000    3
 188120000    4
 188130000    6
 188140000   19
 188150000   14
 188160000   20
 188170000   19
 188180000   18
 188190000   26
 188200000   20
 188210000   22
 188220000   23
 188230000   26
 188240000   23
 188250000   26
 188260000   20
 188270000    5
 188280000    5
 188290000    7
 188300000    4
 188310000    5
 188320000    4
 188330000    7
 188340000   10
 188350000    2
 188360000    2
 188370000    3
 188380000    4
 188390000    4
 188400000    5
 188410000    5
 188420000    5
 188430000    5
 188440000    5
 188450000    3
 188460000    5
 188470000    3
 188480000    8
 188490000    5
 188500000   11
 188510000   21
 188520000    4
 188530000    5
 188540000    4
 188550000    4
 188560000    4
 188570000    4
 188580000    5
 188590000    6
 188600000   11
 188610000    6
 188620000    7
 188630000    5
 188640000    5
 188650000    5
 188660000    4
 188670000    4
 188680000    6
 188690000    4
 188700000    4
 188710000    4
 188720000    2
 188730000    4
 188740000    5
 188750000    3
 188760000    4
 188770000    4
 188780000    3
 188790000    4
 188800000    4
 188810000    4
 188820000    2
 188830000    3
 188840000    3
 188850000    3
 188860000    3
 188870000    3
 188880000    3
 188890000    3
 188900000    3
 188910000    3
 188920000    2
 188930000    1
 188940000    4
 188950000    3
 188960000    3
 188970000    3
 188980000    3
 188990000    4
 189000000    4
 189010000    4
 189020000    4
 189030000    3
 189040000    4
 189050000    4
 189060000    5
 189070000    3
 189080000    7
 189090000   13
 189100000    4
 189110000    3
 189120000    7
 189130000    5
 189140000    4
 189150000    5
 189160000    4
 189170000    3
 189180000    4
 189190000    4
 189200000    4
 189210000    4
 189220000    3
 189230000    4
 189240000    4
 189250000    3
 189260000    3
 189270000    3
 189280000    3
 189290000    3
 189300000    4
 189310000    4
 189320000    4
 189330000    4
 189340000    2
 189350000    3
 189360000    4
 189370000    4
 189380000    4
 189390000    3
 189400000    2
 189410000    4
 189420000    4
 189430000    4
 189440000    3
 189450000    4
 189460000    3
 189470000    4
 189480000    3
 189490000    4
 189500000    3
 189510000    3
 189520000    5
 189530000   11
 189540000    4
 189550000    3
 189560000    5
 189570000    4
 189580000    5
 189590000    7
 189600000    4
 189610000    4
 189620000   14
 189630000   14
 189640000    5
 189650000    4
 189660000    3
 189670000    4
 189680000    5
 189690000    5
 189700000    5
 189710000    3
 189720000    4
 189730000    5
 189740000    5
 189750000    3
 189760000    7
 189770000    5
 189780000    3
 189790000    3
 189800000    6
 189810000    5
 189820000    5
 189830000    4
 189840000    3
 189850000    4
 189860000   12
 189870000    6
 189880000    5
 189890000    3
 189900000    4
 189910000    3
 189920000    4
 189930000    5
 189940000    6
 189950000    8
 189960000    5
 189970000    4
 189980000    4
 189990000    4
 190000000    4
 190010000    3
 190020000    2
 190030000    3
 190040000    4
 190050000    4
 190060000    5
 190070000    4
 190080000    5
 190090000    5
 190100000    6
 190110000    6
 190120000    7
 190130000    5
 190140000    9
 190150000    5
 190160000    3
 190170000    5
 190180000    7
 190190000    6
 190200000    8
 190210000    5
 190220000    4
 190230000    4
 190240000    3
 190250000    3
 190260000    4
 190270000    4
 190280000    4
 190290000    4
 190300000    3
 190310000    3
 190320000   18
 190330000   22
 190340000    6
 190350000    3
 190360000    4
 190370000    4
 190380000    4
 190390000    5
 190400000    4
 190410000    4
 190420000    4
 190430000    6
 190440000    2
 190450000    4
 190460000    2
 190470000    4
 190480000    5
 190490000    3
 190500000    3
 190510000    3
 190520000    3
 190530000    4
 190540000    4
 190550000    4
 190560000    4
 190570000    5
 190580000    4
 190590000   18
 190600000   19
 190610000    7
 190620000    5
 190630000   10
 190640000   21
 190650000   19
 190660000   22
 190670000   17
 190680000   22
 190690000   22
 190700000   20
 190710000   23
 190720000   23
 190730000   25
 190740000   23
 190750000   26
 190760000   24
 190770000   23
 190780000   21
 190790000   20
 190800000   25
 190810000   23
 190820000   22
 190830000   25
 190840000   26
 190850000   17
 190860000   14
 190870000   21
 190880000   21
 190890000   13
 190900000   19
 190910000   16
 190920000   15
 190930000   19
 190940000   14
 190950000   20
 190960000   21
 190970000   26
 190980000   23
 190990000   25
 191000000   20
 191010000   22
 191020000   23
 191030000   23
 191040000   23
 191050000   24
 191060000   21
 191070000   22
 191080000   23
 191090000   23
 191100000   23
 191110000   23
 191120000    3
 191130000    4
 191140000    6
 191150000    5
 191160000    4
 191170000    4
 191180000    4
 191190000   15
 191200000   21
 191210000    5
 191220000    3
 191230000    5
 191240000    3
 191250000    2
 191260000    2
 191270000    3
 191280000    4
 191290000    4
 191300000    4
 191310000    5
 191320000    5
 191330000    5
 191340000    3
 191350000    5
 191360000    2
 191370000    3
 191380000    4
 191390000    5
 191400000    4
 191410000    8
 191420000    5
 191430000    5
 191440000    3
 191450000    5
 191460000    5
 191470000    4
 191480000    4
 191490000    4
 191500000    5
 191510000    4
 191520000    4
 191530000    3
 191540000    3
 191550000    4
 191560000    6
 191570000    9
 191580000    5
 191590000    4
 191600000    5
 191610000    3
 191620000    4
 191630000    4
 191640000    7
 191650000    3
 191660000    3
 191670000    4
 191680000    2
 191690000    3
 191700000    4
 191710000    3
 191720000    3
 191730000    4
 191740000    3
 191750000    4
 191760000    3
 191770000    4
 191780000    6
 191790000    4
 191800000    3
 191810000    2
 191820000   19
 191830000   19
 191840000   16
 191850000   10
 191860000    2
 191870000    4
 191880000    3
 191890000    4
 191900000    3
 191910000    4
 191920000    5
 191930000    4
 191940000    9
 191950000   11
 191960000    9
 191970000    4
 191980000    4
 191990000    5
 192000000   19
 192010000   15
 192020000   11
 192030000    3
 192040000    4
 192050000    5
 192060000    5
 192070000    3
 192080000    4
 192090000    3
 192100000    3
 192110000    3
 192120000    3
 192130000    3
 192140000    3
 192150000    2
 192160000    2
 192170000    3
 192180000    3
 192190000    3
 192200000    3
 192210000    3
 192220000    5
 192230000    4
 192240000    5
 192250000    4
 192260000    7
 192270000    5
 192280000    3
 192290000    7
 192300000    2
 192310000    2
 192320000    4
 192330000    5
 192340000    5
 192350000    5
 192360000    5
 192370000    5
 192380000    7
 192390000   10
 192400000    5
 192410000    7
 192420000    7
 192430000    3
 192440000    5
 192450000    3
 192460000    4
 192470000    3
 192480000    4
 192490000    4
 192500000    2
 192510000    4
 192520000    5
 192530000    2
 192540000    4
 192550000    4
 192560000    4
 192570000    3
 192580000    4
 192590000    4
 192600000    4
 192610000    3
 192620000    4
 192630000    3
 192640000    4
 192650000    4
 192660000    4
 192670000    4
 192680000    4
 192690000    2
 192700000    4
 192710000    4
 192720000    4
 192730000    8
 192740000    4
 192750000    7
 192760000    4
 192770000    5
 192780000    3
 192790000    3
 192800000    3
 192810000    3
 192820000    3
 192830000    2
 192840000    3
 192850000    3
 192860000    3
 192870000    3
 192880000    4
 192890000    3
 192900000    3
 192910000    2
 192920000    4
 192930000    2
 192940000    4
 192950000    3
 192960000    4
 192970000    5
 192980000    3
 192990000    4
 193000000    3
 193010000    4
 193020000    3
 193030000    4
 193040000    3
 193050000    5
 193060000    4
 193070000    3
 193080000    3
 193090000    3
 193100000    4
 193110000    4
 193120000    5
 193130000    4
 193140000    3
 193150000    3
 193160000    5
 193170000    4
 193180000    4
 193190000    3
 193200000    6
 193210000    5
 193220000    3
 193230000    4
 193240000    5
 193250000    4
 193260000    3
 193270000    3
 193280000    3
 193290000    3
 193300000    3
 193310000    3
 193320000    3
 193330000    4
 193340000    4
 193350000    5
 193360000    4
 193370000    3
 193380000    3
 193390000    5
 193400000    4
 193410000    5
 193420000    3
 193430000    5
 193440000    5
 193450000    3
 193460000    3
 193470000    4
 193480000   15
 193490000   13
 193500000    4
 193510000    3
 193520000    4
 193530000    4
 193540000    3
 193550000    3
 193560000    4
 193570000    4
 193580000    4
 193590000    7
 193600000    4
 193610000    4
 193620000    5
 193630000    4
 193640000    4
 193650000    5
 193660000    4
 193670000    7
 193680000    5
 193690000    5
 193700000    5
 193710000    4
 193720000    5
 193730000    5
 193740000    5
 193750000    5
 193760000    2
 193770000    7
 193780000   19
 193790000   17
 193800000   22
 193810000   22
 193820000   14
 193830000   10
 193840000   18
 193850000   18
 193860000    5
 193870000    4
 193880000    5
 193890000    5
 193900000    5
 193910000    3
 193920000    3
 193930000    4
 193940000    4
 193950000    4
 193960000    4
 193970000    4
 193980000    4
 193990000    5
 194000000    4
 194010000    4
 194020000    2
 194030000    4
 194040000    4
 194050000    4
 194060000    5
 194070000    4
 194080000    3
 194090000    3
 194100000    4
 194110000    3
 194120000    5
 194130000    4
 194140000    4
 194150000    3
 194160000    4
 194170000   18
 194180000   22
 194190000   23
 194200000   19
 194210000   21
 194220000   20
 194230000   21
 194240000   19
 194250000   17
 194260000    3
 194270000    4
 194280000    4
 194290000    5
 194300000    3
 194310000    4
 194320000    3
 194330000    6
 194340000    3
 194350000    4
 194360000    3
 194370000    5
 194380000    5
 194390000    4
 194400000    5
 194410000    5
 194420000    3
 194430000    4
 194440000    5
 194450000    3
 194460000    3
 194470000    7
 194480000    4
 194490000    4
 194500000    3
 194510000    3
 194520000    4
 194530000    3
 194540000    4
 194550000    4
 194560000    3
 194570000    2
 194580000    3
 194590000    3
 194600000    6
 194610000    3
 194620000    5
 194630000    3
 194640000    4
 194650000    4
 194660000    5
 194670000    4
 194680000    5
 194690000    4
 194700000    3
 194710000    4
 194720000    4
 194730000   15
 194740000    2
 194750000    6
 194760000    3
 194770000    4
 194780000    3
 194790000    5
 194800000    3
 194810000    4
 194820000    7
 194830000    5
 194840000    4
 194850000    3
 194860000    3
 194870000    2
 194880000    5
 194890000    3
 194900000    5
 194910000    4
 194920000    5
 194930000    3
 194940000    4
 194950000    3
 194960000    3
 194970000    5
 194980000    4
 194990000    2
 195000000    3
 195010000    4
 195020000    4
 195030000    4
 195040000    4
 195050000    3
 195060000    3
 195070000    4
 195080000    4
 195090000    4
 195100000    5
 195110000    4
 195120000    2
 195130000    3
 195140000    4
 195150000    3
 195160000    4
 195170000    5
 195180000    4
 195190000    3
 195200000    3
 195210000    4
 195220000    4
 195230000    3
 195240000    2
 195250000    3
 195260000    3
 195270000    2
 195280000    3
 195290000    5
 195300000    3
 195310000    5
 195320000    3
 195330000    2
 195340000    4
 195350000    3
 195360000    4
 195370000    4
 195380000    3
 195390000    4
 195400000    2
 195410000    4
 195420000    4
 195430000    3
 195440000    4
 195450000    3
 195460000    4
 195470000    3
 195480000    3
 195490000    2
 195500000    5
 195510000    4
 195520000    3
 195530000    4
 195540000    4
 195550000    4
 195560000    5
 195570000    4
 195580000    7
 195590000    7
 195600000    5
 195610000    3
 195620000    4
 195630000    4
 195640000    3
 195650000    3
 195660000    4
 195670000    4
 195680000    3
 195690000    3
 195700000    4
 195710000    3
 195720000    4
 195730000    3
 195740000    3
 195750000    3
 195760000    4
 195770000    4
 195780000    3
 195790000    7
 195800000    6
 195810000    3
 195820000    4
 195830000    5
 195840000    4
 195850000    5
 195860000    3
 195870000    5
 195880000    3
 195890000    3
 195900000    4
 195910000    3
 195920000    4
 195930000    5
 195940000    7
 195950000    4
 195960000    7
 195970000    4
 195980000    6
 195990000    5
 196000000    7
 196010000    7
 196020000    4
 196030000    7
 196040000    5
 196050000    7
 196060000    3
 196070000    4
 196080000    4
 196090000    5
 196100000    3
 196110000    2
 196120000    2
 196130000    4
 196140000    4
 196150000    3
 196160000    5
 196170000    5
 196180000   19
 196190000    3
 196200000    4
 196210000    4
 196220000    3
 196230000    4
 196240000    2
 196250000    4
 196260000    3
 196270000    4
 196280000    5
 196290000    4
 196300000    5
 196310000    5
 196320000    4
 196330000    4
 196340000    3
 196350000    3
 196360000    2
 196370000    4
 196380000    5
 196390000    3
 196400000    4
 196410000    4
 196420000    4
 196430000    4
 196440000    4
 196450000    4
 196460000    4
 196470000    5
 196480000    3
 196490000    5
 196500000    3
 196510000    5
 196520000    5
 196530000    3
 196540000    2
 196550000    2
 196560000    4
 196570000    5
 196580000    4
 196590000    9
 196600000    4
 196610000    4
 196620000    5
 196630000    3
 196640000    3
 196650000    4
 196660000    7
 196670000    4
 196680000    3
 196690000    6
 196700000    4
 196710000    6
 196720000    4
 196730000    4
 196740000    4
 196750000    4
 196760000    3
 196770000    4
 196780000    4
 196790000    3
 196800000    4
 196810000    3
 196820000    7
 196830000    4
 196840000    4
 196850000    6
 196860000    4
 196870000    8
 196880000    5
 196890000    3
 196900000    5
 196910000    3
 196920000    4
 196930000    4
 196940000    3
 196950000    4
 196960000    3
 196970000    3
 196980000    4
 196990000    2
 197000000    4
 197010000    7
 197020000    5
 197030000    5
 197040000    5
 197050000    6
 197060000    4
 197070000    5
 197080000    7
 197090000    3
 197100000    6
 197110000    5
 197120000    4
 197130000    5
 197140000    3
 197150000    4
 197160000    3
 197170000    4
 197180000    4
 197190000    5
 197200000    5
 197210000    5
 197220000    3
 197230000    4
 197240000    4
 197250000    3
 197260000    4
 197270000    7
 197280000    4
 197290000    4
 197300000    3
 197310000    3
 197320000    4
 197330000    3
 197340000    3
 197350000    4
 197360000    3
 197370000    2
 197380000    5
 197390000   11
 197400000    4
 197410000    5
 197420000    5
 197430000    8
 197440000    5
 197450000    6
 197460000    3
 197470000    2
 197480000    4
 197490000    3
 197500000    5
 197510000    5
 197520000    3
 197530000    5
 197540000    2
 197550000    4
 197560000    5
 197570000    3
 197580000    5
 197590000    5
 197600000    4
 197610000    4
 197620000    3
 197630000    2
 197640000    3
 197650000    4
 197660000    5
 197670000    4
 197680000    3
 197690000    4
 197700000    3
 197710000    3
 197720000    4
 197730000    3
 197740000    2
 197750000    5
 197760000    5
 197770000    4
 197780000    6
 197790000    3
 197800000    4
 197810000    7
 197820000    5
 197830000    5
 197840000   10
 197850000   12
 197860000    3
 197870000    7
 197880000   10
 197890000    5
 197900000    4
 197910000    3
 197920000    4
 197930000    3
 197940000    3
 197950000    5
 197960000    3
 197970000    4
 197980000    4
 197990000    5
 198000000    5
 198010000    4
 198020000    4
 198030000    3
 198040000    3
 198050000    8
 198060000    4
 198070000    5
 198080000    2
 198090000    4
 198100000    5
 198110000    5
 198120000    7
 198130000    4
 198140000    5
 198150000    5
 198160000    5
 198170000    6
 198180000    5
 198190000    7
 198200000    2
 198210000    3
 198220000    4
 198230000    4
 198240000    4
 198250000    7
 198260000    4
 198270000    4
 198280000    4
 198290000    3
 198300000    4
 198310000    3
 198320000    5
 198330000   10
 198340000    5
 198350000    6
 198360000    3
 198370000    4
 198380000    4
 198390000    4
 198400000   10
 198410000    9
 198420000    7
 198430000    7
 198440000    6
 198450000   18
 198460000   21
 198470000   20
 198480000   23
 198490000   21
 198500000   19
 198510000   17
 198520000   21
 198530000   14
 198540000   18
 198550000   10
 198560000    4
 198570000    4
 198580000    7
 198590000    7
 198600000    5
 198610000    4
 198620000    3
 198630000    4
 198640000    4
 198650000    3
 198660000    5
 198670000    3
 198680000    4
 198690000    4
 198700000    3
 198710000    2
 198720000    4
 198730000    5
 198740000    4
 198750000    3
 198760000    7
 198770000    4
 198780000    3
 198790000    5
 198800000    4
 198810000    4
 198820000    4
 198830000    3
 198840000    4
 198850000    5
 198860000    2
 198870000    4
 198880000    3
 198890000    4
 198900000    4
 198910000    2
 198920000    3
 198930000    3
 198940000    4
 198950000    4
 198960000    5
 198970000    4
 198980000    3
 198990000    4
 199000000    3
 199010000    4
 199020000    4
 199030000    3
 199040000    3
 199050000    4
 199060000    3
 199070000    3
 199080000    4
 199090000    2
 199100000    4
 199110000    4
 199120000    4
 199130000    5
 199140000    2
 199150000    5
 199160000    4
 199170000    3
 199180000    5
 199190000    3
 199200000    6
 199210000    4
 199220000    4
 199230000    5
 199240000    3
 199250000    2
 199260000    3
 199270000    5
 199280000    5
 199290000    3
 199300000    4
 199310000    4
 199320000    2
 199330000    4
 199340000    5
 199350000    5
 199360000    4
 199370000    5
 199380000    5
 199390000    5
 199400000    3
 199410000    4
 199420000    3
 199430000    3
 199440000    3
 199450000    3
 199460000    5
 199470000    4
 199480000    3
 199490000    4
 199500000    4
 199510000    4
 199520000    4
 199530000    5
 199540000    5
 199550000    4
 199560000    2
 199570000    5
 199580000    3
 199590000    4
 199600000    3
 199610000    2
 199620000    4
 199630000    3
 199640000    4
 199650000    4
 199660000    2
 199670000    3
 199680000    4
 199690000    3
 199700000    3
 199710000    3
 199720000    3
 199730000    3
 199740000    3
 199750000    3
 199760000    4
 199770000    3
 199780000    5
 199790000    3
 199800000    5
 199810000    5
 199820000    5
 199830000    4
 199840000    4
 199850000    2
 199860000    4
 199870000    5
 199880000    3
 199890000    5
 199900000    4
 199910000    2
 199920000    4
 199930000    3
 199940000    2
 199950000    4
 199960000    4
 199970000    4
 199980000    4
 199990000    3
 200000000    5
 200000000    5
 200010000    8
 200020000    4
 200030000   17
 200040000    8
 200050000   12
 200060000   15
 200070000   19
 200080000   22
 200090000   13
 200100000   21
 200110000   13
 200120000   18
 200130000    3
 200140000    4
 200150000    4
 200160000    4
 200170000    5
 200180000    4
 200190000    3
 200200000    4
 200210000    3
 200220000    3
 200230000    5
 200240000    4
 200250000    3
 200260000    4
 200270000    5
 200280000    3
 200290000   10
 200300000    4
 200310000    3
 200320000    6
 200330000    2
 200340000    4
 200350000    3
 200360000    4
 200370000    5
 200380000    4
 200390000    2
 200400000    3
 200410000    2
 200420000    4
 200430000    2
 200440000    3
 200450000    3
 200460000    4
 200470000    3
 200480000    2
 200490000    4
 200500000    4
 200510000    2
 200520000    4
 200530000    3
 200540000    4
 200550000    2
 200560000    3
 200570000    4
 200580000    3
 200590000    5
 200600000    4
 200610000    4
 200620000    4
 200630000    3
 200640000    3
 200650000    5
 200660000    3
 200670000    3
 200680000    8
 200690000   17
 200700000    4
 200710000    5
 200720000    7
 200730000    3
 200740000    5
 200750000    3
 200760000    4
 200770000    5
 200780000    5
 200790000    7
 200800000    5
 200810000    4
 200820000    3
 200830000    3
 200840000    3
 200850000    3
 200860000    4
 200870000    3
 200880000    4
 200890000    3
 200900000    3
 200910000    3
 200920000    4
 200930000    3
 200940000    3
 200950000    3
 200960000    3
 200970000    3
 200980000    3
 200990000    4
 201000000    3
 201010000    7
 201020000    3
 201030000    4
 201040000    3
 201050000    4
 201060000    4
 201070000    5
 201080000    3
 201090000    5
 201100000    5
 201110000    4
 201120000    5
 201130000    3
 201140000    3
 201150000    4
 201160000    4
 201170000    3
 201180000    7
 201190000    4
 201200000    5
 201210000    4
 201220000    2
 201230000    3
 201240000    4
 201250000    3
 201260000    2
 201270000    3
 201280000    3
 201290000    3
 201300000    2
 201310000    7
 201320000    4
 201330000    4
 201340000    5
 201350000    8
 201360000    2
 201370000    5
 201380000    4
 201390000    4
 201400000    4
 201410000   11
 201420000    4
 201430000    4
 201440000    3
 201450000    4
 201460000    3
 201470000    4
 201480000    4
 201490000    3
 201500000    4
 201510000    4
 201520000    3
 201530000    4
 201540000    3
 201550000    3
 201560000    4
 201570000    4
 201580000    4
 201590000    3
 201600000    3
 201610000    4
 201620000    3
 201630000    4
 201640000    4
 201650000    3
 201660000    3
 201670000    4
 201680000    5
 201690000    5
 201700000    3
 201710000    2
 201720000    2
 201730000    3
 201740000    3
 201750000    4
 201760000    3
 201770000    3
 201780000    5
 201790000    3
 201800000    3
 201810000    3
 201820000    2
 201830000    5
 201840000    2
 201850000    2
 201860000    3
 201870000    2
 201880000    2
 201890000    2
 201900000    3
 201910000    3
 201920000    3
 201930000    3
 201940000    3
 201950000    3
 201960000    3
 201970000    3
 201980000    3
 201990000    3
 202000000    3
 202010000    3
 202020000    4
 202030000    2
 202040000    3
 202050000    3
 202060000    4
 202070000    4
 202080000    2
 202090000    5
 202100000    9
 202110000   19
 202120000   19
 202130000   18
 202140000   19
 202150000   19
 202160000   19
 202170000   18
 202180000   18
 202190000   16
 202200000   21
 202210000   18
 202220000   21
 202230000   23
 202240000   21
 202250000   22
 202260000   19
 202270000   16
 202280000   16
 202290000   19
 202300000   10
 202310000   19
 202320000   16
 202330000   19
 202340000    5
 202350000    5
 202360000    5
 202370000    4
 202380000    4
 202390000    3
 202400000    4
 202410000    3
 202420000    4
 202430000    3
 202440000    3
 202450000    5
 202460000    3
 202470000    5
 202480000   13
 202490000    4
 202500000   13
 202510000    3
 202520000    2
 202530000    3
 202540000    3
 202550000    3
 202560000    3
 202570000    4
 202580000    2
 202590000    6
 202600000    4
 202610000    4
 202620000    3
 202630000    3
 202640000    2
 202650000    3
 202660000    3
 202670000    3
 202680000    4
 202690000    5
 202700000    5
 202710000    8
 202720000    7
 202730000   10
 202740000    6
 202750000    4
 202760000    5
 202770000    4
 202780000    3
 202790000    8
 202800000    4
 202810000    6
 202820000    5
 202830000    3
 202840000    4
 202850000    5
 202860000    3
 202870000    5
 202880000    6
 202890000    5
 202900000    3
 202910000    5
 202920000    5
 202930000    3
 202940000    5
 202950000    3
 202960000    4
 202970000    6
 202980000    4
 202990000    7
 203000000    5
 203010000    5
 203020000    5
 203030000    3
 203040000    4
 203050000    5
 203060000    5
 203070000    5
 203080000    7
 203090000    5
 203100000    4
 203110000    5
 203120000    5
 203130000   12
 203140000    5
 203150000    5
 203160000    6
 203170000    6
 203180000    7
 203190000    5
 203200000    6
 203210000   11
 203220000   18
 203230000   21
 203240000   24
 203250000   21
 203260000   21
 203270000   22
 203280000   20
 203290000   19
 203300000   20
 203310000   24
 203320000   19
 203330000   23
 203340000   19
 203350000   22
 203360000   27
 203370000   23
 203380000   23
 203390000   26
 203400000   23
 203410000   25
 203420000   22
 203430000   23
 203440000   20
 203450000   25
 203460000   26
 203470000   25
 203480000   26
 203490000   21
 203500000   26
 203510000   23
 203520000   27
 203530000   23
 203540000   25
 203550000   23
 203560000   19
 203570000   22
 203580000   19
 203590000   21
 203600000   15
 203610000    6
 203620000    5
 203630000    4
 203640000   12
 203650000   21
 203660000   27
 203670000   21
 203680000   25
 203690000   23
 203700000   24
 203710000   20
 203720000   19
 203730000   14
 203740000   23
 203750000   21
 203760000   19
 203770000   14
 203780000   16
 203790000   19
 203800000   14
 203810000   19
 203820000   18
 203830000   22
 203840000   25
 203850000   26
 203860000   23
 203870000   25
 203880000   22
 203890000   26
 203900000   23
 203910000   22
 203920000   23
 203930000   23
 203940000   24
 203950000   26
 203960000   25
 203970000   23
 203980000   21
 203990000   26
 204000000   24
 204010000   26
 204020000   24
 204030000   26
 204040000   24
 204050000   19
 204060000   21
 204070000   25
 204080000   26
 204090000   21
 204100000   25
 204110000   24
 204120000   27
 204130000   22
 204140000   26
 204150000   23
 204160000   23
 204170000   23
 204180000   23
 204190000   24
 204200000   23
 204210000   24
 204220000   22
 204230000    2
 204240000    5
 204250000    5
 204260000    6
 204270000    4
 204280000    3
 204290000    5
 204300000    8
 204310000    5
 204320000    5
 204330000    5
 204340000    7
 204350000    6
 204360000    5
 204370000    5
 204380000    5
 204390000    6
 204400000    4
 204410000    3
 204420000    3
 204430000    8
 204440000    7
 204450000    5
 204460000    3
 204470000    4
 204480000    3
 204490000    3
 204500000    5
 204510000    3
 204520000    3
 204530000    3
 204540000    3
 204550000    5
 204560000    5
 204570000    7
 204580000    4
 204590000    5
 204600000    4
 204610000    5
 204620000    3
 204630000    3
 204640000    3
 204650000    3
 204660000   11
 204670000    4
 204680000    4
 204690000    4
 204700000    4
 204710000    5
 204720000    4
 204730000    3
 204740000    2
 204750000    4
 204760000    3
 204770000    3
 204780000    4
 204790000    4
 204800000    4
 204810000    4
 204820000    7
 204830000    3
 204840000    4
 204850000    4
 204860000    6
 204870000    4
 204880000    3
 204890000    2
 204900000    4
 204910000    5
 204920000    4
 204930000    4
 204940000    3
 204950000   11
 204960000    3
 204970000   15
 204980000    3
 204990000    5
 205000000    7
 205010000    4
 205020000    5
 205030000    3
 205040000    5
 205050000    5
 205060000    4
 205070000    7
 205080000   21
 205090000   18
 205100000   18
 205110000   13
 205120000   21
 205130000   16
 205140000   23
 205150000   24
 205160000   24
 205170000   21
 205180000   18
 205190000    6
 205200000    7
 205210000    4
 205220000    4
 205230000    5
 205240000    4
 205250000    5
 205260000    3
 205270000    2
 205280000    4
 205290000    3
 205300000    4
 205310000    3
 205320000    2
 205330000    4
 205340000    4
 205350000    4
 205360000    2
 205370000    3
 205380000    3
 205390000    2
 205400000    4
 205410000    4
 205420000    3
 205430000    4
 205440000    5
 205450000    4
 205460000    6
 205470000    4
 205480000    5
 205490000    5
 205500000    3
 205510000    3
 205520000    3
 205530000    3
 205540000    3
 205550000    4
 205560000    4
 205570000    4
 205580000    3
 205590000    3
 205600000    3
 205610000    2
 205620000    3
 205630000    3
 205640000    3
 205650000    4
 205660000    3
 205670000    3
 205680000    4
 205690000    3
 205700000    5
 205710000    4
 205720000    4
 205730000    3
 205740000    2
 205750000    5
 205760000    2
 205770000    4
 205780000    4
 205790000    6
 205800000    5
 205810000    7
 205820000    3
 205830000    4
 205840000    4
 205850000    3
 205860000   10
 205870000    2
 205880000    3
 205890000    4
 205900000    8
 205910000    4
 205920000    3
 205930000    3
 205940000    3
 205950000    3
 205960000    3
 205970000    3
 205980000    3
 205990000    3
 206000000    3
 206010000    3
 206020000    3
 206030000    3
 206040000    3
 206050000    3
 206060000    4
 206070000    6
 206080000    2
 206090000    3
 206100000    4
 206110000    3
 206120000    3
 206130000    2
 206140000    3
 206150000    3
 206160000    3
 206170000    3
 206180000    4
 206190000    4
 206200000    3
 206210000    3
 206220000    3
 206230000    3
 206240000    3
 206250000    4
 206260000    4
 206270000    4
 206280000    5
 206290000    4
 206300000    4
 206310000    3
 206320000    4
 206330000    2
 206340000    3
 206350000    6
 206360000    7
 206370000   12
 206380000    4
 206390000    3
 206400000    5
 206410000    3
 206420000    5
 206430000    5
 206440000    5
 206450000    3
 206460000    4
 206470000    3
 206480000    4
 206490000    4
 206500000    4
 206510000    5
 206520000    5
 206530000    5
 206540000    5
 206550000    4
 206560000    6
 206570000    7
 206580000    5
 206590000    4
 206600000    9
 206610000    5
 206620000    5
 206630000    8
 206640000    7
 206650000    6
 206660000    8
 206670000   15
 206680000   21
 206690000   17
 206700000   21
 206710000   22
 206720000   19
 206730000   24
 206740000   19
 206750000   19
 206760000   18
 206770000   22
 206780000   22
 206790000   22
 206800000   23
 206810000   27
 206820000   18
 206830000   18
 206840000    9
 206850000   19
 206860000   24
 206870000   21
 206880000   24
 206890000   21
 206900000   20
 206910000   17
 206920000   21
 206930000   24
 206940000   22
 206950000   23
 206960000   25
 206970000   20
 206980000   23
 206990000   19
 207000000   22
 207010000   21
 207020000   24
 207030000   22
 207040000   24
 207050000   24
 207060000   17
 207070000   21
 207080000    6
 207090000    5
 207100000    4
 207110000    3
 207120000    4
 207130000    5
 207140000    4
 207150000    3
 207160000    6
 207170000    5
 207180000    4
 207190000    2
 207200000    4
 207210000    4
 207220000    4
 207230000    5
 207240000    4
 207250000    5
 207260000    7
 207270000    5
 207280000    4
 207290000    4
 207300000   19
 207310000   18
 207320000    4
 207330000    5
 207340000    6
 207350000    5
 207360000    5
 207370000   15
 207380000    7
 207390000    3
 207400000    3
 207410000    4
 207420000    3
 207430000    4
 207440000    4
 207450000   14
 207460000    4
 207470000    4
 207480000    3
 207490000    3
 207500000    4
 207510000    4
 207520000    4
 207530000    3
 207540000    2
 207550000    4
 207560000    3
 207570000    2
 207580000    3
 207590000    3
 207600000    3
 207610000    3
 207620000    3
 207630000    3
 207640000    4
 207650000    4
 207660000    5
 207670000    3
 207680000    4
 207690000    8
 207700000    5
 207710000    4
 207720000    3
 207730000    4
 207740000    4
 207750000    3
 207760000    5
 207770000    5
 207780000    5
 207790000    4
 207800000    4
 207810000    7
 207820000    6
 207830000    5
 207840000    4
 207850000    4
 207860000    4
 207870000    6
 207880000    4
 207890000    2
 207900000    2
 207910000    5
 207920000    5
 207930000    4
 207940000    3
 207950000    3
 207960000    5
 207970000    3
 207980000    3
 207990000    4
 208000000    4
 208010000    4
 208020000    5
 208030000    8
 208040000    8
 208050000    8
 208060000   16
 208070000   15
 208080000   19
 208090000   21
 208100000   19
 208110000   21
 208120000   24
 208130000   26
 208140000   27
 208150000   26
 208160000   25
 208170000   26
 208180000   26
 208190000   23
 208200000   24
 208210000   26
 208220000   27
 208230000   24
 208240000   22
 208250000   25
 208260000   11
 208270000   11
 208280000   21
 208290000    5
 208300000    4
 208310000    6
 208320000    6
 208330000    5
 208340000    4
 208350000    7
 208360000    4
 208370000    4
 208380000    5
 208390000    4
 208400000    3
 208410000    3
 208420000    4
 208430000    5
 208440000    7
 208450000    4
 208460000    7
 208470000    5
 208480000    4
 208490000    7
 208500000   19
 208510000   24
 208520000   23
 208530000   21
 208540000   23
 208550000   23
 208560000   22
 208570000   21
 208580000   24
 208590000   18
 208600000   25
 208610000   24
 208620000   11
 208630000   18
 208640000    8
 208650000    5
 208660000    5
 208670000   11
 208680000    8
 208690000    5
 208700000    7
 208710000   11
 208720000   23
 208730000   22
 208740000   24
 208750000   21
 208760000   24
 208770000   22
 208780000   24
 208790000   13
 208800000    5
 208810000   16
 208820000    6
 208830000    5
 208840000   10
 208850000   18
 208860000   16
 208870000   21
 208880000   22
 208890000   16
 208900000   19
 208910000   23
 208920000   15
 208930000   19
 208940000    5
 208950000   13
 208960000   21
 208970000   22
 208980000   24
 208990000   27
 209000000   23
 209010000   26
 209020000   22
 209030000   18
 209040000   15
 209050000   20
 209060000   20
 209070000   19
 209080000   19
 209090000   10
 209100000    4
 209110000    5
 209120000    4
 209130000    5
 209140000    7
 209150000    5
 209160000    5
 209170000    4
 209180000    3
 209190000    4
 209200000    3
 209210000    4
 209220000    4
 209230000    5
 209240000    4
 209250000    3
 209260000    4
 209270000    4
 209280000    5
 209290000    3
 209300000    5
 209310000    4
 209320000    5
 209330000    5
 209340000    2
 209350000    4
 209360000    3
 209370000    5
 209380000    4
 209390000    3
 209400000    5
 209410000    5
 209420000    2
 209430000    4
 209440000    3
 209450000    3
 209460000    4
 209470000    3
 209480000    3
 209490000    3
 209500000    3
 209510000    3
 209520000    4
 209530000    3
 209540000    3
 209550000    3
 209560000    3
 209570000    3
 209580000    3
 209590000    6
 209600000    2
 209610000    3
 209620000    3
 209630000    3
 209640000    3
 209650000    3
 209660000    3
 209670000    4
 209680000    3
 209690000    3
 209700000    3
 209710000    4
 209720000    3
 209730000    2
 209740000    3
 209750000    3
 209760000    5
 209770000    3
 209780000    3
 209790000    3
 209800000    3
 209810000    3
 209820000    3
 209830000    4
 209840000    3
 209850000    3
 209860000    3
 209870000    5
 209880000    4
 209890000    5
 209900000    5
 209910000    5
 209920000    4
 209930000    2
 209940000    3
 209950000    2
 209960000    5
 209970000    5
 209980000    5
 209990000    4
 210000000    3
 210010000    2
 210020000    4
 210030000    3
 210040000    3
 210050000    4
 210060000    2
 210070000    4
 210080000    3
 210090000    2
 210100000    3
 210110000    4
 210120000    3
 210130000    3
 210140000    3
 210150000    3
 210160000    4
 210170000    4
 210180000    4
 210190000    3
 210200000    3
 210210000    4
 210220000    4
 210230000    4
 210240000    4
 210250000    5
 210260000    3
 210270000    4
 210280000    3
 210290000    4
 210300000    3
 210310000    5
 210320000    3
 210330000    4
 210340000    3
 210350000    6
 210360000    3
 210370000    2
 210380000    2
 210390000    3
 210400000    4
 210410000    3
 210420000    3
 210430000    2
 210440000    3
 210450000    3
 210460000    3
 210470000    5
 210480000    3
 210490000    3
 210500000    3
 210510000    9
 210520000    4
 210530000    4
 210540000    4
 210550000    5
 210560000    3
 210570000    7
 210580000    3
 210590000    6
 210600000    5
 210610000    4
 210620000    4
 210630000    3
 210640000    2
 210650000    3
 210660000    5
 210670000    3
 210680000    5
 210690000    6
 210700000    3
 210710000    4
 210720000    3
 210730000    5
 210740000    2
 210750000    4
 210760000    3
 210770000    8
 210780000    7
 210790000    5
 210800000    3
 210810000    5
 210820000    5
 210830000    5
 210840000   14
 210850000    9
 210860000   15
 210870000   17
 210880000    9
 210890000   15
 210900000   21
 210910000   15
 210920000   13
 210930000    8
 210940000    4
 210950000    6
 210960000    4
 210970000    5
 210980000    5
 210990000    5
 211000000    5
 211010000    4
 211020000    4
 211030000    5
 211040000    4
 211050000    3
 211060000    4
 211070000    4
 211080000    7
 211090000    4
 211100000    4
 211110000    7
 211120000    6
 211130000    5
 211140000    5
 211150000    3
 211160000    3
 211170000    4
 211180000    3
 211190000    4
 211200000    3
 211210000    3
 211220000    2
 211230000    3
 211240000    4
 211250000    6
 211260000   16
 211270000   16
 211280000   16
 211290000    3
 211300000    3
 211310000    4
 211320000    3
 211330000    5
 211340000    4
 211350000    4
 211360000    5
 211370000    4
 211380000    3
 211390000    3
 211400000    5
 211410000    3
 211420000    5
 211430000    3
 211440000    3
 211450000    4
 211460000    2
 211470000    3
 211480000    4
 211490000    4
 211500000    3
 211510000    3
 211520000    3
 211530000    4
 211540000    5
 211550000    4
 211560000    4
 211570000    5
 211580000    5
 211590000    4
 211600000    6
 211610000    4
 211620000    5
 211630000    3
 211640000    4
 211650000    3
 211660000    4
 211670000    3
 211680000    3
 211690000    4
 211700000    5
 211710000    2
 211720000    3
 211730000    3
 211740000    3
 211750000    3
 211760000    3
 211770000    4
 211780000    5
 211790000    3
 211800000    3
 211810000    3
 211820000    3
 211830000    2
 211840000    3
 211850000    5
 211860000    3
 211870000    5
 211880000    3
 211890000    4
 211900000    4
 211910000    2
 211920000    5
 211930000    3
 211940000    2
 211950000    4
 211960000    4
 211970000   12
 211980000    4
 211990000    5
 212000000    5
 212010000    5
 212020000    2
 212030000    5
 212040000    4
 212050000    3
 212060000    3
 212070000    2
 212080000    8
 212090000    3
 212100000    3
 212110000    4
 212120000    4
 212130000    3
 212140000    4
 212150000    3
 212160000    4
 212170000    4
 212180000    3
 212190000    3
 212200000    2
 212210000    3
 212220000   11
 212230000    4
 212240000    5
 212250000    3
 212260000    5
 212270000    5
 212280000    3
 212290000   11
 212300000   21
 212310000   10
 212320000    5
 212330000    3
 212340000    3
 212350000    3
 212360000    5
 212370000    7
 212380000    4
 212390000    5
 212400000    5
 212410000    7
 212420000    4
 212430000    4
 212440000    3
 212450000    5
 212460000    8
 212470000    4
 212480000    5
 212490000    4
 212500000    4
 212510000    5
 212520000    2
 212530000    4
 212540000    4
 212550000    3
 212560000    3
 212570000    5
 212580000    5
 212590000    5
 212600000    4
 212610000    3
 212620000    4
 212630000    3
 212640000    5
 212650000    3
 212660000    5
 212670000    5
 212680000   11
 212690000    5
 212700000    6
 212710000    3
 212720000    3
 212730000    4
 212740000    4
 212750000    5
 212760000    4
 212770000    6
 212780000    4
 212790000    3
 212800000    5
 212810000    8
 212820000    5
 212830000    5
 212840000    6
 212850000    3
 212860000    4
 212870000    5
 212880000   10
 212890000    5
 212900000    8
 212910000    5
 212920000    4
 212930000    6
 212940000    5
 212950000    5
 212960000    5
 212970000    9
 212980000    7
 212990000    5
 213000000    4
 213010000    3
 213020000    5
 213030000    3
 213040000    3
 213050000    3
 213060000    4
 213070000    2
 213080000    3
 213090000    9
 213100000    5
 213110000    3
 213120000    8
 213130000    4
 213140000    4
 213150000    5
 213160000    4
 213170000    5
 213180000    4
 213190000    7
 213200000    3
 213210000    4
 213220000    3
 213230000    5
 213240000    2
 213250000    5
 213260000    5
 213270000    4
 213280000    4
 213290000    4
 213300000    3
 213310000    3
 213320000    4
 213330000    6
 213340000    4
 213350000    4
 213360000    3
 213370000    4
 213380000    3
 213390000    3
 213400000    4
 213410000    3
 213420000    4
 213430000    4
 213440000    6
 213450000    5
 213460000    2
 213470000    7
 213480000    5
 213490000    6
 213500000    5
 213510000    7
 213520000    4
 213530000    5
 213540000    4
 213550000    5
 213560000    4
 213570000    4
 213580000    4
 213590000    3
 213600000    3
 213610000   14
 213620000    3
 213630000    5
 213640000    8
 213650000   14
 213660000   11
 213670000   18
 213680000   22
 213690000   14
 213700000   18
 213710000   19
 213720000   19
 213730000   18
 213740000   23
 213750000   15
 213760000   17
 213770000   22
 213780000   20
 213790000   19
 213800000   23
 213810000   26
 213820000   24
 213830000   21
 213840000   22
 213850000   21
 213860000   21
 213870000   24
 213880000   21
 213890000   24
 213900000   17
 213910000   23
 213920000    7
 213930000    8
 213940000   11
 213950000   21
 213960000   10
 213970000   23
 213980000   24
 213990000   19
 214000000   22
 214010000   20
 214020000   22
 214030000   22
 214040000   22
 214050000   24
 214060000   26
 214070000   16
 214080000   23
 214090000   19
 214100000   21
 214110000   19
 214120000   12
 214130000   19
 214140000   19
 214150000   20
 214160000   10
 214170000   14
 214180000   18
 214190000   21
 214200000   20
 214210000   21
 214220000   17
 214230000   22
 214240000   17
 214250000   21
 214260000   23
 214270000   19
 214280000   23
 214290000   19
 214300000   22
 214310000   23
 214320000   23
 214330000   19
 214340000   19
 214350000   26
 214360000   22
 214370000   26
 214380000   24
 214390000   26
 214400000   19
 214410000   24
 214420000   21
 214430000   22
 214440000   23
 214450000   25
 214460000   26
 214470000   23
 214480000   25
 214490000   26
 214500000   23
 214510000   21
 214520000   26
 214530000   23
 214540000   23
 214550000   26
 214560000   23
 214570000   27
 214580000   24
 214590000   26
 214600000   25
 214610000   26
 214620000   24
 214630000   26
 214640000   25
 214650000   22
 214660000   26
 214670000   24
 214680000   24
 214690000   28
 214700000   27
 214710000   25
 214720000   26
 214730000   28
 214740000   28
 214750000   28
 214760000   26
 214770000   28
 214780000   26
 214790000   25
 214800000   22
 214810000   23
 214820000   26
 214830000   25
 214840000   22
 214850000   22
 214860000   24
 214870000   23
 214880000   28
 214890000   25
 214900000   21
 214910000   22
 214920000   22
 214930000   19
 214940000   23
 214950000   23
 214960000   24
 214970000   16
 214980000   18
 214990000   23
 215000000   28
 215010000   27
 215020000   21
 215030000   16
 215040000   22
 215050000   24
 215060000   19
 215070000   23
 215080000   16
 215090000   18
 215100000    8
 215110000    9
 215120000   18
 215130000    4
 215140000   21
 215150000   24
 215160000   16
 215170000   16
 215180000   21
 215190000    5
 215200000    4
 215210000   10
 215220000    8
 215230000    6
 215240000    5
 215250000    5
 215260000    9
 215270000    4
 215280000    4
 215290000    4
 215300000    4
 215310000    3
 215320000    3
 215330000    3
 215340000    3
 215350000    3
 215360000    3
 215370000    5
 215380000    3
 215390000    3
 215400000    4
 215410000    3
 215420000    4
 215430000    8
 215440000    6
 215450000    5
 215460000    3
 215470000    4
 215480000    5
 215490000    5
 215500000    4
 215510000    5
 215520000    5
 215530000    4
 215540000    2
 215550000    4
 215560000    4
 215570000    4
 215580000    7
 215590000    3
 215600000    2
 215610000    5
 215620000    4
 215630000   17
 215640000   20
 215650000   23
 215660000   24
 215670000   21
 215680000   23
 215690000   17
 215700000    6
 215710000    6
 215720000    8
 215730000    5
 215740000    4
 215750000    7
 215760000    5
 215770000    5
 215780000    5
 215790000    9
 215800000    4
 215810000    4
 215820000    5
 215830000    4
 215840000    4
 215850000    3
 215860000    5
 215870000    5
 215880000    4
 215890000    3
 215900000    4
 215910000    3
 215920000    4
 215930000    4
 215940000    5
 215950000    9
 215960000    8
 215970000    9
 215980000    4
 215990000    6
 216000000    5
 216010000    7
 216020000    5
 216030000    3
 216040000    7
 216050000    3
 216060000    5
 216070000    5
 216080000    4
 216090000    4
 216100000    4
 216110000    4
 216120000    5
 216130000    5
 216140000    9
 216150000    5
 216160000    3
 216170000    7
 216180000    7
 216190000   20
 216200000    4
 216210000    5
 216220000    7
 216230000    5
 216240000    4
 216250000    6
 216260000    5
 216270000    5
 216280000   12
 216290000    7
 216300000    7
 216310000    6
 216320000    4
 216330000    5
 216340000    5
 216350000    4
 216360000    5
 216370000    6
 216380000    5
 216390000    6
 216400000    7
 216410000   18
 216420000    4
 216430000    3
 216440000    3
 216450000    5
 216460000    6
 216470000    5
 216480000    4
 216490000    2
 216500000    5
 216510000    3
 216520000    5
 216530000    4
 216540000    3
 216550000    5
 216560000    3
 216570000    4
 216580000    3
 216590000    4
 216600000    3
 216610000   12
 216620000    5
 216630000    5
 216640000    5
 216650000    5
 216660000    7
 216670000    4
 216680000    5
 216690000    7
 216700000    8
 216710000    5
 216720000    5
 216730000    4
 216740000    5
 216750000    5
 216760000    5
 216770000    4
 216780000    5
 216790000    5
 216800000    5
 216810000    4
 216820000    3
 216830000    7
 216840000    3
 216850000    5
 216860000    5
 216870000    3
 216880000    3
 216890000    4
 216900000    3
 216910000    3
 216920000    4
 216930000    5
 216940000    4
 216950000    4
 216960000    3
 216970000    4
 216980000    5
 216990000    5
 217000000    8
 217010000   19
 217020000   21
 217030000   16
 217040000    9
 217050000    3
 217060000    4
 217070000    4
 217080000    4
 217090000    4
 217100000    4
 217110000    5
 217120000    5
 217130000    5
 217140000    4
 217150000    5
 217160000    3
 217170000   14
 217180000    7
 217190000    3
 217200000   11
 217210000   17
 217220000   16
 217230000   16
 217240000   17
 217250000   20
 217260000   19
 217270000   22
 217280000   22
 217290000   26
 217300000   22
 217310000   22
 217320000   19
 217330000   18
 217340000   20
 217350000   19
 217360000   18
 217370000   21
 217380000   15
 217390000    4
 217400000    3
 217410000    4
 217420000    4
 217430000    4
 217440000    4
 217450000    7
 217460000    5
 217470000    5
 217480000    5
 217490000    3
 217500000    5
 217510000    3
 217520000    4
 217530000    5
 217540000    2
 217550000    3
 217560000    3
 217570000    3
 217580000    5
 217590000    2
 217600000    3
 217610000    2
 217620000    3
 217630000    4
 217640000    5
 217650000    4
 217660000    4
 217670000    4
 217680000    5
 217690000    4
 217700000    3
 217710000    3
 217720000    3
 217730000    4
 217740000    5
 217750000    4
 217760000    4
 217770000    4
 217780000    6
 217790000    5
 217800000    4
 217810000    3
 217820000    2
 217830000    2
 217840000    3
 217850000    4
 217860000    5
 217870000    4
 217880000    5
 217890000    4
 217900000    2
 217910000    3
 217920000    3
 217930000    4
 217940000    6
 217950000    5
 217960000    4
 217970000    4
 217980000    5
 217990000    4
 218000000    3
 218010000    3
 218020000    4
 218030000    5
 218040000    3
 218050000    5
 218060000    5
 218070000    5
 218080000    7
 218090000    4
 218100000    5
 218110000    7
 218120000    5
 218130000    5
 218140000    5
 218150000    4
 218160000    4
 218170000    4
 218180000    4
 218190000    4
 218200000    4
 218210000    4
 218220000    5
 218230000    6
 218240000    7
 218250000    6
 218260000    5
 218270000    3
 218280000    5
 218290000    4
 218300000    2
 218310000    4
 218320000    4
 218330000    4
 218340000    3
 218350000    4
 218360000    5
 218370000    4
 218380000    4
 218390000    4
 218400000    4
 218410000    5
 218420000    5
 218430000    7
 218440000    5
 218450000    7
 218460000   11
 218470000    4
 218480000    5
 218490000    4
 218500000    3
 218510000    4
 218520000    2
 218530000    4
 218540000    2
 218550000    5
 218560000    5
 218570000    3
 218580000    3
 218590000    1
 218600000    4
 218610000    4
 218620000    5
 218630000    5
 218640000    4
 218650000    5
 218660000    5
 218670000    4
 218680000    4
 218690000    7
 218700000   10
 218710000    7
 218720000    5
 218730000    6
 218740000    5
 218750000    5
 218760000    5
 218770000    3
 218780000    4
 218790000    3
 218800000    3
 218810000    3
 218820000    5
 218830000    5
 218840000    6
 218850000    9
 218860000    5
 218870000    4
 218880000    4
 218890000    5
 218900000   18
 218910000   21
 218920000   23
 218930000   21
 218940000   20
 218950000   23
 218960000   22
 218970000   21
 218980000   21
 218990000   21
 219000000   20
 219010000   10
 219020000    4
 219030000    4
 219040000    6
 219050000    5
 219060000   11
 219070000    5
 219080000    7
 219090000    5
 219100000    5
 219110000    4
 219120000    5
 219130000    8
 219140000   18
 219150000   19
 219160000    8
 219170000   22
 219180000   23
 219190000   18
 219200000   15
 219210000   26
 219220000   24
 219230000   15
 219240000   25
 219250000   24
 219260000   23
 219270000   21
 219280000   23
 219290000   23
 219300000   23
 219310000   23
 219320000   21
 219330000   27
 219340000   27
 219350000   28
 219360000   27
 219370000   24
 219380000   26
 219390000   24
 219400000   27
 219410000   26
 219420000   27
 219430000   24
 219440000   27
 219450000   27
 219460000   23
 219470000   26
 219480000   23
 219490000   24
 219500000   25
 219510000   23
 219520000   23
 219530000   30
 219540000   31
 219550000   26
 219560000   22
 219570000   27
 219580000   26
 219590000   27
 219600000   25
 219610000   26
 219620000   26
 219630000   26
 219640000   26
 219650000   26
 219660000   22
 219670000   25
 219680000   22
 219690000   21
 219700000   22
 219710000   25
 219720000   22
 219730000   25
 219740000   22
 219750000   23
 219760000   24
 219770000   25
 219780000   21
 219790000   19
 219800000   19
 219810000   21
 219820000   19
 219830000   15
 219840000   19
 219850000   21
 219860000   19
 219870000   14
 219880000   19
 219890000    2
 219900000    2
 219910000    5
 219920000    5
 219930000    5
 219940000    6
 219950000    4
 219960000    4
 219970000    3
 219980000    5
 219990000   12
 220000000   19
 220010000   13
 220020000   20
 220030000   19
 220040000   18
 220050000    5
 220060000    3
 220070000    5
 220080000    5
 220090000    5
 220100000    4
 220110000    4
 220120000    5
 220130000    3
 220140000    4
 220150000    3
 220160000    7
 220170000    5
 220180000    5
 220190000    4
 220200000    5
 220210000    4
 220220000    8
 220230000   21
 220240000    4
 220250000    5
 220260000    2
 220270000    2
 220280000    4
 220290000    4
 220300000    4
 220310000   14
 220320000    7
 220330000    4
 220340000    7
 220350000    4
 220360000    4
 220370000    2
 220380000    4
 220390000    4
 220400000    3
 220410000    3
 220420000    7
 220430000    4
 220440000    4
 220450000    5
 220460000    4
 220470000    4
 220480000    5
 220490000    4
 220500000    3
 220510000    2
 220520000    5
 220530000    3
 220540000    5
 220550000    5
 220560000    4
 220570000    6
 220580000    3
 220590000    5
 220600000    4
 220610000    5
 220620000    5
 220630000    7
 220640000    5
 220650000    5
 220660000    5
 220670000    5
 220680000    6
 220690000   10
 220700000    4
 220710000    3
 220720000    5
 220730000    4
 220740000    2
 220750000    5
 220760000    4
 220770000    5
 220780000    6
 220790000    5
 220800000    3
 220810000    4
 220820000    3
 220830000    7
 220840000    4
 220850000    7
 220860000    5
 220870000    7
 220880000    4
 220890000    3
 220900000    5
 220910000    3
 220920000    3
 220930000    4
 220940000    4
 220950000    5
 220960000    2
 220970000    3
 220980000    5
 220990000    7
 221000000    7
 221010000    4
 221020000    5
 221030000    5
 221040000    5
 221050000    5
 221060000    7
 221070000    5
 221080000    5
 221090000    4
 221100000    4
 221110000    4
 221120000    5
 221130000    4
 221140000    5
 221150000    3
 221160000    3
 221170000    4
 221180000    4
 221190000    3
 221200000    5
 221210000    2
 221220000   10
 221230000    3
 221240000    5
 221250000    5
 221260000    2
 221270000    4
 221280000    3
 221290000    3
 221300000    3
 221310000    3
 221320000    3
 221330000    2
 221340000    3
 221350000    3
 221360000    3
 221370000    6
 221380000    5
 221390000    5
 221400000    4
 221410000    4
 221420000    5
 221430000    6
 221440000    5
 221450000    3
 221460000    3
 221470000    5
 221480000    4
 221490000    5
 221500000    3
 221510000    3
 221520000    5
 221530000    5
 221540000    3
 221550000    8
 221560000    6
 221570000    5
 221580000    4
 221590000    5
 221600000    4
 221610000    5
 221620000    7
 221630000    7
 221640000    5
 221650000    5
 221660000    7
 221670000    4
 221680000   12
 221690000    4
 221700000    5
 221710000    5
 221720000    5
 221730000    3
 221740000    6
 221750000    5
 221760000    5
 221770000    5
 221780000    4
 221790000    3
 221800000    7
 221810000    4
 221820000    5
 221830000    3
 221840000    5
 221850000   11
 221860000    8
 221870000    5
 221880000   21
 221890000   25
 221900000   24
 221910000   21
 221920000   19
 221930000   10
 221940000   14
 221950000   19
 221960000   21
 221970000   14
 221980000    6
 221990000   19
 222000000   18
 222010000    3
 222020000    4
 222030000    9
 222040000    5
 222050000    8
 222060000    5
 222070000    4
 222080000   14
 222090000   17
 222100000   10
 222110000    3
 222120000    3
 222130000    3
 222140000    3
 222150000    5
 222160000   10
 222170000    5
 222180000    5
 222190000    5
 222200000    4
 222210000    3
 222220000    3
 222230000    3
 222240000    3
 222250000    3
 222260000    4
 222270000    7
 222280000    3
 222290000    6
 222300000   18
 222310000   23
 222320000   21
 222330000    9
 222340000   23
 222350000   19
 222360000   18
 222370000   11
 222380000   14
 222390000   18
 222400000   16
 222410000   15
 222420000   22
 222430000   19
 222440000   16
 222450000   13
 222460000   16
 222470000   18
 222480000   19
 222490000   19
 222500000   19
 222510000   17
 222520000   20
 222530000   14
 222540000   17
 222550000   19
 222560000    8
 222570000   19
 222580000   21
 222590000   19
 222600000   15
 222610000   11
 222620000   18
 222630000    6
 222640000    5
 222650000    5
 222660000    5
 222670000    3
 222680000    4
 222690000    4
 222700000    5
 222710000   11
 222720000   14
 222730000    4
 222740000    3
 222750000    4
 222760000    4
 222770000    6
 222780000    4
 222790000    5
 222800000    5
 222810000    5
 222820000    5
 222830000    6
 222840000    4
 222850000    4
 222860000    5
 222870000    6
 222880000    5
 222890000    3
 222900000    5
 222910000    4
 222920000    5
 222930000    5
 222940000    3
 222950000    4
 222960000    4
 222970000    5
 222980000    4
 222990000    4
 223000000    4
 223010000    4
 223020000    5
 223030000    4
 223040000    6
 223050000    4
 223060000    6
 223070000    2
 223080000    6
 223090000    3
 223100000   11
 223110000    4
 223120000    8
 223130000    6
 223140000    5
 223150000    4
 223160000    5
 223170000    4
 223180000    3
 223190000    3
 223200000    4
 223210000    3
 223220000    4
 223230000    4
 223240000    7
 223250000    6
 223260000    4
 223270000    5
 223280000    7
 223290000    7
 223300000   14
 223310000    8
 223320000    7
 223330000    7
 223340000    8
 223350000    7
 223360000    5
 223370000    5
 223380000    5
 223390000    4
 223400000    4
 223410000    3
 223420000   11
 223430000   11
 223440000    4
 223450000    5
 223460000    7
 223470000    5
 223480000    4
 223490000    5
 223500000    3
 223510000    5
 223520000    8
 223530000    4
 223540000    5
 223550000    5
 223560000    5
 223570000    5
 223580000    7
 223590000    4
 223600000    4
 223610000    5
 223620000    4
 223630000    4
 223640000    9
 223650000    6
 223660000    4
 223670000    7
 223680000    7
 223690000    8
 223700000    4
 223710000    5
 223720000    5
 223730000    3
 223740000    6
 223750000    5
 223760000    4
 223770000    5
 223780000    3
 223790000    4
 223800000    4
 223810000    5
 223820000    5
 223830000    4
 223840000    3
 223850000    5
 223860000    5
 223870000    4
 223880000    4
 223890000    4
 223900000    4
 223910000    4
 223920000    5
 223930000    4
 223940000    5
 223950000    5
 223960000   16
 223970000   15
 223980000   18
 223990000   20
 224000000   19
 224010000   19
 224020000   21
 224030000   20
 224040000   19
 224050000   23
 224060000   24
 224070000   33
 224080000   32
 224090000   26
 224100000   27
 224110000   23
 224120000   26
 224130000   22
 224140000   26
 224150000   21
 224160000   26
 224170000   27
 224180000   21
 224190000   27
 224200000   30
 224210000   33
 224220000   22
 224230000   24
 224240000   26
 224250000   25
 224260000   26
 224270000   26
 224280000   25
 224290000   27
 224300000   26
 224310000   22
 224320000   22
 224330000   22
 224340000   24
 224350000   25
 224360000   21
 224370000   26
 224380000   26
 224390000   26
 224400000   30
 224410000   26
 224420000   24
 224430000   23
 224440000   26
 224450000   26
 224460000   25
 224470000   26
 224480000   23
 224490000   26
 224500000   28
 224510000   31
 224520000   27
 224530000   25
 224540000   22
 224550000   26
 224560000   24
 224570000   25
 224580000   27
 224590000   23
 224600000   24
 224610000   23
 224620000   27
 224630000   24
 224640000   26
 224650000   24
 224660000   26
 224670000   23
 224680000   23
 224690000   24
 224700000   23
 224710000   24
 224720000   24
 224730000   26
 224740000   26
 224750000   22
 224760000   24
 224770000   20
 224780000   23
 224790000   20
 224800000   14
 224810000   17
 224820000   23
 224830000   21
 224840000   21
 224850000   23
 224860000   25
 224870000   24
 224880000   21
 224890000   26
 224900000   23
 224910000   19
 224920000   19
 224930000   21
 224940000   22
 224950000   21
 224960000   24
 224970000   22
 224980000   24
 224990000   21
 225000000   24
 225010000   22
 225020000   21
 225030000   18
 225040000   13
 225050000   19
 225060000   20
 225070000   19
 225080000   19
 225090000   22
 225100000   19
 225110000   19
 225120000   21
 225130000   16
 225140000   21
 225150000   17
 225160000   24
 225170000   23
 225180000   21
 225190000   19
 225200000   19
 225210000   21
 225220000   22
 225230000   14
 225240000   19
 225250000   19
 225260000   16
 225270000   18
 225280000   18
 225290000   18
 225300000   19
 225310000   17
 225320000   22
 225330000   22
 225340000   21
 225350000   27
 225360000   23
 225370000   26
 225380000   27
 225390000   23
 225400000   22
 225410000   19
 225420000   18
 225430000   19
 225440000   20
 225450000   21
 225460000   21
 225470000   22
 225480000   24
 225490000   19
 225500000   24
 225510000   22
 225520000   21
 225530000   23
 225540000   20
 225550000   22
 225560000   20
 225570000   21
 225580000    5
 225590000    5
 225600000    7
 225610000    4
 225620000    4
 225630000    4
 225640000    4
 225650000    5
 225660000    4
 225670000    5
 225680000    5
 225690000    5
 225700000    3
 225710000    3
 225720000    4
 225730000    4
 225740000    7
 225750000    4
 225760000    4
 225770000    7
 225780000    4
 225790000    7
 225800000    4
 225810000    4
 225820000    4
 225830000    4
 225840000    4
 225850000    4
 225860000    4
 225870000    5
 225880000    4
 225890000   19
 225900000   24
 225910000   12
 225920000   19
 225930000   18
 225940000    5
 225950000    5
 225960000    5
 225970000    8
 225980000    5
 225990000    7
 226000000    4
 226010000    3
 226020000    4
 226030000    4
 226040000    3
 226050000    3
 226060000    3
 226070000   12
 226080000   18
 226090000   18
 226100000    5
 226110000    5
 226120000    4
 226130000    4
 226140000    3
 226150000    4
 226160000    3
 226170000    3
 226180000    4
 226190000    4
 226200000    4
 226210000    5
 226220000    4
 226230000    5
 226240000    4
 226250000    4
 226260000    4
 226270000    4
 226280000    1
 226290000    2
 226300000    3
 226310000    3
 226320000    3
 226330000    3
 226340000    3
 226350000    5
 226360000    5
 226370000    5
 226380000    5
 226390000    4
 226400000    4
 226410000    4
 226420000    3
 226430000    4
 226440000    4
 226450000    3
 226460000    3
 226470000    8
 226480000    3
 226490000    4
 226500000    5
 226510000    3
 226520000    7
 226530000    5
 226540000    5
 226550000    5
 226560000    3
 226570000    3
 226580000    4
 226590000    3
 226600000    3
 226610000    4
 226620000    3
 226630000    4
 226640000    5
 226650000    3
 226660000    2
 226670000    3
 226680000    3
 226690000    4
 226700000    3
 226710000   21
 226720000   12
 226730000   19
 226740000   23
 226750000   12
 226760000   11
 226770000    4
 226780000    4
 226790000   11
 226800000   13
 226810000    8
 226820000    3
 226830000    6
 226840000    4
 226850000    5
 226860000    3
 226870000    4
 226880000    4
 226890000    4
 226900000    2
 226910000    9
 226920000    6
 226930000    3
 226940000    5
 226950000    5
 226960000    3
 226970000    3
 226980000    3
 226990000    5
 227000000    5
 227010000    4
 227020000    4
 227030000    5
 227040000    4
 227050000    5
 227060000    4
 227070000    4
 227080000    3
 227090000    3
 227100000    5
 227110000    4
 227120000    5
 227130000    3
 227140000    4
 227150000    2
 227160000    3
 227170000    3
 227180000    3
 227190000    3
 227200000    4
 227210000    3
 227220000    3
 227230000    4
 227240000    3
 227250000    4
 227260000    2
 227270000    4
 227280000    3
 227290000    4
 227300000    4
 227310000    4
 227320000    3
 227330000    3
 227340000    3
 227350000    3
 227360000    3
 227370000    4
 227380000    3
 227390000    3
 227400000    5
 227410000    5
 227420000    5
 227430000    3
 227440000    4
 227450000    4
 227460000    4
 227470000    5
 227480000    3
 227490000    3
 227500000    3
 227510000    3
 227520000    3
 227530000    3
 227540000    2
 227550000    4
 227560000    4
 227570000    4
 227580000    3
 227590000    6
 227600000    5
 227610000    4
 227620000    2
 227630000    9
 227640000    3
 227650000    3
 227660000    4
 227670000    5
 227680000    4
 227690000    5
 227700000    3
 227710000    7
 227720000   13
 227730000    5
 227740000    7
 227750000    4
 227760000    4
 227770000    4
 227780000    5
 227790000    3
 227800000    3
 227810000    3
 227820000    3
 227830000    3
 227840000    4
 227850000    4
 227860000    3
 227870000    1
 227880000    3
 227890000    3
 227900000    4
 227910000    4
 227920000    4
 227930000    4
 227940000    3
 227950000    5
 227960000    4
 227970000    2
 227980000    4
 227990000    3
 228000000    2
 228010000    5
 228020000   14
 228030000    5
 228040000    2
 228050000    3
 228060000    4
 228070000    4
 228080000    3
 228090000    3
 228100000    4
 228110000    3
 228120000    4
 228130000    3
 228140000    2
 228150000    4
 228160000    3
 228170000    3
 228180000    4
 228190000    4
 228200000    4
 228210000    4
 228220000    5
 228230000    3
 228240000    4
 228250000    4
 228260000    5
 228270000   11
 228280000   10
 228290000   11
 228300000   19
 228310000   19
 228320000   15
 228330000   23
 228340000   24
 228350000   21
 228360000   22
 228370000   26
 228380000   24
 228390000   19
 228400000   19
 228410000   16
 228420000   23
 228430000   23
 228440000   22
 228450000   23
 228460000   22
 228470000   25
 228480000   23
 228490000   23
 228500000   20
 228510000   17
 228520000   21
 228530000   26
 228540000   26
 228550000   26
 228560000   26
 228570000   22
 228580000   24
 228590000   23
 228600000   22
 228610000   23
 228620000   21
 228630000   21
 228640000   21
 228650000   23
 228660000   16
 228670000   16
 228680000   14
 228690000   10
 228700000    4
 228710000    5
 228720000    3
 228730000    5
 228740000    7
 228750000   11
 228760000   21
 228770000   21
 228780000   16
 228790000   17
 228800000   19
 228810000   26
 228820000   16
 228830000   19
 228840000   16
 228850000   13
 228860000    6
 228870000    3
 228880000    4
 228890000   13
 228900000    7
 228910000    4
 228920000    7
 228930000    5
 228940000    6
 228950000    5
 228960000    3
 228970000    3
 228980000    4
 228990000    3
 229000000    3
 229010000    5
 229020000    3
 229030000    4
 229040000    2
 229050000    4
 229060000    4
 229070000    3
 229080000    4
 229090000    7
 229100000    4
 229110000    7
 229120000    7
 229130000    6
 229140000    7
 229150000    5
 229160000    4
 229170000    6
 229180000    5
 229190000    5
 229200000    5
 229210000    5
 229220000    4
 229230000    5
 229240000    7
 229250000    4
 229260000    4
 229270000   10
 229280000    5
 229290000    7
 229300000    4
 229310000    5
 229320000    5
 229330000    4
 229340000    2
 229350000    3
 229360000    4
 229370000    4
 229380000    6
 229390000    4
 229400000    6
 229410000   16
 229420000   21
 229430000   17
 229440000   19
 229450000   19
 229460000   19
 229470000   17
 229480000   18
 229490000   18
 229500000    6
 229510000   13
 229520000   15
 229530000   19
 229540000   12
 229550000   19
 229560000   16
 229570000   15
 229580000   15
 229590000   19
 229600000   11
 229610000   12
 229620000   16
 229630000   19
 229640000   15
 229650000    3
 229660000    5
 229670000    4
 229680000    4
 229690000    4
 229700000    3
 229710000    7
 229720000   13
 229730000   19
 229740000   19
 229750000   11
 229760000   11
 229770000   13
 229780000   15
 229790000    8
 229800000   11
 229810000   14
 229820000   18
 229830000    8
 229840000    7
 229850000    5
 229860000    3
 229870000    3
 229880000    3
 229890000    4
 229900000    4
 229910000    2
 229920000    3
 229930000    5
 229940000    4
 229950000    4
 229960000    3
 229970000    4
 229980000    7
 229990000    5
 230000000    3
 230010000    5
 230020000    5
 230030000   10
 230040000    4
 230050000    3
 230060000    4
 230070000    3
 230080000    5
 230090000    3
 230100000    4
 230110000    4
 230120000    5
 230130000    4
 230140000    3
 230150000    3
 230160000    4
 230170000    5
 230180000    5
 230190000    4
 230200000    4
 230210000    3
 230220000    3
 230230000    3
 230240000    5
 230250000    4
 230260000    5
 230270000    4
 230280000    5
 230290000    4
 230300000    5
 230310000    7
 230320000    3
 230330000    5
 230340000    5
 230350000    3
 230360000    5
 230370000    5
 230380000   15
 230390000    2
 230400000    4
 230410000    4
 230420000    6
 230430000    3
 230440000    3
 230450000    4
 230460000    5
 230470000    4
 230480000    4
 230490000    3
 230500000    3
 230510000    3
 230520000    4
 230530000    3
 230540000    2
 230550000    4
 230560000    3
 230570000    4
 230580000    4
 230590000    4
 230600000    3
 230610000    4
 230620000    3
 230630000    4
 230640000    4
 230650000    7
 230660000    3
 230670000    3
 230680000    7
 230690000    3
 230700000    3
 230710000    5
 230720000    2
 230730000    4
 230740000    5
 230750000    4
 230760000    6
 230770000    4
 230780000    4
 230790000    4
 230800000    4
 230810000    5
 230820000    4
 230830000    5
 230840000    4
 230850000    5
 230860000    3
 230870000    4
 230880000    4
 230890000    4
 230900000    9
 230910000   19
 230920000   13
 230930000   17
 230940000   19
 230950000   19
 230960000   14
 230970000   11
 230980000    7
 230990000    4
 231000000    4
 231010000    5
 231020000    3
 231030000    4
 231040000    5
 231050000    5
 231060000    4
 231070000    3
 231080000    5
 231090000    4
 231100000    5
 231110000    2
 231120000    7
 231130000    5
 231140000    7
 231150000    5
 231160000    4
 231170000    4
 231180000    4
 231190000    3
 231200000    4
 231210000    3
 231220000    4
 231230000    4
 231240000    3
 231250000    3
 231260000    3
 231270000    3
 231280000    4
 231290000    3
 231300000    3
 231310000    2
 231320000    4
 231330000    3
 231340000    4
 231350000    2
 231360000    4
 231370000    3
 231380000    4
 231390000    5
 231400000    3
 231410000    5
 231420000    3
 231430000    2
 231440000    3
 231450000    3
 231460000    3
 231470000    3
 231480000    2
 231490000    4
 231500000    5
 231510000    4
 231520000    4
 231530000    5
 231540000    2
 231550000    5
 231560000    3
 231570000    4
 231580000    4
 231590000    4
 231600000    3
 231610000    2
 231620000    2
 231630000    3
 231640000    3
 231650000    4
 231660000    4
 231670000    3
 231680000    3
 231690000    5
 231700000    2
 231710000    4
 231720000    3
 231730000    4
 231740000    4
 231750000    3
 231760000   11
 231770000    9
 231780000   19
 231790000   11
 231800000   16
 231810000    3
 231820000    4
 231830000    2
 231840000    4
 231850000    5
 231860000    4
 231870000    4
 231880000    2
 231890000    7
 231900000    5
 231910000    3
 231920000    3
 231930000    3
 231940000    4
 231950000    2
 231960000    4
 231970000    4
 231980000    5
 231990000    4
 232000000    2
 232010000    3
 232020000    5
 232030000    4
 232040000    3
 232050000    3
 232060000    4
 232070000    3
 232080000    3
 232090000    3
 232100000    3
 232110000    4
 232120000    3
 232130000    4
 232140000    3
 232150000    3
 232160000    2
 232170000    3
 232180000    4
 232190000    3
 232200000    3
 232210000    4
 232220000    3
 232230000    4
 232240000    5
 232250000    3
 232260000    4
 232270000    3
 232280000    5
 232290000    5
 232300000    3
 232310000    4
 232320000    4
 232330000    5
 232340000    5
 232350000    3
 232360000    6
 232370000    4
 232380000    3
 232390000    3
 232400000    4
 232410000    3
 232420000    3
 232430000    4
 232440000    2
 232450000    3
 232460000    4
 232470000    4
 232480000    3
 232490000    3
 232500000    4
 232510000    4
 232520000    4
 232530000    4
 232540000    5
 232550000    4
 232560000    2
 232570000    4
 232580000    3
 232590000    3
 232600000    4
 232610000    5
 232620000    4
 232630000    4
 232640000    3
 232650000    4
 232660000    3
 232670000    3
 232680000    2
 232690000    3
 232700000    7
 232710000    4
 232720000    2
 232730000    3
 232740000    3
 232750000    5
 232760000    3
 232770000    3
 232780000    4
 232790000    4
 232800000    7
 232810000    3
 232820000    2
 232830000    3
 232840000    5
 232850000    3
 232860000    3
 232870000    4
 232880000    2
 232890000    5
 232900000    4
 232910000    2
 232920000    4
 232930000    4
 232940000    5
 232950000   18
 232960000   14
 232970000    5
 232980000    3
 232990000    3
 233000000    4
 233010000    3
 233020000    5
 233030000    4
 233040000    3
 233050000    4
 233060000    2
 233070000    5
 233080000    2
 233090000    4
 233100000    4
 233110000    4
 233120000    4
 233130000    4
 233140000    4
 233150000    4
 233160000    5
 233170000    4
 233180000    3
 233190000    3
 233200000    5
 233210000    6
 233220000    3
 233230000    5
 233240000    4
 233250000    2
 233260000    4
 233270000    3
 233280000   12
 233290000   15
 233300000   16
 233310000   17
 233320000   16
 233330000   19
 233340000   13
 233350000   13
 233360000   20
 233370000   17
 233380000   15
 233390000   19
 233400000   14
 233410000   18
 233420000   10
 233430000   12
 233440000   10
 233450000    5
 233460000    4
 233470000    4
 233480000    5
 233490000    4
 233500000    3
 233510000    4
 233520000    3
 233530000    5
 233540000    5
 233550000    4
 233560000    4
 233570000    4
 233580000    3
 233590000    5
 233600000    5
 233610000    3
 233620000    4
 233630000    4
 233640000    4
 233650000    4
 233660000    2
 233670000    3
 233680000    3
 233690000    5
 233700000    3
 233710000    3
 233720000    3
 233730000    5
 233740000    5
 233750000    3
 233760000    5
 233770000    2
 233780000    5
 233790000    5
 233800000    4
 233810000   14
 233820000   14
 233830000    5
 233840000    2
 233850000    5
 233860000    5
 233870000    3
 233880000    5
 233890000    4
 233900000    5
 233910000    5
 233920000    5
 233930000    3
 233940000    3
 233950000    5
 233960000    3
 233970000    5
 233980000    4
 233990000    5
 234000000    5
 234010000    8
 234020000    5
 234030000   12
 234040000   20
 234050000   11
 234060000    4
 234070000    8
 234080000   13
 234090000    4
 234100000    3
 234110000    4
 234120000    3
 234130000    3
 234140000    4
 234150000    3
 234160000    4
 234170000    5
 234180000    4
 234190000   15
 234200000    5
 234210000   10
 234220000    4
 234230000    4
 234240000    3
 234250000    3
 234260000    4
 234270000    5
 234280000    3
 234290000    5
 234300000   11
 234310000    8
 234320000    5
 234330000    5
 234340000    6
 234350000    5
 234360000    6
 234370000    6
 234380000    5
 234390000    7
 234400000   12
 234410000    5
 234420000    7
 234430000    4
 234440000    5
 234450000    4
 234460000    4
 234470000    3
 234480000    4
 234490000    3
 234500000    5
 234510000    3
 234520000    3
 234530000    2
 234540000    4
 234550000    5
 234560000    5
 234570000    4
 234580000    4
 234590000    5
 234600000    6
 234610000    5
 234620000    4
 234630000    5
 234640000    7
 234650000    4
 234660000    4
 234670000    7
 234680000    4
 234690000    3
 234700000    5
 234710000    5
 234720000    3
 234730000    5
 234740000    2
 234750000   10
 234760000    4
 234770000    7
 234780000    4
 234790000    5
 234800000    5
 234810000   10
 234820000   15
 234830000   22
 234840000   22
 234850000   26
 234860000   25
 234870000   22
 234880000   26
 234890000   27
 234900000   26
 234910000   24
 234920000   26
 234930000   24
 234940000   21
 234950000   23
 234960000   27
 234970000   23
 234980000   23
 234990000   26
 235000000   23
 235010000   24
 235020000   19
 235030000   18
 235040000   19
 235050000   21
 235060000   22
 235070000   21
 235080000   23
 235090000   24
 235100000   21
 235110000   22
 235120000   22
 235130000   24
 235140000   24
 235150000   22
 235160000   26
 235170000   26
 235180000   19
 235190000   23
 235200000   21
 235210000   19
 235220000   19
 235230000   19
 235240000   20
 235250000   24
 235260000   26
 235270000   19
 235280000   23
 235290000   23
 235300000   23
 235310000   23
 235320000   24
 235330000   23
 235340000   24
 235350000   18
 235360000   21
 235370000   20
 235380000   24
 235390000   23
 235400000   23
 235410000   18
 235420000   23
 235430000   20
 235440000   18
 235450000   23
 235460000   22
 235470000   26
 235480000   21
 235490000   23
 235500000   23
 235510000   24
 235520000   21
 235530000   19
 235540000   18
 235550000   22
 235560000   24
 235570000   23
 235580000   22
 235590000   26
 235600000   22
 235610000   22
 235620000   24
 235630000   21
 235640000   21
 235650000   23
 235660000   24
 235670000   23
 235680000   22
 235690000   22
 235700000   24
 235710000   23
 235720000   26
 235730000   22
 235740000   21
 235750000   26
 235760000   24
 235770000   24
 235780000   23
 235790000   20
 235800000   23
 235810000   21
 235820000   21
 235830000   13
 235840000   22
 235850000   20
 235860000   15
 235870000   26
 235880000   23
 235890000   23
 235900000   22
 235910000   21
 235920000   21
 235930000   13
 235940000   14
 235950000   14
 235960000    7
 235970000    5
 235980000    5
 235990000    6
 236000000    5
 236010000    7
 236020000    8
 236030000    6
 236040000    3
 236050000    3
 236060000    4
 236070000    4
 236080000    4
 236090000    8
 236100000    5
 236110000    4
 236120000    7
 236130000    5
 236140000    5
 236150000    3
 236160000    4
 236170000    5
 236180000    5
 236190000    5
 236200000    4
 236210000    6
 236220000    4
 236230000    4
 236240000    2
 236250000    4
 236260000    2
 236270000    3
 236280000    3
 236290000    3
 236300000    4
 236310000    3
 236320000    4
 236330000    3
 236340000    3
 236350000    2
 236360000    4
 236370000    3
 236380000    5
 236390000    4
 236400000    5
 236410000    5
 236420000    5
 236430000    5
 236440000    4
 236450000   12
 236460000    4
 236470000    3
 236480000    3
 236490000    2
 236500000    4
 236510000    5
 236520000    4
 236530000    4
 236540000    5
 236550000    4
 236560000    4
 236570000    4
 236580000    3
 236590000    3
 236600000    2
 236610000    3
 236620000    3
 236630000    3
 236640000    3
 236650000    4
 236660000    5
 236670000    4
 236680000    4
 236690000    3
 236700000    6
 236710000    4
 236720000    3
 236730000    4
 236740000    2
 236750000    6
 236760000    6
 236770000    3
 236780000    5
 236790000    3
 236800000    5
 236810000    5
 236820000    4
 236830000    2
 236840000    5
 236850000    3
 236860000   17
 236870000   17
 236880000    8
 236890000    5
 236900000    5
 236910000    4
 236920000    3
 236930000    5
 236940000    6
 236950000    4
 236960000    4
 236970000    4
 236980000    5
 236990000    4
 237000000    4
 237010000    8
 237020000    4
 237030000    6
 237040000    5
 237050000    7
 237060000    4
 237070000    5
 237080000    3
 237090000    4
 237100000    5
 237110000    5
 237120000    4
 237130000    2
 237140000    3
 237150000    4
 237160000    5
 237170000    5
 237180000    2
 237190000    3
 237200000    3
 237210000    5
 237220000    5
 237230000    5
 237240000    4
 237250000    3
 237260000    3
 237270000    4
 237280000    5
 237290000    5
 237300000    5
 237310000    3
 237320000    3
 237330000    3
 237340000    2
 237350000    3
 237360000    3
 237370000    6
 237380000    5
 237390000    5
 237400000    3
 237410000    3
 237420000    3
 237430000    4
 237440000    3
 237450000    4
 237460000    4
 237470000    3
 237480000    4
 237490000    3
 237500000    3
 237510000    5
 237520000    8
 237530000    5
 237540000    4
 237550000    5
 237560000    4
 237570000    3
 237580000    3
 237590000    3
 237600000    7
 237610000    3
 237620000    3
 237630000    7
 237640000    3
 237650000    8
 237660000    4
 237670000    3
 237680000    4
 237690000    3
 237700000    3
 237710000    3
 237720000    4
 237730000    6
 237740000    5
 237750000    5
 237760000    3
 237770000    4
 237780000    4
 237790000    3
 237800000    3
 237810000    3
 237820000    3
 237830000    3
 237840000    4
 237850000    3
 237860000    3
 237870000    3
 237880000    3
 237890000    2
 237900000    5
 237910000    6
 237920000    5
 237930000    7
 237940000    5
 237950000    4
 237960000    5
 237970000    5
 237980000    7
 237990000    5
 238000000    2
 238010000    5
 238020000    3
 238030000    3
 238040000    2
 238050000    3
 238060000    3
 238070000    2
 238080000    5
 238090000    6
 238100000    4
 238110000    5
 238120000    5
 238130000    5
 238140000    4
 238150000    3
 238160000    3
 238170000    4
 238180000    4
 238190000    2
 238200000    1
 238210000    3
 238220000    3
 238230000    6
 238240000    3
 238250000    3
 238260000    3
 238270000    4
 238280000    3
 238290000    3
 238300000    3
 238310000    3
 238320000    4
 238330000    4
 238340000    3
 238350000    3
 238360000    3
 238370000    4
 238380000    3
 238390000    2
 238400000    2
 238410000    4
 238420000    4
 238430000    4
 238440000    2
 238450000    3
 238460000    3
 238470000    3
 238480000    4
 238490000    3
 238500000    3
 238510000    6
 238520000    4
 238530000    3
 238540000    2
 238550000    3
 238560000    4
 238570000    3
 238580000    5
 238590000    4
 238600000    4
 238610000    3
 238620000    3
 238630000    2
 238640000    4
 238650000    5
 238660000    4
 238670000    5
 238680000    4
 238690000    4
 238700000    4
 238710000    3
 238720000    4
 238730000    4
 238740000    5
 238750000    5
 238760000    4
 238770000    5
 238780000    3
 238790000    4
 238800000    4
 238810000    4
 238820000    4
 238830000    5
 238840000    3
 238850000    4
 238860000    3
 238870000    4
 238880000    4
 238890000    3
 238900000    4
 238910000    4
 238920000   12
 238930000   18
 238940000   21
 238950000   19
 238960000   19
 238970000   18
 238980000   19
 238990000   12
 239000000   16
 239010000    3
 239020000    5
 239030000    3
 239040000    4
 239050000    2
 239060000    3
 239070000    3
 239080000    3
 239090000    3
 239100000    6
 239110000    6
 239120000   12
 239130000    4
 239140000    4
 239150000   12
 239160000   12
 239170000   12
 239180000   18
 239190000   14
 239200000   11
 239210000   16
 239220000   13
 239230000   18
 239240000   17
 239250000   13
 239260000    4
 239270000    3
 239280000    5
 239290000    7
 239300000    3
 239310000    4
 239320000    4
 239330000    9
 239340000    5
 239350000    5
 239360000    4
 239370000    5
 239380000    5
 239390000    5
 239400000    6
 239410000    3
 239420000    4
 239430000    4
 239440000    4
 239450000    4
 239460000    5
 239470000    3
 239480000    5
 239490000    5
 239500000   13
 239510000    5
 239520000    3
 239530000    7
 239540000    5
 239550000    4
 239560000    4
 239570000    3
 239580000    3
 239590000    3
 239600000    3
 239610000    4
 239620000    3
 239630000    3
 239640000    3
 239650000    4
 239660000    3
 239670000    2
 239680000    2
 239690000    4
 239700000    3
 239710000    2
 239720000    4
 239730000    3
 239740000    4
 239750000    5
 239760000    5
 239770000    8
 239780000    9
 239790000    5
 239800000   11
 239810000    7
 239820000   17
 239830000   18
 239840000   19
 239850000   19
 239860000   22
 239870000   20
 239880000   23
 239890000   22
 239900000   22
 239910000   21
 239920000   26
 239930000   26
 239940000   26
 239950000   22
 239960000   12
 239970000   20
 239980000   19
 239990000   14
 240000000   21
 240010000   24
 240020000   19
 240030000    4
 240040000    5
 240050000    5
 240060000    4
 240070000    5
 240080000    4
 240090000    4
 240100000    4
 240110000    4
 240120000    4
 240130000    5
 240140000    5
 240150000    7
 240160000    3
 240170000   16
 240180000    7
 240190000   10
 240200000    4
 240210000    3
 240220000    2
 240230000    5
 240240000    6
 240250000    6
 240260000    2
 240270000    4
 240280000    5
 240290000    5
 240300000    4
 240310000    5
 240320000    5
 240330000    5
 240340000    5
 240350000    5
 240360000    6
 240370000    3
 240380000    4
 240390000    3
 240400000    3
 240410000    4
 240420000    4
 240430000    4
 240440000    4
 240450000    4
 240460000    4
 240470000    5
 240480000    4
 240490000   10
 240500000   12
 240510000   16
 240520000   18
 240530000   16
 240540000   16
 240550000   11
 240560000   20
 240570000   18
 240580000   21
 240590000   19
 240600000   18
 240610000   26
 240620000   23
 240630000   24
 240640000   16
 240650000   23
 240660000   24
 240670000   21
 240680000   23
 240690000   20
 240700000   21
 240710000   21
 240720000   21
 240730000   23
 240740000   21
 240750000   20
 240760000   25
 240770000   27
 240780000   26
 240790000   22
 240800000   24
 240810000   22
 240820000   22
 240830000   23
 240840000   13
 240850000   21
 240860000   22
 240870000   26
 240880000   21
 240890000   23
 240900000   18
 240910000   19
 240920000   22
 240930000   17
 240940000   16
 240950000   23
 240960000   20
 240970000   23
 240980000   21
 240990000   25
 241000000   26
 241010000   23
 241020000   26
 241030000   26
 241040000   26
 241050000   24
 241060000   25
 241070000   26
 241080000   24
 241090000   23
 241100000   26
 241110000   23
 241120000   24
 241130000   26
 241140000   25
 241150000   24
 241160000   26
 241170000   23
 241180000   23
 241190000   22
 241200000   22
 241210000   25
 241220000   22
 241230000   21
 241240000   21
 241250000   26
 241260000   25
 241270000   25
 241280000   25
 241290000   23
 241300000   26
 241310000   26
 241320000   23
 241330000   21
 241340000   21
 241350000   23
 241360000   27
 241370000   24
 241380000   18
 241390000   25
 241400000   24
 241410000   24
 241420000   24
 241430000   26
 241440000   26
 241450000   26
 241460000   21
 241470000   23
 241480000   22
 241490000   24
 241500000   26
 241510000   22
 241520000   15
 241530000   19
 241540000   21
 241550000   19
 241560000   24
 241570000   19
 241580000   22
 241590000   24
 241600000   25
 241610000   22
 241620000   23
 241630000   22
 241640000   20
 241650000   23
 241660000   26
 241670000   24
 241680000   23
 241690000   25
 241700000   26
 241710000   21
 241720000    8
 241730000    6
 241740000    4
 241750000    3
 241760000    4
 241770000   16
 241780000   26
 241790000   19
 241800000   19
 241810000   21
 241820000   21
 241830000   20
 241840000   23
 241850000   27
 241860000   26
 241870000   24
 241880000   23
 241890000   23
 241900000   22
 241910000   21
 241920000   22
 241930000   23
 241940000   23
 241950000   21
 241960000   23
 241970000   22
 241980000   24
 241990000   23
 242000000   20
 242010000   20
 242020000   15
 242030000    3
 242040000    3
 242050000    5
 242060000    4
 242070000    6
 242080000    5
 242090000   19
 242100000   19
 242110000   20
 242120000   23
 242130000   21
 242140000   24
 242150000   22
 242160000   24
 242170000   19
 242180000   21
 242190000   22
 242200000   16
 242210000   20
 242220000   13
 242230000   20
 242240000   18
 242250000   19
 242260000   13
 242270000   19
 242280000   12
 242290000   10
 242300000    7
 242310000    4
 242320000    5
 242330000    5
 242340000    3
 242350000    9
 242360000    4
 242370000    5
 242380000    5
 242390000    3
 242400000    4
 242410000    3
 242420000    4
 242430000    4
 242440000    5
 242450000    5
 242460000    4
 242470000    6
 242480000   11
 242490000   10
 242500000    5
 242510000    5
 242520000    8
 242530000    9
 242540000    7
 242550000    7
 242560000    4
 242570000    4
 242580000    5
 242590000    5
 242600000    5
 242610000   11
 242620000    5
 242630000    6
 242640000    5
 242650000    5
 242660000    7
 242670000    4
 242680000    5
 242690000    5
 242700000    2
 242710000    5
 242720000    3
 242730000    5
 242740000    3
 242750000    8
 242760000    4
 242770000    8
 242780000    4
 242790000    5
 242800000    5
 242810000    5
 242820000    4
 242830000    3
 242840000    4
 242850000    3
 242860000    4
 242870000    5
 242880000    3
 242890000    3
 242900000    5
 242910000    4
 242920000    4
 242930000    4
 242940000    3
 242950000    5
 242960000    3
 242970000    4
 242980000    3
 242990000    3
 243000000    3
 243010000    3
 243020000    4
 243030000    4
 243040000    7
 243050000   14
 243060000   14
 243070000   15
 243080000   21
 243090000   23
 243100000   18
 243110000   22
 243120000   22
 243130000   23
 243140000   23
 243150000   21
 243160000   21
 243170000   21
 243180000   22
 243190000   15
 243200000   23
 243210000   25
 243220000   23
 243230000   23
 243240000   23
 243250000   26
 243260000   23
 243270000   24
 243280000   22
 243290000   21
 243300000   21
 243310000   24
 243320000   24
 243330000   23
 243340000   25
 243350000   26
 243360000   28
 243370000   26
 243380000   26
 243390000   23
 243400000   23
 243410000   26
 243420000   23
 243430000   23
 243440000   23
 243450000   24
 243460000   23
 243470000   23
 243480000   23
 243490000   26
 243500000   26
 243510000   25
 243520000   15
 243530000   26
 243540000   25
 243550000   27
 243560000   24
 243570000   25
 243580000   21
 243590000   25
 243600000   21
 243610000   21
 243620000   24
 243630000   22
 243640000   19
 243650000   22
 243660000   23
 243670000   22
 243680000   24
 243690000   23
 243700000   28
 243710000   25
 243720000   23
 243730000   19
 243740000   22
 243750000   21
 243760000   22
 243770000   22
 243780000   23
 243790000   22
 243800000   26
 243810000   22
 243820000   24
 243830000   21
 243840000   26
 243850000   24
 243860000   24
 243870000   24
 243880000   23
 243890000   23
 243900000   22
 243910000   23
 243920000   17
 243930000   13
 243940000   21
 243950000   19
 243960000   21
 243970000   24
 243980000   23
 243990000   19
 244000000   25
 244010000   25
 244020000   22
 244030000   22
 244040000   25
 244050000   24
 244060000   26
 244070000   25
 244080000   21
 244090000   22
 244100000   24
 244110000   21
 244120000   22
 244130000   23
 244140000   21
 244150000   20
 244160000   22
 244170000   22
 244180000   24
 244190000   25
 244200000   26
 244210000   25
 244220000   23
 244230000   21
 244240000   19
 244250000   16
 244260000   22
 244270000   21
 244280000   20
 244290000   20
 244300000   22
 244310000   22
 244320000   25
 244330000   26
 244340000   23
 244350000   23
 244360000   21
 244370000   25
 244380000   23
 244390000   24
 244400000   25
 244410000   26
 244420000   26
 244430000   23
 244440000   21
 244450000   18
 244460000   12
 244470000   19
 244480000   15
 244490000   19
 244500000   17
 244510000   16
 244520000   15
 244530000   21
 244540000   23
 244550000   20
 244560000   22
 244570000   16
 244580000   21
 244590000    4
 244600000   19
 244610000    3
 244620000   19
 244630000    7
 244640000    7
 244650000    9
 244660000    2
 244670000    5
 244680000    4
 244690000    5
 244700000    5
 244710000    3
 244720000    5
 244730000    5
 244740000    4
 244750000    4
 244760000    4
 244770000    4
 244780000    3
 244790000    3
 244800000    5
 244810000    3
 244820000    5
 244830000    4
 244840000    4
 244850000    5
 244860000    4
 244870000    4
 244880000    5
 244890000    5
 244900000    4
 244910000    4
 244920000    5
 244930000    4
 244940000    3
 244950000    5
 244960000    5
 244970000    3
 244980000    5
 244990000    3
 245000000    4
 245010000    6
 245020000    4
 245030000    5
 245040000    4
 245050000    4
 245060000    4
 245070000    5
 245080000    5
 245090000    3
 245100000    3
 245110000    3
 245120000    3
 245130000    3
 245140000    3
 245150000    4
 245160000    5
 245170000    3
 245180000    2
 245190000    2
 245200000   10
 245210000    4
 245220000    4
 245230000    3
 245240000    3
 245250000    3
 245260000    4
 245270000    3
 245280000    4
 245290000    4
 245300000   10
 245310000    3
 245320000    4
 245330000    3
 245340000    4
 245350000    4
 245360000    2
 245370000    3
 245380000    3
 245390000    5
 245400000    4
 245410000    4
 245420000    4
 245430000    2
 245440000    4
 245450000    4
 245460000    4
 245470000    3
 245480000   17
 245490000   17
 245500000    4
 245510000    5
 245520000    3
 245530000    2
 245540000    5
 245550000    5
 245560000    4
 245570000    7
 245580000    5
 245590000    3
 245600000    4
 245610000    4
 245620000    3
 245630000    5
 245640000    5
 245650000    4
 245660000    4
 245670000    4
 245680000    5
 245690000    6
 245700000    4
 245710000    4
 245720000    3
 245730000    3
 245740000    6
 245750000    7
 245760000    5
 245770000    5
 245780000    5
 245790000    4
 245800000   12
 245810000    4
 245820000    3
 245830000    5
 245840000    3
 245850000    5
 245860000    4
 245870000   13
 245880000   13
 245890000   19
 245900000   24
 245910000   19
 245920000   18
 245930000   20
 245940000   17
 245950000   13
 245960000   11
 245970000   13
 245980000    4
 245990000    7
 246000000    5
 246010000    4
 246020000    4
 246030000    3
 246040000    4
 246050000    4
 246060000    6
 246070000    5
 246080000    3
 246090000    5
 246100000    5
 246110000    3
 246120000    4
 246130000    4
 246140000    3
 246150000    5
 246160000    7
 246170000    4
 246180000    4
 246190000    3
 246200000    5
 246210000    4
 246220000    4
 246230000    4
 246240000    3
 246250000    3
 246260000    6
 246270000   15
 246280000   17
 246290000   19
 246300000   15
 246310000   18
 246320000   19
 246330000   19
 246340000   17
 246350000   18
 246360000   20
 246370000   13
 246380000    3
 246390000    4
 246400000    3
 246410000    4
 246420000    6
 246430000    6
 246440000    4
 246450000    5
 246460000    5
 246470000   15
 246480000    5
 246490000    3
 246500000    5
 246510000    5
 246520000    5
 246530000    6
 246540000    3
 246550000    4
 246560000    3
 246570000    4
 246580000    3
 246590000    3
 246600000    4
 246610000    4
 246620000    4
 246630000    2
 246640000    3
 246650000    3
 246660000    4
 246670000    3
 246680000    2
 246690000    3
 246700000    4
 246710000    3
 246720000    3
 246730000    3
 246740000    5
 246750000    3
 246760000    5
 246770000    4
 246780000    5
 246790000    3
 246800000    3
 246810000    4
 246820000    7
 246830000    3
 246840000    4
 246850000    4
 246860000    4
 246870000    5
 246880000    4
 246890000    4
 246900000    4
 246910000    3
 246920000    3
 246930000    3
 246940000    3
 246950000    3
 246960000    4
 246970000    4
 246980000    5
 246990000    5
 247000000    3
 247010000    5
 247020000    3
 247030000    3
 247040000    2
 247050000    4
 247060000    3
 247070000    4
 247080000    5
 247090000    5
 247100000    4
 247110000    4
 247120000    4
 247130000    3
 247140000    3
 247150000    3
 247160000    3
 247170000    5
 247180000    5
 247190000    4
 247200000    4
 247210000    4
 247220000    2
 247230000    3
 247240000    2
 247250000    4
 247260000    3
 247270000    3
 247280000    3
 247290000    2
 247300000    3
 247310000    3
 247320000    3
 247330000    3
 247340000    4
 247350000    5
 247360000    4
 247370000    5
 247380000    4
 247390000    5
 247400000    5
 247410000    4
 247420000    3
 247430000    4
 247440000    4
 247450000    3
 247460000    3
 247470000    4
 247480000    7
 247490000    4
 247500000    4
 247510000    6
 247520000    5
 247530000    5
 247540000    4
 247550000    4
 247560000    5
 247570000    7
 247580000   13
 247590000    6
 247600000    5
 247610000    8
 247620000    5
 247630000    3
 247640000    4
 247650000    5
 247660000    4
 247670000    5
 247680000    5
 247690000   10
 247700000    4
 247710000    5
 247720000    5
 247730000    5
 247740000    4
 247750000    5
 247760000    4
 247770000    4
 247780000    5
 247790000    5
 247800000    4
 247810000    5
 247820000    5
 247830000    4
 247840000    3
 247850000    4
 247860000    5
 247870000    4
 247880000    2
 247890000    4
 247900000    3
 247910000    4
 247920000    5
 247930000    5
 247940000    4
 247950000    3
 247960000    5
 247970000    6
 247980000    8
 247990000    4
 248000000    3
 248010000    5
 248020000    4
 248030000    4
 248040000    3
 248050000    3
 248060000    2
 248070000    3
 248080000    4
 248090000    4
 248100000    4
 248110000    3
 248120000    3
 248130000    3
 248140000    5
 248150000    5
 248160000    4
 248170000    4
 248180000    4
 248190000    4
 248200000    5
 248210000    4
 248220000    3
 248230000    4
 248240000    4
 248250000    3
 248260000    6
 248270000   14
 248280000    6
 248290000    3
 248300000    3
 248310000    3
 248320000    3
 248330000    4
 248340000    3
 248350000    4
 248360000    5
 248370000    4
 248380000    5
 248390000    4
 248400000    5
 248410000   11
 248420000   18
 248430000   18
 248440000   17
 248450000   14
 248460000   17
 248470000   12
 248480000   15
 248490000   17
 248500000    3
 248510000    4
 248520000    4
 248530000    5
 248540000    2
 248550000    7
 248560000    5
 248570000    7
 248580000    5
 248590000    8
 248600000    7
 248610000    7
 248620000   21
 248630000   19
 248640000   18
 248650000   21
 248660000   22
 248670000   23
 248680000   24
 248690000   19
 248700000   25
 248710000   23
 248720000   24
 248730000   23
 248740000   20
 248750000   20
 248760000   15
 248770000   17
 248780000   19
 248790000    4
 248800000    4
 248810000    5
 248820000    5
 248830000    4
 248840000    5
 248850000    4
 248860000    5
 248870000    5
 248880000    4
 248890000    5
 248900000    3
 248910000    7
 248920000    8
 248930000    5
 248940000    5
 248950000    4
 248960000    4
 248970000   17
 248980000    5
 248990000    7
 249000000    5
 249010000    7
 249020000    5
 249030000   10
 249040000    5
 249050000    5
 249060000    4
 249070000    7
 249080000    7
 249090000   14
 249100000    7
 249110000    5
 249120000    6
 249130000    4
 249140000    5
 249150000    4
 249160000    4
 249170000    4
 249180000    4
 249190000    2
 249200000    5
 249210000    4
 249220000    4
 249230000   12
 249240000    4
 249250000    3
 249260000    4
 249270000    3
 249280000    4
 249290000    3
 249300000    3
 249310000    3
 249320000    3
 249330000    3
 249340000    4
 249350000    1
 249360000    4
 249370000    4
 249380000    5
 249390000    4
 249400000    3
 249410000    5
 249420000    4
 249430000    3
 249440000    3
 249450000    3
 249460000    4
 249470000    3
 249480000    3
 249490000    3
 249500000    4
 249510000    3
 249520000    3
 249530000    3
 249540000    4
 249550000    3
 249560000    3
 249570000    4
 249580000    5
 249590000    3
 249600000    4
 249610000   18
 249620000    3
 249630000   12
 249640000    7
 249650000    4
 249660000    4
 249670000    3
 249680000    4
 249690000    3
 249700000    2
 249710000    5
 249720000    3
 249730000    3
 249740000    4
 249750000    7
 249760000    6
 249770000    6
 249780000    9
 249790000    5
 249800000    5
 249810000   16
 249820000   15
 249830000   19
 249840000    5
 249850000    4
[truncated: 880,417 more chars]
