# Supplementary material for: Directional translocation resistance of Zika xrRNA
Source: Nat Commun. 2020 Jul 27;11:3749. doi: 10.1038/s41467-020-17508-7 (PMC7385498; doi:10.1038/s41467-020-17508-7)
Supplement: Supplementary file 4 — Source Data [file 41467_2020_17508_MOESM4_ESM.zip › Source_Data_Figures/Fig2B/5'translocation-rate_r0-T300K/r_14_translocated_portion.dat]

# Trajectory file ../../zika_rna/03_translocation_by_force_ramping/TP_END1/rate1x/t95/r_14/dump_t95_Rramped.lammpstrj
# time  length_translocated_portion
         0    3
     10000    4
     20000    3
     30000    3
     40000    3
     50000    2
     60000    3
     70000    5
     80000    3
     90000    3
    100000    4
    110000    2
    120000    3
    130000    3
    140000    4
    150000    6
    160000    3
    170000    4
    180000    2
    190000    2
    200000    3
    210000    3
    220000    3
    230000    3
    240000    3
    250000    2
    260000    4
    270000    2
    280000    4
    290000    3
    300000    3
    310000    3
    320000    3
    330000    2
    340000    3
    350000    3
    360000    4
    370000    3
    380000    3
    390000    2
    400000    3
    410000    3
    420000    3
    430000    3
    440000    2
    450000    3
    460000    3
    470000    2
    480000    4
    490000    3
    500000    2
    510000    3
    520000    3
    530000    3
    540000    3
    550000    4
    560000    4
    570000    3
    580000    2
    590000    3
    600000    4
    610000    5
    620000    3
    630000    3
    640000    2
    650000    3
    660000    2
    670000    3
    680000    2
    690000    3
    700000    2
    710000    3
    720000    3
    730000    2
    740000    3
    750000    5
    760000    3
    770000    2
    780000    3
    790000    3
    800000    2
    810000    2
    820000    4
    830000    4
    840000    3
    850000    2
    860000    3
    870000    3
    880000    3
    890000    3
    900000    3
    910000    3
    920000    3
    930000    3
    940000    3
    950000    3
    960000    3
    970000    4
    980000   10
    990000   12
   1000000   13
   1010000    3
   1020000    3
   1030000    2
   1040000    3
   1050000    3
   1060000    3
   1070000    3
   1080000    3
   1090000    3
   1100000    2
   1110000    3
   1120000    4
   1130000    3
   1140000    3
   1150000    3
   1160000    3
   1170000    3
   1180000    3
   1190000    4
   1200000    3
   1210000    1
   1220000    4
   1230000    3
   1240000    2
   1250000    3
   1260000    3
   1270000    3
   1280000    3
   1290000    3
   1300000    4
   1310000    3
   1320000    3
   1330000    3
   1340000    2
   1350000    3
   1360000    3
   1370000    3
   1380000    3
   1390000    3
   1400000    3
   1410000    2
   1420000    3
   1430000    3
   1440000    3
   1450000    5
   1460000    2
   1470000    4
   1480000    4
   1490000    3
   1500000    5
   1510000    3
   1520000    3
   1530000    3
   1540000    3
   1550000    3
   1560000    3
   1570000    3
   1580000    3
   1590000    3
   1600000    4
   1610000    3
   1620000    2
   1630000    3
   1640000    4
   1650000    3
   1660000    3
   1670000    2
   1680000    2
   1690000    3
   1700000    2
   1710000    3
   1720000    3
   1730000    4
   1740000    3
   1750000    2
   1760000    4
   1770000    2
   1780000    3
   1790000    3
   1800000    3
   1810000    3
   1820000    3
   1830000   10
   1840000    2
   1850000    3
   1860000    2
   1870000    3
   1880000    3
   1890000    4
   1900000    4
   1910000    3
   1920000    3
   1930000    3
   1940000    2
   1950000    3
   1960000    3
   1970000    3
   1980000    3
   1990000    3
   2000000    2
   2010000    3
   2020000    2
   2030000    3
   2040000    2
   2050000    3
   2060000    3
   2070000    2
   2080000    3
   2090000    3
   2100000    3
   2110000    3
   2120000    3
   2130000    2
   2140000    3
   2150000    3
   2160000    2
   2170000    2
   2180000    3
   2190000    3
   2200000    3
   2210000    3
   2220000    4
   2230000    3
   2240000    3
   2250000    3
   2260000    3
   2270000    4
   2280000    3
   2290000    3
   2300000    3
   2310000    3
   2320000    3
   2330000    4
   2340000    1
   2350000    3
   2360000    3
   2370000    3
   2380000    3
   2390000    3
   2400000    3
   2410000    3
   2420000    2
   2430000    3
   2440000    2
   2450000    3
   2460000    3
   2470000    2
   2480000    3
   2490000    2
   2500000    3
   2510000    3
   2520000    3
   2530000    2
   2540000    4
   2550000    3
   2560000    3
   2570000    4
   2580000    4
   2590000    3
   2600000    3
   2610000    3
   2620000    3
   2630000    3
   2640000    3
   2650000    3
   2660000    4
   2670000    3
   2680000    3
   2690000    4
   2700000    2
   2710000    4
   2720000    2
   2730000    3
   2740000    3
   2750000    3
   2760000    3
   2770000    3
   2780000    5
   2790000    3
   2800000    3
   2810000    3
   2820000    3
   2830000    2
   2840000    2
   2850000    3
   2860000    3
   2870000    3
   2880000    2
   2890000    2
   2900000    2
   2910000    2
   2920000    4
   2930000    3
   2940000    3
   2950000    2
   2960000    3
   2970000    2
   2980000    3
   2990000    5
   3000000    4
   3010000    3
   3020000    3
   3030000    3
   3040000    3
   3050000    4
   3060000    3
   3070000    2
   3080000    4
   3090000    3
   3100000    3
   3110000    3
   3120000    3
   3130000    2
   3140000    3
   3150000    3
   3160000    3
   3170000    2
   3180000    3
   3190000    3
   3200000    2
   3210000    3
   3220000    2
   3230000    2
   3240000    4
   3250000    3
   3260000    3
   3270000    4
   3280000    4
   3290000    3
   3300000    3
   3310000    2
   3320000    3
   3330000    4
   3340000    2
   3350000    3
   3360000    3
   3370000    3
   3380000    2
   3390000    3
   3400000    3
   3410000    2
   3420000    4
   3430000    3
   3440000    3
   3450000    3
   3460000    3
   3470000    3
   3480000    5
   3490000    3
   3500000    3
   3510000    3
   3520000    2
   3530000    3
   3540000    3
   3550000    3
   3560000    3
   3570000    4
   3580000    2
   3590000    3
   3600000    3
   3610000    3
   3620000    2
   3630000    3
   3640000    2
   3650000    2
   3660000    4
   3670000    4
   3680000    4
   3690000    3
   3700000    3
   3710000    5
   3720000    2
   3730000    3
   3740000    3
   3750000    3
   3760000    3
   3770000    3
   3780000    4
   3790000    4
   3800000    2
   3810000    3
   3820000    2
   3830000    2
   3840000    2
   3850000    2
   3860000    3
   3870000    3
   3880000    2
   3890000    3
   3900000    3
   3910000    4
   3920000    4
   3930000    7
   3940000    4
   3950000    3
   3960000   16
   3970000    7
   3980000    3
   3990000    2
   4000000    2
   4010000    3
   4020000    2
   4030000    4
   4040000   10
   4050000    3
   4060000    3
   4070000    3
   4080000    2
   4090000    2
   4100000    2
   4110000    3
   4120000    2
   4130000    3
   4140000    2
   4150000    3
   4160000    3
   4170000    3
   4180000    3
   4190000    3
   4200000    2
   4210000    2
   4220000    2
   4230000    2
   4240000    3
   4250000    3
   4260000    4
   4270000    2
   4280000    2
   4290000    4
   4300000    4
   4310000    3
   4320000    8
   4330000    3
   4340000    4
   4350000    4
   4360000    2
   4370000    3
   4380000    3
   4390000    3
   4400000    4
   4410000    3
   4420000    2
   4430000    3
   4440000    4
   4450000    2
   4460000    3
   4470000    4
   4480000    3
   4490000    3
   4500000    3
   4510000    3
   4520000    3
   4530000    2
   4540000    2
   4550000    3
   4560000    3
   4570000    4
   4580000    4
   4590000    3
   4600000    4
   4610000    3
   4620000    3
   4630000    3
   4640000    4
   4650000    4
   4660000    3
   4670000    4
   4680000    3
   4690000    4
   4700000    3
   4710000    3
   4720000    4
   4730000    4
   4740000    3
   4750000    3
   4760000    4
   4770000    3
   4780000    2
   4790000    3
   4800000    3
   4810000    2
   4820000    2
   4830000    3
   4840000    3
   4850000    4
   4860000    3
   4870000    3
   4880000    4
   4890000    3
   4900000    4
   4910000    4
   4920000    3
   4930000    2
   4940000    4
   4950000    4
   4960000    4
   4970000    3
   4980000    3
   4990000    4
   5000000    4
   5010000    3
   5020000    3
   5030000    3
   5040000    4
   5050000    3
   5060000    3
   5070000   14
   5080000   11
   5090000   15
   5100000   15
   5110000   12
   5120000   13
   5130000   11
   5140000   16
   5150000   18
   5160000   14
   5170000   13
   5180000   20
   5190000   22
   5200000   18
   5210000   18
   5220000   11
   5230000   15
   5240000   17
   5250000   15
   5260000   19
   5270000   12
   5280000   19
   5290000   15
   5300000   14
   5310000   13
   5320000   12
   5330000   17
   5340000   17
   5350000   14
   5360000    4
   5370000    3
   5380000    3
   5390000    3
   5400000    3
   5410000    2
   5420000    3
   5430000    2
   5440000    4
   5450000    3
   5460000    3
   5470000    2
   5480000    4
   5490000    3
   5500000    3
   5510000    4
   5520000    5
   5530000    3
   5540000    5
   5550000    3
   5560000    5
   5570000    4
   5580000    4
   5590000    4
   5600000    3
   5610000    3
   5620000    4
   5630000    4
   5640000    3
   5650000    3
   5660000    4
   5670000    3
   5680000    3
   5690000    4
   5700000    3
   5710000    3
   5720000    3
   5730000    2
   5740000    3
   5750000    3
   5760000    4
   5770000    3
   5780000    3
   5790000    2
   5800000    6
   5810000    5
   5820000    2
   5830000    2
   5840000    2
   5850000    3
   5860000   10
   5870000    3
   5880000    3
   5890000    3
   5900000    2
   5910000    3
   5920000    3
   5930000   12
   5940000    3
   5950000    3
   5960000    3
   5970000    3
   5980000    3
   5990000    3
   6000000    4
   6010000    3
   6020000    3
   6030000    4
   6040000    3
   6050000    3
   6060000    3
   6070000    3
   6080000    3
   6090000    3
   6100000    2
   6110000    3
   6120000    3
   6130000    2
   6140000    3
   6150000    4
   6160000    4
   6170000    5
   6180000    3
   6190000    3
   6200000    3
   6210000    3
   6220000    4
   6230000    3
   6240000    1
   6250000    2
   6260000    3
   6270000    2
   6280000    3
   6290000    4
   6300000    2
   6310000    2
   6320000    3
   6330000    5
   6340000    3
   6350000    3
   6360000    3
   6370000    3
   6380000    4
   6390000    3
   6400000    3
   6410000    3
   6420000    3
   6430000    4
   6440000    2
   6450000    3
   6460000    2
   6470000    3
   6480000    3
   6490000    2
   6500000    2
   6510000    2
   6520000    3
   6530000    3
   6540000    2
   6550000    4
   6560000    3
   6570000    4
   6580000    3
   6590000    3
   6600000    3
   6610000    2
   6620000    2
   6630000    4
   6640000    2
   6650000    3
   6660000    4
   6670000    2
   6680000    3
   6690000    3
   6700000    3
   6710000    3
   6720000    4
   6730000    4
   6740000    4
   6750000    2
   6760000    5
   6770000    2
   6780000    4
   6790000    4
   6800000    2
   6810000    4
   6820000    4
   6830000    3
   6840000    3
   6850000    4
   6860000    3
   6870000    4
   6880000    4
   6890000    3
   6900000    5
   6910000    4
   6920000    3
   6930000    3
   6940000    4
   6950000    3
   6960000    4
   6970000    2
   6980000    3
   6990000    3
   7000000    4
   7010000    3
   7020000    3
   7030000    3
   7040000    4
   7050000    4
   7060000    7
   7070000    4
   7080000    2
   7090000    3
   7100000    4
   7110000    2
   7120000   15
   7130000    6
   7140000    3
   7150000    5
   7160000    5
   7170000    3
   7180000   12
   7190000   11
   7200000   14
   7210000   13
   7220000   11
   7230000    3
   7240000    4
   7250000    4
   7260000    3
   7270000    3
   7280000    3
   7290000    3
   7300000    3
   7310000    5
   7320000    3
   7330000    4
   7340000    3
   7350000    3
   7360000    3
   7370000    3
   7380000    4
   7390000    4
   7400000    3
   7410000    3
   7420000    3
   7430000    3
   7440000    4
   7450000    3
   7460000    2
   7470000    3
   7480000    3
   7490000    2
   7500000    2
   7510000    2
   7520000    2
   7530000    6
   7540000    1
   7550000    2
   7560000    3
   7570000    2
   7580000    4
   7590000    2
   7600000    3
   7610000    5
   7620000    3
   7630000    4
   7640000    3
   7650000    2
   7660000    2
   7670000    4
   7680000    4
   7690000    2
   7700000    2
   7710000    5
   7720000    4
   7730000    2
   7740000    2
   7750000    4
   7760000    2
   7770000    2
   7780000    3
   7790000    3
   7800000    2
   7810000    3
   7820000    3
   7830000    2
   7840000    3
   7850000    3
   7860000    3
   7870000    3
   7880000    3
   7890000    3
   7900000    3
   7910000    1
   7920000    3
   7930000    3
   7940000    2
   7950000    2
   7960000    2
   7970000    3
   7980000    2
   7990000    2
   8000000    3
   8010000    3
   8020000    7
   8030000    2
   8040000    4
   8050000    2
   8060000    3
   8070000    2
   8080000    3
   8090000    6
   8100000    3
   8110000    3
   8120000    3
   8130000    3
   8140000    2
   8150000    3
   8160000    3
   8170000    2
   8180000    3
   8190000    3
   8200000    3
   8210000    3
   8220000    3
   8230000    2
   8240000    3
   8250000    3
   8260000    5
   8270000    3
   8280000    3
   8290000    3
   8300000    3
   8310000    3
   8320000    3
   8330000    4
   8340000   13
   8350000    4
   8360000    3
   8370000    2
   8380000    2
   8390000    4
   8400000    4
   8410000    2
   8420000    3
   8430000    3
   8440000    3
   8450000    2
   8460000    3
   8470000    3
   8480000    3
   8490000    2
   8500000    3
   8510000    2
   8520000    3
   8530000    3
   8540000    3
   8550000    3
   8560000    3
   8570000    3
   8580000    4
   8590000    5
   8600000    4
   8610000    3
   8620000    3
   8630000    3
   8640000    3
   8650000    4
   8660000    4
   8670000    4
   8680000    3
   8690000    3
   8700000    3
   8710000    3
   8720000    2
   8730000    3
   8740000    3
   8750000    3
   8760000    3
   8770000    4
   8780000    4
   8790000    3
   8800000    2
   8810000    3
   8820000    3
   8830000    3
   8840000    3
   8850000    3
   8860000    4
   8870000    2
   8880000    2
   8890000    2
   8900000    2
   8910000    3
   8920000    5
   8930000    3
   8940000    4
   8950000    5
   8960000    3
   8970000    3
   8980000    3
   8990000    3
   9000000    3
   9010000    4
   9020000    8
   9030000    2
   9040000    4
   9050000    5
   9060000    5
   9070000    3
   9080000    3
   9090000    4
   9100000    3
   9110000    5
   9120000    4
   9130000    2
   9140000    2
   9150000    2
   9160000    3
   9170000    2
   9180000    4
   9190000    3
   9200000    3
   9210000    8
   9220000    3
   9230000    3
   9240000    2
   9250000    3
   9260000    3
   9270000    4
   9280000    2
   9290000    4
   9300000    2
   9310000    4
   9320000    3
   9330000    3
   9340000    3
   9350000    3
   9360000    3
   9370000    3
   9380000    3
   9390000    3
   9400000    3
   9410000    3
   9420000    4
   9430000    3
   9440000    3
   9450000    2
   9460000    4
   9470000    3
   9480000    3
   9490000    2
   9500000    2
   9510000    2
   9520000    3
   9530000    3
   9540000    3
   9550000    2
   9560000    5
   9570000    3
   9580000    2
   9590000    3
   9600000    3
   9610000    3
   9620000    3
   9630000    2
   9640000    2
   9650000    3
   9660000    4
   9670000    3
   9680000    3
   9690000    2
   9700000    3
   9710000    2
   9720000    3
   9730000    3
   9740000    2
   9750000    3
   9760000    3
   9770000    3
   9780000    2
   9790000    2
   9800000    2
   9810000    3
   9820000    2
   9830000    3
   9840000    4
   9850000    3
   9860000    4
   9870000    3
   9880000    3
   9890000    3
   9900000    3
   9910000    2
   9920000    3
   9930000    2
   9940000    5
   9950000    4
   9960000    3
   9970000    5
   9980000    5
   9990000    3
  10000000    3
  10010000    2
  10020000    3
  10030000    2
  10040000    2
  10050000    3
  10060000    3
  10070000    4
  10080000    3
  10090000    3
  10100000    3
  10110000    4
  10120000    3
  10130000    3
  10140000    3
  10150000    3
  10160000    3
  10170000    2
  10180000    2
  10190000    3
  10200000    3
  10210000    3
  10220000    3
  10230000    3
  10240000    3
  10250000    3
  10260000    3
  10270000    3
  10280000    3
  10290000    2
  10300000    3
  10310000    2
  10320000    3
  10330000    4
  10340000    3
  10350000    3
  10360000    3
  10370000    4
  10380000    3
  10390000    3
  10400000    3
  10410000    2
  10420000    4
  10430000    4
  10440000    4
  10450000    5
  10460000    5
  10470000    4
  10480000    3
  10490000    3
  10500000    3
  10510000    3
  10520000    3
  10530000    3
  10540000    2
  10550000    3
  10560000    4
  10570000    5
  10580000    3
  10590000    3
  10600000    3
  10610000    3
  10620000    3
  10630000    3
  10640000    3
  10650000    3
  10660000    3
  10670000    2
  10680000    2
  10690000    3
  10700000    3
  10710000    3
  10720000    3
  10730000    2
  10740000    3
  10750000    3
  10760000    2
  10770000    3
  10780000    3
  10790000    4
  10800000    2
  10810000    4
  10820000    3
  10830000    3
  10840000    3
  10850000    2
  10860000    2
  10870000    3
  10880000    3
  10890000    2
  10900000    3
  10910000    2
  10920000    4
  10930000    3
  10940000    3
  10950000    2
  10960000    3
  10970000    5
  10980000    2
  10990000    3
  11000000    3
  11010000    4
  11020000    3
  11030000    3
  11040000    3
  11050000    4
  11060000    3
  11070000    3
  11080000    3
  11090000    3
  11100000    3
  11110000    4
  11120000    3
  11130000    2
  11140000    3
  11150000    4
  11160000    3
  11170000    2
  11180000    3
  11190000    2
  11200000    3
  11210000    4
  11220000    4
  11230000    2
  11240000    3
  11250000    3
  11260000    2
  11270000    3
  11280000    4
  11290000    3
  11300000    3
  11310000    3
  11320000    2
  11330000    3
  11340000    3
  11350000    2
  11360000    3
  11370000    3
  11380000    2
  11390000    4
  11400000    3
  11410000    3
  11420000    3
  11430000    4
  11440000    3
  11450000    3
  11460000    4
  11470000    3
  11480000    3
  11490000    4
  11500000    2
  11510000    4
  11520000    2
  11530000    3
  11540000    3
  11550000    4
  11560000    3
  11570000    3
  11580000    3
  11590000    3
  11600000    3
  11610000    2
  11620000    2
  11630000    3
  11640000    3
  11650000    2
  11660000    3
  11670000    3
  11680000    3
  11690000    3
  11700000    3
  11710000    2
  11720000    2
  11730000    5
  11740000    5
  11750000    3
  11760000    3
  11770000    3
  11780000    3
  11790000    2
  11800000    4
  11810000    3
  11820000    4
  11830000    3
  11840000    3
  11850000    3
  11860000    3
  11870000    3
  11880000    4
  11890000    4
  11900000    3
  11910000    2
  11920000    3
  11930000    3
  11940000    4
  11950000    3
  11960000    3
  11970000    2
  11980000    3
  11990000    2
  12000000    3
  12010000    3
  12020000    4
  12030000    4
  12040000    3
  12050000    2
  12060000    3
  12070000    3
  12080000    3
  12090000    3
  12100000    2
  12110000    3
  12120000    2
  12130000    3
  12140000    2
  12150000    4
  12160000    4
  12170000    3
  12180000    3
  12190000    4
  12200000    2
  12210000    3
  12220000    2
  12230000    4
  12240000    3
  12250000    3
  12260000    3
  12270000    2
  12280000    2
  12290000    2
  12300000    2
  12310000    3
  12320000    3
  12330000    4
  12340000    3
  12350000    3
  12360000    2
  12370000    3
  12380000    3
  12390000    3
  12400000    2
  12410000    3
  12420000    2
  12430000    5
  12440000    3
  12450000    3
  12460000    3
  12470000    3
  12480000    2
  12490000    2
  12500000    3
  12510000    3
  12520000    3
  12530000    3
  12540000    2
  12550000    3
  12560000    3
  12570000    3
  12580000    3
  12590000    3
  12600000    2
  12610000    3
  12620000    2
  12630000    3
  12640000    3
  12650000    3
  12660000    3
  12670000    2
  12680000    2
  12690000    2
  12700000    3
  12710000    3
  12720000    3
  12730000    2
  12740000    2
  12750000    3
  12760000    3
  12770000    4
  12780000    3
  12790000    4
  12800000    3
  12810000    3
  12820000    4
  12830000    3
  12840000    3
  12850000    2
  12860000    3
  12870000    3
  12880000    4
  12890000    4
  12900000    3
  12910000    3
  12920000    3
  12930000    3
  12940000    3
  12950000    5
  12960000    2
  12970000    4
  12980000    4
  12990000    3
  13000000    3
  13010000    2
  13020000    2
  13030000    2
  13040000    2
  13050000    4
  13060000    3
  13070000    3
  13080000    4
  13090000    6
  13100000    3
  13110000    3
  13120000    3
  13130000    3
  13140000    3
  13150000    3
  13160000    2
  13170000    3
  13180000    3
  13190000    2
  13200000    6
  13210000    4
  13220000    3
  13230000    2
  13240000    3
  13250000    3
  13260000    3
  13270000    3
  13280000    3
  13290000    3
  13300000    4
  13310000    7
  13320000    3
  13330000    4
  13340000    3
  13350000    3
  13360000    2
  13370000    3
  13380000    3
  13390000    2
  13400000    3
  13410000    3
  13420000    3
  13430000    2
  13440000    3
  13450000    2
  13460000    4
  13470000    3
  13480000    3
  13490000    3
  13500000    3
  13510000    3
  13520000    4
  13530000    3
  13540000    3
  13550000    2
  13560000    2
  13570000    3
  13580000    2
  13590000    5
  13600000    4
  13610000    3
  13620000    3
  13630000    3
  13640000    2
  13650000    2
  13660000    4
  13670000    3
  13680000    5
  13690000    2
  13700000    3
  13710000    3
  13720000    2
  13730000    3
  13740000    3
  13750000    3
  13760000    2
  13770000    3
  13780000    3
  13790000    3
  13800000    3
  13810000    3
  13820000    3
  13830000    3
  13840000    2
  13850000    3
  13860000    3
  13870000    2
  13880000    2
  13890000    3
  13900000    3
  13910000    3
  13920000    3
  13930000    3
  13940000    3
  13950000    3
  13960000    2
  13970000    3
  13980000    3
  13990000    2
  14000000    2
  14010000    4
  14020000    2
  14030000    4
  14040000    3
  14050000    4
  14060000    3
  14070000    2
  14080000    3
  14090000    3
  14100000    3
  14110000    3
  14120000    3
  14130000    3
  14140000    4
  14150000    3
  14160000    3
  14170000    4
  14180000    3
  14190000    9
  14200000   11
  14210000   13
  14220000   10
  14230000   14
  14240000    3
  14250000    3
  14260000    2
  14270000    3
  14280000    4
  14290000    4
  14300000    3
  14310000    4
  14320000    4
  14330000    4
  14340000    3
  14350000    3
  14360000    3
  14370000    4
  14380000    3
  14390000    4
  14400000    3
  14410000    7
  14420000    3
  14430000    4
  14440000    4
  14450000    3
  14460000    2
  14470000    3
  14480000    3
  14490000    4
  14500000    3
  14510000    4
  14520000    3
  14530000    4
  14540000    3
  14550000    3
  14560000    2
  14570000    2
  14580000    3
  14590000    5
  14600000    2
  14610000    2
  14620000    3
  14630000    2
  14640000    3
  14650000    4
  14660000    3
  14670000    7
  14680000    3
  14690000    3
  14700000    2
  14710000    4
  14720000    2
  14730000    3
  14740000    4
  14750000    3
  14760000    3
  14770000    3
  14780000    3
  14790000    2
  14800000    3
  14810000    3
  14820000    2
  14830000    4
  14840000    3
  14850000    4
  14860000    2
  14870000    4
  14880000    2
  14890000    3
  14900000    2
  14910000    4
  14920000    3
  14930000    4
  14940000    4
  14950000    3
  14960000    3
  14970000    3
  14980000    2
  14990000    3
  15000000    3
  15010000    4
  15020000    3
  15030000    3
  15040000    2
  15050000    3
  15060000    3
  15070000    3
  15080000    2
  15090000    4
  15100000    3
  15110000    3
  15120000    1
  15130000    3
  15140000    3
  15150000    4
  15160000    3
  15170000    3
  15180000    3
  15190000    3
  15200000    4
  15210000    2
  15220000    3
  15230000    4
  15240000    2
  15250000    3
  15260000    2
  15270000    2
  15280000    4
  15290000    2
  15300000    3
  15310000    3
  15320000    5
  15330000    3
  15340000    3
  15350000    3
  15360000    8
  15370000   17
  15380000   15
  15390000   13
  15400000    7
  15410000    8
  15420000    2
  15430000    3
  15440000   14
  15450000   18
  15460000   19
  15470000   19
  15480000    9
  15490000   11
  15500000   14
  15510000    3
  15520000    3
  15530000    3
  15540000    3
  15550000    2
  15560000    3
  15570000    2
  15580000    5
  15590000    3
  15600000    4
  15610000    3
  15620000    3
  15630000    2
  15640000    2
  15650000    2
  15660000    2
  15670000    4
  15680000    4
  15690000    3
  15700000    3
  15710000    3
  15720000    3
  15730000    2
  15740000    3
  15750000    3
  15760000    3
  15770000    3
  15780000    3
  15790000    3
  15800000    3
  15810000    3
  15820000    4
  15830000    4
  15840000    2
  15850000    6
  15860000    2
  15870000    5
  15880000    3
  15890000    3
  15900000    4
  15910000    2
  15920000    4
  15930000    4
  15940000    3
  15950000    3
  15960000    3
  15970000    3
  15980000    3
  15990000    3
  16000000    4
  16010000    2
  16020000    2
  16030000    3
  16040000    2
  16050000    2
  16060000    3
  16070000    4
  16080000    3
  16090000    3
  16100000    3
  16110000    3
  16120000    2
  16130000    3
  16140000    4
  16150000    2
  16160000    2
  16170000    3
  16180000    3
  16190000    3
  16200000    2
  16210000    3
  16220000    3
  16230000    3
  16240000    3
  16250000    3
  16260000    2
  16270000    3
  16280000    3
  16290000    3
  16300000    3
  16310000    3
  16320000    3
  16330000    2
  16340000    4
  16350000    3
  16360000    2
  16370000    2
  16380000    2
  16390000    4
  16400000    3
  16410000    3
  16420000    3
  16430000    3
  16440000    2
  16450000    3
  16460000    4
  16470000    3
  16480000    2
  16490000    3
  16500000    3
  16510000    2
  16520000    3
  16530000    2
  16540000    2
  16550000    4
  16560000    4
  16570000    3
  16580000    3
  16590000    3
  16600000    8
  16610000   10
  16620000   12
  16630000   12
  16640000   11
  16650000    4
  16660000    4
  16670000    3
  16680000    4
  16690000    3
  16700000    2
  16710000    3
  16720000    3
  16730000    4
  16740000    5
  16750000    3
  16760000    3
  16770000    4
  16780000    4
  16790000    2
  16800000    4
  16810000    2
  16820000    3
  16830000    3
  16840000    6
  16850000    2
  16860000    3
  16870000    4
  16880000    3
  16890000    2
  16900000    3
  16910000    3
  16920000    4
  16930000    3
  16940000    4
  16950000    4
  16960000    3
  16970000    2
  16980000    2
  16990000    3
  17000000    2
  17010000    3
  17020000    2
  17030000    3
  17040000    3
  17050000    2
  17060000    3
  17070000    2
  17080000    4
  17090000    1
  17100000    3
  17110000    2
  17120000    3
  17130000    2
  17140000    4
  17150000    3
  17160000    3
  17170000    2
  17180000    3
  17190000    3
  17200000    2
  17210000    2
  17220000    3
  17230000    3
  17240000    2
  17250000    3
  17260000    3
  17270000    3
  17280000    3
  17290000    2
  17300000    3
  17310000    3
  17320000    3
  17330000    4
  17340000    3
  17350000    3
  17360000    3
  17370000    4
  17380000    3
  17390000    3
  17400000    3
  17410000    2
  17420000    3
  17430000    2
  17440000    4
  17450000    5
  17460000    4
  17470000    3
  17480000    3
  17490000    3
  17500000    4
  17510000    4
  17520000    3
  17530000    2
  17540000    3
  17550000    3
  17560000    2
  17570000    3
  17580000    5
  17590000    3
  17600000    4
  17610000    4
  17620000    3
  17630000    3
  17640000    3
  17650000    4
  17660000    3
  17670000    4
  17680000    3
  17690000    3
  17700000    3
  17710000    2
  17720000    3
  17730000    4
  17740000    3
  17750000    3
  17760000    2
  17770000    3
  17780000    3
  17790000    2
  17800000    3
  17810000    3
  17820000    2
  17830000    3
  17840000    2
  17850000    3
  17860000    3
  17870000    3
  17880000    5
  17890000    4
  17900000    4
  17910000    3
  17920000    3
  17930000    3
  17940000    3
  17950000    3
  17960000    3
  17970000    3
  17980000    2
  17990000    3
  18000000    4
  18010000    4
  18020000    3
  18030000    3
  18040000    3
  18050000    4
  18060000    2
  18070000   10
  18080000   17
  18090000    3
  18100000    2
  18110000    2
  18120000    2
  18130000    3
  18140000    3
  18150000    4
  18160000    2
  18170000    4
  18180000    4
  18190000    4
  18200000    4
  18210000    4
  18220000    3
  18230000    3
  18240000    3
  18250000    5
  18260000    3
  18270000    3
  18280000    3
  18290000    4
  18300000    5
  18310000    7
  18320000    4
  18330000    7
  18340000    5
  18350000    5
  18360000    4
  18370000    4
  18380000    4
  18390000    1
  18400000    4
  18410000    2
  18420000    5
  18430000    5
  18440000    3
  18450000    3
  18460000    2
  18470000    2
  18480000    2
  18490000    4
  18500000    4
  18510000    2
  18520000    2
  18530000    2
  18540000    2
  18550000    3
  18560000    4
  18570000    4
  18580000    3
  18590000    4
  18600000    5
  18610000    4
  18620000    4
  18630000    2
  18640000    3
  18650000    4
  18660000    3
  18670000    2
  18680000    7
  18690000    3
  18700000    3
  18710000    4
  18720000    4
  18730000    4
  18740000    5
  18750000    2
  18760000    3
  18770000    3
  18780000    2
  18790000    3
  18800000    4
  18810000    3
  18820000    7
  18830000    2
  18840000    3
  18850000    2
  18860000    4
  18870000    4
  18880000    5
  18890000    4
  18900000    2
  18910000    4
  18920000    4
  18930000    3
  18940000    3
  18950000    4
  18960000    3
  18970000    3
  18980000    3
  18990000    5
  19000000    3
  19010000    4
  19020000    2
  19030000    2
  19040000    3
  19050000    3
  19060000    4
  19070000    3
  19080000    4
  19090000    5
  19100000    4
  19110000    5
  19120000    4
  19130000    4
  19140000    4
  19150000    3
  19160000    4
  19170000    2
  19180000    3
  19190000    2
  19200000    3
  19210000    2
  19220000    2
  19230000    2
  19240000    2
  19250000    5
  19260000    4
  19270000    3
  19280000    5
  19290000    3
  19300000    3
  19310000    2
  19320000    3
  19330000    3
  19340000    2
  19350000    2
  19360000    2
  19370000    3
  19380000    3
  19390000    3
  19400000    3
  19410000    3
  19420000    3
  19430000    3
  19440000    3
  19450000    2
  19460000    3
  19470000    3
  19480000    3
  19490000    2
  19500000    3
  19510000    2
  19520000    3
  19530000   10
  19540000    3
  19550000    3
  19560000    4
  19570000    3
  19580000    3
  19590000    2
  19600000    4
  19610000    4
  19620000    4
  19630000    4
  19640000    3
  19650000    4
  19660000    2
  19670000    3
  19680000    3
  19690000    2
  19700000    4
  19710000    2
  19720000    3
  19730000    3
  19740000    3
  19750000    3
  19760000    3
  19770000    4
  19780000    4
  19790000    3
  19800000    3
  19810000    3
  19820000    3
  19830000    2
  19840000    3
  19850000    3
  19860000    2
  19870000    3
  19880000    3
  19890000    3
  19900000    3
  19910000    3
  19920000    2
  19930000    3
  19940000    4
  19950000    2
  19960000    3
  19970000    3
  19980000    3
  19990000    3
  20000000    3
  20010000    3
  20020000    3
  20030000    3
  20040000    3
  20050000    4
  20060000    3
  20070000    3
  20080000    2
  20090000    3
  20100000    3
  20110000    3
  20120000    3
  20130000    2
  20140000    4
  20150000    3
  20160000    4
  20170000    2
  20180000    3
  20190000    2
  20200000    2
  20210000    4
  20220000    3
  20230000    2
  20240000    3
  20250000    2
  20260000    3
  20270000    2
  20280000    2
  20290000    3
  20300000    7
  20310000    3
  20320000    3
  20330000    4
  20340000    3
  20350000    3
  20360000    4
  20370000    3
  20380000    2
  20390000    4
  20400000    3
  20410000    5
  20420000    4
  20430000    3
  20440000    1
  20450000    3
  20460000    3
  20470000    4
  20480000    2
  20490000    2
  20500000    3
  20510000    3
  20520000    3
  20530000    4
  20540000    2
  20550000    3
  20560000    3
  20570000    4
  20580000    3
  20590000    3
  20600000    2
  20610000    3
  20620000    4
  20630000    2
  20640000    3
  20650000    2
  20660000    3
  20670000    3
  20680000    3
  20690000    3
  20700000    3
  20710000    3
  20720000    3
  20730000    3
  20740000    4
  20750000    4
  20760000    3
  20770000    3
  20780000    3
  20790000   17
  20800000   13
  20810000   13
  20820000   19
  20830000   12
  20840000   17
  20850000   16
  20860000   11
  20870000   12
  20880000   17
  20890000   11
  20900000   16
  20910000   22
  20920000   14
  20930000   19
  20940000   17
  20950000   12
  20960000    3
  20970000    3
  20980000    2
  20990000    4
  21000000    2
  21010000    3
  21020000    2
  21030000    3
  21040000    3
  21050000    3
  21060000    3
  21070000    4
  21080000    3
  21090000    3
  21100000    4
  21110000    4
  21120000    5
  21130000    3
  21140000    4
  21150000    3
  21160000    5
  21170000    4
  21180000    3
  21190000    4
  21200000    3
  21210000    3
  21220000    5
  21230000    3
  21240000    2
  21250000    3
  21260000    3
  21270000    4
  21280000    3
  21290000    3
  21300000    3
  21310000    2
  21320000    2
  21330000    2
  21340000    2
  21350000    3
  21360000    3
  21370000    2
  21380000    1
  21390000    3
  21400000    3
  21410000    3
  21420000    4
  21430000    3
  21440000    3
  21450000    3
  21460000    2
  21470000    3
  21480000    4
  21490000    3
  21500000    4
  21510000    5
  21520000    3
  21530000    3
  21540000    3
  21550000    3
  21560000    2
  21570000    3
  21580000    3
  21590000    3
  21600000    4
  21610000    3
  21620000    2
  21630000    5
  21640000    3
  21650000    3
  21660000    3
  21670000    2
  21680000    3
  21690000    3
  21700000    5
  21710000    4
  21720000    4
  21730000    3
  21740000    3
  21750000    5
  21760000    3
  21770000    3
  21780000    3
  21790000    3
  21800000    3
  21810000    2
  21820000    3
  21830000    3
  21840000    3
  21850000    3
  21860000    3
  21870000    2
  21880000    2
  21890000    1
  21900000    3
  21910000    2
  21920000    3
  21930000    3
  21940000    4
  21950000    3
  21960000    3
  21970000    2
  21980000    4
  21990000    4
  22000000    3
  22010000    7
  22020000    3
  22030000    3
  22040000    2
  22050000    3
  22060000    3
  22070000    3
  22080000    4
  22090000    3
  22100000    3
  22110000    3
  22120000    3
  22130000    3
  22140000    3
  22150000    4
  22160000    3
  22170000    3
  22180000    2
  22190000    3
  22200000    2
  22210000    3
  22220000    2
  22230000    4
  22240000    2
  22250000    4
  22260000   16
  22270000   19
  22280000   17
  22290000   15
  22300000   10
  22310000   10
  22320000   15
  22330000   16
  22340000   12
  22350000   16
  22360000    4
  22370000    3
  22380000    3
  22390000    3
  22400000    2
  22410000    3
  22420000    3
  22430000    3
  22440000    4
  22450000    2
  22460000    3
  22470000    3
  22480000    3
  22490000    3
  22500000    3
  22510000    3
  22520000    3
  22530000    3
  22540000    3
  22550000    3
  22560000    3
  22570000    4
  22580000    3
  22590000    3
  22600000    3
  22610000    2
  22620000    4
  22630000    2
  22640000    3
  22650000    2
  22660000    4
  22670000    4
  22680000    3
  22690000    2
  22700000    4
  22710000    4
  22720000    3
  22730000    3
  22740000    3
  22750000    3
  22760000    3
  22770000    4
  22780000    3
  22790000    4
  22800000    3
  22810000    3
  22820000    3
  22830000    5
  22840000    5
  22850000    3
  22860000    3
  22870000    3
  22880000    3
  22890000    4
  22900000    4
  22910000    3
  22920000    4
  22930000    3
  22940000    4
  22950000    4
  22960000    4
  22970000    4
  22980000    3
  22990000    3
  23000000    2
  23010000    3
  23020000    3
  23030000    2
  23040000    2
  23050000    3
  23060000    3
  23070000    3
  23080000    3
  23090000    2
  23100000    3
  23110000    5
  23120000    3
  23130000    3
  23140000    3
  23150000    4
  23160000    3
  23170000    4
  23180000    3
  23190000    4
  23200000    3
  23210000    2
  23220000    3
  23230000    2
  23240000    3
  23250000    3
  23260000    3
  23270000    4
  23280000    2
  23290000    4
  23300000    2
  23310000    3
  23320000    3
  23330000    3
  23340000    3
  23350000    5
  23360000    4
  23370000    4
  23380000    5
  23390000    6
  23400000    4
  23410000    5
  23420000    2
  23430000    3
  23440000    4
  23450000    5
  23460000    3
  23470000    3
  23480000    3
  23490000    4
  23500000    3
  23510000    3
  23520000    3
  23530000    4
  23540000    3
  23550000    3
  23560000    3
  23570000    2
  23580000    2
  23590000    3
  23600000    3
  23610000    2
  23620000    3
  23630000    3
  23640000    5
  23650000    2
  23660000    3
  23670000    4
  23680000    2
  23690000    3
  23700000    3
  23710000    2
  23720000    4
  23730000    2
  23740000    3
  23750000    3
  23760000    2
  23770000    3
  23780000    3
  23790000    2
  23800000    3
  23810000    2
  23820000    4
  23830000    5
  23840000    3
  23850000    5
  23860000    5
  23870000    4
  23880000    3
  23890000    3
  23900000    3
  23910000    3
  23920000    2
  23930000    4
  23940000    3
  23950000    2
  23960000    2
  23970000    2
  23980000    3
  23990000    2
  24000000    3
  24010000    4
  24020000    2
  24030000    4
  24040000    4
  24050000    3
  24060000    3
  24070000    3
  24080000    5
  24090000    4
  24100000    4
  24110000    3
  24120000    3
  24130000    2
  24140000    2
  24150000    2
  24160000    3
  24170000    2
  24180000    2
  24190000    4
  24200000    2
  24210000    2
  24220000    3
  24230000    2
  24240000    3
  24250000    3
  24260000    2
  24270000    3
  24280000    3
  24290000    3
  24300000    3
  24310000    3
  24320000    4
  24330000    3
  24340000    4
  24350000    3
  24360000    2
  24370000    3
  24380000    2
  24390000    3
  24400000    3
  24410000    4
  24420000    4
  24430000    2
  24440000    2
  24450000    3
  24460000    3
  24470000    3
  24480000    2
  24490000    2
  24500000    3
  24510000    3
  24520000    3
  24530000    3
  24540000    2
  24550000    3
  24560000    3
  24570000    3
  24580000    3
  24590000    3
  24600000    2
  24610000    3
  24620000    3
  24630000    4
  24640000    2
  24650000    2
  24660000    3
  24670000    3
  24680000    3
  24690000    3
  24700000    4
  24710000    3
  24720000    3
  24730000    3
  24740000    3
  24750000    3
  24760000    3
  24770000    2
  24780000    3
  24790000    5
  24800000    4
  24810000    3
  24820000    2
  24830000    3
  24840000    3
  24850000    3
  24860000    2
  24870000    3
  24880000    3
  24890000    3
  24900000    4
  24910000    3
  24920000    2
  24930000    4
  24940000    3
  24950000    3
  24960000    4
  24970000    3
  24980000    3
  24990000    2
  25000000    2
  25010000    2
  25020000    3
  25030000    3
  25040000    3
  25050000    3
  25060000    3
  25070000    3
  25080000    3
  25090000    3
  25100000    3
  25110000    3
  25120000    3
  25130000    2
  25140000    3
  25150000    3
  25160000    3
  25170000    2
  25180000    3
  25190000    3
  25200000    3
  25210000    2
  25220000    3
  25230000    3
  25240000    3
  25250000    3
  25260000    3
  25270000    3
  25280000    4
  25290000    4
  25300000    3
  25310000    3
  25320000    3
  25330000    3
  25340000    3
  25350000    3
  25360000    3
  25370000    3
  25380000    3
  25390000    3
  25400000    3
  25410000    3
  25420000    2
  25430000    4
  25440000    3
  25450000    3
  25460000    3
  25470000    3
  25480000    2
  25490000    2
  25500000    2
  25510000    2
  25520000    4
  25530000    3
  25540000    3
  25550000    2
  25560000    3
  25570000    2
  25580000    3
  25590000    3
  25600000   10
  25610000    8
  25620000    3
  25630000    3
  25640000    3
  25650000    3
  25660000    7
  25670000    3
  25680000    4
  25690000    3
  25700000    4
  25710000    4
  25720000    3
  25730000    3
  25740000    3
  25750000    3
  25760000   10
  25770000   18
  25780000   10
  25790000   18
  25800000    4
  25810000    3
  25820000    3
  25830000    3
  25840000    2
  25850000    3
  25860000    2
  25870000    3
  25880000    3
  25890000    3
  25900000    2
  25910000    2
  25920000    3
  25930000    3
  25940000    1
  25950000    2
  25960000    3
  25970000    1
  25980000    3
  25990000    4
  26000000    4
  26010000    2
  26020000    3
  26030000    4
  26040000    4
  26050000    3
  26060000    3
  26070000    4
  26080000    3
  26090000    4
  26100000    3
  26110000    3
  26120000    3
  26130000    2
  26140000    3
  26150000    3
  26160000    3
  26170000    4
  26180000    2
  26190000    3
  26200000    2
  26210000    4
  26220000    3
  26230000    3
  26240000    3
  26250000    3
  26260000    3
  26270000    3
  26280000    5
  26290000    3
  26300000    5
  26310000    4
  26320000    3
  26330000    3
  26340000    4
  26350000    4
  26360000    4
  26370000    4
  26380000    4
  26390000    3
  26400000    3
  26410000    5
  26420000    5
  26430000    4
  26440000    4
  26450000    5
  26460000    7
  26470000    3
  26480000    5
  26490000    4
  26500000    3
  26510000    2
  26520000    3
  26530000    4
  26540000    3
  26550000    5
  26560000    4
  26570000    2
  26580000    3
  26590000    3
  26600000    4
  26610000    4
  26620000    3
  26630000   11
  26640000   10
  26650000   16
  26660000   16
  26670000   18
  26680000   21
  26690000   20
  26700000   15
  26710000   17
  26720000   10
  26730000   11
  26740000    4
  26750000    3
  26760000    2
  26770000    3
  26780000    4
  26790000    4
  26800000    3
  26810000    3
  26820000    3
  26830000    3
  26840000    2
  26850000    2
  26860000    3
  26870000    2
  26880000    3
  26890000    4
  26900000    2
  26910000    3
  26920000    3
  26930000    3
  26940000    3
  26950000    3
  26960000    2
  26970000    5
  26980000    4
  26990000    3
  27000000    3
  27010000    2
  27020000    3
  27030000    3
  27040000    3
  27050000    3
  27060000    3
  27070000    2
  27080000    3
  27090000    5
  27100000    9
  27110000    1
  27120000    2
  27130000    5
  27140000    4
  27150000    3
  27160000    4
  27170000    3
  27180000    3
  27190000    3
  27200000    4
  27210000    3
  27220000    2
  27230000    3
  27240000    3
  27250000    4
  27260000    2
  27270000    2
  27280000    3
  27290000    4
  27300000    3
  27310000    4
  27320000    4
  27330000    2
  27340000    3
  27350000    2
  27360000    3
  27370000    2
  27380000    3
  27390000    3
  27400000    3
  27410000    2
  27420000    3
  27430000    3
  27440000    3
  27450000    2
  27460000    3
  27470000    2
  27480000    3
  27490000    2
  27500000    2
  27510000    3
  27520000    3
  27530000    2
  27540000    4
  27550000    4
  27560000    3
  27570000    3
  27580000    2
  27590000    3
  27600000    2
  27610000    2
  27620000    3
  27630000    3
  27640000    3
  27650000    2
  27660000    4
  27670000    2
  27680000    2
  27690000    3
  27700000    3
  27710000    3
  27720000    3
  27730000    3
  27740000    3
  27750000    3
  27760000    3
  27770000    3
  27780000    2
  27790000    2
  27800000    3
  27810000    3
  27820000    3
  27830000    3
  27840000    3
  27850000    2
  27860000    2
  27870000    3
  27880000    3
  27890000    2
  27900000    3
  27910000    3
  27920000    3
  27930000    3
  27940000    3
  27950000    3
  27960000    4
  27970000    4
  27980000    3
  27990000    3
  28000000    3
  28010000    3
  28020000    3
  28030000    3
  28040000    3
  28050000    3
  28060000    2
  28070000    3
  28080000    3
  28090000    4
  28100000    3
  28110000    3
  28120000    3
  28130000    3
  28140000    4
  28150000    2
  28160000    3
  28170000    5
  28180000    4
  28190000    3
  28200000    2
  28210000    4
  28220000    3
  28230000    2
  28240000    4
  28250000    3
  28260000    3
  28270000    3
  28280000    3
  28290000    3
  28300000    3
  28310000    3
  28320000    4
  28330000    3
  28340000    2
  28350000    4
  28360000    3
  28370000    2
  28380000   18
  28390000    7
  28400000    3
  28410000    3
  28420000    3
  28430000    3
  28440000    3
  28450000    3
  28460000    3
  28470000    3
  28480000    3
  28490000    4
  28500000    3
  28510000    3
  28520000    2
  28530000    3
  28540000    3
  28550000    1
  28560000    2
  28570000    3
  28580000    6
  28590000    4
  28600000    2
  28610000    9
  28620000    5
  28630000    3
  28640000    3
  28650000    3
  28660000    3
  28670000    3
  28680000    3
  28690000    4
  28700000    4
  28710000    3
  28720000    3
  28730000    5
  28740000    2
  28750000    5
  28760000    2
  28770000    4
  28780000    2
  28790000    3
  28800000    2
  28810000    2
  28820000    3
  28830000    3
  28840000    3
  28850000    4
  28860000    3
  28870000    3
  28880000    4
  28890000    3
  28900000    2
  28910000    3
  28920000    3
  28930000    3
  28940000    2
  28950000    3
  28960000    4
  28970000    2
  28980000    3
  28990000    3
  29000000    3
  29010000    3
  29020000    3
  29030000    2
  29040000    3
  29050000    3
  29060000    5
  29070000    3
  29080000    3
  29090000    2
  29100000    4
  29110000    4
  29120000    3
  29130000    3
  29140000    3
  29150000    2
  29160000    3
  29170000    3
  29180000    2
  29190000    3
  29200000    3
  29210000    4
  29220000    2
  29230000    3
  29240000    3
  29250000    3
  29260000    2
  29270000    3
  29280000    4
  29290000    2
  29300000    2
  29310000    4
  29320000    3
  29330000    3
  29340000    3
  29350000    3
  29360000    3
  29370000    3
  29380000    3
  29390000    3
  29400000    3
  29410000    3
  29420000    3
  29430000    3
  29440000    3
  29450000    2
  29460000    3
  29470000    3
  29480000    4
  29490000    4
  29500000    3
  29510000    3
  29520000    4
  29530000    3
  29540000    3
  29550000    3
  29560000    2
  29570000    3
  29580000    3
  29590000    3
  29600000    3
  29610000    2
  29620000    3
  29630000    3
  29640000    3
  29650000    3
  29660000    4
  29670000    2
  29680000    4
  29690000    4
  29700000    3
  29710000    3
  29720000    3
  29730000    5
  29740000    3
  29750000    3
  29760000    2
  29770000    3
  29780000    2
  29790000    4
  29800000    3
  29810000    4
  29820000    4
  29830000    4
  29840000    3
  29850000    2
  29860000    2
  29870000    2
  29880000    2
  29890000    2
  29900000    3
  29910000    4
  29920000    3
  29930000    2
  29940000    2
  29950000    3
  29960000    4
  29970000    3
  29980000    4
  29990000    3
  30000000    3
  30010000    3
  30020000    2
  30030000    3
  30040000    3
  30050000    3
  30060000    3
  30070000    3
  30080000    3
  30090000    3
  30100000    3
  30110000    3
  30120000    4
  30130000    3
  30140000    3
  30150000    3
  30160000    3
  30170000    4
  30180000    3
  30190000    5
  30200000    3
  30210000    5
  30220000    4
  30230000    4
  30240000    3
  30250000    4
  30260000    4
  30270000    4
  30280000   15
  30290000   15
  30300000    4
  30310000    4
  30320000    2
  30330000    3
  30340000    3
  30350000    2
  30360000    3
  30370000    3
  30380000    3
  30390000    4
  30400000    3
  30410000    3
  30420000    3
  30430000    2
  30440000    3
  30450000    3
  30460000    4
  30470000    4
  30480000    4
  30490000    2
  30500000    4
  30510000    2
  30520000    3
  30530000    3
  30540000    2
  30550000    3
  30560000    3
  30570000    2
  30580000    3
  30590000    3
  30600000    2
  30610000    3
  30620000    2
  30630000    3
  30640000    3
  30650000    6
  30660000   10
  30670000    3
  30680000    4
  30690000    3
  30700000    5
  30710000    3
  30720000    4
  30730000    4
  30740000    4
  30750000    5
  30760000    2
  30770000    4
  30780000    4
  30790000    3
  30800000    3
  30810000    3
  30820000    3
  30830000    3
  30840000    3
  30850000    3
  30860000    4
  30870000    5
  30880000    5
  30890000    3
  30900000    3
  30910000    4
  30920000    4
  30930000    3
  30940000    8
  30950000    4
  30960000    7
  30970000    4
  30980000    4
  30990000    3
  31000000    4
  31010000    4
  31020000    2
  31030000    3
  31040000    2
  31050000    2
  31060000    2
  31070000    3
  31080000    2
  31090000    3
  31100000    3
  31110000    3
  31120000    2
  31130000    3
  31140000    3
  31150000    3
  31160000    3
  31170000    3
  31180000    3
  31190000    2
  31200000    3
  31210000    3
  31220000    3
  31230000    3
  31240000    3
  31250000    2
  31260000    3
  31270000    2
  31280000    3
  31290000    3
  31300000    2
  31310000    3
  31320000    3
  31330000    3
  31340000    4
  31350000    3
  31360000    5
  31370000    2
  31380000    2
  31390000    1
  31400000    2
  31410000    3
  31420000    3
  31430000    4
  31440000    3
  31450000   11
  31460000    6
  31470000    3
  31480000    2
  31490000    3
  31500000   11
  31510000    6
  31520000    4
  31530000    3
  31540000    3
  31550000    2
  31560000    4
  31570000    3
  31580000    3
  31590000    4
  31600000    4
  31610000    3
  31620000    2
  31630000    3
  31640000    3
  31650000    4
  31660000    3
  31670000    5
  31680000    5
  31690000    3
  31700000    3
  31710000    3
  31720000    4
  31730000    8
  31740000    2
  31750000    3
  31760000    3
  31770000    3
  31780000    3
  31790000    2
  31800000    2
  31810000    4
  31820000    3
  31830000    3
  31840000    3
  31850000    2
  31860000    3
  31870000    2
  31880000    4
  31890000    2
  31900000    2
  31910000    3
  31920000    3
  31930000    3
  31940000    3
  31950000    3
  31960000    3
  31970000    2
  31980000    3
  31990000    2
  32000000    3
  32010000    3
  32020000    3
  32030000    3
  32040000    3
  32050000    2
  32060000    3
  32070000    3
  32080000    3
  32090000    2
  32100000    3
  32110000    2
  32120000    3
  32130000    2
  32140000    3
  32150000    2
  32160000    2
  32170000    3
  32180000    3
  32190000    2
  32200000    3
  32210000    3
  32220000    3
  32230000    3
  32240000    3
  32250000    3
  32260000    3
  32270000    3
  32280000    3
  32290000    3
  32300000    4
  32310000    4
  32320000    3
  32330000    3
  32340000    2
  32350000    4
  32360000    2
  32370000    2
  32380000    3
  32390000    2
  32400000    3
  32410000    3
  32420000    5
  32430000    5
  32440000    4
  32450000    6
  32460000    9
  32470000   13
  32480000   12
  32490000   14
  32500000    7
  32510000    2
  32520000    3
  32530000    3
  32540000    3
  32550000    3
  32560000    3
  32570000    3
  32580000    4
  32590000    3
  32600000    4
  32610000    3
  32620000    4
  32630000    3
  32640000    4
  32650000    4
  32660000    4
  32670000    3
  32680000    4
  32690000    2
  32700000    3
  32710000    3
  32720000    3
  32730000    2
  32740000    2
  32750000    2
  32760000    3
  32770000    3
  32780000    2
  32790000    4
  32800000    2
  32810000    3
  32820000    2
  32830000    3
  32840000    2
  32850000    3
  32860000    3
  32870000    3
  32880000    3
  32890000    3
  32900000    2
  32910000    3
  32920000    3
  32930000    3
  32940000    3
  32950000    3
  32960000    3
  32970000    3
  32980000    4
  32990000    3
  33000000    4
  33010000    3
  33020000    3
  33030000    4
  33040000    3
  33050000    2
  33060000    3
  33070000    4
  33080000    3
  33090000    3
  33100000    3
  33110000    3
  33120000    3
  33130000    2
  33140000    4
  33150000    2
  33160000    3
  33170000    3
  33180000    3
  33190000    3
  33200000    3
  33210000    4
  33220000    3
  33230000    2
  33240000    4
  33250000    4
  33260000    7
  33270000    3
  33280000    6
  33290000   10
  33300000    2
  33310000    4
  33320000    3
  33330000    5
  33340000    5
  33350000    4
  33360000    3
  33370000    3
  33380000    4
  33390000    3
  33400000    3
  33410000    3
  33420000    3
  33430000    3
  33440000    3
  33450000    3
  33460000    4
  33470000    4
  33480000    3
  33490000    3
  33500000    3
  33510000    5
  33520000    3
  33530000    3
  33540000    4
  33550000    3
  33560000    3
  33570000    3
  33580000    3
  33590000    4
  33600000    3
  33610000    3
  33620000    7
  33630000    2
  33640000    3
  33650000    2
  33660000    3
  33670000    3
  33680000    3
  33690000    3
  33700000    5
  33710000    2
  33720000    3
  33730000    2
  33740000    3
  33750000    2
  33760000    3
  33770000    3
  33780000    4
  33790000    2
  33800000    3
  33810000    2
  33820000    3
  33830000    3
  33840000    3
  33850000    3
  33860000    4
  33870000    3
  33880000    2
  33890000    2
  33900000    2
  33910000    3
  33920000    5
  33930000    3
  33940000    3
  33950000    5
  33960000    3
  33970000    3
  33980000    3
  33990000    3
  34000000    4
  34010000    2
  34020000    3
  34030000    3
  34040000    2
  34050000    3
  34060000    3
  34070000    3
  34080000    3
  34090000    3
  34100000    3
  34110000    3
  34120000    4
  34130000    3
  34140000    3
  34150000    4
  34160000    1
  34170000    2
  34180000    3
  34190000    3
  34200000    3
  34210000    3
  34220000    2
  34230000    3
  34240000    3
  34250000    4
  34260000    4
  34270000    2
  34280000    2
  34290000    7
  34300000    4
  34310000    2
  34320000    2
  34330000    3
  34340000    2
  34350000    4
  34360000    4
  34370000    2
  34380000    3
  34390000    3
  34400000    3
  34410000    3
  34420000    3
  34430000    2
  34440000    3
  34450000    3
  34460000    3
  34470000    3
  34480000    3
  34490000    2
  34500000    3
  34510000    3
  34520000    3
  34530000    4
  34540000    3
  34550000    3
  34560000    3
  34570000    3
  34580000    3
  34590000    3
  34600000    4
  34610000    4
  34620000    2
  34630000    2
  34640000    3
  34650000    2
  34660000    5
  34670000    3
  34680000    4
  34690000    4
  34700000    2
  34710000    3
  34720000    3
  34730000    5
  34740000    2
  34750000    3
  34760000    2
  34770000    3
  34780000    3
  34790000    4
  34800000    4
  34810000    4
  34820000    2
  34830000    3
  34840000    2
  34850000    1
  34860000    4
  34870000    2
  34880000    3
  34890000    2
  34900000    3
  34910000    3
  34920000    3
  34930000    3
  34940000    4
  34950000    3
  34960000    2
  34970000    2
  34980000    3
  34990000    3
  35000000    3
  35010000    4
  35020000    5
  35030000    2
  35040000    3
  35050000   18
  35060000    8
  35070000    2
  35080000    4
  35090000    3
  35100000    3
  35110000    5
  35120000    4
  35130000    3
  35140000    2
  35150000    3
  35160000    3
  35170000    4
  35180000    3
  35190000    2
  35200000    3
  35210000    2
  35220000   13
  35230000   12
  35240000   12
  35250000   14
  35260000   10
  35270000   16
  35280000    3
  35290000    3
  35300000    3
  35310000    3
  35320000    4
  35330000    4
  35340000    2
  35350000    3
  35360000    4
  35370000    3
  35380000    2
  35390000    4
  35400000    3
  35410000    3
  35420000    4
  35430000    2
  35440000    2
  35450000    3
  35460000    2
  35470000    3
  35480000    2
  35490000    6
  35500000    4
  35510000    5
  35520000    4
  35530000    3
  35540000    3
  35550000    3
  35560000    3
  35570000    5
  35580000    3
  35590000    2
  35600000    4
  35610000    3
  35620000    4
  35630000    3
  35640000    2
  35650000    3
  35660000    4
  35670000    3
  35680000    3
  35690000    2
  35700000    4
  35710000    3
  35720000    3
  35730000    4
  35740000    4
  35750000    3
  35760000    3
  35770000    3
  35780000    3
  35790000    3
  35800000    4
  35810000    3
  35820000    3
  35830000    3
  35840000    3
  35850000    3
  35860000    4
  35870000    1
  35880000    4
  35890000    4
  35900000    3
  35910000    3
  35920000    4
  35930000    2
  35940000    3
  35950000    5
  35960000    2
  35970000    3
  35980000    2
  35990000    4
  36000000    3
  36010000    3
  36020000    2
  36030000    3
  36040000    3
  36050000    2
  36060000    2
  36070000    3
  36080000    3
  36090000    3
  36100000    3
  36110000    2
  36120000    4
  36130000    3
  36140000    2
  36150000    3
  36160000    3
  36170000    1
  36180000    4
  36190000    3
  36200000    4
  36210000    3
  36220000    2
  36230000    3
  36240000    3
  36250000    3
  36260000    3
  36270000    2
  36280000    3
  36290000    3
  36300000    3
  36310000    3
  36320000    5
  36330000    2
  36340000    3
  36350000    2
  36360000    2
  36370000    2
  36380000    4
  36390000    3
  36400000    2
  36410000    3
  36420000    3
  36430000    3
  36440000    3
  36450000    3
  36460000   12
  36470000    2
  36480000   14
  36490000    4
  36500000    2
  36510000    3
  36520000    4
  36530000    2
  36540000    3
  36550000    4
  36560000    2
  36570000    3
  36580000    5
  36590000    4
  36600000    3
  36610000    4
  36620000    4
  36630000    2
  36640000    3
  36650000    2
  36660000    2
  36670000    3
  36680000    3
  36690000    3
  36700000    2
  36710000    3
  36720000    4
  36730000    3
  36740000    2
  36750000    2
  36760000    3
  36770000    3
  36780000    2
  36790000    3
  36800000    2
  36810000    3
  36820000    3
  36830000    3
  36840000    3
  36850000    3
  36860000    3
  36870000    3
  36880000    3
  36890000    2
  36900000    3
  36910000    3
  36920000    3
  36930000    3
  36940000    4
  36950000    3
  36960000    2
  36970000    3
  36980000    3
  36990000    4
  37000000    3
  37010000    4
  37020000    2
  37030000    4
  37040000    3
  37050000    4
  37060000    4
  37070000    2
  37080000    3
  37090000    3
  37100000    3
  37110000    4
  37120000    3
  37130000    2
  37140000    3
  37150000    2
  37160000    4
  37170000    3
  37180000    3
  37190000    3
  37200000    3
  37210000    2
  37220000    3
  37230000    3
  37240000    3
  37250000    3
  37260000    2
  37270000    3
  37280000    4
  37290000    5
  37300000    2
  37310000    3
  37320000    3
  37330000    3
  37340000    3
  37350000    3
  37360000    3
  37370000    3
  37380000    3
  37390000    3
  37400000    2
  37410000    2
  37420000    3
  37430000    2
  37440000    3
  37450000    4
  37460000    3
  37470000    5
  37480000    3
  37490000    3
  37500000    4
  37510000    3
  37520000    5
  37530000    3
  37540000    4
  37550000    3
  37560000    3
  37570000    3
  37580000    3
  37590000    3
  37600000    2
  37610000    3
  37620000    3
  37630000    5
  37640000    4
  37650000    3
  37660000    5
  37670000    4
  37680000    3
  37690000    4
  37700000    3
  37710000    4
  37720000    4
  37730000    2
  37740000    4
  37750000    3
  37760000    3
  37770000    5
  37780000    3
  37790000    4
  37800000    3
  37810000    4
  37820000    2
  37830000    3
  37840000    3
  37850000    2
  37860000    3
  37870000    3
  37880000    3
  37890000    4
  37900000    3
  37910000    6
  37920000    3
  37930000    3
  37940000    2
  37950000    4
  37960000    4
  37970000    3
  37980000    3
  37990000    3
  38000000    2
  38010000    4
  38020000    5
  38030000    3
  38040000    2
  38050000    3
  38060000    3
  38070000    3
  38080000    2
  38090000    4
  38100000    3
  38110000    3
  38120000    2
  38130000    4
  38140000    3
  38150000    4
  38160000    2
  38170000    3
  38180000    3
  38190000    2
  38200000    3
  38210000    3
  38220000    3
  38230000    2
  38240000    3
  38250000    5
  38260000    4
  38270000    3
  38280000    2
  38290000    2
  38300000    3
  38310000    3
  38320000    2
  38330000    3
  38340000    3
  38350000    2
  38360000    3
  38370000    3
  38380000    2
  38390000    3
  38400000    3
  38410000    3
  38420000    7
  38430000    6
  38440000    3
  38450000    2
  38460000    2
  38470000    3
  38480000    3
  38490000    3
  38500000    3
  38510000    3
  38520000    2
  38530000    3
  38540000    2
  38550000    3
  38560000    3
  38570000    2
  38580000    3
  38590000    3
  38600000    2
  38610000    4
  38620000    3
  38630000    5
  38640000    3
  38650000    3
  38660000    2
  38670000    4
  38680000    4
  38690000    2
  38700000    3
  38710000    2
  38720000    3
  38730000    4
  38740000    4
  38750000    3
  38760000    2
  38770000    3
  38780000    2
  38790000    2
  38800000    3
  38810000    3
  38820000    2
  38830000    3
  38840000    3
  38850000    3
  38860000    3
  38870000    2
  38880000    3
  38890000    4
  38900000    3
  38910000    3
  38920000    3
  38930000    2
  38940000    4
  38950000    4
  38960000    3
  38970000    5
  38980000    3
  38990000    2
  39000000    3
  39010000    3
  39020000    2
  39030000    4
  39040000    5
  39050000    2
  39060000    2
  39070000    4
  39080000    3
  39090000    3
  39100000    2
  39110000    4
  39120000    3
  39130000   13
  39140000   14
  39150000    3
  39160000    4
  39170000    3
  39180000    4
  39190000    3
  39200000    3
  39210000    2
  39220000    3
  39230000    2
  39240000    3
  39250000    3
  39260000    5
  39270000    8
  39280000    9
  39290000    2
  39300000    3
  39310000    3
  39320000    3
  39330000    2
  39340000    4
  39350000    3
  39360000    2
  39370000    3
  39380000    3
  39390000    3
  39400000    2
  39410000    3
  39420000    3
  39430000    4
  39440000    3
  39450000    4
  39460000    3
  39470000    4
  39480000    5
  39490000    5
  39500000    2
  39510000    3
  39520000    3
  39530000    4
  39540000    2
  39550000    3
  39560000    3
  39570000    6
  39580000    3
  39590000    5
  39600000    3
  39610000    4
  39620000    2
  39630000    5
  39640000    3
  39650000    5
  39660000    2
  39670000    3
  39680000    3
  39690000    3
  39700000    3
  39710000    3
  39720000    4
  39730000    3
  39740000    3
  39750000    4
  39760000    3
  39770000    3
  39780000    4
  39790000    3
  39800000    3
  39810000    3
  39820000    4
  39830000    2
  39840000    3
  39850000    4
  39860000    2
  39870000    3
  39880000    4
  39890000    3
  39900000    3
  39910000    2
  39920000    4
  39930000    2
  39940000    4
  39950000    3
  39960000    4
  39970000    2
  39980000    3
  39990000    2
  40000000    4
  40010000    3
  40020000    3
  40030000    3
  40040000    3
  40050000    2
  40060000    3
  40070000    2
  40080000    2
  40090000    5
  40100000    3
  40110000    3
  40120000    3
  40130000    3
  40140000    3
  40150000    3
  40160000    3
  40170000    3
  40180000    4
  40190000    3
  40200000    3
  40210000    3
  40220000    3
  40230000    4
  40240000    3
  40250000    2
  40260000    2
  40270000    4
  40280000    4
  40290000    3
  40300000    5
  40310000    3
  40320000    2
  40330000    3
  40340000   11
  40350000   11
  40360000    4
  40370000    5
  40380000    2
  40390000    2
  40400000    3
  40410000    3
  40420000    2
  40430000    3
  40440000    2
  40450000    3
  40460000    3
  40470000    3
  40480000    3
  40490000    2
  40500000    3
  40510000    4
  40520000    3
  40530000    2
  40540000    2
  40550000    3
  40560000    3
  40570000    3
  40580000    2
  40590000    3
  40600000    3
  40610000    2
  40620000    2
  40630000    4
  40640000    2
  40650000    3
  40660000    3
  40670000    5
  40680000    2
  40690000    3
  40700000    2
  40710000    3
  40720000    2
  40730000    2
  40740000    3
  40750000    2
  40760000    4
  40770000    3
  40780000    3
  40790000    4
  40800000    4
  40810000    4
  40820000    3
  40830000    2
  40840000    3
  40850000    3
  40860000    4
  40870000    2
  40880000    3
  40890000    3
  40900000    3
  40910000    3
  40920000    3
  40930000    3
  40940000    8
  40950000    3
  40960000    4
  40970000    3
  40980000    2
  40990000    3
  41000000    3
  41010000    3
  41020000    3
  41030000    3
  41040000    3
  41050000    2
  41060000    3
  41070000   13
  41080000   12
  41090000   15
  41100000   11
  41110000   13
  41120000    4
  41130000    3
  41140000    4
  41150000    6
  41160000   15
  41170000    5
  41180000    4
  41190000    3
  41200000    4
  41210000    4
  41220000    3
  41230000    4
  41240000    2
  41250000    2
  41260000    3
  41270000    3
  41280000    2
  41290000    3
  41300000    1
  41310000    4
  41320000    4
  41330000    2
  41340000    2
  41350000    3
  41360000    3
  41370000    2
  41380000    3
  41390000    3
  41400000    2
  41410000    2
  41420000    3
  41430000    2
  41440000    3
  41450000    3
  41460000    3
  41470000    3
  41480000    3
  41490000    3
  41500000    3
  41510000    3
  41520000    3
  41530000    2
  41540000    3
  41550000    3
  41560000    3
  41570000    3
  41580000    2
  41590000    3
  41600000    3
  41610000    4
  41620000    3
  41630000    3
  41640000    3
  41650000    3
  41660000    3
  41670000    3
  41680000    4
  41690000    2
  41700000    3
  41710000    5
  41720000    4
  41730000    3
  41740000    3
  41750000    2
  41760000    3
  41770000    2
  41780000    3
  41790000    3
  41800000    3
  41810000    3
  41820000    3
  41830000    3
  41840000    2
  41850000    3
  41860000    4
  41870000   10
  41880000    3
  41890000    3
  41900000    2
  41910000    3
  41920000    3
  41930000    3
  41940000    3
  41950000    3
  41960000    2
  41970000    3
  41980000    2
  41990000    3
  42000000    1
  42010000    3
  42020000    3
  42030000    3
  42040000    3
  42050000    3
  42060000    3
  42070000    2
  42080000    2
  42090000    3
  42100000    2
  42110000    3
  42120000    3
  42130000    4
  42140000    3
  42150000    2
  42160000    3
  42170000    3
  42180000    3
  42190000    3
  42200000    4
  42210000    2
  42220000    3
  42230000    3
  42240000    3
  42250000    3
  42260000    4
  42270000    3
  42280000    2
  42290000    3
  42300000    3
  42310000    2
  42320000    2
  42330000    3
  42340000    4
  42350000    3
  42360000    3
  42370000    3
  42380000    3
  42390000    4
  42400000    3
  42410000    3
  42420000    2
  42430000    2
  42440000    3
  42450000    3
  42460000    5
  42470000    3
  42480000    3
  42490000    3
  42500000    3
  42510000    3
  42520000    3
  42530000    6
  42540000    4
  42550000    4
  42560000    3
  42570000    2
  42580000    3
  42590000    2
  42600000    2
  42610000    3
  42620000    4
  42630000    5
  42640000    3
  42650000    4
  42660000    5
  42670000    3
  42680000    3
  42690000    3
  42700000    2
  42710000    3
  42720000    2
  42730000    3
  42740000    4
  42750000    2
  42760000    3
  42770000    3
  42780000    3
  42790000    3
  42800000    4
  42810000    3
  42820000    4
  42830000    3
  42840000    3
  42850000    4
  42860000    3
  42870000    2
  42880000    4
  42890000   10
  42900000   12
  42910000    4
  42920000    3
  42930000    3
  42940000    6
  42950000    3
  42960000    3
  42970000    2
  42980000    2
  42990000    3
  43000000    2
  43010000    3
  43020000    3
  43030000    4
  43040000    4
  43050000    3
  43060000    4
  43070000    3
  43080000    3
  43090000    4
  43100000    2
  43110000    3
  43120000    3
  43130000    2
  43140000    4
  43150000    2
  43160000    2
  43170000    4
  43180000    3
  43190000    3
  43200000    3
  43210000    3
  43220000    3
  43230000    4
  43240000    3
  43250000    3
  43260000    2
  43270000    3
  43280000    3
  43290000    3
  43300000    2
  43310000    3
  43320000    2
  43330000    3
  43340000    3
  43350000    2
  43360000    2
  43370000    3
  43380000    3
  43390000    3
  43400000    3
  43410000    4
  43420000    3
  43430000    3
  43440000    2
  43450000    4
  43460000    3
  43470000    3
  43480000    3
  43490000    4
  43500000    3
  43510000    4
  43520000    3
  43530000    3
  43540000    4
  43550000    3
  43560000    3
  43570000    3
  43580000    3
  43590000    3
  43600000    4
  43610000    4
  43620000    3
  43630000    3
  43640000    4
  43650000    2
  43660000    3
  43670000    3
  43680000    3
  43690000    3
  43700000    4
  43710000    2
  43720000    3
  43730000    2
  43740000    3
  43750000    3
  43760000    3
  43770000    2
  43780000    4
  43790000    4
  43800000    4
  43810000    2
  43820000    1
  43830000    3
  43840000    2
  43850000    3
  43860000    3
  43870000    2
  43880000    3
  43890000    3
  43900000    4
  43910000    3
  43920000    4
  43930000    2
  43940000    3
  43950000    2
  43960000    3
  43970000    2
  43980000    3
  43990000    4
  44000000    3
  44010000    2
  44020000    3
  44030000    4
  44040000    5
  44050000    3
  44060000    3
  44070000   12
  44080000    4
  44090000    2
  44100000    4
  44110000    7
  44120000    3
  44130000    3
  44140000    4
  44150000    7
  44160000    3
  44170000    5
  44180000    7
  44190000    3
  44200000    3
  44210000    2
  44220000    4
  44230000    3
  44240000    2
  44250000    4
  44260000    3
  44270000    5
  44280000    1
  44290000    2
  44300000    3
  44310000    3
  44320000    3
  44330000    6
  44340000    3
  44350000    4
  44360000    3
  44370000    3
  44380000    4
  44390000    2
  44400000    3
  44410000    4
  44420000    3
  44430000    6
  44440000    3
  44450000    3
  44460000    4
  44470000    3
  44480000    3
  44490000    4
  44500000    3
  44510000    3
  44520000    3
  44530000    2
  44540000    2
  44550000    2
  44560000    3
  44570000    3
  44580000    3
  44590000    3
  44600000    3
  44610000    3
  44620000    3
  44630000    3
  44640000    2
  44650000    4
  44660000    3
  44670000    3
  44680000    3
  44690000    3
  44700000    3
  44710000    3
  44720000    3
  44730000    3
  44740000    3
  44750000    3
  44760000    4
  44770000    6
  44780000    4
  44790000    5
  44800000    2
  44810000   10
  44820000    3
  44830000    2
  44840000    2
  44850000    2
  44860000    3
  44870000    3
  44880000    3
  44890000    2
  44900000    2
  44910000    4
  44920000    5
  44930000    4
  44940000    3
  44950000    4
  44960000    4
  44970000    3
  44980000    3
  44990000    4
  45000000    2
  45010000    4
  45020000    2
  45030000    4
  45040000    3
  45050000    2
  45060000    4
  45070000    3
  45080000    2
  45090000    2
  45100000    2
  45110000    3
  45120000    3
  45130000    4
  45140000    3
  45150000    3
  45160000    4
  45170000    9
  45180000    4
  45190000    4
  45200000    2
  45210000    2
  45220000    5
  45230000    3
  45240000    4
  45250000    3
  45260000    2
  45270000    4
  45280000    3
  45290000    2
  45300000    4
  45310000    4
  45320000    3
  45330000    3
  45340000    5
  45350000    7
  45360000    5
  45370000    4
  45380000    2
  45390000    3
  45400000    3
  45410000    3
  45420000    4
  45430000    4
  45440000    4
  45450000    3
  45460000    3
  45470000    7
  45480000    4
  45490000    5
  45500000    2
  45510000    2
  45520000    3
  45530000    3
  45540000    3
  45550000    3
  45560000    3
  45570000    2
  45580000    3
  45590000    3
  45600000    2
  45610000    2
  45620000    4
  45630000    3
  45640000    4
  45650000    3
  45660000    2
  45670000    3
  45680000    3
  45690000    5
  45700000    3
  45710000    7
  45720000    5
  45730000    2
  45740000    2
  45750000    4
  45760000    5
  45770000    3
  45780000    4
  45790000    2
  45800000    3
  45810000    4
  45820000    3
  45830000    3
  45840000    3
  45850000    3
  45860000    4
  45870000    4
  45880000    4
  45890000    4
  45900000    2
  45910000    2
  45920000    4
  45930000    3
  45940000    3
  45950000    3
  45960000    2
  45970000    3
  45980000    3
  45990000    3
  46000000    3
  46010000    4
  46020000    3
  46030000    4
  46040000    3
  46050000    3
  46060000    4
  46070000    4
  46080000    3
  46090000    3
  46100000    5
  46110000    3
  46120000    3
  46130000    2
  46140000    3
  46150000    3
  46160000    3
  46170000    3
  46180000    3
  46190000    2
  46200000    2
  46210000    3
  46220000    3
  46230000    2
  46240000    3
  46250000    3
  46260000    3
  46270000    3
  46280000    3
  46290000    3
  46300000    3
  46310000    2
  46320000    4
  46330000    3
  46340000    2
  46350000    2
  46360000    3
  46370000    3
  46380000    2
  46390000    3
  46400000    3
  46410000    3
  46420000    3
  46430000    3
  46440000    4
  46450000    4
  46460000    3
  46470000    2
  46480000    3
  46490000    4
  46500000    3
  46510000    4
  46520000    4
  46530000    3
  46540000    4
  46550000    4
  46560000    8
  46570000    3
  46580000    4
  46590000    4
  46600000    4
  46610000    3
  46620000    2
  46630000    3
  46640000    2
  46650000    3
  46660000    4
  46670000    4
  46680000    3
  46690000    3
  46700000    2
  46710000    3
  46720000    3
  46730000    3
  46740000    3
  46750000    3
  46760000    3
  46770000    3
  46780000    3
  46790000    3
  46800000    4
  46810000    3
  46820000    4
  46830000    3
  46840000    2
  46850000    2
  46860000    3
  46870000    4
  46880000    4
  46890000    4
  46900000    3
  46910000    4
  46920000    2
  46930000    7
  46940000    5
  46950000    2
  46960000    3
  46970000    3
  46980000    3
  46990000    4
  47000000    4
  47010000    4
  47020000    2
  47030000    2
  47040000    3
  47050000    6
  47060000    4
  47070000    5
  47080000    2
  47090000    4
  47100000    3
  47110000    4
  47120000    2
  47130000    4
  47140000    3
  47150000   10
  47160000    6
  47170000    3
  47180000    3
  47190000    4
  47200000    3
  47210000    4
  47220000    4
  47230000    3
  47240000    3
  47250000    3
  47260000    4
  47270000    3
  47280000    4
  47290000    3
  47300000    3
  47310000    3
  47320000    4
  47330000    5
  47340000    4
  47350000    3
  47360000    3
  47370000    3
  47380000    4
  47390000    7
  47400000    4
  47410000    5
  47420000    5
  47430000    4
  47440000    5
  47450000    6
  47460000    5
  47470000    6
  47480000    6
  47490000    7
  47500000    5
  47510000    5
  47520000    5
  47530000    3
  47540000    5
  47550000    4
  47560000    4
  47570000    4
  47580000    5
  47590000    3
  47600000    5
  47610000    2
  47620000    4
  47630000    3
  47640000    1
  47650000    3
  47660000    3
  47670000    3
  47680000    3
  47690000    2
  47700000    3
  47710000    3
  47720000    2
  47730000    4
  47740000    3
  47750000    3
  47760000    3
  47770000    3
  47780000    3
  47790000    3
  47800000    2
  47810000    3
  47820000    3
  47830000    3
  47840000    2
  47850000    2
  47860000    3
  47870000   15
  47880000   11
  47890000    4
  47900000    4
  47910000    2
  47920000    3
  47930000    5
  47940000    4
  47950000    3
  47960000    4
  47970000    4
  47980000    4
  47990000    5
  48000000    5
  48010000    5
  48020000    5
  48030000    3
  48040000    3
  48050000    2
  48060000    3
  48070000    3
  48080000    5
  48090000    3
  48100000    4
  48110000    5
  48120000    4
  48130000    4
  48140000    4
  48150000    4
  48160000    4
  48170000    3
  48180000    3
  48190000    3
  48200000    2
  48210000    4
  48220000    4
  48230000    4
  48240000    4
  48250000    9
  48260000   16
  48270000    6
  48280000    4
  48290000    4
  48300000    3
  48310000    3
  48320000    4
  48330000    3
  48340000    3
  48350000    3
  48360000    5
  48370000    4
  48380000    3
  48390000    4
  48400000    3
  48410000    3
  48420000    4
  48430000    2
  48440000    3
  48450000    3
  48460000    4
  48470000    3
  48480000    3
  48490000    4
  48500000    7
  48510000    3
  48520000    3
  48530000    2
  48540000    3
  48550000    3
  48560000    3
  48570000    4
  48580000    2
  48590000    2
  48600000    3
  48610000    3
  48620000    2
  48630000    3
  48640000    3
  48650000    3
  48660000    3
  48670000    3
  48680000    4
  48690000    2
  48700000    2
  48710000    2
  48720000    3
  48730000    4
  48740000    3
  48750000    3
  48760000    4
  48770000    2
  48780000    4
  48790000    4
  48800000    4
  48810000    2
  48820000    2
  48830000    3
  48840000    3
  48850000    3
  48860000    3
  48870000    2
  48880000    3
  48890000    3
  48900000    3
  48910000    3
  48920000    3
  48930000    3
  48940000    4
  48950000    3
  48960000    5
  48970000    4
  48980000    3
  48990000    3
  49000000    2
  49010000    2
  49020000    3
  49030000    3
  49040000    2
  49050000    4
  49060000    2
  49070000    3
  49080000    3
  49090000    4
  49100000    2
  49110000    5
  49120000    2
  49130000    3
  49140000    4
  49150000    5
  49160000    3
  49170000    4
  49180000    4
  49190000    5
  49200000    6
  49210000    4
  49220000    3
  49230000    2
  49240000    4
  49250000    5
  49260000    3
  49270000    3
  49280000    3
  49290000    4
  49300000    7
  49310000    4
  49320000    5
  49330000    3
  49340000    7
  49350000    3
  49360000    3
  49370000    4
  49380000    3
  49390000    4
  49400000    3
  49410000    3
  49420000    2
  49430000    2
  49440000    3
  49450000    3
  49460000    3
  49470000    3
  49480000    2
  49490000    3
  49500000    3
  49510000    3
  49520000    3
  49530000    4
  49540000    4
  49550000    3
  49560000    4
  49570000    3
  49580000    3
  49590000    3
  49600000    4
  49610000    2
  49620000    7
  49630000    3
  49640000    4
  49650000    3
  49660000    3
  49670000    3
  49680000    4
  49690000    2
  49700000    3
  49710000    3
  49720000    3
  49730000    3
  49740000    3
  49750000    3
  49760000    2
  49770000    2
  49780000    3
  49790000    2
  49800000    3
  49810000    3
  49820000    2
  49830000    5
  49840000    4
  49850000    4
  49860000    3
  49870000    3
  49880000    3
  49890000    3
  49900000    3
  49910000    4
  49920000    4
  49930000    4
  49940000    3
  49950000   12
  49960000   13
  49970000    3
  49980000    2
  49990000    3
  50000000    4
  50000000    4
  50010000    3
  50020000    4
  50030000    2
  50040000    2
  50050000    3
  50060000    4
  50070000    3
  50080000    3
  50090000    3
  50100000    2
  50110000    3
  50120000    3
  50130000    3
  50140000    3
  50150000    3
  50160000    3
  50170000    2
  50180000    4
  50190000    3
  50200000    4
  50210000    3
  50220000    2
  50230000    5
  50240000    3
  50250000    2
  50260000    4
  50270000    3
  50280000    3
  50290000    3
  50300000    3
  50310000    2
  50320000    3
  50330000    3
  50340000    5
  50350000    3
  50360000    4
  50370000    4
  50380000    3
  50390000    3
  50400000    3
  50410000    5
  50420000    2
  50430000    2
  50440000    4
  50450000    7
  50460000    5
  50470000    4
  50480000    7
  50490000    3
  50500000    4
  50510000    2
  50520000    4
  50530000    5
  50540000    3
  50550000    3
  50560000    3
  50570000    3
  50580000    3
  50590000    3
  50600000    4
  50610000    3
  50620000    3
  50630000    2
  50640000    2
  50650000    3
  50660000    5
  50670000    4
  50680000    2
  50690000    5
  50700000    3
  50710000    4
  50720000    3
  50730000    3
  50740000    4
  50750000    3
  50760000    3
  50770000    4
  50780000    3
  50790000    4
  50800000    4
  50810000    4
  50820000    5
  50830000   15
  50840000   11
  50850000   11
  50860000   15
  50870000   15
  50880000   10
  50890000    4
  50900000    8
  50910000    2
  50920000    3
  50930000    3
  50940000    3
  50950000    3
  50960000    3
  50970000    3
  50980000    3
  50990000    4
  51000000    2
  51010000    2
  51020000    3
  51030000    3
  51040000    4
  51050000    5
  51060000    3
  51070000    3
  51080000    3
  51090000    3
  51100000    2
  51110000    3
  51120000    2
  51130000    3
  51140000    3
  51150000    3
  51160000    3
  51170000    4
  51180000    4
  51190000    3
  51200000    3
  51210000    3
  51220000    4
  51230000    4
  51240000    7
  51250000    4
  51260000    4
  51270000    2
  51280000    4
  51290000    4
  51300000    3
  51310000    4
  51320000    4
  51330000    5
  51340000    4
  51350000    3
  51360000    2
  51370000    2
  51380000    5
  51390000    4
  51400000    2
  51410000    4
  51420000    4
  51430000    3
  51440000    3
  51450000    3
  51460000    2
  51470000    4
  51480000    3
  51490000    3
  51500000    2
  51510000    3
  51520000    3
  51530000    3
  51540000    3
  51550000    3
  51560000    2
  51570000    3
  51580000    2
  51590000    3
  51600000    3
  51610000    3
  51620000    3
  51630000    2
  51640000    4
  51650000    4
  51660000    4
  51670000    3
  51680000    3
  51690000    2
  51700000    3
  51710000    2
  51720000    2
  51730000    4
  51740000    2
  51750000    2
  51760000    6
  51770000   15
  51780000   13
  51790000    5
  51800000    4
  51810000    3
  51820000   10
  51830000   15
  51840000    6
  51850000    3
  51860000    4
  51870000    2
  51880000    4
  51890000    4
  51900000    4
  51910000    3
  51920000    2
  51930000    2
  51940000    4
  51950000    2
  51960000    4
  51970000    3
  51980000    4
  51990000    4
  52000000    4
  52010000    4
  52020000    3
  52030000    5
  52040000    5
  52050000    4
  52060000    2
  52070000    3
  52080000    2
  52090000    4
  52100000    3
  52110000    2
  52120000    3
  52130000    3
  52140000    3
  52150000    5
  52160000    3
  52170000    3
  52180000    3
  52190000    3
  52200000    3
  52210000    4
  52220000    3
  52230000    2
  52240000    4
  52250000    4
  52260000    3
  52270000    3
  52280000    4
  52290000    3
  52300000    3
  52310000    3
  52320000    3
  52330000    4
  52340000    3
  52350000    3
  52360000    4
  52370000    3
  52380000    3
  52390000    4
  52400000    2
  52410000    3
  52420000    3
  52430000    4
  52440000    3
  52450000    3
  52460000    4
  52470000    3
  52480000    3
  52490000    4
  52500000    4
  52510000    4
  52520000    3
  52530000    2
  52540000    3
  52550000    2
  52560000    3
  52570000    4
  52580000    2
  52590000    3
  52600000    2
  52610000    3
  52620000    3
  52630000    2
  52640000    2
  52650000    2
  52660000    2
  52670000    3
  52680000    3
  52690000    4
  52700000    4
  52710000    3
  52720000    2
  52730000    5
  52740000    4
  52750000    4
  52760000    3
  52770000    2
  52780000    2
  52790000    3
  52800000    3
  52810000    4
  52820000    4
  52830000    4
  52840000    5
  52850000    3
  52860000    3
  52870000    2
  52880000    3
  52890000    3
  52900000    4
  52910000    4
  52920000    3
  52930000    2
  52940000    4
  52950000    3
  52960000    3
  52970000    3
  52980000    5
  52990000    3
  53000000    4
  53010000    3
  53020000    2
  53030000    4
  53040000    3
  53050000    2
  53060000    3
  53070000    3
  53080000    5
  53090000    3
  53100000    2
  53110000    4
  53120000    3
  53130000    4
  53140000    4
  53150000    3
  53160000    3
  53170000    4
  53180000    3
  53190000    4
  53200000    3
  53210000    3
  53220000    3
  53230000    2
  53240000    3
  53250000    4
  53260000    3
  53270000    3
  53280000    4
  53290000    3
  53300000    3
  53310000    3
  53320000    3
  53330000    3
  53340000    3
  53350000    3
  53360000    3
  53370000    3
  53380000    3
  53390000    4
  53400000    3
  53410000    3
  53420000    3
  53430000    2
  53440000    3
  53450000    2
  53460000    3
  53470000    3
  53480000    3
  53490000    4
  53500000    3
  53510000    3
  53520000    1
  53530000    4
  53540000    3
  53550000    3
  53560000    3
  53570000    3
  53580000    3
  53590000    3
  53600000    2
  53610000    3
  53620000    3
  53630000    3
  53640000    2
  53650000    4
  53660000    3
  53670000    2
  53680000    3
  53690000    3
  53700000    3
  53710000    3
  53720000    4
  53730000    3
  53740000    4
  53750000    2
  53760000    2
  53770000    4
  53780000    3
  53790000    3
  53800000    3
  53810000    3
  53820000    3
  53830000    3
  53840000    3
  53850000    4
  53860000    3
  53870000    3
  53880000    3
  53890000    4
  53900000    4
  53910000    2
  53920000    3
  53930000    3
  53940000    3
  53950000    4
  53960000    3
  53970000    2
  53980000    3
  53990000    3
  54000000   11
  54010000   11
  54020000    8
  54030000    2
  54040000    4
  54050000    3
  54060000    2
  54070000    3
  54080000    3
  54090000    5
  54100000    3
  54110000    5
  54120000    3
  54130000    5
  54140000    3
  54150000    4
  54160000    2
  54170000    4
  54180000    5
  54190000    4
  54200000    4
  54210000    3
  54220000    4
  54230000    4
  54240000    3
  54250000    5
  54260000    4
  54270000    2
  54280000    3
  54290000    3
  54300000    5
  54310000    5
  54320000    4
  54330000    7
  54340000    4
  54350000    3
  54360000    3
  54370000    4
  54380000    4
  54390000    3
  54400000    3
  54410000    4
  54420000    3
  54430000    3
  54440000    2
  54450000    2
  54460000    4
  54470000    4
  54480000    4
  54490000    3
  54500000    4
  54510000    3
  54520000    5
  54530000    4
  54540000    4
  54550000    2
  54560000    2
  54570000    3
  54580000    4
  54590000    2
  54600000    6
  54610000    5
  54620000    2
  54630000    3
  54640000    4
  54650000    1
  54660000    2
  54670000    4
  54680000    5
  54690000    4
  54700000    4
  54710000    4
  54720000    3
  54730000    3
  54740000    4
  54750000    3
  54760000    3
  54770000    3
  54780000    3
  54790000    3
  54800000    3
  54810000    3
  54820000    2
  54830000    2
  54840000    4
  54850000    2
  54860000    3
  54870000    3
  54880000    3
  54890000    2
  54900000    3
  54910000    3
  54920000    3
  54930000    3
  54940000    3
  54950000    4
  54960000    2
  54970000    3
  54980000    2
  54990000    3
  55000000    3
  55010000    2
  55020000    3
  55030000    4
  55040000    3
  55050000    4
  55060000    3
  55070000    2
  55080000    2
  55090000    3
  55100000    3
  55110000    3
  55120000    3
  55130000    4
  55140000    3
  55150000    3
  55160000    3
  55170000    2
  55180000    3
  55190000    3
  55200000    3
  55210000    3
  55220000    3
  55230000    3
  55240000    3
  55250000    3
  55260000    4
  55270000    3
  55280000    3
  55290000    3
  55300000    3
  55310000    3
  55320000    3
  55330000    4
  55340000    4
  55350000    2
  55360000    2
  55370000    3
  55380000    3
  55390000    3
  55400000    4
  55410000    3
  55420000    3
  55430000    4
  55440000    3
  55450000    2
  55460000    4
  55470000    2
  55480000    2
  55490000    8
  55500000   13
  55510000   10
  55520000    4
  55530000    3
  55540000    3
  55550000    2
  55560000    3
  55570000    4
  55580000    2
  55590000    2
  55600000    5
  55610000    3
  55620000    4
  55630000    3
  55640000    3
  55650000    5
  55660000    5
  55670000    3
  55680000    3
  55690000    3
  55700000    3
  55710000    4
  55720000    3
  55730000    4
  55740000    2
  55750000    3
  55760000    2
  55770000    3
  55780000    4
  55790000    3
  55800000    3
  55810000    2
  55820000    4
  55830000    3
  55840000    4
  55850000    5
  55860000    4
  55870000    3
  55880000    5
  55890000    3
  55900000    4
  55910000    3
  55920000    5
  55930000    4
  55940000    3
  55950000    3
  55960000    3
  55970000    3
  55980000    2
  55990000    2
  56000000    4
  56010000    4
  56020000    3
  56030000    3
  56040000    4
  56050000    9
  56060000   16
  56070000   19
  56080000   19
  56090000   17
  56100000   15
  56110000   13
  56120000    5
  56130000    3
  56140000    5
  56150000    4
  56160000    4
  56170000   12
  56180000    4
  56190000    3
  56200000    4
  56210000    2
  56220000    5
  56230000    3
  56240000    4
  56250000    3
  56260000    4
  56270000    2
  56280000    3
  56290000    3
  56300000    4
  56310000    2
  56320000    4
  56330000    3
  56340000    3
  56350000    4
  56360000    3
  56370000    4
  56380000    5
  56390000    5
  56400000    3
  56410000    5
  56420000    2
  56430000    3
  56440000    2
  56450000    2
  56460000    4
  56470000    3
  56480000    3
  56490000    3
  56500000    2
  56510000    2
  56520000    3
  56530000    2
  56540000    2
  56550000    4
  56560000    3
  56570000    3
  56580000    3
  56590000    4
  56600000    2
  56610000    4
  56620000    3
  56630000    5
  56640000    2
  56650000    5
  56660000    4
  56670000    4
  56680000    4
  56690000    4
  56700000    4
  56710000    4
  56720000    4
  56730000    4
  56740000    3
  56750000    3
  56760000    7
  56770000    2
  56780000    3
  56790000    4
  56800000    5
  56810000    3
  56820000    3
  56830000    4
  56840000    5
  56850000    3
  56860000    3
  56870000    3
  56880000    3
  56890000    4
  56900000    3
  56910000    3
  56920000    2
  56930000    2
  56940000    3
  56950000    2
  56960000    3
  56970000    3
  56980000    2
  56990000    3
  57000000    3
  57010000    4
  57020000    4
  57030000    3
  57040000    3
  57050000    3
  57060000    3
  57070000    3
  57080000    3
  57090000    3
  57100000    3
  57110000    3
  57120000    2
  57130000    4
  57140000    3
  57150000    3
  57160000    4
  57170000   10
  57180000    2
  57190000    3
  57200000    3
  57210000    3
  57220000    3
  57230000    3
  57240000    3
  57250000    3
  57260000    3
  57270000    5
  57280000    4
  57290000    4
  57300000    3
  57310000    5
  57320000    5
  57330000   11
  57340000   17
  57350000   10
  57360000    9
  57370000    8
  57380000   14
  57390000   17
  57400000   19
  57410000   10
  57420000   17
  57430000   19
  57440000   10
  57450000    7
  57460000    3
  57470000    3
  57480000    4
  57490000    2
  57500000    8
  57510000    3
  57520000    3
  57530000    3
  57540000    4
  57550000    2
  57560000    2
  57570000    3
  57580000    3
  57590000    4
  57600000    3
  57610000    3
  57620000    2
  57630000    3
  57640000    3
  57650000    3
  57660000    3
  57670000    3
  57680000    3
  57690000    3
  57700000    4
  57710000    4
  57720000    2
  57730000    4
  57740000    3
  57750000    3
  57760000    4
  57770000    3
  57780000    4
  57790000    4
  57800000    4
  57810000    4
  57820000    4
  57830000    3
  57840000    4
  57850000    3
  57860000    3
  57870000    3
  57880000    4
  57890000    3
  57900000    3
  57910000    3
  57920000    3
  57930000    4
  57940000    3
  57950000    2
  57960000   12
  57970000    4
  57980000    2
  57990000    2
  58000000    2
  58010000    3
  58020000    4
  58030000    5
  58040000    3
  58050000    3
  58060000    4
  58070000    3
  58080000    2
  58090000    3
  58100000    5
  58110000    3
  58120000    4
  58130000    5
  58140000    3
  58150000    3
  58160000    3
  58170000    3
  58180000    3
  58190000    2
  58200000    3
  58210000    2
  58220000    3
  58230000    3
  58240000    4
  58250000    4
  58260000    3
  58270000    3
  58280000    4
  58290000   11
  58300000    4
  58310000    4
  58320000    3
  58330000    4
  58340000    3
  58350000    4
  58360000    4
  58370000    5
  58380000    4
  58390000    5
  58400000    3
  58410000    2
  58420000    4
  58430000    5
  58440000    4
  58450000    5
  58460000    4
  58470000    5
  58480000    4
  58490000    5
  58500000    4
  58510000    4
  58520000    4
  58530000    3
  58540000    3
  58550000    2
  58560000    4
  58570000    2
  58580000    3
  58590000    4
  58600000    4
  58610000    4
  58620000    3
  58630000    3
  58640000    3
  58650000    4
  58660000    2
  58670000    3
  58680000    4
  58690000    4
  58700000    3
  58710000    5
  58720000    2
  58730000    3
  58740000    4
  58750000    2
  58760000    3
  58770000    3
  58780000    3
  58790000    3
  58800000    2
  58810000    3
  58820000    9
  58830000   16
  58840000    4
  58850000    5
  58860000    4
  58870000    4
  58880000    3
  58890000    3
  58900000    9
  58910000    2
  58920000    3
  58930000    2
  58940000    4
  58950000    3
  58960000    4
  58970000    3
  58980000    3
  58990000    1
  59000000    2
  59010000    4
  59020000    3
  59030000    3
  59040000    3
  59050000    3
  59060000    5
  59070000    2
  59080000    6
  59090000    6
  59100000   10
  59110000   19
  59120000    5
  59130000    3
  59140000    2
  59150000    3
  59160000    3
  59170000    3
  59180000   10
  59190000    5
  59200000    8
  59210000    2
  59220000    2
  59230000    3
  59240000    3
  59250000    5
  59260000    2
  59270000    4
  59280000    3
  59290000    3
  59300000    3
  59310000    5
  59320000    4
  59330000    6
  59340000    4
  59350000    4
  59360000    5
  59370000    2
  59380000    5
  59390000    3
  59400000    3
  59410000    4
  59420000    4
  59430000    3
  59440000    4
  59450000    3
  59460000    4
  59470000    2
  59480000    2
  59490000    3
  59500000    3
  59510000    4
  59520000    5
  59530000    5
  59540000    5
  59550000    4
  59560000    4
  59570000    3
  59580000    2
  59590000    2
  59600000    3
  59610000    3
  59620000    3
  59630000    2
  59640000    3
  59650000    3
  59660000    3
  59670000    3
  59680000    3
  59690000    3
  59700000    3
  59710000    2
  59720000    2
  59730000    4
  59740000    2
  59750000    4
  59760000    5
  59770000    2
  59780000    2
  59790000    3
  59800000    4
  59810000    3
  59820000    3
  59830000    2
  59840000    4
  59850000    4
  59860000    5
  59870000    3
  59880000    8
  59890000    4
  59900000    4
  59910000    3
  59920000    3
  59930000    5
  59940000    5
  59950000    4
  59960000    2
  59970000    4
  59980000   16
  59990000    4
  60000000    4
  60010000    7
  60020000    3
  60030000    3
  60040000    3
  60050000    3
  60060000    4
  60070000   12
  60080000   16
  60090000   12
  60100000   12
  60110000   18
  60120000   12
  60130000   12
  60140000   14
  60150000   11
  60160000   15
  60170000   17
  60180000   19
  60190000   17
  60200000    4
  60210000    4
  60220000    4
  60230000    4
  60240000    3
  60250000    6
  60260000    1
  60270000    2
  60280000    4
  60290000    6
  60300000    3
  60310000    4
  60320000    6
  60330000    4
  60340000    4
  60350000    4
  60360000    3
  60370000    3
  60380000    3
  60390000    3
  60400000    4
  60410000    2
  60420000    2
  60430000    3
  60440000    4
  60450000    2
  60460000    2
  60470000    3
  60480000    3
  60490000    3
  60500000    4
  60510000    3
  60520000    3
  60530000    3
  60540000    2
  60550000    3
  60560000    2
  60570000    2
  60580000    3
  60590000    2
  60600000    3
  60610000    3
  60620000    3
  60630000    2
  60640000    3
  60650000    2
  60660000    3
  60670000    2
  60680000    2
  60690000    2
  60700000    3
  60710000    4
  60720000    3
  60730000    3
  60740000    3
  60750000    3
  60760000    3
  60770000    3
  60780000    1
  60790000    2
  60800000    3
  60810000    3
  60820000    2
  60830000    3
  60840000    2
  60850000    2
  60860000   12
  60870000    5
  60880000    4
  60890000    3
  60900000    3
  60910000    2
  60920000    3
  60930000    3
  60940000    5
  60950000    6
  60960000   12
  60970000   19
  60980000   14
  60990000   14
  61000000    3
  61010000    4
  61020000    2
  61030000    3
  61040000    3
  61050000    5
  61060000    3
  61070000    3
  61080000    3
  61090000    2
  61100000    3
  61110000    3
  61120000    3
  61130000    3
  61140000    4
  61150000    2
  61160000    3
  61170000    3
  61180000    3
  61190000    2
  61200000    3
  61210000    3
  61220000    3
  61230000    2
  61240000    3
  61250000    3
  61260000    2
  61270000    4
  61280000    3
  61290000    3
  61300000    3
  61310000    3
  61320000   10
  61330000    3
  61340000    3
  61350000    2
  61360000    3
  61370000    3
  61380000    3
  61390000    4
  61400000    3
  61410000    2
  61420000    3
  61430000    2
  61440000    4
  61450000    3
  61460000    3
  61470000    2
  61480000    3
  61490000    4
  61500000    2
  61510000    3
  61520000    2
  61530000    3
  61540000    3
  61550000    3
  61560000    4
  61570000    4
  61580000    3
  61590000    3
  61600000    2
  61610000    3
  61620000    3
  61630000    2
  61640000    2
  61650000    4
  61660000    8
  61670000    4
  61680000    2
  61690000    5
  61700000    3
  61710000    3
  61720000    4
  61730000    3
  61740000    3
  61750000    3
  61760000    3
  61770000    4
  61780000    4
  61790000    4
  61800000    3
  61810000    3
  61820000    3
  61830000    5
  61840000    4
  61850000    2
  61860000    3
  61870000    3
  61880000    3
  61890000    4
  61900000    4
  61910000    4
  61920000    3
  61930000    3
  61940000    3
  61950000    3
  61960000    3
  61970000    3
  61980000    2
  61990000    5
  62000000    4
  62010000    3
  62020000    3
  62030000    3
  62040000    3
  62050000    3
  62060000    3
  62070000    3
  62080000    3
  62090000    3
  62100000    3
  62110000    4
  62120000   10
  62130000    9
  62140000    5
  62150000    2
  62160000    3
  62170000    3
  62180000    2
  62190000    3
  62200000    3
  62210000    3
  62220000    4
  62230000    3
  62240000    4
  62250000    4
  62260000    3
  62270000    3
  62280000    2
  62290000    2
  62300000    3
  62310000    2
  62320000    3
  62330000    3
  62340000    3
  62350000    5
  62360000    3
  62370000    3
  62380000    3
  62390000    8
  62400000    3
  62410000    3
  62420000    2
  62430000    3
  62440000    3
  62450000    4
  62460000    7
  62470000    3
  62480000    3
  62490000    3
  62500000    4
  62510000    2
  62520000    3
  62530000    5
  62540000    2
  62550000    5
  62560000    3
  62570000    3
  62580000    2
  62590000    3
  62600000    2
  62610000    2
  62620000    3
  62630000    3
  62640000    2
  62650000    3
  62660000    3
  62670000    4
  62680000    3
  62690000    3
  62700000    3
  62710000    2
  62720000    3
  62730000    2
  62740000    3
  62750000    3
  62760000    2
  62770000    3
  62780000    2
  62790000    3
  62800000    2
  62810000    4
  62820000    3
  62830000    2
  62840000    2
  62850000    3
  62860000    3
  62870000    3
  62880000    4
  62890000    5
  62900000    4
  62910000    2
  62920000    3
  62930000    7
  62940000    5
  62950000    5
  62960000    4
  62970000    3
  62980000    2
  62990000    3
  63000000    4
  63010000    3
  63020000    3
  63030000    3
  63040000    3
  63050000    4
  63060000    4
  63070000    2
  63080000    3
  63090000    3
  63100000    3
  63110000    4
  63120000    4
  63130000    5
  63140000    3
  63150000    5
  63160000    3
  63170000    2
  63180000    3
  63190000    3
  63200000    3
  63210000    3
  63220000    4
  63230000    3
  63240000    4
  63250000    3
  63260000    4
  63270000    3
  63280000    2
  63290000    4
  63300000    3
  63310000    5
  63320000    4
  63330000    4
  63340000    2
  63350000    3
  63360000    3
  63370000    3
  63380000    3
  63390000    2
  63400000    4
  63410000    3
  63420000    2
  63430000    3
  63440000    3
  63450000    4
  63460000    5
  63470000    3
  63480000    3
  63490000    4
  63500000    3
  63510000    4
  63520000    3
  63530000    3
  63540000    2
  63550000    5
  63560000    4
  63570000    3
  63580000    2
  63590000    3
  63600000    3
  63610000    3
  63620000    4
  63630000    4
  63640000    3
  63650000   15
  63660000    5
  63670000    3
  63680000    5
  63690000    4
  63700000    3
  63710000    4
  63720000    3
  63730000    3
  63740000    3
  63750000    3
  63760000    3
  63770000    4
  63780000    5
  63790000    5
  63800000    3
  63810000    2
  63820000    3
  63830000    4
  63840000    2
  63850000    2
  63860000    3
  63870000    4
  63880000    4
  63890000    4
  63900000    3
  63910000    5
  63920000    3
  63930000    4
  63940000    3
  63950000    4
  63960000    3
  63970000    4
  63980000    3
  63990000    5
  64000000    3
  64010000    4
  64020000    4
  64030000    4
  64040000    3
  64050000    7
  64060000   11
  64070000    4
  64080000    5
  64090000    5
  64100000    4
  64110000    4
  64120000    4
  64130000    3
  64140000    4
  64150000    3
  64160000    3
  64170000    2
  64180000    2
  64190000    3
  64200000    3
  64210000    4
  64220000    2
  64230000    3
  64240000    4
  64250000    4
  64260000    2
  64270000    2
  64280000    3
  64290000    2
  64300000    2
  64310000    4
  64320000    5
  64330000    3
  64340000    4
  64350000    4
  64360000    3
  64370000    4
  64380000    5
  64390000    3
  64400000    3
  64410000    2
  64420000    5
  64430000    2
  64440000    4
  64450000    3
  64460000    3
  64470000    3
  64480000    2
  64490000    5
  64500000    4
  64510000    3
  64520000    3
  64530000    3
  64540000    4
  64550000    4
  64560000    3
  64570000    3
  64580000    2
  64590000    3
  64600000    4
  64610000    3
  64620000    3
  64630000    2
  64640000    3
  64650000    3
  64660000    3
  64670000    2
  64680000    2
  64690000    4
  64700000    3
  64710000    4
  64720000    4
  64730000    3
  64740000    4
  64750000    4
  64760000    3
  64770000    2
  64780000    3
  64790000    4
  64800000    3
  64810000    3
  64820000    2
  64830000    3
  64840000    2
  64850000    4
  64860000    3
  64870000    3
  64880000    3
  64890000    3
  64900000    4
  64910000    6
  64920000   10
  64930000    8
  64940000   13
  64950000   20
  64960000   19
  64970000   15
  64980000   22
  64990000   19
  65000000   22
  65010000   21
  65020000   19
  65030000   23
  65040000    3
  65050000    5
  65060000    3
  65070000    3
  65080000    3
  65090000   12
  65100000    3
  65110000    4
  65120000    5
  65130000    5
  65140000    4
  65150000    2
  65160000    3
  65170000    5
  65180000    3
  65190000    3
  65200000    3
  65210000    2
  65220000    3
  65230000    4
  65240000    4
  65250000    3
  65260000    5
  65270000    5
  65280000    3
  65290000    3
  65300000    4
  65310000    4
  65320000    2
  65330000    4
  65340000    5
  65350000    3
  65360000    4
  65370000    3
  65380000    2
  65390000    3
  65400000   13
  65410000   13
  65420000    5
  65430000    4
  65440000    2
  65450000    4
  65460000    4
  65470000    4
  65480000    3
  65490000    4
  65500000    4
  65510000    4
  65520000    4
  65530000    4
  65540000    3
  65550000    3
  65560000    4
  65570000    4
  65580000    4
  65590000    3
  65600000    2
  65610000    2
  65620000    2
  65630000    3
  65640000    3
  65650000    2
  65660000    3
  65670000    2
  65680000    3
  65690000    3
  65700000    2
  65710000    1
  65720000    3
  65730000    3
  65740000    4
  65750000    2
  65760000    3
  65770000    3
  65780000    3
  65790000    5
  65800000    5
  65810000    3
  65820000    2
  65830000    7
  65840000    8
  65850000    4
  65860000    4
  65870000    2
  65880000    3
  65890000    2
  65900000    3
  65910000    4
  65920000    4
  65930000    3
  65940000    5
  65950000    3
  65960000    3
  65970000    3
  65980000    3
  65990000    3
  66000000    3
  66010000    3
  66020000    3
  66030000    4
  66040000    3
  66050000    3
  66060000    5
  66070000    3
  66080000    5
  66090000    3
  66100000    3
  66110000    3
  66120000    3
  66130000    3
  66140000    3
  66150000    4
  66160000    3
  66170000    3
  66180000    2
  66190000    3
  66200000    7
  66210000    2
  66220000    3
  66230000    3
  66240000    4
  66250000    3
  66260000    3
  66270000    2
  66280000    4
  66290000    8
  66300000    9
  66310000   15
  66320000    4
  66330000    4
  66340000    3
  66350000    3
  66360000    2
  66370000    3
  66380000    3
  66390000    4
  66400000    3
  66410000    3
  66420000    4
  66430000    3
  66440000    3
  66450000    3
  66460000    2
  66470000    4
  66480000    3
  66490000    2
  66500000    3
  66510000    4
  66520000    4
  66530000    3
  66540000    3
  66550000    2
  66560000    3
  66570000    3
  66580000   14
  66590000   13
  66600000   15
  66610000    9
  66620000    5
  66630000    9
  66640000    5
  66650000    5
  66660000    3
  66670000    9
  66680000    2
  66690000    5
  66700000    4
  66710000    6
  66720000    4
  66730000    4
  66740000    2
  66750000    3
  66760000    3
  66770000    4
  66780000    4
  66790000    3
  66800000    7
  66810000    3
  66820000    5
  66830000    3
  66840000    4
  66850000    7
  66860000    3
  66870000    5
  66880000    3
  66890000    3
  66900000    3
  66910000    4
  66920000    4
  66930000    4
  66940000    3
  66950000    4
  66960000    3
  66970000    2
  66980000    3
  66990000    5
  67000000    3
  67010000    4
  67020000    4
  67030000    5
  67040000    2
  67050000    4
  67060000    4
  67070000    4
  67080000    8
  67090000    5
  67100000    4
  67110000    5
  67120000    2
  67130000    3
  67140000    3
  67150000    5
  67160000    4
  67170000    2
  67180000    4
  67190000    3
  67200000    4
  67210000    4
  67220000    3
  67230000    2
  67240000    4
  67250000    3
  67260000    3
  67270000    3
  67280000    3
  67290000    4
  67300000    3
  67310000    3
  67320000    4
  67330000    2
  67340000    3
  67350000    2
  67360000    3
  67370000    5
  67380000    4
  67390000    6
  67400000    5
  67410000   17
  67420000    5
  67430000    4
  67440000    3
  67450000    2
  67460000    4
  67470000    4
  67480000    5
  67490000    3
  67500000    3
  67510000    5
  67520000    5
  67530000    4
  67540000    6
  67550000    3
  67560000    3
  67570000    4
  67580000    3
  67590000    3
  67600000    4
  67610000    3
  67620000    3
  67630000    2
  67640000    3
  67650000    3
  67660000    5
  67670000    4
  67680000    3
  67690000    3
  67700000    3
  67710000    3
  67720000    3
  67730000    2
  67740000    3
  67750000    4
  67760000    2
  67770000    5
  67780000    2
  67790000    4
  67800000    3
  67810000    3
  67820000    3
  67830000    4
  67840000    3
  67850000    3
  67860000    3
  67870000    5
  67880000    3
  67890000    2
  67900000    3
  67910000    3
  67920000    2
  67930000    2
  67940000    4
  67950000    3
  67960000    3
  67970000    2
  67980000    3
  67990000    3
  68000000    3
  68010000    2
  68020000    3
  68030000    3
  68040000    2
  68050000    3
  68060000    3
  68070000    2
  68080000    3
  68090000    3
  68100000    3
  68110000    3
  68120000    3
  68130000    3
  68140000    3
  68150000    2
  68160000    4
  68170000    3
  68180000   12
  68190000    3
  68200000    9
  68210000    3
  68220000    2
  68230000    3
  68240000    3
  68250000    2
  68260000    3
  68270000    2
  68280000    3
  68290000    4
  68300000    3
  68310000    4
  68320000    2
  68330000    3
  68340000    4
  68350000    1
  68360000    3
  68370000    3
  68380000    3
  68390000    4
  68400000    3
  68410000    4
  68420000    3
  68430000    3
  68440000    3
  68450000    4
  68460000    3
  68470000    4
  68480000    4
  68490000    5
  68500000   10
  68510000    5
  68520000    4
  68530000    2
  68540000    4
  68550000    4
  68560000    4
  68570000    2
  68580000    2
  68590000    3
  68600000    3
  68610000    3
  68620000    4
  68630000    3
  68640000   10
  68650000    3
  68660000    2
  68670000    5
  68680000    4
  68690000    5
  68700000    5
  68710000    4
  68720000    2
  68730000    4
  68740000    3
  68750000    4
  68760000    3
  68770000    2
  68780000    3
  68790000    3
  68800000    2
  68810000    3
  68820000    3
  68830000    3
  68840000    3
  68850000    2
  68860000    3
  68870000    3
  68880000    3
  68890000    4
  68900000    2
  68910000    3
  68920000    3
  68930000    2
  68940000    3
  68950000    2
  68960000    3
  68970000    3
  68980000    2
  68990000    2
  69000000    3
  69010000   11
  69020000    7
  69030000    5
  69040000    4
  69050000    4
  69060000    4
  69070000    4
  69080000    4
  69090000    4
  69100000    3
  69110000    4
  69120000    3
  69130000    8
  69140000    3
  69150000    4
  69160000    3
  69170000    3
  69180000    2
  69190000    2
  69200000    3
  69210000    3
  69220000    3
  69230000    4
  69240000    2
  69250000    4
  69260000    7
  69270000    3
  69280000    5
  69290000    4
  69300000    5
  69310000    5
  69320000    4
  69330000    4
  69340000    2
  69350000    3
  69360000    3
  69370000    3
  69380000    2
  69390000    3
  69400000    2
  69410000    4
  69420000    7
  69430000    2
  69440000    3
  69450000    5
  69460000    4
  69470000    2
  69480000    4
  69490000    3
  69500000    7
  69510000    3
  69520000    4
  69530000    5
  69540000    3
  69550000    3
  69560000    3
  69570000    3
  69580000    3
  69590000    4
  69600000    3
  69610000    4
  69620000    2
  69630000    2
  69640000    3
  69650000    3
  69660000    2
  69670000    3
  69680000    4
  69690000    2
  69700000    4
  69710000    3
  69720000    2
  69730000    4
  69740000    3
  69750000    4
  69760000    4
  69770000    3
  69780000    3
  69790000    3
  69800000    2
  69810000    3
  69820000    2
  69830000    2
  69840000    2
  69850000    2
  69860000    7
  69870000    4
  69880000    3
  69890000    3
  69900000    3
  69910000    5
  69920000    9
  69930000    3
  69940000    2
  69950000    4
  69960000    3
  69970000    3
  69980000    3
  69990000    3
  70000000    3
  70010000    2
  70020000    2
  70030000    3
  70040000    2
  70050000    2
  70060000    2
  70070000    3
  70080000    3
  70090000    3
  70100000    4
  70110000    4
  70120000    3
  70130000    3
  70140000    3
  70150000    4
  70160000    2
  70170000    3
  70180000    4
  70190000    3
  70200000    3
  70210000    4
  70220000    3
  70230000    2
  70240000    3
  70250000    2
  70260000    4
  70270000    3
  70280000    3
  70290000    3
  70300000    2
  70310000    3
  70320000    3
  70330000    3
  70340000    3
  70350000    5
  70360000    4
  70370000    2
  70380000    3
  70390000    4
  70400000    3
  70410000    3
  70420000    3
  70430000    3
  70440000    4
  70450000    4
  70460000    3
  70470000    8
  70480000    4
  70490000    4
  70500000    4
  70510000    3
  70520000    4
  70530000    7
  70540000    3
  70550000    2
  70560000    4
  70570000    3
  70580000    2
  70590000    4
  70600000    3
  70610000    4
  70620000    4
  70630000    3
  70640000    2
  70650000    3
  70660000    2
  70670000    3
  70680000    3
  70690000    3
  70700000    2
  70710000    3
  70720000    3
  70730000    4
  70740000   10
  70750000    4
  70760000    4
  70770000    3
  70780000    2
  70790000    4
  70800000    3
  70810000    7
  70820000    2
  70830000    3
  70840000    2
  70850000    3
  70860000    3
  70870000    2
  70880000    3
  70890000    2
  70900000    3
  70910000    4
  70920000    4
  70930000    3
  70940000    4
  70950000    3
  70960000    4
  70970000    2
  70980000    3
  70990000    4
  71000000    4
  71010000    3
  71020000    3
  71030000   10
  71040000    3
  71050000    3
  71060000    3
  71070000    3
  71080000    3
  71090000    3
  71100000    2
  71110000    4
  71120000    3
  71130000    3
  71140000    3
  71150000    3
  71160000    2
  71170000    3
  71180000    4
  71190000    4
  71200000    4
  71210000    3
  71220000    5
  71230000    3
  71240000    3
  71250000    3
  71260000    3
  71270000    4
  71280000    4
  71290000    2
  71300000    3
  71310000    4
  71320000    3
  71330000    3
  71340000    3
  71350000    4
  71360000    2
  71370000    4
  71380000    4
  71390000    3
  71400000    3
  71410000    3
  71420000    3
  71430000    3
  71440000    4
  71450000    2
  71460000    3
  71470000    4
  71480000    2
  71490000    3
  71500000    3
  71510000    3
  71520000    3
  71530000    3
  71540000    2
  71550000    3
  71560000    2
  71570000    4
  71580000    3
  71590000    4
  71600000    5
  71610000    4
  71620000    4
  71630000    2
  71640000    3
  71650000    3
  71660000    4
  71670000    2
  71680000    4
  71690000    3
  71700000    5
  71710000    5
  71720000    4
  71730000    3
  71740000    3
  71750000    3
  71760000    3
  71770000    3
  71780000    2
  71790000    3
  71800000    5
  71810000    3
  71820000    3
  71830000    4
  71840000    6
  71850000    4
  71860000    6
  71870000    3
  71880000    3
  71890000    4
  71900000    3
  71910000    3
  71920000    4
  71930000    4
  71940000    3
  71950000    3
  71960000    3
  71970000    5
  71980000    4
  71990000    4
  72000000    3
  72010000    3
  72020000    3
  72030000    4
  72040000    4
  72050000    3
  72060000    2
  72070000    2
  72080000    4
  72090000    4
  72100000    3
  72110000    2
  72120000    2
  72130000    1
  72140000    4
  72150000    2
  72160000    3
  72170000    2
  72180000    3
  72190000    4
  72200000    4
  72210000    3
  72220000   13
  72230000    3
  72240000    5
  72250000    4
  72260000    3
  72270000    4
  72280000    3
  72290000    4
  72300000    3
  72310000    3
  72320000    4
  72330000    2
  72340000    2
  72350000    3
  72360000    5
  72370000    3
  72380000    3
  72390000    3
  72400000    3
  72410000    2
  72420000    4
  72430000    4
  72440000    4
  72450000    4
  72460000    3
  72470000    4
  72480000    3
  72490000    3
  72500000    3
  72510000    3
  72520000    2
  72530000    4
  72540000    3
  72550000   16
  72560000   14
  72570000   17
  72580000    4
  72590000    7
  72600000    4
  72610000    4
  72620000    4
  72630000    3
  72640000    3
  72650000    3
  72660000    2
  72670000    2
  72680000    3
  72690000    6
  72700000    3
  72710000    4
  72720000    5
  72730000    3
  72740000    4
  72750000    3
  72760000    3
  72770000    2
  72780000    2
  72790000    2
  72800000    3
  72810000    4
  72820000    4
  72830000    2
  72840000    3
  72850000    3
  72860000    2
  72870000    4
  72880000    3
  72890000    3
  72900000    4
  72910000    2
  72920000    3
  72930000    4
  72940000    3
  72950000    2
  72960000    3
  72970000    3
  72980000    4
  72990000    4
  73000000    3
  73010000    2
  73020000    2
  73030000    3
  73040000    2
  73050000    4
  73060000    2
  73070000    2
  73080000    9
  73090000    4
  73100000    3
  73110000    2
  73120000    3
  73130000    3
  73140000    3
  73150000    5
  73160000    4
  73170000    4
  73180000    3
  73190000    5
  73200000    4
  73210000    4
  73220000    4
  73230000    3
  73240000    3
  73250000    5
  73260000    3
  73270000    3
  73280000    2
  73290000    4
  73300000    4
  73310000    3
  73320000    2
  73330000    3
  73340000    3
  73350000    2
  73360000    3
  73370000    6
  73380000    4
  73390000    2
  73400000    3
  73410000    2
  73420000    4
  73430000    3
  73440000    3
  73450000    4
  73460000    3
  73470000    3
  73480000    2
  73490000    4
  73500000    3
  73510000    2
  73520000    3
  73530000    4
  73540000    3
  73550000    3
  73560000    4
  73570000    3
  73580000    4
  73590000    4
  73600000    5
  73610000    5
  73620000    4
  73630000    5
  73640000    4
  73650000    4
  73660000    3
  73670000    4
  73680000    3
  73690000    3
  73700000    2
  73710000    3
  73720000    2
  73730000    4
  73740000   15
  73750000    2
  73760000    3
  73770000    7
  73780000   13
  73790000   17
  73800000   15
  73810000   18
  73820000    6
  73830000    2
  73840000    3
  73850000    3
  73860000    3
  73870000    3
  73880000    3
  73890000    5
  73900000    3
  73910000    6
  73920000    3
  73930000    5
  73940000    4
  73950000    2
  73960000    3
  73970000    3
  73980000    4
  73990000    2
  74000000    3
  74010000    3
  74020000    4
  74030000    4
  74040000    4
  74050000    4
  74060000    4
  74070000    4
  74080000    4
  74090000    4
  74100000    4
  74110000    3
  74120000    3
  74130000   13
  74140000   10
  74150000    4
  74160000    5
  74170000    5
  74180000   19
  74190000   23
  74200000   19
  74210000   17
  74220000   13
  74230000   11
  74240000   15
  74250000   11
  74260000    5
  74270000    5
  74280000    4
  74290000    4
  74300000    4
  74310000    3
  74320000    3
  74330000    2
  74340000    4
  74350000    3
  74360000    3
  74370000    4
  74380000    2
  74390000    2
  74400000    2
  74410000    3
  74420000    4
  74430000    3
  74440000    2
  74450000    3
  74460000    2
  74470000    3
  74480000    2
  74490000    4
  74500000    3
  74510000    4
  74520000    3
  74530000    3
  74540000    3
  74550000    4
  74560000    3
  74570000    4
  74580000    3
  74590000    4
  74600000    3
  74610000    3
  74620000    3
  74630000    3
  74640000    2
  74650000    2
  74660000    5
  74670000    2
  74680000    2
  74690000    4
  74700000    3
  74710000    3
  74720000    3
  74730000    4
  74740000    3
  74750000    2
  74760000    3
  74770000    3
  74780000    2
  74790000    3
  74800000    3
  74810000    3
  74820000    4
  74830000    3
  74840000    3
  74850000    3
  74860000    4
  74870000    3
  74880000    4
  74890000    3
  74900000    3
  74910000    3
  74920000    4
  74930000    4
  74940000    3
  74950000    3
  74960000    3
  74970000    3
  74980000    3
  74990000    5
  75000000    3
  75010000    2
  75020000    3
  75030000    4
  75040000    3
  75050000    3
  75060000    2
  75070000    2
  75080000    5
  75090000    4
  75100000    3
  75110000    2
  75120000    3
  75130000    3
  75140000    3
  75150000    3
  75160000    4
  75170000    3
  75180000    3
  75190000    4
  75200000    2
  75210000    2
  75220000    2
  75230000    3
  75240000    3
  75250000    3
  75260000    3
  75270000    3
  75280000    3
  75290000    2
  75300000   11
  75310000    6
  75320000   13
  75330000   22
  75340000   21
  75350000   17
  75360000   17
  75370000   13
  75380000   16
  75390000   12
  75400000   12
  75410000   14
  75420000   14
  75430000    8
  75440000    3
  75450000    3
  75460000    3
  75470000    2
  75480000    3
  75490000    2
  75500000    2
  75510000    4
  75520000    3
  75530000    4
  75540000    3
  75550000    3
  75560000    2
  75570000    4
  75580000    4
  75590000    3
  75600000    3
  75610000    3
  75620000    3
  75630000    3
  75640000    5
  75650000    3
  75660000    2
  75670000    2
  75680000    4
  75690000    2
  75700000    3
  75710000    2
  75720000    4
  75730000    4
  75740000    3
  75750000    5
  75760000    5
  75770000   13
  75780000    2
  75790000    3
  75800000    6
  75810000    4
  75820000    3
  75830000    7
  75840000    3
  75850000    4
  75860000    6
  75870000    5
  75880000    4
  75890000    6
  75900000    3
  75910000    5
  75920000    5
  75930000    3
  75940000    3
  75950000    4
  75960000    3
  75970000    4
  75980000    4
  75990000    3
  76000000    5
  76010000    2
  76020000    3
  76030000    4
  76040000    3
  76050000   13
  76060000    5
  76070000    3
  76080000    9
  76090000    4
  76100000    3
  76110000    4
  76120000    4
  76130000    3
  76140000    4
  76150000    2
  76160000    3
  76170000    2
  76180000    3
  76190000    2
  76200000    3
  76210000    2
  76220000    3
  76230000    3
  76240000    3
  76250000    3
  76260000    3
  76270000    3
  76280000    4
  76290000    4
  76300000    4
  76310000    3
  76320000    4
  76330000    4
  76340000    3
  76350000    5
  76360000    2
  76370000    2
  76380000    3
  76390000    3
  76400000    2
  76410000    2
  76420000    4
  76430000    4
  76440000    2
  76450000    3
  76460000    3
  76470000    4
  76480000    3
  76490000    4
  76500000    3
  76510000    4
  76520000    2
  76530000    3
  76540000    1
  76550000    4
  76560000    3
  76570000    3
  76580000    2
  76590000    3
  76600000    3
  76610000    3
  76620000    3
  76630000    4
  76640000    5
  76650000    4
  76660000    5
  76670000    4
  76680000    5
  76690000    4
  76700000    5
  76710000    3
  76720000    4
  76730000    3
  76740000    4
  76750000    3
  76760000    3
  76770000    5
  76780000    3
  76790000    5
  76800000    4
  76810000    8
  76820000    3
  76830000    2
  76840000    3
  76850000    3
  76860000    2
  76870000    3
  76880000    7
  76890000    2
  76900000    4
  76910000    4
  76920000    3
  76930000    3
  76940000    3
  76950000    2
  76960000    4
  76970000    3
  76980000    4
  76990000    3
  77000000    2
  77010000    4
  77020000    4
  77030000    2
  77040000    3
  77050000    3
  77060000    4
  77070000    4
  77080000    2
  77090000    4
  77100000    4
  77110000    5
  77120000    4
  77130000    6
  77140000    4
  77150000    4
  77160000    4
  77170000    2
  77180000    3
  77190000    4
  77200000    3
  77210000    3
  77220000    9
  77230000    2
  77240000    7
  77250000    4
  77260000   12
  77270000    3
  77280000    3
  77290000    3
  77300000    4
  77310000    3
  77320000    4
  77330000    3
  77340000    3
  77350000    3
  77360000    4
  77370000    6
  77380000   14
  77390000    6
  77400000    7
  77410000    3
  77420000    3
  77430000    4
  77440000    3
  77450000    2
  77460000    3
  77470000    5
  77480000    5
  77490000    5
  77500000    6
  77510000    5
  77520000    5
  77530000    3
  77540000    2
  77550000    2
  77560000    4
  77570000    5
  77580000    5
  77590000    5
  77600000    4
  77610000    5
  77620000    3
  77630000    3
  77640000    4
  77650000    5
  77660000    4
  77670000    4
  77680000    4
  77690000    3
  77700000    3
  77710000    3
  77720000    3
  77730000    7
  77740000    9
  77750000    5
  77760000    2
  77770000    4
  77780000    4
  77790000    3
  77800000    4
  77810000    4
  77820000    6
  77830000    2
  77840000    4
  77850000    7
  77860000    3
  77870000    3
  77880000    4
  77890000    3
  77900000    3
  77910000    3
  77920000    3
  77930000    3
  77940000    5
  77950000    3
  77960000    4
  77970000    4
  77980000    2
  77990000    3
  78000000    3
  78010000    3
  78020000    4
  78030000    4
  78040000    3
  78050000    3
  78060000    3
  78070000    3
  78080000    2
  78090000    5
  78100000    3
  78110000    4
  78120000    3
  78130000    2
  78140000    3
  78150000    5
  78160000    4
  78170000    4
  78180000    4
  78190000    4
  78200000    2
  78210000    7
  78220000    3
  78230000    3
  78240000    3
  78250000    2
  78260000    4
  78270000    4
  78280000    3
  78290000    4
  78300000    5
  78310000    3
  78320000   13
  78330000    5
  78340000    5
  78350000    5
  78360000    4
  78370000    3
  78380000    3
  78390000   16
  78400000    6
  78410000    5
  78420000    4
  78430000    5
  78440000    5
  78450000    2
  78460000    4
  78470000    4
  78480000    4
  78490000    6
  78500000    3
  78510000    4
  78520000    3
  78530000    3
  78540000    3
  78550000    3
  78560000    2
  78570000    4
  78580000    2
  78590000    3
  78600000    2
  78610000    4
  78620000    4
  78630000    4
  78640000    3
  78650000    3
  78660000    3
  78670000    3
  78680000    3
  78690000   14
  78700000    2
  78710000    4
  78720000    2
  78730000    3
  78740000    5
  78750000    2
  78760000    4
  78770000    4
  78780000    4
  78790000    3
  78800000    3
  78810000    3
  78820000    3
  78830000    3
  78840000    3
  78850000    3
  78860000    2
  78870000    2
  78880000    3
  78890000   11
  78900000    4
  78910000    2
  78920000    2
  78930000    4
  78940000    4
  78950000    2
  78960000    3
  78970000    3
  78980000    2
  78990000    4
  79000000    3
  79010000    3
  79020000    3
  79030000    4
  79040000    4
  79050000    3
  79060000    3
  79070000    3
  79080000    5
  79090000    4
  79100000    3
  79110000    3
  79120000    5
  79130000    3
  79140000    5
  79150000    3
  79160000    3
  79170000    2
  79180000    4
  79190000    3
  79200000    3
  79210000    3
  79220000    3
  79230000    5
  79240000    3
  79250000    3
  79260000    4
  79270000    3
  79280000    3
  79290000    2
  79300000    3
  79310000    3
  79320000    3
  79330000    3
  79340000    6
  79350000    3
  79360000    3
  79370000    3
  79380000    3
  79390000    3
  79400000    3
  79410000    4
  79420000    3
  79430000    3
  79440000    3
  79450000    6
  79460000    3
  79470000    3
  79480000    3
  79490000    3
  79500000    2
  79510000    3
  79520000    3
  79530000    2
  79540000    3
  79550000    3
  79560000    3
  79570000    3
  79580000    3
  79590000    3
  79600000    4
  79610000    3
  79620000    2
  79630000    3
  79640000    3
  79650000    4
  79660000    2
  79670000    3
  79680000    5
  79690000    4
  79700000    3
  79710000    5
  79720000    2
  79730000    4
  79740000    3
  79750000    2
  79760000    3
  79770000    2
  79780000    4
  79790000    2
  79800000    2
  79810000    3
  79820000    3
  79830000    3
  79840000    2
  79850000    4
  79860000    3
  79870000    3
  79880000    3
  79890000    3
  79900000    3
  79910000    8
  79920000    3
  79930000    2
  79940000    5
  79950000    3
  79960000    3
  79970000    4
  79980000    4
  79990000    4
  80000000    3
  80010000    3
  80020000    3
  80030000    3
  80040000    4
  80050000    2
  80060000    4
  80070000    3
  80080000    4
  80090000    3
  80100000    5
  80110000    3
  80120000    4
  80130000    4
  80140000    3
  80150000    3
  80160000    3
  80170000    3
  80180000    2
  80190000    3
  80200000    3
  80210000    3
  80220000    2
  80230000    3
  80240000    4
  80250000    3
  80260000    3
  80270000    3
  80280000    3
  80290000    3
  80300000    4
  80310000    3
  80320000    3
  80330000    4
  80340000    5
  80350000    5
  80360000    2
  80370000    3
  80380000    4
  80390000    4
  80400000    5
  80410000    4
  80420000    2
  80430000    4
  80440000    3
  80450000    2
  80460000    3
  80470000    3
  80480000    4
  80490000    3
  80500000    3
  80510000    4
  80520000    3
  80530000    4
  80540000    3
  80550000    2
  80560000    2
  80570000    3
  80580000    3
  80590000    2
  80600000    3
  80610000    3
  80620000    4
  80630000    4
  80640000    3
  80650000    2
  80660000    1
  80670000    4
  80680000    3
  80690000    3
  80700000    3
  80710000    3
  80720000    3
  80730000    2
  80740000    2
  80750000    3
  80760000    3
  80770000    3
  80780000    2
  80790000    3
  80800000    3
  80810000    2
  80820000    3
  80830000    4
  80840000    9
  80850000    3
  80860000    3
  80870000    3
  80880000    3
  80890000    3
  80900000    4
  80910000    4
  80920000    4
  80930000    2
  80940000    3
  80950000    2
  80960000    3
  80970000    3
  80980000    3
  80990000    3
  81000000    3
  81010000    3
  81020000    2
  81030000    3
  81040000    3
  81050000    3
  81060000    2
  81070000    2
  81080000    3
  81090000    4
  81100000    3
  81110000    3
  81120000    3
  81130000    3
  81140000    2
  81150000    3
  81160000    3
  81170000    4
  81180000    3
  81190000    3
  81200000    4
  81210000    3
  81220000    3
  81230000    2
  81240000    2
  81250000    3
  81260000    2
  81270000    2
  81280000    3
  81290000    3
  81300000    4
  81310000    3
  81320000    3
  81330000    4
  81340000    4
  81350000    3
  81360000    4
  81370000    3
  81380000    4
  81390000    3
  81400000    3
  81410000    2
  81420000    3
  81430000    2
  81440000    3
  81450000    3
  81460000    3
  81470000    3
  81480000    5
  81490000    3
  81500000    3
  81510000    3
  81520000    5
  81530000    5
  81540000    4
  81550000    4
  81560000    3
  81570000    4
  81580000    4
  81590000    5
  81600000    4
  81610000    4
  81620000    3
  81630000    4
  81640000    3
  81650000    2
  81660000    3
  81670000    4
  81680000    3
  81690000    3
  81700000    5
  81710000    2
  81720000    4
  81730000    5
  81740000    4
  81750000    2
  81760000    2
  81770000    4
  81780000    3
  81790000    3
  81800000    2
  81810000    4
  81820000    2
  81830000    3
  81840000    3
  81850000    3
  81860000    3
  81870000    3
  81880000    2
  81890000    2
  81900000    3
  81910000    3
  81920000    3
  81930000    3
  81940000    3
  81950000    4
  81960000    3
  81970000    3
  81980000    2
  81990000    3
  82000000    4
  82010000    5
  82020000    4
  82030000    4
  82040000    7
  82050000    2
  82060000    6
  82070000    4
  82080000    5
  82090000    3
  82100000    3
  82110000    3
  82120000    3
  82130000    4
  82140000    3
  82150000    3
  82160000    4
  82170000    3
  82180000    4
  82190000    3
  82200000    3
  82210000    3
  82220000    3
  82230000    2
  82240000    4
  82250000    2
  82260000    3
  82270000    2
  82280000    3
  82290000    3
  82300000    4
  82310000    2
  82320000    4
  82330000    4
  82340000    5
  82350000    4
  82360000    4
  82370000    3
  82380000    5
  82390000    3
  82400000    5
  82410000    3
  82420000    2
  82430000    3
  82440000    3
  82450000   14
  82460000   12
  82470000   13
  82480000   11
  82490000   14
  82500000   12
  82510000   12
  82520000   11
  82530000   16
  82540000   20
  82550000   17
  82560000   10
  82570000   11
  82580000   14
  82590000   17
  82600000   13
  82610000   11
  82620000    3
  82630000    4
  82640000    3
  82650000    4
  82660000    2
  82670000    3
  82680000    3
  82690000   13
  82700000    4
  82710000    2
  82720000    3
  82730000    2
  82740000    3
  82750000    2
  82760000    5
  82770000    2
  82780000    2
  82790000    3
  82800000    3
  82810000    3
  82820000    3
  82830000    3
  82840000    2
  82850000    3
  82860000    3
  82870000    2
  82880000    3
  82890000    3
  82900000    3
  82910000    2
  82920000    3
  82930000    4
  82940000    3
  82950000    3
  82960000    5
  82970000    2
  82980000    3
  82990000    3
  83000000    3
  83010000    3
  83020000    2
  83030000    2
  83040000    3
  83050000    3
  83060000    3
  83070000    4
  83080000    4
  83090000    3
  83100000    3
  83110000    4
  83120000    2
  83130000    3
  83140000    4
  83150000    3
  83160000    3
  83170000    3
  83180000    4
  83190000    2
  83200000    4
  83210000    4
  83220000    5
  83230000    4
  83240000    4
  83250000    3
  83260000    6
  83270000    4
  83280000    3
  83290000    3
  83300000    3
  83310000    3
  83320000    3
  83330000    4
  83340000    3
  83350000    3
  83360000    3
  83370000    3
  83380000    4
  83390000    5
  83400000    5
  83410000    4
  83420000    2
  83430000    2
  83440000    3
  83450000    2
  83460000    3
  83470000    5
  83480000    3
  83490000    4
  83500000    4
  83510000    3
  83520000    3
  83530000    3
  83540000    3
  83550000    4
  83560000    2
  83570000    3
  83580000    3
  83590000    4
  83600000    3
  83610000    4
  83620000    3
  83630000    3
  83640000    4
  83650000    4
  83660000    2
  83670000    4
  83680000    3
  83690000    7
  83700000    3
  83710000    3
  83720000    3
  83730000    3
  83740000    4
  83750000    3
  83760000    4
  83770000    4
  83780000    3
  83790000    3
  83800000    1
  83810000    4
  83820000    7
  83830000    4
  83840000    3
  83850000    3
  83860000    3
  83870000    3
  83880000    3
  83890000    2
  83900000    3
  83910000    3
  83920000    3
  83930000    2
  83940000    3
  83950000    3
  83960000    3
  83970000    3
  83980000    2
  83990000    3
  84000000    3
  84010000    3
  84020000    3
  84030000    3
  84040000    3
  84050000    3
  84060000    3
  84070000    3
  84080000    3
  84090000    3
  84100000    3
  84110000    3
  84120000    3
  84130000    2
  84140000    3
  84150000    1
  84160000    3
  84170000    3
  84180000    2
  84190000    4
  84200000    5
  84210000    2
  84220000    2
  84230000    3
  84240000    3
  84250000    4
  84260000    3
  84270000    5
  84280000    4
  84290000    3
  84300000    3
  84310000    3
  84320000    2
  84330000    2
  84340000    3
  84350000    3
  84360000    3
  84370000    2
  84380000    3
  84390000    1
  84400000    3
  84410000    2
  84420000    3
  84430000    2
  84440000    3
  84450000    4
  84460000    3
  84470000    5
  84480000    4
  84490000    5
  84500000    3
  84510000    3
  84520000    3
  84530000    5
  84540000    3
  84550000    3
  84560000    3
  84570000    3
  84580000    4
  84590000    3
  84600000   16
  84610000   17
  84620000   20
  84630000    3
  84640000    3
  84650000    3
  84660000    2
  84670000    2
  84680000    3
  84690000    3
  84700000    4
  84710000    3
  84720000    3
  84730000    4
  84740000    3
  84750000    3
  84760000    3
  84770000    3
  84780000    5
  84790000    4
  84800000    5
  84810000    5
  84820000    5
  84830000    5
  84840000    3
  84850000    3
  84860000    3
  84870000    4
  84880000    3
  84890000    3
  84900000    4
  84910000    4
  84920000    4
  84930000    5
  84940000    5
  84950000    4
  84960000    4
  84970000    2
  84980000   10
  84990000    8
  85000000    3
  85010000    4
  85020000    4
  85030000    5
  85040000    6
  85050000    3
  85060000    4
  85070000    3
  85080000    4
  85090000    3
  85100000    4
  85110000    4
  85120000    3
  85130000    3
  85140000    3
  85150000    3
  85160000    3
  85170000    2
  85180000    3
  85190000    2
  85200000    2
  85210000    2
  85220000    2
  85230000    3
  85240000    4
  85250000    4
  85260000    4
  85270000    4
  85280000    3
  85290000    8
  85300000    3
  85310000    3
  85320000    4
  85330000    5
  85340000    3
  85350000    4
  85360000    3
  85370000    3
  85380000    3
  85390000    3
  85400000    4
  85410000    4
  85420000    2
  85430000    3
  85440000    5
  85450000    5
  85460000    7
  85470000   19
  85480000   13
  85490000   15
  85500000   20
  85510000   14
  85520000    2
  85530000    3
  85540000    2
  85550000    2
  85560000    5
  85570000    3
  85580000    4
  85590000    5
  85600000    4
  85610000    4
  85620000    4
  85630000    4
  85640000    3
  85650000    3
  85660000    4
  85670000    5
  85680000    4
  85690000    4
  85700000    3
  85710000    4
  85720000    2
  85730000    2
  85740000    2
  85750000    2
  85760000    3
  85770000    3
  85780000    2
  85790000    3
  85800000    3
  85810000    4
  85820000    3
  85830000    3
  85840000    4
  85850000    5
  85860000    4
  85870000    3
  85880000    4
  85890000    5
  85900000    3
  85910000    4
  85920000    6
  85930000    3
  85940000    5
  85950000    5
  85960000    4
  85970000    3
  85980000    4
  85990000    4
  86000000    4
  86010000    4
  86020000    3
  86030000    4
  86040000    3
  86050000    4
  86060000    3
  86070000    2
  86080000    3
  86090000    4
  86100000    3
  86110000    3
  86120000    4
  86130000    4
  86140000    2
  86150000    2
  86160000    4
  86170000    7
  86180000    3
  86190000    4
  86200000    4
  86210000    4
  86220000    4
  86230000    3
  86240000    3
  86250000    4
  86260000    4
  86270000    3
  86280000    3
  86290000    4
  86300000    2
  86310000    3
  86320000    4
  86330000    4
  86340000    5
  86350000    4
  86360000    4
  86370000    3
  86380000    7
  86390000    4
  86400000    6
  86410000    4
  86420000    4
  86430000    2
  86440000    3
  86450000    3
  86460000    4
  86470000    3
  86480000    4
  86490000    2
  86500000    5
  86510000    2
  86520000    4
  86530000    4
  86540000    5
  86550000    4
  86560000    7
  86570000    5
  86580000    7
  86590000    3
  86600000    4
  86610000    3
  86620000    3
  86630000    4
  86640000    4
  86650000    3
  86660000    3
  86670000    4
  86680000    3
  86690000    4
  86700000    3
  86710000    5
  86720000    3
  86730000    3
  86740000    4
  86750000    2
  86760000    4
  86770000    2
  86780000    2
  86790000    3
  86800000    3
  86810000    4
  86820000    3
  86830000    3
  86840000    2
  86850000    2
  86860000    8
  86870000    2
  86880000    3
  86890000    3
  86900000    4
  86910000    3
  86920000   14
  86930000    3
  86940000    4
  86950000    4
  86960000    3
  86970000   10
  86980000    3
  86990000    4
  87000000    4
  87010000    5
  87020000    3
  87030000    3
  87040000    3
  87050000    3
  87060000    5
  87070000    5
  87080000    5
  87090000    2
  87100000    3
  87110000    5
  87120000    2
  87130000    5
  87140000    6
  87150000    5
  87160000    5
  87170000    4
  87180000    5
  87190000    3
  87200000    3
  87210000    5
  87220000    3
  87230000    4
  87240000    3
  87250000    4
  87260000    3
  87270000    3
  87280000    3
  87290000    2
  87300000    3
  87310000    4
  87320000    2
  87330000    3
  87340000    3
  87350000    3
  87360000    2
  87370000   11
  87380000    4
  87390000    4
  87400000    3
  87410000    3
  87420000    3
  87430000    2
  87440000    3
  87450000    4
  87460000    4
  87470000    4
  87480000    5
  87490000    3
  87500000    2
  87510000    4
  87520000    2
  87530000    4
  87540000    2
  87550000    3
  87560000    4
  87570000    2
  87580000    3
  87590000    3
  87600000    4
  87610000    5
  87620000    3
  87630000    3
  87640000    4
  87650000    4
  87660000    5
  87670000    4
  87680000    4
  87690000   10
  87700000   16
  87710000    4
  87720000    5
  87730000    3
  87740000    3
  87750000    3
  87760000    3
  87770000    4
  87780000    2
  87790000    3
  87800000    3
  87810000    3
  87820000    3
  87830000    3
  87840000    2
  87850000    4
  87860000    3
  87870000    2
  87880000    3
  87890000    3
  87900000    3
  87910000    3
  87920000    3
  87930000    4
  87940000    4
  87950000    2
  87960000    2
  87970000    4
  87980000    3
  87990000    3
  88000000    4
  88010000    3
  88020000    3
  88030000    3
  88040000    3
  88050000    4
  88060000    3
  88070000    3
  88080000    3
  88090000    4
  88100000    3
  88110000    6
  88120000    3
  88130000    2
  88140000    3
  88150000    2
  88160000    3
  88170000    3
  88180000    2
  88190000    4
  88200000    4
  88210000    3
  88220000    4
  88230000    3
  88240000    3
  88250000    4
  88260000    3
  88270000    3
  88280000    3
  88290000    2
  88300000    4
  88310000    4
  88320000    3
  88330000    4
  88340000    3
  88350000    3
  88360000    3
  88370000    4
  88380000    2
  88390000    3
  88400000    3
  88410000    3
  88420000    3
  88430000    2
  88440000    3
  88450000    3
  88460000    3
  88470000    3
  88480000    2
  88490000    3
  88500000    2
  88510000    3
  88520000    3
  88530000    3
  88540000    2
  88550000    4
  88560000   12
  88570000   11
  88580000    3
  88590000    2
  88600000    3
  88610000    3
  88620000    3
  88630000    4
  88640000    4
  88650000    4
  88660000    5
  88670000    3
  88680000    3
  88690000    3
  88700000    4
  88710000    4
  88720000    3
  88730000    3
  88740000    2
  88750000    3
  88760000    2
  88770000    2
  88780000    3
  88790000    3
  88800000    2
  88810000    4
  88820000    4
  88830000    2
  88840000    3
  88850000    3
  88860000    3
  88870000    5
  88880000    4
  88890000    3
  88900000    4
  88910000    2
  88920000    4
  88930000    4
  88940000    4
  88950000    3
  88960000    6
  88970000    2
  88980000    3
  88990000    3
  89000000    3
  89010000    4
  89020000    3
  89030000    3
  89040000    3
  89050000    3
  89060000    3
  89070000    3
  89080000    4
  89090000    3
  89100000    3
  89110000    3
  89120000    3
  89130000    3
  89140000    3
  89150000    3
  89160000    3
  89170000    4
  89180000    3
  89190000    3
  89200000    3
  89210000    2
  89220000    5
  89230000    3
  89240000    4
  89250000    3
  89260000    3
  89270000    3
  89280000    3
  89290000    3
  89300000    2
  89310000    3
  89320000    3
  89330000    3
  89340000    2
  89350000    4
  89360000    4
  89370000    4
  89380000    5
  89390000    4
  89400000   14
  89410000   17
  89420000   10
  89430000    3
  89440000    2
  89450000    3
  89460000    3
  89470000    3
  89480000    4
  89490000    4
  89500000    3
  89510000    2
  89520000    3
  89530000    4
  89540000    4
  89550000    5
  89560000    3
  89570000    4
  89580000    4
  89590000    2
  89600000    3
  89610000    2
  89620000    3
  89630000    4
  89640000    2
  89650000    3
  89660000    4
  89670000    3
  89680000    5
  89690000    3
  89700000    4
  89710000    5
  89720000    2
  89730000    3
  89740000    4
  89750000    5
  89760000    4
  89770000    3
  89780000    3
  89790000    4
  89800000    3
  89810000    3
  89820000    3
  89830000    4
  89840000    3
  89850000    3
  89860000    5
  89870000    3
  89880000    2
  89890000    3
  89900000    3
  89910000    2
  89920000    3
  89930000    2
  89940000    3
  89950000    2
  89960000    4
  89970000    3
  89980000    3
  89990000    3
  90000000    3
  90010000    2
  90020000    4
  90030000    3
  90040000    4
  90050000    3
  90060000    4
  90070000    2
  90080000    4
  90090000    4
  90100000    3
  90110000    3
  90120000    4
  90130000    4
  90140000    4
  90150000    3
  90160000    2
  90170000   10
  90180000    7
  90190000    2
  90200000    3
  90210000    3
  90220000    3
  90230000    3
  90240000    3
  90250000    2
  90260000    3
  90270000    3
  90280000    3
  90290000    3
  90300000    3
  90310000    2
  90320000    2
  90330000    2
  90340000    3
  90350000    3
  90360000    3
  90370000    2
  90380000    3
  90390000    3
  90400000    2
  90410000    3
  90420000    3
  90430000    2
  90440000    3
  90450000    3
  90460000    3
  90470000    2
  90480000    3
  90490000    2
  90500000    3
  90510000    3
  90520000    3
  90530000    3
  90540000    3
  90550000    2
  90560000    3
  90570000    3
  90580000    2
  90590000    3
  90600000    3
  90610000    3
  90620000    3
  90630000    3
  90640000    2
  90650000    2
  90660000    3
  90670000    3
  90680000    3
  90690000    3
  90700000    3
  90710000    3
  90720000    3
  90730000    3
  90740000    5
  90750000    3
  90760000    3
  90770000    3
  90780000    3
  90790000    3
  90800000    2
  90810000    3
  90820000    3
  90830000    2
  90840000    3
  90850000    3
  90860000    3
  90870000    4
  90880000    3
  90890000    3
  90900000    3
  90910000    3
  90920000    3
  90930000    3
  90940000    4
  90950000    3
  90960000    3
  90970000    3
  90980000    2
  90990000    4
  91000000    2
  91010000    3
  91020000    4
  91030000    2
  91040000    2
  91050000    3
  91060000    3
  91070000    3
  91080000    3
  91090000    3
  91100000    3
  91110000    5
  91120000    3
  91130000    3
  91140000    3
  91150000    3
  91160000    2
  91170000    3
  91180000    3
  91190000    3
  91200000    2
  91210000    3
  91220000    2
  91230000    5
  91240000    3
  91250000    4
  91260000    3
  91270000    4
  91280000    4
  91290000    3
  91300000    3
  91310000    5
  91320000    3
  91330000    4
  91340000    2
  91350000    2
  91360000    3
  91370000    3
  91380000    3
  91390000    3
  91400000    3
  91410000    2
  91420000    2
  91430000    4
  91440000    4
  91450000    4
  91460000    3
  91470000    3
  91480000    4
  91490000    3
  91500000    3
  91510000    4
  91520000    3
  91530000    3
  91540000    4
  91550000    3
  91560000    3
  91570000    4
  91580000    3
  91590000    3
  91600000    3
  91610000    3
  91620000    3
  91630000    2
  91640000    3
  91650000    2
  91660000    3
  91670000    4
  91680000    3
  91690000    3
  91700000    3
  91710000    3
  91720000    3
  91730000    3
  91740000    2
  91750000    2
  91760000    3
  91770000    3
  91780000    4
  91790000    3
  91800000    3
  91810000    2
  91820000    2
  91830000    3
  91840000    3
  91850000    3
  91860000    3
  91870000    3
  91880000    4
  91890000    3
  91900000    3
  91910000    3
  91920000    4
  91930000    4
  91940000    3
  91950000    3
  91960000    3
  91970000    3
  91980000    3
  91990000    3
  92000000   13
  92010000    9
  92020000   14
  92030000   18
  92040000   19
  92050000   18
  92060000   16
  92070000    4
  92080000    3
  92090000    9
  92100000    8
  92110000    7
  92120000    3
  92130000    3
  92140000    2
  92150000    3
  92160000    4
  92170000    3
  92180000    3
  92190000    3
  92200000    3
  92210000    3
  92220000    3
  92230000    3
  92240000    9
  92250000    4
  92260000    3
  92270000    3
  92280000    3
  92290000    4
  92300000    4
  92310000    3
  92320000    4
  92330000    3
  92340000    3
  92350000    4
  92360000    3
  92370000    2
  92380000    2
  92390000    2
  92400000    3
  92410000    2
  92420000    3
  92430000    4
  92440000   11
  92450000    3
  92460000    3
  92470000    4
  92480000    2
  92490000    2
  92500000    2
  92510000    2
  92520000    3
  92530000    2
  92540000    2
  92550000    2
  92560000    3
  92570000    3
  92580000    3
  92590000    3
  92600000    3
  92610000    3
  92620000    3
  92630000    2
  92640000    3
  92650000    3
  92660000    3
  92670000    3
  92680000    2
  92690000    2
  92700000    3
  92710000    3
  92720000    3
  92730000    3
  92740000    4
  92750000    2
  92760000    3
  92770000    4
  92780000    3
  92790000    4
  92800000    3
  92810000    3
  92820000    4
  92830000    4
  92840000    8
  92850000    5
  92860000    4
  92870000    3
  92880000    8
  92890000    3
  92900000    3
  92910000    3
  92920000    4
  92930000    5
  92940000    3
  92950000    3
  92960000    3
  92970000    3
  92980000    3
  92990000    2
  93000000    3
  93010000    2
  93020000    4
  93030000    2
  93040000    5
  93050000    4
  93060000    2
  93070000    2
  93080000    3
  93090000    3
  93100000    4
  93110000    3
  93120000    3
  93130000    2
  93140000    3
  93150000    3
  93160000    2
  93170000    3
  93180000    3
  93190000    4
  93200000    4
  93210000   10
  93220000    5
  93230000    9
  93240000   10
  93250000    2
  93260000    2
  93270000    3
  93280000    3
  93290000    3
  93300000    4
  93310000    3
  93320000    3
  93330000    3
  93340000    2
  93350000    2
  93360000    4
  93370000    4
  93380000    4
  93390000    3
  93400000    4
  93410000    3
  93420000    3
  93430000    3
  93440000    3
  93450000    3
  93460000    3
  93470000    3
  93480000    3
  93490000    3
  93500000    3
  93510000    2
  93520000    3
  93530000    3
  93540000    3
  93550000    2
  93560000    2
  93570000    3
  93580000    3
  93590000    5
  93600000   13
  93610000   10
  93620000    2
  93630000   12
  93640000   13
  93650000    9
  93660000    7
  93670000   12
  93680000   16
  93690000    9
  93700000    5
  93710000    4
  93720000    3
  93730000    3
  93740000    5
  93750000    5
  93760000    5
  93770000    4
  93780000    4
  93790000    3
  93800000    4
  93810000    2
  93820000    5
  93830000    4
  93840000    6
  93850000    5
  93860000    4
  93870000    4
  93880000    3
  93890000    4
  93900000    4
  93910000    3
  93920000    4
  93930000    2
  93940000    4
  93950000    3
  93960000    5
  93970000    3
  93980000    3
  93990000    4
  94000000    4
  94010000    4
  94020000    3
  94030000    3
  94040000    3
  94050000    3
  94060000    4
  94070000    3
  94080000    4
  94090000    4
  94100000    3
  94110000    3
  94120000    3
  94130000    2
  94140000    4
  94150000    2
  94160000    3
  94170000    4
  94180000    3
  94190000    3
  94200000    3
  94210000    3
  94220000    3
  94230000    3
  94240000    3
  94250000    4
  94260000    4
  94270000    3
  94280000    3
  94290000    3
  94300000    3
  94310000    3
  94320000    3
  94330000    4
  94340000    5
  94350000    3
  94360000    2
  94370000    3
  94380000    3
  94390000    3
  94400000    4
  94410000    3
  94420000    3
  94430000    3
  94440000    4
  94450000    4
  94460000    3
  94470000    5
  94480000    4
  94490000    3
  94500000    3
  94510000    4
  94520000    3
  94530000    3
  94540000    5
  94550000    3
  94560000    3
  94570000    3
  94580000    3
  94590000    3
  94600000    3
  94610000    3
  94620000    2
  94630000    3
  94640000    4
  94650000    4
  94660000    2
  94670000    3
  94680000    3
  94690000    4
  94700000    3
  94710000    3
  94720000    5
  94730000    3
  94740000    3
  94750000    4
  94760000    2
  94770000    4
  94780000   13
  94790000   17
  94800000    8
  94810000    4
  94820000    3
  94830000    4
  94840000    5
  94850000    3
  94860000    2
  94870000    4
  94880000    3
  94890000    4
  94900000    3
  94910000    2
  94920000    5
  94930000    3
  94940000    4
  94950000    2
  94960000    3
  94970000    3
  94980000    3
  94990000    2
  95000000    2
  95010000    3
  95020000    3
  95030000    3
  95040000    3
  95050000    3
  95060000    3
  95070000    3
  95080000    3
  95090000    2
  95100000    3
  95110000    6
  95120000    2
  95130000    3
  95140000    2
  95150000    3
  95160000    3
  95170000    3
  95180000    3
  95190000    3
  95200000    2
  95210000    3
  95220000    2
  95230000    3
  95240000    3
  95250000    3
  95260000    4
  95270000    3
  95280000    3
  95290000    3
  95300000    2
  95310000    9
  95320000    4
  95330000    3
  95340000    5
  95350000    2
  95360000    3
  95370000    4
  95380000    4
  95390000    2
  95400000    7
  95410000    2
  95420000    3
  95430000    5
  95440000    5
  95450000    4
  95460000    4
  95470000    4
  95480000    5
  95490000    3
  95500000    2
  95510000    4
  95520000    4
  95530000    4
  95540000    4
  95550000    3
  95560000    2
  95570000    4
  95580000    3
  95590000    3
  95600000    5
  95610000    5
  95620000    4
  95630000    3
  95640000    3
  95650000    3
  95660000    5
  95670000    3
  95680000    3
  95690000    4
  95700000    4
  95710000    2
  95720000    3
  95730000    4
  95740000    4
  95750000    5
  95760000    5
  95770000    3
  95780000    3
  95790000    3
  95800000    5
  95810000    5
  95820000    4
  95830000    2
  95840000    5
  95850000    4
  95860000    3
  95870000    3
  95880000   14
  95890000    6
  95900000    2
  95910000    3
  95920000    3
  95930000    3
  95940000    3
  95950000    4
  95960000    3
  95970000    3
  95980000    3
  95990000    1
  96000000    3
  96010000    4
  96020000    3
  96030000    3
  96040000    4
  96050000    3
  96060000    3
  96070000    3
  96080000    4
  96090000    4
  96100000    2
  96110000    2
  96120000    3
  96130000    2
  96140000    3
  96150000    3
  96160000    5
  96170000    3
  96180000    8
  96190000    4
  96200000    3
  96210000    4
  96220000    4
  96230000    5
  96240000    3
  96250000    4
  96260000    5
  96270000    4
  96280000    9
  96290000   15
  96300000    3
  96310000    4
  96320000    4
  96330000    7
  96340000    5
  96350000    3
  96360000    5
  96370000    3
  96380000    3
  96390000    4
  96400000    3
  96410000    3
  96420000    3
  96430000    3
  96440000    6
  96450000    5
  96460000    4
  96470000    5
  96480000    3
  96490000    2
  96500000    4
  96510000    4
  96520000    3
  96530000    5
  96540000    2
  96550000    3
  96560000    4
  96570000    4
  96580000    3
  96590000    4
  96600000    2
  96610000    3
  96620000    3
  96630000    3
  96640000    3
  96650000    3
  96660000    2
  96670000    5
  96680000    4
  96690000    4
  96700000    2
  96710000    3
  96720000   10
  96730000   18
  96740000   14
  96750000   11
  96760000   16
  96770000   13
  96780000   11
  96790000    2
  96800000    3
  96810000    3
  96820000    2
  96830000    2
  96840000    3
  96850000    3
  96860000    6
  96870000    3
  96880000    3
  96890000    3
  96900000    2
  96910000    3
  96920000    4
  96930000   14
  96940000    7
  96950000    4
  96960000    3
  96970000    5
  96980000    4
  96990000    3
  97000000    5
  97010000    4
  97020000    3
  97030000    3
  97040000    3
  97050000    2
  97060000    4
  97070000    3
  97080000    3
  97090000    3
  97100000    3
  97110000    4
  97120000    3
  97130000    3
  97140000    4
  97150000    5
  97160000    2
  97170000    4
  97180000    3
  97190000    3
  97200000    3
  97210000    4
  97220000    4
  97230000    3
  97240000    5
  97250000    2
  97260000    2
  97270000    3
  97280000    3
  97290000    3
  97300000    3
  97310000    3
  97320000    3
  97330000    3
  97340000    3
  97350000    3
  97360000    2
  97370000    3
  97380000    3
  97390000    4
  97400000    3
  97410000    3
  97420000    4
  97430000    3
  97440000    3
  97450000    3
  97460000    2
  97470000    3
  97480000    3
  97490000    4
  97500000    5
  97510000    3
  97520000    4
  97530000    3
  97540000    3
  97550000    2
  97560000    4
  97570000    3
  97580000    2
  97590000    3
  97600000    3
  97610000    3
  97620000    3
  97630000    3
  97640000    3
  97650000    3
  97660000    3
  97670000    3
  97680000    3
  97690000    3
  97700000    3
  97710000    5
  97720000    4
  97730000    2
  97740000    5
  97750000    4
  97760000    4
  97770000    4
  97780000    4
  97790000    4
  97800000    3
  97810000    4
  97820000    3
  97830000    3
  97840000    5
  97850000    2
  97860000    4
  97870000    4
  97880000    3
  97890000    5
  97900000    3
  97910000   13
  97920000    5
  97930000    3
  97940000    3
  97950000    1
  97960000    3
  97970000    3
  97980000    3
  97990000    3
  98000000    4
  98010000    3
  98020000    4
  98030000    5
  98040000    4
  98050000    3
  98060000    3
  98070000    4
  98080000    3
  98090000    2
  98100000    3
  98110000    3
  98120000    3
  98130000    3
  98140000    2
  98150000    2
  98160000    2
  98170000    4
  98180000    3
  98190000    3
  98200000    2
  98210000    3
  98220000    4
  98230000    3
  98240000    3
  98250000    4
  98260000    7
  98270000    3
  98280000    3
  98290000    3
  98300000    2
  98310000    2
  98320000    3
  98330000    3
  98340000    2
  98350000    3
  98360000    3
  98370000    3
  98380000    3
  98390000    2
  98400000    4
  98410000    2
  98420000    2
  98430000    3
  98440000    3
  98450000    3
  98460000    2
  98470000    3
  98480000    3
  98490000    3
  98500000    3
  98510000    3
  98520000    4
  98530000    3
  98540000    4
  98550000    4
  98560000    3
  98570000    3
  98580000    2
  98590000    4
  98600000    4
  98610000    3
  98620000   13
  98630000   12
  98640000    3
  98650000    9
  98660000    9
  98670000    9
  98680000   12
  98690000   10
  98700000   11
  98710000   12
  98720000   11
  98730000    9
  98740000   14
  98750000   10
  98760000   12
  98770000   15
  98780000   11
  98790000   10
  98800000   12
  98810000   12
  98820000   19
  98830000   16
  98840000   20
  98850000   15
  98860000   19
  98870000   17
  98880000    8
  98890000    8
  98900000   10
  98910000   11
  98920000   12
  98930000   16
  98940000    4
  98950000    4
  98960000    3
  98970000    2
  98980000    3
  98990000    3
  99000000    3
  99010000    3
  99020000    3
  99030000    4
  99040000    3
  99050000    3
  99060000    2
  99070000    3
  99080000    2
  99090000    4
  99100000    2
  99110000    2
  99120000    3
  99130000    3
  99140000    2
  99150000    3
  99160000    3
  99170000    3
  99180000    3
  99190000    3
  99200000    3
  99210000    3
  99220000    5
  99230000    4
  99240000    3
  99250000    2
  99260000    3
  99270000    3
  99280000    3
  99290000    3
  99300000    4
  99310000    3
  99320000    5
  99330000    3
  99340000    6
  99350000    3
  99360000    3
  99370000    3
  99380000    3
  99390000    4
  99400000    3
  99410000    2
  99420000    4
  99430000    3
  99440000    2
  99450000    3
  99460000    3
  99470000    4
  99480000    2
  99490000    3
  99500000    3
  99510000    2
  99520000    2
  99530000    3
  99540000    3
  99550000    3
  99560000    3
  99570000    4
  99580000    3
  99590000    3
  99600000    3
  99610000    3
  99620000    3
  99630000    4
  99640000    3
  99650000    3
  99660000    3
  99670000    3
  99680000    2
  99690000    3
  99700000    3
  99710000    2
  99720000    2
  99730000    2
  99740000    3
  99750000    2
  99760000    3
  99770000    3
  99780000    3
  99790000    3
  99800000    3
  99810000    2
  99820000    3
  99830000    3
  99840000    2
  99850000    2
  99860000    3
  99870000    2
  99880000    3
  99890000    2
  99900000    3
  99910000    3
  99920000    3
  99930000    3
  99940000    3
  99950000    3
  99960000    2
  99970000    4
  99980000    2
  99990000    3
 100000000    3
 100000000    3
 100010000    3
 100020000    3
 100030000    3
 100040000    2
 100050000    2
 100060000    3
 100070000    3
 100080000    3
 100090000    2
 100100000    4
 100110000    3
 100120000    3
 100130000    3
 100140000    2
 100150000    3
 100160000    3
 100170000    3
 100180000    2
 100190000    2
 100200000    2
 100210000    3
 100220000    2
 100230000    3
 100240000    2
 100250000    3
 100260000    3
 100270000    2
 100280000    3
 100290000    3
 100300000    8
 100310000   12
 100320000   13
 100330000    2
 100340000    3
 100350000    3
 100360000    3
 100370000    3
 100380000    5
 100390000    3
 100400000    2
 100410000    3
 100420000    2
 100430000    3
 100440000    3
 100450000    2
 100460000    3
 100470000    3
 100480000    4
 100490000    3
 100500000    3
 100510000    3
 100520000    3
 100530000    3
 100540000    3
 100550000    3
 100560000    4
 100570000    5
 100580000    3
 100590000    3
 100600000    3
 100610000    3
 100620000    3
 100630000    3
 100640000    3
 100650000    5
 100660000    3
 100670000    3
 100680000    3
 100690000    4
 100700000    2
 100710000    3
 100720000    3
 100730000    4
 100740000    2
 100750000    3
 100760000    3
 100770000    3
 100780000    3
 100790000    3
 100800000   13
 100810000    9
 100820000   11
 100830000    9
 100840000    2
 100850000    3
 100860000    5
 100870000    3
 100880000    2
 100890000    3
 100900000    5
 100910000    3
 100920000    4
 100930000    3
 100940000    4
 100950000    4
 100960000    3
 100970000    4
 100980000    3
 100990000    3
 101000000    3
 101010000    3
 101020000    4
 101030000    4
 101040000    4
 101050000    4
 101060000    3
 101070000    2
 101080000    4
 101090000    4
 101100000    4
 101110000    3
 101120000    3
 101130000    4
 101140000    4
 101150000    5
 101160000    3
 101170000    5
 101180000    3
 101190000    3
 101200000    2
 101210000    3
 101220000    4
 101230000    3
 101240000    2
 101250000    3
 101260000    3
 101270000    3
 101280000    2
 101290000    3
 101300000    3
 101310000    3
 101320000    4
 101330000    4
 101340000    4
 101350000    8
 101360000    4
 101370000   13
 101380000   10
 101390000   12
 101400000   16
 101410000   14
 101420000    2
 101430000    4
 101440000    3
 101450000    3
 101460000    3
 101470000    3
 101480000    3
 101490000    4
 101500000    3
 101510000    4
 101520000    3
 101530000    3
 101540000    4
 101550000    5
 101560000    5
 101570000    6
 101580000    3
 101590000    5
 101600000    2
 101610000    4
 101620000    3
 101630000    2
 101640000    2
 101650000    2
 101660000    4
 101670000    5
 101680000   12
 101690000    5
 101700000    3
 101710000    3
 101720000    4
 101730000    3
 101740000    2
 101750000    2
 101760000    3
 101770000    3
 101780000    6
 101790000    3
 101800000    4
 101810000    3
 101820000    3
 101830000    4
 101840000    4
 101850000    3
 101860000    4
 101870000    4
 101880000    3
 101890000    3
 101900000    3
 101910000    4
 101920000    3
 101930000    3
 101940000    3
 101950000    3
 101960000    4
 101970000    4
 101980000    4
 101990000    4
 102000000    2
 102010000    4
 102020000    4
 102030000    3
 102040000    3
 102050000    2
 102060000    3
 102070000    1
 102080000    2
 102090000    3
 102100000    2
 102110000    5
 102120000    3
 102130000    3
 102140000    3
 102150000    3
 102160000    2
 102170000    4
 102180000    3
 102190000    3
 102200000    4
 102210000    2
 102220000    4
 102230000    3
 102240000    3
 102250000    3
 102260000    3
 102270000    2
 102280000    2
 102290000    1
 102300000    3
 102310000    3
 102320000    2
 102330000    3
 102340000    3
 102350000    3
 102360000    3
 102370000    2
 102380000    3
 102390000    3
 102400000    3
 102410000    3
 102420000    3
 102430000    3
 102440000    3
 102450000    3
 102460000    3
 102470000    2
 102480000    3
 102490000    3
 102500000    4
 102510000    3
 102520000    7
 102530000    4
 102540000   10
 102550000   16
 102560000   12
 102570000   16
 102580000   14
 102590000   14
 102600000   14
 102610000   12
 102620000   17
 102630000   17
 102640000   16
 102650000    9
 102660000   17
 102670000   14
 102680000   17
 102690000   18
 102700000    3
 102710000    5
 102720000    3
 102730000    3
 102740000    4
 102750000    8
 102760000    3
 102770000    2
 102780000    4
 102790000    3
 102800000    3
 102810000    3
 102820000    2
 102830000    3
 102840000    3
 102850000    4
 102860000    3
 102870000    3
 102880000    4
 102890000    4
 102900000    3
 102910000    2
 102920000    3
 102930000    3
 102940000    3
 102950000    3
 102960000    2
 102970000    3
 102980000    3
 102990000    3
 103000000    3
 103010000    3
 103020000    3
 103030000    2
 103040000    3
 103050000    3
 103060000    2
 103070000    4
 103080000    3
 103090000    2
 103100000    4
 103110000    3
 103120000    3
 103130000    2
 103140000    4
 103150000    4
 103160000    5
 103170000    4
 103180000    3
 103190000    3
 103200000    2
 103210000    3
 103220000    4
 103230000    4
 103240000    2
 103250000    3
 103260000    5
 103270000    2
 103280000    3
 103290000    4
 103300000    2
 103310000    3
 103320000    4
 103330000    3
 103340000    5
 103350000    4
 103360000    3
 103370000    4
 103380000    3
 103390000    4
 103400000    3
 103410000    4
 103420000    4
 103430000    2
 103440000    4
 103450000    3
 103460000    3
 103470000    3
 103480000    4
 103490000    3
 103500000    3
 103510000    5
 103520000    4
 103530000    3
 103540000    3
 103550000    3
 103560000    3
 103570000    3
 103580000    3
 103590000    3
 103600000    3
 103610000    3
 103620000    4
 103630000    3
 103640000    3
 103650000    3
 103660000    4
 103670000    4
 103680000    4
 103690000    3
 103700000    3
 103710000    3
 103720000    4
 103730000    3
 103740000    3
 103750000    3
 103760000    3
 103770000    4
 103780000    3
 103790000    3
 103800000    3
 103810000    3
 103820000    4
 103830000    2
 103840000    4
 103850000    3
 103860000    3
 103870000    3
 103880000    3
 103890000    3
 103900000    3
 103910000    4
 103920000    3
 103930000   13
 103940000    4
 103950000    3
 103960000    2
 103970000    2
 103980000    3
 103990000    3
 104000000    3
 104010000    3
 104020000    3
 104030000    3
 104040000    4
 104050000    2
 104060000    2
 104070000    4
 104080000    3
 104090000    3
 104100000    3
 104110000    4
 104120000    3
 104130000    3
 104140000    4
 104150000    3
 104160000    3
 104170000    2
 104180000    3
 104190000    4
 104200000    3
 104210000    3
 104220000    3
 104230000    3
 104240000    3
 104250000    9
 104260000    2
 104270000    4
 104280000    2
 104290000    3
 104300000    2
 104310000    3
 104320000    3
 104330000    3
 104340000    3
 104350000    5
 104360000    3
 104370000    3
 104380000    3
 104390000    4
 104400000    4
 104410000    4
 104420000    4
 104430000    3
 104440000    3
 104450000    3
 104460000    4
 104470000    2
 104480000    3
 104490000    3
 104500000    4
 104510000    3
 104520000    3
 104530000    4
 104540000    3
 104550000    3
 104560000    3
 104570000    3
 104580000    5
 104590000    3
 104600000    3
 104610000    3
 104620000    4
 104630000    5
 104640000    3
 104650000    3
 104660000    3
 104670000    3
 104680000    2
 104690000    4
 104700000    3
 104710000    3
 104720000    3
 104730000    3
 104740000    4
 104750000    2
 104760000    3
 104770000    4
 104780000    3
 104790000    3
 104800000    3
 104810000    3
 104820000    3
 104830000    3
 104840000    4
 104850000    3
 104860000    3
 104870000    4
 104880000    3
 104890000    3
 104900000    2
 104910000    2
 104920000    3
 104930000    4
 104940000    3
 104950000    3
 104960000    3
 104970000    3
 104980000    3
 104990000    3
 105000000    4
 105010000    3
 105020000    3
 105030000    3
 105040000    3
 105050000    4
 105060000    3
 105070000    3
 105080000    4
 105090000    4
 105100000    3
 105110000    3
 105120000    3
 105130000    3
 105140000    4
 105150000    5
 105160000    3
 105170000    2
 105180000    2
 105190000    3
 105200000    3
 105210000    3
 105220000    3
 105230000    3
 105240000    4
 105250000    3
 105260000    3
 105270000    3
 105280000    4
 105290000    4
 105300000    3
 105310000    3
 105320000    3
 105330000    2
 105340000    3
 105350000    3
 105360000    4
 105370000    4
 105380000    3
 105390000    3
 105400000    3
 105410000    4
 105420000    2
 105430000    4
 105440000    3
 105450000    3
 105460000    4
 105470000    3
 105480000    4
 105490000    2
 105500000    3
 105510000    4
 105520000    3
 105530000    4
 105540000    4
 105550000    3
 105560000    2
 105570000    3
 105580000    3
 105590000    3
 105600000    3
 105610000    3
 105620000    4
 105630000    8
 105640000   18
 105650000   15
 105660000   12
 105670000    4
 105680000    3
 105690000    2
 105700000    4
 105710000    3
 105720000    3
 105730000    3
 105740000    3
 105750000    3
 105760000    4
 105770000    3
 105780000    4
 105790000    2
 105800000    4
 105810000    2
 105820000    3
 105830000    3
 105840000    3
 105850000    2
 105860000    3
 105870000    2
 105880000    3
 105890000    2
 105900000    4
 105910000    3
 105920000    3
 105930000    4
 105940000    3
 105950000    4
 105960000    4
 105970000    4
 105980000    3
 105990000    3
 106000000    4
 106010000    3
 106020000    4
 106030000    2
 106040000    4
 106050000    4
 106060000    4
 106070000    3
 106080000    3
 106090000    3
 106100000    4
 106110000    2
 106120000    3
 106130000    3
 106140000    4
 106150000    3
 106160000    3
 106170000    4
 106180000    3
 106190000    3
 106200000    2
 106210000    2
 106220000    3
 106230000    3
 106240000    3
 106250000    4
 106260000    4
 106270000    3
 106280000    3
 106290000    2
 106300000    3
 106310000    4
 106320000    4
 106330000    4
 106340000    5
 106350000    4
 106360000    5
 106370000    3
 106380000    5
 106390000    4
 106400000    4
 106410000    2
 106420000    4
 106430000    4
 106440000    3
 106450000    6
 106460000    3
 106470000    2
 106480000    3
 106490000    2
 106500000    3
 106510000    3
 106520000    2
 106530000    2
 106540000    3
 106550000    3
 106560000    3
 106570000    3
 106580000    3
 106590000    3
 106600000    3
 106610000    3
 106620000    3
 106630000    2
 106640000    4
 106650000    2
 106660000    3
 106670000    2
 106680000    2
 106690000    3
 106700000    4
 106710000    2
 106720000    3
 106730000    2
 106740000    3
 106750000    3
 106760000    2
 106770000    3
 106780000    3
 106790000    3
 106800000    3
 106810000    3
 106820000    3
 106830000    2
 106840000    2
 106850000    3
 106860000    3
 106870000    3
 106880000    3
 106890000    3
 106900000    3
 106910000    3
 106920000    4
 106930000    3
 106940000    3
 106950000    3
 106960000    2
 106970000    4
 106980000    4
 106990000    4
 107000000    3
 107010000    5
 107020000    4
 107030000    2
 107040000    3
 107050000    4
 107060000    3
 107070000    3
 107080000    5
 107090000    4
 107100000    5
 107110000    3
 107120000    3
 107130000    4
 107140000    3
 107150000    4
 107160000    2
 107170000    3
 107180000    3
 107190000    5
 107200000    3
 107210000    2
 107220000    3
 107230000   14
 107240000   10
 107250000    5
 107260000   18
 107270000   13
 107280000   13
 107290000   13
 107300000    3
 107310000    3
 107320000    2
 107330000    2
 107340000    3
 107350000    3
 107360000    3
 107370000    4
 107380000    4
 107390000    7
 107400000    3
 107410000    5
 107420000    3
 107430000    4
 107440000    3
 107450000    2
 107460000    3
 107470000    7
 107480000    5
 107490000    6
 107500000    4
 107510000    5
 107520000    4
 107530000    3
 107540000    4
 107550000    4
 107560000    3
 107570000    3
 107580000    3
 107590000    2
 107600000    3
 107610000    3
 107620000    3
 107630000    4
 107640000    3
 107650000    3
 107660000    3
 107670000    3
 107680000    6
 107690000    5
 107700000    3
 107710000    4
 107720000    2
 107730000    4
 107740000    4
 107750000    3
 107760000    3
 107770000    2
 107780000    3
 107790000    3
 107800000    4
 107810000    4
 107820000    3
 107830000    3
 107840000    4
 107850000    2
 107860000    2
 107870000    4
 107880000    3
 107890000    4
 107900000    4
 107910000    3
 107920000    3
 107930000    3
 107940000    3
 107950000    3
 107960000    4
 107970000    3
 107980000    3
 107990000    2
 108000000    6
 108010000    4
 108020000    7
 108030000   16
 108040000   19
 108050000   10
 108060000   19
 108070000   16
 108080000   13
 108090000   12
 108100000    4
 108110000    5
 108120000    4
 108130000    8
 108140000    4
 108150000    3
 108160000    4
 108170000    7
 108180000    3
 108190000    3
 108200000    5
 108210000    2
 108220000    4
 108230000    3
 108240000    4
 108250000    3
 108260000    3
 108270000    3
 108280000    4
 108290000    5
 108300000    4
 108310000    3
 108320000    4
 108330000    4
 108340000    2
 108350000    3
 108360000    3
 108370000    5
 108380000    5
 108390000    7
 108400000   12
 108410000   19
 108420000   14
 108430000    8
 108440000    5
 108450000    4
 108460000    5
 108470000    3
 108480000    3
 108490000    3
 108500000    5
 108510000    2
 108520000    3
 108530000    3
 108540000    2
 108550000    5
 108560000    3
 108570000    5
 108580000    2
 108590000    3
 108600000    3
 108610000    5
 108620000    4
 108630000    4
 108640000    4
 108650000    3
 108660000    4
 108670000    4
 108680000    3
 108690000    4
 108700000    3
 108710000    3
 108720000    4
 108730000    3
 108740000    4
 108750000    3
 108760000    2
 108770000    4
 108780000    6
 108790000    4
 108800000    4
 108810000    6
 108820000   20
 108830000    3
 108840000    4
 108850000    4
 108860000    3
 108870000    5
 108880000    4
 108890000    4
 108900000    3
 108910000    5
 108920000    4
 108930000    4
 108940000    6
 108950000    3
 108960000    3
 108970000    3
 108980000    3
 108990000    3
 109000000    4
 109010000    3
 109020000    4
 109030000    3
 109040000    3
 109050000    5
 109060000    5
 109070000    5
 109080000    5
 109090000    4
 109100000    3
 109110000    2
 109120000    5
 109130000    5
 109140000    4
 109150000    3
 109160000    4
 109170000    4
 109180000    3
 109190000    5
 109200000    3
 109210000    2
 109220000    3
 109230000    3
 109240000    5
 109250000    3
 109260000    2
 109270000    2
 109280000    4
 109290000    3
 109300000    3
 109310000    3
 109320000    4
 109330000    2
 109340000    4
 109350000    5
 109360000    4
 109370000    4
 109380000    3
 109390000    3
 109400000    3
 109410000    4
 109420000    4
 109430000    4
 109440000    5
 109450000    3
 109460000    3
 109470000    4
 109480000    4
 109490000    3
 109500000    3
 109510000    3
 109520000    4
 109530000    3
 109540000    3
 109550000    3
 109560000    3
 109570000    3
 109580000    3
 109590000    3
 109600000    3
 109610000    3
 109620000    3
 109630000    3
 109640000    3
 109650000    3
 109660000    3
 109670000    2
 109680000    3
 109690000    3
 109700000    2
 109710000    3
 109720000    3
 109730000    4
 109740000    2
 109750000    2
 109760000    2
 109770000    2
 109780000    2
 109790000    3
 109800000    4
 109810000    2
 109820000   11
 109830000   14
 109840000    3
 109850000    5
 109860000    8
 109870000    4
 109880000    4
 109890000    2
 109900000    3
 109910000    3
 109920000    4
 109930000    2
 109940000    3
 109950000    3
 109960000    5
 109970000    4
 109980000    2
 109990000    3
 110000000    4
 110010000    3
 110020000    3
 110030000    4
 110040000    3
 110050000    3
 110060000    3
 110070000    3
 110080000    3
 110090000    4
 110100000    2
 110110000    4
 110120000    2
 110130000    3
 110140000    3
 110150000    2
 110160000    4
 110170000    2
 110180000    3
 110190000    3
 110200000    3
 110210000    3
 110220000    3
 110230000    2
 110240000    3
 110250000    3
 110260000    4
 110270000    3
 110280000    2
 110290000    4
 110300000    3
 110310000    5
 110320000    4
 110330000    5
 110340000    3
 110350000    3
 110360000    3
 110370000    1
 110380000    3
 110390000    3
 110400000    3
 110410000    4
 110420000    3
 110430000    6
 110440000    5
 110450000    3
 110460000    4
 110470000    5
 110480000    4
 110490000    4
 110500000    5
 110510000    4
 110520000    4
 110530000    3
 110540000    3
 110550000    3
 110560000    2
 110570000    3
 110580000    4
 110590000    3
 110600000    3
 110610000    3
 110620000    3
 110630000    6
 110640000    5
 110650000    4
 110660000    3
 110670000    3
 110680000    2
 110690000    2
 110700000    3
 110710000    4
 110720000    3
 110730000    3
 110740000    2
 110750000    4
 110760000    4
 110770000    3
 110780000    3
 110790000    3
 110800000    4
 110810000    5
 110820000    5
 110830000    4
 110840000    3
 110850000    3
 110860000    2
 110870000    3
 110880000    3
 110890000    2
 110900000    3
 110910000    3
 110920000    4
 110930000    4
 110940000    3
 110950000    2
 110960000    3
 110970000    3
 110980000    3
 110990000    4
 111000000    3
 111010000    4
 111020000    5
 111030000    3
 111040000    3
 111050000    4
 111060000    3
 111070000    2
 111080000    3
 111090000    4
 111100000    3
 111110000    5
 111120000    4
 111130000    4
 111140000    3
 111150000    4
 111160000    3
 111170000    3
 111180000    4
 111190000    4
 111200000    4
 111210000    3
 111220000    3
 111230000    2
 111240000    3
 111250000    3
 111260000    3
 111270000    4
 111280000    5
 111290000    5
 111300000    4
 111310000    7
 111320000    8
 111330000    5
 111340000    7
 111350000    7
 111360000    4
 111370000    4
 111380000    5
 111390000    6
 111400000    4
 111410000    5
 111420000    3
 111430000    4
 111440000    3
 111450000    3
 111460000    3
 111470000    3
 111480000    7
 111490000   15
 111500000    3
 111510000    3
 111520000    3
 111530000    3
 111540000    3
 111550000    4
 111560000    4
 111570000    5
 111580000    2
 111590000    4
 111600000    4
 111610000    4
 111620000    3
 111630000    5
 111640000    4
 111650000    5
 111660000    5
 111670000    4
 111680000    3
 111690000    3
 111700000    3
 111710000    5
 111720000    3
 111730000    4
 111740000    3
 111750000    3
 111760000    4
 111770000    4
 111780000    4
 111790000    3
 111800000    3
 111810000    3
 111820000    4
 111830000    3
 111840000    3
 111850000    3
 111860000    2
 111870000    4
 111880000    4
 111890000    4
 111900000    5
 111910000    3
 111920000    2
 111930000    3
 111940000    5
 111950000    3
 111960000    3
 111970000    3
 111980000    3
 111990000    4
 112000000    5
 112010000    4
 112020000    3
 112030000    2
 112040000    2
 112050000    3
 112060000    2
 112070000    3
 112080000    2
 112090000    3
 112100000    5
 112110000    3
 112120000    3
 112130000    2
 112140000    3
 112150000    3
 112160000    2
 112170000    3
 112180000    4
 112190000    4
 112200000    3
 112210000    3
 112220000    2
 112230000    3
 112240000    2
 112250000    3
 112260000    2
 112270000    2
 112280000    3
 112290000    3
 112300000    3
 112310000    3
 112320000    3
 112330000    3
 112340000    4
 112350000    4
 112360000    3
 112370000    3
 112380000    4
 112390000    3
 112400000    5
 112410000    5
 112420000    2
 112430000    3
 112440000    3
 112450000    3
 112460000    2
 112470000    3
 112480000    3
 112490000    3
 112500000    3
 112510000    2
 112520000    3
 112530000    3
 112540000    3
 112550000    3
 112560000    3
 112570000    4
 112580000    3
 112590000    4
 112600000    4
 112610000    3
 112620000    3
 112630000    4
 112640000    4
 112650000    3
 112660000    6
 112670000    6
 112680000   17
 112690000   15
 112700000   15
 112710000   19
 112720000   18
 112730000   18
 112740000   18
 112750000    5
 112760000    5
 112770000    4
 112780000    3
 112790000    3
 112800000    4
 112810000    4
 112820000    4
 112830000    5
 112840000    4
 112850000    3
 112860000    2
 112870000    4
 112880000    4
 112890000    3
 112900000    3
 112910000    3
 112920000    5
 112930000    2
 112940000    5
 112950000    5
 112960000    3
 112970000    4
 112980000    5
 112990000    4
 113000000    5
 113010000    4
 113020000    3
 113030000    4
 113040000    3
 113050000    3
 113060000    3
 113070000    3
 113080000    5
 113090000    7
 113100000    5
 113110000    5
 113120000    2
 113130000    5
 113140000    3
 113150000    4
 113160000    3
 113170000    8
 113180000    4
 113190000    5
 113200000    4
 113210000    4
 113220000    4
 113230000    7
 113240000    4
 113250000    8
 113260000    4
 113270000    2
 113280000    7
 113290000    2
 113300000    6
 113310000    3
 113320000    8
 113330000    5
 113340000    5
 113350000    3
 113360000    4
 113370000    5
 113380000    3
 113390000    4
 113400000    3
 113410000    5
 113420000    7
 113430000    7
 113440000    7
 113450000    8
 113460000   12
 113470000    4
 113480000    3
 113490000    3
 113500000    3
 113510000    5
 113520000    3
 113530000    4
 113540000    4
 113550000    4
 113560000    4
 113570000    5
 113580000   19
 113590000   19
 113600000    6
 113610000    4
 113620000    3
 113630000    4
 113640000    5
 113650000    7
 113660000    3
 113670000    3
 113680000    4
 113690000    4
 113700000    4
 113710000    3
 113720000    7
 113730000    4
 113740000    4
 113750000    4
 113760000    2
 113770000    4
 113780000   15
 113790000   22
 113800000   13
 113810000   14
 113820000   19
 113830000   21
 113840000    4
 113850000    5
 113860000    8
 113870000    2
 113880000    3
 113890000    5
 113900000    9
 113910000    5
 113920000    5
 113930000    8
 113940000    5
 113950000    4
 113960000    3
 113970000   14
 113980000    3
 113990000    3
 114000000    4
 114010000    4
 114020000    4
 114030000    3
 114040000    4
 114050000    4
 114060000    2
 114070000    3
 114080000    2
 114090000    3
 114100000    3
 114110000    3
 114120000    4
 114130000    5
 114140000    2
 114150000    3
 114160000    3
 114170000    3
 114180000    5
 114190000    3
 114200000    3
 114210000    2
 114220000    2
 114230000    5
 114240000    3
 114250000    4
 114260000    3
 114270000    5
 114280000    5
 114290000    7
 114300000    4
 114310000    4
 114320000    4
 114330000    2
 114340000    4
 114350000    5
 114360000    3
 114370000    5
 114380000    3
 114390000    5
 114400000    4
 114410000    3
 114420000    3
 114430000    3
 114440000    3
 114450000    4
 114460000    3
 114470000    3
 114480000    3
 114490000    4
 114500000    4
 114510000    5
 114520000    3
 114530000    3
 114540000    4
 114550000    3
 114560000    2
 114570000    5
 114580000    4
 114590000   13
 114600000   17
 114610000   17
 114620000   19
 114630000   15
 114640000    4
 114650000   11
 114660000    3
 114670000    3
 114680000    3
 114690000    4
 114700000    4
 114710000    4
 114720000    4
 114730000    3
 114740000    3
 114750000    6
 114760000    3
 114770000    2
 114780000    4
 114790000    3
 114800000    5
 114810000    3
 114820000    6
 114830000    4
 114840000    4
 114850000    3
 114860000    5
 114870000    4
 114880000    3
 114890000    3
 114900000    4
 114910000    4
 114920000    2
 114930000    3
 114940000    3
 114950000    5
 114960000    4
 114970000    3
 114980000    4
 114990000    4
 115000000    3
 115010000    3
 115020000    3
 115030000    3
 115040000    3
 115050000    3
 115060000    4
 115070000    3
 115080000    4
 115090000    3
 115100000    3
 115110000    5
 115120000    4
 115130000    3
 115140000    5
 115150000    4
 115160000    3
 115170000    3
 115180000    3
 115190000    3
 115200000    3
 115210000    4
 115220000    3
 115230000    3
 115240000    2
 115250000    3
 115260000    8
 115270000    3
 115280000    3
 115290000    7
 115300000    4
 115310000    4
 115320000    5
 115330000    5
 115340000    2
 115350000    4
 115360000    4
 115370000    3
 115380000    4
 115390000    6
 115400000    3
 115410000    4
 115420000    7
 115430000    7
 115440000    7
 115450000    4
 115460000    7
 115470000    5
 115480000    6
 115490000    5
 115500000    3
 115510000    4
 115520000    3
 115530000    3
 115540000    3
 115550000    4
 115560000    2
 115570000    3
 115580000    4
 115590000    4
 115600000    4
 115610000    4
 115620000    3
 115630000    5
 115640000    2
 115650000    5
 115660000    4
 115670000    4
 115680000    3
 115690000    6
 115700000    4
 115710000    4
 115720000   11
 115730000    3
 115740000    4
 115750000    3
 115760000    5
 115770000    2
 115780000    4
 115790000    3
 115800000    4
 115810000    3
 115820000    3
 115830000    4
 115840000    4
 115850000    6
 115860000    4
 115870000    5
 115880000    4
 115890000    3
 115900000   10
 115910000    2
 115920000    3
 115930000    3
 115940000   11
 115950000   14
 115960000   14
 115970000   13
 115980000    4
 115990000    1
 116000000    3
 116010000    3
 116020000    3
 116030000    2
 116040000    3
 116050000    3
 116060000    2
 116070000    3
 116080000    2
 116090000    3
 116100000    3
 116110000    4
 116120000    5
 116130000    3
 116140000    3
 116150000    3
 116160000    3
 116170000    2
 116180000    3
 116190000    3
 116200000    2
 116210000    4
 116220000    2
 116230000    4
 116240000    4
 116250000    4
 116260000    4
 116270000    5
 116280000    3
 116290000    3
 116300000    3
 116310000    4
 116320000    4
 116330000    3
 116340000    3
 116350000    2
 116360000    2
 116370000    3
 116380000    3
 116390000    3
 116400000    4
 116410000    2
 116420000    3
 116430000    3
 116440000    3
 116450000    3
 116460000    5
 116470000    2
 116480000    3
 116490000    3
 116500000    5
 116510000    3
 116520000    3
 116530000    3
 116540000    4
 116550000    2
 116560000    3
 116570000    3
 116580000    3
 116590000    3
 116600000    3
 116610000    4
 116620000    3
 116630000    4
 116640000    3
 116650000    5
 116660000    5
 116670000    4
 116680000    3
 116690000    7
 116700000    5
 116710000    5
 116720000   16
 116730000    3
 116740000    4
 116750000    3
 116760000    5
 116770000    4
 116780000    4
 116790000    4
 116800000    3
 116810000    3
 116820000    3
 116830000    4
 116840000    9
 116850000    2
 116860000    5
 116870000    3
 116880000    4
 116890000    3
 116900000    3
 116910000    2
 116920000    4
 116930000    3
 116940000    4
 116950000    3
 116960000    2
 116970000    2
 116980000    3
 116990000    3
 117000000    3
 117010000    3
 117020000    4
 117030000    3
 117040000    3
 117050000    3
 117060000    2
 117070000    3
 117080000    3
 117090000    4
 117100000    3
 117110000    3
 117120000    3
 117130000    2
 117140000    2
 117150000    4
 117160000    5
 117170000    3
 117180000    3
 117190000    3
 117200000    4
 117210000    3
 117220000    4
 117230000    3
 117240000    3
 117250000    4
 117260000    4
 117270000    5
 117280000    5
 117290000    6
 117300000    5
 117310000    5
 117320000    5
 117330000    3
 117340000    4
 117350000    4
 117360000    4
 117370000    4
 117380000    3
 117390000    3
 117400000    5
 117410000    3
 117420000    4
 117430000    4
 117440000    4
 117450000    7
 117460000    4
 117470000    4
 117480000    5
 117490000    5
 117500000    3
 117510000    3
 117520000    4
 117530000    3
 117540000    3
 117550000    3
 117560000    5
 117570000    6
 117580000    4
 117590000    3
 117600000    5
 117610000    3
 117620000    7
 117630000    8
 117640000    4
 117650000    7
 117660000    4
 117670000    3
 117680000    3
 117690000    2
 117700000    4
 117710000    3
 117720000    5
 117730000    4
 117740000    3
 117750000    3
 117760000    3
 117770000    3
 117780000    3
 117790000    3
 117800000    3
 117810000    3
 117820000    3
 117830000    3
 117840000    3
 117850000    4
 117860000    4
 117870000    3
 117880000    2
 117890000    3
 117900000    4
 117910000    3
 117920000    4
 117930000    3
 117940000    2
 117950000    4
 117960000    3
 117970000    3
 117980000    3
 117990000    4
 118000000    4
 118010000    3
 118020000    4
 118030000    2
 118040000    3
 118050000    2
 118060000    3
 118070000    3
 118080000    2
 118090000    3
 118100000    3
 118110000    3
 118120000    2
 118130000   10
 118140000    4
 118150000    6
 118160000    2
 118170000    2
 118180000    2
 118190000    3
 118200000    3
 118210000    3
 118220000    3
 118230000    2
 118240000    3
 118250000    7
 118260000    4
 118270000    3
 118280000    4
 118290000    4
 118300000    4
 118310000    4
 118320000    3
 118330000    2
 118340000    5
 118350000    3
 118360000    3
 118370000    4
 118380000    3
 118390000    4
 118400000    5
 118410000    5
 118420000    4
 118430000    2
 118440000    4
 118450000    3
 118460000    5
 118470000    2
 118480000    4
 118490000    5
 118500000    4
 118510000    5
 118520000    2
 118530000    3
 118540000    4
 118550000    2
 118560000    4
 118570000    4
 118580000    2
 118590000    4
 118600000    3
 118610000    4
 118620000    5
 118630000    4
 118640000    3
 118650000    4
 118660000    2
 118670000    4
 118680000    3
 118690000    4
 118700000    3
 118710000    4
 118720000    4
 118730000    4
 118740000    4
 118750000    3
 118760000    3
 118770000    2
 118780000    3
 118790000    3
 118800000    4
 118810000    3
 118820000    2
 118830000    2
 118840000    4
 118850000    4
 118860000    2
 118870000    5
 118880000    3
 118890000    5
 118900000    3
 118910000    3
 118920000    3
 118930000    2
 118940000    5
 118950000    2
 118960000    3
 118970000    4
 118980000    3
 118990000    2
 119000000    3
 119010000    4
 119020000    3
 119030000    3
 119040000    5
 119050000    3
 119060000    5
 119070000    4
 119080000    5
 119090000    4
 119100000    4
 119110000    6
 119120000    2
 119130000    4
 119140000    3
 119150000    2
 119160000    3
 119170000    4
 119180000    3
 119190000    3
 119200000    2
 119210000    4
 119220000    5
 119230000    3
 119240000    4
 119250000    4
 119260000    3
 119270000    4
 119280000    3
 119290000    2
 119300000    4
 119310000    3
 119320000    3
 119330000    3
 119340000    4
 119350000    4
 119360000    4
 119370000    5
 119380000    4
 119390000    2
 119400000    4
 119410000    4
 119420000    4
 119430000    4
 119440000    5
 119450000    5
 119460000    5
 119470000    3
 119480000    3
 119490000    4
 119500000    4
 119510000    3
 119520000    5
 119530000    4
 119540000    4
 119550000    4
 119560000    5
 119570000    3
 119580000   15
 119590000    5
 119600000    3
 119610000    5
 119620000    3
 119630000    3
 119640000    5
 119650000    5
 119660000    4
 119670000    4
 119680000    5
 119690000   15
 119700000    4
 119710000    3
 119720000    4
 119730000    5
 119740000    4
 119750000    5
 119760000    3
 119770000    3
 119780000    3
 119790000    3
 119800000    5
 119810000    4
 119820000    4
 119830000    4
 119840000    5
 119850000    3
 119860000    5
 119870000    3
 119880000    3
 119890000    3
 119900000    3
 119910000    3
 119920000    5
 119930000    5
 119940000    3
 119950000    3
 119960000    4
 119970000    4
 119980000    5
 119990000    2
 120000000    3
 120010000    5
 120020000    4
 120030000    5
 120040000    3
 120050000    3
 120060000    3
 120070000    4
 120080000    3
 120090000    2
 120100000    2
 120110000    5
 120120000    4
 120130000    4
 120140000    3
 120150000    4
 120160000    3
 120170000    2
 120180000    3
 120190000    3
 120200000    2
 120210000    4
 120220000    4
 120230000    7
 120240000    4
 120250000    2
 120260000    3
 120270000    3
 120280000    4
 120290000    3
 120300000    4
 120310000    3
 120320000    3
 120330000    4
 120340000    3
 120350000    4
 120360000    2
 120370000    4
 120380000    5
 120390000    5
 120400000    4
 120410000    3
 120420000    3
 120430000    5
 120440000    5
 120450000    6
 120460000    5
 120470000    2
 120480000    5
 120490000    4
 120500000    4
 120510000    4
 120520000    5
 120530000    4
 120540000    4
 120550000    5
 120560000    4
 120570000    4
 120580000    5
 120590000    5
 120600000    4
 120610000    4
 120620000    5
 120630000    4
 120640000    4
 120650000    4
 120660000    5
 120670000    3
 120680000    3
 120690000    3
 120700000    5
 120710000    5
 120720000    4
 120730000    5
 120740000    3
 120750000    3
 120760000    4
 120770000    4
 120780000    4
 120790000    4
 120800000    5
 120810000    4
 120820000    3
 120830000    3
 120840000    5
 120850000    5
 120860000   10
 120870000   10
 120880000    5
 120890000    4
 120900000    5
 120910000    4
 120920000    4
 120930000    5
 120940000    5
 120950000    7
 120960000    3
 120970000    2
 120980000    5
 120990000    5
 121000000    5
 121010000    5
 121020000    5
 121030000    4
 121040000    5
 121050000    4
 121060000    5
 121070000    4
 121080000    6
 121090000    4
 121100000    3
 121110000    3
 121120000    3
 121130000    4
 121140000    7
 121150000    4
 121160000    2
 121170000    4
 121180000    3
 121190000    4
 121200000    3
 121210000    2
 121220000    3
 121230000    3
 121240000    3
 121250000    3
 121260000    3
 121270000    3
 121280000    5
 121290000    3
 121300000    3
 121310000    3
 121320000    4
 121330000    3
 121340000    4
 121350000    3
 121360000    2
 121370000    3
 121380000    3
 121390000    4
 121400000    7
 121410000    4
 121420000    2
 121430000    5
 121440000    4
 121450000    3
 121460000    5
 121470000    2
 121480000    3
 121490000    4
 121500000    3
 121510000    3
 121520000    2
 121530000    3
 121540000    3
 121550000    4
 121560000    4
 121570000    9
 121580000    4
 121590000    5
 121600000    4
 121610000    4
 121620000    4
 121630000    4
 121640000    4
 121650000    4
 121660000    4
 121670000    5
 121680000    7
 121690000    8
 121700000   21
 121710000   21
 121720000   19
 121730000   23
 121740000   23
 121750000   15
 121760000   21
 121770000   22
 121780000   22
 121790000   14
 121800000   23
 121810000   20
 121820000   21
 121830000   18
 121840000   19
 121850000   19
 121860000   19
 121870000   21
 121880000   22
 121890000   17
 121900000   11
 121910000   19
 121920000   23
 121930000   22
 121940000   24
 121950000   23
 121960000   21
 121970000   25
 121980000   16
 121990000   19
 122000000   19
 122010000   19
 122020000   19
 122030000   21
 122040000   12
 122050000    4
 122060000    3
 122070000    4
 122080000    3
 122090000    3
 122100000    3
 122110000    3
 122120000    5
 122130000    3
 122140000    4
 122150000   16
 122160000   20
 122170000    5
 122180000    4
 122190000    5
 122200000    2
 122210000    3
 122220000    3
 122230000    4
 122240000    4
 122250000    4
 122260000    3
 122270000    3
 122280000    5
 122290000    4
 122300000    3
 122310000    5
 122320000    4
 122330000    8
 122340000    5
 122350000    3
 122360000    5
 122370000    3
 122380000    4
 122390000    3
 122400000    3
 122410000    3
 122420000    7
 122430000    3
 122440000    4
 122450000    3
 122460000    3
 122470000    4
 122480000    3
 122490000    4
 122500000    7
 122510000    3
 122520000   16
 122530000   14
 122540000    4
 122550000    4
 122560000    3
 122570000    4
 122580000    4
 122590000    2
 122600000    3
 122610000    8
 122620000    5
 122630000    7
 122640000    4
 122650000    4
 122660000    4
 122670000    4
 122680000    3
 122690000    3
 122700000    4
 122710000    2
 122720000    3
 122730000    3
 122740000    3
 122750000    3
 122760000    3
 122770000    3
 122780000    3
 122790000    4
 122800000    3
 122810000    4
 122820000    4
 122830000    2
 122840000    2
 122850000    4
 122860000    4
 122870000    4
 122880000    4
 122890000    3
 122900000    4
 122910000    2
 122920000    4
 122930000    3
 122940000    5
 122950000    4
 122960000    3
 122970000    2
 122980000    4
 122990000    3
 123000000    5
 123010000    3
 123020000    4
 123030000    4
 123040000    4
 123050000    5
 123060000    5
 123070000    5
 123080000    4
 123090000    4
 123100000    6
 123110000    9
 123120000   19
 123130000   21
 123140000   17
 123150000   14
 123160000   13
 123170000   18
 123180000   13
 123190000   17
 123200000   19
 123210000   21
 123220000   18
 123230000   17
 123240000   11
 123250000   16
 123260000   21
 123270000   19
 123280000    4
 123290000    3
 123300000    2
 123310000    3
 123320000    3
 123330000    2
 123340000    2
 123350000    3
 123360000    3
 123370000    3
 123380000    5
 123390000    3
 123400000    5
 123410000    4
 123420000    3
 123430000    3
 123440000    4
 123450000    4
 123460000    5
 123470000    3
 123480000    3
 123490000    7
 123500000    4
 123510000    3
 123520000    2
 123530000    5
 123540000    4
 123550000    5
 123560000    5
 123570000    4
 123580000    5
 123590000    5
 123600000    3
 123610000    7
 123620000    5
 123630000    5
 123640000    4
 123650000    2
 123660000    4
 123670000    4
 123680000    4
 123690000    5
 123700000   11
 123710000   19
 123720000    8
 123730000    8
 123740000    3
 123750000    3
 123760000    4
 123770000    5
 123780000    3
 123790000    5
 123800000    4
 123810000   15
 123820000   14
 123830000   12
 123840000    4
 123850000    4
 123860000    4
 123870000    4
 123880000    4
 123890000    2
 123900000    4
 123910000    3
 123920000    4
 123930000    2
 123940000    3
 123950000    4
 123960000    4
 123970000    4
 123980000    4
 123990000    3
 124000000    2
 124010000    3
 124020000    2
 124030000    3
 124040000    3
 124050000    6
 124060000   11
 124070000   15
 124080000    9
 124090000    2
 124100000    5
 124110000    3
 124120000    4
 124130000    4
 124140000    3
 124150000    4
 124160000    4
 124170000    4
 124180000    4
 124190000    2
 124200000    3
 124210000    7
 124220000    5
 124230000    7
 124240000    6
 124250000    7
 124260000    7
 124270000    4
 124280000    5
 124290000    3
 124300000    3
 124310000    5
 124320000    4
 124330000    4
 124340000    6
 124350000    3
 124360000    3
 124370000    3
 124380000    2
 124390000    2
 124400000    4
 124410000    3
 124420000    4
 124430000    3
 124440000    3
 124450000    4
 124460000    3
 124470000    3
 124480000    3
 124490000    2
 124500000    4
 124510000    4
 124520000    3
 124530000    3
 124540000    4
 124550000    4
 124560000    4
 124570000    4
 124580000    3
 124590000    4
 124600000    2
 124610000    3
 124620000    3
 124630000    3
 124640000    4
 124650000    4
 124660000    5
 124670000    3
 124680000    4
 124690000    3
 124700000    3
 124710000    4
 124720000    5
 124730000    4
 124740000    4
 124750000    4
 124760000   10
 124770000    5
 124780000    5
 124790000    4
 124800000    3
 124810000    3
 124820000    2
 124830000    3
 124840000    4
 124850000    4
 124860000    4
 124870000    4
 124880000    3
 124890000    5
 124900000    2
 124910000    6
 124920000    5
 124930000    3
 124940000    5
 124950000    3
 124960000    4
 124970000    4
 124980000    4
 124990000    3
 125000000    4
 125010000    3
 125020000    5
 125030000    4
 125040000    4
 125050000    4
 125060000    3
 125070000    4
 125080000    2
 125090000    3
 125100000    2
 125110000    3
 125120000    6
 125130000   11
 125140000   10
 125150000   20
 125160000   18
 125170000   17
 125180000    3
 125190000    5
 125200000    4
 125210000    3
 125220000    3
 125230000    7
 125240000    5
 125250000   10
 125260000    4
 125270000    8
 125280000    4
 125290000    5
 125300000    4
 125310000    3
 125320000    4
 125330000    3
 125340000    4
 125350000    2
 125360000    2
 125370000    2
 125380000    3
 125390000    3
 125400000    3
 125410000    3
 125420000    3
 125430000    2
 125440000    2
 125450000    4
 125460000    3
 125470000    4
 125480000    3
 125490000    4
 125500000    4
 125510000    3
 125520000    4
 125530000    5
 125540000    3
 125550000    5
 125560000    4
 125570000    4
 125580000   11
 125590000    6
 125600000    4
 125610000    3
 125620000    3
 125630000    4
 125640000    3
 125650000    4
 125660000    4
 125670000    3
 125680000    3
 125690000    1
 125700000    3
 125710000    3
 125720000    6
 125730000    2
 125740000    4
 125750000    3
 125760000    4
 125770000    5
 125780000    4
 125790000    3
 125800000    4
 125810000    7
 125820000    5
 125830000    4
 125840000    4
 125850000    4
 125860000    4
 125870000    3
 125880000    2
 125890000    2
 125900000    3
 125910000    2
 125920000    2
 125930000    3
 125940000    3
 125950000    3
 125960000    3
 125970000    4
 125980000    3
 125990000    6
 126000000    3
 126010000    4
 126020000    6
 126030000    3
 126040000    4
 126050000    3
 126060000    3
 126070000    4
 126080000    3
 126090000    2
 126100000    3
 126110000    4
 126120000    4
 126130000    3
 126140000    3
 126150000    3
 126160000    3
 126170000    2
 126180000    3
 126190000    4
 126200000    4
 126210000    3
 126220000    4
 126230000    5
 126240000    4
 126250000    9
 126260000   19
 126270000   11
 126280000    9
 126290000    6
 126300000    3
 126310000    4
 126320000    4
 126330000    3
 126340000    9
 126350000    3
 126360000    4
 126370000    5
 126380000    3
 126390000    3
 126400000    3
 126410000    5
 126420000    4
 126430000    5
 126440000    4
 126450000    3
 126460000    3
 126470000    4
 126480000    2
 126490000    3
 126500000    3
 126510000    5
 126520000    4
 126530000    3
 126540000    4
 126550000    3
 126560000    3
 126570000    4
 126580000    3
 126590000    4
 126600000    3
 126610000    3
 126620000    4
 126630000   14
 126640000    9
 126650000    3
 126660000    6
 126670000    2
 126680000    3
 126690000    3
 126700000    4
 126710000    3
 126720000    2
 126730000    4
 126740000    3
 126750000    5
 126760000    5
 126770000    3
 126780000    3
 126790000    4
 126800000    2
 126810000    4
 126820000    4
 126830000    5
 126840000    3
 126850000    3
 126860000    2
 126870000    3
 126880000    2
 126890000    3
 126900000    3
 126910000    3
 126920000    4
 126930000    3
 126940000    5
 126950000    3
 126960000    2
 126970000    3
 126980000    5
 126990000    5
 127000000    4
 127010000    3
 127020000    3
 127030000    5
 127040000    7
 127050000    4
 127060000    3
 127070000    3
 127080000    7
 127090000    4
 127100000    2
 127110000    4
 127120000    2
 127130000    3
 127140000    2
 127150000    3
 127160000    4
 127170000    4
 127180000    4
 127190000    2
 127200000    5
 127210000    4
 127220000    4
 127230000    3
 127240000    4
 127250000    4
 127260000    3
 127270000    3
 127280000    3
 127290000    3
 127300000    2
 127310000    3
 127320000    2
 127330000    3
 127340000    3
 127350000    3
 127360000    3
 127370000    2
 127380000    3
 127390000    2
 127400000    3
 127410000    3
 127420000    3
 127430000    3
 127440000    4
 127450000    3
 127460000    4
 127470000    3
 127480000    3
 127490000    3
 127500000    2
 127510000    3
 127520000    2
 127530000    2
 127540000    4
 127550000    2
 127560000    3
 127570000    3
 127580000    4
 127590000    4
 127600000    3
 127610000    4
 127620000    4
 127630000    3
 127640000    3
 127650000    4
 127660000    3
 127670000    4
 127680000    3
 127690000    3
 127700000    3
 127710000    5
 127720000    4
 127730000    3
 127740000    5
 127750000    3
 127760000    2
 127770000    3
 127780000    2
 127790000    3
 127800000    3
 127810000    3
 127820000    3
 127830000    4
 127840000    4
 127850000    3
 127860000    3
 127870000    4
 127880000    4
 127890000    3
 127900000    4
 127910000    3
 127920000    3
 127930000    3
 127940000    4
 127950000    2
 127960000    3
 127970000    3
 127980000    3
 127990000    3
 128000000    2
 128010000    3
 128020000    3
 128030000    8
 128040000    3
 128050000    2
 128060000    3
 128070000    3
 128080000    3
 128090000    3
 128100000    3
 128110000    3
 128120000    3
 128130000    4
 128140000    5
 128150000    4
 128160000    3
 128170000    3
 128180000    3
 128190000    3
 128200000    4
 128210000    3
 128220000    4
 128230000    3
 128240000    4
 128250000    8
 128260000   10
 128270000    4
 128280000    3
 128290000    2
 128300000    3
 128310000    3
 128320000    4
 128330000    4
 128340000    4
 128350000    4
 128360000    3
 128370000    4
 128380000    3
 128390000    2
 128400000    3
 128410000    3
 128420000    3
 128430000    3
 128440000    2
 128450000    2
 128460000    4
 128470000    2
 128480000    3
 128490000    5
 128500000    3
 128510000    4
 128520000    3
 128530000    4
 128540000    4
 128550000    4
 128560000    4
 128570000    3
 128580000    3
 128590000    3
 128600000    4
 128610000    5
 128620000    5
 128630000    5
 128640000    3
 128650000    3
 128660000    5
 128670000    2
 128680000    3
 128690000    3
 128700000    4
 128710000    3
 128720000    4
 128730000    3
 128740000    4
 128750000    3
 128760000    4
 128770000    2
 128780000    4
 128790000    4
 128800000    3
 128810000    4
 128820000    4
 128830000    3
 128840000    3
 128850000    3
 128860000    3
 128870000    2
 128880000    3
 128890000    5
 128900000    4
 128910000    3
 128920000    2
 128930000    3
 128940000    3
 128950000    4
 128960000    4
 128970000    4
 128980000    2
 128990000    4
 129000000    2
 129010000    3
 129020000    3
 129030000    3
 129040000    3
 129050000    4
 129060000    3
 129070000    3
 129080000    4
 129090000    6
 129100000    4
 129110000    5
 129120000    5
 129130000    3
 129140000    4
 129150000    4
 129160000    3
 129170000    4
 129180000    4
 129190000    3
 129200000    4
 129210000    3
 129220000    4
 129230000   11
 129240000    3
 129250000    2
 129260000    3
 129270000    3
 129280000    5
 129290000    4
 129300000    5
 129310000    3
 129320000    3
 129330000    4
 129340000    4
 129350000    4
 129360000    3
 129370000    4
 129380000    2
 129390000    5
 129400000    5
 129410000    3
 129420000    3
 129430000    3
 129440000    3
 129450000    3
 129460000    3
 129470000    4
 129480000    3
 129490000    2
 129500000    4
 129510000    3
 129520000    4
 129530000    5
 129540000    3
 129550000    4
 129560000   19
 129570000    4
 129580000    5
 129590000    7
 129600000    5
 129610000    6
 129620000   12
 129630000    5
 129640000   12
 129650000    7
 129660000    7
 129670000    6
 129680000    7
 129690000    9
 129700000    7
 129710000    4
 129720000    3
 129730000    5
 129740000    3
 129750000   20
 129760000    5
 129770000    3
 129780000    5
 129790000    4
 129800000    8
 129810000    4
 129820000    4
 129830000    5
 129840000    3
 129850000    5
 129860000    3
 129870000    3
 129880000    2
 129890000    2
 129900000    4
 129910000    4
 129920000    4
 129930000    5
 129940000    5
 129950000   19
 129960000   20
 129970000    4
 129980000   16
 129990000   18
 130000000    4
 130010000    3
 130020000    5
 130030000    5
 130040000    6
 130050000    4
 130060000    6
 130070000    4
 130080000    2
 130090000    5
 130100000   10
 130110000   20
 130120000   17
 130130000    8
 130140000   19
 130150000   12
 130160000    5
 130170000    4
 130180000    4
 130190000    3
 130200000    4
 130210000    2
 130220000    4
 130230000    3
 130240000    4
 130250000    4
 130260000    7
 130270000    7
 130280000    6
 130290000    5
 130300000    4
 130310000    7
 130320000    3
 130330000    4
 130340000    2
 130350000    4
 130360000    3
 130370000    3
 130380000    3
 130390000    3
 130400000    3
 130410000    2
 130420000    5
 130430000    5
 130440000    5
 130450000    5
 130460000    2
 130470000    3
 130480000    3
 130490000    4
 130500000    4
 130510000    4
 130520000    4
 130530000    5
 130540000    3
 130550000    5
 130560000    7
 130570000   11
 130580000    5
 130590000    5
 130600000    5
 130610000    4
 130620000    2
 130630000    4
 130640000    4
 130650000    5
 130660000    3
 130670000    4
 130680000    3
 130690000    4
 130700000    4
 130710000    4
 130720000    2
 130730000    4
 130740000    3
 130750000    4
 130760000    4
 130770000    3
 130780000    3
 130790000    3
 130800000    3
 130810000    4
 130820000    4
 130830000    4
 130840000    5
 130850000    4
 130860000    3
 130870000    3
 130880000    4
 130890000    7
 130900000    7
 130910000    3
 130920000    3
 130930000    4
 130940000    3
 130950000    4
 130960000    4
 130970000    4
 130980000    4
 130990000    3
 131000000    2
 131010000    6
 131020000    4
 131030000    3
 131040000    5
 131050000    4
 131060000    3
 131070000    3
 131080000    3
 131090000    2
 131100000    2
 131110000    3
 131120000    3
 131130000    3
 131140000    4
 131150000    4
 131160000    4
 131170000    3
 131180000    2
 131190000    3
 131200000    4
 131210000    3
 131220000    3
 131230000    2
 131240000    4
 131250000    3
 131260000    4
 131270000    3
 131280000    3
 131290000    3
 131300000    3
 131310000    4
 131320000    4
 131330000    3
 131340000    3
 131350000    3
 131360000    5
 131370000    2
 131380000    2
 131390000    4
 131400000    3
 131410000    4
 131420000    5
 131430000    2
 131440000    3
 131450000    2
 131460000    3
 131470000    3
 131480000    5
 131490000    4
 131500000    4
 131510000    8
 131520000    3
 131530000    4
 131540000    4
 131550000    3
 131560000    4
 131570000    3
 131580000    6
 131590000    7
 131600000    5
 131610000    7
 131620000    5
 131630000    5
 131640000    5
 131650000    3
 131660000    3
 131670000    3
 131680000    4
 131690000    4
 131700000    5
 131710000    3
 131720000    3
 131730000    4
 131740000    3
 131750000    4
 131760000    3
 131770000    2
 131780000    2
 131790000    3
 131800000    3
 131810000    3
 131820000    5
 131830000    2
 131840000    9
 131850000    3
 131860000    2
 131870000    4
 131880000    4
 131890000    5
 131900000    2
 131910000    4
 131920000    3
 131930000    3
 131940000    3
 131950000    2
 131960000    4
 131970000    5
 131980000    3
 131990000    3
 132000000    3
 132010000    4
 132020000    3
 132030000    2
 132040000    4
 132050000    5
 132060000    7
 132070000    3
 132080000    3
 132090000    6
 132100000    7
 132110000    5
 132120000    3
 132130000    2
 132140000    3
 132150000    3
 132160000    4
 132170000    4
 132180000    4
 132190000    7
 132200000    2
 132210000    4
 132220000    4
 132230000    4
 132240000    3
 132250000    7
 132260000    2
 132270000    4
 132280000    5
 132290000    2
 132300000    3
 132310000    4
 132320000    4
 132330000    2
 132340000    4
 132350000    3
 132360000    3
 132370000    5
 132380000    2
 132390000    4
 132400000    3
 132410000    5
 132420000    5
 132430000    4
 132440000    3
 132450000    5
 132460000    3
 132470000    2
 132480000    2
 132490000    3
 132500000    4
 132510000    4
 132520000    3
 132530000    4
 132540000    4
 132550000    5
 132560000    3
 132570000    4
 132580000    3
 132590000    4
 132600000    3
 132610000    5
 132620000    3
 132630000    4
 132640000    2
 132650000    4
 132660000    5
 132670000    3
 132680000    5
 132690000    5
 132700000    2
 132710000    6
 132720000    4
 132730000    3
 132740000    3
 132750000    3
 132760000    4
 132770000    5
 132780000    3
 132790000    3
 132800000    5
 132810000    4
 132820000    3
 132830000    3
 132840000    5
 132850000    3
 132860000    5
 132870000    3
 132880000    3
 132890000    3
 132900000    3
 132910000    3
 132920000    3
 132930000    2
 132940000    3
 132950000    3
 132960000    3
 132970000    2
 132980000    3
 132990000    2
 133000000    3
 133010000    3
 133020000    3
 133030000    2
 133040000    3
 133050000    4
 133060000    3
 133070000    3
 133080000    3
 133090000    3
 133100000    2
 133110000    3
 133120000    2
 133130000    5
 133140000    4
 133150000    2
 133160000    3
 133170000    4
 133180000    3
 133190000    5
 133200000    4
 133210000    5
 133220000    4
 133230000   12
 133240000   18
 133250000   15
 133260000    3
 133270000    4
 133280000    3
 133290000    4
 133300000    4
 133310000    7
 133320000    4
 133330000    3
 133340000    3
 133350000    4
 133360000    3
 133370000    3
 133380000    4
 133390000    4
 133400000    4
 133410000    8
 133420000    4
 133430000    3
 133440000    3
 133450000    4
 133460000    3
 133470000    3
 133480000    4
 133490000    4
 133500000    4
 133510000    5
 133520000   16
 133530000   11
 133540000   16
 133550000    5
 133560000    3
 133570000    7
 133580000    4
 133590000    3
 133600000    3
 133610000    4
 133620000    4
 133630000    5
 133640000    6
 133650000    3
 133660000    3
 133670000    4
 133680000    5
 133690000    5
 133700000    2
 133710000    4
 133720000    4
 133730000    5
 133740000    3
 133750000    4
 133760000    3
 133770000    5
 133780000    2
 133790000    5
 133800000    3
 133810000    2
 133820000    2
 133830000    5
 133840000    4
 133850000    3
 133860000    2
 133870000    3
 133880000    3
 133890000    4
 133900000    4
 133910000    3
 133920000    2
 133930000    3
 133940000    3
 133950000    3
 133960000    3
 133970000    3
 133980000    2
 133990000    4
 134000000    3
 134010000    4
 134020000    4
 134030000    3
 134040000    3
 134050000    3
 134060000    4
 134070000    3
 134080000    5
 134090000    3
 134100000    3
 134110000    5
 134120000    3
 134130000    4
 134140000    5
 134150000    5
 134160000    4
 134170000    4
 134180000    3
 134190000    4
 134200000    3
 134210000    3
 134220000    3
 134230000    4
 134240000    2
 134250000    2
 134260000    3
 134270000    3
 134280000    3
 134290000    3
 134300000    2
 134310000    2
 134320000    3
 134330000    3
 134340000    3
 134350000    3
 134360000    2
 134370000    3
 134380000    3
 134390000    5
 134400000    5
 134410000    4
 134420000    4
 134430000    2
 134440000    3
 134450000    4
 134460000    3
 134470000    3
 134480000    5
 134490000    4
 134500000    6
 134510000   14
 134520000   13
 134530000   14
 134540000   18
 134550000   20
 134560000   13
 134570000   18
 134580000   19
 134590000   13
 134600000   18
 134610000   21
 134620000    1
 134630000    2
 134640000    3
 134650000    4
 134660000    5
 134670000    7
 134680000    3
 134690000    3
 134700000    3
 134710000    3
 134720000    5
 134730000    4
 134740000    3
 134750000    3
 134760000    2
 134770000    3
 134780000    3
 134790000    3
 134800000    3
 134810000    3
 134820000    3
 134830000    3
 134840000    4
 134850000    5
 134860000    3
 134870000    4
 134880000    4
 134890000    3
 134900000    5
 134910000    5
 134920000    4
 134930000    6
 134940000    9
 134950000    3
 134960000    2
 134970000    5
 134980000    2
 134990000    4
 135000000    4
 135010000    6
 135020000    3
 135030000    3
 135040000    3
 135050000    5
 135060000    4
 135070000    3
 135080000    3
 135090000    3
 135100000    5
 135110000    4
 135120000    4
 135130000    3
 135140000    5
 135150000    4
 135160000   15
 135170000    4
 135180000    4
 135190000    3
 135200000    4
 135210000    3
 135220000    3
 135230000    3
 135240000    3
 135250000    3
 135260000    3
 135270000    3
 135280000    3
 135290000    3
 135300000    3
 135310000    3
 135320000    3
 135330000    5
 135340000    2
 135350000    4
 135360000    5
 135370000    2
 135380000    3
 135390000    4
 135400000    5
 135410000    5
 135420000    5
 135430000    4
 135440000    5
 135450000    4
 135460000    3
 135470000    3
 135480000   13
 135490000   15
 135500000   15
 135510000    9
 135520000    5
 135530000   20
 135540000   19
 135550000   18
 135560000   13
 135570000   22
 135580000   19
 135590000   24
 135600000   22
 135610000   14
 135620000   15
 135630000   22
 135640000   23
 135650000   23
 135660000   21
 135670000    9
 135680000   11
 135690000   22
 135700000   17
 135710000   23
 135720000   21
 135730000   23
 135740000   22
 135750000   20
 135760000   22
 135770000   24
 135780000   21
 135790000   21
 135800000   26
 135810000   26
 135820000   22
 135830000   23
 135840000   23
 135850000   21
 135860000   22
 135870000   22
 135880000   22
 135890000   23
 135900000   22
 135910000   23
 135920000   20
 135930000   24
 135940000   23
 135950000   21
 135960000   22
 135970000   22
 135980000   21
 135990000   21
 136000000   20
 136010000   22
 136020000   19
 136030000   16
 136040000   19
 136050000   14
 136060000   17
 136070000   18
 136080000   15
 136090000   13
 136100000   14
 136110000   17
 136120000   12
 136130000    5
 136140000    5
 136150000   13
 136160000    3
 136170000    3
 136180000    7
 136190000    5
 136200000    3
 136210000    3
 136220000    3
 136230000    3
 136240000    3
 136250000    4
 136260000    4
 136270000    4
 136280000    3
 136290000    2
 136300000    3
 136310000    4
 136320000    4
 136330000    4
 136340000    2
 136350000    3
 136360000    5
 136370000    2
 136380000    5
 136390000    4
 136400000    3
 136410000    4
 136420000    8
 136430000    4
 136440000    3
 136450000    4
 136460000    2
 136470000    5
 136480000    4
 136490000    4
 136500000    4
 136510000    3
 136520000    3
 136530000    4
 136540000    4
 136550000    2
 136560000    4
 136570000    5
 136580000    4
 136590000    4
 136600000    3
 136610000    3
 136620000    4
 136630000    6
 136640000    5
 136650000    3
 136660000    5
 136670000    4
 136680000    4
 136690000    3
 136700000    6
 136710000    4
 136720000    3
 136730000    3
 136740000    4
 136750000    4
 136760000    4
 136770000    4
 136780000    3
 136790000    3
 136800000    4
 136810000    3
 136820000    4
 136830000    3
 136840000    2
 136850000    5
 136860000    2
 136870000    4
 136880000    5
 136890000    4
 136900000    3
 136910000    2
 136920000    3
 136930000    3
 136940000    3
 136950000    4
 136960000    3
 136970000    5
 136980000    3
 136990000    3
 137000000    4
 137010000    2
 137020000    2
 137030000    3
 137040000    3
 137050000    2
 137060000    2
 137070000    2
 137080000    2
 137090000    3
 137100000    3
 137110000    4
 137120000    4
 137130000    3
 137140000    2
 137150000    3
 137160000    2
 137170000    4
 137180000    3
 137190000    2
 137200000    3
 137210000    2
 137220000    3
 137230000    4
 137240000    2
 137250000    1
 137260000    3
 137270000    4
 137280000    3
 137290000    3
 137300000    2
 137310000    3
 137320000    2
 137330000    4
 137340000    4
 137350000    4
 137360000    7
 137370000    3
 137380000    4
 137390000    4
 137400000    3
 137410000    5
 137420000    2
 137430000    5
 137440000    3
 137450000    3
 137460000    9
 137470000    9
 137480000    3
 137490000    3
 137500000    3
 137510000    4
 137520000   10
 137530000   10
 137540000    8
 137550000   15
 137560000    9
 137570000    5
 137580000    3
 137590000    4
 137600000    2
 137610000    3
 137620000    3
 137630000    2
 137640000    3
 137650000    3
 137660000    3
 137670000    3
 137680000    4
 137690000    3
 137700000    4
 137710000    4
 137720000    3
 137730000    5
 137740000    4
 137750000    5
 137760000    3
 137770000    4
 137780000    3
 137790000    3
 137800000    3
 137810000    3
 137820000    2
 137830000    2
 137840000    3
 137850000    3
 137860000    3
 137870000    3
 137880000    3
 137890000    3
 137900000    3
 137910000    6
 137920000   19
 137930000    4
 137940000    2
 137950000    3
 137960000    3
 137970000    3
 137980000    4
 137990000    7
 138000000    3
 138010000    3
 138020000    5
 138030000    3
 138040000    3
 138050000    3
 138060000    2
 138070000    3
 138080000    3
 138090000    2
 138100000    3
 138110000    4
 138120000    5
 138130000    7
 138140000    5
 138150000    5
 138160000    4
 138170000    4
 138180000    4
 138190000    3
 138200000    4
 138210000    3
 138220000    3
 138230000    3
 138240000    3
 138250000    2
 138260000    3
 138270000    3
 138280000    4
 138290000    2
 138300000    2
 138310000    3
 138320000    3
 138330000    4
 138340000    3
 138350000    3
 138360000    4
 138370000    3
 138380000    5
 138390000    3
 138400000    3
 138410000    2
 138420000    3
 138430000    2
 138440000    3
 138450000    3
 138460000    3
 138470000    3
 138480000    3
 138490000    2
 138500000    3
 138510000    3
 138520000    3
 138530000    3
 138540000    3
 138550000    4
 138560000    2
 138570000    3
 138580000    3
 138590000    4
 138600000    5
 138610000    4
 138620000    4
 138630000    4
 138640000    3
 138650000    7
 138660000    3
 138670000    3
 138680000    3
 138690000    3
 138700000    2
 138710000    3
 138720000    4
 138730000    4
 138740000    4
 138750000    3
 138760000    2
 138770000    3
 138780000    3
 138790000    4
 138800000    2
 138810000    9
 138820000    8
 138830000    3
 138840000    2
 138850000    3
 138860000    3
 138870000    3
 138880000    2
 138890000    3
 138900000    3
 138910000    3
 138920000    3
 138930000    3
 138940000    2
 138950000    6
 138960000   18
 138970000    2
 138980000    4
 138990000    3
 139000000    2
 139010000    3
 139020000    3
 139030000    3
 139040000    3
 139050000    3
 139060000    3
 139070000    3
 139080000    4
 139090000    4
 139100000    4
 139110000    2
 139120000    4
 139130000    4
 139140000   11
 139150000   15
 139160000    3
 139170000    2
 139180000    3
 139190000    2
 139200000    2
 139210000    3
 139220000    3
 139230000    3
 139240000    2
 139250000    4
 139260000    3
 139270000    2
 139280000    3
 139290000    4
 139300000    4
 139310000    3
 139320000    3
 139330000    2
 139340000    3
 139350000    3
 139360000    4
 139370000    3
 139380000    3
 139390000    4
 139400000    4
 139410000    3
 139420000    3
 139430000    3
 139440000    4
 139450000    3
 139460000    2
 139470000    3
 139480000    2
 139490000    3
 139500000    4
 139510000    3
 139520000    3
 139530000    3
 139540000    4
 139550000    3
 139560000    2
 139570000    3
 139580000    3
 139590000    3
 139600000    5
 139610000    4
 139620000    3
 139630000    4
 139640000    3
 139650000    4
 139660000    4
 139670000    2
 139680000    4
 139690000    3
 139700000    2
 139710000    3
 139720000    2
 139730000    3
 139740000    3
 139750000    3
 139760000    2
 139770000    4
 139780000    4
 139790000    4
 139800000    3
 139810000    2
 139820000    3
 139830000    2
 139840000    3
 139850000    5
 139860000   13
 139870000   12
 139880000   17
 139890000   15
 139900000    9
 139910000    4
 139920000    4
 139930000    3
 139940000    3
 139950000    2
 139960000    3
 139970000    3
 139980000    2
 139990000    3
 140000000    3
 140010000    3
 140020000    3
 140030000    4
 140040000    4
 140050000    4
 140060000    3
 140070000    3
 140080000    3
 140090000    2
 140100000    3
 140110000    4
 140120000    5
 140130000    4
 140140000    3
 140150000    4
 140160000    2
 140170000    2
 140180000    3
 140190000    3
 140200000    3
 140210000    3
 140220000    2
 140230000    2
 140240000    2
 140250000    3
 140260000    4
 140270000    3
 140280000    3
 140290000    4
 140300000    3
 140310000    4
 140320000    2
 140330000    3
 140340000    3
 140350000    3
 140360000    2
 140370000    3
 140380000    4
 140390000    4
 140400000    3
 140410000    6
 140420000    2
 140430000   13
 140440000   13
 140450000   18
 140460000   17
 140470000   14
 140480000   16
 140490000   17
 140500000   14
 140510000   11
 140520000    8
 140530000   10
 140540000   11
 140550000   15
 140560000    4
 140570000   19
 140580000    8
 140590000    3
 140600000    5
 140610000    5
 140620000    4
 140630000    4
 140640000    4
 140650000    2
 140660000    3
 140670000    3
 140680000    4
 140690000    4
 140700000    3
 140710000    3
 140720000    4
 140730000    1
 140740000    3
 140750000    3
 140760000    3
 140770000    3
 140780000    3
 140790000    4
 140800000    3
 140810000    3
 140820000    4
 140830000    5
 140840000    3
 140850000    2
 140860000    4
 140870000    5
 140880000    3
 140890000    3
 140900000    3
 140910000    3
 140920000    3
 140930000    3
 140940000    3
 140950000    3
 140960000    3
 140970000    3
 140980000    3
 140990000    3
 141000000    4
 141010000    4
 141020000    3
 141030000    2
 141040000    3
 141050000    3
 141060000    4
 141070000    2
 141080000    9
 141090000   17
 141100000    5
 141110000    4
 141120000    4
 141130000    2
 141140000    4
 141150000    3
 141160000    5
 141170000    3
 141180000    2
 141190000    4
 141200000    3
 141210000    5
 141220000    1
 141230000    4
 141240000    3
 141250000    3
 141260000    3
 141270000    3
 141280000    3
 141290000    3
 141300000    3
 141310000    4
 141320000    4
 141330000    4
 141340000    4
 141350000    3
 141360000    3
 141370000    3
 141380000    3
 141390000    2
 141400000    3
 141410000    2
 141420000    3
 141430000    3
 141440000    3
 141450000    4
 141460000    2
 141470000    3
 141480000    3
 141490000    3
 141500000    3
 141510000    4
 141520000    3
 141530000    4
 141540000    5
 141550000    4
 141560000    5
 141570000    3
 141580000    4
 141590000    2
 141600000    6
 141610000    6
 141620000    5
 141630000    2
 141640000    3
 141650000    3
 141660000    4
 141670000    3
 141680000   11
 141690000    5
 141700000    4
 141710000    4
 141720000    4
 141730000    3
 141740000    4
 141750000    5
 141760000    5
 141770000    4
 141780000    3
 141790000    5
 141800000    2
 141810000    4
 141820000    4
 141830000    3
 141840000    2
 141850000    3
 141860000    3
 141870000    3
 141880000    4
 141890000    3
 141900000    3
 141910000    2
 141920000    2
 141930000    3
 141940000    4
 141950000    3
 141960000    3
 141970000    3
 141980000    4
 141990000    3
 142000000    4
 142010000    3
 142020000    3
 142030000    3
 142040000    5
 142050000    4
 142060000    8
 142070000    2
 142080000    3
 142090000    2
 142100000    3
 142110000    3
 142120000    3
 142130000    3
 142140000    3
 142150000    3
 142160000    2
 142170000    3
 142180000    4
 142190000    2
 142200000    4
 142210000    3
 142220000    2
 142230000    5
 142240000    2
 142250000    3
 142260000    4
 142270000    2
 142280000    3
 142290000    3
 142300000    3
 142310000    4
 142320000    3
 142330000    3
 142340000    4
 142350000    2
 142360000    3
 142370000    3
 142380000    4
 142390000    3
 142400000    4
 142410000    3
 142420000    3
 142430000    3
 142440000    3
 142450000    3
 142460000    3
 142470000    4
 142480000    2
 142490000    3
 142500000    3
 142510000    4
 142520000    3
 142530000    3
 142540000    5
 142550000    4
 142560000    8
 142570000    4
 142580000    4
 142590000    4
 142600000    7
 142610000    5
 142620000    4
 142630000    3
 142640000    4
 142650000    4
 142660000    4
 142670000    3
 142680000    4
 142690000    5
 142700000    3
 142710000    6
 142720000    5
 142730000    7
 142740000    7
 142750000    9
 142760000    4
 142770000    3
 142780000    5
 142790000    4
 142800000    3
 142810000    2
 142820000    6
 142830000    4
 142840000    4
 142850000    4
 142860000    5
 142870000    5
 142880000    3
 142890000    3
 142900000    3
 142910000    3
 142920000    4
 142930000    3
 142940000    3
 142950000    3
 142960000    2
 142970000    5
 142980000    3
 142990000    5
 143000000    4
 143010000    3
 143020000    5
 143030000    4
 143040000    4
 143050000    3
 143060000    4
 143070000    4
 143080000    5
 143090000    4
 143100000    4
 143110000    3
 143120000    4
 143130000    5
 143140000    3
 143150000    3
 143160000    5
 143170000    3
 143180000    5
 143190000    4
 143200000    4
 143210000    1
 143220000    3
 143230000    3
 143240000    4
 143250000    3
 143260000    2
 143270000    5
 143280000    2
 143290000    4
 143300000    3
 143310000    3
 143320000    4
 143330000    5
 143340000    5
 143350000    4
 143360000    3
 143370000   11
 143380000    4
 143390000    5
 143400000    3
 143410000    4
 143420000    4
 143430000    4
 143440000    3
 143450000    3
 143460000    3
 143470000    3
 143480000    2
 143490000    2
 143500000    4
 143510000    4
 143520000    4
 143530000    3
 143540000    4
 143550000    4
 143560000    3
 143570000    4
 143580000    3
 143590000    2
 143600000    5
 143610000    6
 143620000   19
 143630000   15
 143640000   15
 143650000   15
 143660000   14
 143670000   17
 143680000   17
 143690000   19
 143700000   19
 143710000   16
 143720000   14
 143730000    8
 143740000   14
 143750000    4
 143760000    3
 143770000    4
 143780000    4
 143790000    3
 143800000    3
 143810000    3
 143820000    7
 143830000    4
 143840000    3
 143850000    4
 143860000    3
 143870000    3
 143880000    2
 143890000    3
 143900000    3
 143910000    5
 143920000    5
 143930000    2
 143940000    3
 143950000    4
 143960000    3
 143970000    3
 143980000    3
 143990000    3
 144000000    3
 144010000    4
 144020000    3
 144030000    4
 144040000    4
 144050000    4
 144060000    5
 144070000    3
 144080000    3
 144090000    3
 144100000    2
 144110000    3
 144120000    4
 144130000    4
 144140000    6
 144150000    3
 144160000    4
 144170000    3
 144180000    3
 144190000    4
 144200000    4
 144210000    3
 144220000    4
 144230000    3
 144240000    3
 144250000    4
 144260000    3
 144270000    3
 144280000    3
 144290000    6
 144300000    3
 144310000    3
 144320000    4
 144330000    4
 144340000    3
 144350000    4
 144360000    3
 144370000    3
 144380000    3
 144390000    8
 144400000    3
 144410000    2
 144420000    2
 144430000    3
 144440000    6
 144450000    4
 144460000    3
 144470000    4
 144480000    5
 144490000    4
 144500000    4
 144510000    5
 144520000    3
 144530000    5
 144540000    4
 144550000    7
 144560000    5
 144570000    5
 144580000    7
 144590000    2
 144600000    3
 144610000    7
 144620000    7
 144630000    4
 144640000    3
 144650000    3
 144660000    4
 144670000    4
 144680000    4
 144690000    4
 144700000    6
 144710000    5
 144720000    7
 144730000    5
 144740000    4
 144750000    4
 144760000    5
 144770000    4
 144780000    5
 144790000    4
 144800000    3
 144810000    4
 144820000    5
 144830000    5
 144840000    5
 144850000    7
 144860000    4
 144870000   11
 144880000   15
 144890000    6
 144900000    5
 144910000   14
 144920000   17
 144930000    5
 144940000    5
 144950000    3
 144960000    4
 144970000    3
 144980000    3
 144990000    3
 145000000    3
 145010000    3
 145020000    4
 145030000    3
 145040000    3
 145050000    3
 145060000    3
 145070000    3
 145080000    3
 145090000    3
 145100000    4
 145110000   11
 145120000    5
 145130000    4
 145140000    2
 145150000    4
 145160000    3
 145170000    3
 145180000    3
 145190000    3
 145200000    3
 145210000    3
 145220000    3
 145230000    3
 145240000    3
 145250000    5
 145260000    5
 145270000    3
 145280000    4
 145290000    2
 145300000    1
 145310000    3
 145320000    5
 145330000    4
 145340000    5
 145350000    5
 145360000    5
 145370000    5
 145380000    7
 145390000    3
 145400000    3
 145410000    5
 145420000    5
 145430000    7
 145440000    6
 145450000    5
 145460000    3
 145470000    4
 145480000    4
 145490000    4
 145500000    3
 145510000   12
 145520000    5
 145530000    4
 145540000    7
 145550000    5
 145560000    5
 145570000    4
 145580000   10
 145590000   14
 145600000    4
 145610000    3
 145620000   11
 145630000    4
 145640000    3
 145650000    4
 145660000    3
 145670000    2
 145680000    4
 145690000    3
 145700000    2
 145710000    5
 145720000    3
 145730000    7
 145740000   16
 145750000    3
 145760000    3
 145770000    4
 145780000    4
 145790000    5
 145800000    3
 145810000    5
 145820000   10
 145830000    4
 145840000    3
 145850000    6
 145860000    3
 145870000    3
 145880000    4
 145890000    3
 145900000    5
 145910000    4
 145920000    9
 145930000    4
 145940000    5
 145950000    3
 145960000    3
 145970000    5
 145980000    7
 145990000    3
 146000000    3
 146010000    4
 146020000    5
 146030000    5
 146040000    4
 146050000    3
 146060000    3
 146070000    3
 146080000    4
 146090000    3
 146100000    2
 146110000    3
 146120000    3
 146130000    3
 146140000    5
 146150000    5
 146160000    4
 146170000    4
 146180000    2
 146190000    3
 146200000    2
 146210000    3
 146220000    3
 146230000    3
 146240000    4
 146250000    3
 146260000    2
 146270000    3
 146280000    3
 146290000    3
 146300000    2
 146310000    3
 146320000    4
 146330000    3
 146340000    4
 146350000    4
 146360000    3
 146370000    2
 146380000    6
 146390000    4
 146400000    3
 146410000    5
 146420000    8
 146430000    5
 146440000    4
 146450000    7
 146460000   16
 146470000    4
 146480000    7
 146490000    3
 146500000    4
 146510000    5
 146520000    5
 146530000    6
 146540000    5
 146550000    5
 146560000    4
 146570000    5
 146580000    4
 146590000    3
 146600000    3
 146610000    4
 146620000    5
 146630000    4
 146640000    2
 146650000    4
 146660000    5
 146670000    4
 146680000    4
 146690000    2
 146700000    4
 146710000    5
 146720000    4
 146730000    4
 146740000    6
 146750000    5
 146760000    3
 146770000    3
 146780000    3
 146790000    4
 146800000    4
 146810000    5
 146820000    5
 146830000    5
 146840000    4
 146850000    3
 146860000    5
 146870000    5
 146880000    3
 146890000    4
 146900000    2
 146910000    5
 146920000    5
 146930000    9
 146940000    5
 146950000    2
 146960000    2
 146970000    5
 146980000    5
 146990000    5
 147000000    4
 147010000    3
 147020000    3
 147030000    4
 147040000    3
 147050000    5
 147060000    4
 147070000    4
 147080000    4
 147090000    5
 147100000    4
 147110000    4
 147120000    5
 147130000    4
 147140000    5
 147150000    7
 147160000    5
 147170000    5
 147180000    5
 147190000    5
 147200000    7
 147210000    3
 147220000    3
 147230000    4
 147240000    4
 147250000    5
 147260000    5
 147270000    4
 147280000    4
 147290000    6
 147300000    6
 147310000    5
 147320000    4
 147330000    3
 147340000    5
 147350000    5
 147360000    4
 147370000    4
 147380000    7
 147390000    2
 147400000    3
 147410000    3
 147420000    3
 147430000    3
 147440000    3
 147450000    2
 147460000    2
 147470000    3
 147480000    2
 147490000    3
 147500000    3
 147510000    3
 147520000    3
 147530000    3
 147540000    2
 147550000    5
 147560000    4
 147570000    8
 147580000    9
 147590000    3
 147600000    3
 147610000    3
 147620000    4
 147630000    4
 147640000    4
 147650000    5
 147660000    4
 147670000    4
 147680000    4
 147690000    4
 147700000    5
 147710000    7
 147720000    4
 147730000    3
 147740000    4
 147750000    3
 147760000    3
 147770000    5
 147780000    4
 147790000    3
 147800000    3
 147810000    5
 147820000    3
 147830000    3
 147840000    3
 147850000    3
 147860000    5
 147870000    3
 147880000    4
 147890000    5
 147900000    4
 147910000    6
 147920000    3
 147930000    5
 147940000    5
 147950000    3
 147960000    3
 147970000    4
 147980000    4
 147990000    3
 148000000    3
 148010000    4
 148020000    3
 148030000    4
 148040000    6
 148050000    5
 148060000    7
 148070000    4
 148080000    5
 148090000    3
 148100000    4
 148110000    3
 148120000    3
 148130000    4
 148140000    5
 148150000    5
 148160000    5
 148170000    4
 148180000    5
 148190000    3
 148200000    3
 148210000    3
 148220000    3
 148230000    5
 148240000    4
 148250000    4
 148260000    2
 148270000    3
 148280000    3
 148290000    3
 148300000    3
 148310000    3
 148320000    2
 148330000    4
 148340000    4
 148350000    2
 148360000    4
 148370000    5
 148380000    5
 148390000    4
 148400000    5
 148410000    4
 148420000    4
 148430000    5
 148440000    3
 148450000    4
 148460000    4
 148470000    3
 148480000    3
 148490000    3
 148500000    4
 148510000    4
 148520000    3
 148530000    3
 148540000    5
 148550000    5
 148560000    5
 148570000    2
 148580000    3
 148590000    4
 148600000    9
 148610000    3
 148620000    3
 148630000    4
 148640000    3
 148650000    2
 148660000    4
 148670000    2
 148680000    3
 148690000    5
 148700000    2
 148710000    3
 148720000    3
 148730000    2
 148740000    4
 148750000    3
 148760000    5
 148770000    3
 148780000    3
 148790000    3
 148800000    4
 148810000    3
 148820000    3
 148830000    3
 148840000    4
 148850000    3
 148860000    3
 148870000    3
 148880000    3
 148890000    5
 148900000    4
 148910000    4
 148920000    4
 148930000    3
 148940000    3
 148950000    5
 148960000    3
 148970000    4
 148980000    2
 148990000    3
 149000000    3
 149010000    3
 149020000    3
 149030000    3
 149040000    3
 149050000    3
 149060000    4
 149070000    4
 149080000    4
 149090000    3
 149100000    5
 149110000    4
 149120000    5
 149130000    5
 149140000    5
 149150000    5
 149160000    5
 149170000    4
 149180000    4
 149190000    4
 149200000    3
 149210000    5
 149220000    4
 149230000    5
 149240000    3
 149250000    4
 149260000    4
 149270000    2
 149280000    4
 149290000    3
 149300000    4
 149310000    4
 149320000    4
 149330000    3
 149340000    3
 149350000    3
 149360000    3
 149370000    3
 149380000    4
 149390000    4
 149400000    3
 149410000    2
 149420000    8
 149430000    3
 149440000    5
 149450000    4
 149460000    5
 149470000    3
 149480000    3
 149490000    5
 149500000    4
 149510000    5
 149520000    4
 149530000    4
 149540000    3
 149550000    3
 149560000   12
 149570000    5
 149580000    4
 149590000    5
 149600000    3
 149610000    3
 149620000    3
 149630000    5
 149640000    7
 149650000    4
 149660000    3
 149670000    4
 149680000    5
 149690000    7
 149700000    3
 149710000    3
 149720000    4
 149730000    4
 149740000    4
 149750000    4
 149760000    4
 149770000    4
 149780000    3
 149790000    4
 149800000    4
 149810000    4
 149820000    4
 149830000    4
 149840000    7
 149850000    5
 149860000    5
 149870000    9
 149880000    4
 149890000    4
 149900000    4
 149910000    5
 149920000    5
 149930000    5
 149940000    5
 149950000    6
 149960000    4
 149970000    4
 149980000    3
 149990000    5
 150000000    3
 150000000    3
 150010000    3
 150020000    4
 150030000    5
 150040000    4
 150050000    3
 150060000    4
 150070000    5
 150080000    5
 150090000    3
 150100000    3
 150110000    4
 150120000    3
 150130000    3
 150140000    5
 150150000    5
 150160000    5
 150170000    4
 150180000    5
 150190000    3
 150200000    2
 150210000    3
 150220000    7
 150230000    5
 150240000    5
 150250000    3
 150260000    8
 150270000    4
 150280000    6
 150290000   12
 150300000    4
 150310000    3
 150320000    3
 150330000    2
 150340000    3
 150350000    2
 150360000    4
 150370000    3
 150380000    3
 150390000    4
 150400000    4
 150410000    7
 150420000    6
 150430000    7
 150440000    3
 150450000    3
 150460000    5
 150470000    4
 150480000    2
 150490000    3
 150500000    3
 150510000    3
 150520000    2
 150530000    3
 150540000    3
 150550000    3
 150560000    2
 150570000    3
 150580000    3
 150590000    3
 150600000    3
 150610000    3
 150620000    2
 150630000    4
 150640000    4
 150650000    3
 150660000    8
 150670000    3
 150680000    5
 150690000    5
 150700000    3
 150710000    3
 150720000    4
 150730000    5
 150740000    6
 150750000    5
 150760000    4
 150770000    3
 150780000    3
 150790000    9
 150800000    5
 150810000    5
 150820000    4
 150830000    3
 150840000    4
 150850000    3
 150860000    2
 150870000    4
 150880000    5
 150890000    4
 150900000    4
 150910000    4
 150920000    3
 150930000    5
 150940000    4
 150950000    4
 150960000    7
 150970000    3
 150980000    5
 150990000    3
 151000000    5
 151010000    4
 151020000    3
 151030000    4
 151040000    5
 151050000    5
 151060000    4
 151070000    3
 151080000    5
 151090000    6
 151100000    3
 151110000    4
 151120000    4
 151130000    4
 151140000    3
 151150000    5
 151160000    4
 151170000    6
 151180000    4
 151190000    5
 151200000    4
 151210000    4
 151220000    3
 151230000    4
 151240000    3
 151250000    4
 151260000    4
 151270000    3
 151280000    6
 151290000    5
 151300000    5
 151310000    3
 151320000    5
 151330000    3
 151340000    3
 151350000    4
 151360000    2
 151370000    1
 151380000    4
 151390000    4
 151400000    4
 151410000    5
 151420000    3
 151430000    4
 151440000    3
 151450000    4
 151460000    5
 151470000    5
 151480000    4
 151490000    3
 151500000    3
 151510000    4
 151520000    4
 151530000    3
 151540000    4
 151550000    3
 151560000    3
 151570000    3
 151580000    3
 151590000    4
 151600000    2
 151610000    3
 151620000    3
 151630000    3
 151640000    3
 151650000    4
 151660000    4
 151670000    4
 151680000    3
 151690000    5
 151700000    2
 151710000    3
 151720000    5
 151730000    4
 151740000    3
 151750000    7
 151760000    3
 151770000    3
 151780000    4
 151790000    5
 151800000    5
 151810000    3
 151820000    4
 151830000    3
 151840000    3
 151850000    4
 151860000    5
 151870000    4
 151880000    4
 151890000    4
 151900000    2
 151910000    3
 151920000    3
 151930000    3
 151940000    3
 151950000    2
 151960000    4
 151970000    3
 151980000    3
 151990000    3
 152000000    3
 152010000    4
 152020000    4
 152030000    5
 152040000    4
 152050000    4
 152060000    4
 152070000    4
 152080000    3
 152090000    4
 152100000    4
 152110000    5
 152120000    2
 152130000    5
 152140000    9
 152150000    2
 152160000    3
 152170000    4
 152180000    4
 152190000    3
 152200000    3
 152210000    5
 152220000    3
 152230000    4
 152240000    5
 152250000    4
 152260000    3
 152270000    3
 152280000    6
 152290000    4
 152300000    4
 152310000    4
 152320000    4
 152330000    5
 152340000    5
 152350000    5
 152360000    4
 152370000    4
 152380000    5
 152390000    6
 152400000    9
 152410000    4
 152420000    3
 152430000    3
 152440000    4
 152450000    5
 152460000    4
 152470000    2
 152480000    4
 152490000    2
 152500000    5
 152510000    3
 152520000    3
 152530000    3
 152540000    4
 152550000    4
 152560000    3
 152570000    3
 152580000    3
 152590000    3
 152600000    5
 152610000    4
 152620000   20
 152630000   19
 152640000    6
 152650000    3
 152660000    4
 152670000    4
 152680000    4
 152690000    4
 152700000    3
 152710000    4
 152720000    3
 152730000    3
 152740000    4
 152750000    3
 152760000    9
 152770000    3
 152780000    3
 152790000    3
 152800000    5
 152810000    5
 152820000    5
 152830000    2
 152840000    4
 152850000    4
 152860000    3
 152870000    3
 152880000    4
 152890000    5
 152900000    4
 152910000    3
 152920000    5
 152930000    4
 152940000    3
 152950000    5
 152960000    5
 152970000    4
 152980000    3
 152990000    6
 153000000    4
 153010000    4
 153020000    4
 153030000    4
 153040000   10
 153050000   10
 153060000   21
 153070000   15
 153080000   15
 153090000   15
 153100000   14
 153110000   20
 153120000    9
 153130000    4
 153140000    6
 153150000    5
 153160000    3
 153170000    4
 153180000   13
 153190000    3
 153200000    4
 153210000    3
 153220000    3
 153230000    6
 153240000    5
 153250000    3
 153260000    3
 153270000    3
 153280000    4
 153290000    5
 153300000    2
 153310000    2
 153320000    3
 153330000    4
 153340000    3
 153350000    3
 153360000    4
 153370000    4
 153380000    5
 153390000    4
 153400000    2
 153410000    4
 153420000    5
 153430000    4
 153440000    3
 153450000    3
 153460000    3
 153470000    3
 153480000    2
 153490000    2
 153500000    3
 153510000    4
 153520000    3
 153530000    4
 153540000    9
 153550000    6
 153560000    4
 153570000    5
 153580000   12
 153590000    6
 153600000   11
 153610000    3
 153620000    4
 153630000    4
 153640000    2
 153650000    3
 153660000    3
 153670000    3
 153680000    3
 153690000    3
 153700000    3
 153710000    3
 153720000    7
 153730000    3
 153740000    2
 153750000    4
 153760000    4
 153770000   11
 153780000    3
 153790000    5
 153800000    3
 153810000    2
 153820000    4
 153830000    4
 153840000    4
 153850000    3
 153860000    5
 153870000    4
 153880000    3
 153890000    6
 153900000    4
 153910000    4
 153920000    3
 153930000    5
 153940000    7
 153950000    3
 153960000    4
 153970000    4
 153980000    3
 153990000    3
 154000000    3
 154010000    3
 154020000    3
 154030000    3
 154040000    3
 154050000    3
 154060000    4
 154070000    3
 154080000    4
 154090000    4
 154100000    4
 154110000    3
 154120000    3
 154130000    2
 154140000    2
 154150000    3
 154160000    3
 154170000    2
 154180000    3
 154190000   10
 154200000    8
 154210000    3
 154220000    3
 154230000    3
 154240000    4
 154250000    4
 154260000    3
 154270000    4
 154280000    3
 154290000    4
 154300000    4
 154310000    3
 154320000    6
 154330000    3
 154340000    5
 154350000    6
 154360000    3
 154370000    5
 154380000    4
 154390000    7
 154400000    7
 154410000    4
 154420000    5
 154430000   13
 154440000    7
 154450000   13
 154460000    8
 154470000    3
 154480000    5
 154490000    4
 154500000    7
 154510000    4
 154520000    3
 154530000    3
 154540000    3
 154550000    3
 154560000    4
 154570000    2
 154580000    5
 154590000   10
 154600000    4
 154610000    3
 154620000   12
 154630000    3
 154640000    4
 154650000    2
 154660000    3
 154670000    4
 154680000    4
 154690000    4
 154700000    4
 154710000    4
 154720000    4
 154730000    4
 154740000    4
 154750000    3
 154760000    4
 154770000    2
 154780000   12
 154790000   10
 154800000    4
 154810000    5
 154820000    3
 154830000    2
 154840000    1
 154850000    3
 154860000    3
 154870000    2
 154880000    3
 154890000    4
 154900000    4
 154910000    3
 154920000    3
 154930000    2
 154940000   17
 154950000    8
 154960000   11
 154970000   13
 154980000   18
 154990000   11
 155000000   11
 155010000    2
 155020000    4
 155030000    3
 155040000    3
 155050000    3
 155060000    4
 155070000    3
 155080000    4
 155090000   18
 155100000    6
 155110000    3
 155120000    3
 155130000    3
 155140000   10
 155150000    3
 155160000    3
 155170000    4
 155180000    3
 155190000    4
 155200000    3
 155210000    4
 155220000    3
 155230000    2
 155240000    2
 155250000    3
 155260000    4
 155270000    3
 155280000    3
 155290000    3
 155300000    4
 155310000    3
 155320000    3
 155330000    3
 155340000    3
 155350000    3
 155360000    3
 155370000    2
 155380000    3
 155390000    3
 155400000    6
 155410000    4
 155420000    6
 155430000    3
 155440000    3
 155450000    3
 155460000    4
 155470000    3
 155480000    3
 155490000    3
 155500000    4
 155510000    2
 155520000    3
 155530000    2
 155540000    3
 155550000    3
 155560000    3
 155570000    3
 155580000    4
 155590000    3
 155600000    3
 155610000    3
 155620000    3
 155630000    3
 155640000    4
 155650000    3
 155660000    3
 155670000    5
 155680000    3
 155690000    4
 155700000    4
 155710000    6
 155720000   10
 155730000    3
 155740000    4
 155750000    2
 155760000    3
 155770000    3
 155780000    3
 155790000    4
 155800000    3
 155810000    5
 155820000    4
 155830000    3
 155840000    3
 155850000    5
 155860000   14
 155870000   19
 155880000   21
 155890000   19
 155900000   23
 155910000   22
 155920000   19
 155930000   21
 155940000   22
 155950000   20
 155960000   21
 155970000   21
 155980000   21
 155990000   12
 156000000    4
 156010000    5
 156020000   19
 156030000   19
 156040000   20
 156050000   11
 156060000   17
 156070000   20
 156080000    9
 156090000   22
 156100000   19
 156110000   20
 156120000   19
 156130000   16
 156140000   24
 156150000   24
 156160000   19
 156170000   19
 156180000   20
 156190000   20
 156200000   22
 156210000   20
 156220000   21
 156230000   21
 156240000   18
 156250000   19
 156260000   19
 156270000   22
 156280000    3
 156290000    4
 156300000    5
 156310000    5
 156320000    6
 156330000    8
 156340000    6
 156350000    6
 156360000    4
 156370000    5
 156380000    4
 156390000    4
 156400000    9
 156410000    3
 156420000    3
 156430000    7
 156440000   20
 156450000   19
 156460000   18
 156470000   20
 156480000   18
 156490000   19
 156500000   15
 156510000   18
 156520000   19
 156530000   21
 156540000   22
 156550000   19
 156560000   19
 156570000   19
 156580000   24
 156590000   20
 156600000   20
 156610000   21
 156620000   18
 156630000   21
 156640000   19
 156650000   20
 156660000   19
 156670000   15
 156680000   22
 156690000   20
 156700000   19
 156710000    7
 156720000    9
 156730000    6
 156740000    5
 156750000    4
 156760000    4
 156770000    4
 156780000    4
 156790000    5
 156800000    5
 156810000    3
 156820000    3
 156830000    3
 156840000    3
 156850000    4
 156860000    5
 156870000    4
 156880000    4
 156890000    5
 156900000    7
 156910000    3
 156920000    4
 156930000    3
 156940000    3
 156950000    3
 156960000    4
 156970000    4
 156980000    2
 156990000    4
 157000000    3
 157010000    3
 157020000    3
 157030000    2
 157040000    3
 157050000    4
 157060000    3
 157070000    6
 157080000    2
 157090000    4
 157100000    5
 157110000    7
 157120000    6
 157130000    6
 157140000   21
 157150000   25
 157160000   20
 157170000   21
 157180000   13
 157190000   22
 157200000   11
 157210000   21
 157220000   21
 157230000   16
 157240000    4
 157250000    5
 157260000    5
 157270000    5
 157280000    7
 157290000    7
 157300000    6
 157310000    4
 157320000    5
 157330000    5
 157340000    4
 157350000    4
 157360000    4
 157370000    3
 157380000    3
 157390000    4
 157400000    3
 157410000   11
 157420000    5
 157430000    2
 157440000    5
 157450000    4
 157460000    6
 157470000    5
 157480000    9
 157490000    5
 157500000    6
 157510000    5
 157520000    7
 157530000    7
 157540000    5
 157550000    5
 157560000    5
 157570000    4
 157580000    4
 157590000    9
 157600000   16
 157610000    3
 157620000    4
 157630000    7
 157640000   22
 157650000   14
 157660000   11
 157670000    4
 157680000    5
 157690000    4
 157700000    7
 157710000    6
 157720000    5
 157730000    3
 157740000    4
 157750000    3
 157760000    3
 157770000    2
 157780000    4
 157790000    4
 157800000    2
 157810000    4
 157820000    3
 157830000    3
 157840000    8
 157850000   15
 157860000    2
 157870000    4
 157880000    4
 157890000    4
 157900000    3
 157910000    3
 157920000    2
 157930000    4
 157940000    5
 157950000    6
 157960000    4
 157970000    7
 157980000    4
 157990000    4
 158000000    3
 158010000    3
 158020000    4
 158030000    4
 158040000    4
 158050000    2
 158060000    3
 158070000    4
 158080000    4
 158090000    6
 158100000    3
 158110000    3
 158120000    2
 158130000    3
 158140000    2
 158150000    4
 158160000    3
 158170000    3
 158180000    5
 158190000    3
 158200000    3
 158210000    3
 158220000    3
 158230000    3
 158240000    3
 158250000    4
 158260000    5
 158270000    4
 158280000    5
 158290000    5
 158300000    3
 158310000   12
 158320000    5
 158330000    5
 158340000    4
 158350000    4
 158360000    3
 158370000    4
 158380000    4
 158390000    4
 158400000    2
 158410000    5
 158420000    5
 158430000    3
 158440000    5
 158450000    3
 158460000    3
 158470000    4
 158480000    4
 158490000    4
 158500000    5
 158510000    5
 158520000    6
 158530000    5
 158540000    5
 158550000    4
 158560000    5
 158570000    7
 158580000    7
 158590000   13
 158600000    5
 158610000   13
 158620000   14
 158630000    5
 158640000   16
 158650000   13
 158660000    7
 158670000    5
 158680000    3
 158690000    3
 158700000    4
 158710000    4
 158720000    4
 158730000    4
 158740000   19
 158750000   16
 158760000   10
 158770000    3
 158780000    5
 158790000    7
 158800000    5
 158810000   10
 158820000    4
 158830000    5
 158840000    5
 158850000   12
 158860000    5
 158870000    4
 158880000    4
 158890000    5
 158900000    7
 158910000    3
 158920000    9
 158930000    8
 158940000    4
 158950000    4
 158960000    5
 158970000    5
 158980000    5
 158990000    7
 159000000    6
 159010000    5
 159020000    4
 159030000    4
 159040000    4
 159050000    7
 159060000    6
 159070000    4
 159080000    4
 159090000    4
 159100000    4
 159110000    4
 159120000    3
 159130000    3
 159140000    2
 159150000    2
 159160000    3
 159170000    9
 159180000   15
 159190000   19
 159200000    4
 159210000    4
 159220000    3
 159230000    3
 159240000    4
 159250000    4
 159260000    6
 159270000   11
 159280000    5
 159290000    3
 159300000    3
 159310000    3
 159320000    8
 159330000   10
 159340000    3
 159350000    4
 159360000    4
 159370000    5
 159380000    5
 159390000    5
 159400000    5
 159410000    4
 159420000    5
 159430000    4
 159440000    5
 159450000    5
 159460000    3
 159470000    3
 159480000    3
 159490000    5
 159500000    7
 159510000    3
 159520000    4
 159530000    4
 159540000    5
 159550000    4
 159560000    4
 159570000    3
 159580000    5
 159590000    3
 159600000    5
 159610000    4
 159620000    4
 159630000    4
 159640000    4
 159650000    4
 159660000    5
 159670000    5
 159680000    4
 159690000    3
 159700000    5
 159710000    4
 159720000    3
 159730000    2
 159740000    3
 159750000    4
 159760000    3
 159770000    7
 159780000    6
 159790000    5
 159800000    4
 159810000    4
 159820000   13
 159830000    9
 159840000    7
 159850000    3
 159860000    5
 159870000    5
 159880000    4
 159890000    5
 159900000    7
 159910000   11
 159920000    4
 159930000    5
 159940000    3
 159950000    4
 159960000    5
 159970000    4
 159980000    4
 159990000    4
 160000000    5
 160010000    5
 160020000    4
 160030000    1
 160040000    3
 160050000    4
 160060000    4
 160070000    4
 160080000    3
 160090000    3
 160100000    5
 160110000    4
 160120000    4
 160130000    4
 160140000    4
 160150000    5
 160160000    2
 160170000    4
 160180000    3
 160190000    3
 160200000    2
 160210000    3
 160220000    3
 160230000    3
 160240000    4
 160250000    4
 160260000    2
 160270000    4
 160280000    3
 160290000    2
 160300000    4
 160310000    5
 160320000    5
 160330000    5
 160340000    5
 160350000    5
 160360000    6
 160370000    5
 160380000    6
 160390000    5
 160400000    5
 160410000    5
 160420000    5
 160430000    3
 160440000    4
 160450000    4
 160460000    3
 160470000    2
 160480000    5
 160490000    5
 160500000    4
 160510000    3
 160520000    3
 160530000    3
 160540000    5
 160550000    4
 160560000    5
 160570000    4
 160580000    3
 160590000    4
 160600000    4
 160610000    4
 160620000    4
 160630000    4
 160640000    5
 160650000    5
 160660000    7
 160670000    7
 160680000    5
 160690000    5
 160700000    5
 160710000    7
 160720000    4
 160730000    5
 160740000    2
 160750000    4
 160760000    3
 160770000    7
 160780000    3
 160790000    3
 160800000    3
 160810000    4
 160820000    3
 160830000   11
 160840000    4
 160850000   10
 160860000    9
 160870000   20
 160880000   25
 160890000   13
 160900000    8
 160910000    8
 160920000    4
 160930000    5
 160940000    4
 160950000    4
 160960000   18
 160970000   21
 160980000   15
 160990000   19
 161000000   16
 161010000   20
 161020000   16
 161030000   15
 161040000   20
 161050000   19
 161060000   19
 161070000    9
 161080000    4
 161090000    5
 161100000    4
 161110000    3
 161120000    4
 161130000    3
 161140000    3
 161150000    2
 161160000    3
 161170000    4
 161180000   12
 161190000    5
 161200000    3
 161210000    3
 161220000   10
 161230000    8
 161240000    6
 161250000    5
 161260000    5
 161270000    4
 161280000    7
 161290000    3
 161300000    7
 161310000    4
 161320000    5
 161330000    5
 161340000    3
 161350000    3
 161360000    4
 161370000    5
 161380000    4
 161390000    4
 161400000    4
 161410000    5
 161420000    4
 161430000    3
 161440000    3
 161450000    4
 161460000    3
 161470000    4
 161480000    3
 161490000    3
 161500000    2
 161510000    3
 161520000    3
 161530000    3
 161540000    3
 161550000    5
 161560000    3
 161570000    6
 161580000    4
 161590000    3
 161600000    3
 161610000    3
 161620000    3
 161630000    3
 161640000    4
 161650000    4
 161660000    5
 161670000    3
 161680000    6
 161690000    3
 161700000    4
 161710000    4
 161720000    4
 161730000    5
 161740000    5
 161750000    9
 161760000    3
 161770000    5
 161780000    3
 161790000    5
 161800000    3
 161810000    6
 161820000    5
 161830000    4
 161840000    3
 161850000    3
 161860000    4
 161870000    3
 161880000    5
 161890000    4
 161900000    4
 161910000    3
 161920000    3
 161930000    2
 161940000    4
 161950000    2
 161960000    3
 161970000    7
 161980000    3
 161990000    3
 162000000    3
 162010000    3
 162020000    3
 162030000    2
 162040000    4
 162050000    3
 162060000    3
 162070000    3
 162080000    2
 162090000    4
 162100000    3
 162110000    3
 162120000    4
 162130000    4
 162140000    3
 162150000    7
 162160000    7
 162170000    3
 162180000    4
 162190000    5
 162200000    4
 162210000    4
 162220000    3
 162230000    4
 162240000    3
 162250000    4
 162260000    5
 162270000    3
 162280000    3
 162290000    3
 162300000    4
 162310000    3
 162320000    3
 162330000    4
 162340000    3
 162350000    3
 162360000    4
 162370000    4
 162380000    3
 162390000    4
 162400000    3
 162410000    3
 162420000    3
 162430000    4
 162440000    4
 162450000    2
 162460000    2
 162470000    3
 162480000    3
 162490000    3
 162500000    5
 162510000    4
 162520000    3
 162530000    5
 162540000    3
 162550000    3
 162560000    4
 162570000    6
 162580000    2
 162590000    4
 162600000    2
 162610000    3
 162620000    5
 162630000    4
 162640000    3
 162650000    4
 162660000    3
 162670000    3
 162680000    3
 162690000    4
 162700000    2
 162710000    3
 162720000    2
 162730000    4
 162740000    4
 162750000    4
 162760000    3
 162770000    3
 162780000    3
 162790000    4
 162800000    4
 162810000    4
 162820000    3
 162830000    3
 162840000    3
 162850000    3
 162860000    2
 162870000    5
 162880000    3
 162890000    4
 162900000    3
 162910000    3
 162920000    3
 162930000    4
 162940000    4
 162950000    4
 162960000    4
 162970000    4
 162980000    4
 162990000    4
 163000000    5
 163010000    3
 163020000    3
 163030000    3
 163040000    4
 163050000    3
 163060000    3
 163070000    4
 163080000    3
 163090000    4
 163100000    4
 163110000    3
 163120000    3
 163130000    4
 163140000    3
 163150000    3
 163160000    3
 163170000    3
 163180000    5
 163190000    4
 163200000    3
 163210000    3
 163220000    3
 163230000    3
 163240000    3
 163250000    4
 163260000    5
 163270000    2
 163280000    2
 163290000    4
 163300000    5
 163310000    5
 163320000    4
 163330000    4
 163340000    3
 163350000    3
 163360000    6
 163370000    4
 163380000    3
 163390000    4
 163400000    3
 163410000    4
 163420000    7
 163430000    8
 163440000    3
 163450000    5
 163460000    4
 163470000    3
 163480000    3
 163490000    5
 163500000    3
 163510000    4
 163520000    3
 163530000    3
 163540000    3
 163550000    4
 163560000    3
 163570000    3
 163580000    3
 163590000    3
 163600000    2
 163610000    3
 163620000    3
 163630000    6
 163640000    2
 163650000    4
 163660000    3
 163670000    3
 163680000    2
 163690000    3
 163700000    4
 163710000    5
 163720000    4
 163730000    4
 163740000    5
 163750000    4
 163760000    4
 163770000    3
 163780000    2
 163790000    2
 163800000    5
 163810000    4
 163820000    8
 163830000    4
 163840000    4
 163850000    5
 163860000    5
 163870000    3
 163880000    3
 163890000    4
 163900000    5
 163910000    4
 163920000    3
 163930000    4
 163940000    3
 163950000    3
 163960000    3
 163970000    3
 163980000    3
 163990000    3
 164000000    4
 164010000    3
 164020000    3
 164030000    3
 164040000    3
 164050000    4
 164060000    3
 164070000    3
 164080000    2
 164090000    9
 164100000    4
 164110000    4
 164120000    5
 164130000    5
 164140000    4
 164150000    3
 164160000    4
 164170000    4
 164180000    3
 164190000    3
 164200000    3
 164210000    3
 164220000    3
 164230000    4
 164240000    5
 164250000    3
 164260000    3
 164270000    3
 164280000    4
 164290000    4
 164300000    3
 164310000    2
 164320000    2
 164330000    3
 164340000    4
 164350000    3
 164360000    5
 164370000    3
 164380000    4
 164390000    3
 164400000    2
 164410000    3
 164420000    3
 164430000    3
 164440000    4
 164450000    2
 164460000    3
 164470000    3
 164480000    2
 164490000    3
 164500000    3
 164510000    3
 164520000    3
 164530000    3
 164540000    3
 164550000    3
 164560000    3
 164570000    4
 164580000    2
 164590000    3
 164600000    3
 164610000    3
 164620000    5
 164630000    5
 164640000    3
 164650000    4
 164660000    6
 164670000    5
 164680000    3
 164690000    4
 164700000    5
 164710000    2
 164720000    4
 164730000    5
 164740000    6
 164750000    4
 164760000    3
 164770000    4
 164780000    3
 164790000    3
 164800000    2
 164810000    3
 164820000    2
 164830000    7
 164840000    3
 164850000    5
 164860000    5
 164870000    4
 164880000    4
 164890000    4
 164900000    4
 164910000    4
 164920000    3
 164930000    3
 164940000    3
 164950000    3
 164960000    3
 164970000    3
 164980000    2
 164990000    4
 165000000    4
 165010000    4
 165020000    5
 165030000    4
 165040000    3
 165050000    3
 165060000    3
 165070000    3
 165080000    3
 165090000    2
 165100000    3
 165110000    3
 165120000    3
 165130000    4
 165140000    4
 165150000    5
 165160000    4
 165170000    4
 165180000    3
 165190000    2
 165200000    3
 165210000    3
 165220000    3
 165230000    2
 165240000    2
 165250000    3
 165260000    2
 165270000    4
 165280000    4
 165290000    5
 165300000    4
 165310000    3
 165320000    2
 165330000    3
 165340000    3
 165350000    3
 165360000    3
 165370000    2
 165380000    3
 165390000    5
 165400000    3
 165410000    3
 165420000    4
 165430000    3
 165440000    5
 165450000    3
 165460000    4
 165470000    3
 165480000    7
 165490000    4
 165500000    5
 165510000    3
 165520000    2
 165530000    4
 165540000    2
 165550000    2
 165560000    4
 165570000    2
 165580000    5
 165590000    1
 165600000    4
 165610000    3
 165620000    3
 165630000    2
 165640000    4
 165650000    3
 165660000    3
 165670000    3
 165680000    3
 165690000    3
 165700000    3
 165710000    3
 165720000    3
 165730000    3
 165740000    3
 165750000    3
 165760000    3
 165770000    3
 165780000    3
 165790000    2
 165800000    3
 165810000    3
 165820000    3
 165830000    3
 165840000    3
 165850000    4
 165860000    4
 165870000    3
 165880000    4
 165890000    5
 165900000    4
 165910000    4
 165920000    3
 165930000    2
 165940000    3
 165950000    3
 165960000    5
 165970000    4
 165980000    5
 165990000    3
 166000000    5
 166010000    7
 166020000    3
 166030000    4
 166040000    3
 166050000    4
 166060000    2
 166070000    4
 166080000    3
 166090000    5
 166100000    4
 166110000    4
 166120000    3
 166130000    4
 166140000    4
 166150000    5
 166160000    4
 166170000    3
 166180000    5
 166190000   14
 166200000   19
 166210000   16
 166220000   19
 166230000   12
 166240000   18
 166250000   19
 166260000    4
 166270000    4
 166280000    4
 166290000    3
 166300000    3
 166310000    3
 166320000    3
 166330000    5
 166340000    4
 166350000    4
 166360000    3
 166370000    3
 166380000    3
 166390000    3
 166400000    2
 166410000    3
 166420000    2
 166430000    3
 166440000    3
 166450000    2
 166460000    4
 166470000    3
 166480000    4
 166490000    4
 166500000    3
 166510000    4
 166520000    5
 166530000    5
 166540000    7
 166550000    4
 166560000    5
 166570000    4
 166580000    5
 166590000    4
 166600000    4
 166610000    4
 166620000    5
 166630000    5
 166640000    3
 166650000    3
 166660000    4
 166670000    3
 166680000    4
 166690000    3
 166700000    5
 166710000    2
 166720000    4
 166730000    5
 166740000    3
 166750000    3
 166760000    5
 166770000    4
 166780000    3
 166790000    2
 166800000    3
 166810000    4
 166820000    7
 166830000    3
 166840000    2
 166850000    4
 166860000    3
 166870000    2
 166880000    3
 166890000    4
 166900000    4
 166910000    3
 166920000    4
 166930000    4
 166940000    3
 166950000    4
 166960000    5
 166970000    4
 166980000    4
 166990000    3
 167000000    3
 167010000    5
 167020000    4
 167030000    3
 167040000    4
 167050000    4
 167060000    5
 167070000    5
 167080000    3
 167090000    3
 167100000    4
 167110000    3
 167120000    4
 167130000   14
 167140000   10
 167150000    3
 167160000    4
 167170000    4
 167180000    3
 167190000   16
 167200000    6
 167210000    5
 167220000    4
 167230000    5
 167240000    4
 167250000    3
 167260000    9
 167270000    2
 167280000    5
 167290000    3
 167300000    4
 167310000    4
 167320000    4
 167330000    5
 167340000    4
 167350000    5
 167360000    4
 167370000    4
 167380000    7
 167390000    5
 167400000    7
 167410000    2
 167420000    3
 167430000    3
 167440000    3
 167450000    4
 167460000    4
 167470000    3
 167480000    6
 167490000   16
 167500000   12
 167510000   12
 167520000    4
 167530000    4
 167540000    2
 167550000    4
 167560000    4
 167570000    3
 167580000    3
 167590000    3
 167600000    4
 167610000    4
 167620000    4
 167630000    4
 167640000    3
 167650000    3
 167660000    3
 167670000    2
 167680000    1
 167690000    4
 167700000    2
 167710000    3
 167720000    3
 167730000    3
 167740000    3
 167750000    3
 167760000    4
 167770000    3
 167780000    4
 167790000    3
 167800000    3
 167810000    3
 167820000    4
 167830000    5
 167840000    5
 167850000    6
 167860000    3
 167870000    4
 167880000    4
 167890000    4
 167900000    3
 167910000    4
 167920000    3
 167930000    5
 167940000    4
 167950000    5
 167960000    5
 167970000    4
 167980000    5
 167990000    4
 168000000    5
 168010000    4
 168020000    2
 168030000    4
 168040000    4
 168050000    6
 168060000    3
 168070000    4
 168080000    4
 168090000    4
 168100000    3
 168110000    4
 168120000    3
 168130000    3
 168140000    5
 168150000    4
 168160000    3
 168170000    4
 168180000    3
 168190000    4
 168200000    4
 168210000    3
 168220000    4
 168230000    3
 168240000    7
 168250000    6
 168260000    3
 168270000    3
 168280000    5
 168290000    3
 168300000    3
 168310000    3
 168320000    4
 168330000    5
 168340000    4
 168350000    2
 168360000    4
 168370000    3
 168380000    4
 168390000    4
 168400000    3
 168410000    4
 168420000    5
 168430000    4
 168440000    3
 168450000    4
 168460000    4
 168470000    4
 168480000    3
 168490000    4
 168500000    5
 168510000    5
 168520000    4
 168530000    4
 168540000    3
 168550000    4
 168560000    8
 168570000    5
 168580000    4
 168590000    4
 168600000    5
 168610000    4
 168620000    4
 168630000    3
 168640000    5
 168650000    8
 168660000    4
 168670000    6
 168680000    4
 168690000    4
 168700000    4
 168710000    7
 168720000    4
 168730000    5
 168740000    4
 168750000    6
 168760000    5
 168770000    5
 168780000    4
 168790000    4
 168800000    5
 168810000   16
 168820000    4
 168830000    4
 168840000    4
 168850000    2
 168860000    2
 168870000    2
 168880000    2
 168890000    3
 168900000    4
 168910000    5
 168920000    3
 168930000    4
 168940000    4
 168950000    7
 168960000    2
 168970000    3
 168980000    2
 168990000    5
 169000000    9
 169010000    4
 169020000    3
 169030000    3
 169040000    4
 169050000    3
 169060000    3
 169070000    2
 169080000    3
 169090000    5
 169100000    3
 169110000    4
 169120000    5
 169130000    3
 169140000    3
 169150000    5
 169160000    4
 169170000    5
 169180000   11
 169190000    3
 169200000    6
 169210000    3
 169220000    3
 169230000    3
 169240000    3
 169250000    5
 169260000    4
 169270000    4
 169280000    4
 169290000    3
 169300000    6
 169310000    3
 169320000    4
 169330000    4
 169340000    5
 169350000   10
 169360000   12
 169370000    3
 169380000    3
 169390000    3
 169400000    4
 169410000    3
 169420000    3
 169430000    2
 169440000    4
 169450000    4
 169460000    1
 169470000    4
 169480000    5
 169490000    5
 169500000    5
 169510000    4
 169520000    3
 169530000    3
 169540000    5
 169550000    4
 169560000    4
 169570000    7
 169580000    6
 169590000    4
 169600000    4
 169610000    3
 169620000    4
 169630000    3
 169640000    3
 169650000    7
 169660000    4
 169670000    3
 169680000    4
 169690000    3
 169700000    3
 169710000    4
 169720000    3
 169730000    5
 169740000    5
 169750000    3
 169760000    7
 169770000    9
 169780000    5
 169790000   14
 169800000    4
 169810000    3
 169820000    4
 169830000    2
 169840000   10
 169850000    5
 169860000   16
 169870000   20
 169880000   22
 169890000    4
 169900000    2
 169910000    3
 169920000    3
 169930000    5
 169940000    4
 169950000    3
 169960000    1
 169970000    5
 169980000    6
 169990000    5
 170000000    4
 170010000    4
 170020000    9
 170030000    4
 170040000    6
 170050000    5
 170060000    4
 170070000    5
 170080000    2
 170090000    3
 170100000    5
 170110000    5
 170120000    3
 170130000    3
 170140000    4
 170150000    3
 170160000    6
 170170000    3
 170180000    3
 170190000    2
 170200000    2
 170210000    5
 170220000    4
 170230000    4
 170240000    3
 170250000    3
 170260000    3
 170270000    5
 170280000    4
 170290000    3
 170300000    2
 170310000    3
 170320000    3
 170330000    4
 170340000    4
 170350000    4
 170360000    4
 170370000    3
 170380000    6
 170390000    4
 170400000    5
 170410000    4
 170420000    5
 170430000    2
 170440000    5
 170450000    8
 170460000    4
 170470000    3
 170480000    4
 170490000    3
 170500000    4
 170510000    4
 170520000    4
 170530000    4
 170540000    3
 170550000    3
 170560000    2
 170570000    3
 170580000    3
 170590000    7
 170600000    4
 170610000    3
 170620000    4
 170630000    4
 170640000   17
 170650000    9
 170660000    5
 170670000    3
 170680000    3
 170690000    4
 170700000    5
 170710000    5
 170720000    5
 170730000    5
 170740000    5
 170750000    2
 170760000    4
 170770000    4
 170780000    4
 170790000    6
 170800000    3
 170810000    4
 170820000    3
 170830000    3
 170840000    3
 170850000    2
 170860000    4
 170870000    4
 170880000    3
 170890000    2
 170900000    3
 170910000    4
 170920000    4
 170930000    4
 170940000    4
 170950000    4
 170960000    3
 170970000    4
 170980000    2
 170990000    2
 171000000    3
 171010000    3
 171020000    2
 171030000    3
 171040000    3
 171050000    3
 171060000    5
 171070000    3
 171080000    2
 171090000    3
 171100000    3
 171110000    3
 171120000    3
 171130000    3
 171140000    4
 171150000    3
 171160000    9
 171170000    3
 171180000    2
 171190000    3
 171200000    4
 171210000    4
 171220000    4
 171230000    5
 171240000    4
 171250000    5
 171260000    4
 171270000    4
 171280000    5
 171290000    5
 171300000    6
 171310000    4
 171320000    2
 171330000    5
 171340000    3
 171350000    4
 171360000   17
 171370000    7
 171380000    4
 171390000    4
 171400000    4
 171410000    7
 171420000    5
 171430000    5
 171440000    4
 171450000    4
 171460000    4
 171470000    4
 171480000    3
 171490000    3
 171500000    3
 171510000    2
 171520000    5
 171530000    3
 171540000    3
 171550000    3
 171560000    6
 171570000    5
 171580000    3
 171590000    2
 171600000    5
 171610000    4
 171620000    5
 171630000    4
 171640000    4
 171650000    5
 171660000    3
 171670000    3
 171680000    4
 171690000    3
 171700000    8
 171710000    4
 171720000    2
 171730000    5
 171740000    7
 171750000    5
 171760000    6
 171770000    4
 171780000    4
 171790000    4
 171800000    5
 171810000    2
 171820000    3
 171830000    2
 171840000    4
 171850000    5
 171860000    2
 171870000    5
 171880000    3
 171890000    3
 171900000    5
 171910000    2
 171920000    5
 171930000    4
 171940000    4
 171950000    4
 171960000    2
 171970000    3
 171980000    3
 171990000    3
 172000000    3
 172010000    4
 172020000    4
 172030000    3
 172040000    3
 172050000    3
 172060000    3
 172070000    2
 172080000    2
 172090000    4
 172100000    4
 172110000    4
 172120000    3
 172130000    5
 172140000    3
 172150000    3
 172160000    4
 172170000    3
 172180000    2
 172190000    3
 172200000    5
 172210000    4
 172220000    4
 172230000    3
 172240000    4
 172250000    5
 172260000    4
 172270000    4
 172280000    3
 172290000    3
 172300000    5
 172310000    4
 172320000    3
 172330000    3
 172340000    5
 172350000    5
 172360000    5
 172370000    7
 172380000   12
 172390000   22
 172400000   22
 172410000   18
 172420000   22
 172430000   22
 172440000   21
 172450000   26
 172460000   24
 172470000   21
 172480000   16
 172490000   20
 172500000   23
 172510000   18
 172520000    5
 172530000   10
 172540000   13
 172550000    3
 172560000    3
 172570000    4
 172580000    3
 172590000    4
 172600000    2
 172610000    3
 172620000    3
 172630000    5
 172640000    3
 172650000    3
 172660000    3
 172670000    3
 172680000    4
 172690000    7
 172700000    6
 172710000    5
 172720000    4
 172730000    2
 172740000    3
 172750000    3
 172760000    5
 172770000    3
 172780000    3
 172790000    3
 172800000    4
 172810000    3
 172820000    3
 172830000    2
 172840000    2
 172850000    3
 172860000    3
 172870000    3
 172880000    3
 172890000    3
 172900000    3
 172910000    3
 172920000    3
 172930000    2
 172940000    3
 172950000    5
 172960000    4
 172970000    3
 172980000    4
 172990000    4
 173000000    3
 173010000    3
 173020000    4
 173030000    3
 173040000    4
 173050000   17
 173060000    5
 173070000    7
 173080000    6
 173090000    5
 173100000    3
 173110000    3
 173120000    2
 173130000    3
 173140000    3
 173150000    3
 173160000    4
 173170000    4
 173180000    3
 173190000    4
 173200000    4
 173210000    9
 173220000   13
 173230000    5
 173240000    4
 173250000    4
 173260000    4
 173270000    3
 173280000    3
 173290000    4
 173300000    4
 173310000    3
 173320000    3
 173330000    2
 173340000    3
 173350000    3
 173360000    3
 173370000    3
 173380000    3
 173390000    4
 173400000    4
 173410000    3
 173420000    2
 173430000    3
 173440000    3
 173450000    4
 173460000    4
 173470000    3
 173480000    2
 173490000    4
 173500000    3
 173510000    3
 173520000    2
 173530000    7
 173540000    4
 173550000    8
 173560000    5
 173570000    4
 173580000    4
 173590000    3
 173600000   11
 173610000    7
 173620000    4
 173630000    5
 173640000    3
 173650000    5
 173660000    4
 173670000    5
 173680000    4
 173690000    4
 173700000    3
 173710000    3
 173720000    4
 173730000    3
 173740000    4
 173750000    5
 173760000    5
 173770000    5
 173780000    3
 173790000    5
 173800000    5
 173810000    5
 173820000    4
 173830000    5
 173840000    5
 173850000    5
 173860000    6
 173870000    4
 173880000    4
 173890000    5
 173900000    5
 173910000    4
 173920000    4
 173930000    6
 173940000    4
 173950000    4
 173960000    4
 173970000    7
 173980000    5
 173990000    5
 174000000    4
 174010000    5
 174020000    5
 174030000    4
 174040000    5
 174050000    6
 174060000   13
 174070000    4
 174080000    3
 174090000    4
 174100000    7
 174110000    3
 174120000    3
 174130000    3
 174140000    4
 174150000    3
 174160000    5
 174170000    4
 174180000    3
 174190000   10
 174200000    4
 174210000    5
 174220000    5
 174230000    3
 174240000    4
 174250000    3
 174260000    4
 174270000    2
 174280000    4
 174290000    3
 174300000    3
 174310000    4
 174320000    3
 174330000    5
 174340000    5
 174350000    5
 174360000    3
 174370000    3
 174380000    4
 174390000    3
 174400000    4
 174410000    5
 174420000    3
 174430000    3
 174440000    4
 174450000    3
 174460000    3
 174470000    4
 174480000    4
 174490000    8
 174500000    5
 174510000    5
 174520000    5
 174530000    5
 174540000    3
 174550000    4
 174560000    4
 174570000    4
 174580000    5
 174590000    3
 174600000    3
 174610000    3
 174620000    7
 174630000    4
 174640000    4
 174650000    5
 174660000    3
 174670000    4
 174680000    4
 174690000    9
 174700000    6
 174710000    2
 174720000    5
 174730000    4
 174740000    3
 174750000    4
 174760000    4
 174770000    3
 174780000    4
 174790000    4
 174800000    4
 174810000    5
 174820000    3
 174830000    3
 174840000    4
 174850000    4
 174860000    4
 174870000    9
 174880000    4
 174890000    3
 174900000    2
 174910000    3
 174920000    3
 174930000    3
 174940000    3
 174950000    4
 174960000    3
 174970000    3
 174980000    2
 174990000    2
 175000000    2
 175010000    3
 175020000    3
 175030000    3
 175040000    3
 175050000    3
 175060000    4
 175070000    4
 175080000    3
 175090000    4
 175100000    4
 175110000    6
 175120000   10
 175130000    6
 175140000    6
 175150000    3
 175160000    4
 175170000    3
 175180000    4
 175190000    2
 175200000    3
 175210000    4
 175220000    4
 175230000    4
 175240000    4
 175250000    3
 175260000    8
 175270000   17
 175280000    4
 175290000    4
 175300000    3
 175310000    3
 175320000    3
 175330000    4
 175340000    4
 175350000    2
 175360000    4
 175370000    4
 175380000    4
 175390000    3
 175400000    3
 175410000    4
 175420000    4
 175430000    4
 175440000    3
 175450000    3
 175460000    2
 175470000    3
 175480000    3
 175490000    3
 175500000    3
 175510000    3
 175520000    3
 175530000    2
 175540000    4
 175550000    4
 175560000    3
 175570000    4
 175580000    4
 175590000    3
 175600000    4
 175610000    3
 175620000    4
 175630000    3
 175640000    3
 175650000    3
 175660000    5
 175670000    3
 175680000    3
 175690000    3
 175700000    2
 175710000    3
 175720000    4
 175730000    4
 175740000    3
 175750000    4
 175760000    2
 175770000    3
 175780000    4
 175790000    2
 175800000    4
 175810000    4
 175820000    4
 175830000    4
 175840000    4
 175850000    3
 175860000    4
 175870000    4
 175880000    3
 175890000    3
 175900000    3
 175910000    3
 175920000    4
 175930000    3
 175940000    3
 175950000    3
 175960000    3
 175970000    2
 175980000    3
 175990000    3
 176000000    3
 176010000    3
 176020000    4
 176030000    3
 176040000    4
 176050000    5
 176060000    4
 176070000    3
 176080000    4
 176090000    3
 176100000    2
 176110000    2
 176120000    3
 176130000    3
 176140000    2
 176150000    3
 176160000    3
 176170000    4
 176180000    4
 176190000    3
 176200000    3
 176210000    3
 176220000    3
 176230000   10
 176240000   17
 176250000   15
 176260000   21
 176270000   14
 176280000   18
 176290000   15
 176300000    9
 176310000    3
 176320000    3
 176330000    3
 176340000    3
 176350000    5
 176360000    5
 176370000    4
 176380000    3
 176390000    5
 176400000    5
 176410000    6
 176420000   12
 176430000   10
 176440000    5
 176450000    3
 176460000    2
 176470000    4
 176480000    5
 176490000    5
 176500000    5
 176510000    5
 176520000    7
 176530000    4
 176540000    5
 176550000    4
 176560000    5
 176570000    7
 176580000    4
 176590000    4
 176600000    5
 176610000    3
 176620000    2
 176630000    5
 176640000    6
 176650000    3
 176660000    3
 176670000    3
 176680000    2
 176690000    6
 176700000    3
 176710000    5
 176720000    2
 176730000    3
 176740000    3
 176750000    3
 176760000    3
 176770000    3
 176780000    3
 176790000    3
 176800000    4
 176810000    3
 176820000    4
 176830000    3
 176840000    2
 176850000    3
 176860000    3
 176870000    3
 176880000    3
 176890000    3
 176900000    4
 176910000    4
 176920000    3
 176930000    4
 176940000    3
 176950000    3
 176960000    3
 176970000    3
 176980000    3
 176990000    4
 177000000    4
 177010000    4
 177020000    3
 177030000    5
 177040000    4
 177050000    4
 177060000    3
 177070000    6
 177080000    3
 177090000    4
 177100000    5
 177110000    5
 177120000    4
 177130000    3
 177140000    5
 177150000    3
 177160000    4
 177170000    4
 177180000    5
 177190000    7
 177200000    4
 177210000    6
 177220000    3
 177230000    4
 177240000    3
 177250000    3
 177260000    4
 177270000    5
 177280000    3
 177290000    3
 177300000    2
 177310000    4
 177320000    3
 177330000    3
 177340000    3
 177350000    3
 177360000    4
 177370000    3
 177380000    3
 177390000    4
 177400000    4
 177410000    4
 177420000    4
 177430000    4
 177440000    4
 177450000    8
 177460000    3
 177470000    3
 177480000    4
 177490000    5
 177500000    7
 177510000    5
 177520000    5
 177530000    5
 177540000    6
 177550000    3
 177560000    4
 177570000    5
 177580000    5
 177590000    5
 177600000    4
 177610000    6
 177620000    5
 177630000    4
 177640000    4
 177650000    5
 177660000    4
 177670000    5
 177680000    4
 177690000    3
 177700000    5
 177710000    5
 177720000    4
 177730000    3
 177740000    4
 177750000    2
 177760000    3
 177770000    2
 177780000    3
 177790000    2
 177800000    3
 177810000    2
 177820000    4
 177830000    3
 177840000    2
 177850000    4
 177860000    4
 177870000    4
 177880000    3
 177890000    5
 177900000    5
 177910000    6
 177920000    4
 177930000    4
 177940000    2
 177950000    3
 177960000    7
 177970000    5
 177980000    3
 177990000    6
 178000000    5
 178010000    4
 178020000    3
 178030000    4
 178040000    4
 178050000    2
 178060000    3
 178070000    4
 178080000    3
 178090000    4
 178100000    4
 178110000    4
 178120000    4
 178130000    3
 178140000    4
 178150000    4
 178160000    5
 178170000   15
 178180000   20
 178190000    3
 178200000    5
 178210000    8
 178220000    3
 178230000    2
 178240000    3
 178250000    2
 178260000    3
 178270000    4
 178280000    4
 178290000    4
 178300000    4
 178310000    5
 178320000    9
 178330000    4
 178340000    4
 178350000    4
 178360000    4
 178370000    4
 178380000    2
 178390000    4
 178400000    4
 178410000    4
 178420000    4
 178430000    3
 178440000    5
 178450000    5
 178460000    5
 178470000    2
 178480000    4
 178490000    5
 178500000    3
 178510000    3
 178520000   17
 178530000   17
 178540000   20
 178550000   18
 178560000   20
 178570000   17
 178580000   21
 178590000    6
 178600000    4
 178610000    7
 178620000    6
 178630000    9
 178640000    2
 178650000    4
 178660000    4
 178670000    4
 178680000    3
 178690000    2
 178700000    3
 178710000    2
 178720000    5
 178730000    5
 178740000    3
 178750000    4
 178760000    5
 178770000    5
 178780000    4
 178790000    5
 178800000    4
 178810000    4
 178820000    5
 178830000    7
 178840000    4
 178850000    3
 178860000    4
 178870000    3
 178880000    5
 178890000    4
 178900000    5
 178910000    3
 178920000    3
 178930000    3
 178940000    1
 178950000    3
 178960000    3
 178970000    2
 178980000    3
 178990000    3
 179000000    3
 179010000    4
 179020000    3
 179030000    2
 179040000    3
 179050000    4
 179060000    4
 179070000    5
 179080000    5
 179090000    4
 179100000    5
 179110000    5
 179120000    3
 179130000    5
 179140000    4
 179150000    6
 179160000    5
 179170000    5
 179180000    6
 179190000    5
 179200000    6
 179210000    5
 179220000    7
 179230000    5
 179240000   14
 179250000   18
 179260000    5
 179270000    6
 179280000    4
 179290000    5
 179300000    5
 179310000    5
 179320000    5
 179330000    4
 179340000    6
 179350000    3
 179360000    5
 179370000    3
 179380000    4
 179390000    5
 179400000    4
 179410000    5
 179420000    7
 179430000   16
 179440000   21
 179450000   22
 179460000   26
 179470000   27
 179480000   22
 179490000   23
 179500000    8
 179510000    7
 179520000    5
 179530000    5
 179540000    5
 179550000    4
 179560000    2
 179570000    4
 179580000    4
 179590000    4
 179600000    4
 179610000    4
 179620000    4
 179630000    1
 179640000    2
 179650000    3
 179660000    4
 179670000    2
 179680000    2
 179690000    3
 179700000    4
 179710000    4
 179720000   15
 179730000   16
 179740000   20
 179750000   19
 179760000   19
 179770000   20
 179780000   21
 179790000   20
 179800000   24
 179810000   22
 179820000   25
 179830000   21
 179840000   21
 179850000   20
 179860000    8
 179870000   18
 179880000   21
 179890000   23
 179900000   24
 179910000   27
 179920000   19
 179930000   24
 179940000   24
 179950000   28
 179960000   26
 179970000   26
 179980000   24
 179990000   18
 180000000   18
 180010000   18
 180020000   19
 180030000   20
 180040000   20
 180050000   21
 180060000   22
 180070000   23
 180080000   21
 180090000   21
 180100000   21
 180110000   19
 180120000   24
 180130000   20
 180140000   19
 180150000   20
 180160000   18
 180170000   24
 180180000   16
 180190000   25
 180200000   26
 180210000   26
 180220000   26
 180230000   26
 180240000   22
 180250000   20
 180260000   26
 180270000   24
 180280000   25
 180290000   25
 180300000   24
 180310000   25
 180320000   22
 180330000   19
 180340000   21
 180350000   14
 180360000   22
 180370000   21
 180380000   24
 180390000   14
 180400000   21
 180410000    4
 180420000    3
 180430000    3
 180440000    3
 180450000    4
 180460000    3
 180470000    3
 180480000    7
 180490000    8
 180500000    5
 180510000    4
 180520000    4
 180530000    2
 180540000    4
 180550000    4
 180560000    4
 180570000    5
 180580000    6
 180590000    3
 180600000    4
 180610000    5
 180620000    5
 180630000    5
 180640000    3
 180650000    2
 180660000    4
 180670000    6
 180680000    3
 180690000    5
 180700000    5
 180710000    7
 180720000    5
 180730000    4
 180740000    4
 180750000    4
 180760000    5
 180770000    3
 180780000    3
 180790000    3
 180800000    3
 180810000    8
 180820000   17
 180830000   16
 180840000    4
 180850000    9
 180860000    3
 180870000    3
 180880000    3
 180890000    8
 180900000    4
 180910000    3
 180920000    4
 180930000    4
 180940000    4
 180950000    3
 180960000    4
 180970000    3
 180980000    3
 180990000    4
 181000000    3
 181010000    3
 181020000    3
 181030000    3
 181040000    4
 181050000    3
 181060000    3
 181070000    4
 181080000    3
 181090000    4
 181100000    3
 181110000    7
 181120000    4
 181130000    4
 181140000    4
 181150000    6
 181160000    5
 181170000    5
 181180000   11
 181190000    6
 181200000    7
 181210000    4
 181220000    8
 181230000    9
 181240000    3
 181250000    4
 181260000    7
 181270000    9
 181280000    4
 181290000    4
 181300000    6
 181310000    4
 181320000    5
 181330000    3
 181340000    3
 181350000    3
 181360000    3
 181370000    3
 181380000    4
 181390000    3
 181400000    4
 181410000    4
 181420000    3
 181430000    5
 181440000    5
 181450000    5
 181460000    4
 181470000    4
 181480000    4
 181490000    4
 181500000    3
 181510000    4
 181520000    3
 181530000    4
 181540000    4
 181550000    4
 181560000    4
 181570000    3
 181580000    6
 181590000    4
 181600000    2
 181610000    3
 181620000    3
 181630000    4
 181640000    3
 181650000    3
 181660000    6
 181670000    4
 181680000    4
 181690000    7
 181700000    4
 181710000    4
 181720000    5
 181730000    7
 181740000    4
 181750000    4
 181760000    6
 181770000    5
 181780000    5
 181790000    4
 181800000    5
 181810000    5
 181820000    4
 181830000    5
 181840000    8
 181850000    8
 181860000    4
 181870000    4
 181880000    7
 181890000    4
 181900000    4
 181910000    4
 181920000    7
 181930000    2
 181940000    3
 181950000    4
 181960000    4
 181970000    5
 181980000    4
 181990000    5
 182000000    5
 182010000    9
 182020000    5
 182030000    4
 182040000    5
 182050000    2
 182060000    5
 182070000    4
 182080000    5
 182090000    6
 182100000    4
 182110000    5
 182120000    6
 182130000    4
 182140000    5
 182150000    4
 182160000    5
 182170000    3
 182180000    4
 182190000    3
 182200000    5
 182210000    5
 182220000    3
 182230000    5
 182240000    4
 182250000    8
 182260000    4
 182270000    4
 182280000    4
 182290000    5
 182300000    3
 182310000    8
 182320000    2
 182330000    5
 182340000   15
 182350000   13
 182360000    4
 182370000    4
 182380000    3
 182390000    3
 182400000    5
 182410000    5
 182420000    4
 182430000    4
 182440000    3
 182450000    5
 182460000    5
 182470000    4
 182480000    3
 182490000    3
 182500000    3
 182510000    3
 182520000    3
 182530000    4
 182540000    3
 182550000    3
 182560000    4
 182570000    3
 182580000    3
 182590000    4
 182600000    2
 182610000    4
 182620000    5
 182630000    3
 182640000    3
 182650000    2
 182660000    4
 182670000    4
 182680000    3
 182690000    2
 182700000    5
 182710000    4
 182720000    4
 182730000    4
 182740000    4
 182750000    3
 182760000    4
 182770000    4
 182780000    5
 182790000    7
 182800000    4
 182810000    5
 182820000   15
 182830000   14
 182840000   11
 182850000   17
 182860000   20
 182870000   14
 182880000    4
 182890000    4
 182900000    5
 182910000    6
 182920000    5
 182930000   16
 182940000   16
 182950000    6
 182960000    3
 182970000    4
 182980000    3
 182990000    5
 183000000    4
 183010000    3
 183020000    5
 183030000    3
 183040000    3
 183050000    5
 183060000    8
 183070000    3
 183080000    6
 183090000    4
 183100000    3
 183110000    3
 183120000    4
 183130000    4
 183140000    4
 183150000    4
 183160000    3
 183170000    3
 183180000    5
 183190000   11
 183200000    7
 183210000   15
 183220000   10
 183230000    5
 183240000    5
 183250000    4
 183260000    4
 183270000    4
 183280000    4
 183290000    3
 183300000    5
 183310000    5
 183320000    3
 183330000    3
 183340000    5
 183350000    7
 183360000    3
 183370000    3
 183380000    4
 183390000    5
 183400000    3
 183410000    6
 183420000    3
 183430000   15
 183440000   19
 183450000   17
 183460000   20
 183470000   17
 183480000   18
 183490000   21
 183500000   23
 183510000   19
 183520000   21
 183530000   26
 183540000   27
 183550000   26
 183560000   26
 183570000   29
 183580000   25
 183590000   23
 183600000   25
 183610000   19
 183620000   25
 183630000   24
 183640000   26
 183650000   26
 183660000   25
 183670000   24
 183680000   26
 183690000   23
 183700000   22
 183710000   24
 183720000   26
 183730000   24
 183740000   23
 183750000   21
 183760000   22
 183770000   19
 183780000   24
 183790000   21
 183800000   20
 183810000   22
 183820000   18
 183830000   16
 183840000   24
 183850000   22
 183860000   21
 183870000   23
 183880000   22
 183890000   21
 183900000   23
 183910000   23
 183920000   23
 183930000   24
 183940000   24
 183950000   21
 183960000   26
 183970000   21
 183980000   25
 183990000   23
 184000000   23
 184010000   21
 184020000   24
 184030000   21
 184040000   21
 184050000   19
 184060000   18
 184070000   22
 184080000   18
 184090000   21
 184100000   10
 184110000   17
 184120000   22
 184130000   22
 184140000   26
 184150000   23
 184160000   26
 184170000   26
 184180000   24
 184190000   24
 184200000   22
 184210000   19
 184220000   25
 184230000   24
 184240000   24
 184250000   23
 184260000   21
 184270000   26
 184280000   25
 184290000   23
 184300000   23
 184310000    8
 184320000   19
 184330000   13
 184340000   10
 184350000    4
 184360000    3
 184370000    6
 184380000    5
 184390000    7
 184400000    8
 184410000    9
 184420000    7
 184430000    7
 184440000    5
 184450000    7
 184460000    4
 184470000    4
 184480000    7
 184490000    3
 184500000    4
 184510000    3
 184520000    4
 184530000    5
 184540000    4
 184550000    5
 184560000   15
 184570000    4
 184580000    2
 184590000    3
 184600000    3
 184610000    5
 184620000    4
 184630000   12
 184640000    8
 184650000   17
 184660000    2
 184670000    4
 184680000    4
 184690000    7
 184700000   18
 184710000   14
 184720000   22
 184730000   22
 184740000   20
 184750000   21
 184760000   21
 184770000   23
 184780000   21
 184790000   18
 184800000   24
 184810000   22
 184820000   22
 184830000   24
 184840000   23
 184850000   22
 184860000   19
 184870000    6
 184880000   20
 184890000   19
 184900000   17
 184910000    7
 184920000    4
 184930000    3
 184940000    4
 184950000    3
 184960000    5
 184970000    5
 184980000    4
 184990000    4
 185000000    5
 185010000    4
 185020000    4
 185030000    4
 185040000    6
 185050000    5
 185060000    4
 185070000    5
 185080000    7
 185090000    4
 185100000    5
 185110000    2
 185120000    4
 185130000    5
 185140000    4
 185150000   20
 185160000   21
 185170000   17
 185180000   15
 185190000   16
 185200000   16
 185210000   22
 185220000   19
 185230000   18
 185240000   21
 185250000   16
 185260000   22
 185270000   23
 185280000   26
 185290000   24
 185300000   26
 185310000   23
 185320000   23
 185330000   22
 185340000   26
 185350000   25
 185360000   21
 185370000   21
 185380000   19
 185390000   19
 185400000   19
 185410000   16
 185420000   16
 185430000    6
 185440000    3
 185450000    5
 185460000    4
 185470000    5
 185480000    5
 185490000    5
 185500000    5
 185510000    5
 185520000    4
 185530000    3
 185540000    3
 185550000    2
 185560000    4
 185570000    3
 185580000    5
 185590000    2
 185600000    4
 185610000    5
 185620000    5
 185630000    5
 185640000    4
 185650000    4
 185660000    5
 185670000    6
 185680000    5
 185690000    5
 185700000    4
 185710000    4
 185720000    4
 185730000    4
 185740000    7
 185750000    6
 185760000    7
 185770000   18
 185780000   21
 185790000   21
 185800000   21
 185810000   19
 185820000   19
 185830000   21
 185840000   18
 185850000   11
 185860000    7
 185870000    3
 185880000    4
 185890000    4
 185900000    4
 185910000    4
 185920000    5
 185930000    4
 185940000    3
 185950000    4
 185960000    3
 185970000    3
 185980000    4
 185990000    4
 186000000    5
 186010000    3
 186020000    4
 186030000    4
 186040000    4
 186050000    3
 186060000    3
 186070000    3
 186080000    3
 186090000    4
 186100000    5
 186110000    5
 186120000    7
 186130000    3
 186140000    5
 186150000    5
 186160000    6
 186170000    3
 186180000    3
 186190000    4
 186200000    3
 186210000    3
 186220000    1
 186230000    4
 186240000    3
 186250000    3
 186260000    4
 186270000    4
 186280000    3
 186290000    3
 186300000    4
 186310000    4
 186320000    2
 186330000    4
 186340000    3
 186350000    4
 186360000   10
 186370000    5
 186380000    3
 186390000    4
 186400000    2
 186410000    5
 186420000    6
 186430000    4
 186440000    3
 186450000    3
 186460000    4
 186470000   11
 186480000    3
 186490000    5
 186500000    4
 186510000    4
 186520000    4
 186530000    2
 186540000    4
 186550000    3
 186560000    5
 186570000    4
 186580000    3
 186590000    4
 186600000    6
 186610000    4
 186620000    3
 186630000    4
 186640000    5
 186650000    5
 186660000    2
 186670000    4
 186680000    4
 186690000    4
 186700000    4
 186710000    4
 186720000    3
 186730000    3
 186740000    5
 186750000   14
 186760000   18
 186770000   17
 186780000    4
 186790000    3
 186800000    5
 186810000    7
 186820000    4
 186830000    4
 186840000   22
 186850000   21
 186860000   24
 186870000   21
 186880000   22
 186890000   21
 186900000   23
 186910000   28
 186920000   22
 186930000   22
 186940000   22
 186950000   26
 186960000   24
 186970000   26
 186980000   24
 186990000   27
 187000000   27
 187010000   24
 187020000   26
 187030000   24
 187040000   27
 187050000   23
 187060000   23
 187070000   19
 187080000   21
 187090000   23
 187100000   24
 187110000   22
 187120000   26
 187130000   23
 187140000   22
 187150000   23
 187160000   22
 187170000   23
 187180000   21
 187190000   22
 187200000   24
 187210000   23
 187220000   23
 187230000   22
 187240000   24
 187250000   21
 187260000   23
 187270000   24
 187280000   24
 187290000   21
 187300000   22
 187310000   18
 187320000   21
 187330000   13
 187340000   13
 187350000   19
 187360000    4
 187370000   16
 187380000   21
 187390000   21
 187400000   21
 187410000   16
 187420000   15
 187430000    4
 187440000    4
 187450000    3
 187460000    4
 187470000    3
 187480000    3
 187490000    3
 187500000    4
 187510000    4
 187520000    4
 187530000    3
 187540000    4
 187550000    4
 187560000    4
 187570000    3
 187580000    4
 187590000    3
 187600000    4
 187610000    3
 187620000    4
 187630000    4
 187640000    4
 187650000    4
 187660000    4
 187670000    5
 187680000    2
 187690000    4
 187700000    4
 187710000    4
 187720000    4
 187730000    4
 187740000    4
 187750000    3
 187760000    3
 187770000    3
 187780000    3
 187790000    4
 187800000    4
 187810000    4
 187820000    4
 187830000    4
 187840000    5
 187850000    5
 187860000   10
 187870000   20
 187880000   12
 187890000   15
 187900000   15
 187910000   19
 187920000   22
 187930000   22
 187940000   18
 187950000   21
 187960000    7
 187970000    3
 187980000    3
 187990000    5
 188000000    4
 188010000    5
 188020000    4
 188030000    5
 188040000    4
 188050000    4
 188060000    3
 188070000    4
 188080000    4
 188090000    4
 188100000    5
 188110000    3
 188120000    9
 188130000    5
 188140000   19
 188150000   21
 188160000   23
 188170000   23
 188180000   23
 188190000   22
 188200000   25
 188210000   24
 188220000   24
 188230000   23
 188240000   24
 188250000   23
 188260000   21
 188270000   19
 188280000   23
 188290000   22
 188300000   19
 188310000   23
 188320000   21
 188330000   24
 188340000   22
 188350000   22
 188360000   24
 188370000   25
 188380000   27
 188390000   20
 188400000   21
 188410000   24
 188420000   25
 188430000   27
 188440000   21
 188450000   18
 188460000   22
 188470000   21
 188480000   21
 188490000   23
 188500000   21
 188510000   19
 188520000   22
 188530000   23
 188540000   21
 188550000   13
 188560000   20
 188570000   21
 188580000   10
 188590000    2
 188600000    6
 188610000    4
 188620000    5
 188630000    2
 188640000    4
 188650000    4
 188660000    3
 188670000    4
 188680000    3
 188690000    3
 188700000    3
 188710000    5
 188720000    4
 188730000    6
 188740000    4
 188750000   14
 188760000    4
 188770000    4
 188780000    3
 188790000    3
 188800000    3
 188810000    3
 188820000    5
 188830000    2
 188840000    5
 188850000   15
 188860000    5
 188870000    3
 188880000    3
 188890000    3
 188900000    4
 188910000    3
 188920000    3
 188930000    3
 188940000    2
 188950000   13
 188960000   19
 188970000   19
 188980000    7
 188990000    9
 189000000   17
 189010000   19
 189020000   17
 189030000    3
 189040000    3
 189050000    4
 189060000    3
 189070000    3
 189080000    3
 189090000    3
 189100000    3
 189110000    5
 189120000    6
 189130000    5
 189140000    3
 189150000    7
 189160000    4
 189170000    5
 189180000    6
 189190000    4
 189200000    4
 189210000    2
 189220000    2
 189230000    3
 189240000    3
 189250000    5
 189260000    3
 189270000    7
 189280000    3
 189290000    3
 189300000    4
 189310000    5
 189320000    4
 189330000    5
 189340000   14
 189350000    6
 189360000   17
 189370000   21
 189380000   16
 189390000   19
 189400000    3
 189410000    9
 189420000    4
 189430000    5
 189440000    4
 189450000    4
 189460000    6
 189470000    5
 189480000    6
 189490000    4
 189500000    6
 189510000    5
 189520000    6
 189530000    2
 189540000    4
 189550000    3
 189560000    4
 189570000    4
 189580000    5
 189590000    6
 189600000    5
 189610000    4
 189620000    3
 189630000    5
 189640000    3
 189650000    4
 189660000    2
 189670000    4
 189680000    3
 189690000    4
 189700000    4
 189710000    5
 189720000    5
 189730000    6
 189740000    4
 189750000    5
 189760000    4
 189770000    4
 189780000    3
 189790000    3
 189800000    3
 189810000    3
 189820000    3
 189830000    4
 189840000    3
 189850000    6
 189860000    5
 189870000   14
 189880000   22
 189890000   16
 189900000   15
 189910000   21
 189920000   19
 189930000    3
 189940000    2
 189950000    3
 189960000    5
 189970000    5
 189980000    2
 189990000    4
 190000000    3
 190010000    4
 190020000    4
 190030000    4
 190040000    4
 190050000    4
 190060000    6
 190070000    4
 190080000    5
 190090000    4
 190100000    7
 190110000    2
 190120000    3
 190130000    5
 190140000    3
 190150000    3
 190160000    5
 190170000    3
 190180000    5
 190190000   19
 190200000   19
 190210000   19
 190220000   13
 190230000   18
 190240000   14
 190250000   14
 190260000   20
 190270000   22
 190280000   19
 190290000   22
 190300000   11
 190310000    7
 190320000    8
 190330000    6
 190340000    6
 190350000    5
 190360000    4
 190370000    4
 190380000    3
 190390000    5
 190400000    5
 190410000    4
 190420000   17
 190430000   18
 190440000   21
 190450000   13
 190460000    4
 190470000    5
 190480000    8
 190490000   22
 190500000    6
 190510000    5
 190520000    4
 190530000    4
 190540000    7
 190550000    9
 190560000   23
 190570000   15
 190580000   21
 190590000   21
 190600000   20
 190610000   23
 190620000   23
 190630000   21
 190640000   21
 190650000   24
 190660000   23
 190670000   13
 190680000   11
 190690000   20
 190700000   20
 190710000   21
 190720000   13
 190730000   24
 190740000   20
 190750000   21
 190760000   22
 190770000   20
 190780000   24
 190790000   21
 190800000   21
 190810000   17
 190820000   19
 190830000   18
 190840000   18
 190850000   22
 190860000   21
 190870000   20
 190880000   19
 190890000   21
 190900000   16
 190910000   22
 190920000   23
 190930000   20
 190940000   18
 190950000   22
 190960000   22
 190970000   23
 190980000   26
 190990000   22
 191000000   18
 191010000   19
 191020000   19
 191030000   23
 191040000   22
 191050000   21
 191060000   23
 191070000   11
 191080000   21
 191090000   22
 191100000   20
 191110000   19
 191120000   22
 191130000   26
 191140000   21
 191150000   21
 191160000   14
 191170000   22
 191180000   22
 191190000   21
 191200000   15
 191210000   21
 191220000   22
 191230000   21
 191240000   22
 191250000   17
 191260000    5
 191270000    5
 191280000    2
 191290000    5
 191300000    5
 191310000    7
 191320000    5
 191330000    5
 191340000    4
 191350000    5
 191360000    4
 191370000    3
 191380000    4
 191390000    5
 191400000    9
 191410000    7
 191420000    4
 191430000    7
 191440000    4
 191450000    4
 191460000    4
 191470000    3
 191480000    3
 191490000    5
 191500000    4
 191510000    7
 191520000    5
 191530000    2
 191540000    6
 191550000    5
 191560000    7
 191570000    7
 191580000    5
 191590000    5
 191600000    4
 191610000    5
 191620000    4
 191630000    4
 191640000    3
 191650000    4
 191660000    3
 191670000    6
 191680000    5
 191690000    5
 191700000    4
 191710000    7
 191720000    7
 191730000    5
 191740000    3
 191750000    4
 191760000    5
 191770000    4
 191780000    8
 191790000    5
 191800000    5
 191810000    4
 191820000    3
 191830000    7
 191840000    7
 191850000    5
 191860000    5
 191870000    7
 191880000    5
 191890000    6
 191900000    4
 191910000    3
 191920000    4
 191930000    4
 191940000    5
 191950000    4
 191960000    3
 191970000    3
 191980000    3
 191990000    3
 192000000    3
 192010000    4
 192020000    3
 192030000    4
 192040000    4
 192050000    4
 192060000    6
 192070000    3
 192080000    2
 192090000    3
 192100000    4
 192110000    3
 192120000    3
 192130000    2
 192140000    2
 192150000    3
 192160000    3
 192170000    4
 192180000    2
 192190000    4
 192200000    3
 192210000    5
 192220000    4
 192230000    8
 192240000    5
 192250000    4
 192260000    4
 192270000    4
 192280000    3
 192290000    4
 192300000    4
 192310000    7
 192320000    4
 192330000    4
 192340000    3
 192350000    4
 192360000    4
 192370000    4
 192380000    7
 192390000   20
 192400000   11
 192410000    5
 192420000    8
 192430000    7
 192440000    6
 192450000    6
 192460000    5
 192470000    5
 192480000    4
 192490000    7
 192500000    4
 192510000    4
 192520000    4
 192530000    2
 192540000    3
 192550000    3
 192560000    4
 192570000    3
 192580000    3
 192590000    3
 192600000    4
 192610000    3
 192620000    2
 192630000    2
 192640000    4
 192650000    3
 192660000    4
 192670000    5
 192680000    7
 192690000    5
 192700000    3
 192710000    4
 192720000    4
 192730000    8
 192740000    4
 192750000    5
 192760000    3
 192770000    4
 192780000    5
 192790000    4
 192800000    3
 192810000    3
 192820000    4
 192830000    4
 192840000    3
 192850000    3
 192860000    2
 192870000    3
 192880000    2
 192890000    5
 192900000    5
 192910000    4
 192920000    4
 192930000    4
 192940000    3
 192950000    3
 192960000    4
 192970000    4
 192980000    4
 192990000    5
 193000000    5
 193010000    5
 193020000    5
 193030000    5
 193040000    4
 193050000    4
 193060000    3
 193070000    3
 193080000    4
 193090000    5
 193100000    5
 193110000    4
 193120000    5
 193130000    7
 193140000    3
 193150000    5
 193160000    8
 193170000    4
 193180000    5
 193190000    4
 193200000    4
 193210000    5
 193220000    5
 193230000    5
 193240000    5
 193250000    4
 193260000    5
 193270000    5
 193280000    4
 193290000    4
 193300000    3
 193310000    4
 193320000    5
 193330000    3
 193340000    2
 193350000    5
 193360000    4
 193370000    3
 193380000    3
 193390000    3
 193400000    5
 193410000    4
 193420000    5
 193430000    3
 193440000    4
 193450000    4
 193460000    4
 193470000   16
 193480000   13
 193490000   14
 193500000   12
 193510000   16
 193520000    9
 193530000   18
 193540000   13
 193550000   17
 193560000   12
 193570000   15
 193580000   16
 193590000    4
 193600000   12
 193610000   13
 193620000   18
 193630000   17
 193640000   18
 193650000   18
 193660000   19
 193670000   22
 193680000   20
 193690000   16
 193700000   19
 193710000   19
 193720000   19
 193730000   19
 193740000   19
 193750000   19
 193760000   15
 193770000   11
 193780000   13
 193790000   22
 193800000    9
 193810000   19
 193820000   20
 193830000   21
 193840000   22
 193850000   19
 193860000   22
 193870000   19
 193880000   19
 193890000   19
 193900000   15
 193910000    8
 193920000   16
 193930000   12
 193940000    5
 193950000    3
 193960000    5
 193970000   14
 193980000   19
 193990000    4
 194000000    2
 194010000    4
 194020000    5
 194030000    2
 194040000    5
 194050000    4
 194060000    5
 194070000    3
 194080000    5
 194090000    7
 194100000    6
 194110000    5
 194120000    5
 194130000    7
 194140000    7
 194150000    3
 194160000    3
 194170000    4
 194180000    4
 194190000    9
 194200000    7
 194210000    5
 194220000    5
 194230000    3
 194240000    7
 194250000    3
 194260000    4
 194270000    5
 194280000    7
 194290000    4
 194300000    4
 194310000    5
 194320000    5
 194330000    4
 194340000    4
 194350000    4
 194360000    5
 194370000    4
 194380000    4
 194390000    6
 194400000    5
 194410000   14
 194420000    7
 194430000    4
 194440000    7
 194450000    8
 194460000    4
 194470000    7
 194480000    5
 194490000    5
 194500000    3
 194510000    4
 194520000    5
 194530000    4
 194540000    4
 194550000    5
 194560000    3
 194570000    2
 194580000    5
 194590000    5
 194600000    5
 194610000    4
 194620000    3
 194630000    4
 194640000    4
 194650000    3
 194660000    4
 194670000    4
 194680000    5
 194690000    4
 194700000   10
 194710000    3
 194720000    3
 194730000    4
 194740000    4
 194750000    5
 194760000    3
 194770000    2
 194780000    3
 194790000    4
 194800000   10
 194810000    7
 194820000    3
 194830000    3
 194840000    4
 194850000    2
 194860000    3
 194870000    4
 194880000    3
 194890000    3
 194900000    4
 194910000    4
 194920000    4
 194930000    4
 194940000    4
 194950000    4
 194960000    4
 194970000    2
 194980000   10
 194990000    5
 195000000    7
 195010000    3
 195020000    4
 195030000    4
 195040000    5
 195050000    5
 195060000    5
 195070000    3
 195080000    4
 195090000    7
 195100000    3
 195110000    4
 195120000    4
 195130000    4
 195140000    3
 195150000    4
 195160000    5
 195170000    2
 195180000    2
 195190000    4
 195200000    3
 195210000    4
 195220000    3
 195230000    4
 195240000    4
 195250000    3
 195260000    4
 195270000    3
 195280000    3
 195290000    3
 195300000    3
 195310000    4
 195320000    3
 195330000    3
 195340000    2
 195350000    3
 195360000    3
 195370000    5
 195380000    3
 195390000    3
 195400000    2
 195410000    3
 195420000    4
 195430000    4
 195440000    4
 195450000    4
 195460000    2
 195470000    3
 195480000    4
 195490000    4
 195500000    3
 195510000    5
 195520000    5
 195530000    5
 195540000    7
 195550000    7
 195560000   13
 195570000    5
 195580000    4
 195590000    4
 195600000    3
 195610000    7
 195620000   16
 195630000    5
 195640000    4
 195650000   16
 195660000   19
 195670000   17
 195680000   22
 195690000   23
 195700000   11
 195710000    5
 195720000    5
 195730000    4
 195740000    4
 195750000    5
 195760000    4
 195770000    4
 195780000    5
 195790000    3
 195800000    4
 195810000    4
 195820000    3
 195830000    4
 195840000    2
 195850000    4
 195860000    3
 195870000    5
 195880000    4
 195890000    4
 195900000    4
 195910000    4
 195920000    3
 195930000    5
 195940000    5
 195950000    3
 195960000    6
 195970000    5
 195980000    6
 195990000    4
 196000000    4
 196010000    4
 196020000    3
 196030000    5
 196040000    5
 196050000    4
 196060000    4
 196070000    9
 196080000    7
 196090000    5
 196100000    5
 196110000    3
 196120000    4
 196130000    9
 196140000    4
 196150000    4
 196160000   10
 196170000   10
 196180000    5
 196190000    9
 196200000    5
 196210000   12
 196220000   22
 196230000   22
 196240000   19
 196250000    5
 196260000    3
 196270000    4
 196280000    4
 196290000    4
 196300000    2
 196310000    3
 196320000    5
 196330000    3
 196340000    2
 196350000    4
 196360000    4
 196370000    5
 196380000    4
 196390000    4
 196400000    5
 196410000    5
 196420000    4
 196430000    5
 196440000    5
 196450000    3
 196460000    3
 196470000    3
 196480000    3
 196490000    4
 196500000    2
 196510000    3
 196520000    3
 196530000    4
 196540000    2
 196550000    5
 196560000    4
 196570000    4
 196580000   14
 196590000    3
 196600000    3
 196610000    3
 196620000    8
 196630000    6
 196640000    4
 196650000    4
 196660000    5
 196670000    7
 196680000   19
 196690000   13
 196700000   17
 196710000   21
 196720000   18
 196730000   20
 196740000   14
 196750000   16
 196760000   16
 196770000   19
 196780000   21
 196790000   19
 196800000   18
 196810000   23
 196820000   25
 196830000   23
 196840000   24
 196850000   20
 196860000   24
 196870000   23
 196880000   23
 196890000   24
 196900000   21
 196910000   19
 196920000   22
 196930000   23
 196940000   23
 196950000   26
 196960000   22
 196970000   24
 196980000   25
 196990000   26
 197000000   24
 197010000   17
 197020000    5
 197030000    7
 197040000    8
 197050000    5
 197060000    5
 197070000    5
 197080000    4
 197090000    3
 197100000    4
 197110000    4
 197120000    4
 197130000    4
 197140000    4
 197150000    3
 197160000    8
 197170000    5
 197180000    6
 197190000    8
 197200000    9
 197210000    4
 197220000    3
 197230000    4
 197240000    7
 197250000    5
 197260000    5
 197270000    4
 197280000    5
 197290000    5
 197300000    8
 197310000    3
 197320000    2
 197330000    3
 197340000    4
 197350000   19
 197360000   19
 197370000    4
 197380000    4
 197390000    4
 197400000    2
 197410000    2
 197420000    3
 197430000    4
 197440000    3
 197450000    3
 197460000    4
 197470000    3
 197480000    4
 197490000    4
 197500000    6
 197510000    5
 197520000    5
 197530000    4
 197540000    4
 197550000   22
 197560000   19
 197570000   19
 197580000   22
 197590000   19
 197600000   24
 197610000   23
 197620000    9
 197630000    5
 197640000    3
 197650000    4
 197660000    4
 197670000    3
 197680000    3
 197690000    7
 197700000    7
 197710000    3
 197720000    5
 197730000    5
 197740000    3
 197750000    3
 197760000    5
 197770000    3
 197780000    4
 197790000    7
 197800000    3
 197810000    4
 197820000    3
 197830000    7
 197840000   13
 197850000    4
 197860000    5
 197870000    4
 197880000    3
 197890000    4
 197900000    2
 197910000    3
 197920000    4
 197930000    4
 197940000    4
 197950000    3
 197960000    5
 197970000    4
 197980000    3
 197990000    3
 198000000    8
 198010000   15
 198020000   19
 198030000   12
 198040000    5
 198050000    5
 198060000    4
 198070000    3
 198080000    5
 198090000    4
 198100000    4
 198110000    5
 198120000    5
 198130000    5
 198140000    3
 198150000    4
 198160000    5
 198170000    5
 198180000    4
 198190000    3
 198200000    5
 198210000    4
 198220000    4
 198230000    4
 198240000    4
 198250000    5
 198260000    4
 198270000   14
 198280000    4
 198290000    5
 198300000    4
 198310000    5
 198320000    5
 198330000    4
 198340000    4
 198350000    5
 198360000    3
 198370000    6
 198380000    4
 198390000    5
 198400000    4
 198410000    3
 198420000    4
 198430000    4
 198440000    5
 198450000    3
 198460000    3
 198470000    5
 198480000    4
 198490000    8
 198500000    2
 198510000    3
 198520000    4
 198530000    3
 198540000    3
 198550000    4
 198560000    4
 198570000    5
 198580000    4
 198590000    4
 198600000    4
 198610000    3
 198620000    3
 198630000    4
 198640000    3
 198650000    4
 198660000    3
 198670000    3
 198680000    4
 198690000    5
 198700000    6
 198710000    5
 198720000    4
 198730000    5
 198740000    4
 198750000    4
 198760000    7
 198770000    8
 198780000    4
 198790000    8
 198800000    4
 198810000    4
 198820000    4
 198830000    4
 198840000    3
 198850000    5
 198860000    3
 198870000    7
 198880000   18
 198890000    4
 198900000    5
 198910000    3
 198920000    4
 198930000   10
 198940000    4
 198950000    4
 198960000    3
 198970000    4
 198980000    5
 198990000    6
 199000000    2
 199010000    3
 199020000    2
 199030000    4
 199040000    3
 199050000    3
 199060000    4
 199070000    5
 199080000    4
 199090000    5
 199100000    6
 199110000    2
 199120000    4
 199130000    4
 199140000    5
 199150000    4
 199160000    4
 199170000    3
 199180000    5
 199190000    5
 199200000    5
 199210000    7
 199220000    4
 199230000    5
 199240000    4
 199250000    3
 199260000    4
 199270000    5
 199280000    4
 199290000    2
 199300000   15
 199310000   15
 199320000    3
 199330000    4
 199340000    3
 199350000    5
 199360000    3
 199370000    3
 199380000    3
 199390000    4
 199400000    2
 199410000    4
 199420000    4
 199430000    3
 199440000    5
 199450000    3
 199460000    4
 199470000    3
 199480000    4
 199490000   17
 199500000    5
 199510000    4
 199520000    5
 199530000    3
 199540000    4
 199550000    4
 199560000    3
 199570000    3
 199580000    4
 199590000    5
 199600000    4
 199610000    5
 199620000    4
 199630000    3
 199640000    3
 199650000    5
 199660000    4
 199670000    5
 199680000    5
 199690000    2
 199700000    3
 199710000    3
 199720000    4
 199730000    4
 199740000    3
 199750000    3
 199760000    5
 199770000    3
 199780000    4
 199790000    5
 199800000    7
 199810000    4
 199820000    5
 199830000    2
 199840000    6
 199850000    6
 199860000    4
 199870000    5
 199880000    5
 199890000    2
 199900000    5
 199910000    6
 199920000    5
 199930000    5
 199940000    4
 199950000   14
 199960000    4
 199970000    4
 199980000    5
 199990000    4
 200000000    7
 200000000    7
 200010000    5
 200020000    5
 200030000    4
 200040000    3
 200050000    4
 200060000    5
 200070000    4
 200080000    9
 200090000    3
 200100000    3
 200110000    4
 200120000    4
 200130000    4
 200140000    3
 200150000    4
 200160000    5
 200170000    4
 200180000    5
 200190000    5
 200200000    3
 200210000    4
 200220000    4
 200230000    3
 200240000    7
 200250000    4
 200260000    4
 200270000    4
 200280000    3
 200290000    5
 200300000    4
 200310000    3
 200320000    4
 200330000    4
 200340000    3
 200350000    2
 200360000    2
 200370000    3
 200380000    4
 200390000    4
 200400000    2
 200410000    4
 200420000    4
 200430000    3
 200440000    2
 200450000    3
 200460000    5
 200470000    5
 200480000    9
 200490000    5
 200500000    5
 200510000    9
 200520000    4
 200530000    4
 200540000    3
 200550000    7
 200560000    5
 200570000   12
 200580000    7
 200590000    3
 200600000    5
 200610000    3
 200620000    4
 200630000    3
 200640000    3
 200650000    4
 200660000    3
 200670000    3
 200680000   15
 200690000    3
 200700000    5
 200710000    5
 200720000    3
 200730000    3
 200740000    5
 200750000    4
 200760000    3
 200770000    5
 200780000    4
 200790000    4
 200800000    4
 200810000    4
 200820000    2
 200830000    4
 200840000    4
 200850000    5
 200860000    4
 200870000    5
 200880000    3
 200890000    3
 200900000    4
 200910000    3
 200920000    5
 200930000    4
 200940000    3
 200950000    3
 200960000    3
 200970000    2
 200980000    3
 200990000    3
 201000000    3
 201010000    2
 201020000    3
 201030000    6
 201040000    3
 201050000    3
 201060000    4
 201070000    3
 201080000    2
 201090000    3
 201100000    2
 201110000    2
 201120000    3
 201130000    2
 201140000    3
 201150000    3
 201160000    3
 201170000    2
 201180000    4
 201190000    3
 201200000    2
 201210000    4
 201220000    4
 201230000    3
 201240000    4
 201250000    5
 201260000    4
 201270000    3
 201280000    2
 201290000    4
 201300000    4
 201310000    5
 201320000    5
 201330000    4
 201340000    4
 201350000    3
 201360000    3
 201370000    3
 201380000    5
 201390000    4
 201400000    3
 201410000    3
 201420000    4
 201430000    3
 201440000    2
 201450000    3
 201460000    4
 201470000    3
 201480000    4
 201490000    4
 201500000    4
 201510000    5
 201520000    4
 201530000    3
 201540000    6
 201550000    6
 201560000    4
 201570000    3
 201580000    5
 201590000    3
 201600000    5
 201610000   19
 201620000   15
 201630000   13
 201640000   15
 201650000   18
 201660000   20
 201670000   21
 201680000   15
 201690000   20
 201700000   18
 201710000    8
 201720000   10
 201730000   13
 201740000    4
 201750000    4
 201760000    2
 201770000    3
 201780000    5
 201790000    4
 201800000    4
 201810000    3
 201820000    3
 201830000    3
 201840000    2
 201850000    5
 201860000    3
 201870000    3
 201880000    4
 201890000    3
 201900000    3
 201910000    4
 201920000    3
 201930000    3
 201940000    2
 201950000    4
 201960000    2
 201970000    3
 201980000    2
 201990000    3
 202000000    3
 202010000    3
 202020000    4
 202030000    3
 202040000    2
 202050000    3
 202060000    3
 202070000    9
 202080000   11
 202090000   19
 202100000    5
 202110000    4
 202120000    3
 202130000    5
 202140000    4
 202150000    6
 202160000    4
 202170000    4
 202180000    4
 202190000    4
 202200000    5
 202210000    4
 202220000    4
 202230000    5
 202240000    4
 202250000    4
 202260000    5
 202270000    3
 202280000    3
 202290000    4
 202300000    3
 202310000    3
 202320000    7
 202330000   13
 202340000    4
 202350000    3
 202360000    4
 202370000    4
 202380000    6
 202390000    3
 202400000    3
 202410000    4
 202420000    4
 202430000    5
 202440000    3
 202450000    3
 202460000    4
 202470000    4
 202480000    3
 202490000    3
 202500000    5
 202510000    3
 202520000    3
 202530000    2
 202540000    4
 202550000    4
 202560000    5
 202570000    3
 202580000   18
 202590000   10
 202600000   19
 202610000    4
 202620000    5
 202630000    9
 202640000   19
 202650000   13
 202660000   13
 202670000   21
 202680000   16
 202690000    8
 202700000   14
 202710000   17
 202720000   19
 202730000   16
 202740000   19
 202750000   14
 202760000   17
 202770000   11
 202780000    5
 202790000    4
 202800000    5
 202810000    4
 202820000    4
 202830000    2
 202840000    4
 202850000    4
 202860000    5
 202870000    3
 202880000    4
 202890000    3
 202900000    3
 202910000    3
 202920000    2
 202930000    3
 202940000    3
 202950000    3
 202960000    2
 202970000    5
 202980000    5
 202990000    4
 203000000    4
 203010000    3
 203020000    3
 203030000    3
 203040000    6
 203050000    4
 203060000    5
 203070000    2
 203080000    3
 203090000   12
 203100000   18
 203110000   12
 203120000    5
 203130000    5
 203140000    3
 203150000    3
 203160000    3
 203170000    3
 203180000    2
 203190000    3
 203200000    4
 203210000    4
 203220000    3
 203230000    4
 203240000    3
 203250000    4
 203260000    4
 203270000    8
 203280000    2
 203290000    3
 203300000    3
 203310000    3
 203320000    3
 203330000    4
 203340000    3
 203350000    5
 203360000    3
 203370000    5
 203380000    4
 203390000    3
 203400000    2
 203410000    4
 203420000    4
 203430000    5
 203440000    7
 203450000    2
 203460000    3
 203470000    3
 203480000    4
 203490000    4
 203500000    5
 203510000    3
 203520000    5
 203530000    3
 203540000    3
 203550000    3
 203560000    4
 203570000    4
 203580000    4
 203590000    5
 203600000    4
 203610000    3
 203620000    4
 203630000    5
 203640000    7
 203650000    6
 203660000    3
 203670000    6
 203680000    3
 203690000    4
 203700000    5
 203710000    5
 203720000    5
 203730000    4
 203740000    4
 203750000    5
 203760000    5
 203770000    7
 203780000    5
 203790000    6
 203800000    5
 203810000    3
 203820000    7
 203830000    5
 203840000    5
 203850000    5
 203860000    3
 203870000    4
 203880000    4
 203890000    4
 203900000    4
 203910000    4
 203920000    3
 203930000    4
 203940000    4
 203950000    3
 203960000    3
 203970000    5
 203980000    3
 203990000    3
 204000000    5
 204010000    5
 204020000    4
 204030000    4
 204040000    4
 204050000    4
 204060000    4
 204070000    2
 204080000    5
 204090000    4
 204100000    4
 204110000    5
 204120000    3
 204130000    4
 204140000    5
 204150000    6
 204160000   12
 204170000    5
 204180000    5
 204190000    8
 204200000    6
 204210000    4
 204220000    6
 204230000    7
 204240000    3
 204250000    4
 204260000    4
 204270000    4
 204280000    4
 204290000    5
 204300000    4
 204310000    5
 204320000    8
 204330000    4
 204340000    7
 204350000    6
 204360000    4
 204370000    4
 204380000    5
 204390000    4
 204400000    5
 204410000    4
 204420000    3
 204430000    4
 204440000    5
 204450000    4
 204460000    3
 204470000    4
 204480000    3
 204490000    3
 204500000    3
 204510000    5
 204520000    2
 204530000    4
 204540000    3
 204550000    8
 204560000    4
 204570000    2
 204580000    3
 204590000   10
 204600000    5
 204610000    7
 204620000    5
 204630000    5
 204640000    7
 204650000    4
 204660000    6
 204670000    5
 204680000    3
 204690000    4
 204700000    4
 204710000    5
 204720000    5
 204730000    4
 204740000    4
 204750000    4
 204760000   12
 204770000   11
 204780000   20
 204790000   22
 204800000   19
 204810000   21
 204820000   15
 204830000   17
 204840000   17
 204850000   19
 204860000   17
 204870000   16
 204880000   21
 204890000   19
 204900000   19
 204910000   19
 204920000   15
 204930000   13
 204940000   22
 204950000   16
 204960000    4
 204970000    5
 204980000    5
 204990000    5
 205000000    4
 205010000    4
 205020000    4
 205030000    4
 205040000    6
 205050000    5
 205060000    4
 205070000    4
 205080000    4
 205090000    5
 205100000    4
 205110000    4
 205120000    4
 205130000    4
 205140000    5
 205150000    5
 205160000    4
 205170000    4
 205180000    7
 205190000    2
 205200000    6
 205210000    9
 205220000    5
 205230000    5
 205240000    4
 205250000    4
 205260000    3
 205270000    4
 205280000    4
 205290000    3
 205300000    5
 205310000    2
 205320000    5
 205330000    6
 205340000    4
 205350000    5
 205360000    3
 205370000    4
 205380000    5
 205390000    3
 205400000    3
 205410000    2
 205420000    2
 205430000    4
 205440000   10
 205450000    3
 205460000    4
 205470000    5
 205480000    5
 205490000    4
 205500000    3
 205510000    5
 205520000    4
 205530000    3
 205540000    4
 205550000    5
 205560000    5
 205570000    5
 205580000    5
 205590000    6
 205600000    7
 205610000    4
 205620000    5
 205630000    4
 205640000    3
 205650000    6
 205660000    5
 205670000    5
 205680000    5
 205690000   10
 205700000    2
 205710000    5
 205720000    7
 205730000    2
 205740000   10
 205750000    9
 205760000   16
 205770000   21
 205780000    5
 205790000    5
 205800000    3
 205810000    5
 205820000    5
 205830000    7
 205840000    7
 205850000   23
 205860000   17
 205870000   21
 205880000   20
 205890000   17
 205900000   18
 205910000   16
 205920000   19
 205930000   21
 205940000   16
 205950000    7
 205960000   11
 205970000   19
 205980000   18
 205990000   22
 206000000   16
 206010000    7
 206020000   24
 206030000   19
 206040000   19
 206050000   19
 206060000   19
 206070000   18
 206080000   23
 206090000   22
 206100000   20
 206110000   23
 206120000   20
 206130000   22
 206140000   20
 206150000   19
 206160000   20
 206170000   19
 206180000    5
 206190000   17
 206200000   18
 206210000   19
 206220000    2
 206230000    3
 206240000    4
 206250000    8
 206260000    2
 206270000    3
 206280000    3
 206290000    3
 206300000    3
 206310000    3
 206320000    3
 206330000    4
 206340000    4
 206350000    4
 206360000    2
 206370000    5
 206380000    3
 206390000    3
 206400000    5
 206410000    5
 206420000    4
 206430000    6
 206440000    4
 206450000    4
 206460000    6
 206470000    3
 206480000    4
 206490000    8
 206500000    7
 206510000    7
 206520000    5
 206530000    4
 206540000    4
 206550000    2
 206560000    4
 206570000    3
 206580000    5
 206590000    7
 206600000    5
 206610000    4
 206620000    4
 206630000    3
 206640000    2
 206650000    4
 206660000    3
 206670000    3
 206680000    2
 206690000    4
 206700000    3
 206710000    5
 206720000    5
 206730000    3
 206740000    3
 206750000    3
 206760000    3
 206770000    3
 206780000    3
 206790000    4
 206800000    4
 206810000    4
 206820000    3
 206830000    4
 206840000    4
 206850000    2
 206860000    4
 206870000    3
 206880000    2
 206890000    3
 206900000    3
 206910000    3
 206920000    3
 206930000    3
 206940000    4
 206950000    5
 206960000    4
 206970000    3
 206980000    3
 206990000    3
 207000000    3
 207010000    3
 207020000    4
 207030000    3
 207040000    4
 207050000    4
 207060000    3
 207070000    4
 207080000    4
 207090000    5
 207100000    4
 207110000    4
 207120000    4
 207130000    5
 207140000    5
 207150000    4
 207160000    3
 207170000    3
 207180000    7
 207190000    3
 207200000    4
 207210000    5
 207220000    2
 207230000    8
 207240000    3
 207250000    3
 207260000    4
 207270000    5
 207280000    5
 207290000    4
 207300000    5
 207310000    4
 207320000    4
 207330000    4
 207340000    5
 207350000    4
 207360000    4
 207370000    3
 207380000    3
 207390000    2
 207400000    5
 207410000    4
 207420000    4
 207430000    5
 207440000    5
 207450000   19
 207460000   14
 207470000   12
 207480000   11
 207490000   19
 207500000   16
 207510000   21
 207520000   19
 207530000    4
 207540000    5
 207550000    3
 207560000    7
 207570000    4
 207580000    3
 207590000    4
 207600000    4
 207610000    3
 207620000    3
 207630000    9
 207640000   19
 207650000   13
 207660000   21
 207670000   19
 207680000   20
 207690000   23
 207700000   23
 207710000   24
 207720000   23
 207730000   19
 207740000   21
 207750000   21
 207760000   22
 207770000   24
 207780000   26
 207790000   22
 207800000   26
 207810000   21
 207820000   22
 207830000   23
 207840000   22
 207850000   20
 207860000   17
 207870000   20
 207880000    4
 207890000    7
 207900000   11
 207910000    5
 207920000    4
 207930000    3
 207940000    3
 207950000    3
 207960000    4
 207970000    3
 207980000    5
 207990000    9
 208000000    5
 208010000    7
 208020000    4
 208030000    3
 208040000    4
 208050000    5
 208060000    3
 208070000    5
 208080000    3
 208090000    3
 208100000    3
 208110000    3
 208120000    5
 208130000    5
 208140000    4
 208150000    4
 208160000    3
 208170000    4
 208180000    4
 208190000    3
 208200000    7
 208210000    7
 208220000   17
 208230000    7
 208240000    3
 208250000    9
 208260000   10
 208270000    4
 208280000    4
 208290000   10
 208300000    4
 208310000    4
 208320000    5
 208330000    4
 208340000    5
 208350000    5
 208360000    5
 208370000    7
 208380000    4
 208390000    5
 208400000    5
 208410000    4
 208420000    5
 208430000    4
 208440000    5
 208450000    5
 208460000    4
 208470000    4
 208480000    5
 208490000    7
 208500000    9
 208510000    6
 208520000    4
 208530000    4
 208540000    7
 208550000    6
 208560000    5
 208570000    5
 208580000    5
 208590000    4
 208600000    4
 208610000    5
 208620000    4
 208630000    4
 208640000    5
 208650000    4
 208660000    6
 208670000    4
 208680000    6
 208690000    8
 208700000   14
 208710000    7
 208720000   13
 208730000   14
 208740000   19
 208750000   19
 208760000   21
 208770000   20
 208780000   19
 208790000   24
 208800000   20
 208810000   18
 208820000   17
 208830000    7
 208840000   10
 208850000    8
 208860000   14
 208870000    4
 208880000    7
 208890000    6
 208900000   18
 208910000    8
 208920000    5
 208930000   10
 208940000   10
 208950000   16
 208960000   22
 208970000   20
 208980000   22
 208990000   21
 209000000    7
 209010000   17
 209020000   21
 209030000   19
 209040000   22
 209050000   21
 209060000   21
 209070000   21
 209080000   26
 209090000   26
 209100000   19
 209110000   23
 209120000   26
 209130000   23
 209140000   13
 209150000    7
 209160000   16
 209170000    5
 209180000    3
 209190000    5
 209200000    5
 209210000    3
 209220000    3
 209230000    5
 209240000    7
 209250000    8
 209260000    6
 209270000   10
 209280000    5
 209290000    5
 209300000    7
 209310000    7
 209320000   21
 209330000   22
 209340000   17
 209350000   14
 209360000   16
 209370000   21
 209380000   19
 209390000   23
 209400000   22
 209410000   19
 209420000   26
 209430000   22
 209440000   22
 209450000   21
 209460000   24
 209470000   24
 209480000   19
 209490000   24
 209500000   19
 209510000   21
 209520000   13
 209530000   15
 209540000   21
 209550000   22
 209560000    9
 209570000   17
 209580000   21
 209590000   20
 209600000   25
 209610000   22
 209620000   19
 209630000   14
 209640000   21
 209650000   23
 209660000   19
 209670000   21
 209680000   21
 209690000   15
 209700000   14
 209710000   19
 209720000   18
 209730000   23
 209740000   21
 209750000   22
 209760000   22
 209770000   22
 209780000   25
 209790000   21
 209800000   16
 209810000   11
 209820000    5
 209830000    5
 209840000   17
 209850000    8
 209860000    5
 209870000    5
 209880000    7
 209890000    5
 209900000    4
 209910000    4
 209920000    4
 209930000    8
 209940000    5
 209950000    6
 209960000    5
 209970000    4
 209980000    3
 209990000    4
 210000000    3
 210010000    3
 210020000    2
 210030000    3
 210040000    4
 210050000    8
 210060000    4
 210070000    6
 210080000    3
 210090000    7
 210100000    3
 210110000    3
 210120000    5
 210130000    6
 210140000    6
 210150000    5
 210160000    5
 210170000    7
 210180000    5
 210190000    6
 210200000    9
 210210000    2
 210220000    5
 210230000    4
 210240000    2
 210250000    4
 210260000   17
 210270000   22
 210280000   26
 210290000   24
 210300000   22
 210310000   17
 210320000   17
 210330000   17
 210340000   19
 210350000   21
 210360000   19
 210370000   20
 210380000   22
 210390000   21
 210400000   18
 210410000   19
 210420000   14
 210430000   21
 210440000   20
 210450000   17
 210460000   19
 210470000   23
 210480000   21
 210490000   21
 210500000   19
 210510000   21
 210520000   19
 210530000   22
 210540000   25
 210550000   22
 210560000   17
 210570000   21
 210580000   19
 210590000   21
 210600000   23
 210610000   22
 210620000   11
 210630000   19
 210640000   25
 210650000   20
 210660000   18
 210670000   23
 210680000   19
 210690000    3
 210700000    4
 210710000    4
 210720000    4
 210730000    5
 210740000    4
 210750000   19
 210760000   21
 210770000   14
 210780000   14
 210790000   18
 210800000   18
 210810000   20
 210820000    7
 210830000   18
 210840000   18
 210850000    3
 210860000    4
 210870000    3
 210880000    2
 210890000    4
 210900000    4
 210910000    4
 210920000    3
 210930000    4
 210940000    4
 210950000    4
 210960000    3
 210970000    3
 210980000    2
 210990000    2
 211000000    3
 211010000    2
 211020000    3
 211030000    3
 211040000    3
 211050000    4
 211060000    3
 211070000    3
 211080000    2
 211090000    4
 211100000    4
 211110000    5
 211120000    3
 211130000    4
 211140000    5
 211150000    2
 211160000    5
 211170000    2
 211180000    5
 211190000    5
 211200000    6
 211210000    5
 211220000    4
 211230000    5
 211240000    4
 211250000    4
 211260000    4
 211270000    4
 211280000    3
 211290000    3
 211300000    2
 211310000    4
 211320000    4
 211330000    4
 211340000    5
 211350000    4
 211360000    4
 211370000    3
 211380000    3
 211390000    3
 211400000    4
 211410000    3
 211420000    4
 211430000    3
 211440000    2
 211450000    4
 211460000    3
 211470000    3
 211480000    5
 211490000    6
 211500000    5
 211510000    5
 211520000    4
 211530000    4
 211540000    4
 211550000    3
 211560000    3
 211570000    4
 211580000    5
 211590000    3
 211600000    3
 211610000    3
 211620000    4
 211630000    3
 211640000    4
 211650000    4
 211660000    4
 211670000    5
 211680000    3
 211690000    4
 211700000    9
 211710000    3
 211720000   21
 211730000   23
 211740000   21
 211750000   23
 211760000   21
 211770000   19
 211780000   20
 211790000   23
 211800000   13
 211810000   21
 211820000   19
 211830000   18
 211840000   17
 211850000   14
 211860000    2
 211870000    3
 211880000    4
 211890000   15
 211900000    4
 211910000    3
 211920000    7
 211930000   15
 211940000   19
 211950000   12
 211960000    3
 211970000    4
 211980000    3
 211990000    3
 212000000    3
 212010000    4
 212020000    4
 212030000    5
 212040000    7
 212050000    5
 212060000    3
 212070000    3
 212080000    4
 212090000    4
 212100000    4
 212110000    5
 212120000    4
 212130000    7
 212140000    3
 212150000    5
 212160000    5
 212170000    5
 212180000    4
 212190000    4
 212200000    4
 212210000    5
 212220000    4
 212230000    4
 212240000    4
 212250000    6
 212260000    7
 212270000    4
 212280000    5
 212290000    4
 212300000    4
 212310000    4
 212320000    5
 212330000    7
 212340000   11
 212350000   18
 212360000   17
 212370000   22
 212380000   21
 212390000   21
 212400000   18
 212410000    7
 212420000    8
 212430000    5
 212440000    4
 212450000   13
 212460000    7
 212470000    6
 212480000    5
 212490000   15
 212500000   20
 212510000   20
 212520000   19
 212530000   15
 212540000   19
 212550000   19
 212560000    4
 212570000    4
 212580000    4
 212590000    6
 212600000    3
 212610000    4
 212620000    4
 212630000    6
 212640000    5
 212650000    5
 212660000    4
 212670000   21
 212680000    4
 212690000    3
 212700000    5
 212710000    5
 212720000    7
 212730000    7
 212740000    3
 212750000    5
 212760000   11
 212770000   21
 212780000   22
 212790000   15
 212800000   21
 212810000   19
 212820000   19
 212830000   18
 212840000   17
 212850000   22
 212860000   15
 212870000   19
 212880000   18
 212890000   19
 212900000   20
 212910000   21
 212920000   23
 212930000   20
 212940000   18
 212950000   19
 212960000   19
 212970000   13
 212980000   19
 212990000    5
 213000000   10
 213010000    3
 213020000    2
 213030000    3
 213040000    5
 213050000    7
 213060000    4
 213070000    5
 213080000    5
 213090000    3
 213100000    4
 213110000    4
 213120000    5
 213130000    5
 213140000    4
 213150000    5
 213160000    5
 213170000    5
 213180000    6
 213190000    6
 213200000    4
 213210000    5
 213220000    4
 213230000    5
 213240000    3
 213250000    5
 213260000    5
 213270000    2
 213280000    2
 213290000    4
 213300000    4
 213310000    5
 213320000    5
 213330000    4
 213340000    4
 213350000    4
 213360000    5
 213370000    3
 213380000   10
 213390000    4
 213400000    5
 213410000    7
 213420000    5
 213430000    5
 213440000    5
 213450000    2
 213460000    5
 213470000    5
 213480000    4
 213490000    4
 213500000    4
 213510000    7
 213520000    4
 213530000   11
 213540000   18
 213550000    4
 213560000    4
 213570000    3
 213580000    5
 213590000    3
 213600000    3
 213610000    4
 213620000    3
 213630000    4
 213640000    3
 213650000    3
 213660000    4
 213670000    5
 213680000    9
 213690000    4
 213700000    7
 213710000    5
 213720000    6
 213730000    7
 213740000    4
 213750000    3
 213760000    4
 213770000    4
 213780000    4
 213790000    4
 213800000    4
 213810000    5
 213820000    7
 213830000   16
 213840000   18
 213850000   20
 213860000    5
 213870000    3
 213880000    4
 213890000    5
 213900000    2
 213910000    4
 213920000    3
 213930000    3
 213940000    7
 213950000    4
 213960000    4
 213970000    4
 213980000    4
 213990000    4
 214000000    3
 214010000    4
 214020000    3
 214030000    4
 214040000    4
 214050000    4
 214060000    3
 214070000    4
 214080000    3
 214090000    9
 214100000    4
 214110000   15
 214120000    5
 214130000    2
 214140000    3
 214150000    2
 214160000    2
 214170000    3
 214180000    4
 214190000    3
 214200000    4
 214210000    4
 214220000    4
 214230000    4
 214240000    3
 214250000    3
 214260000    2
 214270000    3
 214280000    3
 214290000    3
 214300000    4
 214310000    5
 214320000    4
 214330000    3
 214340000    3
 214350000    4
 214360000    3
 214370000    4
 214380000    4
 214390000    3
 214400000    4
 214410000    3
 214420000    5
 214430000    3
 214440000    7
 214450000    9
 214460000    2
 214470000    4
 214480000    2
 214490000    3
 214500000    4
 214510000    5
 214520000    4
 214530000    4
 214540000    4
 214550000    4
 214560000    3
 214570000    5
 214580000    3
 214590000    3
 214600000    4
 214610000    4
 214620000    2
 214630000    4
 214640000    3
 214650000    4
 214660000    2
 214670000    3
 214680000    3
 214690000    3
 214700000    5
 214710000    3
 214720000    3
 214730000    3
 214740000    2
 214750000    3
 214760000    4
 214770000    4
 214780000    4
 214790000    2
 214800000    5
 214810000    4
 214820000    4
 214830000   15
 214840000    4
 214850000   15
 214860000   14
 214870000   17
 214880000   13
 214890000   19
 214900000    9
 214910000    4
 214920000    7
 214930000    4
 214940000    3
 214950000    5
 214960000    3
 214970000    7
 214980000    7
 214990000    4
 215000000    2
 215010000    3
 215020000    5
 215030000   12
 215040000    5
 215050000    5
 215060000    2
 215070000    2
 215080000    4
 215090000    4
 215100000    3
 215110000    3
 215120000    4
 215130000    2
 215140000    2
 215150000    4
 215160000    4
 215170000    6
 215180000    3
 215190000    4
 215200000    5
 215210000    4
 215220000    4
 215230000    3
 215240000    4
 215250000    5
 215260000    4
 215270000    3
 215280000    3
 215290000    3
 215300000    4
 215310000    4
 215320000    4
 215330000    5
 215340000    3
 215350000    3
 215360000    5
 215370000    5
 215380000    5
 215390000    4
 215400000    7
 215410000    5
 215420000    5
 215430000    5
 215440000    3
 215450000    5
 215460000    5
 215470000    4
 215480000    4
 215490000    4
 215500000    3
 215510000    3
 215520000    4
 215530000    4
 215540000    5
 215550000    6
 215560000    4
 215570000    4
 215580000    3
 215590000    5
 215600000    3
 215610000    4
 215620000    5
 215630000    7
 215640000    3
 215650000    2
 215660000    3
 215670000    3
 215680000    4
 215690000    3
 215700000    2
 215710000    3
 215720000    2
 215730000    3
 215740000    5
 215750000    3
 215760000    3
 215770000    4
 215780000    4
 215790000    2
 215800000    3
 215810000    3
 215820000    3
 215830000    4
 215840000    4
 215850000    3
 215860000    5
 215870000    3
 215880000    3
 215890000    3
 215900000    2
 215910000    5
 215920000    3
 215930000    4
 215940000    3
 215950000    9
 215960000    4
 215970000    3
 215980000    4
 215990000    5
 216000000    3
 216010000    6
 216020000    4
 216030000   10
 216040000   10
 216050000    4
 216060000    4
 216070000    5
 216080000    3
 216090000    2
 216100000    4
 216110000    2
 216120000    4
 216130000    3
 216140000    3
 216150000    3
 216160000    4
 216170000    4
 216180000    4
 216190000    3
 216200000    3
 216210000    4
 216220000    4
 216230000    3
 216240000    6
 216250000    2
 216260000   19
 216270000    5
 216280000    4
 216290000    4
 216300000    3
 216310000    3
 216320000    3
 216330000    2
 216340000    3
 216350000    2
 216360000    4
 216370000    5
 216380000    3
 216390000    4
 216400000    3
 216410000    4
 216420000    4
 216430000    3
 216440000    3
 216450000    3
 216460000    2
 216470000    5
 216480000    5
 216490000    4
 216500000    7
 216510000    4
 216520000    3
 216530000    4
 216540000    3
 216550000    3
 216560000    4
 216570000    4
 216580000    3
 216590000    3
 216600000    5
 216610000    3
 216620000    3
 216630000    2
 216640000    2
 216650000    2
 216660000    4
 216670000    3
 216680000    4
 216690000    3
 216700000    3
 216710000    4
 216720000    3
 216730000    4
 216740000    4
 216750000    4
 216760000    4
 216770000    4
 216780000    3
 216790000    3
 216800000    4
 216810000    3
 216820000    4
 216830000    3
 216840000    4
 216850000    3
 216860000    4
 216870000    4
 216880000    3
 216890000    4
 216900000    5
 216910000    3
 216920000    4
 216930000    5
 216940000    3
 216950000    4
 216960000    3
 216970000    3
 216980000    4
 216990000    3
 217000000    5
 217010000    4
 217020000    4
 217030000    3
 217040000    5
 217050000    4
 217060000    3
 217070000    4
 217080000    2
 217090000    4
 217100000    4
 217110000    3
 217120000    3
 217130000    4
 217140000    3
 217150000    4
 217160000    4
 217170000    3
 217180000    5
 217190000    3
 217200000    3
 217210000    4
 217220000    4
 217230000    3
 217240000    4
 217250000    3
 217260000    4
 217270000    3
 217280000    3
 217290000    3
 217300000    3
 217310000    3
 217320000    4
 217330000    2
 217340000    3
 217350000    2
 217360000    3
 217370000    3
 217380000    2
 217390000    7
 217400000    3
 217410000    2
 217420000    4
 217430000    4
 217440000   11
 217450000   15
 217460000   13
 217470000   16
 217480000   13
 217490000    6
 217500000    2
 217510000    4
 217520000    3
 217530000    3
 217540000    5
 217550000    3
 217560000    5
 217570000    5
 217580000    3
 217590000    4
 217600000    4
 217610000    4
 217620000    4
 217630000    4
 217640000    4
 217650000    5
 217660000    4
 217670000    3
 217680000    3
 217690000    3
 217700000    3
 217710000    5
 217720000    4
 217730000    4
 217740000    4
 217750000    2
 217760000    2
 217770000    5
 217780000    3
 217790000    4
 217800000    4
 217810000    4
 217820000    5
 217830000    9
 217840000    5
 217850000    5
 217860000    5
 217870000    4
 217880000    3
 217890000    5
 217900000    5
 217910000    3
 217920000    5
 217930000    6
 217940000    5
 217950000    5
 217960000    4
 217970000    3
 217980000    2
 217990000    3
 218000000    3
 218010000    3
 218020000    4
 218030000    4
 218040000    3
 218050000    3
 218060000    4
 218070000    4
 218080000    4
 218090000    4
 218100000    5
 218110000    5
 218120000    3
 218130000    3
 218140000    5
 218150000    4
 218160000    2
 218170000    4
 218180000    4
 218190000    3
 218200000    6
 218210000    6
 218220000    5
 218230000    7
 218240000    6
 218250000    4
 218260000    8
 218270000    6
 218280000    5
 218290000    2
 218300000    4
 218310000    3
 218320000    8
 218330000    4
 218340000    5
 218350000    5
 218360000    4
 218370000    4
 218380000    5
 218390000    3
 218400000    3
 218410000    3
 218420000    7
 218430000    5
 218440000    7
 218450000    8
 218460000    7
 218470000    4
 218480000    3
 218490000    5
 218500000    2
 218510000    7
 218520000    7
 218530000   20
 218540000   19
 218550000   18
 218560000   15
 218570000    3
 218580000    3
 218590000    9
 218600000    5
 218610000    5
 218620000    5
 218630000    3
 218640000   12
 218650000    7
 218660000    3
 218670000    6
 218680000    4
 218690000    4
 218700000    4
 218710000    3
 218720000    5
 218730000    4
 218740000    6
 218750000    4
 218760000    8
 218770000    7
 218780000    4
 218790000    4
 218800000    5
 218810000    4
 218820000    5
 218830000    4
 218840000    7
 218850000    4
 218860000    4
 218870000    3
 218880000    3
 218890000    2
 218900000    3
 218910000    3
 218920000    4
 218930000    3
 218940000    4
 218950000    3
 218960000    5
 218970000    5
 218980000    4
 218990000    3
 219000000    3
 219010000   13
 219020000    5
 219030000    7
 219040000    4
 219050000    4
 219060000    3
 219070000    5
 219080000    3
 219090000    4
 219100000    3
 219110000    4
 219120000    3
 219130000    3
 219140000    4
 219150000    3
 219160000    5
 219170000    4
 219180000    6
 219190000    5
 219200000    4
 219210000    3
 219220000    4
 219230000    2
 219240000    5
 219250000    3
 219260000    4
 219270000    4
 219280000    4
 219290000    3
 219300000    5
 219310000    4
 219320000    5
 219330000    4
 219340000    5
 219350000    6
 219360000    5
 219370000    3
 219380000    3
 219390000    4
 219400000    2
 219410000    2
 219420000    4
 219430000    4
 219440000    4
 219450000    3
 219460000    4
 219470000    3
 219480000    4
 219490000    3
 219500000    3
 219510000    4
 219520000    3
 219530000    4
 219540000    4
 219550000    3
 219560000    4
 219570000    4
 219580000    3
 219590000    3
 219600000    4
 219610000    3
 219620000    9
 219630000    4
 219640000    5
 219650000    3
 219660000    3
 219670000    3
 219680000    4
 219690000    3
 219700000    2
 219710000    3
 219720000    4
 219730000    5
 219740000    6
 219750000    5
 219760000    4
 219770000    5
 219780000    4
 219790000    8
 219800000   10
 219810000   17
 219820000    5
 219830000    3
 219840000    4
 219850000    4
 219860000    2
 219870000    3
 219880000    4
 219890000    3
 219900000    4
 219910000    4
 219920000    3
 219930000    3
 219940000    3
 219950000    4
 219960000    4
 219970000    3
 219980000    4
 219990000    4
 220000000    4
 220010000    2
 220020000    4
 220030000    2
 220040000    5
 220050000    3
 220060000    3
 220070000    3
 220080000    4
 220090000    4
 220100000    4
 220110000    3
 220120000    4
 220130000    5
 220140000    4
 220150000    5
 220160000    5
 220170000    5
 220180000    3
 220190000    5
 220200000    3
 220210000    3
 220220000    2
 220230000    3
 220240000    3
 220250000    4
 220260000    3
 220270000    4
 220280000    5
 220290000    5
 220300000    4
 220310000    5
 220320000    3
 220330000    3
 220340000    4
 220350000    4
 220360000    4
 220370000    3
 220380000    3
 220390000    4
 220400000    3
 220410000    8
 220420000    4
 220430000    5
 220440000    4
 220450000    5
 220460000    4
 220470000    3
 220480000    2
 220490000    4
 220500000    3
 220510000    5
 220520000    4
 220530000    5
 220540000    3
 220550000    4
 220560000    4
 220570000    3
 220580000    7
 220590000    5
 220600000    4
 220610000    3
 220620000    5
 220630000    3
 220640000    4
 220650000    4
 220660000    3
 220670000    3
 220680000    3
 220690000    4
 220700000    4
 220710000    4
 220720000    3
 220730000    4
 220740000    5
 220750000    5
 220760000    9
 220770000    4
 220780000    3
 220790000    4
 220800000    3
 220810000    4
 220820000    3
 220830000   15
 220840000   18
 220850000   23
 220860000   23
 220870000    6
 220880000    4
 220890000    9
 220900000    5
 220910000   11
 220920000   17
 220930000   17
 220940000   20
 220950000   23
 220960000   23
 220970000   27
 220980000   14
 220990000   21
 221000000   21
 221010000   11
 221020000   22
 221030000   23
 221040000   22
 221050000   20
 221060000   21
 221070000   24
 221080000   19
 221090000   14
 221100000    6
 221110000   23
 221120000   18
 221130000    7
 221140000    7
 221150000   19
 221160000    9
 221170000   21
 221180000    6
 221190000    5
 221200000    3
 221210000   15
 221220000   15
 221230000   25
 221240000   22
 221250000   19
 221260000   19
 221270000   22
 221280000   26
 221290000   25
 221300000   22
 221310000   23
 221320000   23
 221330000   22
 221340000   22
 221350000    9
 221360000   19
 221370000   19
 221380000   23
 221390000   20
 221400000   24
 221410000   24
 221420000   21
 221430000   16
 221440000    5
 221450000    7
 221460000   11
 221470000    5
 221480000    5
 221490000    5
 221500000    8
 221510000    7
 221520000    5
 221530000    5
 221540000    4
 221550000    7
 221560000    4
 221570000    4
 221580000    4
 221590000    2
 221600000    3
 221610000    2
 221620000    3
 221630000    2
 221640000    3
 221650000    2
 221660000    4
 221670000    3
 221680000    3
 221690000    5
 221700000    2
 221710000    5
 221720000    3
 221730000   11
 221740000    4
 221750000    5
 221760000    7
 221770000    4
 221780000    5
 221790000    4
 221800000    4
 221810000    6
 221820000    6
 221830000    4
 221840000    5
 221850000    7
 221860000    7
 221870000    4
 221880000    7
 221890000    6
 221900000    7
 221910000    5
 221920000    5
 221930000    9
 221940000    7
 221950000    5
 221960000    5
 221970000    4
 221980000    4
 221990000   16
 222000000   25
 222010000   22
 222020000   26
 222030000   25
 222040000   27
 222050000   27
 222060000   23
 222070000   26
 222080000   21
 222090000   22
 222100000   21
 222110000   26
 222120000   22
 222130000   22
 222140000   22
 222150000   16
 222160000   21
 222170000   24
 222180000   21
 222190000   23
 222200000   21
 222210000   19
 222220000   22
 222230000   19
 222240000   15
 222250000   22
 222260000   23
 222270000   22
 222280000   22
 222290000   23
 222300000   23
 222310000   21
 222320000   21
 222330000   19
 222340000   21
 222350000   19
 222360000   13
 222370000   21
 222380000   23
 222390000   24
 222400000   23
 222410000   22
 222420000   25
 222430000   21
 222440000   25
 222450000   25
 222460000   26
 222470000   24
 222480000   23
 222490000   21
 222500000   24
 222510000   24
 222520000   23
 222530000   21
 222540000   22
 222550000   23
 222560000   23
 222570000   24
 222580000   18
 222590000   23
 222600000   22
 222610000   21
 222620000   24
 222630000   18
 222640000   22
 222650000   21
 222660000   16
 222670000    9
 222680000    6
 222690000   22
 222700000   13
 222710000    5
 222720000    4
 222730000    4
 222740000    4
 222750000    4
 222760000    4
 222770000    4
 222780000    3
 222790000    9
 222800000    7
 222810000    7
 222820000    7
 222830000    8
 222840000    5
 222850000   18
 222860000   15
 222870000   16
 222880000   16
 222890000   25
 222900000   21
 222910000   17
 222920000   23
 222930000   21
 222940000   21
 222950000   21
 222960000   19
 222970000   21
 222980000   21
 222990000   19
 223000000   19
 223010000   17
 223020000   21
 223030000   13
 223040000   18
 223050000   21
 223060000   14
 223070000   13
 223080000   12
 223090000   22
 223100000   18
 223110000   15
 223120000   11
 223130000   15
 223140000   11
 223150000    3
 223160000    3
 223170000    4
 223180000    4
 223190000    4
 223200000    5
 223210000    2
 223220000    4
 223230000    2
 223240000    3
 223250000    4
 223260000    2
 223270000    3
 223280000    5
 223290000    4
 223300000    4
 223310000    3
 223320000    5
 223330000    3
 223340000    4
 223350000    3
 223360000    5
 223370000    7
 223380000    2
 223390000    4
 223400000    4
 223410000    2
 223420000    3
 223430000    3
 223440000    4
 223450000    3
 223460000    4
 223470000    5
 223480000    7
 223490000    4
 223500000    3
 223510000    3
 223520000    3
 223530000    3
 223540000    4
 223550000    3
 223560000    5
 223570000    4
 223580000    2
 223590000    7
 223600000    5
 223610000    4
 223620000    5
 223630000    3
 223640000    5
 223650000    4
 223660000    4
 223670000    4
 223680000    4
 223690000    5
 223700000    5
 223710000    5
 223720000    4
 223730000    3
 223740000    4
 223750000    5
 223760000    3
 223770000    3
 223780000    5
 223790000    5
 223800000    4
 223810000    4
 223820000    5
 223830000    4
 223840000    4
 223850000    5
 223860000    3
 223870000    4
 223880000    2
 223890000    5
 223900000    3
 223910000    4
 223920000    4
 223930000    3
 223940000    4
 223950000    3
 223960000    3
 223970000    4
 223980000    3
 223990000    4
 224000000    4
 224010000    3
 224020000    4
 224030000    3
 224040000    3
 224050000    3
 224060000    4
 224070000    5
 224080000    5
 224090000    4
 224100000    5
 224110000    4
 224120000    3
 224130000    3
 224140000    3
 224150000    5
 224160000    9
 224170000    4
 224180000    3
 224190000    2
 224200000    2
 224210000    4
 224220000    4
 224230000    4
 224240000    3
 224250000    4
 224260000    4
 224270000    4
 224280000    8
 224290000    3
 224300000    3
 224310000    3
 224320000    5
 224330000    4
 224340000    5
 224350000    3
 224360000    4
 224370000    4
 224380000    8
 224390000    3
 224400000    5
 224410000    3
 224420000    4
 224430000    6
 224440000    5
 224450000    4
 224460000    4
 224470000    4
 224480000    4
 224490000    4
 224500000    5
 224510000    5
 224520000    5
 224530000    4
 224540000    4
 224550000    6
 224560000    3
 224570000    5
 224580000    4
 224590000    4
 224600000    7
 224610000    4
 224620000    5
 224630000    4
 224640000    4
 224650000    4
 224660000    3
 224670000    5
 224680000    5
 224690000    5
 224700000    4
 224710000    5
 224720000    4
 224730000    4
 224740000    6
 224750000    4
 224760000    3
 224770000    4
 224780000    5
 224790000    5
 224800000    3
 224810000    3
 224820000    5
 224830000    4
 224840000    3
 224850000    4
 224860000    4
 224870000   14
 224880000   11
 224890000    4
 224900000    4
 224910000    5
 224920000    4
 224930000    4
 224940000    4
 224950000    5
 224960000    3
 224970000    3
 224980000    3
 224990000    3
 225000000    3
 225010000    3
 225020000    4
 225030000    4
 225040000    8
 225050000    5
 225060000    4
 225070000    3
 225080000    5
 225090000    5
 225100000    3
 225110000    5
 225120000    4
 225130000    3
 225140000    3
 225150000    4
 225160000    4
 225170000    5
 225180000    3
 225190000    4
 225200000    5
 225210000    5
 225220000    5
 225230000    3
 225240000    4
 225250000    3
 225260000    4
 225270000    4
 225280000    4
 225290000    4
 225300000    3
 225310000    3
 225320000    3
 225330000    4
 225340000    3
 225350000    3
 225360000    3
 225370000    2
 225380000    3
 225390000    3
 225400000    4
 225410000    4
 225420000    5
 225430000    4
 225440000    5
 225450000    8
 225460000    2
 225470000    4
 225480000    4
 225490000    4
 225500000    3
 225510000    3
 225520000    3
 225530000    3
 225540000    4
 225550000    4
 225560000    3
 225570000    8
 225580000   19
 225590000    8
 225600000   13
 225610000   18
 225620000   18
 225630000   19
 225640000    9
 225650000   21
 225660000   21
 225670000   21
 225680000   22
 225690000   24
 225700000   10
 225710000   17
 225720000   15
 225730000   20
 225740000   18
 225750000   21
 225760000   19
 225770000   15
 225780000   22
 225790000   20
 225800000   19
 225810000   20
 225820000   25
 225830000   24
 225840000   24
 225850000   25
 225860000   26
 225870000   26
 225880000   26
 225890000   26
 225900000   23
 225910000   21
 225920000   23
 225930000   24
 225940000   26
 225950000   26
 225960000   25
 225970000   21
 225980000   20
 225990000   19
 226000000   21
 226010000   18
 226020000   21
 226030000   23
 226040000   20
 226050000   21
 226060000   21
 226070000   22
 226080000   24
 226090000   22
 226100000   23
 226110000   21
 226120000   21
 226130000   19
 226140000   21
 226150000   22
 226160000   22
 226170000   18
 226180000   22
 226190000   22
 226200000   25
 226210000   20
 226220000   22
 226230000   19
 226240000   22
 226250000   17
 226260000   20
 226270000   21
 226280000   21
 226290000   22
 226300000   23
 226310000   24
 226320000   23
 226330000   25
 226340000   27
 226350000   26
 226360000   22
 226370000   23
 226380000   23
 226390000   26
 226400000   26
 226410000   25
 226420000   21
 226430000   13
 226440000   21
 226450000   23
 226460000   20
 226470000   17
 226480000   18
 226490000   20
 226500000   17
 226510000   12
 226520000   19
 226530000   21
 226540000   15
 226550000   16
 226560000   17
 226570000   17
 226580000   14
 226590000   13
 226600000   10
 226610000    4
 226620000    5
 226630000    3
 226640000    4
 226650000    7
 226660000    4
 226670000    4
 226680000    5
 226690000    3
 226700000    3
 226710000    4
 226720000    4
 226730000    5
 226740000    4
 226750000    5
 226760000    5
 226770000    5
 226780000    5
 226790000    5
 226800000    6
 226810000    4
 226820000    5
 226830000    5
 226840000    7
 226850000    6
 226860000    4
 226870000    5
 226880000    5
 226890000    8
 226900000    8
 226910000    5
 226920000    8
 226930000    7
 226940000    3
 226950000    5
 226960000    6
 226970000    4
 226980000    7
 226990000    5
 227000000    4
 227010000    5
 227020000    7
 227030000    6
 227040000    3
 227050000    3
 227060000    4
 227070000    7
 227080000    2
 227090000    2
 227100000    4
 227110000    5
 227120000    4
 227130000    3
 227140000    4
 227150000    5
 227160000    4
 227170000    3
 227180000    4
 227190000    4
 227200000    5
 227210000    8
 227220000    4
 227230000    3
 227240000    4
 227250000    4
 227260000    4
 227270000    3
 227280000    4
 227290000    3
 227300000    3
 227310000    4
 227320000    3
 227330000    3
 227340000    3
 227350000    3
 227360000    4
 227370000    4
 227380000    3
 227390000    4
 227400000    4
 227410000    4
 227420000    7
 227430000    7
 227440000    5
 227450000    5
 227460000    3
 227470000    5
 227480000    2
 227490000    5
 227500000    3
 227510000    4
 227520000    5
 227530000    3
 227540000    5
 227550000    5
 227560000    3
 227570000    5
 227580000    5
 227590000    3
 227600000   13
 227610000   16
 227620000   16
 227630000   25
 227640000   20
 227650000   19
 227660000   21
 227670000   15
 227680000    7
 227690000   10
 227700000   15
 227710000   19
 227720000   18
 227730000   14
 227740000   21
 227750000   23
 227760000   22
 227770000   23
 227780000   22
 227790000   26
 227800000   22
 227810000   15
 227820000   23
 227830000   25
 227840000   22
 227850000   22
 227860000   25
 227870000   24
 227880000   19
 227890000   19
 227900000   21
 227910000   12
 227920000   18
 227930000   18
 227940000   19
 227950000   19
 227960000   15
 227970000   16
 227980000    5
 227990000   20
 228000000   17
 228010000   12
 228020000    3
 228030000    5
 228040000    4
 228050000    4
 228060000    5
 228070000    5
 228080000    4
 228090000    5
 228100000    2
 228110000    5
 228120000    5
 228130000    6
 228140000    6
 228150000    2
 228160000    5
 228170000    4
 228180000    4
 228190000    3
 228200000    5
 228210000    3
 228220000    5
 228230000    3
 228240000    5
 228250000    5
 228260000    7
 228270000    5
 228280000    4
 228290000    5
 228300000    4
 228310000    4
 228320000    5
 228330000    4
 228340000    6
 228350000    5
 228360000    3
 228370000    3
 228380000    4
 228390000    3
 228400000    4
 228410000    4
 228420000    4
 228430000    3
 228440000    3
 228450000    3
 228460000    4
 228470000    4
 228480000    3
 228490000    3
 228500000    4
 228510000    4
 228520000    3
 228530000    5
 228540000    3
 228550000    2
 228560000    3
 228570000    5
 228580000    5
 228590000    4
 228600000    5
 228610000    9
 228620000    5
 228630000    7
 228640000    5
 228650000    5
 228660000    3
 228670000    3
 228680000    5
 228690000    4
 228700000    5
 228710000    2
 228720000    4
 228730000    5
 228740000    2
 228750000    3
 228760000    5
 228770000    4
 228780000    5
 228790000    4
 228800000    4
 228810000    4
 228820000    4
 228830000    4
 228840000    4
 228850000    6
 228860000    4
 228870000    6
 228880000    3
 228890000    7
 228900000    3
 228910000    3
 228920000    3
 228930000    2
 228940000    9
 228950000    4
 228960000    2
 228970000    5
 228980000    4
 228990000    5
 229000000    5
 229010000    2
 229020000    4
 229030000    4
 229040000    8
 229050000    3
 229060000    5
 229070000    3
 229080000    4
 229090000    5
 229100000    7
 229110000    4
 229120000    5
 229130000    4
 229140000    7
 229150000   14
 229160000   17
 229170000    6
 229180000    7
 229190000    7
 229200000    7
 229210000    9
 229220000    4
 229230000    5
 229240000    7
 229250000    5
 229260000    7
 229270000    4
 229280000    3
 229290000    5
 229300000    4
 229310000    5
 229320000    7
 229330000    8
 229340000   11
 229350000    6
 229360000    5
 229370000    5
 229380000    7
 229390000    7
 229400000    4
 229410000    5
 229420000    8
 229430000    3
 229440000    4
 229450000    5
 229460000    5
 229470000    5
 229480000    3
 229490000    3
 229500000    7
 229510000    5
 229520000    8
 229530000    3
 229540000    4
 229550000    8
 229560000    5
 229570000    5
 229580000    4
 229590000    5
 229600000    4
 229610000    7
 229620000    5
 229630000    5
 229640000    5
 229650000    4
 229660000    3
 229670000    3
 229680000    5
 229690000    4
 229700000    4
 229710000    7
 229720000    5
 229730000   11
 229740000    5
 229750000   15
 229760000    5
 229770000   11
 229780000   11
 229790000    7
 229800000    7
 229810000    4
 229820000    6
 229830000    7
 229840000    4
 229850000    6
 229860000    8
 229870000    7
 229880000    5
 229890000    4
 229900000    4
 229910000    4
 229920000    4
 229930000    8
 229940000    4
 229950000    5
 229960000    3
 229970000    3
 229980000    5
 229990000    6
 230000000    4
 230010000    4
 230020000    4
 230030000    4
 230040000    4
 230050000    4
 230060000    4
 230070000    5
 230080000    7
 230090000    7
 230100000    7
 230110000    4
 230120000    7
 230130000    5
 230140000    4
 230150000    5
 230160000    4
 230170000    3
 230180000    5
 230190000   12
 230200000   18
 230210000   20
 230220000   21
 230230000   20
 230240000   22
 230250000   20
 230260000   22
 230270000   22
 230280000   23
 230290000   21
 230300000   17
 230310000   19
 230320000   19
 230330000   19
 230340000   17
 230350000   14
 230360000   19
 230370000   12
 230380000   20
 230390000   18
 230400000   18
 230410000   14
 230420000    8
 230430000   13
 230440000    3
 230450000    4
 230460000    3
 230470000   11
 230480000    3
 230490000    3
 230500000    5
 230510000    5
 230520000    3
 230530000    3
 230540000    3
 230550000    3
 230560000    4
 230570000    4
 230580000    4
 230590000    5
 230600000    9
 230610000    7
 230620000    5
 230630000    4
 230640000    5
 230650000    5
 230660000    5
 230670000    5
 230680000    3
 230690000    2
 230700000    4
 230710000    4
 230720000    3
 230730000    3
 230740000    4
 230750000   18
 230760000   19
 230770000   21
 230780000   23
 230790000   14
 230800000    3
 230810000    5
 230820000    3
 230830000    5
 230840000    4
 230850000    7
 230860000    7
 230870000    7
 230880000    5
 230890000    4
 230900000    8
 230910000    5
 230920000    4
 230930000    9
 230940000    5
 230950000    7
 230960000    7
 230970000    5
 230980000    8
 230990000    5
 231000000    4
 231010000    7
 231020000    4
 231030000    5
 231040000    3
 231050000    3
 231060000    3
 231070000    4
 231080000    3
 231090000    3
 231100000    4
 231110000    3
 231120000    5
 231130000    4
 231140000    4
 231150000    7
 231160000    4
 231170000    4
 231180000    4
 231190000    3
 231200000    3
 231210000    3
 231220000    5
 231230000    5
 231240000    3
 231250000    4
 231260000    3
 231270000    4
 231280000    3
 231290000    5
 231300000    4
 231310000    4
 231320000    7
 231330000    6
 231340000    5
 231350000    4
 231360000    6
 231370000    6
 231380000    5
 231390000    5
 231400000    5
 231410000    5
 231420000    5
 231430000    4
 231440000    4
 231450000    4
 231460000   13
 231470000    6
 231480000    3
 231490000   13
 231500000    5
 231510000    7
 231520000    9
 231530000    5
 231540000   10
 231550000    5
 231560000   13
 231570000    5
 231580000    5
 231590000    4
 231600000    9
 231610000    5
 231620000    7
 231630000    7
 231640000    5
 231650000    5
 231660000    4
 231670000    8
 231680000    4
 231690000    3
 231700000    2
 231710000    3
 231720000    4
 231730000    3
 231740000   10
 231750000    6
 231760000    5
 231770000    4
 231780000    5
 231790000    3
 231800000    5
 231810000    4
 231820000    4
 231830000    4
 231840000    5
 231850000    3
 231860000    3
 231870000    8
 231880000    4
 231890000    5
 231900000    5
 231910000    4
 231920000    2
 231930000    4
 231940000    3
 231950000    3
 231960000    3
 231970000    3
 231980000    4
 231990000    4
 232000000    3
 232010000    3
 232020000    9
 232030000    7
 232040000    4
 232050000    4
 232060000    5
 232070000    4
 232080000    4
 232090000    3
 232100000    5
 232110000    3
 232120000    4
 232130000    3
 232140000    4
 232150000    4
 232160000    3
 232170000    4
 232180000    4
 232190000    3
 232200000    5
 232210000    7
 232220000    3
 232230000    9
 232240000   15
 232250000   12
 232260000   13
 232270000   18
 232280000   19
 232290000   20
 232300000   23
 232310000   21
 232320000   24
 232330000   23
 232340000   21
 232350000   20
 232360000   25
 232370000   19
 232380000   27
 232390000   24
 232400000   26
 232410000   26
 232420000   20
 232430000   22
 232440000   21
 232450000   22
 232460000   22
 232470000   25
 232480000   19
 232490000   22
 232500000   25
 232510000   23
 232520000   16
 232530000   17
 232540000   18
 232550000   16
 232560000   19
 232570000   19
 232580000   19
 232590000   20
 232600000   17
 232610000   22
 232620000   19
 232630000    6
 232640000    6
 232650000    5
 232660000    6
 232670000    5
 232680000    4
 232690000    4
 232700000    5
 232710000    5
 232720000    3
 232730000    3
 232740000    3
 232750000    4
 232760000    4
 232770000    3
 232780000    5
 232790000    5
 232800000    3
 232810000    5
 232820000    4
 232830000    4
 232840000    5
 232850000    5
 232860000    5
 232870000    5
 232880000    5
 232890000    5
 232900000    4
 232910000    5
 232920000    3
 232930000    5
 232940000    5
 232950000    5
 232960000    3
 232970000    5
 232980000    4
 232990000    5
 233000000    4
 233010000    5
 233020000    3
 233030000    4
 233040000    5
 233050000    3
 233060000    5
 233070000    3
 233080000    2
 233090000    3
 233100000    4
 233110000    4
 233120000    3
 233130000    5
 233140000    4
 233150000    5
 233160000    6
 233170000   18
 233180000    4
 233190000    4
 233200000    4
 233210000    3
 233220000    3
 233230000    6
 233240000    5
 233250000    4
 233260000    4
 233270000    3
 233280000    4
 233290000    3
 233300000    8
 233310000    5
 233320000    4
 233330000    4
 233340000    4
 233350000    5
 233360000    7
 233370000    5
 233380000    4
 233390000    4
 233400000    4
 233410000    8
 233420000    4
 233430000    5
 233440000    4
 233450000    4
 233460000    4
 233470000    5
 233480000    3
 233490000    6
 233500000    5
 233510000    4
 233520000    4
 233530000    4
 233540000    4
 233550000    5
 233560000    8
 233570000    5
 233580000    5
 233590000    4
 233600000    5
 233610000    4
 233620000    3
 233630000    4
 233640000    4
 233650000    3
 233660000    5
 233670000    2
 233680000    4
 233690000    3
 233700000    4
 233710000    4
 233720000    3
 233730000    3
 233740000    5
 233750000    3
 233760000    5
 233770000    4
 233780000    5
 233790000    4
 233800000    4
 233810000    3
 233820000    5
 233830000    4
 233840000    4
 233850000    4
 233860000    4
 233870000    3
 233880000    3
 233890000    3
 233900000    4
 233910000    2
 233920000    3
 233930000    3
 233940000    5
 233950000    3
 233960000    4
 233970000    4
 233980000    4
 233990000    5
 234000000    8
 234010000    4
 234020000    4
 234030000    3
 234040000    5
 234050000    3
 234060000    5
 234070000    4
 234080000    8
 234090000   18
 234100000   21
 234110000   10
 234120000    5
 234130000    6
 234140000    4
 234150000    5
 234160000    5
 234170000    5
 234180000    3
 234190000    4
 234200000    2
 234210000    4
 234220000    4
 234230000    4
 234240000    4
 234250000    4
 234260000    4
 234270000    3
 234280000    4
 234290000    5
 234300000    3
 234310000    4
 234320000    5
 234330000    4
 234340000    4
 234350000    4
 234360000    3
 234370000    5
 234380000    4
 234390000    4
 234400000    4
 234410000    5
 234420000    5
 234430000    3
 234440000    3
 234450000    3
 234460000    4
 234470000    5
 234480000    4
 234490000    4
 234500000    4
 234510000    7
 234520000    4
 234530000    7
 234540000    8
 234550000    5
 234560000    4
 234570000    5
 234580000    3
 234590000    4
 234600000    4
 234610000    3
 234620000    4
 234630000    7
 234640000    6
 234650000    4
 234660000    4
 234670000    3
 234680000    4
 234690000    5
 234700000    3
 234710000    4
 234720000    3
 234730000    4
 234740000    4
 234750000    4
 234760000    4
 234770000    4
 234780000    5
 234790000    3
 234800000    4
 234810000    2
 234820000    3
 234830000    3
 234840000   19
 234850000   16
 234860000    9
 234870000   19
 234880000   19
 234890000   18
 234900000   19
 234910000   13
 234920000   18
 234930000   18
 234940000   19
 234950000   14
 234960000   14
 234970000   19
 234980000   16
 234990000   17
 235000000   21
 235010000   19
 235020000   15
 235030000   21
 235040000   20
 235050000   23
 235060000   21
 235070000   21
 235080000   21
 235090000   21
 235100000   16
 235110000   15
 235120000   20
 235130000   17
 235140000   20
 235150000   15
 235160000   13
 235170000   10
 235180000   18
 235190000   14
 235200000   17
 235210000   17
 235220000    8
 235230000   20
 235240000   22
 235250000   24
 235260000   21
 235270000   23
 235280000   19
 235290000   22
 235300000   21
 235310000   13
 235320000   23
 235330000   11
 235340000   21
 235350000   19
 235360000   17
 235370000   22
 235380000   23
 235390000   16
 235400000   11
 235410000    4
 235420000    7
 235430000    4
 235440000    4
 235450000    5
 235460000    5
 235470000    4
 235480000    4
 235490000    5
 235500000    3
 235510000    4
 235520000    3
 235530000    5
 235540000    5
 235550000    4
 235560000    7
 235570000    7
 235580000    4
 235590000    4
 235600000    7
 235610000    4
 235620000    5
 235630000    7
 235640000    5
 235650000    6
 235660000    5
 235670000    5
 235680000   11
 235690000    7
 235700000    7
 235710000    5
 235720000    5
 235730000    3
 235740000    5
 235750000    5
 235760000    7
 235770000    4
 235780000    4
 235790000    5
 235800000    5
 235810000    4
 235820000    9
 235830000    5
 235840000    2
 235850000    3
 235860000    4
 235870000    4
 235880000   16
 235890000   13
 235900000    1
 235910000    3
 235920000    3
 235930000    3
 235940000    5
 235950000    8
 235960000    4
 235970000    5
 235980000    7
 235990000    6
 236000000    5
 236010000    5
 236020000    5
 236030000   15
 236040000   21
 236050000   22
 236060000   19
 236070000   19
 236080000   24
 236090000   15
 236100000   22
 236110000   18
 236120000    9
 236130000   18
 236140000    5
 236150000    3
 236160000    5
 236170000    5
 236180000    5
 236190000    4
 236200000    7
 236210000    7
 236220000    5
 236230000    4
 236240000    7
 236250000    5
 236260000    3
 236270000   10
 236280000    6
 236290000    5
 236300000    4
 236310000    6
 236320000    5
 236330000   12
 236340000    7
 236350000   16
 236360000   19
 236370000   19
 236380000   13
 236390000   10
 236400000    6
 236410000    5
 236420000    3
 236430000    9
 236440000    4
 236450000    9
 236460000    6
 236470000    7
 236480000    5
 236490000    5
 236500000    5
 236510000    2
 236520000   11
 236530000    4
 236540000    5
 236550000    7
 236560000    4
 236570000    5
 236580000    5
 236590000    4
 236600000    3
 236610000    5
 236620000    4
 236630000    4
 236640000    4
 236650000    5
 236660000    3
 236670000    4
 236680000    4
 236690000    3
 236700000    4
 236710000    3
 236720000    3
 236730000    4
 236740000    4
 236750000    3
 236760000    6
 236770000    4
 236780000    3
 236790000    4
 236800000    4
 236810000    4
 236820000    4
 236830000    7
 236840000   19
 236850000   20
 236860000   10
 236870000    4
 236880000    5
 236890000    3
 236900000    4
 236910000    7
 236920000    4
 236930000    6
 236940000   15
 236950000    4
 236960000    5
 236970000    8
 236980000    7
 236990000    4
 237000000    3
 237010000    5
 237020000    5
 237030000    5
 237040000    3
 237050000    4
 237060000    7
 237070000    5
 237080000    4
 237090000    4
 237100000    4
 237110000    4
 237120000    5
 237130000    5
 237140000    5
 237150000    2
 237160000    4
 237170000    5
 237180000    6
 237190000    6
 237200000    3
 237210000    3
 237220000    3
 237230000    6
 237240000   19
 237250000   16
 237260000   10
 237270000   21
 237280000   19
 237290000   17
 237300000   23
 237310000   22
 237320000   17
 237330000   21
 237340000   21
 237350000   24
 237360000   19
 237370000   22
 237380000   24
 237390000   19
 237400000   24
 237410000   22
 237420000   21
 237430000   26
 237440000   20
 237450000   21
 237460000   20
 237470000   21
 237480000   14
 237490000   23
 237500000   22
 237510000   23
 237520000   17
 237530000   19
 237540000   15
 237550000   19
 237560000   23
 237570000   17
 237580000   23
 237590000   20
 237600000   18
 237610000   22
 237620000    4
 237630000    7
 237640000    7
 237650000    5
 237660000    5
 237670000    4
 237680000    6
 237690000    5
 237700000    2
 237710000    5
 237720000    4
 237730000    3
 237740000    4
 237750000    3
 237760000    3
 237770000    4
 237780000    2
 237790000    5
 237800000    5
 237810000    5
 237820000    2
 237830000    5
 237840000    8
 237850000    5
 237860000    2
 237870000    5
 237880000    4
 237890000    5
 237900000    4
 237910000    5
 237920000    5
 237930000    5
 237940000    4
 237950000    7
 237960000    5
 237970000    3
 237980000    7
 237990000    5
 238000000    3
 238010000    4
 238020000    5
 238030000    4
 238040000    5
 238050000    4
 238060000    2
 238070000    3
 238080000    5
 238090000   14
 238100000    8
 238110000   14
 238120000    5
 238130000    4
 238140000    3
 238150000    3
 238160000    7
 238170000    4
 238180000    4
 238190000    3
 238200000    4
 238210000    6
 238220000    4
 238230000    4
 238240000    5
 238250000    8
 238260000    4
 238270000    4
 238280000    4
 238290000    4
 238300000    5
 238310000    4
 238320000    3
 238330000    4
 238340000    6
 238350000    3
 238360000    3
 238370000    4
 238380000    5
 238390000    4
 238400000    4
 238410000    3
 238420000    4
 238430000    6
 238440000    4
 238450000    3
 238460000    2
 238470000    3
 238480000    3
 238490000    4
 238500000    4
 238510000    3
 238520000    5
 238530000    5
 238540000    5
 238550000    5
 238560000    4
 238570000    4
 238580000    3
 238590000    3
 238600000    4
 238610000    8
 238620000    7
 238630000    5
 238640000    5
 238650000    5
 238660000    5
 238670000    5
 238680000    5
 238690000    4
 238700000    5
 238710000    5
 238720000    4
 238730000    5
 238740000    7
 238750000    7
 238760000    5
 238770000    5
 238780000    4
 238790000    5
 238800000    4
 238810000    3
 238820000    3
 238830000    2
 238840000    3
 238850000    5
 238860000    4
 238870000    4
 238880000    4
 238890000    3
 238900000    5
 238910000    5
 238920000    5
 238930000    4
 238940000    6
 238950000    5
 238960000    5
 238970000    5
 238980000    5
 238990000    4
 239000000    5
 239010000    4
 239020000    4
 239030000    3
 239040000    3
 239050000    4
 239060000    5
 239070000    4
 239080000    3
 239090000    3
 239100000    3
 239110000    3
 239120000    3
 239130000    4
 239140000    2
 239150000    3
 239160000    3
 239170000    3
 239180000    2
 239190000    4
 239200000    3
 239210000    2
 239220000    3
 239230000    4
 239240000    3
 239250000    3
 239260000    3
 239270000    3
 239280000    3
 239290000    2
 239300000    2
 239310000   13
 239320000   15
 239330000   17
 239340000   15
 239350000    7
 239360000   13
 239370000   18
 239380000    7
 239390000    5
 239400000    4
 239410000    5
 239420000    7
 239430000    4
 239440000    4
 239450000    5
 239460000    4
 239470000    2
 239480000    5
 239490000    4
 239500000    2
 239510000    5
 239520000    4
 239530000    6
 239540000    4
 239550000    6
 239560000    5
 239570000    6
 239580000    5
 239590000    7
 239600000    7
 239610000    7
 239620000    7
 239630000    5
 239640000   11
 239650000    5
 239660000    4
 239670000   13
 239680000    4
 239690000    5
 239700000    5
 239710000    5
 239720000   15
 239730000    7
 239740000    3
 239750000    4
 239760000    5
 239770000    4
 239780000    4
 239790000    4
 239800000    8
 239810000    3
 239820000    3
 239830000    4
 239840000    4
 239850000    3
 239860000    4
 239870000    4
 239880000    4
 239890000   16
 239900000   20
 239910000   24
 239920000   23
 239930000   19
 239940000   24
 239950000   19
 239960000   18
 239970000   13
 239980000   21
 239990000   19
 240000000   10
 240010000   22
 240020000   19
 240030000   13
 240040000   19
 240050000   17
 240060000   10
 240070000    7
 240080000   13
 240090000   12
 240100000    5
 240110000    5
 240120000    7
 240130000    7
 240140000    3
 240150000    5
 240160000    3
 240170000    4
 240180000    4
 240190000    4
 240200000    4
 240210000    3
 240220000    3
 240230000    5
 240240000    4
 240250000    3
 240260000    3
 240270000    4
 240280000    4
 240290000    5
 240300000    4
 240310000    4
 240320000    4
 240330000    7
 240340000    5
 240350000    5
 240360000    4
 240370000    5
 240380000    3
 240390000    7
 240400000    2
 240410000    7
 240420000   20
 240430000   17
 240440000   18
 240450000   18
 240460000   17
 240470000   21
 240480000   19
 240490000   16
 240500000   19
 240510000   19
 240520000   18
 240530000   19
 240540000   26
 240550000   26
 240560000   25
 240570000   24
 240580000   22
 240590000   12
 240600000   17
 240610000    5
 240620000   17
 240630000    7
 240640000   10
 240650000    6
 240660000    4
 240670000    4
 240680000    3
 240690000    3
 240700000    3
 240710000    4
 240720000    4
 240730000    5
 240740000    5
 240750000    5
 240760000    5
 240770000    4
 240780000    4
 240790000    5
 240800000    6
 240810000    5
 240820000    3
 240830000    4
 240840000    4
 240850000    5
 240860000    5
 240870000    3
 240880000    4
 240890000    5
 240900000    5
 240910000    6
 240920000    5
 240930000    6
 240940000    7
 240950000    7
 240960000    5
 240970000    3
 240980000    5
 240990000    5
 241000000    5
 241010000    4
 241020000    5
 241030000    6
 241040000    5
 241050000    8
 241060000    5
 241070000    3
 241080000    4
 241090000   17
 241100000   17
 241110000   25
 241120000   23
 241130000   23
 241140000   20
 241150000   22
 241160000   24
 241170000   25
 241180000   23
 241190000   21
 241200000   25
 241210000   26
 241220000   26
 241230000   23
 241240000   26
 241250000   22
 241260000   22
 241270000   22
 241280000   23
 241290000   21
 241300000   25
 241310000   21
 241320000   22
 241330000   21
 241340000   17
 241350000   12
 241360000   24
 241370000   18
 241380000   19
 241390000   16
 241400000   15
 241410000    4
 241420000    3
 241430000    4
 241440000    3
 241450000    9
 241460000    3
 241470000    5
 241480000    4
 241490000    3
 241500000    2
 241510000    3
 241520000    3
 241530000    3
 241540000    3
 241550000   10
 241560000    5
 241570000    3
 241580000    5
 241590000    5
 241600000    5
 241610000   11
 241620000    5
 241630000    6
 241640000    4
 241650000    7
 241660000    5
 241670000    5
 241680000    4
 241690000    4
 241700000    5
 241710000    3
 241720000    4
 241730000    5
 241740000    4
 241750000    5
 241760000    5
 241770000    5
 241780000    4
 241790000    4
 241800000    4
 241810000    3
 241820000    4
 241830000    3
 241840000    5
 241850000    4
 241860000    5
 241870000    4
 241880000    4
 241890000    5
 241900000    4
 241910000    4
 241920000    4
 241930000    4
 241940000    4
 241950000    4
 241960000    5
 241970000    4
 241980000    4
 241990000    5
 242000000    5
 242010000    7
 242020000    7
 242030000    5
 242040000    4
 242050000    3
 242060000    4
 242070000    3
 242080000    4
 242090000    3
 242100000    3
 242110000    2
 242120000    4
 242130000    4
 242140000    7
 242150000    3
 242160000    3
 242170000    4
 242180000    4
 242190000    5
 242200000    3
 242210000    4
 242220000    2
 242230000    4
 242240000    3
 242250000    4
 242260000    8
 242270000    4
 242280000    5
 242290000    7
 242300000    7
 242310000    7
 242320000    4
 242330000   10
 242340000   21
 242350000   19
 242360000   22
 242370000   22
 242380000   21
 242390000   22
 242400000   22
 242410000   19
 242420000   19
 242430000   23
 242440000   21
 242450000   24
 242460000   27
 242470000   22
 242480000   26
 242490000   23
 242500000   24
 242510000   23
 242520000   23
 242530000   26
 242540000   25
 242550000   22
 242560000   22
 242570000   26
 242580000   21
 242590000   23
 242600000   20
 242610000   23
 242620000   23
 242630000   23
 242640000   23
 242650000   23
 242660000   19
 242670000   10
 242680000    5
 242690000    7
 242700000    5
 242710000    4
 242720000    9
 242730000    3
 242740000    4
 242750000    5
 242760000    7
 242770000    5
 242780000    7
 242790000    3
 242800000    4
 242810000    3
 242820000    6
 242830000    5
 242840000    5
 242850000    5
 242860000    3
 242870000    4
 242880000    5
 242890000    7
 242900000    5
 242910000    3
 242920000    2
 242930000    5
 242940000    4
 242950000    2
 242960000    4
 242970000    4
 242980000    4
 242990000    4
 243000000    3
 243010000    4
 243020000   11
 243030000   14
 243040000   20
 243050000   19
 243060000   19
 243070000   13
 243080000   21
 243090000   18
 243100000   19
 243110000   19
 243120000    7
 243130000    5
 243140000   13
 243150000   18
 243160000   23
 243170000   21
 243180000   19
 243190000   19
 243200000   19
 243210000   19
 243220000   19
 243230000   16
 243240000   21
 243250000   18
 243260000   19
 243270000   17
 243280000   19
 243290000   19
 243300000   24
 243310000   15
 243320000   19
 243330000   18
 243340000   22
 243350000   20
 243360000   19
 243370000   21
 243380000   23
 243390000   22
 243400000   22
 243410000   23
 243420000   25
 243430000   24
 243440000   20
 243450000   19
 243460000   21
 243470000   22
 243480000   22
 243490000    5
 243500000    4
 243510000    2
 243520000    3
 243530000    2
 243540000    4
 243550000    5
 243560000    5
 243570000    9
 243580000    4
 243590000    4
 243600000    5
 243610000    4
 243620000    5
 243630000    4
 243640000   14
 243650000    5
 243660000    4
 243670000    4
 243680000    3
 243690000    3
 243700000    4
 243710000    3
 243720000    3
 243730000    3
 243740000    4
 243750000    4
 243760000    4
 243770000    5
 243780000    4
 243790000    4
 243800000    3
 243810000    7
 243820000    7
 243830000    7
 243840000    5
 243850000    4
 243860000    5
 243870000    4
 243880000    4
 243890000    3
 243900000    3
 243910000    4
 243920000    4
 243930000    5
 243940000    2
 243950000    5
 243960000    4
 243970000    5
 243980000    5
 243990000    7
 244000000    5
 244010000    5
 244020000    5
 244030000    8
 244040000   13
 244050000    5
 244060000    4
 244070000    4
 244080000    7
 244090000    5
 244100000    6
 244110000    5
 244120000    5
 244130000    5
 244140000    5
 244150000    6
 244160000    2
 244170000    5
 244180000    5
 244190000    5
 244200000    7
 244210000    5
 244220000    4
 244230000    4
 244240000    4
 244250000    5
 244260000    4
 244270000   11
 244280000   20
 244290000   16
 244300000   21
 244310000   17
 244320000   17
 244330000   18
 244340000   19
 244350000   18
 244360000   19
 244370000   18
 244380000   17
 244390000   19
 244400000   21
 244410000   19
 244420000   22
 244430000   25
 244440000   23
 244450000   25
 244460000   23
 244470000   26
 244480000   24
 244490000   15
 244500000   20
 244510000   19
 244520000   22
 244530000   18
 244540000   21
 244550000   23
 244560000   22
 244570000   23
 244580000   26
 244590000   24
 244600000   26
 244610000   25
 244620000   23
 244630000   25
 244640000   21
 244650000   18
 244660000   22
 244670000   19
 244680000   23
 244690000   21
 244700000   23
 244710000   23
 244720000   24
 244730000   26
 244740000   22
 244750000   25
 244760000   23
 244770000   24
 244780000   23
 244790000   21
 244800000   22
 244810000    8
 244820000    7
 244830000    7
 244840000    7
 244850000   19
 244860000   21
 244870000   22
 244880000    7
 244890000    5
 244900000    5
 244910000    4
 244920000    3
 244930000    2
 244940000    2
 244950000    2
 244960000    2
 244970000    3
 244980000    3
 244990000    3
 245000000    3
 245010000    4
 245020000    4
 245030000    2
 245040000    3
 245050000    3
 245060000    5
 245070000    5
 245080000    2
 245090000    5
 245100000    2
 245110000    2
 245120000    3
 245130000    3
 245140000    2
 245150000    4
 245160000    3
 245170000    2
 245180000    3
 245190000    3
 245200000    3
 245210000    4
 245220000    4
 245230000    3
 245240000    5
 245250000    4
 245260000    5
 245270000    9
 245280000    5
 245290000    7
 245300000   10
 245310000    3
 245320000    5
 245330000    6
 245340000    5
 245350000    5
 245360000    4
 245370000    7
 245380000    9
 245390000    5
 245400000    5
 245410000    3
 245420000    4
 245430000    6
 245440000    8
 245450000    7
 245460000    5
 245470000    5
 245480000    8
 245490000    5
 245500000    5
 245510000    7
 245520000    4
 245530000    5
 245540000    7
 245550000    4
 245560000    7
 245570000    4
 245580000    4
 245590000    5
 245600000    5
 245610000   12
 245620000    6
 245630000    4
 245640000    7
 245650000    6
 245660000    4
 245670000    9
 245680000    5
 245690000    5
 245700000    6
 245710000    8
 245720000    5
 245730000    7
 245740000   19
 245750000   19
 245760000   19
 245770000   17
 245780000   19
 245790000   21
 245800000   14
 245810000   19
 245820000   18
 245830000   15
 245840000   14
 245850000   11
 245860000    8
 245870000    2
 245880000    2
 245890000    3
 245900000    2
 245910000    4
 245920000    4
 245930000    5
 245940000    5
 245950000    3
 245960000    3
 245970000    4
 245980000    5
 245990000    4
 246000000    7
 246010000    5
 246020000    9
 246030000    9
 246040000    8
 246050000    7
 246060000    5
 246070000    4
 246080000    7
 246090000    7
 246100000    4
 246110000    5
 246120000    6
 246130000   11
 246140000    7
 246150000    9
 246160000    5
 246170000    7
 246180000    4
 246190000    5
 246200000    6
 246210000    4
 246220000    4
 246230000    5
 246240000    2
 246250000    8
 246260000    6
 246270000   15
 246280000   16
 246290000   19
 246300000   10
 246310000   17
 246320000   18
 246330000   16
 246340000   17
 246350000   19
 246360000   15
 246370000   16
 246380000   18
 246390000    8
 246400000   18
 246410000   20
 246420000   12
 246430000   11
 246440000   16
 246450000   15
 246460000   19
 246470000   15
 246480000   12
 246490000    3
 246500000   12
 246510000    9
 246520000    9
 246530000   17
 246540000   17
 246550000   10
 246560000   10
 246570000   17
 246580000   12
 246590000   15
 246600000   12
 246610000    3
 246620000    5
 246630000    3
 246640000    6
 246650000    4
 246660000    5
 246670000    4
 246680000    5
 246690000    4
 246700000    5
 246710000    4
 246720000    4
 246730000    3
 246740000    3
 246750000    3
 246760000    3
 246770000    3
 246780000    5
 246790000    5
 246800000    6
 246810000    4
 246820000    5
 246830000    8
 246840000    7
 246850000    5
 246860000    5
 246870000    5
 246880000    3
 246890000    4
 246900000    4
 246910000   10
 246920000    5
 246930000    4
 246940000    4
 246950000    5
 246960000    5
 246970000    4
 246980000    7
 246990000    5
 247000000    5
 247010000    5
 247020000    5
 247030000    4
 247040000    5
 247050000    4
 247060000    5
 247070000    5
 247080000    5
 247090000    9
 247100000    5
 247110000    9
 247120000    5
 247130000    7
 247140000    3
 247150000    4
 247160000   16
 247170000   21
 247180000   16
 247190000    6
 247200000    4
 247210000    4
 247220000    3
 247230000    4
 247240000    6
 247250000    5
 247260000    8
 247270000    4
 247280000    5
 247290000    3
 247300000    5
 247310000    6
 247320000    6
 247330000    4
 247340000    3
 247350000    4
 247360000    5
 247370000    5
 247380000    2
 247390000    4
 247400000    3
 247410000    3
 247420000    4
 247430000    5
 247440000    5
 247450000    4
 247460000    4
 247470000    5
 247480000    3
 247490000    4
 247500000    4
 247510000    4
 247520000    4
 247530000    3
 247540000    3
 247550000    4
 247560000    5
 247570000    4
 247580000    4
 247590000    3
 247600000    4
 247610000    3
 247620000    4
 247630000    2
 247640000    4
 247650000    4
 247660000    3
 247670000    3
 247680000   11
 247690000    6
 247700000    5
 247710000    3
 247720000    5
 247730000    1
 247740000    4
 247750000    4
 247760000    2
 247770000    3
 247780000    4
 247790000    3
 247800000    4
 247810000    7
 247820000    4
 247830000    4
 247840000    5
 247850000    7
 247860000   13
 247870000   18
 247880000   20
 247890000   22
 247900000   22
 247910000   23
 247920000   21
 247930000   23
 247940000   17
 247950000   16
 247960000   22
 247970000   18
 247980000    4
 247990000    5
 248000000    8
 248010000    5
 248020000    5
 248030000    4
 248040000    2
 248050000    5
 248060000    4
 248070000    3
 248080000    5
 248090000    4
 248100000    4
 248110000    3
 248120000    5
 248130000    3
 248140000    7
 248150000    5
 248160000    5
 248170000    5
 248180000    7
 248190000    7
 248200000    5
 248210000    5
 248220000    4
 248230000    3
 248240000    3
 248250000    3
 248260000    4
 248270000    5
 248280000    4
 248290000    6
 248300000    4
 248310000    4
 248320000    2
 248330000    2
 248340000    5
 248350000    4
 248360000    5
 248370000    3
 248380000    3
 248390000    3
 248400000    5
 248410000    5
 248420000    4
 248430000    4
 248440000    3
 248450000    4
 248460000    6
 248470000    3
 248480000    2
 248490000    3
 248500000    3
 248510000    4
 248520000    3
 248530000    4
 248540000    4
 248550000    3
 248560000    3
 248570000    3
 248580000    5
 248590000    5
 248600000    4
 248610000    4
 248620000    4
 248630000    4
 248640000    3
 248650000    4
 248660000    4
 248670000    4
 248680000    5
 248690000    4
 248700000    4
 248710000    4
 248720000    4
 248730000    4
 248740000    4
 248750000    5
 248760000    3
 248770000    5
 248780000    4
 248790000   16
 248800000   15
 248810000   19
 248820000   24
 248830000   19
 248840000   11
 248850000   14
 248860000   16
 248870000   14
 248880000   17
 248890000   19
 248900000   19
 248910000   21
 248920000   19
 248930000   20
 248940000   19
 248950000   11
 248960000    5
 248970000    5
 248980000    3
 248990000    4
 249000000    4
 249010000    4
 249020000    5
 249030000    4
 249040000    4
 249050000    4
 249060000    5
 249070000    3
 249080000    5
 249090000    2
 249100000    5
 249110000    5
 249120000    5
 249130000    8
 249140000    3
 249150000    4
 249160000    4
 249170000    5
 249180000    5
 249190000    6
 249200000    4
 249210000    5
 249220000    4
 249230000    7
 249240000    4
 249250000    3
 249260000    3
 249270000    4
 249280000    4
 249290000    4
 249300000    5
 249310000    5
 249320000    3
 249330000    4
 249340000    4
 249350000    2
 249360000    5
 249370000    4
 249380000    4
 249390000    4
 249400000    3
 249410000    3
 249420000    5
 249430000    5
 249440000    4
 249450000    5
 249460000    4
 249470000    2
 249480000    4
 249490000    3
 249500000    3
 249510000    4
 249520000    3
 249530000    5
 249540000    8
 249550000    3
 249560000    3
 249570000    4
 249580000    4
 249590000    4
 249600000    4
 249610000    4
 249620000    3
 249630000    4
 249640000    4
 249650000    4
 249660000    4
 249670000    4
 249680000    3
 249690000    5
 249700000    4
 249710000    3
 249720000    3
 249730000    3
 249740000    3
 249750000    2
 249760000    4
 249770000    4
 249780000    4
 249790000    2
 249800000    4
 249810000    4
 249820000    4
 249830000    5
 249840000    2
 249850000    3
[truncated: 880,417 more chars]
