# Supplementary material for: Directional translocation resistance of Zika xrRNA
Source: Nat Commun. 2020 Jul 27;11:3749. doi: 10.1038/s41467-020-17508-7 (PMC7385498; doi:10.1038/s41467-020-17508-7)
Supplement: Supplementary file 4 — Source Data [file 41467_2020_17508_MOESM4_ESM.zip › Source_Data_Figures/Fig2B/5'translocation-rate_r0-T300K/r_10_translocated_portion.dat]

# Trajectory file ../../zika_rna/03_translocation_by_force_ramping/TP_END1/rate1x/t95/r_10/dump_t95_Rramped.lammpstrj
# time  length_translocated_portion
         0    3
     10000    2
     20000    3
     30000    4
     40000    2
     50000    2
     60000    1
     70000    2
     80000    4
     90000    2
    100000    3
    110000    2
    120000    3
    130000    2
    140000    4
    150000    3
    160000    3
    170000    2
    180000    2
    190000    4
    200000    3
    210000    3
    220000    2
    230000    4
    240000    3
    250000    4
    260000    3
    270000    3
    280000    3
    290000    2
    300000    2
    310000    3
    320000    3
    330000    3
    340000    4
    350000    3
    360000    3
    370000    3
    380000    2
    390000    3
    400000    3
    410000    4
    420000    2
    430000    3
    440000    4
    450000    3
    460000    2
    470000    3
    480000    3
    490000    4
    500000    3
    510000    3
    520000    2
    530000    2
    540000    3
    550000    2
    560000    4
    570000    4
    580000    3
    590000    2
    600000    3
    610000    3
    620000    3
    630000    3
    640000    4
    650000    4
    660000    4
    670000    3
    680000    4
    690000    3
    700000    2
    710000    3
    720000    3
    730000    5
    740000    3
    750000    3
    760000    3
    770000    3
    780000    2
    790000    3
    800000    3
    810000    2
    820000    3
    830000    3
    840000    3
    850000    2
    860000    3
    870000    3
    880000    2
    890000    3
    900000    3
    910000    3
    920000    2
    930000    5
    940000    2
    950000    2
    960000    3
    970000    3
    980000    3
    990000    3
   1000000    2
   1010000    3
   1020000    2
   1030000    4
   1040000    4
   1050000    3
   1060000    4
   1070000    3
   1080000    2
   1090000    5
   1100000    4
   1110000    4
   1120000    2
   1130000    3
   1140000    4
   1150000    4
   1160000    3
   1170000    3
   1180000    2
   1190000    3
   1200000    3
   1210000    2
   1220000    3
   1230000    3
   1240000    3
   1250000    2
   1260000    3
   1270000    3
   1280000    3
   1290000    3
   1300000    3
   1310000    3
   1320000    2
   1330000    8
   1340000    3
   1350000    2
   1360000    3
   1370000    3
   1380000    4
   1390000    3
   1400000    4
   1410000    4
   1420000    2
   1430000    3
   1440000    5
   1450000    3
   1460000    3
   1470000    5
   1480000    5
   1490000    3
   1500000    2
   1510000    3
   1520000    3
   1530000    3
   1540000    2
   1550000    6
   1560000    3
   1570000    3
   1580000    4
   1590000    4
   1600000    3
   1610000    3
   1620000    4
   1630000    3
   1640000    2
   1650000    3
   1660000    4
   1670000    3
   1680000    2
   1690000    3
   1700000    2
   1710000    3
   1720000    2
   1730000    3
   1740000    2
   1750000    4
   1760000    5
   1770000    3
   1780000    3
   1790000    3
   1800000    3
   1810000    2
   1820000    3
   1830000    3
   1840000    3
   1850000    3
   1860000    4
   1870000    3
   1880000    4
   1890000    3
   1900000    4
   1910000    2
   1920000    2
   1930000    3
   1940000    4
   1950000    3
   1960000    3
   1970000    3
   1980000    3
   1990000    3
   2000000    2
   2010000    2
   2020000    3
   2030000    2
   2040000    2
   2050000    3
   2060000    3
   2070000    3
   2080000    3
   2090000    3
   2100000   19
   2110000    5
   2120000    5
   2130000    5
   2140000    5
   2150000    2
   2160000   14
   2170000    4
   2180000    4
   2190000    4
   2200000    4
   2210000    2
   2220000    4
   2230000   12
   2240000    4
   2250000    3
   2260000    3
   2270000    2
   2280000    3
   2290000    3
   2300000    3
   2310000    3
   2320000    8
   2330000    3
   2340000    7
   2350000    8
   2360000    2
   2370000    3
   2380000    3
   2390000    4
   2400000    2
   2410000    3
   2420000    3
   2430000    2
   2440000    4
   2450000    3
   2460000   10
   2470000   13
   2480000    3
   2490000    8
   2500000    3
   2510000    3
   2520000    4
   2530000    3
   2540000    6
   2550000    3
   2560000    3
   2570000    3
   2580000    3
   2590000    2
   2600000    3
   2610000    4
   2620000    4
   2630000    3
   2640000    3
   2650000    3
   2660000    2
   2670000    1
   2680000    3
   2690000    4
   2700000    2
   2710000    3
   2720000    3
   2730000    3
   2740000    3
   2750000    3
   2760000    3
   2770000    3
   2780000    4
   2790000    4
   2800000    4
   2810000    2
   2820000    3
   2830000    3
   2840000    2
   2850000    3
   2860000    4
   2870000    3
   2880000    3
   2890000    3
   2900000    2
   2910000    4
   2920000    2
   2930000    3
   2940000    3
   2950000    3
   2960000    2
   2970000    3
   2980000    2
   2990000    2
   3000000    2
   3010000    2
   3020000    4
   3030000    4
   3040000    3
   3050000    3
   3060000    3
   3070000    3
   3080000    3
   3090000    2
   3100000    2
   3110000    3
   3120000    3
   3130000    2
   3140000    3
   3150000    3
   3160000    3
   3170000    2
   3180000    3
   3190000    4
   3200000    4
   3210000    3
   3220000    3
   3230000    2
   3240000    3
   3250000    4
   3260000    3
   3270000    2
   3280000    3
   3290000    3
   3300000    4
   3310000    3
   3320000    3
   3330000    3
   3340000    3
   3350000    4
   3360000    2
   3370000    3
   3380000    2
   3390000    2
   3400000    3
   3410000    2
   3420000    3
   3430000    3
   3440000    2
   3450000    3
   3460000    3
   3470000    4
   3480000    3
   3490000    2
   3500000    2
   3510000    2
   3520000    4
   3530000    3
   3540000    2
   3550000    2
   3560000    4
   3570000    4
   3580000    4
   3590000    3
   3600000    3
   3610000    3
   3620000    3
   3630000   10
   3640000    8
   3650000   15
   3660000    9
   3670000   15
   3680000    4
   3690000    7
   3700000    3
   3710000    4
   3720000    3
   3730000    3
   3740000    3
   3750000    4
   3760000    2
   3770000    2
   3780000    2
   3790000    2
   3800000    3
   3810000    4
   3820000    4
   3830000    3
   3840000    3
   3850000    3
   3860000    2
   3870000    3
   3880000    4
   3890000    3
   3900000    3
   3910000    2
   3920000    4
   3930000    7
   3940000    4
   3950000    3
   3960000    2
   3970000    2
   3980000    2
   3990000    3
   4000000    3
   4010000    3
   4020000    3
   4030000    3
   4040000    4
   4050000    3
   4060000    2
   4070000    3
   4080000    3
   4090000    2
   4100000    4
   4110000    2
   4120000    3
   4130000    2
   4140000    2
   4150000    3
   4160000    5
   4170000    2
   4180000    3
   4190000    2
   4200000    3
   4210000    2
   4220000    3
   4230000    3
   4240000    2
   4250000    3
   4260000    3
   4270000    3
   4280000    3
   4290000    3
   4300000    2
   4310000    3
   4320000    4
   4330000    3
   4340000    3
   4350000    3
   4360000    2
   4370000    2
   4380000    3
   4390000    3
   4400000    3
   4410000    3
   4420000    3
   4430000    3
   4440000    2
   4450000    4
   4460000    3
   4470000    3
   4480000    3
   4490000    3
   4500000    2
   4510000    2
   4520000    2
   4530000    3
   4540000    3
   4550000    3
   4560000    3
   4570000    3
   4580000    3
   4590000    2
   4600000    4
   4610000    3
   4620000    2
   4630000    3
   4640000    3
   4650000    3
   4660000    3
   4670000    2
   4680000    2
   4690000    3
   4700000    3
   4710000    3
   4720000    2
   4730000    2
   4740000    4
   4750000    3
   4760000    3
   4770000    3
   4780000    3
   4790000    3
   4800000    3
   4810000    3
   4820000    3
   4830000    3
   4840000    2
   4850000    3
   4860000    3
   4870000    3
   4880000    2
   4890000    9
   4900000    5
   4910000    2
   4920000    4
   4930000    4
   4940000    5
   4950000    3
   4960000    2
   4970000    3
   4980000    3
   4990000    3
   5000000    3
   5010000    3
   5020000    3
   5030000    3
   5040000    3
   5050000    4
   5060000    3
   5070000    3
   5080000    2
   5090000    3
   5100000    2
   5110000    3
   5120000    3
   5130000    2
   5140000    4
   5150000    3
   5160000    3
   5170000    3
   5180000    3
   5190000    2
   5200000    3
   5210000    3
   5220000    2
   5230000    2
   5240000    2
   5250000    4
   5260000    2
   5270000    1
   5280000    3
   5290000    3
   5300000    4
   5310000    2
   5320000    3
   5330000    3
   5340000    3
   5350000    4
   5360000    3
   5370000    3
   5380000    4
   5390000    3
   5400000    3
   5410000    3
   5420000    4
   5430000    5
   5440000    5
   5450000    4
   5460000    5
   5470000    5
   5480000    5
   5490000    2
   5500000    2
   5510000    2
   5520000    3
   5530000    3
   5540000    3
   5550000    3
   5560000    3
   5570000    4
   5580000    3
   5590000    2
   5600000    3
   5610000    2
   5620000    3
   5630000    2
   5640000    2
   5650000    3
   5660000    3
   5670000    3
   5680000    4
   5690000    2
   5700000    3
   5710000    2
   5720000    2
   5730000    3
   5740000    3
   5750000    3
   5760000    3
   5770000    3
   5780000    3
   5790000    3
   5800000    2
   5810000    4
   5820000    3
   5830000    2
   5840000    3
   5850000    3
   5860000    3
   5870000    3
   5880000    3
   5890000    4
   5900000   12
   5910000    3
   5920000    3
   5930000    2
   5940000    3
   5950000    3
   5960000    3
   5970000    2
   5980000    3
   5990000    3
   6000000    4
   6010000    3
   6020000    3
   6030000    9
   6040000    3
   6050000    4
   6060000    3
   6070000    3
   6080000    3
   6090000    2
   6100000    4
   6110000    2
   6120000    3
   6130000    4
   6140000    4
   6150000    3
   6160000    2
   6170000    3
   6180000    2
   6190000    3
   6200000    3
   6210000    2
   6220000    3
   6230000    3
   6240000    3
   6250000    2
   6260000    3
   6270000    2
   6280000    3
   6290000    2
   6300000    3
   6310000    3
   6320000    2
   6330000    2
   6340000    4
   6350000    2
   6360000    3
   6370000    3
   6380000    4
   6390000    3
   6400000    3
   6410000    4
   6420000    3
   6430000    3
   6440000    2
   6450000    2
   6460000    3
   6470000    3
   6480000    3
   6490000    3
   6500000    3
   6510000    2
   6520000    4
   6530000    3
   6540000    5
   6550000    3
   6560000    3
   6570000    5
   6580000    3
   6590000    4
   6600000    3
   6610000    3
   6620000    3
   6630000    3
   6640000    4
   6650000    3
   6660000    3
   6670000    3
   6680000    4
   6690000    3
   6700000    2
   6710000    3
   6720000    2
   6730000    3
   6740000    2
   6750000    3
   6760000    3
   6770000    4
   6780000    3
   6790000    3
   6800000    3
   6810000    4
   6820000    3
   6830000    3
   6840000    4
   6850000    2
   6860000    3
   6870000    2
   6880000    2
   6890000    3
   6900000    4
   6910000    3
   6920000    4
   6930000    2
   6940000    3
   6950000    3
   6960000    2
   6970000    3
   6980000    5
   6990000   14
   7000000   18
   7010000   13
   7020000    4
   7030000    3
   7040000    4
   7050000    3
   7060000    4
   7070000    3
   7080000    3
   7090000    3
   7100000    3
   7110000    4
   7120000    2
   7130000    3
   7140000    2
   7150000    3
   7160000    3
   7170000    2
   7180000    4
   7190000    2
   7200000    3
   7210000    3
   7220000    2
   7230000    3
   7240000    3
   7250000    3
   7260000    3
   7270000    3
   7280000    3
   7290000    2
   7300000    2
   7310000    3
   7320000    4
   7330000    2
   7340000    3
   7350000    2
   7360000    4
   7370000    3
   7380000    2
   7390000    3
   7400000    3
   7410000    3
   7420000    4
   7430000    4
   7440000    4
   7450000    2
   7460000    3
   7470000    2
   7480000    3
   7490000    3
   7500000    3
   7510000    3
   7520000    4
   7530000    2
   7540000    3
   7550000    3
   7560000    3
   7570000    2
   7580000    5
   7590000    3
   7600000    2
   7610000    3
   7620000    3
   7630000    3
   7640000    2
   7650000    3
   7660000    2
   7670000    3
   7680000    2
   7690000    4
   7700000    3
   7710000    3
   7720000    3
   7730000    3
   7740000    3
   7750000    3
   7760000    3
   7770000    3
   7780000    2
   7790000    3
   7800000    4
   7810000    4
   7820000    3
   7830000    3
   7840000    4
   7850000    3
   7860000    3
   7870000    4
   7880000    2
   7890000    3
   7900000    4
   7910000    2
   7920000    3
   7930000    3
   7940000    2
   7950000    3
   7960000    2
   7970000    3
   7980000    2
   7990000    3
   8000000    3
   8010000    3
   8020000    3
   8030000    4
   8040000    4
   8050000    3
   8060000    2
   8070000    3
   8080000    3
   8090000    3
   8100000    2
   8110000    3
   8120000    2
   8130000    3
   8140000    4
   8150000    3
   8160000    3
   8170000    4
   8180000    4
   8190000    2
   8200000    2
   8210000    3
   8220000    3
   8230000    3
   8240000    3
   8250000    3
   8260000    3
   8270000    3
   8280000    3
   8290000    3
   8300000    2
   8310000    3
   8320000    4
   8330000    3
   8340000    3
   8350000    4
   8360000    2
   8370000    2
   8380000    3
   8390000    2
   8400000    3
   8410000    3
   8420000    2
   8430000    4
   8440000    2
   8450000    4
   8460000    3
   8470000    3
   8480000    4
   8490000    4
   8500000    3
   8510000    8
   8520000    3
   8530000    3
   8540000    2
   8550000    3
   8560000    3
   8570000    2
   8580000    3
   8590000    3
   8600000    3
   8610000    2
   8620000    4
   8630000    3
   8640000    2
   8650000    3
   8660000    3
   8670000    4
   8680000    2
   8690000    4
   8700000    4
   8710000    3
   8720000    3
   8730000    3
   8740000    3
   8750000    3
   8760000    2
   8770000    3
   8780000    3
   8790000    2
   8800000    3
   8810000    4
   8820000    2
   8830000    3
   8840000    2
   8850000    3
   8860000    3
   8870000    3
   8880000    3
   8890000    3
   8900000    4
   8910000    4
   8920000    4
   8930000    3
   8940000    4
   8950000    2
   8960000    3
   8970000    2
   8980000    4
   8990000    3
   9000000    3
   9010000    3
   9020000    3
   9030000    3
   9040000    3
   9050000    2
   9060000    3
   9070000    2
   9080000    2
   9090000    3
   9100000    3
   9110000    3
   9120000    3
   9130000    3
   9140000    4
   9150000    2
   9160000    4
   9170000    3
   9180000    3
   9190000    3
   9200000    3
   9210000    3
   9220000    3
   9230000    2
   9240000    4
   9250000    4
   9260000    3
   9270000    2
   9280000    3
   9290000    2
   9300000    4
   9310000    2
   9320000    2
   9330000    3
   9340000    3
   9350000    3
   9360000    3
   9370000    3
   9380000    3
   9390000    3
   9400000    2
   9410000    3
   9420000    2
   9430000    3
   9440000    3
   9450000    3
   9460000    3
   9470000    3
   9480000    3
   9490000    3
   9500000    4
   9510000    4
   9520000    2
   9530000    3
   9540000    3
   9550000    3
   9560000    3
   9570000    2
   9580000    3
   9590000    5
   9600000    4
   9610000    2
   9620000    3
   9630000    2
   9640000    5
   9650000    3
   9660000    3
   9670000    5
   9680000    2
   9690000    2
   9700000    3
   9710000    4
   9720000    5
   9730000    5
   9740000   16
   9750000   10
   9760000    5
   9770000    5
   9780000    3
   9790000    2
   9800000    2
   9810000    4
   9820000    3
   9830000    3
   9840000    3
   9850000    2
   9860000    2
   9870000    4
   9880000    3
   9890000    3
   9900000    2
   9910000    4
   9920000    3
   9930000    3
   9940000    2
   9950000    2
   9960000    3
   9970000    2
   9980000    3
   9990000    3
  10000000    3
  10010000    3
  10020000    3
  10030000    4
  10040000    2
  10050000    3
  10060000    3
  10070000    3
  10080000    2
  10090000    3
  10100000    3
  10110000    3
  10120000    4
  10130000    2
  10140000    3
  10150000    3
  10160000    2
  10170000    3
  10180000    2
  10190000    2
  10200000    5
  10210000    3
  10220000    3
  10230000    3
  10240000    3
  10250000    4
  10260000    3
  10270000    4
  10280000    3
  10290000    2
  10300000    3
  10310000    3
  10320000    3
  10330000    3
  10340000    4
  10350000    3
  10360000    3
  10370000    2
  10380000    4
  10390000    3
  10400000    4
  10410000    3
  10420000    2
  10430000    3
  10440000    3
  10450000    4
  10460000    3
  10470000    3
  10480000    2
  10490000    4
  10500000    2
  10510000    3
  10520000    2
  10530000    4
  10540000    3
  10550000    3
  10560000    3
  10570000    3
  10580000    2
  10590000    3
  10600000    2
  10610000    3
  10620000    3
  10630000    3
  10640000    4
  10650000    3
  10660000    2
  10670000    3
  10680000    3
  10690000    2
  10700000    2
  10710000    3
  10720000    3
  10730000    3
  10740000    2
  10750000    3
  10760000    3
  10770000    3
  10780000    3
  10790000    4
  10800000    8
  10810000   13
  10820000   13
  10830000    4
  10840000    3
  10850000    4
  10860000    3
  10870000    2
  10880000    5
  10890000    4
  10900000    4
  10910000    2
  10920000    3
  10930000    3
  10940000    3
  10950000    4
  10960000    4
  10970000    2
  10980000    3
  10990000    3
  11000000    4
  11010000    3
  11020000    3
  11030000    3
  11040000    2
  11050000    3
  11060000    3
  11070000    3
  11080000    3
  11090000    3
  11100000    4
  11110000    2
  11120000    4
  11130000    4
  11140000    4
  11150000    3
  11160000    5
  11170000    3
  11180000    3
  11190000    2
  11200000    3
  11210000    3
  11220000    2
  11230000    3
  11240000    3
  11250000    3
  11260000    3
  11270000    3
  11280000    3
  11290000    4
  11300000    4
  11310000    4
  11320000    5
  11330000    3
  11340000    4
  11350000    4
  11360000    3
  11370000    2
  11380000    4
  11390000    4
  11400000    2
  11410000    8
  11420000    5
  11430000    8
  11440000   13
  11450000   12
  11460000   13
  11470000   17
  11480000   15
  11490000    9
  11500000   16
  11510000   21
  11520000   18
  11530000   16
  11540000   13
  11550000   11
  11560000   10
  11570000   15
  11580000    4
  11590000    9
  11600000    9
  11610000   17
  11620000    4
  11630000    3
  11640000    3
  11650000    2
  11660000    2
  11670000    4
  11680000    2
  11690000    3
  11700000    5
  11710000    3
  11720000    3
  11730000    3
  11740000    3
  11750000    3
  11760000    4
  11770000    4
  11780000    2
  11790000    3
  11800000    3
  11810000    3
  11820000    3
  11830000    3
  11840000    3
  11850000    3
  11860000    2
  11870000    3
  11880000    3
  11890000    4
  11900000    3
  11910000    3
  11920000    3
  11930000    3
  11940000    3
  11950000    2
  11960000    8
  11970000    4
  11980000    3
  11990000    3
  12000000    2
  12010000    3
  12020000    8
  12030000    9
  12040000    8
  12050000    3
  12060000    3
  12070000    3
  12080000    2
  12090000    3
  12100000    4
  12110000    2
  12120000    4
  12130000    2
  12140000    3
  12150000    3
  12160000    3
  12170000    3
  12180000    2
  12190000    3
  12200000    3
  12210000    3
  12220000    4
  12230000    3
  12240000    2
  12250000    2
  12260000    6
  12270000    2
  12280000    4
  12290000    3
  12300000    3
  12310000    4
  12320000    3
  12330000    3
  12340000    3
  12350000    2
  12360000    3
  12370000    2
  12380000    3
  12390000    3
  12400000    2
  12410000    5
  12420000    4
  12430000    4
  12440000    4
  12450000    3
  12460000    3
  12470000    3
  12480000    3
  12490000    3
  12500000    3
  12510000    3
  12520000    3
  12530000    3
  12540000    3
  12550000    4
  12560000    3
  12570000    3
  12580000    2
  12590000    3
  12600000    3
  12610000    3
  12620000    3
  12630000    2
  12640000    3
  12650000    3
  12660000    3
  12670000    2
  12680000    3
  12690000    2
  12700000    2
  12710000    3
  12720000    3
  12730000    3
  12740000    3
  12750000    2
  12760000    2
  12770000    3
  12780000    2
  12790000    3
  12800000    3
  12810000    3
  12820000    3
  12830000    3
  12840000    3
  12850000    3
  12860000    3
  12870000    3
  12880000    3
  12890000    3
  12900000    3
  12910000    3
  12920000    3
  12930000    3
  12940000    3
  12950000    3
  12960000    4
  12970000    3
  12980000    4
  12990000    4
  13000000    3
  13010000    2
  13020000    3
  13030000    3
  13040000    3
  13050000    3
  13060000    3
  13070000    4
  13080000    4
  13090000    3
  13100000    2
  13110000    3
  13120000    2
  13130000    3
  13140000    3
  13150000    3
  13160000    2
  13170000    2
  13180000    2
  13190000    3
  13200000    3
  13210000    3
  13220000    3
  13230000    4
  13240000    3
  13250000    3
  13260000    3
  13270000    3
  13280000    5
  13290000    4
  13300000    3
  13310000    3
  13320000    4
  13330000    2
  13340000    4
  13350000    5
  13360000    3
  13370000    4
  13380000    3
  13390000    2
  13400000    2
  13410000    5
  13420000    3
  13430000    3
  13440000    3
  13450000    3
  13460000    3
  13470000    4
  13480000    3
  13490000    4
  13500000    3
  13510000    3
  13520000    5
  13530000    3
  13540000    3
  13550000    5
  13560000    4
  13570000    3
  13580000    4
  13590000    5
  13600000    3
  13610000    3
  13620000    4
  13630000    4
  13640000    3
  13650000    5
  13660000    3
  13670000    2
  13680000    4
  13690000    3
  13700000    3
  13710000    4
  13720000    3
  13730000   11
  13740000   11
  13750000    4
  13760000    3
  13770000    6
  13780000    3
  13790000    3
  13800000    3
  13810000    3
  13820000    3
  13830000    2
  13840000    3
  13850000    2
  13860000    2
  13870000    3
  13880000    3
  13890000    4
  13900000    2
  13910000    3
  13920000    3
  13930000    2
  13940000    3
  13950000    3
  13960000    3
  13970000    3
  13980000    3
  13990000    3
  14000000    3
  14010000    3
  14020000    3
  14030000    2
  14040000    3
  14050000    3
  14060000    3
  14070000    3
  14080000    4
  14090000    3
  14100000    3
  14110000    8
  14120000    2
  14130000    5
  14140000    3
  14150000    3
  14160000    5
  14170000    5
  14180000    4
  14190000    2
  14200000    3
  14210000    3
  14220000    2
  14230000    3
  14240000    3
  14250000    4
  14260000    3
  14270000    3
  14280000    3
  14290000    2
  14300000    5
  14310000    4
  14320000    3
  14330000    3
  14340000    4
  14350000    4
  14360000    4
  14370000    6
  14380000    3
  14390000    3
  14400000    5
  14410000    3
  14420000    4
  14430000    2
  14440000    3
  14450000    4
  14460000    3
  14470000    2
  14480000    3
  14490000    4
  14500000    4
  14510000    3
  14520000    4
  14530000    2
  14540000    3
  14550000    3
  14560000    2
  14570000    3
  14580000    3
  14590000    2
  14600000    3
  14610000    3
  14620000    3
  14630000    2
  14640000    3
  14650000    3
  14660000    3
  14670000    3
  14680000    2
  14690000    3
  14700000    2
  14710000    2
  14720000    3
  14730000    3
  14740000    4
  14750000    4
  14760000    3
  14770000    2
  14780000    3
  14790000    3
  14800000    3
  14810000    5
  14820000    5
  14830000    3
  14840000    4
  14850000    4
  14860000    2
  14870000    3
  14880000    3
  14890000    3
  14900000    2
  14910000    3
  14920000    3
  14930000    3
  14940000    3
  14950000    3
  14960000    3
  14970000    4
  14980000    3
  14990000    4
  15000000    5
  15010000    3
  15020000    3
  15030000    3
  15040000    3
  15050000    3
  15060000    2
  15070000    3
  15080000    2
  15090000    3
  15100000    2
  15110000    3
  15120000    3
  15130000    4
  15140000    2
  15150000    3
  15160000    3
  15170000    2
  15180000    3
  15190000    3
  15200000    5
  15210000    3
  15220000    3
  15230000    2
  15240000    4
  15250000    4
  15260000    4
  15270000    3
  15280000    3
  15290000    3
  15300000    3
  15310000    2
  15320000    3
  15330000    3
  15340000    3
  15350000    5
  15360000    4
  15370000    2
  15380000    4
  15390000    4
  15400000    3
  15410000    2
  15420000    4
  15430000    3
  15440000    3
  15450000    4
  15460000    2
  15470000    5
  15480000    3
  15490000    2
  15500000    3
  15510000    3
  15520000    4
  15530000    3
  15540000    2
  15550000    4
  15560000    4
  15570000    4
  15580000    4
  15590000    3
  15600000    2
  15610000    4
  15620000    2
  15630000    3
  15640000    3
  15650000    3
  15660000    3
  15670000    3
  15680000    3
  15690000    3
  15700000    3
  15710000    2
  15720000    2
  15730000    2
  15740000    3
  15750000    2
  15760000    2
  15770000    4
  15780000    3
  15790000    3
  15800000    4
  15810000    3
  15820000    5
  15830000    3
  15840000    3
  15850000    4
  15860000    3
  15870000    3
  15880000    5
  15890000    3
  15900000    2
  15910000    3
  15920000    3
  15930000    5
  15940000    2
  15950000    3
  15960000    3
  15970000    2
  15980000    3
  15990000    3
  16000000    3
  16010000    3
  16020000    5
  16030000    6
  16040000    3
  16050000    4
  16060000    3
  16070000    2
  16080000    3
  16090000    3
  16100000    2
  16110000    4
  16120000    3
  16130000    3
  16140000    3
  16150000    2
  16160000    3
  16170000    2
  16180000    3
  16190000    2
  16200000    3
  16210000    3
  16220000    3
  16230000    2
  16240000    2
  16250000    3
  16260000    3
  16270000    3
  16280000    3
  16290000    2
  16300000    4
  16310000    3
  16320000    3
  16330000    3
  16340000    4
  16350000    2
  16360000    2
  16370000    4
  16380000    3
  16390000    2
  16400000    3
  16410000    3
  16420000    4
  16430000    3
  16440000    3
  16450000    2
  16460000    3
  16470000    3
  16480000    2
  16490000    2
  16500000    2
  16510000    3
  16520000    2
  16530000    3
  16540000    4
  16550000    3
  16560000    3
  16570000    2
  16580000    3
  16590000    3
  16600000    2
  16610000    3
  16620000    3
  16630000    4
  16640000    3
  16650000    3
  16660000    4
  16670000    2
  16680000    4
  16690000    3
  16700000    2
  16710000    3
  16720000    3
  16730000    3
  16740000    3
  16750000    4
  16760000    4
  16770000    3
  16780000    5
  16790000    4
  16800000    3
  16810000    3
  16820000    3
  16830000    3
  16840000    2
  16850000    4
  16860000    4
  16870000    3
  16880000    4
  16890000    3
  16900000    3
  16910000    1
  16920000    8
  16930000    3
  16940000    3
  16950000    4
  16960000    3
  16970000    3
  16980000    3
  16990000    3
  17000000    3
  17010000    3
  17020000    2
  17030000    3
  17040000    2
  17050000    2
  17060000    3
  17070000    3
  17080000    2
  17090000    3
  17100000    3
  17110000    3
  17120000    2
  17130000    2
  17140000    3
  17150000    3
  17160000    3
  17170000    2
  17180000    5
  17190000    5
  17200000    5
  17210000    2
  17220000    3
  17230000    4
  17240000    4
  17250000    5
  17260000    3
  17270000    5
  17280000    4
  17290000    4
  17300000    2
  17310000    3
  17320000    4
  17330000    3
  17340000    3
  17350000    3
  17360000    5
  17370000    2
  17380000    3
  17390000    4
  17400000    3
  17410000    2
  17420000    4
  17430000    4
  17440000    3
  17450000    2
  17460000    2
  17470000    4
  17480000    4
  17490000    4
  17500000    5
  17510000    2
  17520000    5
  17530000    3
  17540000    3
  17550000    2
  17560000    2
  17570000    2
  17580000    3
  17590000    2
  17600000    3
  17610000    3
  17620000    3
  17630000    4
  17640000    3
  17650000    2
  17660000    2
  17670000    3
  17680000    2
  17690000    2
  17700000    3
  17710000    4
  17720000    2
  17730000    2
  17740000    3
  17750000    3
  17760000    4
  17770000    9
  17780000    4
  17790000    3
  17800000    2
  17810000    4
  17820000    4
  17830000    4
  17840000    3
  17850000    5
  17860000    7
  17870000    5
  17880000    5
  17890000    4
  17900000    3
  17910000   10
  17920000    4
  17930000    2
  17940000    4
  17950000    5
  17960000    2
  17970000    3
  17980000    4
  17990000    3
  18000000    4
  18010000    4
  18020000    2
  18030000    3
  18040000    3
  18050000    3
  18060000    3
  18070000    3
  18080000    2
  18090000    2
  18100000    3
  18110000    3
  18120000    3
  18130000    2
  18140000    2
  18150000    4
  18160000    3
  18170000    3
  18180000    2
  18190000    3
  18200000    3
  18210000    4
  18220000    3
  18230000    3
  18240000    2
  18250000    2
  18260000    3
  18270000    3
  18280000    3
  18290000    3
  18300000    2
  18310000    3
  18320000    2
  18330000    4
  18340000    3
  18350000    4
  18360000    4
  18370000    4
  18380000    3
  18390000    4
  18400000    4
  18410000   11
  18420000    4
  18430000    3
  18440000    4
  18450000    3
  18460000    2
  18470000    4
  18480000    6
  18490000    3
  18500000    4
  18510000    5
  18520000    3
  18530000    4
  18540000    8
  18550000    5
  18560000    8
  18570000    4
  18580000    3
  18590000    5
  18600000    9
  18610000    4
  18620000    3
  18630000    3
  18640000    3
  18650000    3
  18660000    4
  18670000    4
  18680000    3
  18690000    3
  18700000    3
  18710000    2
  18720000    3
  18730000    5
  18740000    3
  18750000    3
  18760000    3
  18770000    5
  18780000    3
  18790000    4
  18800000    3
  18810000    4
  18820000    3
  18830000    3
  18840000    3
  18850000    4
  18860000    3
  18870000    1
  18880000    2
  18890000    3
  18900000    4
  18910000    4
  18920000    3
  18930000    4
  18940000    7
  18950000    2
  18960000    3
  18970000    3
  18980000    2
  18990000    3
  19000000    3
  19010000    3
  19020000    3
  19030000    3
  19040000    9
  19050000    4
  19060000    8
  19070000    4
  19080000    3
  19090000    3
  19100000    5
  19110000    5
  19120000    4
  19130000   10
  19140000    7
  19150000    6
  19160000    4
  19170000    4
  19180000   14
  19190000    6
  19200000    7
  19210000   15
  19220000   19
  19230000   18
  19240000   17
  19250000    5
  19260000    6
  19270000    4
  19280000    4
  19290000    3
  19300000    4
  19310000    5
  19320000    6
  19330000    4
  19340000    3
  19350000    4
  19360000    2
  19370000    5
  19380000    3
  19390000    3
  19400000    5
  19410000    5
  19420000    4
  19430000    4
  19440000    5
  19450000    3
  19460000    5
  19470000    3
  19480000    3
  19490000    3
  19500000    3
  19510000    3
  19520000    3
  19530000    3
  19540000    4
  19550000    3
  19560000    4
  19570000    6
  19580000    4
  19590000    4
  19600000    4
  19610000    5
  19620000    3
  19630000    3
  19640000    3
  19650000    3
  19660000    3
  19670000    2
  19680000    3
  19690000    3
  19700000    3
  19710000    3
  19720000    3
  19730000    2
  19740000    3
  19750000    2
  19760000    2
  19770000    3
  19780000    4
  19790000    3
  19800000    2
  19810000    2
  19820000    3
  19830000    2
  19840000    2
  19850000    3
  19860000    2
  19870000    2
  19880000    3
  19890000    3
  19900000    3
  19910000    4
  19920000    2
  19930000    3
  19940000    3
  19950000    2
  19960000    2
  19970000    2
  19980000    3
  19990000    2
  20000000    3
  20000000    3
  20010000    3
  20020000    4
  20030000    2
  20040000    3
  20050000    2
  20060000    3
  20070000    3
  20080000    4
  20090000    4
  20100000    3
  20110000    5
  20120000    3
  20130000    5
  20140000    5
  20150000    5
  20160000    8
  20170000    3
  20180000    3
  20190000    3
  20200000    5
  20210000    3
  20220000    3
  20230000    4
  20240000    3
  20250000    3
  20260000    3
  20270000    3
  20280000    3
  20290000    3
  20300000    4
  20310000    3
  20320000    3
  20330000    4
  20340000    4
  20350000    4
  20360000    4
  20370000    3
  20380000    4
  20390000    6
  20400000    6
  20410000    3
  20420000    2
  20430000    4
  20440000    3
  20450000    3
  20460000    3
  20470000    5
  20480000    2
  20490000    3
  20500000    6
  20510000    6
  20520000    3
  20530000    3
  20540000    3
  20550000    4
  20560000    3
  20570000    5
  20580000    2
  20590000    5
  20600000    4
  20610000    2
  20620000    3
  20630000    4
  20640000    3
  20650000    3
  20660000    3
  20670000    3
  20680000    3
  20690000    2
  20700000    3
  20710000    2
  20720000    2
  20730000    2
  20740000    4
  20750000    3
  20760000    2
  20770000    3
  20780000    3
  20790000    3
  20800000    2
  20810000    6
  20820000    4
  20830000   11
  20840000   10
  20850000    2
  20860000    3
  20870000    2
  20880000    3
  20890000    3
  20900000    2
  20910000    3
  20920000    2
  20930000    3
  20940000    5
  20950000    2
  20960000    3
  20970000    3
  20980000    2
  20990000    2
  21000000    2
  21010000    3
  21020000    3
  21030000    3
  21040000    3
  21050000    7
  21060000    5
  21070000    4
  21080000    3
  21090000    3
  21100000    4
  21110000    2
  21120000    4
  21130000    3
  21140000    3
  21150000    3
  21160000    2
  21170000    4
  21180000    3
  21190000    3
  21200000    4
  21210000    3
  21220000    3
  21230000    3
  21240000    3
  21250000    3
  21260000    4
  21270000    2
  21280000    2
  21290000    3
  21300000    3
  21310000    4
  21320000    3
  21330000    3
  21340000    2
  21350000    3
  21360000    3
  21370000    3
  21380000    3
  21390000    3
  21400000    2
  21410000    4
  21420000    3
  21430000    3
  21440000    2
  21450000    3
  21460000    3
  21470000    5
  21480000    3
  21490000    3
  21500000    3
  21510000    3
  21520000    4
  21530000    1
  21540000    2
  21550000    6
  21560000    2
  21570000    4
  21580000    4
  21590000    2
  21600000    3
  21610000    5
  21620000    4
  21630000    3
  21640000    2
  21650000    2
  21660000    3
  21670000    3
  21680000    3
  21690000    3
  21700000    3
  21710000    2
  21720000    2
  21730000    5
  21740000    3
  21750000    4
  21760000    3
  21770000    3
  21780000    3
  21790000    3
  21800000    6
  21810000    4
  21820000    4
  21830000    3
  21840000    4
  21850000    3
  21860000    4
  21870000    2
  21880000    3
  21890000    4
  21900000    3
  21910000    5
  21920000    3
  21930000    5
  21940000    2
  21950000    4
  21960000    4
  21970000    4
  21980000    5
  21990000    5
  22000000    3
  22010000    4
  22020000    4
  22030000    3
  22040000    4
  22050000    4
  22060000    2
  22070000    3
  22080000    3
  22090000    3
  22100000    2
  22110000    4
  22120000    4
  22130000    3
  22140000    2
  22150000    3
  22160000    5
  22170000    3
  22180000    3
  22190000    4
  22200000    3
  22210000    2
  22220000    2
  22230000    3
  22240000    3
  22250000    2
  22260000    3
  22270000    2
  22280000    2
  22290000    3
  22300000    3
  22310000    2
  22320000    3
  22330000    3
  22340000    3
  22350000    3
  22360000    3
  22370000    6
  22380000    4
  22390000    7
  22400000    4
  22410000    4
  22420000    3
  22430000    3
  22440000    4
  22450000    3
  22460000    4
  22470000    4
  22480000    3
  22490000    3
  22500000    2
  22510000    4
  22520000    4
  22530000    3
  22540000    3
  22550000    3
  22560000    4
  22570000    6
  22580000    3
  22590000    4
  22600000    3
  22610000    3
  22620000    2
  22630000    3
  22640000    3
  22650000    4
  22660000    3
  22670000    4
  22680000    2
  22690000    4
  22700000    3
  22710000    2
  22720000    3
  22730000    4
  22740000    3
  22750000    5
  22760000    3
  22770000    3
  22780000    3
  22790000    4
  22800000    3
  22810000    4
  22820000    3
  22830000    3
  22840000    2
  22850000    9
  22860000    8
  22870000   10
  22880000    8
  22890000   14
  22900000   15
  22910000   14
  22920000   16
  22930000   11
  22940000   18
  22950000   17
  22960000   21
  22970000   21
  22980000   17
  22990000   22
  23000000   19
  23010000   19
  23020000   16
  23030000   18
  23040000    6
  23050000    4
  23060000    3
  23070000    4
  23080000    5
  23090000    4
  23100000    4
  23110000    2
  23120000    3
  23130000    4
  23140000    5
  23150000    4
  23160000    3
  23170000    4
  23180000    5
  23190000    3
  23200000    3
  23210000    2
  23220000    3
  23230000    2
  23240000    3
  23250000   14
  23260000   14
  23270000    5
  23280000    5
  23290000    4
  23300000   13
  23310000   13
  23320000   12
  23330000   16
  23340000   10
  23350000   10
  23360000   14
  23370000   15
  23380000   13
  23390000   11
  23400000    3
  23410000    3
  23420000    2
  23430000    3
  23440000    2
  23450000    2
  23460000    4
  23470000    5
  23480000    2
  23490000    3
  23500000    4
  23510000    3
  23520000    2
  23530000    2
  23540000    3
  23550000    3
  23560000    3
  23570000    2
  23580000    3
  23590000    2
  23600000    3
  23610000    2
  23620000    3
  23630000    4
  23640000    2
  23650000    4
  23660000    2
  23670000    3
  23680000    4
  23690000    4
  23700000    2
  23710000    8
  23720000    2
  23730000    3
  23740000    3
  23750000    3
  23760000    3
  23770000    3
  23780000    7
  23790000    3
  23800000    3
  23810000    3
  23820000    2
  23830000    2
  23840000    4
  23850000    3
  23860000    1
  23870000    2
  23880000    5
  23890000    3
  23900000    6
  23910000    3
  23920000    4
  23930000    2
  23940000    4
  23950000    3
  23960000    2
  23970000    4
  23980000    3
  23990000    4
  24000000    2
  24010000    3
  24020000    3
  24030000    3
  24040000    3
  24050000    3
  24060000    3
  24070000    3
  24080000    3
  24090000    3
  24100000    3
  24110000    2
  24120000    3
  24130000    5
  24140000    2
  24150000    3
  24160000    1
  24170000    3
  24180000    5
  24190000    6
  24200000    2
  24210000    2
  24220000    5
  24230000    3
  24240000    3
  24250000    5
  24260000    3
  24270000    3
  24280000    3
  24290000    3
  24300000    3
  24310000    3
  24320000    3
  24330000    3
  24340000    6
  24350000    3
  24360000    3
  24370000    2
  24380000    3
  24390000    3
  24400000    3
  24410000    3
  24420000    3
  24430000    3
  24440000    2
  24450000    3
  24460000    3
  24470000    3
  24480000    3
  24490000    2
  24500000    1
  24510000    2
  24520000    3
  24530000    3
  24540000    3
  24550000    3
  24560000    3
  24570000    3
  24580000    3
  24590000    3
  24600000    3
  24610000    3
  24620000    3
  24630000    2
  24640000    3
  24650000    4
  24660000    4
  24670000    3
  24680000    3
  24690000    5
  24700000    3
  24710000    3
  24720000    3
  24730000    2
  24740000    4
  24750000    3
  24760000    4
  24770000   10
  24780000    9
  24790000    2
  24800000    3
  24810000    3
  24820000    2
  24830000    2
  24840000    4
  24850000    4
  24860000    3
  24870000    3
  24880000    3
  24890000    3
  24900000    3
  24910000    2
  24920000    3
  24930000    3
  24940000    3
  24950000    3
  24960000    3
  24970000    4
  24980000    3
  24990000    3
  25000000    2
  25010000    3
  25020000    3
  25030000    3
  25040000    3
  25050000    2
  25060000    2
  25070000    3
  25080000    3
  25090000    2
  25100000    2
  25110000    1
  25120000    3
  25130000    3
  25140000    3
  25150000    2
  25160000    4
  25170000    4
  25180000    2
  25190000    3
  25200000    3
  25210000    4
  25220000    2
  25230000    3
  25240000    2
  25250000    2
  25260000    2
  25270000    3
  25280000    2
  25290000    3
  25300000    2
  25310000    3
  25320000    3
  25330000    3
  25340000    2
  25350000    3
  25360000    3
  25370000    3
  25380000    3
  25390000    3
  25400000    2
  25410000    2
  25420000    2
  25430000    3
  25440000    2
  25450000    3
  25460000    3
  25470000    3
  25480000    2
  25490000    3
  25500000    3
  25510000    2
  25520000    4
  25530000    4
  25540000    2
  25550000    3
  25560000    3
  25570000    2
  25580000    3
  25590000    3
  25600000    3
  25610000    2
  25620000    3
  25630000    3
  25640000    2
  25650000    3
  25660000    2
  25670000    3
  25680000    4
  25690000    2
  25700000    3
  25710000    2
  25720000    2
  25730000    2
  25740000    2
  25750000    3
  25760000    2
  25770000    3
  25780000    3
  25790000    2
  25800000    3
  25810000    3
  25820000    3
  25830000    3
  25840000    3
  25850000    4
  25860000    2
  25870000    2
  25880000    3
  25890000    3
  25900000    2
  25910000    2
  25920000    3
  25930000    2
  25940000    4
  25950000    5
  25960000    2
  25970000    2
  25980000    3
  25990000    3
  26000000    3
  26010000    2
  26020000    3
  26030000    3
  26040000    4
  26050000    3
  26060000    3
  26070000    3
  26080000    5
  26090000    3
  26100000    4
  26110000    4
  26120000    3
  26130000    3
  26140000    4
  26150000    2
  26160000    5
  26170000    4
  26180000    3
  26190000    2
  26200000    3
  26210000    2
  26220000    3
  26230000    2
  26240000    4
  26250000    2
  26260000    3
  26270000    4
  26280000    2
  26290000    2
  26300000    3
  26310000    3
  26320000    3
  26330000    5
  26340000    3
  26350000    2
  26360000    4
  26370000    3
  26380000    5
  26390000    3
  26400000    3
  26410000    3
  26420000    3
  26430000    2
  26440000    3
  26450000    2
  26460000    3
  26470000    3
  26480000    3
  26490000    4
  26500000    2
  26510000    3
  26520000    3
  26530000    3
  26540000    2
  26550000    3
  26560000    3
  26570000    4
  26580000    2
  26590000    4
  26600000    3
  26610000    3
  26620000    3
  26630000    2
  26640000    3
  26650000    3
  26660000    3
  26670000    3
  26680000    3
  26690000    3
  26700000    5
  26710000    3
  26720000    3
  26730000    7
  26740000    3
  26750000    6
  26760000    4
  26770000    4
  26780000    3
  26790000    2
  26800000    3
  26810000    3
  26820000    3
  26830000    4
  26840000    2
  26850000    3
  26860000    2
  26870000    2
  26880000    3
  26890000    3
  26900000    3
  26910000    2
  26920000    3
  26930000    1
  26940000    3
  26950000    3
  26960000    2
  26970000    3
  26980000    3
  26990000    3
  27000000    3
  27010000    3
  27020000    3
  27030000    3
  27040000    3
  27050000    3
  27060000    3
  27070000    3
  27080000    3
  27090000    2
  27100000    3
  27110000    3
  27120000    3
  27130000    3
  27140000    3
  27150000    3
  27160000    3
  27170000    3
  27180000    2
  27190000    3
  27200000    3
  27210000    3
  27220000    3
  27230000    3
  27240000    2
  27250000    3
  27260000    3
  27270000    3
  27280000    3
  27290000    3
  27300000    3
  27310000    3
  27320000    3
  27330000    3
  27340000    3
  27350000    4
  27360000    2
  27370000    3
  27380000    3
  27390000    2
  27400000    2
  27410000    3
  27420000    3
  27430000    3
  27440000    4
  27450000    1
  27460000    2
  27470000    3
  27480000    3
  27490000    2
  27500000    3
  27510000    2
  27520000    3
  27530000    2
  27540000    3
  27550000    4
  27560000    4
  27570000    4
  27580000    3
  27590000    2
  27600000    2
  27610000    2
  27620000    2
  27630000    2
  27640000    4
  27650000    4
  27660000    3
  27670000    3
  27680000    3
  27690000    3
  27700000    3
  27710000    3
  27720000    4
  27730000    3
  27740000    3
  27750000    4
  27760000    3
  27770000    3
  27780000    3
  27790000    4
  27800000    4
  27810000    3
  27820000    4
  27830000    2
  27840000    3
  27850000    3
  27860000    2
  27870000    5
  27880000    5
  27890000    4
  27900000    4
  27910000    2
  27920000    4
  27930000    4
  27940000    2
  27950000    3
  27960000    3
  27970000    2
  27980000    4
  27990000    4
  28000000    5
  28010000    2
  28020000    3
  28030000    5
  28040000    4
  28050000    3
  28060000    4
  28070000   17
  28080000    3
  28090000    3
  28100000    2
  28110000    4
  28120000    3
  28130000    3
  28140000    3
  28150000    3
  28160000    3
  28170000    3
  28180000    3
  28190000    2
  28200000    5
  28210000    3
  28220000    3
  28230000    3
  28240000    3
  28250000    3
  28260000    3
  28270000    4
  28280000    3
  28290000    2
  28300000    3
  28310000    4
  28320000    3
  28330000    4
  28340000    3
  28350000    3
  28360000    4
  28370000    3
  28380000    2
  28390000    3
  28400000    4
  28410000    7
  28420000    2
  28430000    2
  28440000    4
  28450000    5
  28460000    4
  28470000    4
  28480000    4
  28490000    5
  28500000    3
  28510000    4
  28520000    3
  28530000    4
  28540000    4
  28550000    4
  28560000    4
  28570000    3
  28580000    3
  28590000    2
  28600000    2
  28610000    3
  28620000    3
  28630000    3
  28640000    2
  28650000    9
  28660000   13
  28670000   15
  28680000    7
  28690000   14
  28700000    4
  28710000    3
  28720000    4
  28730000    4
  28740000    4
  28750000    9
  28760000    8
  28770000    7
  28780000   12
  28790000    3
  28800000    3
  28810000    3
  28820000    4
  28830000    3
  28840000    2
  28850000    4
  28860000    3
  28870000    3
  28880000    3
  28890000    5
  28900000    2
  28910000    4
  28920000    4
  28930000    3
  28940000    2
  28950000    4
  28960000    4
  28970000    2
  28980000    3
  28990000    3
  29000000    3
  29010000    2
  29020000    3
  29030000    2
  29040000    3
  29050000    3
  29060000    3
  29070000    3
  29080000    3
  29090000    3
  29100000    4
  29110000    4
  29120000    3
  29130000    3
  29140000    3
  29150000    3
  29160000    3
  29170000    3
  29180000    3
  29190000    5
  29200000    4
  29210000    2
  29220000    3
  29230000    3
  29240000    2
  29250000    3
  29260000    3
  29270000    4
  29280000    3
  29290000    3
  29300000    2
  29310000    2
  29320000    2
  29330000    2
  29340000    2
  29350000    3
  29360000    3
  29370000    3
  29380000    3
  29390000    3
  29400000    4
  29410000    4
  29420000    3
  29430000    2
  29440000    8
  29450000    2
  29460000    3
  29470000    4
  29480000    4
  29490000    3
  29500000    4
  29510000    4
  29520000    4
  29530000    3
  29540000    3
  29550000    4
  29560000    3
  29570000    5
  29580000    4
  29590000    4
  29600000    3
  29610000    3
  29620000    3
  29630000    3
  29640000    3
  29650000    3
  29660000    3
  29670000    3
  29680000    3
  29690000    4
  29700000    3
  29710000    2
  29720000    2
  29730000    3
  29740000    3
  29750000    4
  29760000    3
  29770000    3
  29780000    4
  29790000    4
  29800000    4
  29810000    5
  29820000    3
  29830000    2
  29840000    3
  29850000    4
  29860000    5
  29870000    3
  29880000    3
  29890000    3
  29900000    4
  29910000    3
  29920000    3
  29930000    3
  29940000    3
  29950000    3
  29960000    2
  29970000    3
  29980000    3
  29990000    3
  30000000    3
  30010000    3
  30020000    3
  30030000    3
  30040000    3
  30050000    3
  30060000    2
  30070000    2
  30080000    3
  30090000    2
  30100000    3
  30110000    2
  30120000    3
  30130000    3
  30140000    2
  30150000    2
  30160000    4
  30170000   11
  30180000   14
  30190000    7
  30200000    2
  30210000    2
  30220000    3
  30230000    3
  30240000    4
  30250000    3
  30260000    4
  30270000    3
  30280000    2
  30290000    4
  30300000    4
  30310000    3
  30320000    4
  30330000    3
  30340000    3
  30350000    3
  30360000    2
  30370000    2
  30380000    3
  30390000    3
  30400000    3
  30410000    2
  30420000    3
  30430000    4
  30440000    2
  30450000    2
  30460000    2
  30470000    3
  30480000    3
  30490000    3
  30500000    3
  30510000    5
  30520000    3
  30530000    4
  30540000    2
  30550000    2
  30560000    4
  30570000    4
  30580000    5
  30590000    4
  30600000    5
  30610000    4
  30620000    3
  30630000    4
  30640000    3
  30650000    4
  30660000    3
  30670000    3
  30680000    4
  30690000    2
  30700000    4
  30710000    3
  30720000    3
  30730000    3
  30740000    2
  30750000    4
  30760000    4
  30770000    3
  30780000    4
  30790000    3
  30800000    3
  30810000    3
  30820000    4
  30830000    3
  30840000    3
  30850000    4
  30860000    3
  30870000    3
  30880000    3
  30890000    3
  30900000    2
  30910000    3
  30920000    4
  30930000    3
  30940000    3
  30950000    3
  30960000    4
  30970000    2
  30980000    3
  30990000    3
  31000000    3
  31010000    3
  31020000    3
  31030000    3
  31040000    3
  31050000    4
  31060000    3
  31070000    3
  31080000    2
  31090000    4
  31100000    3
  31110000    3
  31120000    3
  31130000    4
  31140000    2
  31150000    4
  31160000    3
  31170000    3
  31180000    3
  31190000    3
  31200000    4
  31210000    3
  31220000    4
  31230000    4
  31240000    5
  31250000    3
  31260000    3
  31270000    2
  31280000    4
  31290000    3
  31300000    3
  31310000    3
  31320000    4
  31330000    4
  31340000    3
  31350000    4
  31360000    3
  31370000    5
  31380000    3
  31390000    4
  31400000    3
  31410000    3
  31420000    4
  31430000    3
  31440000    3
  31450000    3
  31460000    4
  31470000    4
  31480000    3
  31490000    4
  31500000    4
  31510000    3
  31520000    3
  31530000    3
  31540000    3
  31550000    4
  31560000    3
  31570000    9
  31580000    2
  31590000    4
  31600000    4
  31610000    3
  31620000    2
  31630000    3
  31640000    4
  31650000    4
  31660000    3
  31670000    5
  31680000    4
  31690000    5
  31700000    4
  31710000    7
  31720000    4
  31730000    4
  31740000    4
  31750000    3
  31760000    2
  31770000    4
  31780000    4
  31790000    3
  31800000    4
  31810000    4
  31820000    2
  31830000    3
  31840000    3
  31850000    4
  31860000    3
  31870000    3
  31880000    4
  31890000    6
  31900000    3
  31910000    3
  31920000    2
  31930000    3
  31940000    4
  31950000    4
  31960000    5
  31970000    2
  31980000    4
  31990000    3
  32000000    4
  32010000    4
  32020000    4
  32030000    2
  32040000    3
  32050000    3
  32060000    2
  32070000    3
  32080000    3
  32090000    2
  32100000    4
  32110000    2
  32120000   13
  32130000    3
  32140000    3
  32150000    3
  32160000    3
  32170000    5
  32180000    4
  32190000    2
  32200000    3
  32210000    4
  32220000    4
  32230000    4
  32240000    3
  32250000    2
  32260000    2
  32270000    3
  32280000    3
  32290000    5
  32300000    3
  32310000    4
  32320000    2
  32330000    3
  32340000    2
  32350000    3
  32360000    4
  32370000    4
  32380000    4
  32390000    2
  32400000    3
  32410000    3
  32420000    3
  32430000    4
  32440000    4
  32450000    2
  32460000    3
  32470000    4
  32480000    7
  32490000    4
  32500000    2
  32510000    1
  32520000    2
  32530000    2
  32540000    3
  32550000    3
  32560000    2
  32570000    3
  32580000    3
  32590000    3
  32600000    3
  32610000    8
  32620000   11
  32630000   11
  32640000    7
  32650000    5
  32660000    4
  32670000    5
  32680000    6
  32690000    5
  32700000    3
  32710000    4
  32720000    2
  32730000    4
  32740000    4
  32750000    4
  32760000    4
  32770000    2
  32780000    3
  32790000    4
  32800000    3
  32810000    4
  32820000    3
  32830000    3
  32840000    4
  32850000    2
  32860000    3
  32870000    4
  32880000    3
  32890000    5
  32900000    2
  32910000    5
  32920000    3
  32930000    3
  32940000    4
  32950000    3
  32960000    5
  32970000    5
  32980000    5
  32990000    3
  33000000    2
  33010000    5
  33020000    2
  33030000    2
  33040000    4
  33050000    3
  33060000    3
  33070000    1
  33080000    4
  33090000    3
  33100000    5
  33110000    3
  33120000    2
  33130000    3
  33140000    4
  33150000    2
  33160000    3
  33170000    4
  33180000    2
  33190000    2
  33200000    2
  33210000    3
  33220000    2
  33230000    4
  33240000    4
  33250000    4
  33260000   10
  33270000    3
  33280000    3
  33290000    3
  33300000    4
  33310000    4
  33320000    4
  33330000    4
  33340000    4
  33350000    4
  33360000    2
  33370000    3
  33380000    5
  33390000    4
  33400000    4
  33410000    3
  33420000    3
  33430000    6
  33440000    2
  33450000    3
  33460000    3
  33470000    4
  33480000    4
  33490000    4
  33500000    4
  33510000    4
  33520000    3
  33530000    3
  33540000    2
  33550000    3
  33560000    3
  33570000    2
  33580000    3
  33590000    3
  33600000    3
  33610000    4
  33620000    5
  33630000    3
  33640000    5
  33650000    4
  33660000    7
  33670000    7
  33680000    4
  33690000   12
  33700000    3
  33710000    3
  33720000    3
  33730000    2
  33740000    3
  33750000    2
  33760000    2
  33770000    3
  33780000    4
  33790000    3
  33800000    3
  33810000    3
  33820000    5
  33830000    3
  33840000    4
  33850000    1
  33860000    3
  33870000   10
  33880000    3
  33890000    3
  33900000    3
  33910000    3
  33920000    2
  33930000    2
  33940000    4
  33950000    4
  33960000    3
  33970000    3
  33980000    4
  33990000    3
  34000000    4
  34010000    4
  34020000    4
  34030000    3
  34040000    3
  34050000    4
  34060000    4
  34070000    3
  34080000    5
  34090000    4
  34100000    3
  34110000    4
  34120000    3
  34130000    4
  34140000    2
  34150000    3
  34160000    3
  34170000    5
  34180000    3
  34190000    4
  34200000    3
  34210000    3
  34220000    3
  34230000    4
  34240000    4
  34250000    2
  34260000    4
  34270000    3
  34280000    5
  34290000    3
  34300000    2
  34310000    4
  34320000    3
  34330000    3
  34340000    4
  34350000    2
  34360000    3
  34370000    2
  34380000    4
  34390000    3
  34400000    3
  34410000    3
  34420000    2
  34430000    3
  34440000    4
  34450000    8
  34460000   13
  34470000    4
  34480000    3
  34490000    3
  34500000    2
  34510000    2
  34520000    3
  34530000    2
  34540000    3
  34550000    4
  34560000    3
  34570000    3
  34580000    3
  34590000    4
  34600000    4
  34610000    5
  34620000    1
  34630000    4
  34640000    3
  34650000    4
  34660000    3
  34670000    4
  34680000    4
  34690000    4
  34700000    9
  34710000   13
  34720000    4
  34730000    3
  34740000    2
  34750000    3
  34760000    3
  34770000    3
  34780000    3
  34790000    4
  34800000    3
  34810000    3
  34820000    4
  34830000    4
  34840000    5
  34850000    5
  34860000    5
  34870000    5
  34880000    7
  34890000    6
  34900000    7
  34910000   21
  34920000   19
  34930000    9
  34940000   16
  34950000   14
  34960000   18
  34970000    4
  34980000    4
  34990000    4
  35000000    4
  35010000    8
  35020000   14
  35030000    5
  35040000   15
  35050000   16
  35060000   17
  35070000    4
  35080000    5
  35090000    3
  35100000    3
  35110000    2
  35120000    2
  35130000    3
  35140000    3
  35150000    3
  35160000    4
  35170000    2
  35180000    2
  35190000    3
  35200000    4
  35210000    4
  35220000    6
  35230000    3
  35240000    5
  35250000    3
  35260000    3
  35270000    4
  35280000    4
  35290000    3
  35300000    2
  35310000    4
  35320000    4
  35330000    4
  35340000    2
  35350000    3
  35360000    3
  35370000    3
  35380000    4
  35390000    4
  35400000    3
  35410000    4
  35420000    5
  35430000    4
  35440000    3
  35450000    4
  35460000    4
  35470000    3
  35480000    3
  35490000    4
  35500000    5
  35510000    5
  35520000    4
  35530000    5
  35540000    3
  35550000    3
  35560000    3
  35570000    3
  35580000    3
  35590000    2
  35600000    3
  35610000    4
  35620000    3
  35630000    2
  35640000    3
  35650000    4
  35660000    4
  35670000    3
  35680000    4
  35690000    4
  35700000    4
  35710000    3
  35720000    4
  35730000    4
  35740000    3
  35750000    3
  35760000    3
  35770000    3
  35780000    3
  35790000    6
  35800000   12
  35810000    9
  35820000    4
  35830000    4
  35840000    4
  35850000    4
  35860000    4
  35870000    4
  35880000    3
  35890000    3
  35900000    3
  35910000    5
  35920000    5
  35930000    4
  35940000    3
  35950000    5
  35960000    3
  35970000    4
  35980000    4
  35990000    3
  36000000    4
  36010000    2
  36020000    3
  36030000    4
  36040000    3
  36050000    4
  36060000    3
  36070000    4
  36080000    3
  36090000    1
  36100000    4
  36110000    3
  36120000    3
  36130000    3
  36140000    3
  36150000    3
  36160000    4
  36170000    3
  36180000    3
  36190000    3
  36200000    3
  36210000    3
  36220000    3
  36230000    4
  36240000    3
  36250000    2
  36260000    2
  36270000    3
  36280000    4
  36290000    5
  36300000    3
  36310000    2
  36320000    3
  36330000    3
  36340000    3
  36350000    3
  36360000    3
  36370000    4
  36380000    3
  36390000    3
  36400000    3
  36410000    8
  36420000    5
  36430000    3
  36440000    3
  36450000    3
  36460000    2
  36470000    3
  36480000    6
  36490000    2
  36500000    3
  36510000    4
  36520000    3
  36530000    3
  36540000    3
  36550000    2
  36560000    3
  36570000    4
  36580000    3
  36590000    3
  36600000    3
  36610000    4
  36620000    3
  36630000    4
  36640000    5
  36650000    4
  36660000    2
  36670000    3
  36680000    4
  36690000    5
  36700000    3
  36710000    5
  36720000   10
  36730000    3
  36740000    2
  36750000    4
  36760000    4
  36770000    4
  36780000    3
  36790000    4
  36800000    3
  36810000    2
  36820000    4
  36830000    4
  36840000    4
  36850000    3
  36860000    3
  36870000    4
  36880000    2
  36890000    3
  36900000    3
  36910000    3
  36920000    3
  36930000    2
  36940000    3
  36950000    4
  36960000    3
  36970000    3
  36980000    4
  36990000    4
  37000000    3
  37010000    4
  37020000    3
  37030000    4
  37040000    3
  37050000    4
  37060000    2
  37070000    5
  37080000    4
  37090000    2
  37100000    2
  37110000    4
  37120000   10
  37130000    3
  37140000    3
  37150000    2
  37160000    3
  37170000    3
  37180000    2
  37190000    3
  37200000    3
  37210000    4
  37220000    2
  37230000    3
  37240000    3
  37250000    3
  37260000    3
  37270000    4
  37280000    3
  37290000    2
  37300000    5
  37310000    3
  37320000    3
  37330000    3
  37340000    4
  37350000    3
  37360000    3
  37370000    4
  37380000    4
  37390000    2
  37400000    3
  37410000    5
  37420000    5
  37430000    4
  37440000    3
  37450000    6
  37460000    3
  37470000    3
  37480000    5
  37490000    3
  37500000    2
  37510000    4
  37520000    2
  37530000    2
  37540000    4
  37550000    3
  37560000    4
  37570000    4
  37580000    3
  37590000    3
  37600000    3
  37610000    2
  37620000    3
  37630000    3
  37640000    3
  37650000    3
  37660000   12
  37670000   12
  37680000   10
  37690000   10
  37700000    2
  37710000    2
  37720000    3
  37730000    3
  37740000    9
  37750000   15
  37760000    4
  37770000    3
  37780000    2
  37790000    3
  37800000    2
  37810000    3
  37820000    4
  37830000    2
  37840000    3
  37850000    2
  37860000    3
  37870000    3
  37880000    3
  37890000    3
  37900000    4
  37910000    3
  37920000    3
  37930000    3
  37940000    3
  37950000    2
  37960000    2
  37970000    3
  37980000    3
  37990000    3
  38000000    4
  38010000    3
  38020000    3
  38030000    2
  38040000    3
  38050000    3
  38060000    5
  38070000    3
  38080000    5
  38090000    3
  38100000    3
  38110000    3
  38120000    3
  38130000    3
  38140000    3
  38150000    2
  38160000    4
  38170000    4
  38180000    4
  38190000    2
  38200000    3
  38210000    4
  38220000    3
  38230000    3
  38240000    3
  38250000    3
  38260000    3
  38270000    3
  38280000    2
  38290000    2
  38300000    4
  38310000    4
  38320000    4
  38330000    4
  38340000    2
  38350000    2
  38360000    3
  38370000    2
  38380000    2
  38390000    2
  38400000    3
  38410000    3
  38420000    3
  38430000    3
  38440000    3
  38450000    2
  38460000    3
  38470000    2
  38480000    3
  38490000    3
  38500000    3
  38510000    3
  38520000    4
  38530000    3
  38540000    2
  38550000    3
  38560000    3
  38570000    2
  38580000    4
  38590000    5
  38600000    3
  38610000    4
  38620000    3
  38630000    3
  38640000    9
  38650000    3
  38660000    4
  38670000    3
  38680000    5
  38690000    4
  38700000    4
  38710000    2
  38720000    3
  38730000    4
  38740000    3
  38750000    4
  38760000    4
  38770000    5
  38780000    4
  38790000    4
  38800000    5
  38810000    3
  38820000    3
  38830000    2
  38840000    3
  38850000    7
  38860000    4
  38870000    8
  38880000    4
  38890000    4
  38900000    4
  38910000    3
  38920000    3
  38930000    4
  38940000    3
  38950000    6
  38960000    6
  38970000    4
  38980000    2
  38990000    4
  39000000    4
  39010000    3
  39020000    4
  39030000    3
  39040000    3
  39050000    2
  39060000    3
  39070000    3
  39080000    3
  39090000    3
  39100000    3
  39110000    2
  39120000    2
  39130000    4
  39140000    3
  39150000    3
  39160000    3
  39170000    3
  39180000    3
  39190000    4
  39200000    8
  39210000    5
  39220000    3
  39230000    3
  39240000    4
  39250000    5
  39260000    3
  39270000    2
  39280000    5
  39290000    4
  39300000    4
  39310000    3
  39320000    4
  39330000    5
  39340000    6
  39350000    5
  39360000    3
  39370000    6
  39380000    5
  39390000    6
  39400000    3
  39410000    3
  39420000    3
  39430000    4
  39440000    4
  39450000    3
  39460000    3
  39470000    3
  39480000    4
  39490000    5
  39500000    4
  39510000    4
  39520000    4
  39530000    3
  39540000    4
  39550000    4
  39560000    4
  39570000    4
  39580000    4
  39590000    3
  39600000    3
  39610000    3
  39620000    4
  39630000    3
  39640000    3
  39650000    6
  39660000    6
  39670000    2
  39680000    3
  39690000    2
  39700000    3
  39710000    3
  39720000    3
  39730000    4
  39740000    3
  39750000    5
  39760000    3
  39770000    7
  39780000    3
  39790000    2
  39800000   18
  39810000    3
  39820000    7
  39830000    5
  39840000    4
  39850000    4
  39860000    4
  39870000    4
  39880000    3
  39890000    2
  39900000    4
  39910000    4
  39920000   16
  39930000   16
  39940000   12
  39950000   13
  39960000    6
  39970000    3
  39980000    3
  39990000    3
  40000000    3
  40000000    3
  40010000    3
  40020000    3
  40030000    2
  40040000    2
  40050000    4
  40060000    2
  40070000    4
  40080000    3
  40090000    3
  40100000    4
  40110000    3
  40120000    2
  40130000    3
  40140000    4
  40150000    4
  40160000    3
  40170000    3
  40180000    4
  40190000    2
  40200000    3
  40210000    3
  40220000    5
  40230000    4
  40240000    4
  40250000    4
  40260000    4
  40270000    3
  40280000    7
  40290000    7
  40300000    4
  40310000    4
  40320000    3
  40330000    3
  40340000    4
  40350000    2
  40360000    2
  40370000    3
  40380000    8
  40390000    6
  40400000    3
  40410000    2
  40420000    3
  40430000   13
  40440000   10
  40450000    5
  40460000    2
  40470000    4
  40480000    3
  40490000    3
  40500000    4
  40510000    3
  40520000    4
  40530000    2
  40540000    3
  40550000    2
  40560000    3
  40570000    3
  40580000    4
  40590000    5
  40600000    4
  40610000    4
  40620000    3
  40630000    4
  40640000    2
  40650000    4
  40660000    5
  40670000    3
  40680000    3
  40690000    3
  40700000    3
  40710000    2
  40720000    3
  40730000    3
  40740000    4
  40750000    4
  40760000    4
  40770000    3
  40780000    3
  40790000    3
  40800000    3
  40810000    3
  40820000    2
  40830000    3
  40840000    3
  40850000    3
  40860000    3
  40870000    3
  40880000    3
  40890000    4
  40900000    3
  40910000    4
  40920000    4
  40930000    2
  40940000    3
  40950000    4
  40960000    2
  40970000    3
  40980000    2
  40990000    2
  41000000    3
  41010000    3
  41020000    5
  41030000    4
  41040000    5
  41050000    4
  41060000    5
  41070000    2
  41080000    4
  41090000    5
  41100000    5
  41110000    5
  41120000    5
  41130000    2
  41140000    4
  41150000    4
  41160000    4
  41170000    5
  41180000    4
  41190000    3
  41200000    5
  41210000    3
  41220000    2
  41230000    3
  41240000    2
  41250000    3
  41260000    3
  41270000    2
  41280000    5
  41290000    4
  41300000    3
  41310000    3
  41320000    2
  41330000    3
  41340000    3
  41350000    3
  41360000    3
  41370000    3
  41380000    3
  41390000    3
  41400000    3
  41410000    3
  41420000    4
  41430000    4
  41440000    3
  41450000    4
  41460000    5
  41470000    2
  41480000    5
  41490000    4
  41500000    3
  41510000    5
  41520000    4
  41530000    7
  41540000    9
  41550000    5
  41560000    4
  41570000    2
  41580000    2
  41590000    3
  41600000    3
  41610000    3
  41620000    2
  41630000    2
  41640000    2
  41650000    1
  41660000    2
  41670000    3
  41680000    3
  41690000    3
  41700000    2
  41710000    2
  41720000    3
  41730000    3
  41740000    3
  41750000    4
  41760000    2
  41770000    2
  41780000    2
  41790000    3
  41800000    2
  41810000    4
  41820000    4
  41830000    4
  41840000    3
  41850000    2
  41860000    4
  41870000    2
  41880000    5
  41890000    4
  41900000    2
  41910000    3
  41920000    3
  41930000    3
  41940000    3
  41950000    3
  41960000    2
  41970000    4
  41980000    3
  41990000    3
  42000000    3
  42010000    3
  42020000    3
  42030000    3
  42040000    3
  42050000    3
  42060000    2
  42070000    3
  42080000    3
  42090000    3
  42100000    2
  42110000    3
  42120000    3
  42130000    3
  42140000    3
  42150000    3
  42160000    2
  42170000    3
  42180000    3
  42190000   12
  42200000    9
  42210000    1
  42220000    3
  42230000    7
  42240000    3
  42250000    3
  42260000    4
  42270000    3
  42280000    2
  42290000    4
  42300000    6
  42310000    3
  42320000    3
  42330000    4
  42340000    6
  42350000    5
  42360000    4
  42370000   15
  42380000   17
  42390000    9
  42400000    2
  42410000    3
  42420000    3
  42430000    3
  42440000    3
  42450000    3
  42460000    4
  42470000    3
  42480000    4
  42490000    4
  42500000    3
  42510000    2
  42520000    2
  42530000    3
  42540000    2
  42550000    4
  42560000    3
  42570000    2
  42580000    3
  42590000    3
  42600000    3
  42610000    3
  42620000    3
  42630000    3
  42640000    3
  42650000    3
  42660000    3
  42670000    2
  42680000    3
  42690000    3
  42700000    3
  42710000    4
  42720000    2
  42730000    3
  42740000    3
  42750000    3
  42760000    2
  42770000    3
  42780000    3
  42790000    3
  42800000    2
  42810000    2
  42820000    3
  42830000    3
  42840000    3
  42850000   17
  42860000    3
  42870000    4
  42880000    3
  42890000    3
  42900000    2
  42910000    4
  42920000    2
  42930000    3
  42940000    5
  42950000    5
  42960000    3
  42970000    3
  42980000    2
  42990000    4
  43000000    3
  43010000    2
  43020000    2
  43030000    2
  43040000    3
  43050000    2
  43060000    3
  43070000    2
  43080000    3
  43090000    3
  43100000    3
  43110000    4
  43120000    3
  43130000    3
  43140000    4
  43150000   15
  43160000    3
  43170000    2
  43180000    4
  43190000    3
  43200000    4
  43210000    3
  43220000    3
  43230000    3
  43240000    3
  43250000    3
  43260000    5
  43270000    3
  43280000    3
  43290000    5
  43300000    4
  43310000    3
  43320000    8
  43330000    3
  43340000    4
  43350000    4
  43360000    4
  43370000    4
  43380000    4
  43390000    5
  43400000    2
  43410000    3
  43420000    3
  43430000    4
  43440000    3
  43450000    3
  43460000    3
  43470000    2
  43480000    3
  43490000    3
  43500000    2
  43510000    3
  43520000    3
  43530000    3
  43540000    3
  43550000    2
  43560000    3
  43570000    2
  43580000    2
  43590000    4
  43600000    3
  43610000    3
  43620000    4
  43630000    3
  43640000    3
  43650000    4
  43660000    4
  43670000    2
  43680000    3
  43690000    3
  43700000    3
  43710000    2
  43720000    2
  43730000    3
  43740000    3
  43750000    3
  43760000    3
  43770000    3
  43780000    2
  43790000    3
  43800000    3
  43810000    2
  43820000    3
  43830000    2
  43840000    3
  43850000    3
  43860000    3
  43870000    3
  43880000    4
  43890000    5
  43900000    5
  43910000    4
  43920000    5
  43930000    3
  43940000    4
  43950000    4
  43960000    3
  43970000    4
  43980000    4
  43990000    3
  44000000    2
  44010000    3
  44020000    4
  44030000    3
  44040000    3
  44050000    3
  44060000    3
  44070000    4
  44080000    3
  44090000    2
  44100000    3
  44110000    2
  44120000    7
  44130000   13
  44140000   11
  44150000    5
  44160000    9
  44170000    2
  44180000    4
  44190000    4
  44200000    3
  44210000    3
  44220000    4
  44230000    3
  44240000    2
  44250000    2
  44260000    4
  44270000    1
  44280000    3
  44290000    2
  44300000    3
  44310000    3
  44320000    3
  44330000    3
  44340000    3
  44350000    3
  44360000    4
  44370000    5
  44380000    3
  44390000    4
  44400000    4
  44410000    4
  44420000    9
  44430000    7
  44440000    4
  44450000   10
  44460000    5
  44470000    6
  44480000    3
  44490000    4
  44500000    4
  44510000    4
  44520000    2
  44530000    3
  44540000    2
  44550000    3
  44560000    3
  44570000    3
  44580000    7
  44590000    4
  44600000    5
  44610000    4
  44620000    4
  44630000    4
  44640000    4
  44650000    3
  44660000    3
  44670000    3
  44680000    3
  44690000    5
  44700000    5
  44710000    4
  44720000    2
  44730000    5
  44740000    3
  44750000    3
  44760000    4
  44770000    7
  44780000    6
  44790000    2
  44800000    4
  44810000    5
  44820000    2
  44830000    2
  44840000    3
  44850000    3
  44860000    3
  44870000    3
  44880000    2
  44890000    4
  44900000    3
  44910000    2
  44920000    3
  44930000    4
  44940000    3
  44950000    5
  44960000    9
  44970000    3
  44980000    3
  44990000    2
  45000000    4
  45010000    4
  45020000    2
  45030000    2
  45040000    3
  45050000    2
  45060000    4
  45070000    3
  45080000    3
  45090000    2
  45100000    3
  45110000    3
  45120000    3
  45130000    3
  45140000    3
  45150000    2
  45160000    4
  45170000    3
  45180000    3
  45190000    3
  45200000    4
  45210000    3
  45220000    3
  45230000    2
  45240000    3
  45250000    3
  45260000    2
  45270000    2
  45280000    4
  45290000    3
  45300000    5
  45310000    7
  45320000   12
  45330000   17
  45340000   14
  45350000    7
  45360000   11
  45370000   10
  45380000   14
  45390000   17
  45400000   13
  45410000    3
  45420000    2
  45430000    1
  45440000    4
  45450000    4
  45460000    4
  45470000    4
  45480000    2
  45490000    3
  45500000    4
  45510000    2
  45520000    4
  45530000    3
  45540000    3
  45550000    3
  45560000    3
  45570000    3
  45580000    3
  45590000    3
  45600000    3
  45610000    3
  45620000    3
  45630000    3
  45640000    3
  45650000    3
  45660000    6
  45670000    3
  45680000    3
  45690000    3
  45700000    2
  45710000    2
  45720000    4
  45730000    2
  45740000    3
  45750000    3
  45760000    3
  45770000    2
  45780000    2
  45790000    2
  45800000    2
  45810000    3
  45820000    3
  45830000    4
  45840000    2
  45850000    3
  45860000    2
  45870000    2
  45880000    3
  45890000    3
  45900000    3
  45910000    2
  45920000    2
  45930000    3
  45940000    3
  45950000    3
  45960000    4
  45970000    3
  45980000    4
  45990000    3
  46000000    3
  46010000    3
  46020000    3
  46030000    3
  46040000    4
  46050000    3
  46060000    3
  46070000    3
  46080000    4
  46090000    3
  46100000    2
  46110000    3
  46120000    3
  46130000    2
  46140000    2
  46150000    2
  46160000    2
  46170000    3
  46180000    3
  46190000    3
  46200000    5
  46210000    2
  46220000    2
  46230000    2
  46240000    3
  46250000    2
  46260000    4
  46270000    4
  46280000    2
  46290000    2
  46300000    3
  46310000    3
  46320000    2
  46330000    3
  46340000    4
  46350000    4
  46360000    3
  46370000    3
  46380000    3
  46390000    2
  46400000    2
  46410000    3
  46420000    3
  46430000    3
  46440000    4
  46450000    3
  46460000    2
  46470000    4
  46480000    2
  46490000    2
  46500000    3
  46510000    3
  46520000    3
  46530000    3
  46540000    2
  46550000    3
  46560000    3
  46570000    4
  46580000    2
  46590000    3
  46600000    3
  46610000    3
  46620000    3
  46630000    3
  46640000    3
  46650000    3
  46660000    2
  46670000    2
  46680000    4
  46690000    3
  46700000    2
  46710000    3
  46720000    4
  46730000    3
  46740000    3
  46750000    3
  46760000    4
  46770000    3
  46780000    4
  46790000    3
  46800000    3
  46810000    3
  46820000    2
  46830000    9
  46840000    3
  46850000    3
  46860000    3
  46870000    3
  46880000    2
  46890000    2
  46900000    4
  46910000    3
  46920000    4
  46930000    3
  46940000    2
  46950000    4
  46960000    2
  46970000    7
  46980000    4
  46990000    6
  47000000    8
  47010000    4
  47020000    4
  47030000    3
  47040000    3
  47050000    4
  47060000    3
  47070000    3
  47080000    3
  47090000    2
  47100000    3
  47110000    2
  47120000    2
  47130000    3
  47140000    3
  47150000    2
  47160000    4
  47170000    3
  47180000    4
  47190000    3
  47200000    5
  47210000    4
  47220000    4
  47230000    2
  47240000    3
  47250000    2
  47260000    2
  47270000    4
  47280000    4
  47290000    4
  47300000    6
  47310000    2
  47320000    3
  47330000    2
  47340000    3
  47350000    2
  47360000    2
  47370000    3
  47380000    3
  47390000    4
  47400000    3
  47410000    2
  47420000    3
  47430000    4
  47440000    4
  47450000    2
  47460000    3
  47470000    3
  47480000    3
  47490000    3
  47500000    5
  47510000    2
  47520000    3
  47530000    3
  47540000    3
  47550000    3
  47560000    4
  47570000    4
  47580000    2
  47590000    2
  47600000    2
  47610000    3
  47620000    2
  47630000    3
  47640000    3
  47650000    3
  47660000    3
  47670000    3
  47680000    3
  47690000    2
  47700000    3
  47710000    3
  47720000    3
  47730000    3
  47740000    2
  47750000    3
  47760000    3
  47770000    3
  47780000    3
  47790000    4
  47800000    2
  47810000    4
  47820000    3
  47830000    3
  47840000    4
  47850000    4
  47860000    3
  47870000    2
  47880000    4
  47890000    3
  47900000    3
  47910000    2
  47920000    3
  47930000    2
  47940000    3
  47950000    3
  47960000    3
  47970000    3
  47980000    4
  47990000    3
  48000000    3
  48010000    3
  48020000    4
  48030000    4
  48040000    4
  48050000    2
  48060000    3
  48070000    4
  48080000    3
  48090000    2
  48100000    4
  48110000    4
  48120000    2
  48130000    3
  48140000    4
  48150000    3
  48160000    4
  48170000    3
  48180000    3
  48190000    3
  48200000    4
  48210000    3
  48220000    4
  48230000    4
  48240000    3
  48250000    3
  48260000    2
  48270000    2
  48280000    4
  48290000    4
  48300000    4
  48310000    2
  48320000    3
  48330000    2
  48340000    3
  48350000    3
  48360000    3
  48370000    3
  48380000    2
  48390000    3
  48400000    3
  48410000    3
  48420000    2
  48430000    3
  48440000    5
  48450000    3
  48460000    3
  48470000    4
  48480000    3
  48490000    4
  48500000    2
  48510000    4
  48520000    4
  48530000    4
  48540000    3
  48550000    3
  48560000    2
  48570000    4
  48580000    3
  48590000    2
  48600000    3
  48610000    5
  48620000    5
  48630000    3
  48640000    3
  48650000    3
  48660000    4
  48670000    4
  48680000    3
  48690000    4
  48700000    3
  48710000    3
  48720000    3
  48730000    4
  48740000    4
  48750000    4
  48760000    3
  48770000    2
  48780000    3
  48790000    4
  48800000    3
  48810000    2
  48820000    3
  48830000    3
  48840000    2
  48850000    3
  48860000    3
  48870000    3
  48880000    3
  48890000    3
  48900000    3
  48910000    5
  48920000    3
  48930000    3
  48940000    3
  48950000    4
  48960000    5
  48970000    6
  48980000    3
  48990000    3
  49000000    3
  49010000    4
  49020000    3
  49030000    3
  49040000    3
  49050000    4
  49060000    2
  49070000    4
  49080000    3
  49090000    3
  49100000    3
  49110000    2
  49120000    3
  49130000    2
  49140000    3
  49150000    4
  49160000    2
  49170000    3
  49180000    3
  49190000    3
  49200000    3
  49210000    4
  49220000    3
  49230000    3
  49240000    2
  49250000    3
  49260000    2
  49270000    3
  49280000    3
  49290000    4
  49300000    3
  49310000    3
  49320000    2
  49330000    3
  49340000    5
  49350000    2
  49360000    8
  49370000    4
  49380000    3
  49390000    3
  49400000    5
  49410000    3
  49420000    5
  49430000    4
  49440000    3
  49450000    2
  49460000    3
  49470000    4
  49480000    4
  49490000    3
  49500000    3
  49510000    2
  49520000    4
  49530000    3
  49540000    2
  49550000    4
  49560000    3
  49570000    4
  49580000    4
  49590000    3
  49600000    2
  49610000    4
  49620000    3
  49630000    3
  49640000    3
  49650000    2
  49660000    4
  49670000    4
  49680000    4
  49690000    2
  49700000    3
  49710000    2
  49720000    3
  49730000    2
  49740000    2
  49750000    2
  49760000    3
  49770000    3
  49780000    3
  49790000    4
  49800000    3
  49810000    2
  49820000    2
  49830000    3
  49840000    3
  49850000    4
  49860000    3
  49870000    4
  49880000    5
  49890000    5
  49900000    4
  49910000    3
  49920000    3
  49930000    6
  49940000    2
  49950000    3
  49960000    3
  49970000    4
  49980000    2
  49990000    4
  50000000    3
  50010000    3
  50020000    4
  50030000    4
  50040000    5
  50050000    2
  50060000    4
  50070000    5
  50080000    3
  50090000    4
  50100000    2
  50110000    3
  50120000    3
  50130000    3
  50140000    4
  50150000    2
  50160000    4
  50170000    4
  50180000    2
  50190000    3
  50200000    4
  50210000    1
  50220000    3
  50230000    3
  50240000    3
  50250000    3
  50260000    3
  50270000    3
  50280000    3
  50290000    3
  50300000    5
  50310000    3
  50320000    5
  50330000    2
  50340000    2
  50350000    4
  50360000    3
  50370000    3
  50380000    3
  50390000    3
  50400000    3
  50410000    3
  50420000    3
  50430000    2
  50440000    3
  50450000    3
  50460000    4
  50470000    3
  50480000    3
  50490000    4
  50500000    4
  50510000    5
  50520000    6
  50530000    6
  50540000    4
  50550000    2
  50560000    5
  50570000    5
  50580000    3
  50590000    3
  50600000    2
  50610000    3
  50620000    3
  50630000    2
  50640000    2
  50650000    4
  50660000    2
  50670000    4
  50680000    3
  50690000    3
  50700000    3
  50710000    2
  50720000    4
  50730000    3
  50740000    4
  50750000    4
  50760000    3
  50770000    4
  50780000    4
  50790000    3
  50800000    3
  50810000    4
  50820000    3
  50830000    4
  50840000    3
  50850000    4
  50860000    3
  50870000    3
  50880000    3
  50890000    3
  50900000    5
  50910000    3
  50920000    3
  50930000    4
  50940000    4
  50950000    3
  50960000    2
  50970000    2
  50980000    3
  50990000    5
  51000000    2
  51010000    4
  51020000    4
  51030000    4
  51040000    5
  51050000    4
  51060000    2
  51070000    3
  51080000    3
  51090000    2
  51100000    4
  51110000    4
  51120000    3
  51130000    4
  51140000    4
  51150000    3
  51160000    1
  51170000    4
  51180000    2
  51190000    3
  51200000    3
  51210000    3
  51220000    3
  51230000    4
  51240000    4
  51250000    3
  51260000    4
  51270000    2
  51280000    4
  51290000    3
  51300000    4
  51310000    2
  51320000    2
  51330000    3
  51340000    3
  51350000    4
  51360000    3
  51370000    2
  51380000    4
  51390000    3
  51400000    3
  51410000    3
  51420000    3
  51430000    2
  51440000    3
  51450000    3
  51460000    3
  51470000    3
  51480000    3
  51490000    4
  51500000    3
  51510000    3
  51520000    3
  51530000    2
  51540000    3
  51550000    5
  51560000    3
  51570000    3
  51580000    3
  51590000    3
  51600000    3
  51610000    3
  51620000    4
  51630000    4
  51640000    3
  51650000    3
  51660000    3
  51670000    2
  51680000    2
  51690000    3
  51700000    3
  51710000    3
  51720000    3
  51730000    4
  51740000    3
  51750000    3
  51760000    2
  51770000    3
  51780000    4
  51790000    3
  51800000    4
  51810000    4
  51820000    3
  51830000    4
  51840000    3
  51850000    5
  51860000    4
  51870000    5
  51880000    5
  51890000    5
  51900000    5
  51910000    2
  51920000    5
  51930000    4
  51940000    4
  51950000    7
  51960000    2
  51970000    4
  51980000    4
  51990000    4
  52000000    3
  52010000    5
  52020000    2
  52030000    2
  52040000    3
  52050000    3
  52060000    2
  52070000    3
  52080000    3
  52090000    3
  52100000    3
  52110000    2
  52120000    3
  52130000    2
  52140000    4
  52150000    5
  52160000    3
  52170000    3
  52180000    3
  52190000    4
  52200000    3
  52210000    2
  52220000    3
  52230000    3
  52240000    3
  52250000    4
  52260000    5
  52270000    3
  52280000    5
  52290000    4
  52300000    5
  52310000    3
  52320000    3
  52330000    3
  52340000    3
  52350000    3
  52360000    4
  52370000    3
  52380000    2
  52390000    3
  52400000    3
  52410000    4
  52420000    3
  52430000    4
  52440000    3
  52450000    4
  52460000    4
  52470000    5
  52480000    3
  52490000    3
  52500000    4
  52510000    3
  52520000    3
  52530000    3
  52540000    3
  52550000    5
  52560000    4
  52570000    5
  52580000    3
  52590000    3
  52600000    2
  52610000    3
  52620000    2
  52630000    4
  52640000    3
  52650000    3
  52660000    4
  52670000    5
  52680000    5
  52690000    4
  52700000    5
  52710000    5
  52720000    3
  52730000    4
  52740000    4
  52750000    3
  52760000    4
  52770000    3
  52780000    4
  52790000    2
  52800000    7
  52810000    4
  52820000    4
  52830000    4
  52840000    4
  52850000    4
  52860000    3
  52870000    3
  52880000    3
  52890000    3
  52900000    3
  52910000    3
  52920000    3
  52930000    3
  52940000    2
  52950000    4
  52960000    3
  52970000    4
  52980000    4
  52990000    3
  53000000    3
  53010000    3
  53020000    3
  53030000    2
  53040000    3
  53050000    2
  53060000    4
  53070000    3
  53080000    3
  53090000    3
  53100000    2
  53110000    2
  53120000    4
  53130000    3
  53140000    3
  53150000    3
  53160000    4
  53170000    2
  53180000    3
  53190000    3
  53200000    3
  53210000    3
  53220000    3
  53230000    3
  53240000    3
  53250000    3
  53260000    2
  53270000    2
  53280000    3
  53290000    2
  53300000    3
  53310000    2
  53320000    3
  53330000    3
  53340000    3
  53350000    3
  53360000    3
  53370000    3
  53380000    4
  53390000    3
  53400000    4
  53410000    3
  53420000    3
  53430000    2
  53440000    2
  53450000    3
  53460000    2
  53470000    3
  53480000    3
  53490000    3
  53500000    3
  53510000    4
  53520000    5
  53530000    6
  53540000    7
  53550000    4
  53560000    6
  53570000    3
  53580000    4
  53590000    5
  53600000   14
  53610000   15
  53620000    8
  53630000    3
  53640000    4
  53650000    8
  53660000    2
  53670000   14
  53680000    5
  53690000    3
  53700000    4
  53710000    4
  53720000    5
  53730000    4
  53740000    4
  53750000    4
  53760000    5
  53770000    4
  53780000    4
  53790000    6
  53800000    7
  53810000    5
  53820000    2
  53830000    4
  53840000    9
  53850000    5
  53860000    3
  53870000    6
  53880000    4
  53890000    4
  53900000    3
  53910000    4
  53920000    4
  53930000    7
  53940000    2
  53950000    5
  53960000    3
  53970000    3
  53980000    4
  53990000    3
  54000000    3
  54010000    3
  54020000    3
  54030000    2
  54040000    2
  54050000    1
  54060000    3
  54070000    3
  54080000    3
  54090000    2
  54100000    3
  54110000    3
  54120000    3
  54130000    3
  54140000    4
  54150000    4
  54160000    5
  54170000    4
  54180000    4
  54190000    4
  54200000    3
  54210000    4
  54220000    4
  54230000    3
  54240000    5
  54250000    4
  54260000    6
  54270000    3
  54280000    3
  54290000    3
  54300000    5
  54310000    3
  54320000    5
  54330000    4
  54340000    3
  54350000    4
  54360000    3
  54370000    4
  54380000    2
  54390000    2
  54400000    2
  54410000   10
  54420000    4
  54430000    4
  54440000    4
  54450000    3
  54460000    2
  54470000    9
  54480000    3
  54490000    5
  54500000    3
  54510000    3
  54520000    2
  54530000    2
  54540000    2
  54550000    3
  54560000    2
  54570000    3
  54580000    3
  54590000    3
  54600000    3
  54610000    2
  54620000    2
  54630000    3
  54640000    3
  54650000    2
  54660000    3
  54670000    3
  54680000    3
  54690000    3
  54700000    4
  54710000    3
  54720000    4
  54730000    3
  54740000    3
  54750000    3
  54760000    3
  54770000    3
  54780000    3
  54790000    2
  54800000    3
  54810000    3
  54820000    3
  54830000    3
  54840000    2
  54850000    3
  54860000    4
  54870000    4
  54880000    2
  54890000    3
  54900000    2
  54910000    3
  54920000    4
  54930000    5
  54940000    4
  54950000    4
  54960000    5
  54970000    2
  54980000    4
  54990000    2
  55000000    3
  55010000    2
  55020000    2
  55030000    3
  55040000    3
  55050000    4
  55060000    3
  55070000    2
  55080000    3
  55090000    3
  55100000    2
  55110000    7
  55120000    5
  55130000    3
  55140000    3
  55150000    2
  55160000    4
  55170000    3
  55180000    4
  55190000    3
  55200000    4
  55210000    2
  55220000    3
  55230000    3
  55240000    3
  55250000    3
  55260000    4
  55270000    3
  55280000    3
  55290000    3
  55300000    3
  55310000    3
  55320000    2
  55330000    4
  55340000    3
  55350000    4
  55360000    4
  55370000    4
  55380000    2
  55390000    3
  55400000    3
  55410000    2
  55420000    3
  55430000    3
  55440000    3
  55450000    3
  55460000    3
  55470000    3
  55480000    1
  55490000    3
  55500000    3
  55510000    3
  55520000    2
  55530000    5
  55540000    4
  55550000    2
  55560000    3
  55570000    3
  55580000    2
  55590000    3
  55600000    3
  55610000    2
  55620000    3
  55630000    5
  55640000    4
  55650000    4
  55660000    3
  55670000    3
  55680000    3
  55690000    3
  55700000    4
  55710000    4
  55720000    3
  55730000    3
  55740000    3
  55750000    4
  55760000    3
  55770000    3
  55780000    3
  55790000    2
  55800000    2
  55810000    3
  55820000    3
  55830000    7
  55840000    3
  55850000    2
  55860000    2
  55870000    3
  55880000    3
  55890000    2
  55900000    2
  55910000    3
  55920000    3
  55930000    3
  55940000    2
  55950000    6
  55960000    6
  55970000    2
  55980000    5
  55990000    2
  56000000    3
  56010000    4
  56020000    2
  56030000    3
  56040000    5
  56050000    4
  56060000    3
  56070000    6
  56080000    3
  56090000    4
  56100000    4
  56110000    3
  56120000    2
  56130000    3
  56140000    3
  56150000    3
  56160000    2
  56170000    2
  56180000    4
  56190000    5
  56200000    5
  56210000    4
  56220000    5
  56230000    5
  56240000    6
  56250000    5
  56260000    7
  56270000    5
  56280000    5
  56290000    7
  56300000    5
  56310000    5
  56320000    2
  56330000    9
  56340000    4
  56350000    4
  56360000    4
  56370000    4
  56380000    5
  56390000    5
  56400000    7
  56410000    4
  56420000    4
  56430000    4
  56440000    4
  56450000    3
  56460000    5
  56470000    4
  56480000    3
  56490000    3
  56500000    3
  56510000    5
  56520000    4
  56530000    2
  56540000   10
  56550000   14
  56560000   12
  56570000    5
  56580000    3
  56590000    3
  56600000    3
  56610000    2
  56620000    3
  56630000    3
  56640000    3
  56650000    2
  56660000    3
  56670000    2
  56680000    3
  56690000    3
  56700000    2
  56710000    3
  56720000    3
  56730000    3
  56740000    2
  56750000    2
  56760000    3
  56770000    3
  56780000    4
  56790000    4
  56800000    3
  56810000    4
  56820000    4
  56830000    4
  56840000    3
  56850000    3
  56860000    1
  56870000    3
  56880000    2
  56890000    2
  56900000    4
  56910000    3
  56920000    2
  56930000    2
  56940000    2
  56950000    3
  56960000    3
  56970000    3
  56980000    4
  56990000    3
  57000000    2
  57010000    4
  57020000    4
  57030000    3
  57040000    3
  57050000    4
  57060000    3
  57070000    4
  57080000    3
  57090000    2
  57100000    3
  57110000    4
  57120000    3
  57130000    3
  57140000   13
  57150000    6
  57160000    5
  57170000    4
  57180000    4
  57190000    4
  57200000    3
  57210000    4
  57220000    3
  57230000    4
  57240000    4
  57250000    3
  57260000    3
  57270000    3
  57280000    3
  57290000    3
  57300000    3
  57310000    2
  57320000    3
  57330000    3
  57340000    3
  57350000    2
  57360000    3
  57370000    4
  57380000    3
  57390000    2
  57400000    3
  57410000    2
  57420000    3
  57430000    4
  57440000    5
  57450000    3
  57460000    3
  57470000    3
  57480000    4
  57490000    4
  57500000    8
  57510000    3
  57520000    4
  57530000   16
  57540000    3
  57550000    3
  57560000    3
  57570000    3
  57580000    3
  57590000    5
  57600000    3
  57610000    3
  57620000    3
  57630000    4
  57640000    3
  57650000    2
  57660000    3
  57670000    3
  57680000    3
  57690000    5
  57700000    7
  57710000    4
  57720000    7
  57730000   19
  57740000    4
  57750000    5
  57760000    5
  57770000    6
  57780000    3
  57790000    4
  57800000    3
  57810000    3
  57820000    5
  57830000    4
  57840000    2
  57850000    4
  57860000    4
  57870000    4
  57880000    4
  57890000    3
  57900000    3
  57910000    3
  57920000    3
  57930000    3
  57940000    3
  57950000    2
  57960000    3
  57970000    3
  57980000    4
  57990000    3
  58000000    4
  58010000    3
  58020000    4
  58030000    3
  58040000    3
  58050000    4
  58060000    2
  58070000    4
  58080000    4
  58090000    3
  58100000    3
  58110000    3
  58120000    4
  58130000    3
  58140000    4
  58150000    6
  58160000    2
  58170000    3
  58180000    3
  58190000    3
  58200000    4
  58210000    4
  58220000    2
  58230000    3
  58240000    4
  58250000    4
  58260000    5
  58270000    5
  58280000    3
  58290000    3
  58300000    4
  58310000    6
  58320000    3
  58330000   10
  58340000    4
  58350000    2
  58360000    8
  58370000    3
  58380000    2
  58390000    3
  58400000    3
  58410000    3
  58420000    2
  58430000    3
  58440000    4
  58450000    4
  58460000    3
  58470000    4
  58480000    3
  58490000    3
  58500000    4
  58510000    3
  58520000    2
  58530000    3
  58540000    3
  58550000    3
  58560000    3
  58570000    2
  58580000    3
  58590000    2
  58600000    3
  58610000    2
  58620000    2
  58630000    3
  58640000    3
  58650000    4
  58660000    4
  58670000    3
  58680000    4
  58690000    5
  58700000    2
  58710000    3
  58720000    3
  58730000    4
  58740000    3
  58750000    3
  58760000    3
  58770000    3
  58780000    3
  58790000    3
  58800000    2
  58810000    3
  58820000    4
  58830000    3
  58840000    3
  58850000    3
  58860000    2
  58870000    3
  58880000    2
  58890000    2
  58900000    4
  58910000    3
  58920000    2
  58930000    2
  58940000    5
  58950000    5
  58960000    3
  58970000    4
  58980000    4
  58990000    3
  59000000    2
  59010000    4
  59020000    2
  59030000    4
  59040000    4
  59050000    3
  59060000    4
  59070000    4
  59080000    3
  59090000    3
  59100000    3
  59110000    2
  59120000    5
  59130000    3
  59140000    2
  59150000    3
  59160000    3
  59170000    3
  59180000    4
  59190000    4
  59200000    4
  59210000   10
  59220000   13
  59230000   15
  59240000   10
  59250000    8
  59260000   13
  59270000   13
  59280000   11
  59290000    5
  59300000    4
  59310000    3
  59320000    4
  59330000    2
  59340000    3
  59350000    4
  59360000    4
  59370000    4
  59380000    3
  59390000    3
  59400000   15
  59410000    4
  59420000    3
  59430000    4
  59440000    5
  59450000    2
  59460000    4
  59470000    2
  59480000    3
  59490000    2
  59500000    5
  59510000    3
  59520000    3
  59530000    7
  59540000    4
  59550000    2
  59560000    2
  59570000    3
  59580000    2
  59590000    4
  59600000    3
  59610000    3
  59620000    3
  59630000    4
  59640000    2
  59650000    4
  59660000    2
  59670000    2
  59680000    3
  59690000    3
  59700000    3
  59710000    3
  59720000    3
  59730000    2
  59740000    3
  59750000    3
  59760000    4
  59770000    3
  59780000    3
  59790000    3
  59800000    2
  59810000    2
  59820000    3
  59830000    3
  59840000    2
  59850000    3
  59860000    3
  59870000    2
  59880000    3
  59890000    2
  59900000    2
  59910000    3
  59920000    3
  59930000    3
  59940000    3
  59950000    4
  59960000    5
  59970000    4
  59980000    3
  59990000    5
  60000000    5
  60000000    5
  60010000    3
  60020000    5
  60030000    4
  60040000    2
  60050000    7
  60060000    3
  60070000    5
  60080000    4
  60090000    3
  60100000    5
  60110000    3
  60120000    4
  60130000    4
  60140000    2
  60150000    3
  60160000    3
  60170000    3
  60180000    3
  60190000    8
  60200000    4
  60210000    7
  60220000    5
  60230000    3
  60240000    4
  60250000    3
  60260000    3
  60270000    5
  60280000    4
  60290000    4
  60300000    7
  60310000    3
  60320000    3
  60330000    5
  60340000    3
  60350000    4
  60360000    3
  60370000    6
  60380000    3
  60390000    3
  60400000    4
  60410000    5
  60420000    3
  60430000    5
  60440000    9
  60450000    3
  60460000    3
  60470000    2
  60480000    3
  60490000    3
  60500000    4
  60510000    4
  60520000    3
  60530000    3
  60540000    4
  60550000    4
  60560000    3
  60570000    3
  60580000    3
  60590000    2
  60600000    3
  60610000    5
  60620000    4
  60630000    3
  60640000    3
  60650000    2
  60660000    4
  60670000    3
  60680000    3
  60690000    5
  60700000    4
  60710000    3
  60720000    6
  60730000    3
  60740000    3
  60750000    3
  60760000    2
  60770000    3
  60780000    2
  60790000    3
  60800000    3
  60810000    2
  60820000    4
  60830000    3
  60840000    2
  60850000    2
  60860000    3
  60870000    7
  60880000    4
  60890000    2
  60900000    5
  60910000    5
  60920000    3
  60930000    3
  60940000    3
  60950000    3
  60960000    3
  60970000    4
  60980000    4
  60990000    4
  61000000    9
  61010000    8
  61020000    3
  61030000    3
  61040000    4
  61050000    4
  61060000    3
  61070000    2
  61080000    3
  61090000    3
  61100000    4
  61110000    7
  61120000    3
  61130000    3
  61140000    3
  61150000    3
  61160000    3
  61170000    2
  61180000    2
  61190000    3
  61200000    4
  61210000    3
  61220000    3
  61230000    2
  61240000    3
  61250000    3
  61260000    4
  61270000    4
  61280000    2
  61290000    3
  61300000    3
  61310000    3
  61320000    3
  61330000    4
  61340000    4
  61350000    4
  61360000    3
  61370000    3
  61380000    2
  61390000    3
  61400000    2
  61410000    3
  61420000    3
  61430000    3
  61440000    3
  61450000    4
  61460000    7
  61470000    4
  61480000    3
  61490000    3
  61500000    4
  61510000    6
  61520000   10
  61530000    7
  61540000    4
  61550000    2
  61560000    3
  61570000    5
  61580000    3
  61590000    3
  61600000    5
  61610000    7
  61620000    7
  61630000    3
  61640000    3
  61650000    4
  61660000    4
  61670000    3
  61680000    2
  61690000    3
  61700000    3
  61710000    3
  61720000    3
  61730000    2
  61740000    3
  61750000    3
  61760000    3
  61770000    3
  61780000    3
  61790000    2
  61800000    3
  61810000    4
  61820000    4
  61830000    4
  61840000    4
  61850000    3
  61860000    3
  61870000    4
  61880000    3
  61890000    4
  61900000    2
  61910000    3
  61920000    3
  61930000    2
  61940000   13
  61950000    3
  61960000    3
  61970000    6
  61980000    3
  61990000    2
  62000000    4
  62010000    4
  62020000    3
  62030000    2
  62040000    3
  62050000    3
  62060000    3
  62070000    6
  62080000    3
  62090000    3
  62100000    3
  62110000    3
  62120000    3
  62130000    3
  62140000    3
  62150000    3
  62160000    2
  62170000    3
  62180000    3
  62190000    2
  62200000    3
  62210000    3
  62220000    3
  62230000    3
  62240000    3
  62250000    2
  62260000    3
  62270000    3
  62280000    3
  62290000    3
  62300000    2
  62310000    2
  62320000    3
  62330000    3
  62340000    4
  62350000    3
  62360000    3
  62370000    2
  62380000    4
  62390000    3
  62400000    2
  62410000    3
  62420000    2
  62430000    4
  62440000    3
  62450000    3
  62460000    2
  62470000    3
  62480000    2
  62490000    3
  62500000    4
  62510000    3
  62520000    4
  62530000    3
  62540000    3
  62550000    8
  62560000    3
  62570000    3
  62580000    3
  62590000    2
  62600000    3
  62610000    3
  62620000    4
  62630000    2
  62640000    3
  62650000    3
  62660000    3
  62670000    3
  62680000    3
  62690000    3
  62700000    3
  62710000    3
  62720000    3
  62730000    3
  62740000    3
  62750000    3
  62760000    2
  62770000    4
  62780000    2
  62790000    2
  62800000    3
  62810000    3
  62820000    2
  62830000    2
  62840000    2
  62850000    3
  62860000    3
  62870000    3
  62880000    3
  62890000    4
  62900000    2
  62910000    3
  62920000    2
  62930000    3
  62940000    3
  62950000    3
  62960000    4
  62970000    4
  62980000    3
  62990000    3
  63000000    3
  63010000    4
  63020000    4
  63030000    4
  63040000    3
  63050000    3
  63060000    2
  63070000    4
  63080000    5
  63090000    3
  63100000    2
  63110000    2
  63120000    3
  63130000    3
  63140000    2
  63150000    5
  63160000    5
  63170000    4
  63180000    5
  63190000    3
  63200000    9
  63210000    4
  63220000    5
  63230000    3
  63240000    3
  63250000    2
  63260000    3
  63270000    5
  63280000    5
  63290000    5
  63300000   10
  63310000   12
  63320000    3
  63330000    6
  63340000    4
  63350000    4
  63360000    3
  63370000    4
  63380000    4
  63390000    3
  63400000    4
  63410000    5
  63420000    4
  63430000    5
  63440000    4
  63450000    5
  63460000    2
  63470000    3
  63480000    4
  63490000    3
  63500000    3
  63510000    3
  63520000    3
  63530000    3
  63540000    3
  63550000    4
  63560000    3
  63570000    4
  63580000   14
  63590000   14
  63600000   18
  63610000    4
  63620000    4
  63630000    2
  63640000    4
  63650000    3
  63660000    3
  63670000    4
  63680000    2
  63690000    2
  63700000    3
  63710000    3
  63720000    3
  63730000    3
  63740000    3
  63750000    3
  63760000    3
  63770000    4
  63780000    2
  63790000    3
  63800000    3
  63810000    3
  63820000    3
  63830000    3
  63840000    3
  63850000    3
  63860000    4
  63870000    3
  63880000    5
  63890000    3
  63900000    3
  63910000    3
  63920000    4
  63930000    3
  63940000    4
  63950000    2
  63960000    3
  63970000    2
  63980000    4
  63990000    3
  64000000    5
  64010000    2
  64020000    3
  64030000    2
  64040000    4
  64050000    3
  64060000    2
  64070000   10
  64080000    4
  64090000    4
  64100000    5
  64110000    4
  64120000    3
  64130000    3
  64140000    3
  64150000    3
  64160000    3
  64170000    2
  64180000    3
  64190000    3
  64200000    2
  64210000    4
  64220000    3
  64230000    3
  64240000    2
  64250000    3
  64260000    3
  64270000    3
  64280000    2
  64290000    3
  64300000    3
  64310000    2
  64320000    3
  64330000    3
  64340000    4
  64350000    3
  64360000    5
  64370000    3
  64380000    3
  64390000    3
  64400000    3
  64410000    3
  64420000    2
  64430000    3
  64440000    3
  64450000    3
  64460000    3
  64470000    4
  64480000    3
  64490000    3
  64500000    2
  64510000    3
  64520000    2
  64530000    2
  64540000    3
  64550000    3
  64560000    2
  64570000    5
  64580000    4
  64590000    3
  64600000    2
  64610000    4
  64620000    4
  64630000    3
  64640000    3
  64650000    4
  64660000    5
  64670000    3
  64680000    3
  64690000    4
  64700000    2
  64710000    3
  64720000    4
  64730000    3
  64740000    4
  64750000    2
  64760000    7
  64770000   19
  64780000   15
  64790000    3
  64800000    4
  64810000    4
  64820000    4
  64830000    2
  64840000    3
  64850000    2
  64860000    4
  64870000    4
  64880000    4
  64890000    4
  64900000    2
  64910000    4
  64920000    3
  64930000    3
  64940000    5
  64950000    2
  64960000    2
  64970000    3
  64980000    2
  64990000    4
  65000000    3
  65010000    4
  65020000    3
  65030000    5
  65040000    3
  65050000    3
  65060000    4
  65070000    5
  65080000    2
  65090000    4
  65100000    5
  65110000    3
  65120000    7
  65130000    2
  65140000    3
  65150000    3
  65160000    3
  65170000    3
  65180000    3
  65190000    3
  65200000    3
  65210000    3
  65220000    3
  65230000    4
  65240000    3
  65250000    3
  65260000    4
  65270000    2
  65280000    2
  65290000    3
  65300000    3
  65310000    4
  65320000    4
  65330000    3
  65340000    3
  65350000    1
  65360000    3
  65370000    2
  65380000    2
  65390000    3
  65400000    3
  65410000    2
  65420000    3
  65430000    2
  65440000    2
  65450000    3
  65460000    3
  65470000    3
  65480000    3
  65490000   14
  65500000    3
  65510000    3
  65520000    2
  65530000    2
  65540000    3
  65550000    3
  65560000    2
  65570000    3
  65580000    4
  65590000    3
  65600000    3
  65610000    4
  65620000    4
  65630000    4
  65640000    3
  65650000    5
  65660000    5
  65670000    4
  65680000    3
  65690000    2
  65700000    3
  65710000    2
  65720000    3
  65730000    3
  65740000    2
  65750000    3
  65760000    3
  65770000    1
  65780000    3
  65790000    2
  65800000    4
  65810000    3
  65820000    2
  65830000    3
  65840000    3
  65850000    3
  65860000    2
  65870000    4
  65880000    3
  65890000    3
  65900000    3
  65910000    3
  65920000    2
  65930000    4
  65940000    4
  65950000    3
  65960000   15
  65970000    2
  65980000    8
  65990000    3
  66000000    4
  66010000    2
  66020000    3
  66030000    2
  66040000    3
  66050000    3
  66060000    4
  66070000    2
  66080000    3
  66090000    3
  66100000    4
  66110000    8
  66120000    3
  66130000    3
  66140000    4
  66150000    4
  66160000    3
  66170000    4
  66180000    2
  66190000    2
  66200000    4
  66210000    3
  66220000    2
  66230000    4
  66240000    3
  66250000    3
  66260000    4
  66270000    4
  66280000    3
  66290000    3
  66300000    3
  66310000    3
  66320000    3
  66330000    3
  66340000    2
  66350000    2
  66360000    3
  66370000    4
  66380000    3
  66390000    3
  66400000    3
  66410000    3
  66420000    3
  66430000    4
  66440000    3
  66450000    4
  66460000    3
  66470000    4
  66480000    4
  66490000    3
  66500000    3
  66510000    3
  66520000    3
  66530000    2
  66540000    2
  66550000    4
  66560000    4
  66570000    4
  66580000    3
  66590000    4
  66600000    3
  66610000    3
  66620000    3
  66630000    3
  66640000    3
  66650000    2
  66660000    3
  66670000    3
  66680000    3
  66690000    4
  66700000    3
  66710000    3
  66720000    3
  66730000    2
  66740000    2
  66750000    4
  66760000    2
  66770000    7
  66780000    3
  66790000    5
  66800000    3
  66810000    3
  66820000    3
  66830000    2
  66840000    5
  66850000    2
  66860000    3
  66870000    3
  66880000    3
  66890000    3
  66900000    3
  66910000    5
  66920000    1
  66930000    3
  66940000    2
  66950000    3
  66960000    3
  66970000    2
  66980000    3
  66990000    6
  67000000   13
  67010000    6
  67020000    3
  67030000    3
  67040000    3
  67050000    4
  67060000    3
  67070000    3
  67080000    3
  67090000    3
  67100000    2
  67110000    2
  67120000    3
  67130000    2
  67140000    2
  67150000    3
  67160000    4
  67170000    2
  67180000    3
  67190000    3
  67200000    2
  67210000    3
  67220000    3
  67230000    2
  67240000    3
  67250000    3
  67260000    3
  67270000    3
  67280000    3
  67290000    3
  67300000    2
  67310000    2
  67320000    3
  67330000    3
  67340000    4
  67350000    3
  67360000    2
  67370000    2
  67380000    3
  67390000    3
  67400000    4
  67410000    4
  67420000    3
  67430000    3
  67440000    4
  67450000    4
  67460000    3
  67470000    4
  67480000    4
  67490000    3
  67500000    4
  67510000    3
  67520000    3
  67530000    3
  67540000    2
  67550000    2
  67560000    2
  67570000    2
  67580000    3
  67590000    3
  67600000    3
  67610000    3
  67620000    3
  67630000    4
  67640000    3
  67650000    3
  67660000    4
  67670000    4
  67680000    4
  67690000    3
  67700000    3
  67710000    3
  67720000    3
  67730000    2
  67740000    4
  67750000    2
  67760000    3
  67770000    3
  67780000    5
  67790000    2
  67800000    4
  67810000    3
  67820000    4
  67830000    3
  67840000    3
  67850000    2
  67860000    3
  67870000    3
  67880000    3
  67890000    5
  67900000    3
  67910000    4
  67920000    5
  67930000    3
  67940000    3
  67950000    2
  67960000    3
  67970000    3
  67980000    3
  67990000    3
  68000000    3
  68010000    4
  68020000    3
  68030000    3
  68040000    3
  68050000    5
  68060000    3
  68070000    3
  68080000    3
  68090000    2
  68100000    3
  68110000    3
  68120000    4
  68130000    4
  68140000    2
  68150000    4
  68160000    3
  68170000    3
  68180000    4
  68190000    3
  68200000    3
  68210000    3
  68220000    3
  68230000    3
  68240000    3
  68250000    5
  68260000    3
  68270000    4
  68280000    4
  68290000    2
  68300000    3
  68310000    3
  68320000    5
  68330000    3
  68340000    3
  68350000    2
  68360000    3
  68370000    3
  68380000    2
  68390000    3
  68400000    3
  68410000    2
  68420000    2
  68430000    4
  68440000    3
  68450000    6
  68460000    3
  68470000    2
  68480000    3
  68490000    3
  68500000    3
  68510000    3
  68520000    3
  68530000    2
  68540000    3
  68550000    2
  68560000    4
  68570000    4
  68580000    3
  68590000    3
  68600000    3
  68610000    3
  68620000    4
  68630000    3
  68640000    3
  68650000    2
  68660000    3
  68670000    3
  68680000    2
  68690000    2
  68700000    3
  68710000    3
  68720000    3
  68730000    5
  68740000    4
  68750000    5
  68760000    3
  68770000    5
  68780000    4
  68790000    3
  68800000    3
  68810000    4
  68820000    4
  68830000    2
  68840000    3
  68850000    4
  68860000    4
  68870000    3
  68880000    4
  68890000    3
  68900000    3
  68910000    3
  68920000    3
  68930000    3
  68940000    4
  68950000    3
  68960000    3
  68970000    3
  68980000    4
  68990000    6
  69000000    3
  69010000    3
  69020000   13
  69030000    4
  69040000    3
  69050000    5
  69060000    5
  69070000    4
  69080000    3
  69090000    3
  69100000    4
  69110000    2
  69120000    3
  69130000    3
  69140000    3
  69150000    2
  69160000    4
  69170000    3
  69180000    3
  69190000   11
  69200000    3
  69210000    3
  69220000    4
  69230000    7
  69240000    4
  69250000    3
  69260000    3
  69270000    3
  69280000    3
  69290000    3
  69300000    3
  69310000    3
  69320000   12
  69330000    6
  69340000    3
  69350000    4
  69360000    5
  69370000    2
  69380000    4
  69390000    3
  69400000    5
  69410000    3
  69420000    2
  69430000    2
  69440000    3
  69450000    4
  69460000    4
  69470000    2
  69480000    4
  69490000    4
  69500000    4
  69510000    9
  69520000    3
  69530000    3
  69540000    3
  69550000    2
  69560000    4
  69570000    2
  69580000    3
  69590000    3
  69600000    4
  69610000    3
  69620000    3
  69630000   14
  69640000   16
  69650000    4
  69660000    2
  69670000    5
  69680000    3
  69690000    2
  69700000    3
  69710000    4
  69720000    3
  69730000    3
  69740000    4
  69750000    4
  69760000    3
  69770000    5
  69780000    4
  69790000    4
  69800000    4
  69810000    4
  69820000    7
  69830000    2
  69840000    4
  69850000    3
  69860000    4
  69870000    5
  69880000    5
  69890000    4
  69900000    2
  69910000    2
  69920000    2
  69930000    5
  69940000    4
  69950000    2
  69960000    3
  69970000    6
  69980000    4
  69990000    3
  70000000    3
  70010000    3
  70020000    3
  70030000    2
  70040000    3
  70050000    4
  70060000    2
  70070000    3
  70080000    3
  70090000    8
  70100000    3
  70110000    4
  70120000    3
  70130000    2
  70140000    3
  70150000    4
  70160000    2
  70170000    3
  70180000    6
  70190000    5
  70200000    3
  70210000    3
  70220000    3
  70230000    5
  70240000    4
  70250000    3
  70260000    4
  70270000    3
  70280000    4
  70290000    2
  70300000    6
  70310000    4
  70320000    4
  70330000    3
  70340000    4
  70350000    2
  70360000    3
  70370000    3
  70380000    3
  70390000    9
  70400000    5
  70410000    2
  70420000    4
  70430000    4
  70440000    3
  70450000    4
  70460000    2
  70470000    3
  70480000    5
  70490000    5
  70500000    4
  70510000    3
  70520000    2
  70530000    3
  70540000    4
  70550000    3
  70560000    5
  70570000    3
  70580000    3
  70590000    4
  70600000    3
  70610000    3
  70620000    3
  70630000    2
  70640000    3
  70650000    2
  70660000    2
  70670000    3
  70680000    3
  70690000    3
  70700000    3
  70710000    3
  70720000    3
  70730000    3
  70740000    3
  70750000    3
  70760000    4
  70770000    3
  70780000    3
  70790000    3
  70800000    4
  70810000    4
  70820000    4
  70830000    2
  70840000    3
  70850000    4
  70860000    2
  70870000    4
  70880000    4
  70890000    4
  70900000    5
  70910000    3
  70920000    3
  70930000    2
  70940000    3
  70950000    3
  70960000    3
  70970000    3
  70980000    2
  70990000    4
  71000000    6
  71010000    4
  71020000    3
  71030000    3
  71040000    3
  71050000    3
  71060000    3
  71070000    5
  71080000    4
  71090000    3
  71100000    2
  71110000    3
  71120000    2
  71130000    4
  71140000    4
  71150000    5
  71160000    2
  71170000    4
  71180000    5
  71190000    7
  71200000   12
  71210000    5
  71220000    3
  71230000    3
  71240000    2
  71250000    3
  71260000    4
  71270000    2
  71280000    2
  71290000    3
  71300000    3
  71310000    4
  71320000    3
  71330000    4
  71340000    2
  71350000    4
  71360000    3
  71370000    3
  71380000    2
  71390000    4
  71400000    3
  71410000    4
  71420000    4
  71430000    4
  71440000    4
  71450000    4
  71460000    3
  71470000    3
  71480000    3
  71490000    4
  71500000    4
  71510000    4
  71520000    9
  71530000    8
  71540000    3
  71550000    3
  71560000    3
  71570000    2
  71580000    3
  71590000    5
  71600000    6
  71610000    3
  71620000    5
  71630000    5
  71640000    5
  71650000    3
  71660000    3
  71670000    2
  71680000    3
  71690000    3
  71700000    4
  71710000    4
  71720000    3
  71730000    5
  71740000    6
  71750000    4
  71760000    4
  71770000    4
  71780000    5
  71790000    8
  71800000    4
  71810000    3
  71820000    4
  71830000    4
  71840000    3
  71850000   12
  71860000   16
  71870000    4
  71880000   10
  71890000    5
  71900000    5
  71910000    4
  71920000    3
  71930000    4
  71940000   15
  71950000    3
  71960000    4
  71970000    3
  71980000    3
  71990000    3
  72000000    2
  72010000    5
  72020000    3
  72030000    4
  72040000    6
  72050000    2
  72060000    3
  72070000    3
  72080000    5
  72090000    4
  72100000    2
  72110000    1
  72120000    4
  72130000    2
  72140000    2
  72150000    3
  72160000    5
  72170000    2
  72180000    4
  72190000    3
  72200000    4
  72210000    3
  72220000   20
  72230000   17
  72240000   12
  72250000    6
  72260000    3
  72270000    3
  72280000    2
  72290000    2
  72300000    3
  72310000    3
  72320000    3
  72330000    3
  72340000    3
  72350000    4
  72360000    3
  72370000    4
  72380000    4
  72390000    6
  72400000    4
  72410000    3
  72420000    5
  72430000    3
  72440000    8
  72450000    3
  72460000    3
  72470000    3
  72480000    2
  72490000    5
  72500000    4
  72510000    3
  72520000    5
  72530000    2
  72540000    3
  72550000    3
  72560000    3
  72570000    3
  72580000    3
  72590000    3
  72600000    3
  72610000    3
  72620000    3
  72630000    3
  72640000    3
  72650000    3
  72660000    3
  72670000    3
  72680000    3
  72690000    3
  72700000    4
  72710000    3
  72720000    3
  72730000    2
  72740000    4
  72750000    2
  72760000    3
  72770000    2
  72780000    3
  72790000    3
  72800000    3
  72810000    3
  72820000    3
  72830000    3
  72840000    2
  72850000    4
  72860000    2
  72870000    2
  72880000    5
  72890000    3
  72900000    4
  72910000    4
  72920000    3
  72930000    2
  72940000    4
  72950000    3
  72960000    3
  72970000    3
  72980000    4
  72990000    3
  73000000    4
  73010000    3
  73020000    4
  73030000    3
  73040000    4
  73050000    5
  73060000    4
  73070000    3
  73080000    5
  73090000    3
  73100000    3
  73110000    3
  73120000    5
  73130000    3
  73140000    4
  73150000    5
  73160000    3
  73170000    5
  73180000    3
  73190000    5
  73200000    3
  73210000    3
  73220000    3
  73230000    3
  73240000    4
  73250000    3
  73260000    3
  73270000    2
  73280000    3
  73290000    3
  73300000    4
  73310000    3
  73320000    3
  73330000    3
  73340000    1
  73350000    3
  73360000    3
  73370000    2
  73380000    4
  73390000    3
  73400000    2
  73410000    2
  73420000    2
  73430000    2
  73440000    3
  73450000    3
  73460000    3
  73470000    4
  73480000    3
  73490000    3
  73500000    4
  73510000    3
  73520000    3
  73530000    4
  73540000    3
  73550000    3
  73560000    3
  73570000    3
  73580000    3
  73590000    3
  73600000    4
  73610000    3
  73620000    3
  73630000    3
  73640000    3
  73650000    2
  73660000    3
  73670000    3
  73680000    3
  73690000    3
  73700000   11
  73710000    3
  73720000    5
  73730000    2
  73740000    2
  73750000    3
  73760000    3
  73770000    3
  73780000    5
  73790000    3
  73800000    3
  73810000    3
  73820000    3
  73830000    3
  73840000    3
  73850000    3
  73860000    4
  73870000    2
  73880000    5
  73890000    4
  73900000    3
  73910000    3
  73920000    2
  73930000    3
  73940000    4
  73950000    2
  73960000    2
  73970000    3
  73980000    3
  73990000    2
  74000000    4
  74010000    2
  74020000    3
  74030000    3
  74040000    3
  74050000    3
  74060000    3
  74070000    3
  74080000    3
  74090000    3
  74100000    3
  74110000    3
  74120000    3
  74130000    4
  74140000    3
  74150000    3
  74160000    3
  74170000    2
  74180000    3
  74190000    2
  74200000    4
  74210000    3
  74220000    3
  74230000    3
  74240000    3
  74250000    3
  74260000    2
  74270000    3
  74280000    4
  74290000    3
  74300000    2
  74310000    3
  74320000    2
  74330000    3
  74340000    3
  74350000    3
  74360000    3
  74370000    3
  74380000    3
  74390000    2
  74400000    3
  74410000    3
  74420000    2
  74430000    3
  74440000    3
  74450000    3
  74460000    3
  74470000    3
  74480000    2
  74490000    3
  74500000    5
  74510000   15
  74520000    3
  74530000    3
  74540000    2
  74550000    2
  74560000    3
  74570000    2
  74580000    3
  74590000    2
  74600000    3
  74610000    3
  74620000    3
  74630000    3
  74640000    3
  74650000    3
  74660000    2
  74670000    2
  74680000    3
  74690000    4
  74700000    3
  74710000    4
  74720000    3
  74730000    3
  74740000    3
  74750000    2
  74760000    3
  74770000    4
  74780000    3
  74790000    3
  74800000    3
  74810000    2
  74820000    3
  74830000    2
  74840000    3
  74850000    2
  74860000    2
  74870000    3
  74880000    3
  74890000    3
  74900000    3
  74910000    3
  74920000    4
  74930000    4
  74940000    4
  74950000    3
  74960000    3
  74970000    5
  74980000    3
  74990000    3
  75000000    3
  75010000    3
  75020000    2
  75030000    2
  75040000    4
  75050000    3
  75060000    3
  75070000    3
  75080000    3
  75090000    4
  75100000    3
  75110000    3
  75120000    3
  75130000    3
  75140000    3
  75150000    3
  75160000    4
  75170000    5
  75180000    3
  75190000    2
  75200000    4
  75210000    3
  75220000    3
  75230000    3
  75240000    3
  75250000    3
  75260000    3
  75270000    3
  75280000    4
  75290000    3
  75300000    3
  75310000    3
  75320000    3
  75330000    3
  75340000    3
  75350000    3
  75360000    4
  75370000   15
  75380000   11
  75390000   10
  75400000   13
  75410000   12
  75420000   12
  75430000   16
  75440000   16
  75450000   12
  75460000   17
  75470000   13
  75480000    4
  75490000    2
  75500000    3
  75510000    3
  75520000    4
  75530000    3
  75540000    3
  75550000    3
  75560000    3
  75570000    4
  75580000    3
  75590000    2
  75600000    3
  75610000    3
  75620000    3
  75630000    3
  75640000    3
  75650000    3
  75660000    2
  75670000    3
  75680000    3
  75690000    3
  75700000    3
  75710000    3
  75720000    3
  75730000    2
  75740000    3
  75750000    3
  75760000    4
  75770000    2
  75780000    4
  75790000    2
  75800000    3
  75810000    3
  75820000   16
  75830000    2
  75840000    3
  75850000    3
  75860000    3
  75870000    3
  75880000    3
  75890000    2
  75900000    3
  75910000    5
  75920000    3
  75930000    3
  75940000    3
  75950000    3
  75960000    2
  75970000    2
  75980000    3
  75990000    4
  76000000    3
  76010000    2
  76020000    4
  76030000    4
  76040000    3
  76050000    3
  76060000    3
  76070000    3
  76080000    3
  76090000    2
  76100000    3
  76110000    3
  76120000    2
  76130000    3
  76140000    3
  76150000    2
  76160000    3
  76170000    3
  76180000    3
  76190000    3
  76200000    3
  76210000    3
  76220000    3
  76230000    4
  76240000    7
  76250000    2
  76260000    3
  76270000    3
  76280000    7
  76290000    4
  76300000    3
  76310000    4
  76320000    4
  76330000    3
  76340000    4
  76350000    3
  76360000    4
  76370000    3
  76380000    3
  76390000    4
  76400000    7
  76410000    4
  76420000    5
  76430000    3
  76440000    4
  76450000    5
  76460000    5
  76470000    3
  76480000    4
  76490000    5
  76500000    3
  76510000    3
  76520000    5
  76530000    4
  76540000    3
  76550000    3
  76560000    3
  76570000    2
  76580000    4
  76590000    3
  76600000    3
  76610000    3
  76620000    4
  76630000    4
  76640000    3
  76650000    5
  76660000    4
  76670000    3
  76680000    3
  76690000    5
  76700000    6
  76710000    5
  76720000    7
  76730000    5
  76740000    3
  76750000    3
  76760000    5
  76770000    3
  76780000    3
  76790000    3
  76800000    3
  76810000    3
  76820000    3
  76830000    3
  76840000    3
  76850000    3
  76860000    2
  76870000    4
  76880000    3
  76890000    3
  76900000    5
  76910000    3
  76920000    2
  76930000    3
  76940000    3
  76950000    4
  76960000    4
  76970000    2
  76980000    2
  76990000    3
  77000000    3
  77010000    3
  77020000    3
  77030000    3
  77040000    3
  77050000    3
  77060000    6
  77070000    3
  77080000    2
  77090000    3
  77100000    3
  77110000    3
  77120000    3
  77130000    3
  77140000    2
  77150000    4
  77160000    3
  77170000    4
  77180000    3
  77190000    4
  77200000    3
  77210000    2
  77220000    4
  77230000    3
  77240000    3
  77250000    3
  77260000    3
  77270000    3
  77280000    3
  77290000    5
  77300000    2
  77310000    3
  77320000    3
  77330000    2
  77340000    3
  77350000    3
  77360000    4
  77370000    3
  77380000    3
  77390000    4
  77400000    3
  77410000    3
  77420000    3
  77430000    3
  77440000    3
  77450000    3
  77460000    3
  77470000    4
  77480000    6
  77490000    2
  77500000    3
  77510000    3
  77520000    3
  77530000    2
  77540000    3
  77550000    3
  77560000    5
  77570000    2
  77580000    2
  77590000    3
  77600000    2
  77610000    2
  77620000    4
  77630000    4
  77640000    4
  77650000    3
  77660000    3
  77670000    3
  77680000    3
  77690000    3
  77700000    3
  77710000    3
  77720000    3
  77730000    3
  77740000    2
  77750000    4
  77760000    3
  77770000    2
  77780000    3
  77790000    3
  77800000    8
  77810000   11
  77820000    7
  77830000    3
  77840000    2
  77850000    2
  77860000    3
  77870000    3
  77880000    2
  77890000    3
  77900000    3
  77910000    2
  77920000    3
  77930000    2
  77940000    3
  77950000    2
  77960000    3
  77970000    3
  77980000    3
  77990000    3
  78000000    5
  78010000    3
  78020000    4
  78030000    4
  78040000    2
  78050000    3
  78060000    3
  78070000    2
  78080000    2
  78090000    4
  78100000    2
  78110000    4
  78120000    3
  78130000    4
  78140000    3
  78150000    3
  78160000    2
  78170000    3
  78180000    2
  78190000    4
  78200000    3
  78210000    3
  78220000    4
  78230000    3
  78240000    2
  78250000    2
  78260000    2
  78270000    3
  78280000    3
  78290000    2
  78300000    3
  78310000    3
  78320000    3
  78330000    3
  78340000    4
  78350000    4
  78360000    2
  78370000    4
  78380000    4
  78390000    4
  78400000    4
  78410000    2
  78420000    4
  78430000    3
  78440000    3
  78450000    3
  78460000    2
  78470000    3
  78480000    3
  78490000    2
  78500000    3
  78510000    5
  78520000    4
  78530000    3
  78540000    3
  78550000    3
  78560000    4
  78570000    4
  78580000    3
  78590000    3
  78600000    3
  78610000    3
  78620000    7
  78630000    4
  78640000    3
  78650000    2
  78660000    2
  78670000    5
  78680000    4
  78690000    3
  78700000    3
  78710000    3
  78720000    3
  78730000    2
  78740000    2
  78750000    5
  78760000    2
  78770000    4
  78780000    3
  78790000    7
  78800000    3
  78810000    4
  78820000    2
  78830000    3
  78840000    4
  78850000    4
  78860000    2
  78870000    2
  78880000    3
  78890000    4
  78900000    4
  78910000    3
  78920000    4
  78930000    3
  78940000    3
  78950000    4
  78960000    4
  78970000    3
  78980000    4
  78990000    3
  79000000    2
  79010000    3
  79020000    3
  79030000    3
  79040000    3
  79050000    3
  79060000    2
  79070000    4
  79080000    3
  79090000    5
  79100000    3
  79110000    4
  79120000    3
  79130000    3
  79140000    3
  79150000    3
  79160000    4
  79170000    3
  79180000    4
  79190000    3
  79200000    3
  79210000    3
  79220000    4
  79230000    4
  79240000    3
  79250000    2
  79260000    3
  79270000    3
  79280000    2
  79290000    4
  79300000    3
  79310000    3
  79320000    2
  79330000    3
  79340000    3
  79350000    4
  79360000    4
  79370000    4
  79380000    2
  79390000    2
  79400000    3
  79410000    4
  79420000    3
  79430000    3
  79440000    3
  79450000    3
  79460000    3
  79470000    3
  79480000    4
  79490000    4
  79500000    4
  79510000    3
  79520000    3
  79530000    3
  79540000    4
  79550000    3
  79560000    3
  79570000    4
  79580000    3
  79590000    2
  79600000    3
  79610000    3
  79620000    2
  79630000    3
  79640000    2
  79650000    2
  79660000    3
  79670000    3
  79680000    3
  79690000    4
  79700000    2
  79710000    4
  79720000    3
  79730000    3
  79740000    3
  79750000    2
  79760000    3
  79770000    3
  79780000    3
  79790000    2
  79800000    3
  79810000    4
  79820000    3
  79830000    3
  79840000    3
  79850000    3
  79860000    3
  79870000    2
  79880000    2
  79890000    2
  79900000    2
  79910000    3
  79920000    2
  79930000    3
  79940000    2
  79950000    3
  79960000    3
  79970000    3
  79980000    3
  79990000    3
  80000000    3
  80000000    3
  80010000    3
  80020000    3
  80030000    3
  80040000    2
  80050000    3
  80060000    3
  80070000    3
  80080000    3
  80090000    3
  80100000    3
  80110000    4
  80120000    3
  80130000    3
  80140000    3
  80150000    3
  80160000    3
  80170000    4
  80180000    3
  80190000    3
  80200000    3
  80210000    4
  80220000    3
  80230000    2
  80240000    3
  80250000    2
  80260000    2
  80270000    3
  80280000    3
  80290000    3
  80300000    3
  80310000    3
  80320000    3
  80330000    3
  80340000    3
  80350000    3
  80360000    4
  80370000    3
  80380000    3
  80390000    2
  80400000    4
  80410000    3
  80420000    2
  80430000    2
  80440000    3
  80450000    2
  80460000    3
  80470000    3
  80480000    3
  80490000    4
  80500000    3
  80510000    4
  80520000    3
  80530000    2
  80540000    3
  80550000    4
  80560000    2
  80570000    3
  80580000    2
  80590000    3
  80600000    3
  80610000    3
  80620000    3
  80630000    3
  80640000    2
  80650000    3
  80660000    5
  80670000    3
  80680000    4
  80690000    3
  80700000    3
  80710000    3
  80720000    3
  80730000    3
  80740000    3
  80750000    3
  80760000    2
  80770000    4
  80780000    5
  80790000    2
  80800000    3
  80810000    4
  80820000    4
  80830000    3
  80840000    2
  80850000    2
  80860000    3
  80870000    2
  80880000    4
  80890000    2
  80900000    2
  80910000    3
  80920000    4
  80930000    4
  80940000    3
  80950000    3
  80960000    3
  80970000    3
  80980000    3
  80990000    3
  81000000    3
  81010000    5
  81020000    3
  81030000    3
  81040000    5
  81050000    3
  81060000    2
  81070000    4
  81080000    2
  81090000    4
  81100000    4
  81110000    2
  81120000    2
  81130000    3
  81140000    3
  81150000    2
  81160000    4
  81170000    3
  81180000    3
  81190000    3
  81200000    3
  81210000    2
  81220000    3
  81230000    3
  81240000    3
  81250000    3
  81260000    3
  81270000    3
  81280000    3
  81290000    2
  81300000    3
  81310000    2
  81320000    2
  81330000    5
  81340000   14
  81350000   13
  81360000   12
  81370000   15
  81380000   13
  81390000   11
  81400000    3
  81410000    2
  81420000    3
  81430000    3
  81440000    3
  81450000    3
  81460000    3
  81470000    2
  81480000    3
  81490000    4
  81500000    2
  81510000    3
  81520000    2
  81530000    3
  81540000    3
  81550000    2
  81560000    4
  81570000    3
  81580000    3
  81590000    3
  81600000    3
  81610000    2
  81620000    4
  81630000    4
  81640000    2
  81650000    3
  81660000    3
  81670000    3
  81680000    2
  81690000    4
  81700000    4
  81710000    3
  81720000    3
  81730000    4
  81740000    3
  81750000    4
  81760000    4
  81770000    3
  81780000    6
  81790000    3
  81800000    4
  81810000    5
  81820000    2
  81830000    4
  81840000    2
  81850000    4
  81860000    3
  81870000    3
  81880000    3
  81890000    4
  81900000    3
  81910000    5
  81920000    4
  81930000    4
  81940000    4
  81950000    3
  81960000    4
  81970000    3
  81980000    2
  81990000    3
  82000000    3
  82010000    4
  82020000    4
  82030000    4
  82040000    1
  82050000    4
  82060000    3
  82070000    3
  82080000    4
  82090000    3
  82100000    3
  82110000    3
  82120000    4
  82130000    5
  82140000    3
  82150000    4
  82160000    4
  82170000    5
  82180000    5
  82190000    3
  82200000    3
  82210000    5
  82220000    2
  82230000    2
  82240000    3
  82250000    3
  82260000    3
  82270000    2
  82280000    3
  82290000    4
  82300000    2
  82310000    4
  82320000    4
  82330000    3
  82340000    3
  82350000    3
  82360000    3
  82370000    2
  82380000    3
  82390000    2
  82400000    2
  82410000    3
  82420000    3
  82430000    4
  82440000    4
  82450000    3
  82460000    3
  82470000    3
  82480000    2
  82490000    3
  82500000    3
  82510000    3
  82520000    3
  82530000    4
  82540000    2
  82550000    4
  82560000    3
  82570000    3
  82580000    3
  82590000    3
  82600000    4
  82610000    3
  82620000    3
  82630000    3
  82640000    2
  82650000    4
  82660000    5
  82670000    5
  82680000    3
  82690000    5
  82700000    2
  82710000    3
  82720000    3
  82730000    5
  82740000    4
  82750000    3
  82760000    4
  82770000    4
  82780000    3
  82790000    6
  82800000    7
  82810000    3
  82820000    4
  82830000    5
  82840000    3
  82850000    5
  82860000    3
  82870000    5
  82880000    4
  82890000    4
  82900000    3
  82910000    6
  82920000    3
  82930000    3
  82940000    3
  82950000    3
  82960000    4
  82970000    3
  82980000    2
  82990000    3
  83000000    3
  83010000    5
  83020000    4
  83030000    3
  83040000    4
  83050000    3
  83060000    4
  83070000    3
  83080000    4
  83090000    3
  83100000    2
  83110000    4
  83120000    3
  83130000    3
  83140000    3
  83150000    3
  83160000    3
  83170000    3
  83180000    4
  83190000    3
  83200000    3
  83210000    4
  83220000    2
  83230000    3
  83240000    2
  83250000    2
  83260000    3
  83270000    3
  83280000    3
  83290000    2
  83300000    2
  83310000    5
  83320000    4
  83330000    3
  83340000    4
  83350000    4
  83360000    3
  83370000    3
  83380000    5
  83390000    3
  83400000    4
  83410000    3
  83420000    2
  83430000    3
  83440000    4
  83450000    5
  83460000    3
  83470000    4
  83480000    3
  83490000    5
  83500000    4
  83510000    3
  83520000    3
  83530000    3
  83540000    3
  83550000    5
  83560000    5
  83570000    5
  83580000    4
  83590000    3
  83600000    3
  83610000    3
  83620000    4
  83630000    4
  83640000    4
  83650000    4
  83660000    3
  83670000    3
  83680000    5
  83690000    3
  83700000    5
  83710000    3
  83720000    3
  83730000    2
  83740000    3
  83750000    3
  83760000    4
  83770000    3
  83780000    5
  83790000    4
  83800000    2
  83810000    5
  83820000    4
  83830000    3
  83840000    4
  83850000    3
  83860000    3
  83870000    4
  83880000    5
  83890000    5
  83900000    2
  83910000    2
  83920000    2
  83930000    3
  83940000    7
  83950000    2
  83960000    4
  83970000    3
  83980000    3
  83990000    3
  84000000    4
  84010000    4
  84020000    3
  84030000    3
  84040000    4
  84050000    7
  84060000    9
  84070000    3
  84080000    3
  84090000    4
  84100000    3
  84110000    3
  84120000    4
  84130000    4
  84140000    5
  84150000    3
  84160000    4
  84170000    3
  84180000    3
  84190000    2
  84200000    3
  84210000    3
  84220000    4
  84230000    2
  84240000    3
  84250000    2
  84260000    4
  84270000    4
  84280000    2
  84290000    6
  84300000    3
  84310000    4
  84320000    3
  84330000    3
  84340000    2
  84350000    3
  84360000    3
  84370000    3
  84380000    5
  84390000    4
  84400000    4
  84410000    3
  84420000    8
  84430000    5
  84440000    5
  84450000    3
  84460000    3
  84470000    3
  84480000    3
  84490000    3
  84500000    2
  84510000    2
  84520000    4
  84530000    5
  84540000    4
  84550000    2
  84560000    2
  84570000    2
  84580000    2
  84590000    3
  84600000    3
  84610000    2
  84620000    4
  84630000    3
  84640000    6
  84650000    2
  84660000    4
  84670000    3
  84680000    3
  84690000    4
  84700000    8
  84710000    7
  84720000    4
  84730000    4
  84740000    4
  84750000    3
  84760000    4
  84770000    2
  84780000    4
  84790000    3
  84800000    3
  84810000    3
  84820000    2
  84830000    3
  84840000    2
  84850000    3
  84860000    3
  84870000    2
  84880000    3
  84890000    3
  84900000    3
  84910000    2
  84920000    3
  84930000    3
  84940000    2
  84950000    5
  84960000    2
  84970000    1
  84980000    3
  84990000    2
  85000000    2
  85010000    3
  85020000    3
  85030000    3
  85040000    4
  85050000    3
  85060000    9
  85070000   14
  85080000    6
  85090000    4
  85100000    4
  85110000    6
  85120000   17
  85130000   20
  85140000   18
  85150000   19
  85160000   17
  85170000   19
  85180000    6
  85190000    4
  85200000    3
  85210000    4
  85220000    4
  85230000    4
  85240000    3
  85250000    2
  85260000    3
  85270000    3
  85280000    4
  85290000    3
  85300000    3
  85310000    2
  85320000    4
  85330000    2
  85340000    3
  85350000    4
  85360000    2
  85370000    4
  85380000    3
  85390000    3
  85400000    4
  85410000    4
  85420000    4
  85430000    4
  85440000    3
  85450000    9
  85460000   15
  85470000   14
  85480000   17
  85490000   19
  85500000   19
  85510000   19
  85520000   22
  85530000   16
  85540000   21
  85550000   20
  85560000   19
  85570000   19
  85580000   21
  85590000   19
  85600000   17
  85610000    3
  85620000    5
  85630000    4
  85640000    5
  85650000    4
  85660000    4
  85670000    4
  85680000    3
  85690000    4
  85700000    4
  85710000    3
  85720000    2
  85730000    3
  85740000    2
  85750000    3
  85760000    3
  85770000    3
  85780000    2
  85790000    3
  85800000    4
  85810000    9
  85820000   17
  85830000    9
  85840000   20
  85850000   16
  85860000   15
  85870000   13
  85880000   18
  85890000   19
  85900000   19
  85910000   19
  85920000   19
  85930000   19
  85940000   13
  85950000   18
  85960000   14
  85970000   22
  85980000   20
  85990000   21
  86000000   19
  86010000   16
  86020000   22
  86030000   18
  86040000   19
  86050000   22
  86060000   19
  86070000   19
  86080000   19
  86090000   21
  86100000   19
  86110000   19
  86120000   18
  86130000   21
  86140000   21
  86150000   19
  86160000   19
  86170000   21
  86180000   10
  86190000    3
  86200000    3
  86210000    7
  86220000    5
  86230000    6
  86240000    4
  86250000    4
  86260000    4
  86270000    7
  86280000    4
  86290000    3
  86300000    4
  86310000    7
  86320000    3
  86330000    5
  86340000    4
  86350000    3
  86360000    3
  86370000    3
  86380000    3
  86390000    3
  86400000    4
  86410000    4
  86420000    4
  86430000    3
  86440000    3
  86450000    3
  86460000    3
  86470000    3
  86480000    3
  86490000    3
  86500000    4
  86510000    5
  86520000    3
  86530000    4
  86540000    3
  86550000    4
  86560000    4
  86570000    4
  86580000    3
  86590000    4
  86600000    3
  86610000    5
  86620000    4
  86630000    7
  86640000    5
  86650000    7
  86660000    3
  86670000    4
  86680000    7
  86690000    3
  86700000    5
  86710000    3
  86720000    4
  86730000    4
  86740000    4
  86750000    5
  86760000    5
  86770000    6
  86780000    4
  86790000    4
  86800000    5
  86810000    5
  86820000    4
  86830000    4
  86840000    5
  86850000    5
  86860000    4
  86870000    3
  86880000    4
  86890000    4
  86900000    4
  86910000    3
  86920000    3
  86930000    5
  86940000    5
  86950000    3
  86960000    3
  86970000    3
  86980000    3
  86990000    2
  87000000    3
  87010000    3
  87020000    2
  87030000    3
  87040000    3
  87050000    2
  87060000    5
  87070000    3
  87080000    3
  87090000    3
  87100000    4
  87110000    4
  87120000    4
  87130000    3
  87140000    4
  87150000    4
  87160000    3
  87170000    3
  87180000    2
  87190000    3
  87200000    3
  87210000    3
  87220000    3
  87230000    3
  87240000    3
  87250000    3
  87260000    3
  87270000    3
  87280000    2
  87290000    5
  87300000    3
  87310000    3
  87320000    4
  87330000    3
  87340000    3
  87350000    3
  87360000    3
  87370000    3
  87380000    4
  87390000    3
  87400000    3
  87410000    4
  87420000    4
  87430000    2
  87440000    3
  87450000    4
  87460000    3
  87470000    6
  87480000    3
  87490000    4
  87500000    5
  87510000    3
  87520000    6
  87530000   14
  87540000   10
  87550000   17
  87560000    4
  87570000    4
  87580000    5
  87590000    4
  87600000    3
  87610000    3
  87620000    2
  87630000    2
  87640000    3
  87650000    3
  87660000    4
  87670000    2
  87680000    3
  87690000    4
  87700000    5
  87710000    3
  87720000    3
  87730000    2
  87740000    3
  87750000    5
  87760000    4
  87770000    4
  87780000    4
  87790000    4
  87800000    3
  87810000    7
  87820000    5
  87830000    4
  87840000    2
  87850000    3
  87860000    4
  87870000   18
  87880000    5
  87890000    3
  87900000   12
  87910000   20
  87920000    5
  87930000   19
  87940000   21
  87950000   16
  87960000   18
  87970000   19
  87980000   16
  87990000    7
  88000000    3
  88010000    6
  88020000    5
  88030000    2
  88040000    3
  88050000    5
  88060000    5
  88070000    3
  88080000    6
  88090000    3
  88100000    4
  88110000    4
  88120000    3
  88130000    2
  88140000    3
  88150000    4
  88160000    4
  88170000    3
  88180000    5
  88190000    3
  88200000    4
  88210000    4
  88220000    4
  88230000    7
  88240000    5
  88250000    5
  88260000    7
  88270000    5
  88280000    3
  88290000    5
  88300000    4
  88310000    3
  88320000    2
  88330000    3
  88340000    3
  88350000    4
  88360000    3
  88370000    3
  88380000    4
  88390000    5
  88400000    7
  88410000    3
  88420000    3
  88430000    3
  88440000    2
  88450000    4
  88460000    3
  88470000    4
  88480000    4
  88490000    5
  88500000    4
  88510000    4
  88520000    4
  88530000    5
  88540000    7
  88550000    4
  88560000    3
  88570000    3
  88580000    3
  88590000    4
  88600000    4
  88610000    3
  88620000    2
  88630000    5
  88640000    2
  88650000    3
  88660000    4
  88670000    3
  88680000    4
  88690000    3
  88700000    3
  88710000    4
  88720000    4
  88730000    3
  88740000    3
  88750000    3
  88760000    2
  88770000    2
  88780000    5
  88790000    4
  88800000    3
  88810000    4
  88820000    8
  88830000    5
  88840000    4
  88850000    3
  88860000    4
  88870000    4
  88880000    5
  88890000    4
  88900000    3
  88910000    5
  88920000    5
  88930000    3
  88940000    4
  88950000    3
  88960000    4
  88970000    4
  88980000    4
  88990000   15
  89000000   18
  89010000   19
  89020000   15
  89030000   17
  89040000    5
  89050000    4
  89060000    5
  89070000    3
  89080000    4
  89090000    4
  89100000    4
  89110000    3
  89120000    4
  89130000    4
  89140000    2
  89150000    4
  89160000    3
  89170000    4
  89180000    2
  89190000    2
  89200000    3
  89210000    4
  89220000    4
  89230000    2
  89240000    4
  89250000    5
  89260000    3
  89270000    3
  89280000    3
  89290000    3
  89300000    3
  89310000    3
  89320000   12
  89330000    6
  89340000    7
  89350000    5
  89360000    5
  89370000    4
  89380000    5
  89390000    5
  89400000   16
  89410000    3
  89420000    5
  89430000    4
  89440000    4
  89450000    2
  89460000    4
  89470000   19
  89480000    4
  89490000    5
  89500000    5
  89510000    7
  89520000    6
  89530000    4
  89540000    2
  89550000    3
  89560000    3
  89570000    3
  89580000    4
  89590000    3
  89600000    6
  89610000    3
  89620000    2
  89630000    4
  89640000    2
  89650000    4
  89660000    4
  89670000    3
  89680000    5
  89690000    4
  89700000    4
  89710000    2
  89720000    4
  89730000    5
  89740000    3
  89750000    2
  89760000    3
  89770000    5
  89780000    2
  89790000    4
  89800000    4
  89810000    5
  89820000    2
  89830000    3
  89840000    3
  89850000    4
  89860000    5
  89870000    5
  89880000    5
  89890000    7
  89900000    2
  89910000    3
  89920000    4
  89930000    3
  89940000    3
  89950000    2
  89960000    4
  89970000    5
  89980000    5
  89990000    3
  90000000    3
  90010000    3
  90020000   13
  90030000    5
  90040000    4
  90050000    3
  90060000    3
  90070000    3
  90080000    4
  90090000    3
  90100000    4
  90110000    4
  90120000    4
  90130000    4
  90140000   12
  90150000    2
  90160000    3
  90170000    3
  90180000    2
  90190000    3
  90200000    3
  90210000    2
  90220000    2
  90230000    3
  90240000    2
  90250000    3
  90260000    3
  90270000    3
  90280000    2
  90290000    3
  90300000    3
  90310000    2
  90320000    3
  90330000    3
  90340000    3
  90350000    2
  90360000    4
  90370000    4
  90380000    3
  90390000    3
  90400000    4
  90410000    4
  90420000    3
  90430000    4
  90440000    4
  90450000    4
  90460000    4
  90470000   15
  90480000   18
  90490000   16
  90500000   18
  90510000   13
  90520000    4
  90530000    9
  90540000    4
  90550000   12
  90560000    4
  90570000    4
  90580000    3
  90590000    3
  90600000    3
  90610000    4
  90620000    5
  90630000    3
  90640000    4
  90650000    2
  90660000    7
  90670000    4
  90680000    4
  90690000    3
  90700000    4
  90710000    3
  90720000    3
  90730000    3
  90740000    3
  90750000    2
  90760000    5
  90770000    4
  90780000    4
  90790000    3
  90800000   15
  90810000   19
  90820000   16
  90830000   11
  90840000   13
  90850000   20
  90860000   18
  90870000   18
  90880000   15
  90890000   12
  90900000    5
  90910000    5
  90920000    7
  90930000    3
  90940000    3
  90950000    4
  90960000    3
  90970000    3
  90980000    3
  90990000    3
  91000000    4
  91010000    3
  91020000    3
  91030000    3
  91040000    2
  91050000    2
  91060000    3
  91070000    3
  91080000    2
  91090000    4
  91100000    3
  91110000    3
  91120000    3
  91130000    3
  91140000    2
  91150000    3
  91160000    3
  91170000    3
  91180000    3
  91190000    2
  91200000    3
  91210000    5
  91220000    4
  91230000    4
  91240000    3
  91250000    4
  91260000    3
  91270000    3
  91280000    3
  91290000    3
  91300000    3
  91310000    3
  91320000    3
  91330000    4
  91340000    3
  91350000    2
  91360000    3
  91370000    2
  91380000    3
  91390000    3
  91400000    3
  91410000    3
  91420000    3
  91430000    2
  91440000    3
  91450000    3
  91460000    3
  91470000    3
  91480000    3
  91490000    3
  91500000    6
  91510000    4
  91520000    4
  91530000    5
  91540000    3
  91550000    3
  91560000    3
  91570000    4
  91580000    3
  91590000    5
  91600000    5
  91610000    6
  91620000    3
  91630000    3
  91640000    3
  91650000    3
  91660000   16
  91670000   15
  91680000    3
  91690000    2
  91700000    4
  91710000    3
  91720000    4
  91730000    4
  91740000    3
  91750000    5
  91760000    4
  91770000    4
  91780000    5
  91790000    4
  91800000    5
  91810000    5
  91820000    9
  91830000   24
  91840000   19
  91850000   17
  91860000   15
  91870000   11
  91880000   14
  91890000   14
  91900000   22
  91910000   14
  91920000   19
  91930000   19
  91940000   21
  91950000   17
  91960000   17
  91970000    3
  91980000    3
  91990000    5
  92000000    4
  92010000    4
  92020000    3
  92030000    3
  92040000    4
  92050000    3
  92060000    5
  92070000    5
  92080000    3
  92090000    4
  92100000    4
  92110000    2
  92120000    4
  92130000    4
  92140000    6
  92150000    4
  92160000    5
  92170000    6
  92180000   11
  92190000   15
  92200000    3
  92210000    2
  92220000    3
  92230000    4
  92240000    4
  92250000    3
  92260000    3
  92270000    4
  92280000    4
  92290000    3
  92300000    3
  92310000    3
  92320000    4
  92330000    3
  92340000    3
  92350000    3
  92360000    3
  92370000    4
  92380000    4
  92390000    3
  92400000    5
  92410000    4
  92420000    4
  92430000    3
  92440000    2
  92450000    3
  92460000    4
  92470000    3
  92480000    3
  92490000    3
  92500000    5
  92510000    3
  92520000    4
  92530000    4
  92540000    5
  92550000    5
  92560000    3
  92570000    2
  92580000    6
  92590000    3
  92600000    4
  92610000    4
  92620000    4
  92630000    3
  92640000    3
  92650000    2
  92660000    3
  92670000    4
  92680000    2
  92690000   18
  92700000   13
  92710000    2
  92720000    4
  92730000    4
  92740000    5
  92750000    3
  92760000    4
  92770000    3
  92780000    5
  92790000    2
  92800000    5
  92810000    2
  92820000    2
  92830000    4
  92840000    2
  92850000    2
  92860000    2
  92870000    3
  92880000    3
  92890000    3
  92900000    3
  92910000    2
  92920000    2
  92930000    2
  92940000    3
  92950000    3
  92960000    4
  92970000    2
  92980000    2
  92990000    3
  93000000    3
  93010000    3
  93020000    3
  93030000    3
  93040000    3
  93050000    3
  93060000    3
  93070000    3
  93080000    4
  93090000    3
  93100000    6
  93110000    3
  93120000    4
  93130000    4
  93140000    4
  93150000    4
  93160000    2
  93170000    4
  93180000    2
  93190000    3
  93200000    2
  93210000    3
  93220000    2
  93230000    2
  93240000    2
  93250000    3
  93260000    3
  93270000    3
  93280000    2
  93290000    3
  93300000    3
  93310000    3
  93320000    4
  93330000    3
  93340000    3
  93350000    2
  93360000    3
  93370000    2
  93380000    3
  93390000    3
  93400000    3
  93410000    3
  93420000    2
  93430000    3
  93440000    5
  93450000    5
  93460000    3
  93470000    5
  93480000    4
  93490000    5
  93500000    5
  93510000    4
  93520000    3
  93530000    4
  93540000    5
  93550000    5
  93560000    5
  93570000    4
  93580000    4
  93590000    5
  93600000    5
  93610000    5
  93620000    3
  93630000    2
  93640000    4
  93650000    4
  93660000    2
  93670000    7
  93680000    3
  93690000    4
  93700000    3
  93710000    3
  93720000    3
  93730000    4
  93740000    5
  93750000    8
  93760000    2
  93770000    2
  93780000    4
  93790000    4
  93800000    3
  93810000    3
  93820000    3
  93830000    3
  93840000    3
  93850000    3
  93860000   21
  93870000    2
  93880000    1
  93890000    3
  93900000    3
  93910000    2
  93920000    3
  93930000    3
  93940000    2
  93950000    3
  93960000    3
  93970000    3
  93980000    3
  93990000    3
  94000000    2
  94010000    2
  94020000    2
  94030000    3
  94040000    4
  94050000    3
  94060000    4
  94070000    3
  94080000    4
  94090000    4
  94100000    3
  94110000    2
  94120000    3
  94130000    3
  94140000    3
  94150000    4
  94160000    6
  94170000    4
  94180000    2
  94190000    4
  94200000    3
  94210000    3
  94220000    3
  94230000    3
  94240000    3
  94250000    4
  94260000    2
  94270000    3
  94280000    3
  94290000    3
  94300000    4
  94310000    2
  94320000    2
  94330000    3
  94340000    3
  94350000    3
  94360000    3
  94370000    6
  94380000   17
  94390000    6
  94400000    3
  94410000    3
  94420000    2
  94430000    2
  94440000    3
  94450000    3
  94460000    4
  94470000    4
  94480000    2
  94490000    2
  94500000    3
  94510000    5
  94520000    3
  94530000    4
  94540000    5
  94550000    3
  94560000    3
  94570000    3
  94580000    5
  94590000    4
  94600000    4
  94610000   10
  94620000    5
  94630000    3
  94640000    6
  94650000    5
  94660000    5
  94670000    5
  94680000    5
  94690000    3
  94700000    4
  94710000    5
  94720000    7
  94730000    5
  94740000    3
  94750000    3
  94760000    3
  94770000    4
  94780000    4
  94790000    2
  94800000    7
  94810000    4
  94820000    4
  94830000    4
  94840000    3
  94850000    3
  94860000    3
  94870000    2
  94880000    2
  94890000    3
  94900000    4
  94910000    2
  94920000    7
  94930000    4
  94940000    3
  94950000    3
  94960000    2
  94970000    3
  94980000    3
  94990000    4
  95000000    4
  95010000    2
  95020000    3
  95030000    4
  95040000    5
  95050000    4
  95060000    2
  95070000    3
  95080000    3
  95090000    3
  95100000    2
  95110000    3
  95120000    2
  95130000    4
  95140000    3
  95150000    3
  95160000    3
  95170000    3
  95180000    3
  95190000    3
  95200000    3
  95210000    4
  95220000    3
  95230000    3
  95240000    2
  95250000    2
  95260000    3
  95270000    4
  95280000    4
  95290000    4
  95300000    3
  95310000    3
  95320000    2
  95330000    3
  95340000    2
  95350000    3
  95360000    3
  95370000    4
  95380000    4
  95390000    4
  95400000    3
  95410000    3
  95420000    3
  95430000    3
  95440000    3
  95450000    3
  95460000    3
  95470000    3
  95480000    3
  95490000    4
  95500000    9
  95510000   14
  95520000   14
  95530000    9
  95540000    3
  95550000    3
  95560000    4
  95570000    3
  95580000    3
  95590000    2
  95600000    3
  95610000    4
  95620000    3
  95630000    3
  95640000    3
  95650000    3
  95660000    4
  95670000    2
  95680000    3
  95690000    2
  95700000    3
  95710000    3
  95720000    4
  95730000    3
  95740000    3
  95750000    3
  95760000    4
  95770000    4
  95780000    4
  95790000    3
  95800000    3
  95810000    4
  95820000    4
  95830000    3
  95840000    3
  95850000    4
  95860000    4
  95870000    3
  95880000    2
  95890000    2
  95900000    4
  95910000    2
  95920000    3
  95930000    2
  95940000    3
  95950000    3
  95960000    4
  95970000    5
  95980000    3
  95990000    2
  96000000    5
  96010000    4
  96020000    3
  96030000    3
  96040000    2
  96050000    3
  96060000    3
  96070000    3
  96080000    9
  96090000    4
  96100000    3
  96110000    1
  96120000    4
  96130000    5
  96140000    3
  96150000    4
  96160000    3
  96170000    5
  96180000    3
  96190000    4
  96200000    9
  96210000    4
  96220000    3
  96230000    2
  96240000    3
  96250000    5
  96260000    3
  96270000    3
  96280000    3
  96290000    3
  96300000    2
  96310000    2
  96320000    3
  96330000    4
  96340000    3
  96350000    4
  96360000    3
  96370000    3
  96380000    3
  96390000    4
  96400000    4
  96410000    3
  96420000    4
  96430000    3
  96440000    2
  96450000    3
  96460000    4
  96470000    5
  96480000    2
  96490000    5
  96500000    4
  96510000    4
  96520000    3
  96530000    3
  96540000    5
  96550000    3
  96560000    3
  96570000    3
  96580000    3
  96590000    3
  96600000    4
  96610000    3
  96620000    5
  96630000    3
  96640000    5
  96650000    2
  96660000    5
  96670000    2
  96680000    4
  96690000    3
  96700000    3
  96710000    4
  96720000    3
  96730000    3
  96740000    3
  96750000    3
  96760000    2
  96770000    3
  96780000    3
  96790000    4
  96800000    3
  96810000    3
  96820000    2
  96830000    4
  96840000    2
  96850000    5
  96860000    3
  96870000    2
  96880000    3
  96890000    3
  96900000    5
  96910000    2
  96920000    4
  96930000    2
  96940000    4
  96950000    3
  96960000    3
  96970000    3
  96980000    3
  96990000    3
  97000000    3
  97010000    3
  97020000    4
  97030000    2
  97040000    3
  97050000    4
  97060000    4
  97070000    4
  97080000    4
  97090000    3
  97100000    2
  97110000    3
  97120000    4
  97130000    4
  97140000    3
  97150000   14
  97160000   18
  97170000   19
  97180000   11
  97190000   13
  97200000   15
  97210000    9
  97220000   12
  97230000    6
  97240000    5
  97250000    4
  97260000    4
  97270000    8
  97280000   21
  97290000   18
  97300000   16
  97310000   14
  97320000    3
  97330000    4
  97340000    6
  97350000    5
  97360000    4
  97370000    3
  97380000    3
  97390000    2
  97400000    3
  97410000    3
  97420000    2
  97430000    3
  97440000    3
  97450000    3
  97460000    3
  97470000    3
  97480000    2
  97490000    3
  97500000    3
  97510000    2
  97520000    2
  97530000    4
  97540000    3
  97550000    4
  97560000    3
  97570000    4
  97580000    4
  97590000    3
  97600000    3
  97610000    3
  97620000    3
  97630000    2
  97640000    5
  97650000    4
  97660000    4
  97670000    2
  97680000    3
  97690000    3
  97700000    2
  97710000    3
  97720000    4
  97730000    4
  97740000    2
  97750000    2
  97760000    2
  97770000    2
  97780000    3
  97790000    3
  97800000    3
  97810000    3
  97820000    3
  97830000    2
  97840000    4
  97850000    3
  97860000    3
  97870000    4
  97880000    3
  97890000    3
  97900000    3
  97910000    3
  97920000    2
  97930000    4
  97940000    3
  97950000    4
  97960000    2
  97970000    4
  97980000    3
  97990000    2
  98000000    3
  98010000    3
  98020000   11
  98030000    5
  98040000    5
  98050000    5
  98060000    6
  98070000    3
  98080000    4
  98090000    4
  98100000    2
  98110000    2
  98120000    3
  98130000    3
  98140000    2
  98150000    2
  98160000    3
  98170000    3
  98180000    3
  98190000    3
  98200000    3
  98210000    3
  98220000    5
  98230000    3
  98240000    2
  98250000    5
  98260000   16
  98270000    3
  98280000    4
  98290000    3
  98300000    3
  98310000    4
  98320000    4
  98330000    3
  98340000    3
  98350000    4
  98360000    3
  98370000    3
  98380000    3
  98390000    3
  98400000    4
  98410000    5
  98420000    3
  98430000    3
  98440000    3
  98450000    3
  98460000    2
  98470000    5
  98480000    3
  98490000    3
  98500000    2
  98510000    3
  98520000    2
  98530000    5
  98540000    2
  98550000    2
  98560000    4
  98570000    2
  98580000    3
  98590000    3
  98600000    4
  98610000    4
  98620000    3
  98630000    4
  98640000    5
  98650000    3
  98660000    3
  98670000    3
  98680000    2
  98690000    4
  98700000    4
  98710000    3
  98720000    3
  98730000    4
  98740000    2
  98750000    4
  98760000    3
  98770000    3
  98780000    3
  98790000    3
  98800000    4
  98810000    3
  98820000    4
  98830000    3
  98840000    3
  98850000    3
  98860000    3
  98870000    3
  98880000    3
  98890000    4
  98900000    2
  98910000    2
  98920000    3
  98930000    3
  98940000    2
  98950000    2
  98960000    3
  98970000    3
  98980000    4
  98990000    3
  99000000    2
  99010000    3
  99020000    3
  99030000    3
  99040000    3
  99050000    3
  99060000    3
  99070000    3
  99080000    3
  99090000    2
  99100000    2
  99110000    3
  99120000    3
  99130000    3
  99140000    3
  99150000    3
  99160000    3
  99170000    4
  99180000    3
  99190000    3
  99200000    3
  99210000    2
  99220000    2
  99230000    3
  99240000    3
  99250000    2
  99260000    4
  99270000    3
  99280000    2
  99290000    4
  99300000    3
  99310000    3
  99320000    3
  99330000    4
  99340000    4
  99350000    2
  99360000    2
  99370000    3
  99380000    4
  99390000    2
  99400000    3
  99410000    3
  99420000    3
  99430000    5
  99440000    3
  99450000    2
  99460000    4
  99470000    3
  99480000    3
  99490000    4
  99500000    4
  99510000    3
  99520000    3
  99530000    4
  99540000    5
  99550000    4
  99560000    3
  99570000    4
  99580000    2
  99590000    3
  99600000    5
  99610000    2
  99620000    9
  99630000    4
  99640000    3
  99650000    2
  99660000    3
  99670000    3
  99680000    3
  99690000    4
  99700000    5
  99710000    3
  99720000    3
  99730000    3
  99740000    4
  99750000    3
  99760000    3
  99770000    4
  99780000    3
  99790000    3
  99800000    2
  99810000    2
  99820000    3
  99830000    2
  99840000    3
  99850000    4
  99860000    3
  99870000    4
  99880000    3
  99890000    6
  99900000   10
  99910000   15
  99920000   12
  99930000   19
  99940000   16
  99950000   22
  99960000   17
  99970000   21
  99980000   18
  99990000    9
 100000000    7
 100000000    7
 100010000    4
 100020000    4
 100030000    4
 100040000    3
 100050000    4
 100060000    4
 100070000    2
 100080000    3
 100090000    2
 100100000    5
 100110000    4
 100120000    3
 100130000    3
 100140000    3
 100150000    3
 100160000    2
 100170000    3
 100180000    3
 100190000    3
 100200000    4
 100210000    3
 100220000    3
 100230000    4
 100240000   13
 100250000   13
 100260000   12
 100270000   21
 100280000   11
 100290000   11
 100300000   16
 100310000    7
 100320000   10
 100330000   21
 100340000   11
 100350000   17
 100360000   17
 100370000   11
 100380000    9
 100390000   12
 100400000   16
 100410000   14
 100420000    4
 100430000    3
 100440000    4
 100450000    3
 100460000    3
 100470000    5
 100480000    5
 100490000    3
 100500000    3
 100510000    3
 100520000    3
 100530000    2
 100540000    2
 100550000    3
 100560000    4
 100570000    2
 100580000    2
 100590000    4
 100600000    3
 100610000    3
 100620000   12
 100630000    5
 100640000    3
 100650000    6
 100660000    4
 100670000    3
 100680000    4
 100690000    3
 100700000    3
 100710000    4
 100720000    3
 100730000    3
 100740000    3
 100750000    4
 100760000    3
 100770000    3
 100780000    3
 100790000    3
 100800000    2
 100810000    3
 100820000    3
 100830000    3
 100840000    3
 100850000    2
 100860000    3
 100870000    4
 100880000    3
 100890000    3
 100900000    3
 100910000    3
 100920000    3
 100930000    3
 100940000    3
 100950000    2
 100960000    3
 100970000    2
 100980000    3
 100990000    3
 101000000    2
 101010000    2
 101020000    3
 101030000    2
 101040000    4
 101050000    3
 101060000    4
 101070000    3
 101080000    3
 101090000    2
 101100000    3
 101110000    3
 101120000    3
 101130000    3
 101140000    3
 101150000    3
 101160000    3
 101170000    2
 101180000    3
 101190000    3
 101200000    3
 101210000    2
 101220000    4
 101230000    2
 101240000    3
 101250000    3
 101260000    4
 101270000    3
 101280000    2
 101290000    2
 101300000    3
 101310000    3
 101320000    4
 101330000    3
 101340000    4
 101350000    3
 101360000    4
 101370000    3
 101380000    5
 101390000    3
 101400000    3
 101410000    2
 101420000    3
 101430000    4
 101440000    3
 101450000    4
 101460000    3
 101470000    2
 101480000    5
 101490000    5
 101500000    4
 101510000    4
 101520000    4
 101530000    5
 101540000    4
 101550000    3
 101560000    3
 101570000    6
 101580000    5
 101590000    5
 101600000    3
 101610000    2
 101620000    6
 101630000    4
 101640000    5
 101650000    3
 101660000    5
 101670000    4
 101680000    4
 101690000    2
 101700000    3
 101710000    3
 101720000    2
 101730000    3
 101740000    3
 101750000    3
 101760000    3
 101770000    4
 101780000    3
 101790000    3
 101800000    4
 101810000    3
 101820000    3
 101830000    2
 101840000    2
 101850000    3
 101860000    3
 101870000    3
 101880000    5
 101890000    3
 101900000    3
 101910000    3
 101920000    4
 101930000    2
 101940000    3
 101950000    3
 101960000    2
 101970000    3
 101980000    3
 101990000    3
 102000000    3
 102010000    4
 102020000    2
 102030000    3
 102040000    3
 102050000    3
 102060000    4
 102070000    2
 102080000    2
 102090000    3
 102100000    3
 102110000    3
 102120000    2
 102130000    2
 102140000    3
 102150000    3
 102160000    3
 102170000    3
 102180000    2
 102190000    2
 102200000    4
 102210000    4
 102220000    2
 102230000    2
 102240000    3
 102250000    4
 102260000    3
 102270000    2
 102280000    3
 102290000    3
 102300000    2
 102310000    4
 102320000    3
 102330000    5
 102340000    8
 102350000    4
 102360000    4
 102370000    3
 102380000    3
 102390000    5
 102400000    3
 102410000    3
 102420000    3
 102430000    2
 102440000    2
 102450000    3
 102460000    4
 102470000    2
 102480000    3
 102490000    2
 102500000    3
 102510000    2
 102520000    4
 102530000    4
 102540000    4
 102550000    2
 102560000    4
 102570000    3
 102580000    4
 102590000    3
 102600000    4
 102610000    3
 102620000    3
 102630000    4
 102640000    3
 102650000    4
 102660000   23
 102670000   14
 102680000    3
 102690000    5
 102700000    5
 102710000    3
 102720000    3
 102730000    2
 102740000    4
 102750000    4
 102760000    3
 102770000    3
 102780000    7
 102790000    4
 102800000    5
 102810000    4
 102820000    4
 102830000    3
 102840000    4
 102850000    4
 102860000    4
 102870000    4
 102880000    7
 102890000    3
 102900000    5
 102910000    3
 102920000    3
 102930000    4
 102940000    4
 102950000    4
 102960000    4
 102970000    4
 102980000    2
 102990000    5
 103000000    3
 103010000    4
 103020000    3
 103030000    5
 103040000    9
 103050000   22
 103060000    9
 103070000    4
 103080000    3
 103090000    3
 103100000    3
 103110000    5
 103120000    4
 103130000    3
 103140000    5
 103150000    3
 103160000    4
 103170000    3
 103180000    5
 103190000    2
 103200000    3
 103210000    3
 103220000    4
 103230000    4
 103240000    5
 103250000    2
 103260000    4
 103270000    3
 103280000    3
 103290000    3
 103300000    3
 103310000    3
 103320000    3
 103330000    4
 103340000    3
 103350000    2
 103360000    3
 103370000    5
 103380000    4
 103390000    4
 103400000    3
 103410000    2
 103420000    4
 103430000    3
 103440000    4
 103450000    4
 103460000    4
 103470000    3
 103480000    4
 103490000    3
 103500000    3
 103510000    4
 103520000    4
 103530000    3
 103540000    4
 103550000    3
 103560000    4
 103570000    3
 103580000    3
 103590000    4
 103600000    3
 103610000    3
 103620000    3
 103630000    4
 103640000    3
 103650000    3
 103660000    4
 103670000    4
 103680000    3
 103690000    5
 103700000    2
 103710000    3
 103720000    2
 103730000    3
 103740000    3
 103750000    3
 103760000    3
 103770000    2
 103780000    2
 103790000    2
 103800000    3
 103810000    3
 103820000    4
 103830000    2
 103840000    3
 103850000    3
 103860000    2
 103870000    3
 103880000    3
 103890000    3
 103900000    4
 103910000    3
 103920000    2
 103930000    3
 103940000    3
 103950000    2
 103960000    3
 103970000    3
 103980000    4
 103990000    4
 104000000    2
 104010000    4
 104020000    5
 104030000    5
 104040000    3
 104050000    3
 104060000    4
 104070000    3
 104080000    4
 104090000    3
 104100000    3
 104110000    5
 104120000    2
 104130000    4
 104140000    7
 104150000    4
 104160000    3
 104170000    4
 104180000    4
 104190000    3
 104200000    5
 104210000    5
 104220000    2
 104230000    4
 104240000    4
 104250000    2
 104260000    4
 104270000    4
 104280000    3
 104290000    5
 104300000    2
 104310000    4
 104320000    3
 104330000    4
 104340000    4
 104350000    2
 104360000    4
 104370000    3
 104380000    3
 104390000    7
 104400000    6
 104410000    3
 104420000    4
 104430000    7
 104440000    2
 104450000    4
 104460000    4
 104470000    4
 104480000    3
 104490000    4
 104500000    3
 104510000    3
 104520000    4
 104530000    2
 104540000    3
 104550000    5
 104560000    5
 104570000    3
 104580000    3
 104590000    3
 104600000    3
 104610000    5
 104620000    3
 104630000    3
 104640000    3
 104650000    4
 104660000    6
 104670000   14
 104680000   14
 104690000   17
 104700000    3
 104710000    4
 104720000    3
 104730000    3
 104740000    4
 104750000    3
 104760000    3
 104770000    2
 104780000    4
 104790000    8
 104800000    8
 104810000    3
 104820000    3
 104830000    5
 104840000    3
 104850000    7
 104860000    5
 104870000    5
 104880000    4
 104890000    3
 104900000    3
 104910000    4
 104920000    4
 104930000    4
 104940000    5
 104950000    5
 104960000    4
 104970000    5
 104980000    3
 104990000    2
 105000000    4
 105010000    4
 105020000    3
 105030000    2
 105040000    2
 105050000    5
 105060000    3
 105070000    3
 105080000    3
 105090000    3
 105100000    3
 105110000    3
 105120000    3
 105130000    5
 105140000   10
 105150000    4
 105160000    3
 105170000    3
 105180000    3
 105190000    3
 105200000    4
 105210000    3
 105220000    4
 105230000    3
 105240000    4
 105250000    3
 105260000    3
 105270000    3
 105280000    3
 105290000    4
 105300000    3
 105310000    4
 105320000    2
 105330000    3
 105340000    3
 105350000    3
 105360000    4
 105370000    2
 105380000    3
 105390000    2
 105400000    3
 105410000    3
 105420000    2
 105430000    3
 105440000    3
 105450000    3
 105460000    3
 105470000    2
 105480000    3
 105490000    4
 105500000    3
 105510000    2
 105520000   15
 105530000    4
 105540000    3
 105550000    5
 105560000    4
 105570000    5
 105580000    4
 105590000    5
 105600000    3
 105610000    2
 105620000    7
 105630000    4
 105640000    4
 105650000    4
 105660000    3
 105670000    3
 105680000    3
 105690000    3
 105700000    3
 105710000    2
 105720000    2
 105730000    3
 105740000    4
 105750000    3
 105760000    4
 105770000    3
 105780000    4
 105790000    3
 105800000    3
 105810000    4
 105820000    4
 105830000    4
 105840000    4
 105850000    4
 105860000    4
 105870000    3
 105880000    3
 105890000    4
 105900000    3
 105910000    3
 105920000    2
 105930000    2
 105940000    3
 105950000    4
 105960000    3
 105970000    3
 105980000    3
 105990000    3
 106000000    5
 106010000    4
 106020000    4
 106030000    3
 106040000    3
 106050000    3
 106060000    4
 106070000    3
 106080000    4
 106090000    3
 106100000    4
 106110000   11
 106120000    2
 106130000    3
 106140000    3
 106150000    3
 106160000    3
 106170000    3
 106180000    3
 106190000    4
 106200000    3
 106210000    3
 106220000    3
 106230000    3
 106240000    4
 106250000    3
 106260000    3
 106270000    3
 106280000    5
 106290000    3
 106300000    6
 106310000    3
 106320000    4
 106330000    5
 106340000    3
 106350000    2
 106360000    2
 106370000    3
 106380000    3
 106390000    3
 106400000    2
 106410000    2
 106420000    3
 106430000    3
 106440000    1
 106450000    2
 106460000    3
 106470000    3
 106480000    4
 106490000   10
 106500000   11
 106510000   13
 106520000   13
 106530000   16
 106540000   15
 106550000    5
 106560000    2
 106570000    3
 106580000    3
 106590000    2
 106600000    3
 106610000    2
 106620000    4
 106630000    4
 106640000    2
 106650000    2
 106660000    2
 106670000    9
 106680000    3
 106690000    4
 106700000    2
 106710000    3
 106720000    4
 106730000    3
 106740000    3
 106750000    2
 106760000    4
 106770000    3
 106780000    4
 106790000    2
 106800000    4
 106810000    3
 106820000    3
 106830000    3
 106840000    3
 106850000    3
 106860000    3
 106870000    3
 106880000    4
 106890000    3
 106900000    2
 106910000    3
 106920000    2
 106930000    3
 106940000    3
 106950000    2
 106960000    3
 106970000    3
 106980000    3
 106990000    3
 107000000    3
 107010000    3
 107020000    3
 107030000    3
 107040000    3
 107050000    3
 107060000    3
 107070000    2
 107080000    2
 107090000    3
 107100000    2
 107110000    4
 107120000    1
 107130000    3
 107140000    3
 107150000    3
 107160000    2
 107170000    8
 107180000    9
 107190000    2
 107200000    3
 107210000    4
 107220000    3
 107230000    3
 107240000    3
 107250000    2
 107260000    2
 107270000    2
 107280000    3
 107290000    3
 107300000    3
 107310000    4
 107320000    3
 107330000    2
 107340000    3
 107350000    2
 107360000    2
 107370000    3
 107380000    3
 107390000    2
 107400000    2
 107410000    2
 107420000    3
 107430000    2
 107440000    2
 107450000    8
 107460000    2
 107470000    4
 107480000    3
 107490000    3
 107500000    3
 107510000    5
 107520000    3
 107530000    4
 107540000    4
 107550000    4
 107560000    3
 107570000    4
 107580000    3
 107590000    3
 107600000    3
 107610000    3
 107620000    3
 107630000    3
 107640000    3
 107650000    3
 107660000    3
 107670000    3
 107680000    5
 107690000    3
 107700000    4
 107710000    3
 107720000    2
 107730000    3
 107740000    3
 107750000    3
 107760000    3
 107770000    3
 107780000    3
 107790000    4
 107800000    3
 107810000    3
 107820000    4
 107830000    3
 107840000    5
 107850000    5
 107860000    4
 107870000    4
 107880000    7
 107890000    4
 107900000    3
 107910000    3
 107920000    3
 107930000    3
 107940000    2
 107950000    3
 107960000    3
 107970000    3
 107980000    3
 107990000    3
 108000000    4
 108010000    2
 108020000    4
 108030000    3
 108040000    3
 108050000    4
 108060000    2
 108070000    4
 108080000    3
 108090000    3
 108100000    3
 108110000    4
 108120000    3
 108130000    4
 108140000    4
 108150000   15
 108160000    8
 108170000    4
 108180000    3
 108190000    4
 108200000    4
 108210000    3
 108220000    3
 108230000    4
 108240000    3
 108250000    2
 108260000    6
 108270000    3
 108280000    4
 108290000    4
 108300000    3
 108310000    3
 108320000    3
 108330000    3
 108340000    4
 108350000    3
 108360000    4
 108370000    3
 108380000    3
 108390000    5
 108400000    2
 108410000    5
 108420000    3
 108430000    4
 108440000    2
 108450000    5
 108460000    5
 108470000    4
 108480000    4
 108490000    3
 108500000    2
 108510000    3
 108520000    7
 108530000    5
 108540000    3
 108550000    4
 108560000    5
 108570000    3
 108580000    3
 108590000    4
 108600000    4
 108610000    5
 108620000    4
 108630000    4
 108640000    5
 108650000    3
 108660000    5
 108670000    4
 108680000    4
 108690000    5
 108700000    3
 108710000    3
 108720000    4
 108730000    5
 108740000    2
 108750000    3
 108760000    4
 108770000    4
 108780000    3
 108790000    4
 108800000    3
 108810000    8
 108820000    3
 108830000    2
 108840000    3
 108850000    3
 108860000    4
 108870000    4
 108880000    2
 108890000    5
 108900000    2
 108910000    3
 108920000    3
 108930000    3
 108940000    4
 108950000    4
 108960000    4
 108970000    4
 108980000    5
 108990000    3
 109000000    3
 109010000    2
 109020000    3
 109030000    5
 109040000    3
 109050000    4
 109060000    3
 109070000    3
 109080000    4
 109090000    2
 109100000    4
 109110000    2
 109120000    5
 109130000    7
 109140000    3
 109150000    4
 109160000    3
 109170000    2
 109180000    4
 109190000    5
 109200000    4
 109210000    2
 109220000    4
 109230000    4
 109240000    4
 109250000    3
 109260000    4
 109270000    3
 109280000    4
 109290000    3
 109300000    7
 109310000    4
 109320000    4
 109330000    2
 109340000    4
 109350000    5
 109360000    3
 109370000    4
 109380000    3
 109390000    4
 109400000    5
 109410000    4
 109420000    4
 109430000    4
 109440000    7
 109450000    2
 109460000    3
 109470000    3
 109480000    3
 109490000    3
 109500000    3
 109510000    3
 109520000    3
 109530000    3
 109540000    3
 109550000    3
 109560000    3
 109570000    3
 109580000    3
 109590000    4
 109600000    3
 109610000    4
 109620000    5
 109630000    4
 109640000    3
 109650000    3
 109660000    4
 109670000    4
 109680000    3
 109690000    4
 109700000    4
 109710000    3
 109720000    4
 109730000    5
 109740000    3
 109750000    3
 109760000    8
 109770000    3
 109780000    3
 109790000    8
 109800000    5
 109810000    5
 109820000    5
 109830000    7
 109840000    4
 109850000    3
 109860000    3
 109870000    2
 109880000    3
 109890000    3
 109900000    2
 109910000    4
 109920000    3
 109930000    3
 109940000    4
 109950000    3
 109960000    3
 109970000    4
 109980000    2
 109990000    4
 110000000    3
 110010000    3
 110020000    4
 110030000    4
 110040000    4
 110050000    3
 110060000    5
 110070000    4
 110080000    4
 110090000    4
 110100000    4
 110110000    4
 110120000    3
 110130000    3
 110140000    4
 110150000    4
 110160000    3
 110170000    3
 110180000    4
 110190000    2
 110200000    3
 110210000    3
 110220000    4
 110230000    6
 110240000    9
 110250000   18
 110260000    4
 110270000    4
 110280000    3
 110290000    8
 110300000    3
 110310000    3
 110320000    4
 110330000    4
 110340000    5
 110350000    3
 110360000    3
 110370000    2
 110380000    3
 110390000    4
 110400000    4
 110410000    3
 110420000    3
 110430000    3
 110440000    3
 110450000    3
 110460000    2
 110470000    3
 110480000    3
 110490000    5
 110500000    4
 110510000    2
 110520000    3
 110530000    4
 110540000    2
 110550000    3
 110560000    4
 110570000    2
 110580000    3
 110590000    3
 110600000    5
 110610000    3
 110620000    2
 110630000    3
 110640000    4
 110650000    4
 110660000    5
 110670000    7
 110680000    4
 110690000    4
 110700000    3
 110710000    3
 110720000    3
 110730000    3
 110740000   14
 110750000   10
 110760000   15
 110770000    2
 110780000    4
 110790000    4
 110800000    3
 110810000    4
 110820000    4
 110830000    4
 110840000    3
 110850000   13
 110860000    4
 110870000    3
 110880000    4
 110890000    3
 110900000    3
 110910000    3
 110920000    3
 110930000    3
 110940000    2
 110950000    3
 110960000    3
 110970000    2
 110980000    2
 110990000    3
 111000000    3
 111010000    3
 111020000    3
 111030000    2
 111040000    3
 111050000    4
 111060000    4
 111070000    3
 111080000    3
 111090000    6
 111100000    5
 111110000    2
 111120000    3
 111130000    3
 111140000    5
 111150000    5
 111160000    6
 111170000    4
 111180000    4
 111190000    4
 111200000    3
 111210000    2
 111220000    3
 111230000    3
 111240000    3
 111250000    3
 111260000    3
 111270000    3
 111280000    3
 111290000    4
 111300000    2
 111310000    2
 111320000    4
 111330000    4
 111340000   12
 111350000   14
 111360000   19
 111370000   15
 111380000   15
 111390000   17
 111400000    8
 111410000    3
 111420000    3
 111430000    3
 111440000    3
 111450000    3
 111460000    2
 111470000    4
 111480000    3
 111490000    3
 111500000    3
 111510000    3
 111520000    4
 111530000    3
 111540000    4
 111550000    3
 111560000    3
 111570000    3
 111580000    3
 111590000    3
 111600000    4
 111610000    4
 111620000    5
 111630000    5
 111640000    4
 111650000    4
 111660000    5
 111670000    3
 111680000    2
 111690000    3
 111700000    3
 111710000    4
 111720000    2
 111730000    3
 111740000    3
 111750000    3
 111760000    3
 111770000    2
 111780000    3
 111790000    3
 111800000    3
 111810000    2
 111820000    2
 111830000    3
 111840000    3
 111850000    3
 111860000    2
 111870000    2
 111880000    3
 111890000    2
 111900000    4
 111910000    3
 111920000    3
 111930000    3
 111940000    3
 111950000    3
 111960000    2
 111970000    4
 111980000    4
 111990000    3
 112000000    4
 112010000    4
 112020000    3
 112030000   16
 112040000    3
 112050000    3
 112060000    4
 112070000    2
 112080000    4
 112090000    2
 112100000    3
 112110000    3
 112120000    2
 112130000    3
 112140000    6
 112150000    3
 112160000    3
 112170000    5
 112180000    2
 112190000    3
 112200000    4
 112210000    3
 112220000    2
 112230000    2
 112240000    3
 112250000    9
 112260000    4
 112270000    5
 112280000    3
 112290000    5
 112300000    4
 112310000    4
 112320000    2
 112330000    4
 112340000    3
 112350000    3
 112360000    3
 112370000    3
 112380000    3
 112390000    3
 112400000    3
 112410000    4
 112420000    3
 112430000    3
 112440000    4
 112450000    2
 112460000    3
 112470000    4
 112480000    3
 112490000    2
 112500000    3
 112510000    3
 112520000    3
 112530000    4
 112540000    3
 112550000    2
 112560000    4
 112570000    3
 112580000    3
 112590000    3
 112600000    3
 112610000    3
 112620000    3
 112630000    3
 112640000    3
 112650000    3
 112660000    3
 112670000    3
 112680000    3
 112690000    2
 112700000    3
 112710000    3
 112720000    4
 112730000    3
 112740000    3
 112750000    2
 112760000    3
 112770000    2
 112780000    3
 112790000    2
 112800000    2
 112810000    2
 112820000    3
 112830000    5
 112840000    3
 112850000    4
 112860000    3
 112870000    3
 112880000    4
 112890000    3
 112900000    4
 112910000    2
 112920000    5
 112930000    4
 112940000    2
 112950000    4
 112960000    2
 112970000    2
 112980000    3
 112990000    4
 113000000    4
 113010000    3
 113020000    4
 113030000    5
 113040000    4
 113050000    4
 113060000    3
 113070000    4
 113080000    5
 113090000    3
 113100000    4
 113110000    3
 113120000    3
 113130000    5
 113140000    3
 113150000    3
 113160000    5
 113170000    4
 113180000    4
 113190000    4
 113200000   12
 113210000   13
 113220000    5
 113230000    6
 113240000    7
 113250000    4
 113260000    3
 113270000    3
 113280000    4
 113290000    6
 113300000    4
 113310000    2
 113320000    3
 113330000    4
 113340000    4
 113350000    4
 113360000    3
 113370000    5
 113380000    5
 113390000    3
 113400000    4
 113410000    4
 113420000    3
 113430000    3
 113440000    3
 113450000    3
 113460000    3
 113470000    3
 113480000    3
 113490000    3
 113500000    3
 113510000    4
 113520000    4
 113530000    5
 113540000    3
 113550000    3
 113560000    5
 113570000    3
 113580000    2
 113590000    2
 113600000    3
 113610000    3
 113620000    4
 113630000    3
 113640000    3
 113650000    3
 113660000    4
 113670000    4
 113680000    4
 113690000    4
 113700000    4
 113710000    4
 113720000    2
 113730000    4
 113740000    4
 113750000    4
 113760000    5
 113770000    5
 113780000    7
 113790000    5
 113800000    5
 113810000    4
 113820000   11
 113830000    3
 113840000    5
 113850000    3
 113860000    3
 113870000    3
 113880000    3
 113890000    3
 113900000    3
 113910000    3
 113920000    4
 113930000    3
 113940000    4
 113950000    4
 113960000    5
 113970000    3
 113980000    4
 113990000    4
 114000000    4
 114010000    3
 114020000    4
 114030000    3
 114040000    2
 114050000    3
 114060000    3
 114070000    7
 114080000    4
 114090000    3
 114100000    2
 114110000    2
 114120000    3
 114130000    3
 114140000    3
 114150000    3
 114160000    3
 114170000    3
 114180000    4
 114190000    3
 114200000    3
 114210000    5
 114220000    3
 114230000    3
 114240000    4
 114250000    2
 114260000    5
 114270000    3
 114280000    4
 114290000    3
 114300000    2
 114310000    3
 114320000    3
 114330000    3
 114340000    3
 114350000    3
 114360000    5
 114370000    3
 114380000    3
 114390000    4
 114400000    2
 114410000    4
 114420000    4
 114430000    3
 114440000    3
 114450000    3
 114460000    4
 114470000    3
 114480000    3
 114490000    3
 114500000    3
 114510000    4
 114520000    3
 114530000    7
 114540000    7
 114550000    4
 114560000    4
 114570000    4
 114580000    3
 114590000    6
 114600000    6
 114610000    5
 114620000    4
 114630000    2
 114640000    3
 114650000    4
 114660000    3
 114670000    3
 114680000    4
 114690000    5
 114700000    3
 114710000    3
 114720000    3
 114730000    3
 114740000    3
 114750000    3
 114760000    5
 114770000    3
 114780000    3
 114790000    3
 114800000    5
 114810000    4
 114820000    5
 114830000    3
 114840000    4
 114850000    3
 114860000    4
 114870000    3
 114880000    2
 114890000    3
 114900000    3
 114910000    3
 114920000    2
 114930000    3
 114940000    2
 114950000    3
 114960000    3
 114970000    2
 114980000    3
 114990000    2
 115000000    3
 115010000    3
 115020000    2
 115030000    3
 115040000    4
 115050000    3
 115060000    3
 115070000    2
 115080000    3
 115090000    3
 115100000    4
 115110000    3
 115120000    3
 115130000    3
 115140000    3
 115150000    3
 115160000    2
 115170000    3
 115180000   11
 115190000    3
 115200000    3
 115210000    3
 115220000    4
 115230000    3
 115240000    5
 115250000    4
 115260000    4
 115270000    3
 115280000    4
 115290000    3
 115300000    4
 115310000    2
 115320000    5
 115330000    2
 115340000    3
 115350000    4
 115360000    4
 115370000    3
 115380000    4
 115390000    3
 115400000    8
 115410000    3
 115420000    3
 115430000    5
 115440000    5
 115450000    3
 115460000    3
 115470000    4
 115480000    2
 115490000    4
 115500000    4
 115510000    4
 115520000    3
 115530000    3
 115540000    3
 115550000    5
 115560000    5
 115570000    4
 115580000    4
 115590000    2
 115600000    3
 115610000    5
 115620000    4
 115630000    3
 115640000    3
 115650000    3
 115660000    3
 115670000    7
 115680000    3
 115690000    5
 115700000    3
 115710000    4
 115720000    3
 115730000    3
 115740000    3
 115750000    5
 115760000   18
 115770000    8
 115780000    9
 115790000   18
 115800000   20
 115810000   19
 115820000   16
 115830000   15
 115840000    5
 115850000    8
 115860000   17
 115870000   19
 115880000   11
 115890000    7
 115900000   20
 115910000    6
 115920000    5
 115930000    5
 115940000    5
 115950000   11
 115960000    4
 115970000    5
 115980000    5
 115990000    5
 116000000    7
 116010000   14
 116020000   21
 116030000   13
 116040000   19
 116050000   22
 116060000   16
 116070000   14
 116080000    5
 116090000    5
 116100000    3
 116110000    3
 116120000    4
 116130000    4
 116140000    3
 116150000    3
 116160000    3
 116170000    5
 116180000    4
 116190000    4
 116200000    4
 116210000    3
 116220000    3
 116230000    5
 116240000    4
 116250000    5
 116260000    3
 116270000    4
 116280000    5
 116290000    3
 116300000    4
 116310000    2
 116320000    5
 116330000    4
 116340000    2
 116350000    4
 116360000    5
 116370000   16
 116380000   20
 116390000   22
 116400000   21
 116410000   19
 116420000   22
 116430000   19
 116440000   14
 116450000   17
 116460000    5
 116470000    3
 116480000    5
 116490000    3
 116500000    4
 116510000    3
 116520000    2
 116530000    5
 116540000    4
 116550000    5
 116560000    5
 116570000    3
 116580000    2
 116590000    2
 116600000    3
 116610000    4
 116620000    4
 116630000    4
 116640000    5
 116650000    4
 116660000    3
 116670000    4
 116680000    5
 116690000   12
 116700000   13
 116710000    5
 116720000    3
 116730000    5
 116740000    4
 116750000    4
 116760000    4
 116770000    3
 116780000    3
 116790000    2
 116800000    3
 116810000    4
 116820000    5
 116830000    3
 116840000    3
 116850000    3
 116860000    4
 116870000    4
 116880000    3
 116890000    4
 116900000    3
 116910000    4
 116920000    4
 116930000    5
 116940000    3
 116950000    4
 116960000    4
 116970000    5
 116980000    5
 116990000    3
 117000000    4
 117010000    3
 117020000    4
 117030000    3
 117040000    4
 117050000    3
 117060000   10
 117070000    6
 117080000    4
 117090000    3
 117100000    4
 117110000    4
 117120000    3
 117130000    5
 117140000    5
 117150000    4
 117160000    3
 117170000    5
 117180000    4
 117190000    4
 117200000    4
 117210000    5
 117220000    2
 117230000    4
 117240000    7
 117250000    4
 117260000    3
 117270000    3
 117280000    4
 117290000    3
 117300000    3
 117310000    1
 117320000    3
 117330000    4
 117340000    4
 117350000    4
 117360000    3
 117370000    4
 117380000    3
 117390000    3
 117400000    4
 117410000    5
 117420000    5
 117430000    7
 117440000    5
 117450000    3
 117460000    3
 117470000    4
 117480000    5
 117490000    3
 117500000    4
 117510000    4
 117520000    3
 117530000    5
 117540000    3
 117550000    3
 117560000    3
 117570000    3
 117580000    2
 117590000    3
 117600000    5
 117610000    3
 117620000   10
 117630000   18
 117640000   19
 117650000   17
 117660000   16
 117670000   15
 117680000    6
 117690000    2
 117700000    5
 117710000    4
 117720000    4
 117730000    4
 117740000    3
 117750000    4
 117760000    3
 117770000    4
 117780000    4
 117790000    4
 117800000    4
 117810000    4
 117820000    3
 117830000    4
 117840000    3
 117850000    2
 117860000    3
 117870000    3
 117880000    4
 117890000    4
 117900000    3
 117910000    4
 117920000    3
 117930000    3
 117940000    4
 117950000    3
 117960000    2
 117970000    3
 117980000    3
 117990000    3
 118000000    4
 118010000    4
 118020000    4
 118030000    4
 118040000    7
 118050000    4
 118060000    3
 118070000   16
 118080000   16
 118090000   21
 118100000   20
 118110000   14
 118120000   20
 118130000   19
 118140000   19
 118150000   21
 118160000   19
 118170000   21
 118180000   17
 118190000   16
 118200000   13
 118210000   18
 118220000   19
 118230000   15
 118240000   12
 118250000   21
 118260000   19
 118270000   21
 118280000   17
 118290000   18
 118300000   22
 118310000   19
 118320000   20
 118330000   20
 118340000   16
 118350000   16
 118360000   16
 118370000   17
 118380000   18
 118390000   13
 118400000   15
 118410000   19
 118420000   22
 118430000   20
 118440000   17
 118450000   22
 118460000   18
 118470000   21
 118480000   21
 118490000   19
 118500000   19
 118510000   19
 118520000   17
 118530000    3
 118540000    5
 118550000    5
 118560000    4
 118570000    3
 118580000    3
 118590000    2
 118600000    5
 118610000    5
 118620000    3
 118630000    3
 118640000    2
 118650000    3
 118660000    3
 118670000    3
 118680000    3
 118690000    4
 118700000    4
 118710000    3
 118720000    3
 118730000    2
 118740000    5
 118750000    3
 118760000    2
 118770000    5
 118780000    4
 118790000    4
 118800000    9
 118810000    7
 118820000    5
 118830000    5
 118840000    4
 118850000    5
 118860000    4
 118870000    5
 118880000    6
 118890000    3
 118900000    2
 118910000    5
 118920000    4
 118930000    5
 118940000    4
 118950000    3
 118960000    5
 118970000    3
 118980000    4
 118990000    4
 119000000    4
 119010000    3
 119020000    4
 119030000    4
 119040000    4
 119050000    4
 119060000    3
 119070000    3
 119080000    3
 119090000    4
 119100000    4
 119110000    7
 119120000    4
 119130000    3
 119140000   13
 119150000   11
 119160000   12
 119170000   16
 119180000   11
 119190000   11
 119200000   20
 119210000   17
 119220000   19
 119230000   18
 119240000   15
 119250000   15
 119260000    2
 119270000    3
 119280000    4
 119290000    5
 119300000    3
 119310000    3
 119320000    3
 119330000    5
 119340000    4
 119350000    4
 119360000    3
 119370000    3
 119380000    8
 119390000    3
 119400000    3
 119410000    4
 119420000    9
 119430000    3
 119440000    2
 119450000    4
 119460000    2
 119470000    4
 119480000    4
 119490000    4
 119500000    6
 119510000    5
 119520000    3
 119530000    3
 119540000    3
 119550000    3
 119560000    3
 119570000    2
 119580000    3
 119590000    3
 119600000   11
 119610000   18
 119620000    6
 119630000    3
 119640000    4
 119650000    5
 119660000    3
 119670000    4
 119680000    3
 119690000    5
 119700000    5
 119710000    4
 119720000    4
 119730000    4
 119740000    2
 119750000    4
 119760000    3
 119770000    3
 119780000    4
 119790000    5
 119800000    7
 119810000    4
 119820000    4
 119830000    2
 119840000    5
 119850000    5
 119860000    6
 119870000    5
 119880000    4
 119890000    4
 119900000    4
 119910000    4
 119920000    7
 119930000    6
 119940000    4
 119950000    4
 119960000    4
 119970000    4
 119980000    5
 119990000    4
 120000000    4
 120000000    4
 120010000    4
 120020000    3
 120030000    1
 120040000    6
 120050000   12
 120060000    4
 120070000    4
 120080000    9
 120090000    3
 120100000    4
 120110000    4
 120120000    3
 120130000    2
 120140000    4
 120150000    4
 120160000    3
 120170000    5
 120180000    4
 120190000    3
 120200000    3
 120210000    3
 120220000    4
 120230000    4
 120240000    2
 120250000    3
 120260000    4
 120270000    3
 120280000    2
 120290000    3
 120300000    4
 120310000    3
 120320000    6
 120330000    4
 120340000    6
 120350000    3
 120360000    3
 120370000    3
 120380000    3
 120390000    5
 120400000    4
 120410000    4
 120420000    3
 120430000    3
 120440000    2
 120450000    4
 120460000    3
 120470000    3
 120480000    4
 120490000    3
 120500000    5
 120510000    4
 120520000    3
 120530000    3
 120540000    4
 120550000    3
 120560000    5
 120570000    4
 120580000    3
 120590000    4
 120600000    3
 120610000    2
 120620000    3
 120630000    3
 120640000    3
 120650000    2
 120660000    2
 120670000    4
 120680000    4
 120690000    9
 120700000    5
 120710000    5
 120720000    9
 120730000    3
 120740000    3
 120750000    4
 120760000    3
 120770000    2
 120780000    4
 120790000    8
 120800000    3
 120810000    4
 120820000    3
 120830000    4
 120840000    3
 120850000    2
 120860000    4
 120870000    3
 120880000    4
 120890000    5
 120900000    5
 120910000    4
 120920000    7
 120930000    5
 120940000    6
 120950000    3
 120960000    3
 120970000    4
 120980000    3
 120990000    3
 121000000    3
 121010000    3
 121020000    5
 121030000    3
 121040000    4
 121050000    4
 121060000    4
 121070000    4
 121080000    4
 121090000    3
 121100000    4
 121110000    3
 121120000    3
 121130000    4
 121140000    3
 121150000    3
 121160000    3
 121170000    3
 121180000    3
 121190000    3
 121200000    4
 121210000    4
 121220000    5
 121230000    4
 121240000    5
 121250000    3
 121260000    4
 121270000    3
 121280000    3
 121290000    3
 121300000    2
 121310000    7
 121320000    5
 121330000    3
 121340000    5
 121350000    5
 121360000    2
 121370000    3
 121380000    2
 121390000    2
 121400000    3
 121410000    3
 121420000    3
 121430000    4
 121440000    4
 121450000    3
 121460000    3
 121470000    3
 121480000    3
 121490000    5
 121500000    3
 121510000    4
 121520000    4
 121530000    6
 121540000    5
 121550000    7
 121560000    4
 121570000    5
 121580000    4
 121590000    4
 121600000    4
 121610000    3
 121620000    4
 121630000    4
 121640000    4
 121650000    4
 121660000    3
 121670000    3
 121680000    4
 121690000    2
 121700000    3
 121710000    3
 121720000    3
 121730000    2
 121740000    2
 121750000    4
 121760000    3
 121770000    3
 121780000    3
 121790000    4
 121800000    3
 121810000    3
 121820000    3
 121830000    3
 121840000    3
 121850000    3
 121860000    3
 121870000    5
 121880000    2
 121890000    3
 121900000    7
 121910000    2
 121920000    4
 121930000    3
 121940000    4
 121950000    4
 121960000    3
 121970000    3
 121980000    3
 121990000    3
 122000000    3
 122010000    2
 122020000    4
 122030000    3
 122040000    3
 122050000    4
 122060000    4
 122070000    4
 122080000    4
 122090000    3
 122100000    4
 122110000    4
 122120000    3
 122130000    3
 122140000    3
 122150000    5
 122160000    2
 122170000    3
 122180000    3
 122190000    3
 122200000    3
 122210000    3
 122220000    3
 122230000    2
 122240000    3
 122250000    4
 122260000    3
 122270000    3
 122280000    4
 122290000    3
 122300000    4
 122310000    3
 122320000    3
 122330000    4
 122340000    3
 122350000    4
 122360000    4
 122370000    4
 122380000    3
 122390000    3
 122400000    3
 122410000    3
 122420000    3
 122430000    3
 122440000    4
 122450000    3
 122460000    3
 122470000    3
 122480000    3
 122490000    3
 122500000    4
 122510000    3
 122520000    5
 122530000    5
 122540000    4
 122550000    4
 122560000    3
 122570000    4
 122580000    5
 122590000    2
 122600000    3
 122610000    4
 122620000    4
 122630000    5
 122640000    4
 122650000    3
 122660000    4
 122670000    2
 122680000    4
 122690000    4
 122700000    4
 122710000    3
 122720000    4
 122730000    5
 122740000    4
 122750000    7
 122760000    5
 122770000    6
 122780000    3
 122790000    5
 122800000    3
 122810000    4
 122820000    5
 122830000    5
 122840000    4
 122850000   16
 122860000    6
 122870000    3
 122880000    2
 122890000    3
 122900000    5
 122910000    3
 122920000    2
 122930000    3
 122940000    3
 122950000    3
 122960000    3
 122970000    4
 122980000    4
 122990000    5
 123000000    5
 123010000    5
 123020000    4
 123030000    6
 123040000    4
 123050000    7
 123060000    5
 123070000    3
 123080000    4
 123090000    3
 123100000    3
 123110000    3
 123120000    4
 123130000    3
 123140000    3
 123150000    4
 123160000    3
 123170000    2
 123180000    2
 123190000    3
 123200000    4
 123210000    3
 123220000    9
 123230000    3
 123240000    2
 123250000    4
 123260000    3
 123270000    2
 123280000    3
 123290000    5
 123300000    3
 123310000    5
 123320000    4
 123330000    4
 123340000    4
 123350000    4
 123360000    3
 123370000    2
 123380000    3
 123390000    2
 123400000    2
 123410000    3
 123420000    3
 123430000    3
 123440000    3
 123450000    2
 123460000    3
 123470000    3
 123480000    2
 123490000    3
 123500000    3
 123510000    3
 123520000    4
 123530000    3
 123540000    3
 123550000    3
 123560000    3
 123570000    3
 123580000    3
 123590000    2
 123600000    4
 123610000    3
 123620000    3
 123630000    2
 123640000    4
 123650000    4
 123660000    5
 123670000    3
 123680000    4
 123690000    3
 123700000    3
 123710000    3
 123720000    4
 123730000    3
 123740000    3
 123750000    3
 123760000    5
 123770000    5
 123780000    3
 123790000    4
 123800000    3
 123810000    5
 123820000    3
 123830000    4
 123840000    5
 123850000    5
 123860000    5
 123870000    3
 123880000    6
 123890000    4
 123900000    2
 123910000    5
 123920000    5
 123930000    5
 123940000    4
 123950000    3
 123960000    4
 123970000    2
 123980000    3
 123990000    3
 124000000    3
 124010000    3
 124020000    4
 124030000    4
 124040000    4
 124050000    3
 124060000    4
 124070000    5
 124080000    3
 124090000    5
 124100000    3
 124110000    4
 124120000    3
 124130000    2
 124140000    2
 124150000    4
 124160000    2
 124170000    2
 124180000    5
 124190000    4
 124200000    2
 124210000    3
 124220000    6
 124230000    5
 124240000    3
 124250000    4
 124260000    5
 124270000    4
 124280000    4
 124290000    2
 124300000    3
 124310000    3
 124320000    3
 124330000    3
 124340000    3
 124350000    3
 124360000    3
 124370000    2
 124380000    2
 124390000    3
 124400000    3
 124410000    3
 124420000    3
 124430000   12
 124440000   11
 124450000    9
 124460000    9
 124470000    3
 124480000    3
 124490000    4
 124500000    4
 124510000    3
 124520000    4
 124530000    3
 124540000    4
 124550000    2
 124560000    4
 124570000    4
 124580000    3
 124590000   16
 124600000    4
 124610000    2
 124620000    4
 124630000    2
 124640000    3
 124650000    4
 124660000    4
 124670000    4
 124680000    3
 124690000    4
 124700000    4
 124710000    4
 124720000    3
 124730000    3
 124740000    3
 124750000    3
 124760000    4
 124770000   12
 124780000    4
 124790000    3
 124800000    8
 124810000    5
 124820000    5
 124830000    4
 124840000    4
 124850000    3
 124860000    3
 124870000    3
 124880000    3
 124890000    3
 124900000    3
 124910000    4
 124920000    3
 124930000    3
 124940000    4
 124950000    3
 124960000    6
 124970000   17
 124980000   19
 124990000   16
 125000000   21
 125010000   12
 125020000   14
 125030000   19
 125040000   20
 125050000   14
 125060000   17
 125070000   10
 125080000   10
 125090000   20
 125100000   19
 125110000   18
 125120000    4
 125130000    3
 125140000    3
 125150000    3
 125160000    3
 125170000    9
 125180000    4
 125190000    3
 125200000    3
 125210000    3
 125220000    4
 125230000    2
 125240000    4
 125250000    5
 125260000    5
 125270000   12
 125280000    3
 125290000    3
 125300000    4
 125310000    4
 125320000    3
 125330000    3
 125340000    3
 125350000    2
 125360000    3
 125370000    3
 125380000    3
 125390000    4
 125400000    2
 125410000    2
 125420000    4
 125430000    4
 125440000    3
 125450000    4
 125460000    3
 125470000    3
 125480000    3
 125490000    4
 125500000   12
 125510000    4
 125520000    3
 125530000    3
 125540000    4
 125550000    5
 125560000    3
 125570000    3
 125580000    4
 125590000    3
 125600000    4
 125610000    4
 125620000    4
 125630000    5
 125640000    3
 125650000    3
 125660000    3
 125670000    2
 125680000    4
 125690000    2
 125700000    3
 125710000    2
 125720000    3
 125730000    2
 125740000    2
 125750000    3
 125760000    4
 125770000    6
 125780000    3
 125790000    4
 125800000    3
 125810000    3
 125820000    3
 125830000    4
 125840000   17
 125850000    5
 125860000    3
 125870000    3
 125880000    3
 125890000    2
 125900000    2
 125910000    4
 125920000    3
 125930000    4
 125940000    4
 125950000    3
 125960000    3
 125970000    2
 125980000    3
 125990000    3
 126000000    2
 126010000    3
 126020000    2
 126030000    3
 126040000    3
 126050000    4
 126060000    4
 126070000    2
 126080000    2
 126090000    3
 126100000    4
 126110000    3
 126120000    3
 126130000    4
 126140000    4
 126150000    3
 126160000    4
 126170000    4
 126180000    4
 126190000    2
 126200000    2
 126210000    3
 126220000    3
 126230000    3
 126240000    4
 126250000    5
 126260000    3
 126270000    4
 126280000    3
 126290000    3
 126300000    5
 126310000    3
 126320000    4
 126330000    4
 126340000    3
 126350000    3
 126360000    5
 126370000    7
 126380000    4
 126390000    4
 126400000    3
 126410000    4
 126420000    4
 126430000    2
 126440000    4
 126450000    4
 126460000    3
 126470000    3
 126480000    4
 126490000    5
 126500000    3
 126510000    3
 126520000    4
 126530000    4
 126540000    4
 126550000    3
 126560000    2
 126570000    3
 126580000    3
 126590000    3
 126600000    2
 126610000    4
 126620000    4
 126630000    4
 126640000    3
 126650000    4
 126660000    2
 126670000    3
 126680000    3
 126690000    4
 126700000    3
 126710000    3
 126720000    5
 126730000    4
 126740000    4
 126750000    2
 126760000    3
 126770000    4
 126780000    4
 126790000    3
 126800000    3
 126810000    3
 126820000    3
 126830000    3
 126840000    3
 126850000    2
 126860000    3
 126870000    3
 126880000    2
 126890000   10
 126900000    3
 126910000    3
 126920000    4
 126930000    3
 126940000    2
 126950000    4
 126960000    4
 126970000    8
 126980000    6
 126990000   13
 127000000   14
 127010000   17
 127020000   16
 127030000   17
 127040000   17
 127050000   14
 127060000   18
 127070000   16
 127080000   19
 127090000   19
 127100000   18
 127110000   18
 127120000   17
 127130000   22
 127140000   21
 127150000   19
 127160000   22
 127170000   20
 127180000    8
 127190000   13
 127200000    8
 127210000   20
 127220000   22
 127230000   18
 127240000   21
 127250000   22
 127260000   22
 127270000   23
 127280000   18
 127290000   23
 127300000   21
 127310000   23
 127320000   23
 127330000   22
 127340000   18
 127350000   23
 127360000   18
 127370000   23
 127380000   22
 127390000   19
 127400000   29
 127410000   29
 127420000   22
 127430000   14
 127440000   17
 127450000   14
 127460000   11
 127470000   20
 127480000   19
 127490000   21
 127500000   18
 127510000   20
 127520000   21
 127530000   17
 127540000   18
 127550000   15
 127560000   18
 127570000    6
 127580000    5
 127590000    4
 127600000    3
 127610000    5
 127620000    4
 127630000    4
 127640000    5
 127650000   10
 127660000    4
 127670000    5
 127680000    3
 127690000    5
 127700000    4
 127710000    3
 127720000    4
 127730000    3
 127740000    3
 127750000    4
 127760000    3
 127770000    4
 127780000    4
 127790000    8
 127800000    2
 127810000    4
 127820000    5
 127830000    5
 127840000    6
 127850000    7
 127860000    8
 127870000    3
 127880000    4
 127890000    5
 127900000    7
 127910000    4
 127920000    4
 127930000    7
 127940000    3
 127950000    2
 127960000    4
 127970000    2
 127980000    4
 127990000    4
 128000000    3
 128010000    5
 128020000    5
 128030000    5
 128040000    4
 128050000    2
 128060000    2
 128070000    5
 128080000    4
 128090000    3
 128100000    5
 128110000    4
 128120000    3
 128130000    4
 128140000    5
 128150000    3
 128160000    4
 128170000    3
 128180000    5
 128190000    3
 128200000    3
 128210000    3
 128220000    3
 128230000    3
 128240000    4
 128250000    4
 128260000    3
 128270000    3
 128280000    4
 128290000    3
 128300000    4
 128310000    3
 128320000    4
 128330000    4
 128340000    5
 128350000    4
 128360000    9
 128370000    5
 128380000    3
 128390000    3
 128400000    4
 128410000    2
 128420000    4
 128430000    3
 128440000    5
 128450000    3
 128460000    3
 128470000    2
 128480000    3
 128490000    3
 128500000    3
 128510000    5
 128520000    6
 128530000    3
 128540000    2
 128550000    4
 128560000    3
 128570000    5
 128580000    3
 128590000    3
 128600000    2
 128610000    3
 128620000    4
 128630000    5
 128640000    3
 128650000   16
 128660000   10
 128670000   16
 128680000   13
 128690000   10
 128700000   18
 128710000   17
 128720000   20
 128730000    8
 128740000   15
 128750000   16
 128760000   14
 128770000   16
 128780000   16
 128790000   16
 128800000   19
 128810000   14
 128820000   12
 128830000   11
 128840000   16
 128850000   18
 128860000   16
 128870000   12
 128880000    6
 128890000    5
 128900000    5
 128910000    4
 128920000    4
 128930000    4
 128940000    4
 128950000    4
 128960000    3
 128970000    3
 128980000    3
 128990000    2
 129000000    5
 129010000    5
 129020000    5
 129030000    2
 129040000    4
 129050000    3
 129060000    3
 129070000    2
 129080000    5
 129090000    4
 129100000    4
 129110000    3
 129120000    3
 129130000    4
 129140000    3
 129150000    2
 129160000    3
 129170000    2
 129180000    3
 129190000    3
 129200000    4
 129210000    3
 129220000    4
 129230000    2
 129240000    3
 129250000    3
 129260000    3
 129270000    2
 129280000    3
 129290000    3
 129300000    4
 129310000    3
 129320000    5
 129330000    2
 129340000    3
 129350000    7
 129360000    4
 129370000    3
 129380000    4
 129390000    7
 129400000    4
 129410000    3
 129420000    5
 129430000    4
 129440000    3
 129450000    4
 129460000    2
 129470000    3
 129480000    5
 129490000    3
 129500000    4
 129510000    5
 129520000    9
 129530000   17
 129540000    3
 129550000    3
 129560000    5
 129570000    4
 129580000    4
 129590000    4
 129600000    3
 129610000    4
 129620000    3
 129630000    3
 129640000    4
 129650000    3
 129660000    4
 129670000    3
 129680000    3
 129690000    3
 129700000    3
 129710000    7
 129720000    3
 129730000    4
 129740000    2
 129750000    3
 129760000    3
 129770000    3
 129780000    6
 129790000    3
 129800000    4
 129810000    4
 129820000    4
 129830000    3
 129840000    3
 129850000    3
 129860000    3
 129870000    4
 129880000    4
 129890000    3
 129900000    3
 129910000    3
 129920000    3
 129930000    4
 129940000    4
 129950000    3
 129960000    4
 129970000    3
 129980000    3
 129990000    3
 130000000    3
 130010000    3
 130020000    3
 130030000    4
 130040000    3
 130050000    5
 130060000    3
 130070000    3
 130080000    4
 130090000    2
 130100000    4
 130110000    4
 130120000    3
 130130000    4
 130140000    3
 130150000    3
 130160000    3
 130170000    4
 130180000    5
 130190000    3
 130200000    3
 130210000    5
 130220000   12
 130230000    7
 130240000    8
 130250000    3
 130260000    3
 130270000    3
 130280000    4
 130290000    4
 130300000    2
 130310000    6
 130320000    3
 130330000    3
 130340000    3
 130350000    2
 130360000    3
 130370000    3
 130380000    3
 130390000    3
 130400000    3
 130410000    3
 130420000    3
 130430000    4
 130440000    2
 130450000    3
 130460000    2
 130470000    3
 130480000    3
 130490000    3
 130500000    3
 130510000    3
 130520000    5
 130530000    5
 130540000    5
 130550000    6
 130560000    5
 130570000    4
 130580000    3
 130590000    5
 130600000    3
 130610000    7
 130620000    4
 130630000    4
 130640000    3
 130650000    2
 130660000    4
 130670000    4
 130680000    4
 130690000    3
 130700000    3
 130710000    5
 130720000    2
 130730000    2
 130740000    3
 130750000    3
 130760000    3
 130770000    2
 130780000    2
 130790000    3
 130800000    3
 130810000    3
 130820000    4
 130830000    3
 130840000    3
 130850000    4
 130860000    3
 130870000    4
 130880000    2
 130890000    3
 130900000    3
 130910000    4
 130920000    4
 130930000    3
 130940000    3
 130950000    2
 130960000    2
 130970000    3
 130980000    4
 130990000    3
 131000000    4
 131010000    3
 131020000    3
 131030000    4
 131040000    2
 131050000    4
 131060000    4
 131070000    4
 131080000    4
 131090000    3
 131100000    3
 131110000    5
 131120000    3
 131130000    3
 131140000    3
 131150000    4
 131160000    3
 131170000    3
 131180000    3
 131190000    3
 131200000    5
 131210000    4
 131220000    3
 131230000    3
 131240000    3
 131250000    2
 131260000    4
 131270000    2
 131280000    3
 131290000    3
 131300000    3
 131310000    3
 131320000    2
 131330000    2
 131340000    3
 131350000    3
 131360000    4
 131370000    4
 131380000    1
 131390000    3
 131400000    4
 131410000    2
 131420000    3
 131430000    3
 131440000    3
 131450000    3
 131460000    4
 131470000    3
 131480000    4
 131490000    3
 131500000    4
 131510000    6
 131520000    5
 131530000    4
 131540000    5
 131550000    2
 131560000   12
 131570000    5
 131580000    4
 131590000    6
 131600000    3
 131610000    4
 131620000    3
 131630000    4
 131640000    4
 131650000    3
 131660000    4
 131670000    3
 131680000    6
 131690000    3
 131700000    4
 131710000    3
 131720000    3
 131730000    3
 131740000    3
 131750000    4
 131760000    3
 131770000    3
 131780000    3
 131790000    4
 131800000    2
 131810000    3
 131820000    2
 131830000    2
 131840000    5
 131850000    3
 131860000    4
 131870000    3
 131880000    3
 131890000    3
 131900000    3
 131910000    3
 131920000    3
 131930000   10
 131940000    4
 131950000    4
 131960000    3
 131970000    5
 131980000    4
 131990000    4
 132000000    2
 132010000    3
 132020000    3
 132030000    2
 132040000    4
 132050000    4
 132060000    3
 132070000    3
 132080000    5
 132090000    3
 132100000    5
 132110000    3
 132120000    5
 132130000    5
 132140000    3
 132150000    3
 132160000    8
 132170000    4
 132180000    4
 132190000    4
 132200000    5
 132210000    3
 132220000    3
 132230000    3
 132240000    4
 132250000    3
 132260000    5
 132270000    4
 132280000    7
 132290000   14
 132300000   12
 132310000    7
 132320000    6
 132330000    2
 132340000    3
 132350000    3
 132360000    3
 132370000    4
 132380000    3
 132390000    1
 132400000    4
 132410000    3
 132420000    3
 132430000    5
 132440000    3
 132450000    5
 132460000    5
 132470000    3
 132480000    3
 132490000    3
 132500000    1
 132510000    6
 132520000    3
 132530000    3
 132540000    2
 132550000    4
 132560000    2
 132570000    4
 132580000    3
 132590000    4
 132600000    3
 132610000    2
 132620000    3
 132630000    2
 132640000    2
 132650000    3
 132660000    3
 132670000    4
 132680000    4
 132690000    3
 132700000    3
 132710000    4
 132720000    3
 132730000    4
 132740000    3
 132750000    4
 132760000    5
 132770000    3
 132780000    3
 132790000    4
 132800000    3
 132810000    3
 132820000    3
 132830000    1
 132840000    4
 132850000    4
 132860000    2
 132870000    4
 132880000    3
 132890000    3
 132900000    3
 132910000    3
 132920000    3
 132930000    3
 132940000    4
 132950000    2
 132960000    3
 132970000    5
 132980000    4
 132990000    3
 133000000    2
 133010000    7
 133020000    2
 133030000    3
 133040000    3
 133050000    3
 133060000    2
 133070000    3
 133080000    2
 133090000    2
 133100000    3
 133110000    3
 133120000    3
 133130000    3
 133140000    4
 133150000    3
 133160000    3
 133170000    2
 133180000    4
 133190000    1
 133200000    3
 133210000    3
 133220000    2
 133230000    3
 133240000    3
 133250000    4
 133260000    3
 133270000    3
 133280000    3
 133290000    4
 133300000    2
 133310000    3
 133320000    4
 133330000    3
 133340000    3
 133350000    3
 133360000    3
 133370000    3
 133380000    4
 133390000    3
 133400000    3
 133410000    4
 133420000    7
 133430000    3
 133440000    4
 133450000    3
 133460000    4
 133470000    3
 133480000    4
 133490000    4
 133500000    5
 133510000    3
 133520000    3
 133530000    3
 133540000    3
 133550000    3
 133560000    3
 133570000    3
 133580000    4
 133590000    3
 133600000    3
 133610000    3
 133620000    2
 133630000    3
 133640000    4
 133650000    3
 133660000    2
 133670000    3
 133680000    2
 133690000    3
 133700000    3
 133710000    4
 133720000    4
 133730000    3
 133740000    1
 133750000    3
 133760000    3
 133770000    3
 133780000    3
 133790000    2
 133800000    3
 133810000    4
 133820000    3
 133830000    3
 133840000    2
 133850000    3
 133860000    3
 133870000    4
 133880000    3
 133890000    3
 133900000    3
 133910000    4
 133920000    4
 133930000    4
 133940000    3
 133950000    6
 133960000    3
 133970000    6
 133980000    5
 133990000    4
 134000000    4
 134010000    4
 134020000    5
 134030000    3
 134040000    3
 134050000    3
 134060000    2
 134070000    2
 134080000    5
 134090000    2
 134100000    4
 134110000    3
 134120000    5
 134130000    4
 134140000    2
 134150000    4
 134160000    2
 134170000    3
 134180000    2
 134190000    3
 134200000    4
 134210000    3
 134220000    4
 134230000    3
 134240000    3
 134250000    2
 134260000    2
 134270000    3
 134280000    3
 134290000    3
 134300000    3
 134310000    4
 134320000    3
 134330000    3
 134340000    3
 134350000    4
 134360000    5
 134370000    4
 134380000    5
 134390000    2
 134400000    4
 134410000    4
 134420000    2
 134430000    3
 134440000    4
 134450000    4
 134460000    4
 134470000    4
 134480000    4
 134490000    3
 134500000    4
 134510000    3
 134520000    3
 134530000    3
 134540000    3
 134550000    2
 134560000    3
 134570000    3
 134580000    4
 134590000    4
 134600000    3
 134610000    3
 134620000    2
 134630000    3
 134640000    3
 134650000    3
 134660000    3
 134670000    3
 134680000    3
 134690000    5
 134700000    8
 134710000    3
 134720000    3
 134730000    3
 134740000    3
 134750000    3
 134760000    2
 134770000    3
 134780000    4
 134790000    4
 134800000    4
 134810000    2
 134820000    3
 134830000    2
 134840000    3
 134850000    4
 134860000    3
 134870000    3
 134880000    2
 134890000    5
 134900000    3
 134910000    4
 134920000    3
 134930000    3
 134940000    3
 134950000    5
 134960000    3
 134970000    3
 134980000    2
 134990000    3
 135000000    3
 135010000    5
 135020000    4
 135030000    3
 135040000    4
 135050000    4
 135060000    3
 135070000    4
 135080000    3
 135090000    5
 135100000    5
 135110000    2
 135120000    5
 135130000    3
 135140000    5
 135150000    4
 135160000    4
 135170000    2
 135180000    4
 135190000    4
 135200000    4
 135210000    5
 135220000    3
 135230000    2
 135240000    3
 135250000    3
 135260000   15
 135270000   14
 135280000    2
 135290000    2
 135300000   10
 135310000   16
 135320000    4
 135330000    5
 135340000    4
 135350000    3
 135360000    4
 135370000    6
 135380000    3
 135390000    3
 135400000    5
 135410000    4
 135420000    4
 135430000    2
 135440000    3
 135450000    3
 135460000    3
 135470000    4
 135480000    5
 135490000    5
 135500000    7
 135510000    5
 135520000    5
 135530000    3
 135540000    4
 135550000    3
 135560000    3
 135570000    3
 135580000    3
 135590000    2
 135600000    6
 135610000    3
 135620000    3
 135630000    2
 135640000    2
 135650000    4
 135660000    4
 135670000    3
 135680000    3
 135690000    2
 135700000    5
 135710000    4
 135720000   17
 135730000   17
 135740000   15
 135750000   16
 135760000   13
 135770000   15
 135780000    4
 135790000    3
 135800000    4
 135810000    3
 135820000    2
 135830000    4
 135840000    4
 135850000    3
 135860000    3
 135870000    4
 135880000    3
 135890000    2
 135900000    3
 135910000    4
 135920000    3
 135930000    2
 135940000    4
 135950000    2
 135960000    5
 135970000    4
 135980000    3
 135990000    2
 136000000    4
 136010000    4
 136020000    4
 136030000    3
 136040000    2
 136050000    3
 136060000    2
 136070000    3
 136080000    4
 136090000    4
 136100000    3
 136110000    2
 136120000    3
 136130000    3
 136140000    3
 136150000    3
 136160000    3
 136170000    4
 136180000    3
 136190000    3
 136200000    5
 136210000    4
 136220000    6
 136230000    4
 136240000    4
 136250000    4
 136260000    3
 136270000    4
 136280000    4
 136290000    3
 136300000    3
 136310000    2
 136320000    3
 136330000    3
 136340000    3
 136350000    4
 136360000    4
 136370000    3
 136380000    3
 136390000    3
 136400000    3
 136410000    4
 136420000    4
 136430000    4
 136440000    5
 136450000    5
 136460000    4
 136470000    4
 136480000    4
 136490000    4
 136500000    4
 136510000    4
 136520000    4
 136530000    5
 136540000    3
 136550000    5
 136560000    4
 136570000    5
 136580000    3
 136590000    5
 136600000    4
 136610000    5
 136620000    4
 136630000    2
 136640000    3
 136650000    3
 136660000    4
 136670000    5
 136680000    5
 136690000    3
 136700000    2
 136710000    4
 136720000    7
 136730000    3
 136740000    4
 136750000    5
 136760000    5
 136770000   14
 136780000   18
 136790000   16
 136800000   12
 136810000   13
 136820000   17
 136830000   18
 136840000   15
 136850000   16
 136860000   15
 136870000    9
 136880000    3
 136890000    3
 136900000    4
 136910000    2
 136920000    2
 136930000    2
 136940000    4
 136950000    3
 136960000    4
 136970000    5
 136980000    5
 136990000    5
 137000000    4
 137010000    5
 137020000    3
 137030000    7
 137040000    5
 137050000    5
 137060000    3
 137070000    3
 137080000    7
 137090000    4
 137100000    3
 137110000    5
 137120000    5
 137130000    2
 137140000    3
 137150000    3
 137160000    4
 137170000    4
 137180000    5
 137190000    4
 137200000    4
 137210000    2
 137220000    4
 137230000    4
 137240000    3
 137250000    3
 137260000    5
 137270000    3
 137280000    4
 137290000    3
 137300000    3
 137310000    3
 137320000    3
 137330000    4
 137340000    2
 137350000    2
 137360000    3
 137370000    3
 137380000    3
 137390000    3
 137400000    3
 137410000    3
 137420000    3
 137430000    3
 137440000    3
 137450000    3
 137460000    3
 137470000    3
 137480000    3
 137490000    3
 137500000    2
 137510000    3
 137520000    2
 137530000    4
 137540000    2
 137550000    3
 137560000    4
 137570000    5
 137580000    7
 137590000    3
 137600000    4
 137610000    5
 137620000    5
 137630000    3
 137640000    4
 137650000    4
 137660000    3
 137670000    3
 137680000    4
 137690000    4
 137700000    5
 137710000   15
 137720000    4
 137730000    4
 137740000    4
 137750000    5
 137760000    4
 137770000    5
 137780000    4
 137790000    5
 137800000    3
 137810000    4
 137820000    4
 137830000    4
 137840000    3
 137850000    4
 137860000    5
 137870000    8
 137880000    3
 137890000    5
 137900000    4
 137910000    3
 137920000    4
 137930000    3
 137940000    3
 137950000    3
 137960000    3
 137970000    3
 137980000    3
 137990000    5
 138000000    4
 138010000    3
 138020000    3
 138030000    3
 138040000    2
 138050000    2
 138060000    3
 138070000    3
 138080000    3
 138090000    2
 138100000    3
 138110000    4
 138120000    3
 138130000    3
 138140000    3
 138150000    3
 138160000    3
 138170000    2
 138180000    3
 138190000    3
 138200000    2
 138210000    2
 138220000    5
 138230000    3
 138240000    4
 138250000    4
 138260000    4
 138270000    2
 138280000    8
 138290000    5
 138300000    4
 138310000    3
 138320000    3
 138330000    4
 138340000    3
 138350000    4
 138360000    4
 138370000    3
 138380000    4
 138390000    3
 138400000    4
 138410000    7
 138420000    3
 138430000    4
 138440000    4
 138450000    2
 138460000    4
 138470000    4
 138480000    2
 138490000    3
 138500000    3
 138510000    3
 138520000    3
 138530000    4
 138540000    3
 138550000    5
 138560000    5
 138570000    3
 138580000    7
 138590000    3
 138600000    3
 138610000    4
 138620000    5
 138630000    5
 138640000    4
 138650000    4
 138660000    3
 138670000    3
 138680000    3
 138690000    3
 138700000    3
 138710000    4
 138720000    3
 138730000    4
 138740000    4
 138750000    4
 138760000    3
 138770000    4
 138780000    3
 138790000    3
 138800000    3
 138810000   11
 138820000   19
 138830000   16
 138840000   15
 138850000   14
 138860000   12
 138870000    3
 138880000    3
 138890000    3
 138900000    3
 138910000    3
 138920000    3
 138930000    3
 138940000    3
 138950000    3
 138960000    3
 138970000    4
 138980000    4
 138990000    3
 139000000    4
 139010000    4
 139020000    2
 139030000    3
 139040000    3
 139050000    3
 139060000    3
 139070000    4
 139080000    3
 139090000    3
 139100000    3
 139110000    2
 139120000    4
 139130000    3
 139140000    3
 139150000    3
 139160000    3
 139170000    3
 139180000    3
 139190000    3
 139200000    3
 139210000    3
 139220000    3
 139230000    3
 139240000    3
 139250000    3
 139260000    3
 139270000    4
 139280000    4
 139290000    2
 139300000    3
 139310000    3
 139320000    4
 139330000    3
 139340000    6
 139350000    4
 139360000    6
 139370000    3
 139380000    4
 139390000    4
 139400000    5
 139410000    4
 139420000    4
 139430000    3
 139440000    3
 139450000    3
 139460000    2
 139470000    4
 139480000    4
 139490000    3
 139500000    4
 139510000    3
 139520000    3
 139530000    3
 139540000    3
 139550000    3
 139560000    3
 139570000    4
 139580000    2
 139590000    3
 139600000    3
 139610000    3
 139620000    4
 139630000    4
 139640000    2
 139650000    4
 139660000    3
 139670000    3
 139680000    3
 139690000    4
 139700000    4
 139710000    3
 139720000    3
 139730000    7
 139740000    5
 139750000    7
 139760000    5
 139770000    5
 139780000    8
 139790000   16
 139800000   14
 139810000   10
 139820000   19
 139830000   18
 139840000   18
 139850000   10
 139860000    4
 139870000    4
 139880000    4
 139890000    3
 139900000    2
 139910000    2
 139920000    3
 139930000    5
 139940000    3
 139950000    3
 139960000    5
 139970000    4
 139980000    4
 139990000    3
 140000000    5
 140000000    5
 140010000    4
 140020000    3
 140030000    4
 140040000    4
 140050000    4
 140060000    5
 140070000    4
 140080000    3
 140090000   10
 140100000   15
 140110000   18
 140120000   12
 140130000   17
 140140000   11
 140150000   14
 140160000   15
 140170000   13
 140180000   15
 140190000   11
 140200000   13
 140210000   11
 140220000   11
 140230000    4
 140240000    3
 140250000    3
 140260000    4
 140270000    2
 140280000    3
 140290000    7
 140300000    4
 140310000    3
 140320000    4
 140330000    2
 140340000    5
 140350000    5
 140360000    3
 140370000    2
 140380000    3
 140390000    4
 140400000    4
 140410000    4
 140420000    4
 140430000    4
 140440000    3
 140450000    7
 140460000    3
 140470000    4
 140480000    4
 140490000    3
 140500000    2
 140510000    3
 140520000    3
 140530000    6
 140540000   19
 140550000    4
 140560000    3
 140570000    3
 140580000    4
 140590000    3
 140600000    3
 140610000    4
 140620000    3
 140630000    2
 140640000    3
 140650000    3
 140660000    3
 140670000    3
 140680000    3
 140690000    3
 140700000    3
 140710000    3
 140720000    4
 140730000    4
 140740000    3
 140750000    3
 140760000    3
 140770000    3
 140780000    3
 140790000    3
 140800000    4
 140810000    8
 140820000    4
 140830000    4
 140840000    3
 140850000    2
 140860000    3
 140870000    4
 140880000    3
 140890000    4
 140900000    2
 140910000    3
 140920000    4
 140930000    2
 140940000    3
 140950000    4
 140960000    3
 140970000    3
 140980000    3
 140990000    3
 141000000    5
 141010000    3
 141020000    3
 141030000    2
 141040000    3
 141050000    2
 141060000    3
 141070000    4
 141080000    3
 141090000    3
 141100000    4
 141110000    3
 141120000    3
 141130000    6
 141140000    7
 141150000    3
 141160000    3
 141170000    3
 141180000    3
 141190000    4
 141200000    2
 141210000    4
 141220000    4
 141230000    4
 141240000    3
 141250000    2
 141260000    4
 141270000    2
 141280000    3
 141290000    3
 141300000    4
 141310000   10
 141320000   22
 141330000   22
 141340000   21
 141350000   14
 141360000   20
 141370000   17
 141380000   15
 141390000   17
 141400000   13
 141410000   12
 141420000   10
 141430000   12
 141440000   11
 141450000   14
 141460000   11
 141470000   12
 141480000   10
 141490000    9
 141500000   11
 141510000    3
 141520000    3
 141530000    3
 141540000    2
 141550000    2
 141560000    3
 141570000    3
 141580000    3
 141590000    3
 141600000    2
 141610000    3
 141620000    3
 141630000    4
 141640000    3
 141650000    3
 141660000    3
 141670000    3
 141680000    3
 141690000    3
 141700000    3
 141710000    2
 141720000    3
 141730000    3
 141740000    3
 141750000    3
 141760000    4
 141770000    3
 141780000    2
 141790000    2
 141800000    3
 141810000    3
 141820000    3
 141830000    5
 141840000    2
 141850000    3
 141860000    3
 141870000    2
 141880000    3
 141890000    3
 141900000    3
 141910000    4
 141920000    3
 141930000    2
 141940000    3
 141950000    2
 141960000    4
 141970000    3
 141980000    3
 141990000    3
 142000000    3
 142010000    2
 142020000    4
 142030000    3
 142040000    2
 142050000    3
 142060000    7
 142070000    8
 142080000    3
 142090000    3
 142100000    4
 142110000    4
 142120000    2
 142130000    3
 142140000    2
 142150000    3
 142160000    3
 142170000    3
 142180000    3
 142190000    3
 142200000    4
 142210000    3
 142220000    3
 142230000    3
 142240000    5
 142250000    3
 142260000    3
 142270000    4
 142280000    3
 142290000    3
 142300000    3
 142310000    2
 142320000    4
 142330000    2
 142340000    3
 142350000    3
 142360000    2
 142370000    2
 142380000    4
 142390000    3
 142400000    3
 142410000    3
 142420000    3
 142430000    4
 142440000    4
 142450000    3
 142460000    5
 142470000    3
 142480000    5
 142490000    3
 142500000    2
 142510000    2
 142520000    2
 142530000    6
 142540000    4
 142550000    3
 142560000    3
 142570000    4
 142580000    4
 142590000    4
 142600000    3
 142610000    3
 142620000    3
 142630000    3
 142640000    3
 142650000    4
 142660000    4
 142670000    4
 142680000    4
 142690000    3
 142700000    8
 142710000    3
 142720000    2
 142730000    3
 142740000    2
 142750000    2
 142760000    3
 142770000    3
 142780000    3
 142790000    3
 142800000    3
 142810000    3
 142820000    3
 142830000    3
 142840000    4
 142850000    3
 142860000    3
 142870000    4
 142880000    4
 142890000    3
 142900000    2
 142910000    3
 142920000    3
 142930000    4
 142940000    5
 142950000    4
 142960000    3
 142970000    3
 142980000    4
 142990000    4
 143000000    3
 143010000    3
 143020000    3
 143030000    3
 143040000    4
 143050000    3
 143060000    3
 143070000    5
 143080000    3
 143090000    7
 143100000    4
 143110000    3
 143120000    3
 143130000    3
 143140000    3
 143150000    7
 143160000    3
 143170000    3
 143180000    3
 143190000    3
 143200000    3
 143210000    4
 143220000    3
 143230000    5
 143240000    3
 143250000    3
 143260000    3
 143270000    4
 143280000    4
 143290000    3
 143300000    3
 143310000    2
 143320000    3
 143330000    2
 143340000    2
 143350000    3
 143360000    4
 143370000    3
 143380000    2
 143390000    3
 143400000    3
 143410000    3
 143420000    4
 143430000    3
 143440000    2
 143450000    2
 143460000    2
 143470000    3
 143480000    2
 143490000    3
 143500000    4
 143510000    3
 143520000    4
 143530000   12
 143540000    3
 143550000    3
 143560000    4
 143570000    3
 143580000    3
 143590000    3
 143600000    4
 143610000    4
 143620000    3
 143630000    3
 143640000    3
 143650000    3
 143660000    9
 143670000    8
 143680000    4
 143690000    3
 143700000    3
 143710000    4
 143720000    3
 143730000   12
 143740000    7
 143750000   17
 143760000    7
 143770000   10
 143780000   12
 143790000    3
 143800000    7
 143810000   14
 143820000   16
 143830000    7
 143840000   16
 143850000   14
 143860000   10
 143870000   10
 143880000   12
 143890000   15
 143900000    7
 143910000    4
 143920000    3
 143930000    4
 143940000    3
 143950000    3
 143960000    3
 143970000    3
 143980000    4
 143990000    9
 144000000    3
 144010000   15
 144020000    7
 144030000    8
 144040000   14
 144050000    8
 144060000   16
 144070000   10
 144080000   14
 144090000   11
 144100000    5
 144110000    6
 144120000    4
 144130000    5
 144140000    3
 144150000    3
 144160000    2
 144170000    2
 144180000    4
 144190000    5
 144200000    5
 144210000    4
 144220000    2
 144230000    4
 144240000   14
 144250000    4
 144260000    3
 144270000    9
 144280000   13
 144290000   20
 144300000   18
 144310000    5
 144320000    7
 144330000    3
 144340000    3
 144350000    4
 144360000    5
 144370000    3
 144380000    6
 144390000   13
 144400000    9
 144410000    4
 144420000    2
 144430000    7
 144440000    6
 144450000    6
 144460000    4
 144470000    3
 144480000    3
 144490000    3
 144500000    4
 144510000    3
 144520000    3
 144530000    2
 144540000    4
 144550000    3
 144560000    3
 144570000    3
 144580000    2
 144590000    3
 144600000    3
 144610000    4
 144620000    4
 144630000    3
 144640000    3
 144650000    3
 144660000    5
 144670000    3
 144680000    3
 144690000    4
 144700000    2
 144710000    3
 144720000    3
 144730000    3
 144740000    7
 144750000    3
 144760000    3
 144770000    3
 144780000    3
 144790000    4
 144800000    3
 144810000   11
 144820000   15
 144830000   16
 144840000   13
 144850000   13
 144860000   17
 144870000   16
 144880000   18
 144890000   17
 144900000   13
 144910000   12
 144920000   13
 144930000   17
 144940000    6
 144950000    7
 144960000    4
 144970000    4
 144980000    5
 144990000    2
 145000000    3
 145010000    4
 145020000    5
 145030000    5
 145040000    5
 145050000    4
 145060000    4
 145070000    5
 145080000    5
 145090000    4
 145100000    4
 145110000    4
 145120000    3
 145130000    6
 145140000    3
 145150000    4
 145160000    4
 145170000    3
 145180000    4
 145190000    3
 145200000    5
 145210000    3
 145220000    3
 145230000    5
 145240000    3
 145250000    4
 145260000    2
 145270000    3
 145280000    3
 145290000    3
 145300000    4
 145310000    3
 145320000    2
 145330000    4
 145340000    4
 145350000    3
 145360000    4
 145370000    5
 145380000    4
 145390000    4
 145400000    6
 145410000    5
 145420000    5
 145430000    3
 145440000    2
 145450000    7
 145460000    3
 145470000    5
 145480000    4
 145490000    5
 145500000    4
 145510000    5
 145520000    5
 145530000    5
 145540000    4
 145550000    3
 145560000    3
 145570000    4
 145580000    4
 145590000    4
 145600000    5
 145610000    4
 145620000    5
 145630000    3
 145640000    4
 145650000    4
 145660000    3
 145670000    4
 145680000    4
 145690000    3
 145700000    9
 145710000    3
 145720000    7
 145730000    4
 145740000    5
 145750000    4
 145760000    5
 145770000   10
 145780000   23
 145790000   17
 145800000   22
 145810000   22
 145820000   19
 145830000   25
 145840000    6
 145850000    3
 145860000    3
 145870000    5
 145880000    3
 145890000    2
 145900000    4
 145910000    3
 145920000    2
 145930000    3
 145940000    7
 145950000    4
 145960000    3
 145970000    3
 145980000    5
 145990000   11
 146000000    5
 146010000    5
 146020000    4
 146030000    4
 146040000    5
 146050000    4
 146060000    3
 146070000    4
 146080000    4
 146090000    5
 146100000    4
 146110000    7
 146120000    3
 146130000    3
 146140000    3
 146150000    3
 146160000    3
 146170000    4
 146180000    4
 146190000    3
 146200000    4
 146210000    4
 146220000    4
 146230000    2
 146240000    3
 146250000    3
 146260000    3
 146270000    3
 146280000   14
 146290000    2
 146300000    4
 146310000    3
 146320000    3
 146330000    2
 146340000    2
 146350000    3
 146360000    4
 146370000    4
 146380000    3
 146390000    4
 146400000    3
 146410000    3
 146420000    2
 146430000    4
 146440000    3
 146450000    3
 146460000    5
 146470000    5
 146480000    3
 146490000    3
 146500000    3
 146510000    3
 146520000    4
 146530000    4
 146540000    3
 146550000    5
 146560000    5
 146570000    4
 146580000    3
 146590000    2
 146600000    5
 146610000    3
 146620000    3
 146630000    3
 146640000    5
 146650000    4
 146660000    4
 146670000   12
 146680000    5
 146690000    3
 146700000    4
 146710000    4
 146720000    4
 146730000    4
 146740000    3
 146750000    4
 146760000    3
 146770000    3
 146780000    4
 146790000    5
 146800000    5
 146810000    3
 146820000    4
 146830000    4
 146840000    4
 146850000    5
 146860000    4
 146870000    7
 146880000    5
 146890000    6
 146900000    4
 146910000    3
 146920000    2
 146930000    5
 146940000    3
 146950000    4
 146960000    8
 146970000    5
 146980000    3
 146990000    3
 147000000    4
 147010000    4
 147020000    7
 147030000    4
 147040000    2
 147050000    4
 147060000    6
 147070000    3
 147080000    3
 147090000    3
 147100000    4
 147110000    3
 147120000    4
 147130000    3
 147140000    4
 147150000    4
 147160000    4
 147170000    3
 147180000    2
 147190000    3
 147200000    2
 147210000    3
 147220000    3
 147230000    2
 147240000    4
 147250000    4
 147260000    4
 147270000    4
 147280000    4
 147290000    7
 147300000    7
 147310000    4
 147320000   14
 147330000    5
 147340000    3
 147350000    3
 147360000    5
 147370000    4
 147380000    3
 147390000    4
 147400000    4
 147410000    4
 147420000    5
 147430000    4
 147440000    4
 147450000    3
 147460000    5
 147470000    3
 147480000    3
 147490000    2
 147500000    4
 147510000    4
 147520000    3
 147530000    3
 147540000    5
 147550000    4
 147560000    3
 147570000    3
 147580000    3
 147590000    5
 147600000    3
 147610000    3
 147620000    3
 147630000    3
 147640000    4
 147650000    3
 147660000    6
 147670000    3
 147680000    4
 147690000    4
 147700000    2
 147710000    3
 147720000    4
 147730000    3
 147740000    2
 147750000    3
 147760000    4
 147770000    2
 147780000    3
 147790000    4
 147800000    4
 147810000    3
 147820000    3
 147830000    3
 147840000    3
 147850000    4
 147860000    3
 147870000    2
 147880000    5
 147890000    3
 147900000    4
 147910000    4
 147920000    4
 147930000    4
 147940000    3
 147950000    4
 147960000    4
 147970000    4
 147980000    3
 147990000    6
 148000000    4
 148010000    3
 148020000    5
 148030000    4
 148040000   22
 148050000    6
 148060000   10
 148070000   12
 148080000   16
 148090000   17
 148100000   16
 148110000   16
 148120000   11
 148130000   17
 148140000   18
 148150000   15
 148160000   12
 148170000    9
 148180000   10
 148190000    5
 148200000    4
 148210000    3
 148220000    2
 148230000    4
 148240000    3
 148250000    3
 148260000    3
 148270000    4
 148280000    3
 148290000    3
 148300000    3
 148310000    3
 148320000    3
 148330000    3
 148340000    2
 148350000    3
 148360000    3
 148370000    2
 148380000    3
 148390000    2
 148400000    3
 148410000    2
 148420000    4
 148430000    4
 148440000    3
 148450000    3
 148460000    3
 148470000    4
 148480000    5
 148490000    4
 148500000    3
 148510000    3
 148520000    3
 148530000    3
 148540000    2
 148550000    3
 148560000    4
 148570000    3
 148580000    5
 148590000    5
 148600000    5
 148610000    7
 148620000    5
 148630000    5
 148640000    5
 148650000    2
 148660000    3
 148670000    3
 148680000    4
 148690000    2
 148700000    3
 148710000    2
 148720000    4
 148730000    4
 148740000    4
 148750000    5
 148760000    5
 148770000   11
 148780000    6
 148790000   12
 148800000    5
 148810000    3
 148820000    5
 148830000    4
 148840000   14
 148850000   16
 148860000   13
 148870000    8
 148880000    4
 148890000    3
 148900000   11
 148910000   12
 148920000   12
 148930000   12
 148940000   14
 148950000   17
 148960000   13
 148970000   14
 148980000    8
 148990000    4
 149000000    3
 149010000    5
 149020000    3
 149030000    3
 149040000    3
 149050000    5
 149060000    4
 149070000    3
 149080000    4
 149090000    3
 149100000    4
 149110000    4
 149120000    4
 149130000    3
 149140000    4
 149150000    3
 149160000    3
 149170000    8
 149180000    4
 149190000    4
 149200000    5
 149210000   14
 149220000   21
 149230000   19
 149240000   19
 149250000   14
 149260000   15
 149270000   17
 149280000    7
 149290000   19
 149300000   18
 149310000   15
 149320000    4
 149330000    2
 149340000    5
 149350000    3
 149360000    7
 149370000    5
 149380000    4
 149390000    2
 149400000    3
 149410000    3
 149420000    4
 149430000    5
 149440000    3
 149450000    3
 149460000    4
 149470000    6
 149480000    4
 149490000    4
 149500000    3
 149510000    5
 149520000    3
 149530000    2
 149540000    4
 149550000    3
 149560000    2
 149570000    5
 149580000    3
 149590000    4
 149600000    4
 149610000    3
 149620000    2
 149630000    3
 149640000    4
 149650000    4
 149660000    5
 149670000    5
 149680000    4
 149690000    4
 149700000    4
 149710000    3
 149720000    3
 149730000    3
 149740000    2
 149750000    5
 149760000    5
 149770000    2
 149780000    7
 149790000    4
 149800000    4
 149810000    5
 149820000    4
 149830000   17
 149840000   15
 149850000   19
 149860000    9
 149870000   16
 149880000    6
 149890000    2
 149900000    4
 149910000    3
 149920000    3
 149930000    3
 149940000    3
 149950000    4
 149960000    4
 149970000    3
 149980000    5
 149990000    3
 150000000    5
 150010000    4
 150020000    3
 150030000    5
 150040000    3
 150050000    2
 150060000    4
 150070000    5
 150080000    5
 150090000    5
 150100000    6
 150110000    3
 150120000    3
 150130000    9
 150140000    4
 150150000    3
 150160000    5
 150170000    4
 150180000    3
 150190000    4
 150200000    4
 150210000    4
 150220000    3
 150230000    4
 150240000    3
 150250000    2
 150260000    4
 150270000    3
 150280000    4
 150290000    3
 150300000    4
 150310000    3
 150320000    3
 150330000    4
 150340000    3
 150350000    3
 150360000    4
 150370000    3
 150380000    4
 150390000    5
 150400000    3
 150410000    4
 150420000    2
 150430000    4
 150440000    3
 150450000    2
 150460000    4
 150470000    2
 150480000    3
 150490000    4
 150500000    3
 150510000    2
 150520000    3
 150530000    2
 150540000    3
 150550000    6
 150560000    3
 150570000    5
 150580000    2
 150590000    4
 150600000    4
 150610000    4
 150620000    4
 150630000    4
 150640000    4
 150650000    4
 150660000    5
 150670000    3
 150680000    3
 150690000    5
 150700000    3
 150710000    2
 150720000    3
 150730000    3
 150740000    3
 150750000    2
 150760000    3
 150770000    2
 150780000    5
 150790000    3
 150800000    3
 150810000    3
 150820000    3
 150830000    3
 150840000    3
 150850000    3
 150860000    3
 150870000    4
 150880000    3
 150890000    3
 150900000    4
 150910000    4
 150920000    3
 150930000    3
 150940000    3
 150950000    3
 150960000    3
 150970000    6
 150980000    9
 150990000    4
 151000000    4
 151010000    4
 151020000    3
 151030000    3
 151040000    3
 151050000    3
 151060000    3
 151070000    4
 151080000    3
 151090000    3
 151100000    3
 151110000    4
 151120000    3
 151130000    3
 151140000    3
 151150000    3
 151160000    3
 151170000    3
 151180000    3
 151190000    2
 151200000    2
 151210000    4
 151220000    2
 151230000    4
 151240000    3
 151250000    4
 151260000    3
 151270000    4
 151280000    4
 151290000    3
 151300000    3
 151310000    3
 151320000    2
 151330000    3
 151340000    3
 151350000    3
 151360000    5
 151370000   21
 151380000   18
 151390000   18
 151400000   18
 151410000   14
 151420000   14
 151430000   14
 151440000   16
 151450000   15
 151460000   19
 151470000   18
 151480000   12
 151490000   13
 151500000   18
 151510000    7
 151520000   20
 151530000   19
 151540000   21
 151550000   19
 151560000   22
 151570000   18
 151580000   17
 151590000   18
 151600000   19
 151610000   21
 151620000   22
 151630000   22
 151640000   18
 151650000   20
 151660000   19
 151670000   15
 151680000   19
 151690000   18
 151700000   18
 151710000    8
 151720000    4
 151730000    3
 151740000    1
 151750000    4
 151760000    4
 151770000    5
 151780000    3
 151790000    3
 151800000   12
 151810000   10
 151820000    3
 151830000    3
 151840000    4
 151850000    4
 151860000    5
 151870000    4
 151880000    3
 151890000    3
 151900000    3
 151910000    4
 151920000    4
 151930000    7
 151940000    3
 151950000    4
 151960000    3
 151970000    4
 151980000    3
 151990000    3
 152000000   12
 152010000   19
 152020000    9
 152030000    4
 152040000    4
 152050000    5
 152060000    3
 152070000    4
 152080000    5
 152090000    4
 152100000    4
 152110000    3
 152120000    5
 152130000    6
 152140000    5
 152150000    4
 152160000    4
 152170000    3
 152180000    4
 152190000    5
 152200000    6
 152210000    3
 152220000    3
 152230000    5
 152240000    3
 152250000    3
 152260000    3
 152270000    3
 152280000    5
 152290000    5
 152300000    2
 152310000    3
 152320000    4
 152330000    4
 152340000    3
 152350000    3
 152360000    4
 152370000    4
 152380000    4
 152390000    4
 152400000    5
 152410000    2
 152420000    4
 152430000    4
 152440000    3
 152450000    3
 152460000    3
 152470000    4
 152480000    3
 152490000    3
 152500000    3
 152510000    4
 152520000    3
 152530000    4
 152540000    4
 152550000    4
 152560000    2
 152570000    4
 152580000    4
 152590000    3
 152600000    4
 152610000    5
 152620000    3
 152630000    5
 152640000    4
 152650000    2
 152660000    3
 152670000    2
 152680000    4
 152690000    4
 152700000    4
 152710000    3
 152720000    4
 152730000    2
 152740000    3
 152750000    4
 152760000    4
 152770000    2
 152780000    4
 152790000    3
 152800000    3
 152810000    2
 152820000    4
 152830000    3
 152840000    4
 152850000    4
 152860000    4
 152870000    4
 152880000    4
 152890000    5
 152900000    4
 152910000    4
 152920000    4
 152930000    3
 152940000    4
 152950000    3
 152960000    3
 152970000    2
 152980000    2
 152990000    4
 153000000    5
 153010000    3
 153020000    3
 153030000    4
 153040000    4
 153050000    5
 153060000    4
 153070000    3
 153080000    4
 153090000    3
 153100000    3
 153110000    4
 153120000    4
 153130000    3
 153140000    5
 153150000    4
 153160000    4
 153170000    3
 153180000    4
 153190000    4
 153200000    4
 153210000    3
 153220000    4
 153230000    4
 153240000    3
 153250000    4
 153260000    3
 153270000    4
 153280000    4
 153290000    3
 153300000    5
 153310000    3
 153320000    5
 153330000    7
 153340000    5
 153350000    4
 153360000    7
 153370000    7
 153380000    4
 153390000    4
 153400000    5
 153410000    2
 153420000    4
 153430000    5
 153440000    2
 153450000    5
 153460000    3
 153470000    5
 153480000    4
 153490000    3
 153500000    3
 153510000    2
 153520000    7
 153530000   12
 153540000    3
 153550000    3
 153560000    2
 153570000    3
 153580000    3
 153590000    3
 153600000    3
 153610000    3
 153620000    3
 153630000    4
 153640000    2
 153650000    4
 153660000    4
 153670000    2
 153680000    5
 153690000    7
 153700000    4
 153710000    5
 153720000    4
 153730000    3
 153740000    4
 153750000    3
 153760000    3
 153770000    3
 153780000    3
 153790000    4
 153800000    4
 153810000    5
 153820000    5
 153830000    4
 153840000    3
 153850000    5
 153860000    8
 153870000    4
 153880000    2
 153890000    4
 153900000    5
 153910000    5
 153920000   21
 153930000   19
 153940000   19
 153950000   14
 153960000   19
 153970000   11
 153980000    4
 153990000    5
 154000000    5
 154010000    3
 154020000    5
 154030000    3
 154040000    4
 154050000    2
 154060000    2
 154070000    3
 154080000    3
 154090000    2
 154100000    3
 154110000    3
 154120000    4
 154130000    3
 154140000    2
 154150000    8
 154160000    3
 154170000    4
 154180000    4
 154190000    4
 154200000    3
 154210000    3
 154220000    3
 154230000    3
 154240000    2
 154250000    4
 154260000    3
 154270000    4
 154280000    6
 154290000    4
 154300000    3
 154310000    7
 154320000    2
 154330000    4
 154340000    3
 154350000    3
 154360000    3
 154370000    3
 154380000    3
 154390000    3
 154400000    4
 154410000    4
 154420000    3
 154430000    3
 154440000    2
 154450000    2
 154460000    3
 154470000    3
 154480000    3
 154490000    3
 154500000    3
 154510000    2
 154520000    4
 154530000    4
 154540000    3
 154550000    2
 154560000    4
 154570000    4
 154580000   14
 154590000   10
 154600000   13
 154610000   20
 154620000   19
 154630000   21
 154640000   18
 154650000   22
 154660000   15
 154670000   17
 154680000   21
 154690000   17
 154700000    4
 154710000    3
 154720000    5
 154730000    4
 154740000    3
 154750000    5
 154760000    3
 154770000    5
 154780000    5
 154790000    5
 154800000    4
 154810000    3
 154820000    5
 154830000    4
 154840000    5
 154850000    4
 154860000    3
 154870000    2
 154880000    3
 154890000    3
 154900000    3
 154910000    2
 154920000    3
 154930000    3
 154940000    2
 154950000    3
 154960000    2
 154970000    4
 154980000    5
 154990000    4
 155000000    4
 155010000    2
 155020000    4
 155030000    7
 155040000    3
 155050000    5
 155060000    4
 155070000    4
 155080000    3
 155090000    4
 155100000    5
 155110000   13
 155120000   13
 155130000   18
 155140000   12
 155150000   10
 155160000    5
 155170000    4
 155180000   21
 155190000   14
 155200000    4
 155210000    5
 155220000    5
 155230000    7
 155240000    4
 155250000    4
 155260000    7
 155270000    5
 155280000    4
 155290000    6
 155300000    4
 155310000    5
 155320000    3
 155330000    4
 155340000    4
 155350000    3
 155360000    4
 155370000    4
 155380000    4
 155390000    3
 155400000   15
 155410000   19
 155420000   19
 155430000   19
 155440000   19
 155450000   23
 155460000   18
 155470000   21
 155480000   15
 155490000   18
 155500000   18
 155510000   18
 155520000   21
 155530000   21
 155540000   19
 155550000   19
 155560000    5
 155570000    5
 155580000    4
 155590000   14
 155600000    5
 155610000   19
 155620000   17
 155630000    7
 155640000    5
 155650000    5
 155660000    2
 155670000    4
 155680000    4
 155690000    3
 155700000    4
 155710000    7
 155720000    4
 155730000    3
 155740000    3
 155750000    4
 155760000    3
 155770000    3
 155780000    2
 155790000    3
 155800000    4
 155810000    3
 155820000    3
 155830000    7
 155840000    3
 155850000    8
 155860000    4
 155870000    4
 155880000    3
 155890000    3
 155900000    2
 155910000    4
 155920000    5
 155930000    5
 155940000    4
 155950000    4
 155960000    4
 155970000    3
 155980000    3
 155990000    4
 156000000    2
 156010000    4
 156020000    3
 156030000    5
 156040000    4
 156050000    4
 156060000    5
 156070000    5
 156080000    4
 156090000    3
 156100000    3
 156110000    4
 156120000    4
 156130000    4
 156140000    4
 156150000    3
 156160000    5
 156170000    3
 156180000    3
 156190000    3
 156200000    3
 156210000    3
 156220000    3
 156230000    4
 156240000    2
 156250000    3
 156260000    3
 156270000    4
 156280000    3
 156290000    4
 156300000    3
 156310000    3
 156320000    2
 156330000    3
 156340000    3
 156350000    3
 156360000    3
 156370000    3
 156380000    3
 156390000    3
 156400000    3
 156410000    5
 156420000    4
 156430000    3
 156440000    3
 156450000    2
 156460000    2
 156470000    3
 156480000    2
 156490000    2
 156500000    3
 156510000    3
 156520000    3
 156530000    2
 156540000    3
 156550000    3
 156560000    3
 156570000    4
 156580000    4
 156590000    3
 156600000    3
 156610000    2
 156620000    2
 156630000    3
 156640000    3
 156650000    3
 156660000    2
 156670000    3
 156680000    3
 156690000    2
 156700000    3
 156710000    2
 156720000    4
 156730000    3
 156740000    2
 156750000    3
 156760000    4
 156770000    4
 156780000   10
 156790000    4
 156800000    5
 156810000    4
 156820000    9
 156830000    4
 156840000    4
 156850000    4
 156860000    3
 156870000    2
 156880000    3
 156890000    3
 156900000    3
 156910000    2
 156920000    3
 156930000    3
 156940000    3
 156950000    4
 156960000    3
 156970000    3
 156980000    5
 156990000    4
 157000000    3
 157010000    4
 157020000    4
 157030000    5
 157040000    3
 157050000    3
 157060000    4
 157070000    2
 157080000    6
 157090000    7
 157100000    5
 157110000    3
 157120000    3
 157130000    3
 157140000    4
 157150000    3
 157160000    2
 157170000    4
 157180000    4
 157190000    3
 157200000    2
 157210000    2
 157220000    5
 157230000    3
 157240000    4
 157250000    4
 157260000    4
 157270000    3
 157280000    4
 157290000    2
 157300000    5
 157310000    3
 157320000    5
 157330000    3
 157340000    3
 157350000    4
 157360000    4
 157370000    4
 157380000    3
 157390000    4
 157400000    5
 157410000    3
 157420000    2
 157430000    3
 157440000    4
 157450000    3
 157460000    2
 157470000    2
 157480000    3
 157490000    2
 157500000    4
 157510000    3
 157520000    3
 157530000    3
 157540000    3
 157550000    3
 157560000    3
 157570000    3
 157580000    4
 157590000    3
 157600000    7
 157610000   13
 157620000    3
 157630000    3
 157640000    2
 157650000    9
 157660000    1
 157670000    2
 157680000    3
 157690000    3
 157700000    3
 157710000    3
 157720000    3
 157730000    3
 157740000   10
 157750000    4
 157760000    4
 157770000    4
 157780000    4
 157790000    3
 157800000    3
 157810000    3
 157820000    4
 157830000    4
 157840000    2
 157850000    3
 157860000    3
 157870000    5
 157880000    4
 157890000    3
 157900000    3
 157910000    4
 157920000    2
 157930000    4
 157940000    2
 157950000    3
 157960000    3
 157970000    5
 157980000    3
 157990000    3
 158000000    2
 158010000    3
 158020000    3
 158030000    3
 158040000    2
 158050000    3
 158060000    3
 158070000    5
 158080000    3
 158090000    5
 158100000    4
 158110000    4
 158120000    4
 158130000    3
 158140000    3
 158150000    3
 158160000    3
 158170000    2
 158180000    3
 158190000    4
 158200000    2
 158210000    3
 158220000    2
 158230000    2
 158240000    2
 158250000    4
 158260000    2
 158270000    3
 158280000    3
 158290000    3
 158300000    3
 158310000    2
 158320000    2
 158330000    3
 158340000    2
 158350000    3
 158360000    3
 158370000    3
 158380000    2
 158390000    2
 158400000    5
 158410000    4
 158420000    3
 158430000    3
 158440000    4
 158450000    3
 158460000    3
 158470000    3
 158480000    5
 158490000    2
 158500000    2
 158510000    3
 158520000    4
 158530000    3
 158540000    3
 158550000    3
 158560000    3
 158570000    3
 158580000    4
 158590000    4
 158600000    4
 158610000    4
 158620000    3
 158630000    4
 158640000    6
 158650000    4
 158660000    6
 158670000    4
 158680000    4
 158690000   15
 158700000    6
 158710000    7
 158720000    4
 158730000    5
 158740000    7
 158750000    5
 158760000    5
 158770000    4
 158780000    4
 158790000    4
 158800000    3
 158810000    3
 158820000    4
 158830000    4
 158840000    4
 158850000    4
 158860000    3
 158870000    3
 158880000    3
 158890000    3
 158900000    4
 158910000    3
 158920000    3
 158930000    5
 158940000    4
 158950000    4
 158960000    2
 158970000    4
 158980000    4
 158990000    3
 159000000    4
 159010000    7
 159020000    4
 159030000    3
 159040000    4
 159050000    4
 159060000    3
 159070000    3
 159080000    3
 159090000    2
 159100000    4
 159110000    3
 159120000    4
 159130000    4
 159140000    5
 159150000    4
 159160000    4
 159170000    4
 159180000    3
 159190000    3
 159200000    4
 159210000    4
 159220000    3
 159230000    7
 159240000    3
 159250000    6
 159260000    5
 159270000    4
 159280000    4
 159290000    5
 159300000    3
 159310000    4
 159320000   12
 159330000   21
 159340000   20
 159350000   16
 159360000    6
 159370000   10
 159380000    3
 159390000    5
 159400000    5
 159410000    5
 159420000    3
 159430000    5
 159440000    4
 159450000    3
 159460000    4
 159470000    5
 159480000    5
 159490000    3
 159500000    4
 159510000    4
 159520000    2
 159530000    3
 159540000    5
 159550000    3
 159560000    3
 159570000    3
 159580000    5
 159590000    3
 159600000    3
 159610000    4
 159620000    3
 159630000    4
 159640000    3
 159650000    5
 159660000    5
 159670000    5
 159680000    7
 159690000    4
 159700000    3
 159710000    3
 159720000    4
 159730000    3
 159740000    4
 159750000    5
 159760000    2
 159770000    4
 159780000    3
 159790000    3
 159800000    4
 159810000    2
 159820000    4
 159830000    3
 159840000    2
 159850000    2
 159860000    3
 159870000    3
 159880000    5
 159890000    3
 159900000    4
 159910000    2
 159920000    4
 159930000    5
 159940000    5
 159950000    3
 159960000    4
 159970000    5
 159980000    4
 159990000    4
 160000000    4
 160000000    4
 160010000    5
 160020000    7
 160030000    5
 160040000    4
 160050000    5
 160060000   19
 160070000   15
 160080000   16
 160090000    9
 160100000    5
 160110000    4
 160120000    4
 160130000    3
 160140000    3
 160150000    3
 160160000    3
 160170000    4
 160180000    2
 160190000    3
 160200000    3
 160210000    3
 160220000    4
 160230000    4
 160240000    3
 160250000    3
 160260000    3
 160270000    3
 160280000    2
 160290000    4
 160300000    2
 160310000    3
 160320000    4
 160330000    3
 160340000    4
 160350000    5
 160360000    4
 160370000    2
 160380000    4
 160390000    3
 160400000    4
 160410000    3
 160420000    4
 160430000    3
 160440000    3
 160450000    3
 160460000    4
 160470000    4
 160480000    5
 160490000    6
 160500000    3
 160510000    3
 160520000    3
 160530000    3
 160540000    4
 160550000    3
 160560000    3
 160570000    4
 160580000    4
 160590000    3
 160600000    2
 160610000    7
 160620000    8
 160630000    5
 160640000    5
 160650000    3
 160660000    2
 160670000    3
 160680000    3
 160690000    2
 160700000    3
 160710000    3
 160720000    4
 160730000    5
 160740000    3
 160750000    2
 160760000    4
 160770000    2
 160780000    5
 160790000    5
 160800000    5
 160810000    4
 160820000    3
 160830000    3
 160840000    4
 160850000    3
 160860000    3
 160870000    5
 160880000    5
 160890000    4
 160900000    2
 160910000    4
 160920000    4
 160930000    5
 160940000    4
 160950000    5
 160960000    4
 160970000    5
 160980000    5
 160990000    5
 161000000    8
 161010000   22
 161020000   22
 161030000   22
 161040000   11
 161050000   19
 161060000    4
 161070000    3
 161080000    5
 161090000    3
 161100000    3
 161110000    7
 161120000    7
 161130000    5
 161140000    4
 161150000    4
 161160000    5
 161170000    8
 161180000    7
 161190000    3
 161200000    4
 161210000    5
 161220000    5
 161230000    5
 161240000    4
 161250000    3
 161260000    4
 161270000    4
 161280000    4
 161290000    3
 161300000    5
 161310000    7
 161320000    5
 161330000    8
 161340000    5
 161350000    3
 161360000    5
 161370000    4
 161380000    5
 161390000    5
 161400000    7
 161410000    3
 161420000    5
 161430000    5
 161440000    4
 161450000    2
 161460000    3
 161470000    2
 161480000    3
 161490000    4
 161500000    4
 161510000    4
 161520000    2
 161530000    3
 161540000    3
 161550000    3
 161560000    3
 161570000    3
 161580000    2
 161590000    3
 161600000    3
 161610000    3
 161620000    4
 161630000    2
 161640000    3
 161650000    3
 161660000    4
 161670000    3
 161680000    5
 161690000    2
 161700000    5
 161710000    3
 161720000    3
 161730000    4
 161740000    3
 161750000    4
 161760000    4
 161770000    4
 161780000    3
 161790000    4
 161800000    3
 161810000    5
 161820000    4
 161830000    3
 161840000    3
 161850000    4
 161860000    3
 161870000    3
 161880000    5
 161890000    4
 161900000    4
 161910000    2
 161920000    5
 161930000    3
 161940000    2
 161950000    4
 161960000    3
 161970000    4
 161980000    3
 161990000    3
 162000000    4
 162010000    5
 162020000    4
 162030000    5
 162040000    5
 162050000    4
 162060000    2
 162070000    3
 162080000    3
 162090000    1
 162100000    4
 162110000    4
 162120000    5
 162130000    4
 162140000    4
 162150000    4
 162160000    4
 162170000    3
 162180000    3
 162190000    5
 162200000    4
 162210000    3
 162220000    3
 162230000    3
 162240000    2
 162250000    5
 162260000    3
 162270000    4
 162280000    7
 162290000    7
 162300000    5
 162310000    5
 162320000   10
 162330000    5
 162340000    5
 162350000    7
 162360000   10
 162370000   11
 162380000    4
 162390000    5
 162400000    6
 162410000    5
 162420000   10
 162430000   15
 162440000    5
 162450000    4
 162460000    4
 162470000    3
 162480000    4
 162490000    2
 162500000    5
 162510000    5
 162520000    3
 162530000    7
 162540000    4
 162550000    2
 162560000    3
 162570000    3
 162580000    3
 162590000    4
 162600000    2
 162610000    3
 162620000    4
 162630000    4
 162640000   16
 162650000   12
 162660000   19
 162670000   18
 162680000   16
 162690000   18
 162700000   15
 162710000   21
 162720000   18
 162730000   22
 162740000   21
 162750000   17
 162760000   23
 162770000   24
 162780000   25
 162790000   24
 162800000   19
 162810000   20
 162820000   20
 162830000   19
 162840000   19
 162850000   18
 162860000   19
 162870000   18
 162880000   17
 162890000   16
 162900000   13
 162910000   16
 162920000   17
 162930000   16
 162940000   15
 162950000   13
 162960000   19
 162970000   18
 162980000   18
 162990000   13
 163000000    9
 163010000   16
 163020000   14
 163030000   15
 163040000   18
 163050000   19
 163060000   22
 163070000   18
 163080000   19
 163090000   17
 163100000   17
 163110000   15
 163120000   20
 163130000   18
 163140000   22
 163150000   19
 163160000   24
 163170000   22
 163180000   24
 163190000   22
 163200000   25
 163210000   19
 163220000   21
 163230000   23
 163240000   21
 163250000   22
 163260000   22
 163270000   22
 163280000   22
 163290000   17
 163300000    8
 163310000    2
 163320000    2
 163330000    3
 163340000    3
 163350000    3
 163360000    4
 163370000    2
 163380000    2
 163390000    3
 163400000    3
 163410000    5
 163420000    4
 163430000    5
 163440000    7
 163450000    9
 163460000    4
 163470000    3
 163480000    2
 163490000    3
 163500000    4
 163510000    4
 163520000    4
 163530000    3
 163540000    5
 163550000    4
 163560000    4
 163570000    4
 163580000    3
 163590000    3
 163600000    4
 163610000    4
 163620000    6
 163630000    3
 163640000    3
 163650000    4
 163660000    4
 163670000    4
 163680000    5
 163690000    4
 163700000    3
 163710000    4
 163720000    3
 163730000    4
 163740000    4
 163750000    3
 163760000    3
 163770000    3
 163780000    3
 163790000    4
 163800000    4
 163810000    4
 163820000    4
 163830000    5
 163840000    3
 163850000    3
 163860000    4
 163870000    4
 163880000    4
 163890000    3
 163900000    3
 163910000    3
 163920000    4
 163930000    4
 163940000    4
 163950000    3
 163960000    5
 163970000    4
 163980000    3
 163990000    4
 164000000    5
 164010000    4
 164020000    5
 164030000    5
 164040000    5
 164050000    4
 164060000    4
 164070000    4
 164080000    5
 164090000    4
 164100000    3
 164110000    4
 164120000    4
 164130000    2
 164140000    3
 164150000    3
 164160000    4
 164170000    4
 164180000    3
 164190000    3
 164200000    4
 164210000    4
 164220000    3
 164230000    4
 164240000    4
 164250000    4
 164260000    3
 164270000    3
 164280000    3
 164290000    3
 164300000    8
 164310000    4
 164320000    5
 164330000    2
 164340000    3
 164350000    2
 164360000    4
 164370000    5
 164380000    3
 164390000    3
 164400000    3
 164410000    4
 164420000    4
 164430000    4
 164440000    4
 164450000    2
 164460000    3
 164470000    4
 164480000    4
 164490000    4
 164500000    3
 164510000    4
 164520000    4
 164530000    3
 164540000    3
 164550000    2
 164560000    2
 164570000    4
 164580000    2
 164590000    3
 164600000    5
 164610000    4
 164620000    2
 164630000    5
 164640000    5
 164650000    5
 164660000    4
 164670000    4
 164680000    3
 164690000    5
 164700000    3
 164710000    3
 164720000    3
 164730000    3
 164740000    4
 164750000    5
 164760000    5
 164770000    3
 164780000    5
 164790000    7
 164800000   10
 164810000    7
 164820000    5
 164830000    4
 164840000    5
 164850000    8
 164860000    5
 164870000    5
 164880000    3
 164890000    3
 164900000    5
 164910000    4
 164920000    5
 164930000    4
 164940000    3
 164950000    5
 164960000    5
 164970000    5
 164980000    9
 164990000   16
 165000000   22
 165010000   23
 165020000   17
 165030000   16
 165040000   20
 165050000   19
 165060000   19
 165070000   21
 165080000   22
 165090000   14
 165100000   20
 165110000    5
 165120000    5
 165130000    4
 165140000    2
 165150000    4
 165160000    3
 165170000   11
 165180000   11
 165190000    8
 165200000   21
 165210000   16
 165220000   18
 165230000   19
 165240000   20
 165250000   21
 165260000   15
 165270000   21
 165280000   16
 165290000   18
 165300000   12
 165310000   15
 165320000   17
 165330000   13
 165340000   18
 165350000   16
 165360000   15
 165370000   15
 165380000   17
 165390000   22
 165400000   23
 165410000   20
 165420000   19
 165430000   18
 165440000   17
 165450000   19
 165460000   15
 165470000   16
 165480000   19
 165490000    6
 165500000    4
 165510000    4
 165520000    4
 165530000    3
 165540000    6
 165550000   14
 165560000    4
 165570000    4
 165580000    4
 165590000    3
 165600000    4
 165610000    3
 165620000    4
 165630000    6
 165640000    9
 165650000    4
 165660000    5
 165670000    3
 165680000    3
 165690000    2
 165700000    4
 165710000    4
 165720000    3
 165730000    4
 165740000    2
 165750000    5
 165760000    4
 165770000    3
 165780000    2
 165790000    3
 165800000    3
 165810000    3
 165820000    2
 165830000    4
 165840000    3
 165850000    3
 165860000    3
 165870000    5
 165880000    5
 165890000    5
 165900000    4
 165910000    3
 165920000    4
 165930000    3
 165940000    3
 165950000    4
 165960000    3
 165970000    3
 165980000    3
 165990000    3
 166000000    3
 166010000    3
 166020000    2
 166030000    4
 166040000    3
 166050000    4
 166060000    3
 166070000    3
 166080000    3
 166090000    3
 166100000    4
 166110000    4
 166120000    4
 166130000    8
 166140000    4
 166150000    5
 166160000    3
 166170000    3
 166180000    4
 166190000    4
 166200000    4
 166210000    4
 166220000    3
 166230000    4
 166240000    4
 166250000    4
 166260000    4
 166270000    5
 166280000    7
 166290000    4
 166300000    4
 166310000    3
 166320000    3
 166330000    3
 166340000    3
 166350000    3
 166360000    5
 166370000    3
 166380000    6
 166390000    5
 166400000    3
 166410000    3
 166420000   11
 166430000    2
 166440000    4
 166450000    3
 166460000    4
 166470000    4
 166480000    4
 166490000    4
 166500000    5
 166510000    8
 166520000   18
 166530000   15
 166540000   14
 166550000   23
 166560000   26
 166570000    5
 166580000    5
 166590000   15
 166600000   19
 166610000   10
 166620000   12
 166630000    8
 166640000   16
 166650000   19
 166660000   19
 166670000   17
 166680000    4
 166690000    3
 166700000    3
 166710000    4
 166720000    4
 166730000    2
 166740000    3
 166750000    3
 166760000    4
 166770000    5
 166780000    3
 166790000    5
 166800000    2
 166810000   13
 166820000    4
 166830000    4
 166840000    4
 166850000    5
 166860000    3
 166870000    4
 166880000    4
 166890000    3
 166900000    3
 166910000    4
 166920000    3
 166930000    5
 166940000    8
 166950000   19
 166960000    4
 166970000    4
 166980000    3
 166990000    2
 167000000    5
 167010000    5
 167020000    3
 167030000    3
 167040000    7
 167050000    7
 167060000    4
 167070000    7
 167080000    9
 167090000    7
 167100000    7
 167110000    7
 167120000    4
 167130000    5
 167140000    7
 167150000    5
 167160000    3
 167170000    5
 167180000    6
 167190000    2
 167200000    5
 167210000    6
 167220000    5
 167230000    4
 167240000    3
 167250000    3
 167260000    3
 167270000    4
 167280000    5
 167290000    4
 167300000    4
 167310000    5
 167320000    3
 167330000    3
 167340000    4
 167350000    3
 167360000    3
 167370000    2
 167380000    3
 167390000    2
 167400000    3
 167410000    3
 167420000    4
 167430000    3
 167440000    2
 167450000    4
 167460000    2
 167470000    3
 167480000    3
 167490000    2
 167500000    3
 167510000    4
 167520000    4
 167530000    3
 167540000    3
 167550000    5
 167560000    4
 167570000    3
 167580000    4
 167590000    2
 167600000    5
 167610000    3
 167620000    3
 167630000    3
 167640000    3
 167650000    4
 167660000    3
 167670000    3
 167680000    4
 167690000    3
 167700000    4
 167710000    3
 167720000    4
 167730000    2
 167740000    4
 167750000    5
 167760000    3
 167770000    5
 167780000    5
 167790000    4
 167800000    3
 167810000    5
 167820000    3
 167830000    3
 167840000    5
 167850000    2
 167860000    3
 167870000    3
 167880000    3
 167890000    3
 167900000    3
 167910000    2
 167920000    4
 167930000    3
 167940000    5
 167950000    3
 167960000    3
 167970000    4
 167980000    3
 167990000    5
 168000000    3
 168010000    4
 168020000    5
 168030000    5
 168040000    3
 168050000    5
 168060000    3
 168070000    3
 168080000    2
 168090000    3
 168100000    3
 168110000    2
 168120000    3
 168130000    4
 168140000    3
 168150000    4
 168160000    5
 168170000    5
 168180000    4
 168190000    4
 168200000    5
 168210000   13
 168220000    3
 168230000    2
 168240000    4
 168250000    5
 168260000    6
 168270000    5
 168280000    4
 168290000    4
 168300000    5
 168310000    5
 168320000    5
 168330000    5
 168340000    2
 168350000    4
 168360000    3
 168370000    5
 168380000    7
 168390000    3
 168400000    4
 168410000    7
 168420000    5
 168430000    3
 168440000    4
 168450000    4
 168460000    4
 168470000    4
 168480000    5
 168490000    3
 168500000   12
 168510000    9
 168520000    3
 168530000    4
 168540000    4
 168550000    2
 168560000    3
 168570000    3
 168580000    2
 168590000    3
 168600000    5
 168610000    4
 168620000    3
 168630000    3
 168640000    3
 168650000    5
 168660000    5
 168670000    4
 168680000    3
 168690000    4
 168700000    3
 168710000    4
 168720000    5
 168730000    3
 168740000    4
 168750000    4
 168760000    5
 168770000    3
 168780000    4
 168790000    5
 168800000    5
 168810000    4
 168820000    3
 168830000    4
 168840000    3
 168850000    3
 168860000    3
 168870000    3
 168880000    3
 168890000    3
 168900000    2
 168910000    3
 168920000    3
 168930000    3
 168940000    2
 168950000    4
 168960000    3
 168970000    3
 168980000    2
 168990000    4
 169000000    4
 169010000    4
 169020000    4
 169030000    4
 169040000    3
 169050000    3
 169060000    3
 169070000    4
 169080000    4
 169090000    3
 169100000    5
 169110000    5
 169120000    9
 169130000    5
 169140000    3
 169150000    4
 169160000    5
 169170000    4
 169180000    4
 169190000    3
 169200000    5
 169210000    4
 169220000    4
 169230000    2
 169240000    4
 169250000    6
 169260000    3
 169270000    5
 169280000    4
 169290000    3
 169300000    5
 169310000    3
 169320000    2
 169330000    3
 169340000    3
 169350000    3
 169360000    2
 169370000    3
 169380000    2
 169390000    4
 169400000    3
 169410000    3
 169420000   10
 169430000   11
 169440000    7
 169450000   11
 169460000    4
 169470000    3
 169480000    2
 169490000    3
 169500000    3
 169510000   13
 169520000   12
 169530000   10
 169540000   10
 169550000   12
 169560000    8
 169570000   14
 169580000   13
 169590000   13
 169600000   12
 169610000   12
 169620000   19
 169630000   15
 169640000   12
 169650000    4
 169660000    3
 169670000    2
 169680000    4
 169690000    4
 169700000    4
 169710000    3
 169720000    3
 169730000    3
 169740000    5
 169750000    4
 169760000    7
 169770000    3
 169780000    5
 169790000    4
 169800000    3
 169810000    3
 169820000    3
 169830000    2
 169840000    2
 169850000    3
 169860000    3
 169870000    2
 169880000    3
 169890000    3
 169900000    3
 169910000    3
 169920000    3
 169930000    4
 169940000    3
 169950000    3
 169960000    3
 169970000    4
 169980000    3
 169990000    3
 170000000    3
 170010000    3
 170020000    2
 170030000    3
 170040000    2
 170050000    3
 170060000    4
 170070000    2
 170080000    2
 170090000    4
 170100000    3
 170110000    3
 170120000    3
 170130000    3
 170140000    4
 170150000    5
 170160000    2
 170170000    3
 170180000    3
 170190000    4
 170200000    4
 170210000    3
 170220000    3
 170230000    4
 170240000    2
 170250000    3
 170260000    4
 170270000    4
 170280000    3
 170290000    4
 170300000    7
 170310000    4
 170320000    3
 170330000    3
 170340000    3
 170350000    5
 170360000    4
 170370000    6
 170380000    4
 170390000    3
 170400000    2
 170410000    3
 170420000    4
 170430000    4
 170440000    3
 170450000    3
 170460000    9
 170470000   12
 170480000   12
 170490000   11
 170500000   13
 170510000    8
 170520000   14
 170530000    4
 170540000    5
 170550000    3
 170560000    4
 170570000    4
 170580000    3
 170590000    4
 170600000    5
 170610000    4
 170620000    6
 170630000    3
 170640000    4
 170650000    3
 170660000    3
 170670000    3
 170680000    4
 170690000    6
 170700000    5
 170710000    4
 170720000    4
 170730000    3
 170740000    3
 170750000    4
 170760000    5
 170770000    5
 170780000    3
 170790000    4
 170800000    2
 170810000    5
 170820000    4
 170830000   13
 170840000    4
 170850000    4
 170860000    4
 170870000    3
 170880000    4
 170890000    4
 170900000    4
 170910000    5
 170920000    3
 170930000    5
 170940000    4
 170950000    2
 170960000   19
 170970000   19
 170980000   10
 170990000   19
 171000000   13
 171010000   21
 171020000   21
 171030000   18
 171040000   19
 171050000   19
 171060000   14
 171070000   18
 171080000   19
 171090000   18
 171100000   15
 171110000   20
 171120000   12
 171130000   15
 171140000   12
 171150000   10
 171160000   10
 171170000   11
 171180000   12
 171190000    3
 171200000   18
 171210000    4
 171220000    3
 171230000    3
 171240000    4
 171250000    3
 171260000    3
 171270000    3
 171280000    3
 171290000    3
 171300000    4
 171310000    5
 171320000    4
 171330000    4
 171340000    4
 171350000    4
 171360000    3
 171370000    3
 171380000    4
 171390000    4
 171400000    3
 171410000    3
 171420000    2
 171430000    2
 171440000    2
 171450000    3
 171460000    5
 171470000    3
 171480000    3
 171490000    3
 171500000    5
 171510000    3
 171520000    3
 171530000    4
 171540000    4
 171550000    3
 171560000    3
 171570000    3
 171580000    4
 171590000    3
 171600000    3
 171610000    4
 171620000    5
 171630000    2
 171640000    4
 171650000    2
 171660000    3
 171670000    4
 171680000    4
 171690000    8
 171700000    9
 171710000    4
 171720000    4
 171730000    4
 171740000    3
 171750000    4
 171760000    4
 171770000    3
 171780000    5
 171790000    5
 171800000    3
 171810000    3
 171820000    3
 171830000    3
 171840000    3
 171850000    2
 171860000    4
 171870000    3
 171880000    3
 171890000    5
 171900000    5
 171910000    4
 171920000    5
 171930000    5
 171940000    5
 171950000    5
 171960000    9
 171970000    5
 171980000    5
 171990000    4
 172000000    7
 172010000    5
 172020000    7
 172030000    4
 172040000    3
 172050000    5
 172060000    3
 172070000    3
 172080000    5
 172090000    4
 172100000    2
 172110000    5
 172120000    6
 172130000    5
 172140000    5
 172150000    5
 172160000    4
 172170000    7
 172180000    3
 172190000    3
 172200000    4
 172210000    6
 172220000    3
 172230000    4
 172240000    3
 172250000    3
 172260000    3
 172270000    3
 172280000    3
 172290000    3
 172300000    3
 172310000    3
 172320000    3
 172330000    4
 172340000    5
 172350000    4
 172360000    3
 172370000    3
 172380000    4
 172390000    4
 172400000    3
 172410000    4
 172420000    2
 172430000    6
 172440000    4
 172450000    2
 172460000    3
 172470000    3
 172480000    3
 172490000    3
 172500000    4
 172510000    4
 172520000    3
 172530000    3
 172540000    2
 172550000    3
 172560000    3
 172570000    3
 172580000    2
 172590000    3
 172600000    5
 172610000   10
 172620000   12
 172630000   15
 172640000   17
 172650000   18
 172660000   17
 172670000   14
 172680000   12
 172690000   16
 172700000    9
 172710000   15
 172720000   17
 172730000    9
 172740000   11
 172750000   18
 172760000   17
 172770000    9
 172780000   12
 172790000   19
 172800000   15
 172810000   17
 172820000   18
 172830000   10
 172840000   19
 172850000   19
 172860000   14
 172870000   12
 172880000   18
 172890000   19
 172900000    4
 172910000    5
 172920000    3
 172930000    7
 172940000    4
 172950000    3
 172960000    3
 172970000    3
 172980000    4
 172990000    4
 173000000    4
 173010000    4
 173020000    4
 173030000    3
 173040000    3
 173050000    3
 173060000    2
 173070000    4
 173080000    4
 173090000    3
 173100000    3
 173110000    3
 173120000    3
 173130000    3
 173140000    2
 173150000    3
 173160000    2
 173170000    5
 173180000    3
 173190000    5
 173200000    4
 173210000    3
 173220000    5
 173230000    3
 173240000    2
 173250000    3
 173260000    3
 173270000    4
 173280000    4
 173290000    3
 173300000    3
 173310000    5
 173320000    3
 173330000    3
 173340000    3
 173350000    4
 173360000    5
 173370000    4
 173380000    2
 173390000    3
 173400000    5
 173410000    3
 173420000    5
 173430000    5
 173440000    3
 173450000    5
 173460000    3
 173470000    6
 173480000    3
 173490000    4
 173500000    3
 173510000    4
 173520000    4
 173530000    3
 173540000    4
 173550000    5
 173560000    5
 173570000    2
 173580000    4
 173590000    8
 173600000    6
 173610000    5
 173620000    2
 173630000    4
 173640000    3
 173650000    3
 173660000    4
 173670000    4
 173680000    4
 173690000    4
 173700000    4
 173710000    2
 173720000    2
 173730000    3
 173740000    3
 173750000    2
 173760000    5
 173770000    4
 173780000    3
 173790000    4
 173800000    5
 173810000    4
 173820000    5
 173830000    4
 173840000    7
 173850000    5
 173860000    5
 173870000    5
 173880000    5
 173890000    4
 173900000    5
 173910000    4
 173920000    3
 173930000   15
 173940000   12
 173950000    5
 173960000    5
 173970000    4
 173980000    5
 173990000    8
 174000000    4
 174010000    4
 174020000    3
 174030000    4
 174040000    4
 174050000    3
 174060000    4
 174070000    3
 174080000    4
 174090000    4
 174100000    3
 174110000    4
 174120000    4
 174130000    3
 174140000    4
 174150000    4
 174160000    5
 174170000    3
 174180000    7
 174190000    3
 174200000    4
 174210000    2
 174220000    3
 174230000    3
 174240000    3
 174250000    3
 174260000    4
 174270000    4
 174280000    3
 174290000    4
 174300000    3
 174310000    3
 174320000    3
 174330000    3
 174340000    4
 174350000    3
 174360000    4
 174370000    5
 174380000    3
 174390000    2
 174400000    4
 174410000    6
 174420000    3
 174430000    3
 174440000    4
 174450000    4
 174460000    3
 174470000    2
 174480000    4
 174490000    2
 174500000    5
 174510000    5
 174520000    3
 174530000    4
 174540000    5
 174550000    2
 174560000    3
 174570000    5
 174580000    4
 174590000    4
 174600000    4
 174610000    5
 174620000    3
 174630000    3
 174640000   13
 174650000   11
 174660000    3
 174670000    4
 174680000    5
 174690000    4
 174700000    3
 174710000    2
 174720000    3
 174730000    3
 174740000    3
 174750000    4
 174760000    5
 174770000    5
 174780000    5
 174790000    6
 174800000    3
 174810000    5
 174820000    3
 174830000    4
 174840000    4
 174850000    5
 174860000    3
 174870000    4
 174880000    4
 174890000    4
 174900000    3
 174910000    3
 174920000    4
 174930000    3
 174940000    3
 174950000    3
 174960000    3
 174970000    2
 174980000    3
 174990000    3
 175000000    4
 175010000    8
 175020000    3
 175030000    4
 175040000    3
 175050000    5
 175060000    4
 175070000    4
 175080000    5
 175090000    5
 175100000    2
 175110000    2
 175120000    3
 175130000    4
 175140000    5
 175150000    4
 175160000    3
 175170000    3
 175180000    7
 175190000    3
 175200000    3
 175210000    3
 175220000    3
 175230000    4
 175240000    4
 175250000    3
 175260000    4
 175270000    7
 175280000    5
 175290000    3
 175300000    4
 175310000    4
 175320000    3
 175330000    3
 175340000    2
 175350000    4
 175360000    3
 175370000    3
 175380000    3
 175390000    5
 175400000    6
 175410000    3
 175420000    4
 175430000    2
 175440000    9
 175450000    7
 175460000    3
 175470000    3
 175480000    2
 175490000    2
 175500000    3
 175510000    4
 175520000    4
 175530000    4
 175540000    7
 175550000    3
 175560000    3
 175570000    3
 175580000    4
 175590000    3
 175600000    2
 175610000    2
 175620000    5
 175630000    5
 175640000    3
 175650000    3
 175660000    3
 175670000    4
 175680000    4
 175690000    3
 175700000    3
 175710000    4
 175720000    5
 175730000    4
 175740000    3
 175750000    2
 175760000    3
 175770000    3
 175780000    7
 175790000    4
 175800000    6
 175810000    4
 175820000   10
 175830000    3
 175840000    5
 175850000    7
 175860000    4
 175870000    4
 175880000    5
 175890000    7
 175900000    6
 175910000    5
 175920000    5
 175930000    4
 175940000    2
 175950000    5
 175960000    3
 175970000    3
 175980000    4
 175990000    2
 176000000    3
 176010000    3
 176020000    3
 176030000    3
 176040000    5
 176050000    3
 176060000    3
 176070000    3
 176080000    4
 176090000    4
 176100000    3
 176110000    7
 176120000    4
 176130000    3
 176140000    4
 176150000    5
 176160000    4
 176170000    6
 176180000    4
 176190000    3
 176200000   18
 176210000   16
 176220000    4
 176230000    2
 176240000    3
 176250000    4
 176260000    4
 176270000    4
 176280000    4
 176290000    4
 176300000    4
 176310000    3
 176320000    4
 176330000    3
 176340000    3
 176350000    4
 176360000    4
 176370000    5
 176380000    5
 176390000    4
 176400000    5
 176410000    4
 176420000    3
 176430000    5
 176440000    6
 176450000    5
 176460000    5
 176470000    5
 176480000    4
 176490000   21
 176500000   14
 176510000   12
 176520000    7
 176530000   16
 176540000   19
 176550000   19
 176560000   18
 176570000   10
 176580000   22
 176590000   22
 176600000   22
 176610000   22
 176620000   23
 176630000   22
 176640000   21
 176650000   20
 176660000   17
 176670000   17
 176680000    7
 176690000    3
 176700000    4
 176710000    3
 176720000    3
 176730000    3
 176740000    5
 176750000    5
 176760000    2
 176770000    5
 176780000    6
 176790000    4
 176800000    4
 176810000    5
 176820000    6
 176830000    3
 176840000    4
 176850000    4
 176860000    4
 176870000    3
 176880000    3
 176890000    4
 176900000   11
 176910000    5
 176920000    2
 176930000    5
 176940000    3
 176950000    2
 176960000    4
 176970000    3
 176980000    3
 176990000    3
 177000000    4
 177010000    3
 177020000    4
 177030000    3
 177040000    7
 177050000    3
 177060000    2
 177070000    5
 177080000    4
 177090000    4
 177100000    3
 177110000    4
 177120000    7
 177130000    5
 177140000    8
 177150000    4
 177160000    5
 177170000    4
 177180000    2
 177190000    3
 177200000    5
 177210000    5
 177220000    4
 177230000    5
 177240000    6
 177250000    4
 177260000    6
 177270000    4
 177280000    4
 177290000    4
 177300000    3
 177310000    2
 177320000    4
 177330000    4
 177340000    5
 177350000    3
 177360000    4
 177370000    3
 177380000    4
 177390000    4
 177400000    2
 177410000    2
 177420000    2
 177430000    4
 177440000    6
 177450000    4
 177460000    2
 177470000    4
 177480000    4
 177490000    6
 177500000    3
 177510000    4
 177520000    4
 177530000    3
 177540000    3
 177550000    3
 177560000    3
 177570000    3
 177580000    2
 177590000    3
 177600000    3
 177610000    3
 177620000    4
 177630000    3
 177640000    4
 177650000    2
 177660000    5
 177670000    3
 177680000    3
 177690000    6
 177700000    3
 177710000    2
 177720000    3
 177730000    4
 177740000    4
 177750000    4
 177760000    4
 177770000    4
 177780000   12
 177790000    5
 177800000    5
 177810000    3
 177820000    5
 177830000    4
 177840000    4
 177850000    4
 177860000    5
 177870000    3
 177880000    4
 177890000   13
 177900000    4
 177910000    5
 177920000    6
 177930000    9
 177940000    3
 177950000    4
 177960000    4
 177970000    3
 177980000    3
 177990000    3
 178000000    4
 178010000    2
 178020000    3
 178030000    3
 178040000    6
 178050000    3
 178060000    5
 178070000    2
 178080000    4
 178090000    3
 178100000    3
 178110000    4
 178120000    4
 178130000    3
 178140000    2
 178150000    3
 178160000    7
 178170000    7
 178180000    3
 178190000    5
 178200000    3
 178210000    4
 178220000    4
 178230000    3
 178240000    5
 178250000    3
 178260000    3
 178270000    4
 178280000    5
 178290000    3
 178300000    3
 178310000    3
 178320000    2
 178330000    3
 178340000    5
 178350000    5
 178360000    3
 178370000    3
 178380000    3
 178390000    4
 178400000    5
 178410000    4
 178420000    3
 178430000    2
 178440000    4
 178450000    3
 178460000    3
 178470000    3
 178480000    4
 178490000    4
 178500000    4
 178510000    4
 178520000    3
 178530000    2
 178540000    3
 178550000    3
 178560000    4
 178570000    3
 178580000    3
 178590000    3
 178600000    3
 178610000    3
 178620000    3
 178630000    3
 178640000    3
 178650000    3
 178660000    4
 178670000    3
 178680000    3
 178690000    2
 178700000    4
 178710000    3
 178720000    3
 178730000    8
 178740000   11
 178750000    4
 178760000    2
 178770000    3
 178780000    3
 178790000    2
 178800000    4
 178810000    3
 178820000    4
 178830000    2
 178840000    3
 178850000    2
 178860000    3
 178870000    2
 178880000    3
 178890000    3
 178900000    5
 178910000    4
 178920000    3
 178930000    3
 178940000    4
 178950000    3
 178960000    3
 178970000    3
 178980000    4
 178990000    4
 179000000    3
 179010000    2
 179020000    3
 179030000    4
 179040000    7
 179050000    4
 179060000    3
 179070000    3
 179080000    2
 179090000    2
 179100000    3
 179110000    3
 179120000    3
 179130000    3
 179140000    3
 179150000    2
 179160000    2
 179170000    3
 179180000    4
 179190000    4
 179200000    3
 179210000    3
 179220000    2
 179230000    3
 179240000    5
 179250000    3
 179260000    2
 179270000   10
 179280000    2
 179290000    2
 179300000    3
 179310000    3
 179320000    3
 179330000    3
 179340000    3
 179350000    3
 179360000    4
 179370000    4
 179380000    3
 179390000    4
 179400000    3
 179410000    4
 179420000    5
 179430000    3
 179440000    2
 179450000    3
 179460000    3
 179470000    4
 179480000    5
 179490000    4
 179500000    4
 179510000    3
 179520000    4
 179530000    3
 179540000    4
 179550000    3
 179560000    3
 179570000    2
 179580000    4
 179590000    3
 179600000    4
 179610000    2
 179620000    3
 179630000    3
 179640000    3
 179650000    3
 179660000    6
 179670000    4
 179680000    5
 179690000    2
 179700000    5
 179710000    3
 179720000    3
 179730000    3
 179740000    3
 179750000    3
 179760000    4
 179770000    4
 179780000    5
 179790000    4
 179800000    5
 179810000   15
 179820000   19
 179830000   18
 179840000   17
 179850000   14
 179860000   19
 179870000   22
 179880000   20
 179890000   14
 179900000   19
 179910000   18
 179920000   17
 179930000    4
 179940000    4
 179950000    4
 179960000    5
 179970000    9
 179980000    5
 179990000    4
 180000000    2
 180000000    2
 180010000    3
 180020000    4
 180030000    4
 180040000    5
 180050000    3
 180060000    3
 180070000    3
 180080000    3
 180090000    3
 180100000    5
 180110000    3
 180120000    6
 180130000    6
 180140000    6
 180150000    3
 180160000    3
 180170000    4
 180180000    4
 180190000    5
 180200000    4
 180210000    3
 180220000    2
 180230000    3
 180240000    4
 180250000   14
 180260000   15
 180270000   11
 180280000   10
 180290000   10
 180300000    5
 180310000    3
 180320000    3
 180330000    3
 180340000    4
 180350000    3
 180360000    5
 180370000    4
 180380000    2
 180390000    4
 180400000    4
 180410000    3
 180420000   10
 180430000   17
 180440000   10
 180450000   12
 180460000    5
 180470000    5
 180480000    3
 180490000    4
 180500000    3
 180510000    2
 180520000    3
 180530000    3
 180540000    3
 180550000    4
 180560000    7
 180570000    3
 180580000    4
 180590000    4
 180600000    4
 180610000    4
 180620000    5
 180630000    3
 180640000    6
 180650000    4
 180660000    4
 180670000    3
 180680000    4
 180690000    5
 180700000    3
 180710000    4
 180720000    2
 180730000    3
 180740000    4
 180750000    3
 180760000    3
 180770000    4
 180780000    3
 180790000    3
 180800000    2
 180810000    3
 180820000    3
 180830000    3
 180840000    3
 180850000    3
 180860000    3
 180870000    2
 180880000    3
 180890000    3
 180900000    2
 180910000    3
 180920000    3
 180930000    4
 180940000    3
 180950000    2
 180960000    3
 180970000    5
 180980000    4
 180990000    3
 181000000    2
 181010000    4
 181020000    3
 181030000    3
 181040000    3
 181050000    4
 181060000    3
 181070000    4
 181080000    3
 181090000    4
 181100000    3
 181110000    3
 181120000    4
 181130000    3
 181140000    4
 181150000    3
 181160000    3
 181170000    3
 181180000    3
 181190000    3
 181200000    3
 181210000    4
 181220000    3
 181230000    4
 181240000    3
 181250000    2
 181260000    4
 181270000    2
 181280000    3
 181290000    3
 181300000    3
 181310000    5
 181320000    4
 181330000    4
 181340000    3
 181350000    5
 181360000    8
 181370000    2
 181380000    3
 181390000    5
 181400000    3
 181410000    4
 181420000    3
 181430000    3
 181440000    3
 181450000    4
 181460000    4
 181470000    5
 181480000    4
 181490000    3
 181500000    3
 181510000    5
 181520000    3
 181530000    4
 181540000    4
 181550000    5
 181560000    5
 181570000    6
 181580000    5
 181590000    6
 181600000    4
 181610000    4
 181620000    3
 181630000    3
 181640000    3
 181650000    3
 181660000    4
 181670000    5
 181680000    5
 181690000    2
 181700000    5
 181710000    3
 181720000    3
 181730000    3
 181740000    6
 181750000    6
 181760000    8
 181770000   11
 181780000   14
 181790000    3
 181800000    3
 181810000    4
 181820000    3
 181830000    3
 181840000    2
 181850000    3
 181860000    3
 181870000    4
 181880000    3
 181890000    2
 181900000    3
 181910000    2
 181920000    5
 181930000    4
 181940000    4
 181950000    5
 181960000    5
 181970000    5
 181980000    5
 181990000    5
 182000000    3
 182010000    2
 182020000    4
 182030000    4
 182040000    3
 182050000    4
 182060000    3
 182070000    5
 182080000    5
 182090000    4
 182100000    4
 182110000    4
 182120000    4
 182130000    4
 182140000    3
 182150000    4
 182160000    3
 182170000    5
 182180000    5
 182190000    5
 182200000    3
 182210000    4
 182220000    4
 182230000    3
 182240000    4
 182250000    4
 182260000    4
 182270000    5
 182280000    4
 182290000    7
 182300000    4
 182310000    3
 182320000    3
 182330000    4
 182340000    5
 182350000    4
 182360000    7
 182370000    6
 182380000    5
 182390000    6
 182400000   16
 182410000    6
 182420000   10
 182430000    3
 182440000    4
 182450000    5
 182460000    6
 182470000    4
 182480000    3
 182490000    4
 182500000    5
 182510000    7
 182520000    8
 182530000    5
 182540000    5
 182550000    4
 182560000    4
 182570000    4
 182580000    4
 182590000    5
 182600000    6
 182610000    5
 182620000    4
 182630000    5
 182640000    7
 182650000   15
 182660000    4
 182670000    3
 182680000    5
 182690000    4
 182700000    5
 182710000   18
 182720000   20
 182730000   16
 182740000   18
 182750000   17
 182760000   17
 182770000   16
 182780000   21
 182790000   13
 182800000   12
 182810000   13
 182820000   18
 182830000   18
 182840000   18
 182850000   14
 182860000   17
 182870000    4
 182880000    3
 182890000    6
 182900000    5
 182910000    6
 182920000    3
 182930000    4
 182940000    5
 182950000    3
 182960000    5
 182970000    5
 182980000    3
 182990000    4
 183000000    3
 183010000    3
 183020000    8
 183030000    4
 183040000    5
 183050000    5
 183060000    4
 183070000    3
 183080000    3
 183090000    5
 183100000    3
 183110000    4
 183120000    3
 183130000    3
 183140000    4
 183150000    5
 183160000    4
 183170000    4
 183180000    8
 183190000    3
 183200000    3
 183210000    3
 183220000    5
 183230000    4
 183240000   12
 183250000   23
 183260000   25
 183270000   23
 183280000   23
 183290000   26
 183300000   26
 183310000   23
 183320000   19
 183330000   23
 183340000   23
 183350000   14
 183360000   18
 183370000   17
 183380000   20
 183390000    8
 183400000   22
 183410000   19
 183420000   22
 183430000   21
 183440000   27
 183450000   25
 183460000   26
 183470000   19
 183480000   19
 183490000   21
 183500000   26
 183510000   23
 183520000   19
 183530000    5
 183540000    5
 183550000    3
 183560000    4
 183570000    5
 183580000    4
 183590000    4
 183600000    3
 183610000    7
 183620000    5
 183630000    5
 183640000    4
 183650000    3
 183660000    5
 183670000    4
 183680000    7
 183690000    5
 183700000    5
 183710000    7
 183720000    4
 183730000   17
 183740000    5
 183750000    7
 183760000    5
 183770000    5
 183780000    3
 183790000    4
 183800000    5
 183810000    4
 183820000    4
 183830000    4
 183840000    3
 183850000    4
 183860000    3
 183870000    4
 183880000    3
 183890000    4
 183900000    4
 183910000    3
 183920000    5
 183930000   12
 183940000   13
 183950000    6
 183960000    2
 183970000    4
 183980000    2
 183990000    3
 184000000    4
 184010000    3
 184020000    3
 184030000    3
 184040000    3
 184050000    3
 184060000    5
 184070000    4
 184080000    3
 184090000    3
 184100000    4
 184110000    3
 184120000    8
 184130000    4
 184140000    4
 184150000    2
 184160000    4
 184170000    3
 184180000    3
 184190000    7
 184200000   17
 184210000   17
 184220000    2
 184230000    5
 184240000    5
 184250000    4
 184260000    1
 184270000    3
 184280000    3
 184290000    2
 184300000    4
 184310000   15
 184320000    7
 184330000    3
 184340000    3
 184350000    4
 184360000    4
 184370000    3
 184380000    3
 184390000    4
 184400000    2
 184410000    3
 184420000    3
 184430000    4
 184440000    3
 184450000    3
 184460000    3
 184470000    3
 184480000    3
 184490000    3
 184500000    6
 184510000    4
 184520000    3
 184530000    4
 184540000    4
 184550000    4
 184560000    4
 184570000    2
 184580000    3
 184590000    3
 184600000    3
 184610000    4
 184620000    5
 184630000    4
 184640000    4
 184650000    5
 184660000    7
 184670000    4
 184680000    4
 184690000    4
 184700000    3
 184710000    4
 184720000    2
 184730000    3
 184740000    3
 184750000    3
 184760000    2
 184770000    3
 184780000    2
 184790000    3
 184800000    8
 184810000    5
 184820000    5
 184830000    7
 184840000    4
 184850000    4
 184860000    5
 184870000    5
 184880000    5
 184890000    3
 184900000    3
 184910000    3
 184920000    3
 184930000    5
 184940000    5
 184950000    7
 184960000    7
 184970000    4
 184980000    5
 184990000    3
 185000000   19
 185010000   14
 185020000    5
 185030000    4
 185040000    7
 185050000    6
 185060000    4
 185070000    5
 185080000    4
 185090000    6
 185100000    5
 185110000    7
 185120000    9
 185130000    5
 185140000    5
 185150000    4
 185160000    4
 185170000    4
 185180000    3
 185190000    5
 185200000    3
 185210000    4
 185220000    4
 185230000    3
 185240000    3
 185250000    3
 185260000    3
 185270000    2
 185280000    2
 185290000    3
 185300000    4
 185310000    3
 185320000    3
 185330000    4
 185340000    3
 185350000    4
 185360000    4
 185370000    4
 185380000   11
 185390000    4
 185400000    3
 185410000    3
 185420000    4
 185430000    3
 185440000    5
 185450000    4
 185460000    7
 185470000    4
 185480000    5
 185490000    4
 185500000    7
 185510000    5
 185520000    4
 185530000    3
 185540000    3
 185550000    3
 185560000    3
 185570000    4
 185580000    4
 185590000    3
 185600000    7
 185610000    3
 185620000    8
 185630000   15
 185640000   19
 185650000   23
 185660000   17
 185670000    9
 185680000   16
 185690000   22
 185700000   21
 185710000   19
 185720000   22
 185730000   19
 185740000   22
 185750000   22
 185760000   21
 185770000   19
 185780000    6
 185790000    7
 185800000   22
 185810000    6
 185820000   19
 185830000   18
 185840000    5
 185850000    5
 185860000    5
 185870000    4
 185880000    4
 185890000    5
 185900000    2
 185910000    5
 185920000    4
 185930000    3
 185940000    4
 185950000    4
 185960000    4
 185970000    6
 185980000    5
 185990000    6
 186000000    4
 186010000    5
 186020000    4
 186030000    4
 186040000    4
 186050000    6
 186060000    5
 186070000    5
 186080000    5
 186090000    4
 186100000    3
 186110000    3
 186120000    3
 186130000    5
 186140000    4
 186150000    3
 186160000    5
 186170000    5
 186180000    8
 186190000    4
 186200000    3
 186210000    3
 186220000    5
 186230000    2
 186240000    8
 186250000    3
 186260000    4
 186270000    3
 186280000    5
 186290000    4
 186300000    8
 186310000    4
 186320000    6
 186330000    3
 186340000    4
 186350000   19
 186360000   19
 186370000   17
 186380000   16
 186390000   16
 186400000   16
 186410000   12
 186420000    6
 186430000    4
 186440000    4
 186450000    3
 186460000    4
 186470000    3
 186480000    5
 186490000    4
 186500000    5
 186510000    3
 186520000    5
 186530000    4
 186540000    5
 186550000    5
 186560000    4
 186570000    3
 186580000    2
 186590000    4
 186600000    5
 186610000    4
 186620000    3
 186630000    3
 186640000    3
 186650000    5
 186660000    4
 186670000    3
 186680000    5
 186690000    3
 186700000    3
 186710000    5
 186720000    6
 186730000    5
 186740000    3
 186750000    4
 186760000    4
 186770000    1
 186780000    2
 186790000    3
 186800000    4
 186810000    4
 186820000    3
 186830000    2
 186840000    4
 186850000    3
 186860000    3
 186870000    4
 186880000    4
 186890000    4
 186900000    4
 186910000    5
 186920000    4
 186930000    3
 186940000    5
 186950000    5
 186960000    3
 186970000    4
 186980000    7
 186990000    5
 187000000    3
 187010000    5
 187020000    3
 187030000    5
 187040000    4
 187050000    3
 187060000    5
 187070000    4
 187080000    7
 187090000   10
 187100000    5
 187110000    5
 187120000    5
 187130000    2
 187140000    5
 187150000    5
 187160000    4
 187170000    4
 187180000    2
 187190000    5
 187200000    4
 187210000    4
 187220000    3
 187230000    4
 187240000    4
 187250000    4
 187260000    6
 187270000    3
 187280000    2
 187290000    3
 187300000    5
 187310000    3
 187320000    4
 187330000    3
 187340000    3
 187350000    5
 187360000    6
 187370000    8
 187380000    4
 187390000    4
 187400000    5
 187410000    3
 187420000    3
 187430000    4
 187440000    4
 187450000    3
 187460000    9
 187470000    2
 187480000    4
 187490000    5
 187500000    5
 187510000    4
 187520000    5
 187530000    4
 187540000    2
 187550000    4
 187560000    4
 187570000    3
 187580000    5
 187590000    3
 187600000    4
 187610000    3
 187620000    4
 187630000    2
 187640000    5
 187650000    5
 187660000    3
 187670000    3
 187680000    2
 187690000    3
 187700000    3
 187710000    3
 187720000    5
 187730000    3
 187740000    3
 187750000    3
 187760000    4
 187770000    4
 187780000    3
 187790000    3
 187800000    4
 187810000    3
 187820000    7
 187830000    7
 187840000    6
 187850000    3
 187860000    5
 187870000    4
 187880000    5
 187890000    4
 187900000    5
 187910000    4
 187920000    3
 187930000    5
 187940000    3
 187950000    5
 187960000    4
 187970000    4
 187980000    3
 187990000    3
 188000000    4
 188010000    4
 188020000    4
 188030000    5
 188040000    4
 188050000    3
 188060000    3
 188070000    5
 188080000    5
 188090000    5
 188100000    3
 188110000    5
 188120000    3
 188130000   11
 188140000    5
 188150000    3
 188160000    4
 188170000    4
 188180000    3
 188190000    4
 188200000    3
 188210000    2
 188220000    4
 188230000    4
 188240000    3
 188250000    2
 188260000    3
 188270000    5
 188280000    5
 188290000    4
 188300000    3
 188310000    4
 188320000    4
 188330000    3
 188340000    3
 188350000    4
 188360000    4
 188370000    3
 188380000    4
 188390000    4
 188400000    3
 188410000    3
 188420000   10
 188430000    4
 188440000    2
 188450000    3
 188460000    3
 188470000    3
 188480000    5
 188490000    4
 188500000    5
 188510000    5
 188520000    3
 188530000    5
 188540000    3
 188550000    4
 188560000    4
 188570000    5
 188580000    3
 188590000    3
 188600000   12
 188610000    5
 188620000    3
 188630000    3
 188640000    2
 188650000    4
 188660000    4
 188670000    5
 188680000    3
 188690000    5
 188700000    4
 188710000    4
 188720000    5
 188730000    5
 188740000    3
 188750000    2
 188760000    4
 188770000    3
 188780000    2
 188790000    3
 188800000    2
 188810000    3
 188820000    3
 188830000    2
 188840000    3
 188850000    3
 188860000    4
 188870000    3
 188880000    3
 188890000    3
 188900000    4
 188910000    3
 188920000    3
 188930000    3
 188940000    3
 188950000    3
 188960000    2
 188970000    3
 188980000    3
 188990000    3
 189000000    3
 189010000    3
 189020000    4
 189030000    3
 189040000    4
 189050000    4
 189060000    3
 189070000    4
 189080000    3
 189090000    4
 189100000    3
 189110000    4
 189120000    2
 189130000    3
 189140000    5
 189150000    4
 189160000    8
 189170000    3
 189180000    4
 189190000    2
 189200000    3
 189210000    4
 189220000    3
 189230000    2
 189240000    2
 189250000    5
 189260000    3
 189270000    2
 189280000    3
 189290000    2
 189300000    3
 189310000    3
 189320000    4
 189330000    5
 189340000    4
 189350000    2
 189360000    2
 189370000    4
 189380000    3
 189390000    3
 189400000    2
 189410000    4
 189420000    3
 189430000    5
 189440000    3
 189450000    3
 189460000    3
 189470000    3
 189480000    3
 189490000    3
 189500000    3
 189510000    3
 189520000    4
 189530000    2
 189540000    4
 189550000    3
 189560000    3
 189570000    3
 189580000    2
 189590000    3
 189600000    3
 189610000    3
 189620000    3
 189630000    4
 189640000    4
 189650000    4
 189660000    3
 189670000    5
 189680000    8
 189690000    3
 189700000    5
 189710000    4
 189720000    4
 189730000    3
 189740000    5
 189750000    5
 189760000    4
 189770000    6
 189780000    5
 189790000    5
 189800000    4
 189810000    3
 189820000    4
 189830000    3
 189840000    4
 189850000    3
 189860000    3
 189870000    3
 189880000    3
 189890000    3
 189900000    2
 189910000    2
 189920000    4
 189930000    3
 189940000    2
 189950000    3
 189960000    4
 189970000    3
 189980000    7
 189990000    4
 190000000    2
 190010000    5
 190020000    5
 190030000    7
 190040000    3
 190050000    3
 190060000    3
 190070000    2
 190080000    4
 190090000    4
 190100000    2
 190110000   18
 190120000   14
 190130000    3
 190140000    3
 190150000    8
 190160000   12
 190170000    4
 190180000    3
 190190000    3
 190200000    2
 190210000    3
 190220000    3
 190230000    3
 190240000    3
 190250000    3
 190260000    3
 190270000    3
 190280000    3
 190290000    3
 190300000    3
 190310000    4
 190320000    3
 190330000    4
 190340000    3
 190350000    5
 190360000    4
 190370000    3
 190380000    3
 190390000    3
 190400000    4
 190410000    5
 190420000    4
 190430000    5
 190440000    2
 190450000    5
 190460000    4
 190470000    4
 190480000    8
 190490000    5
 190500000    3
 190510000   11
 190520000    4
 190530000    4
 190540000    5
 190550000    7
 190560000    3
 190570000    5
 190580000    3
 190590000    3
 190600000    4
 190610000    3
 190620000    6
 190630000    2
 190640000    3
 190650000    4
 190660000    4
 190670000    5
 190680000    5
 190690000    2
 190700000    4
 190710000    3
 190720000    5
 190730000    5
 190740000    5
 190750000    4
 190760000    5
 190770000    4
 190780000    3
 190790000    3
 190800000    3
 190810000    3
 190820000    3
 190830000    3
 190840000    3
 190850000    3
 190860000    4
 190870000    4
 190880000    3
 190890000    3
 190900000    3
 190910000    3
 190920000    5
 190930000    5
 190940000    3
 190950000    3
 190960000    3
 190970000    2
 190980000    5
 190990000    3
 191000000    3
 191010000    2
 191020000    3
 191030000    4
 191040000    3
 191050000    3
 191060000    4
 191070000    4
 191080000    5
 191090000    4
 191100000    3
 191110000    4
 191120000    3
 191130000    4
 191140000    3
 191150000    4
 191160000    4
 191170000    3
 191180000    5
 191190000    3
 191200000    3
 191210000    3
 191220000    5
 191230000    4
 191240000    3
 191250000    3
 191260000    3
 191270000    5
 191280000    4
 191290000    4
 191300000    5
 191310000    3
 191320000    5
 191330000    3
 191340000    5
 191350000    7
 191360000    9
 191370000    5
 191380000    5
 191390000    5
 191400000    5
 191410000    3
 191420000    3
 191430000    5
 191440000    5
 191450000    7
 191460000    5
 191470000    7
 191480000    5
 191490000    6
 191500000    3
 191510000    5
 191520000    5
 191530000    5
 191540000    5
 191550000    3
 191560000    5
 191570000    3
 191580000    3
 191590000    4
 191600000    5
 191610000    5
 191620000    4
 191630000    5
 191640000    5
 191650000    3
 191660000    3
 191670000    5
 191680000    4
 191690000    5
 191700000    4
 191710000    3
 191720000    3
 191730000    4
 191740000    2
 191750000    3
 191760000    3
 191770000    5
 191780000    5
 191790000    5
 191800000    4
 191810000    4
 191820000    5
 191830000    4
 191840000    7
 191850000    5
 191860000    4
 191870000    5
 191880000    4
 191890000    3
 191900000    2
 191910000    4
 191920000    3
 191930000    3
 191940000    4
 191950000    3
 191960000    4
 191970000    4
 191980000    5
 191990000    4
 192000000    2
 192010000    4
 192020000    4
 192030000    3
 192040000    3
 192050000    2
 192060000    5
 192070000    2
 192080000    5
 192090000    3
 192100000    4
 192110000    4
 192120000    4
 192130000    4
 192140000    4
 192150000    3
 192160000    5
 192170000    3
 192180000    5
 192190000    3
 192200000    3
 192210000    2
 192220000    3
 192230000    5
 192240000    4
 192250000    3
 192260000    3
 192270000    3
 192280000    3
 192290000    3
 192300000    3
 192310000    3
 192320000    3
 192330000    2
 192340000    3
 192350000    3
 192360000    4
 192370000    4
 192380000    5
 192390000    4
 192400000    3
 192410000    4
 192420000    5
 192430000    5
 192440000    5
 192450000    3
 192460000    4
 192470000    6
 192480000    6
 192490000    3
 192500000    5
 192510000    5
 192520000    6
 192530000    4
 192540000    4
 192550000    4
 192560000    5
 192570000    5
 192580000    4
 192590000    7
 192600000    4
 192610000    7
 192620000    5
 192630000    5
 192640000    4
 192650000    7
 192660000    7
 192670000    4
 192680000    5
 192690000    4
 192700000    5
 192710000    2
 192720000    4
 192730000    3
 192740000    3
 192750000    3
 192760000    2
 192770000    3
 192780000    3
 192790000    3
 192800000    4
 192810000    4
 192820000    4
 192830000    4
 192840000    3
 192850000    4
 192860000    3
 192870000    4
 192880000    3
 192890000    3
 192900000    7
 192910000    4
 192920000    4
 192930000    4
 192940000    4
 192950000    5
 192960000    4
 192970000    3
 192980000    2
 192990000    3
 193000000    2
 193010000    3
 193020000    4
 193030000    4
 193040000    5
 193050000    4
 193060000    4
 193070000    4
 193080000    4
 193090000    4
 193100000    5
 193110000    5
 193120000    4
 193130000    4
 193140000    3
 193150000    2
 193160000    6
 193170000    3
 193180000    4
 193190000    5
 193200000    5
 193210000    4
 193220000    3
 193230000    3
 193240000    4
 193250000    3
 193260000    3
 193270000    4
 193280000    4
 193290000    4
 193300000    4
 193310000    3
 193320000    5
 193330000    4
 193340000    3
 193350000    6
 193360000    4
 193370000    2
 193380000    5
 193390000    7
 193400000    3
 193410000    5
 193420000    7
 193430000    5
 193440000    7
 193450000    5
 193460000    3
 193470000    4
 193480000    3
 193490000    3
 193500000    3
 193510000    4
 193520000    3
 193530000    2
 193540000    4
 193550000    4
 193560000    3
 193570000    5
 193580000    4
 193590000    2
 193600000    5
 193610000    5
 193620000    4
 193630000    4
 193640000    4
 193650000    4
 193660000    5
 193670000    4
 193680000    5
 193690000    4
 193700000    5
 193710000    4
 193720000    3
 193730000    3
 193740000    5
 193750000    4
 193760000    5
 193770000    3
 193780000    5
 193790000    5
 193800000    2
 193810000    7
 193820000    4
 193830000    3
 193840000    4
 193850000    4
 193860000    2
 193870000    4
 193880000    4
 193890000    3
 193900000    2
 193910000    4
 193920000    3
 193930000    4
 193940000    5
 193950000    4
 193960000    4
 193970000    5
 193980000    3
 193990000    4
 194000000    3
 194010000    5
 194020000    4
 194030000    3
 194040000    4
 194050000    4
 194060000    3
 194070000    3
 194080000    3
 194090000    4
 194100000    3
 194110000    5
 194120000    3
 194130000    5
 194140000   10
 194150000    3
 194160000    3
 194170000    5
 194180000    3
 194190000    5
 194200000    4
 194210000    4
 194220000    3
 194230000    3
 194240000    5
 194250000    4
 194260000    3
 194270000    4
 194280000    4
 194290000    4
 194300000    3
 194310000    4
 194320000    3
 194330000    4
 194340000    4
 194350000    3
 194360000    4
 194370000    3
 194380000    4
 194390000    5
 194400000    7
 194410000    4
 194420000    5
 194430000    3
 194440000    6
 194450000   15
 194460000    7
 194470000    4
 194480000    2
 194490000    3
 194500000    3
 194510000    3
 194520000    3
 194530000    4
 194540000    3
 194550000    4
 194560000    4
 194570000    3
 194580000    4
 194590000    3
 194600000    4
 194610000    4
 194620000    3
 194630000    4
 194640000    4
 194650000    4
 194660000    3
 194670000    2
 194680000    7
 194690000    3
 194700000    5
 194710000    4
 194720000    4
 194730000    5
 194740000    5
 194750000    3
 194760000    5
 194770000    5
 194780000    5
 194790000    4
 194800000    5
 194810000    3
 194820000   16
 194830000    7
 194840000    6
 194850000   12
 194860000    5
 194870000    4
 194880000    6
 194890000    3
 194900000   15
 194910000    3
 194920000    3
 194930000    4
 194940000    3
 194950000    4
 194960000    2
 194970000    3
 194980000    4
 194990000    4
 195000000    2
 195010000    4
 195020000    4
 195030000    3
 195040000    5
 195050000    5
 195060000    4
 195070000    4
 195080000    4
 195090000    4
 195100000    4
 195110000    3
 195120000    2
 195130000    4
 195140000    5
 195150000    4
 195160000    2
 195170000    4
 195180000    3
 195190000    4
 195200000    2
 195210000    3
 195220000    3
 195230000    4
 195240000    3
 195250000    5
 195260000    3
 195270000    3
 195280000    4
 195290000    6
 195300000    4
 195310000    5
 195320000    2
 195330000    5
 195340000    7
 195350000    3
 195360000    5
 195370000    4
 195380000    3
 195390000    3
 195400000    4
 195410000    4
 195420000    4
 195430000    3
 195440000    3
 195450000    3
 195460000    4
 195470000    3
 195480000    2
 195490000    3
 195500000    3
 195510000    3
 195520000    5
 195530000    2
 195540000    3
 195550000    3
 195560000    4
 195570000    2
 195580000    4
 195590000    3
 195600000    5
 195610000    5
 195620000    5
 195630000    4
 195640000    4
 195650000    3
 195660000    4
 195670000    5
 195680000    3
 195690000    3
 195700000    3
 195710000    5
 195720000    3
 195730000    3
 195740000    4
 195750000    4
 195760000    4
 195770000    4
 195780000    3
 195790000    5
 195800000    5
 195810000    3
 195820000    4
 195830000    5
 195840000    4
 195850000    4
 195860000    2
 195870000    3
 195880000    6
 195890000    3
 195900000    3
 195910000    3
 195920000    3
 195930000    2
 195940000    3
 195950000    3
 195960000    3
 195970000    3
 195980000    3
 195990000    4
 196000000    5
 196010000    4
 196020000    4
 196030000    4
 196040000    3
 196050000    4
 196060000    3
 196070000    4
 196080000    5
 196090000    7
 196100000    4
 196110000    7
 196120000    4
 196130000    4
 196140000    4
 196150000    3
 196160000    3
 196170000    4
 196180000    3
 196190000    4
 196200000    3
 196210000    4
 196220000    3
 196230000    4
 196240000    3
 196250000    4
 196260000    6
 196270000    5
 196280000    4
 196290000    5
 196300000    3
 196310000    6
 196320000    3
 196330000    3
 196340000    3
 196350000    4
 196360000    3
 196370000    5
 196380000   12
 196390000    4
 196400000    4
 196410000    4
 196420000    4
 196430000    2
 196440000    4
 196450000    4
 196460000    5
 196470000    7
 196480000    8
 196490000    3
 196500000    5
 196510000    4
 196520000    5
 196530000    7
 196540000    5
 196550000    5
 196560000    4
 196570000    3
 196580000    3
 196590000    4
 196600000    4
 196610000    3
 196620000    2
 196630000    2
 196640000    4
 196650000    3
 196660000    2
 196670000    3
 196680000    4
 196690000    3
 196700000    5
 196710000    3
 196720000    3
 196730000    5
 196740000    4
 196750000    3
 196760000    4
 196770000    3
 196780000    4
 196790000    3
 196800000   14
 196810000   18
 196820000    3
 196830000    5
 196840000    3
 196850000   19
 196860000    5
 196870000    5
 196880000    7
 196890000    4
 196900000   14
 196910000   21
 196920000   22
 196930000   22
 196940000   19
 196950000   23
 196960000   25
 196970000   23
 196980000   21
 196990000   18
 197000000   23
 197010000   21
 197020000   23
 197030000   19
 197040000   25
 197050000   20
 197060000   22
 197070000    5
 197080000    6
 197090000    4
 197100000    4
 197110000    7
 197120000   15
 197130000    7
 197140000    7
 197150000    8
 197160000    5
 197170000    3
 197180000    5
 197190000    3
 197200000    4
 197210000    5
 197220000    6
 197230000    2
 197240000    5
 197250000    2
 197260000    5
 197270000    4
 197280000    5
 197290000    5
 197300000    3
 197310000    4
 197320000    7
 197330000    3
 197340000    9
 197350000    4
 197360000    4
 197370000    3
 197380000    3
 197390000    4
 197400000    4
 197410000    5
 197420000    6
 197430000    9
 197440000   20
 197450000   23
 197460000   15
 197470000   15
 197480000    7
 197490000    5
 197500000    4
 197510000    5
 197520000    5
 197530000    7
 197540000    5
 197550000    3
 197560000    6
 197570000    5
 197580000    5
 197590000    4
 197600000    5
 197610000    4
 197620000    4
 197630000    4
 197640000    5
 197650000    5
 197660000   14
 197670000   19
 197680000   12
 197690000   16
 197700000   17
 197710000   19
 197720000   17
 197730000   16
 197740000   17
 197750000    4
 197760000   18
 197770000   13
 197780000   19
 197790000   14
 197800000   12
 197810000   17
 197820000   18
 197830000   13
 197840000   18
 197850000    2
 197860000    3
 197870000    3
 197880000    3
 197890000    3
 197900000    3
 197910000    3
 197920000    4
 197930000    2
 197940000    3
 197950000    3
 197960000    4
 197970000    4
 197980000    4
 197990000    4
 198000000    5
 198010000    3
 198020000    4
 198030000    4
 198040000    4
 198050000    3
 198060000    2
 198070000    5
 198080000    5
 198090000    3
 198100000    3
 198110000    3
 198120000    2
 198130000    4
 198140000    5
 198150000    4
 198160000    4
 198170000    3
 198180000    3
 198190000    4
 198200000    3
 198210000    3
 198220000    3
 198230000    3
 198240000    4
 198250000    4
 198260000    4
 198270000    3
 198280000    4
 198290000    5
 198300000    3
 198310000    3
 198320000    4
 198330000    3
 198340000    4
 198350000    4
 198360000    4
 198370000    5
 198380000    5
 198390000    6
 198400000    5
 198410000    7
 198420000    7
 198430000   14
 198440000    4
 198450000    9
 198460000    7
 198470000    5
 198480000    5
 198490000    4
 198500000    4
 198510000    4
 198520000    5
 198530000    5
 198540000    3
 198550000    4
 198560000    4
 198570000    4
 198580000    3
 198590000    3
 198600000    5
 198610000    3
 198620000    5
 198630000    3
 198640000    4
 198650000    4
 198660000    3
 198670000    5
 198680000    4
 198690000    4
 198700000    3
 198710000    3
 198720000    3
 198730000    5
 198740000    4
 198750000    5
 198760000    4
 198770000    4
 198780000    4
 198790000    3
 198800000    3
 198810000    4
 198820000    3
 198830000    2
 198840000    3
 198850000    4
 198860000    4
 198870000    3
 198880000    4
 198890000    4
 198900000    3
 198910000    3
 198920000    4
 198930000    4
 198940000    5
 198950000    5
 198960000    7
 198970000    5
 198980000    4
 198990000    6
 199000000    3
 199010000   20
 199020000   16
 199030000   14
 199040000    4
 199050000    4
 199060000    4
 199070000    3
 199080000    4
 199090000    5
 199100000    5
 199110000    4
 199120000    5
 199130000    7
 199140000    5
 199150000    7
 199160000    3
 199170000    3
 199180000    3
 199190000    3
 199200000    4
 199210000    4
 199220000    3
 199230000    4
 199240000    3
 199250000    3
 199260000    3
 199270000    2
 199280000    3
 199290000    4
 199300000    2
 199310000    5
 199320000    3
 199330000    4
 199340000    3
 199350000    3
 199360000    3
 199370000    2
 199380000    3
 199390000    4
 199400000    3
 199410000    3
 199420000    3
 199430000    3
 199440000    3
 199450000    4
 199460000    3
 199470000   13
 199480000    4
 199490000    7
 199500000    5
 199510000   16
 199520000   18
 199530000    5
 199540000    4
 199550000    5
 199560000    4
 199570000    4
 199580000    9
 199590000    5
 199600000    4
 199610000    8
 199620000    6
 199630000    7
 199640000    5
 199650000    5
 199660000    3
 199670000    4
 199680000    6
 199690000    3
 199700000    3
 199710000    3
 199720000    4
 199730000    3
 199740000    3
 199750000    3
 199760000    5
 199770000    5
 199780000    3
 199790000    5
 199800000    2
 199810000   15
 199820000    4
 199830000    4
 199840000    4
 199850000    7
 199860000    3
 199870000    4
 199880000    3
 199890000    3
 199900000    4
 199910000    5
 199920000    4
 199930000    4
 199940000    4
 199950000    4
 199960000    3
 199970000    2
 199980000    4
 199990000    4
 200000000    7
 200000000    7
 200010000    4
 200020000    4
 200030000    7
 200040000    2
 200050000    3
 200060000    3
 200070000    3
 200080000    5
 200090000    4
 200100000    5
 200110000    4
 200120000    4
 200130000    5
 200140000    3
 200150000    5
 200160000    3
 200170000    3
 200180000    4
 200190000    5
 200200000    3
 200210000    3
 200220000    2
 200230000    3
 200240000    4
 200250000    4
 200260000    5
 200270000    4
 200280000   13
 200290000   21
 200300000   21
 200310000   15
 200320000   18
 200330000    5
 200340000    4
 200350000    4
 200360000    7
 200370000    4
 200380000    4
 200390000    3
 200400000    3
 200410000    4
 200420000    4
 200430000    4
 200440000    4
 200450000    4
 200460000    4
 200470000    4
 200480000    4
 200490000    7
 200500000    4
 200510000    4
 200520000    3
 200530000    4
 200540000    2
 200550000    4
 200560000    2
 200570000    3
 200580000    4
 200590000    3
 200600000    2
 200610000    4
 200620000    7
 200630000    4
 200640000    4
 200650000    3
 200660000    5
 200670000    4
 200680000    7
 200690000    5
 200700000    3
 200710000    5
 200720000    4
 200730000    4
 200740000    2
 200750000    4
 200760000    4
 200770000    2
 200780000    7
 200790000    5
 200800000    9
 200810000    4
 200820000    4
 200830000    4
 200840000    8
 200850000    5
 200860000    3
 200870000   15
 200880000    3
 200890000    4
 200900000    3
 200910000    3
 200920000    4
 200930000    3
 200940000    3
 200950000    4
 200960000    4
 200970000    4
 200980000    4
 200990000    4
 201000000    2
 201010000    4
 201020000    2
 201030000    6
 201040000    4
 201050000    5
 201060000    6
 201070000    5
 201080000    8
 201090000    7
 201100000    5
 201110000    7
 201120000    5
 201130000    5
 201140000    5
 201150000    3
 201160000    4
 201170000    4
 201180000    3
 201190000    3
 201200000    5
 201210000    4
 201220000    3
 201230000    5
 201240000    5
 201250000    4
 201260000    4
 201270000    4
 201280000    4
 201290000    5
 201300000    3
 201310000    4
 201320000    4
 201330000    4
 201340000    3
 201350000    7
 201360000    3
 201370000    3
 201380000    3
 201390000    3
 201400000    3
 201410000    3
 201420000    4
 201430000    3
 201440000    4
 201450000    3
 201460000    6
 201470000    5
 201480000    7
 201490000    7
 201500000    5
 201510000    5
 201520000   16
 201530000    9
 201540000    7
 201550000    5
 201560000    3
 201570000    3
 201580000    3
 201590000    3
 201600000    3
 201610000    4
 201620000    2
 201630000    3
 201640000    4
 201650000    4
 201660000   13
 201670000   19
 201680000   13
 201690000   19
 201700000   22
 201710000   18
 201720000   20
 201730000   21
 201740000   23
 201750000   17
 201760000   22
 201770000   23
 201780000   22
 201790000   22
 201800000   18
 201810000   21
 201820000   19
 201830000    5
 201840000    5
 201850000    4
 201860000    3
 201870000    3
 201880000    2
 201890000    3
 201900000    5
 201910000    4
 201920000    3
 201930000    5
 201940000    4
 201950000    4
 201960000    9
 201970000    7
 201980000    3
 201990000    3
 202000000    4
 202010000    4
 202020000    4
 202030000    3
 202040000    4
 202050000   10
 202060000   13
 202070000   12
 202080000    5
 202090000    3
 202100000    2
 202110000    3
 202120000    4
 202130000    5
 202140000    4
 202150000    5
 202160000    4
 202170000    6
 202180000    4
 202190000    3
 202200000    6
 202210000    5
 202220000    5
 202230000    2
 202240000    5
 202250000    7
 202260000    4
 202270000    3
 202280000    2
 202290000    4
 202300000    3
 202310000    3
 202320000    3
 202330000    5
 202340000    4
 202350000    3
 202360000    3
 202370000    4
 202380000    3
 202390000    3
 202400000    4
 202410000    3
 202420000    3
 202430000    3
 202440000    3
 202450000    7
 202460000    5
 202470000    3
 202480000    4
 202490000    4
 202500000    5
 202510000    4
 202520000    2
 202530000    4
 202540000    4
 202550000    5
 202560000    4
 202570000    4
 202580000    3
 202590000    3
 202600000    3
 202610000    2
 202620000    4
 202630000    3
 202640000    7
 202650000    3
 202660000    4
 202670000    4
 202680000    3
 202690000    3
 202700000    3
 202710000    4
 202720000    3
 202730000    4
 202740000    3
 202750000    3
 202760000    3
 202770000    3
 202780000    3
 202790000    3
 202800000    2
 202810000    4
 202820000    4
 202830000    3
 202840000    4
 202850000    3
 202860000    3
 202870000    4
 202880000    5
 202890000    4
 202900000    5
 202910000    4
 202920000    1
 202930000    4
 202940000    4
 202950000    4
 202960000    4
 202970000    4
 202980000    2
 202990000    3
 203000000    2
 203010000    3
 203020000    3
 203030000    2
 203040000    3
 203050000    3
 203060000    2
 203070000    3
 203080000    3
 203090000    4
 203100000    3
 203110000    4
 203120000    4
 203130000    4
 203140000    4
 203150000   20
 203160000   17
 203170000    5
 203180000    7
 203190000    4
 203200000    4
 203210000    2
 203220000    3
 203230000    4
 203240000    4
 203250000    2
 203260000    2
 203270000    5
 203280000    4
 203290000    2
 203300000    3
 203310000    3
 203320000    3
 203330000    2
 203340000    3
 203350000    3
 203360000    5
 203370000    5
 203380000    3
 203390000    3
 203400000    5
 203410000    3
 203420000    4
 203430000    3
 203440000    3
 203450000    3
 203460000    3
 203470000    2
 203480000    3
 203490000    3
 203500000    3
 203510000    4
 203520000    3
 203530000    4
 203540000    3
 203550000    3
 203560000    4
 203570000    3
 203580000    2
 203590000    5
 203600000    2
 203610000   14
 203620000    7
 203630000    6
 203640000    3
 203650000    5
 203660000    5
 203670000    5
 203680000    5
 203690000   15
 203700000   15
 203710000   19
 203720000   16
 203730000   19
 203740000   20
 203750000   22
 203760000   23
 203770000   22
 203780000   14
 203790000   14
 203800000   21
 203810000   16
 203820000   24
 203830000   22
 203840000   24
 203850000   21
 203860000   21
 203870000   22
 203880000   22
 203890000   21
 203900000   22
 203910000   23
 203920000   23
 203930000   27
 203940000   19
 203950000   21
 203960000   26
 203970000   20
 203980000   23
 203990000   26
 204000000   21
 204010000   24
 204020000   25
 204030000   21
 204040000   25
 204050000   22
 204060000   20
 204070000   21
 204080000   20
 204090000   21
 204100000   18
 204110000   24
 204120000   19
 204130000   21
 204140000   16
 204150000   20
 204160000   20
 204170000    4
 204180000    4
 204190000    4
 204200000    7
 204210000    5
 204220000    4
 204230000    4
 204240000    5
 204250000    4
 204260000    5
 204270000    4
 204280000    3
 204290000    1
 204300000    3
 204310000    3
 204320000    3
 204330000    3
 204340000    4
 204350000    4
 204360000    5
 204370000    7
 204380000    4
 204390000    4
 204400000    5
 204410000    3
 204420000    3
 204430000    4
 204440000    5
 204450000    5
 204460000    4
 204470000    7
 204480000    3
 204490000    4
 204500000    5
 204510000    3
 204520000    7
 204530000    4
 204540000    4
 204550000    4
 204560000    5
 204570000    3
 204580000    3
 204590000    5
 204600000    3
 204610000    5
 204620000    4
 204630000    3
 204640000    4
 204650000    3
 204660000    5
 204670000    3
 204680000    4
 204690000    6
 204700000    5
 204710000    4
 204720000    4
 204730000    4
 204740000    3
 204750000    2
 204760000    3
 204770000    4
 204780000    4
 204790000    3
 204800000    3
 204810000    3
 204820000    3
 204830000    4
 204840000    3
 204850000   14
 204860000    7
 204870000   13
 204880000    3
 204890000    4
 204900000    3
 204910000    4
 204920000    4
 204930000    5
 204940000    3
 204950000    3
 204960000    4
 204970000    4
 204980000    4
 204990000    4
 205000000    3
 205010000    3
 205020000    5
 205030000    3
 205040000    5
 205050000    5
 205060000    7
 205070000    2
 205080000    4
 205090000    4
 205100000    5
 205110000    7
 205120000    4
 205130000    5
 205140000    6
 205150000    5
 205160000    4
 205170000    5
 205180000    4
 205190000    4
 205200000    5
 205210000    6
 205220000    4
 205230000    5
 205240000    5
 205250000   10
 205260000    5
 205270000    4
 205280000    5
 205290000    3
 205300000    6
 205310000   13
 205320000   23
 205330000   15
 205340000   21
 205350000   23
 205360000   20
 205370000   18
 205380000   20
 205390000    5
 205400000    2
 205410000    5
 205420000    3
 205430000    4
 205440000    3
 205450000    5
 205460000    4
 205470000    4
 205480000    6
 205490000    3
 205500000    4
 205510000    4
 205520000    4
 205530000    4
 205540000    4
 205550000    5
 205560000    4
 205570000    5
 205580000    4
 205590000    2
 205600000    4
 205610000    3
 205620000    4
 205630000    3
 205640000    4
 205650000    5
 205660000    4
 205670000    4
 205680000    5
 205690000    4
 205700000    4
 205710000    5
 205720000    4
 205730000    3
 205740000    4
 205750000    4
 205760000    5
 205770000    3
 205780000    3
 205790000    4
 205800000    4
 205810000    4
 205820000   16
 205830000    7
 205840000   18
 205850000   12
 205860000   18
 205870000   18
 205880000   18
 205890000   19
 205900000   20
 205910000   21
 205920000    4
 205930000    4
 205940000   12
 205950000    4
 205960000    4
 205970000    6
 205980000    5
 205990000    5
 206000000    4
 206010000    4
 206020000    3
 206030000    6
 206040000    6
 206050000    4
 206060000    4
 206070000    5
 206080000    4
 206090000    3
 206100000    3
 206110000    4
 206120000    7
 206130000    4
 206140000    3
 206150000    6
 206160000    4
 206170000    5
 206180000    5
 206190000    4
 206200000    3
 206210000    3
 206220000    5
 206230000    3
 206240000    3
 206250000    2
 206260000    3
 206270000    5
 206280000    3
 206290000    4
 206300000    3
 206310000    3
 206320000    3
 206330000    5
 206340000    4
 206350000    4
 206360000    2
 206370000    3
 206380000    3
 206390000    4
 206400000    4
 206410000    4
 206420000    4
 206430000    5
 206440000    5
 206450000    5
 206460000    3
 206470000    3
 206480000    4
 206490000    3
 206500000    5
 206510000    4
 206520000    4
 206530000    3
 206540000    2
 206550000    3
 206560000    5
 206570000    3
 206580000    5
 206590000    5
 206600000    5
 206610000    3
 206620000    4
 206630000    5
 206640000    4
 206650000    4
 206660000    6
 206670000    7
 206680000    7
 206690000   10
 206700000    8
 206710000    7
 206720000    4
 206730000    2
 206740000    5
 206750000    5
 206760000    4
 206770000    5
 206780000    9
 206790000    4
 206800000    7
 206810000   19
 206820000    6
 206830000    7
 206840000   16
 206850000    4
 206860000    8
 206870000    7
 206880000    5
 206890000    5
 206900000    6
 206910000    5
 206920000    4
 206930000    5
 206940000    4
 206950000    5
 206960000    5
 206970000    5
 206980000    4
 206990000    4
 207000000    5
 207010000    4
 207020000    4
 207030000    5
 207040000    7
 207050000    5
 207060000    6
 207070000    4
 207080000    7
 207090000    5
 207100000    7
 207110000    3
 207120000    4
 207130000    7
 207140000    9
 207150000    3
 207160000    5
 207170000    5
 207180000    4
 207190000    4
 207200000    4
 207210000    4
 207220000    5
 207230000    4
 207240000    5
 207250000    4
 207260000    4
 207270000    7
 207280000    3
 207290000    4
 207300000    5
 207310000    5
 207320000    5
 207330000    4
 207340000    5
 207350000    3
 207360000    5
 207370000    5
 207380000    7
 207390000    5
 207400000    5
 207410000    5
 207420000    6
 207430000    5
 207440000    7
 207450000    3
 207460000    4
 207470000    5
 207480000    5
 207490000    4
 207500000    4
 207510000    3
 207520000    3
 207530000    4
 207540000    4
 207550000    3
 207560000    4
 207570000    3
 207580000    7
 207590000    3
 207600000    9
 207610000    3
 207620000    5
 207630000    9
 207640000   13
 207650000   11
 207660000    3
 207670000    5
 207680000    2
 207690000    3
 207700000    2
 207710000    3
 207720000    3
 207730000    3
 207740000    5
 207750000    4
 207760000    5
 207770000    5
 207780000    2
 207790000    5
 207800000    5
 207810000    7
 207820000    6
 207830000    4
 207840000    4
 207850000    5
 207860000    4
 207870000    3
 207880000    3
 207890000    4
 207900000    3
 207910000    4
 207920000    3
 207930000    4
 207940000    4
 207950000    4
 207960000    4
 207970000    3
 207980000    3
 207990000    4
 208000000    5
 208010000    4
 208020000    3
 208030000    4
 208040000    4
 208050000    3
 208060000    4
 208070000    4
 208080000    4
 208090000    3
 208100000    5
 208110000    6
 208120000    5
 208130000    2
 208140000    4
 208150000    5
 208160000    2
 208170000    3
 208180000    4
 208190000    4
 208200000   14
 208210000   21
 208220000   21
 208230000    7
 208240000    5
 208250000    3
 208260000    4
 208270000    3
 208280000    4
 208290000    4
 208300000    2
 208310000    4
 208320000    4
 208330000    4
 208340000    3
 208350000    4
 208360000   12
 208370000   17
 208380000   14
 208390000    6
 208400000   16
 208410000   12
 208420000    5
 208430000    3
 208440000    3
 208450000    5
 208460000    4
 208470000   10
 208480000    4
 208490000    5
 208500000    4
 208510000    3
 208520000    4
 208530000    5
 208540000   15
 208550000   16
 208560000   18
 208570000   21
 208580000   22
 208590000   21
 208600000   20
 208610000   18
 208620000   23
 208630000   23
 208640000   24
 208650000   20
 208660000   23
 208670000   24
 208680000   12
 208690000   22
 208700000   16
 208710000   14
 208720000   19
 208730000   20
 208740000   22
 208750000   22
 208760000   26
 208770000   22
 208780000   23
 208790000   24
 208800000   25
 208810000   21
 208820000   21
 208830000   18
 208840000   20
 208850000   24
 208860000   26
 208870000   21
 208880000   22
 208890000   18
 208900000   10
 208910000    2
 208920000    4
 208930000    5
 208940000    3
 208950000    4
 208960000    4
 208970000    4
 208980000    4
 208990000    3
 209000000    3
 209010000    4
 209020000    2
 209030000    2
 209040000    3
 209050000    3
 209060000    4
 209070000    3
 209080000    3
 209090000    4
 209100000    6
 209110000    8
 209120000   11
 209130000    5
 209140000    5
 209150000    3
 209160000    5
 209170000    6
 209180000    2
 209190000    5
 209200000    7
 209210000    3
 209220000    5
 209230000    5
 209240000    5
 209250000    3
 209260000    4
 209270000    4
 209280000    3
 209290000    4
 209300000    4
 209310000   19
 209320000   22
 209330000   16
 209340000   20
 209350000   20
 209360000   23
 209370000   22
 209380000   21
 209390000   23
 209400000   23
 209410000   24
 209420000   22
 209430000   24
 209440000   18
 209450000   23
 209460000   21
 209470000   24
 209480000   23
 209490000   23
 209500000   26
 209510000   24
 209520000   24
 209530000   23
 209540000   26
 209550000   23
 209560000   21
 209570000   26
 209580000   26
 209590000   31
 209600000   23
 209610000   27
 209620000   27
 209630000   24
 209640000   27
 209650000   26
 209660000   25
 209670000   23
 209680000   23
 209690000   22
 209700000   21
 209710000   25
 209720000   26
 209730000   22
 209740000   23
 209750000   23
 209760000   23
 209770000   25
 209780000   26
 209790000   25
 209800000   28
 209810000   28
 209820000   27
 209830000   26
 209840000   26
 209850000   27
 209860000   27
 209870000   26
 209880000   27
 209890000   25
 209900000   24
 209910000   21
 209920000   24
 209930000   22
 209940000   18
 209950000    8
 209960000    3
 209970000    4
 209980000    5
 209990000    9
 210000000    5
 210010000    5
 210020000    6
 210030000    5
 210040000    4
 210050000    5
 210060000    5
 210070000    4
 210080000    8
 210090000    4
 210100000   14
 210110000    2
 210120000    4
 210130000    4
 210140000    2
 210150000    2
 210160000    5
 210170000    5
 210180000    6
 210190000   21
 210200000   19
 210210000   20
 210220000   22
 210230000   22
 210240000   23
 210250000   18
 210260000   24
 210270000   26
 210280000   24
 210290000   20
 210300000   20
 210310000   23
 210320000   17
 210330000   21
 210340000   21
 210350000   21
 210360000   21
 210370000   26
 210380000   20
 210390000   23
 210400000   24
 210410000   24
 210420000   22
 210430000   19
 210440000   18
 210450000   14
 210460000   19
 210470000   21
 210480000   22
 210490000   21
 210500000   21
 210510000   21
 210520000   21
 210530000   26
 210540000   25
 210550000   21
 210560000   26
 210570000   21
 210580000   21
 210590000   23
 210600000   25
 210610000   21
 210620000   22
 210630000   23
 210640000   22
 210650000   24
 210660000   22
 210670000   19
 210680000   19
 210690000   19
 210700000   21
 210710000   21
 210720000   23
 210730000   15
 210740000   23
 210750000   22
 210760000   24
 210770000   23
 210780000   23
 210790000   22
 210800000   23
 210810000   22
 210820000   21
 210830000   22
 210840000   21
 210850000   26
 210860000   26
 210870000   19
 210880000   25
 210890000   19
 210900000   26
 210910000   23
 210920000   24
 210930000   25
 210940000   24
 210950000   14
 210960000    7
 210970000    5
 210980000    4
 210990000    5
 211000000    5
 211010000    4
 211020000    4
 211030000    7
 211040000    5
 211050000    3
 211060000    7
 211070000    6
 211080000   21
 211090000   23
 211100000   17
 211110000   22
 211120000   21
 211130000   20
 211140000   22
 211150000   19
 211160000   19
 211170000   21
 211180000   22
 211190000   20
 211200000   19
 211210000   16
 211220000   15
 211230000    4
 211240000    6
 211250000    3
 211260000    4
 211270000    4
 211280000    3
 211290000    6
 211300000    7
 211310000   21
 211320000   23
 211330000   23
 211340000   21
 211350000    8
 211360000    8
 211370000    5
 211380000    7
 211390000    6
 211400000    4
 211410000    4
 211420000    4
 211430000    5
 211440000    4
 211450000    5
 211460000    5
 211470000    5
 211480000    5
 211490000    3
 211500000    4
 211510000    6
 211520000    7
 211530000   12
 211540000    3
 211550000    4
 211560000    5
 211570000    5
 211580000    5
 211590000    5
 211600000   19
 211610000   17
 211620000   12
 211630000   10
 211640000   16
 211650000   19
 211660000   17
 211670000   21
 211680000   21
 211690000   16
 211700000   24
 211710000   27
 211720000   26
 211730000   27
 211740000   28
 211750000   27
 211760000   27
 211770000   23
 211780000   23
 211790000   23
 211800000   14
 211810000    6
 211820000    6
 211830000    8
 211840000    8
 211850000    6
 211860000    7
 211870000   12
 211880000    7
 211890000    4
 211900000    9
 211910000    7
 211920000    7
 211930000   19
 211940000    6
 211950000    6
 211960000    5
 211970000    4
 211980000    5
 211990000    4
 212000000    5
 212010000    2
 212020000    4
 212030000    7
 212040000    8
 212050000    4
 212060000    5
 212070000    4
 212080000    3
 212090000    5
 212100000    3
 212110000    4
 212120000    3
 212130000   18
 212140000   19
 212150000   16
 212160000    6
 212170000   14
 212180000   14
 212190000    4
 212200000    4
 212210000    4
 212220000    3
 212230000    4
 212240000    4
 212250000    3
 212260000    4
 212270000    3
 212280000    3
 212290000    3
 212300000    3
 212310000    3
 212320000    3
 212330000    3
 212340000    3
 212350000    3
 212360000    3
 212370000    4
 212380000    3
 212390000    3
 212400000    3
 212410000    3
 212420000    4
 212430000    4
 212440000    7
 212450000    5
 212460000    5
 212470000    4
 212480000    5
 212490000   12
 212500000    9
 212510000    4
 212520000    7
 212530000    8
 212540000    5
 212550000    8
 212560000    5
 212570000   11
 212580000   11
 212590000    8
 212600000    8
 212610000    7
 212620000    7
 212630000    4
 212640000    5
 212650000    6
 212660000    4
 212670000    5
 212680000    5
 212690000    5
 212700000   11
 212710000   19
 212720000   16
 212730000   18
 212740000   18
 212750000   15
 212760000   16
 212770000   19
 212780000    3
 212790000    5
 212800000    5
 212810000    7
 212820000    5
 212830000    5
 212840000    5
 212850000    8
 212860000   19
 212870000    5
 212880000    8
 212890000    5
 212900000    6
 212910000    4
 212920000    4
 212930000    5
 212940000    5
 212950000    5
 212960000    4
 212970000    5
 212980000    2
 212990000    4
 213000000    3
 213010000    5
 213020000    5
 213030000    4
 213040000    5
 213050000    5
 213060000    4
 213070000    4
 213080000    3
 213090000    4
 213100000    3
 213110000    4
 213120000    2
 213130000    2
 213140000    4
 213150000    4
 213160000    2
 213170000    4
 213180000    4
 213190000    2
 213200000    3
 213210000    3
 213220000    3
 213230000    3
 213240000    4
 213250000    6
 213260000    4
 213270000    6
 213280000    7
 213290000    5
 213300000    3
 213310000    3
 213320000    5
 213330000    5
 213340000    3
 213350000    3
 213360000    3
 213370000    4
 213380000    4
 213390000    1
 213400000    5
 213410000    5
 213420000    5
 213430000    4
 213440000    3
 213450000    5
 213460000   14
 213470000    7
 213480000   14
 213490000    5
 213500000    5
 213510000    5
 213520000   14
 213530000   15
 213540000   10
 213550000   19
 213560000   20
 213570000   26
 213580000   19
 213590000   19
 213600000   26
 213610000   22
 213620000   23
 213630000   21
 213640000   24
 213650000   21
 213660000   19
 213670000   19
 213680000   22
 213690000   24
 213700000   22
 213710000   20
 213720000   17
 213730000   18
 213740000   21
 213750000   15
 213760000   16
 213770000   24
 213780000    5
 213790000    5
 213800000    4
 213810000    4
 213820000    7
 213830000    5
 213840000    5
 213850000    4
 213860000    5
 213870000    5
 213880000    4
 213890000    5
 213900000    5
 213910000    7
 213920000    4
 213930000    4
 213940000    5
 213950000    4
 213960000    5
 213970000    2
 213980000    5
 213990000    4
 214000000    4
 214010000    3
 214020000    3
 214030000    3
 214040000    2
 214050000    3
 214060000    2
 214070000    3
 214080000    2
 214090000    2
 214100000    3
 214110000    3
 214120000    4
 214130000    4
 214140000    3
 214150000    2
 214160000    5
 214170000    4
 214180000    7
 214190000    5
 214200000    5
 214210000    4
 214220000    4
 214230000    3
 214240000    3
 214250000    3
 214260000    5
 214270000    4
 214280000    3
 214290000    6
 214300000    5
 214310000    5
 214320000    4
 214330000    7
 214340000    3
 214350000    4
 214360000    5
 214370000    4
 214380000    5
 214390000    4
 214400000    4
 214410000    4
 214420000    5
 214430000    5
 214440000    5
 214450000    5
 214460000    4
 214470000    5
 214480000    5
 214490000    4
 214500000    5
 214510000    7
 214520000    5
 214530000    7
 214540000    7
 214550000    7
 214560000    5
 214570000    5
 214580000    9
 214590000    8
 214600000    7
 214610000    5
 214620000    5
 214630000    5
 214640000    5
 214650000    4
 214660000    5
 214670000   18
 214680000    7
 214690000   11
 214700000    3
 214710000    4
 214720000    4
 214730000    4
 214740000    4
 214750000    3
 214760000    5
 214770000    4
 214780000    5
 214790000    4
 214800000    4
 214810000    5
 214820000    5
 214830000    5
 214840000    4
 214850000    6
 214860000    3
 214870000    5
 214880000   16
 214890000    7
 214900000    4
 214910000    4
 214920000    4
 214930000    3
 214940000    5
 214950000    2
 214960000    3
 214970000   14
 214980000   10
 214990000    3
 215000000    3
 215010000    4
 215020000    4
 215030000    3
 215040000    5
 215050000    5
 215060000    4
 215070000    5
 215080000    3
 215090000    4
 215100000    5
 215110000    3
 215120000    4
 215130000    2
 215140000    2
 215150000    8
 215160000    7
 215170000    6
 215180000    3
 215190000    4
 215200000    8
 215210000   14
 215220000    7
 215230000    4
 215240000    7
 215250000    5
 215260000    3
 215270000    5
 215280000    2
 215290000    7
 215300000    9
 215310000   10
 215320000    4
 215330000    8
 215340000    4
 215350000    7
 215360000    4
 215370000    4
 215380000    4
 215390000    8
 215400000    6
 215410000    5
 215420000    4
 215430000    4
 215440000    4
 215450000    2
 215460000    4
 215470000    8
 215480000    4
 215490000    5
 215500000    7
 215510000    5
 215520000    4
 215530000    5
 215540000    5
 215550000    5
 215560000    6
 215570000    5
 215580000    5
 215590000    5
 215600000    5
 215610000    5
 215620000    4
 215630000    5
 215640000    7
 215650000    5
 215660000    4
 215670000    5
 215680000    4
 215690000   12
 215700000   15
 215710000   17
 215720000   12
 215730000   23
 215740000   22
 215750000   22
 215760000   26
 215770000   24
 215780000   23
 215790000   24
 215800000   21
 215810000   21
 215820000   20
 215830000   20
 215840000   23
 215850000   20
 215860000   22
 215870000   24
 215880000   21
 215890000   21
 215900000   18
 215910000   18
 215920000   21
 215930000    7
 215940000    5
 215950000    6
 215960000   17
 215970000   23
 215980000    9
 215990000    3
 216000000    4
 216010000    4
 216020000    7
 216030000    4
 216040000    7
 216050000    6
 216060000    5
 216070000    5
 216080000    4
 216090000    3
 216100000    5
 216110000    4
 216120000    5
 216130000    5
 216140000    5
 216150000   12
 216160000    7
 216170000   12
 216180000    5
 216190000    5
 216200000    5
 216210000    5
 216220000    5
 216230000    4
 216240000    7
 216250000    8
 216260000    7
 216270000    7
 216280000    5
 216290000    4
 216300000    4
 216310000    4
 216320000    4
 216330000    4
 216340000    4
 216350000    4
 216360000    4
 216370000    3
 216380000    3
 216390000    3
 216400000    4
 216410000    4
 216420000    5
 216430000    4
 216440000    4
 216450000    5
 216460000    5
 216470000    4
 216480000    5
 216490000    3
 216500000    4
 216510000    4
 216520000    4
 216530000    4
 216540000    9
 216550000    6
 216560000    4
 216570000    4
 216580000    6
 216590000    8
 216600000    7
 216610000    6
 216620000    4
 216630000    4
 216640000    5
 216650000   16
 216660000    5
 216670000    5
 216680000    6
 216690000   12
 216700000    9
 216710000    5
 216720000    4
 216730000    3
 216740000    5
 216750000   18
 216760000   19
 216770000   19
 216780000   20
 216790000   21
 216800000   22
 216810000   23
 216820000   21
 216830000   24
 216840000   18
 216850000   17
 216860000   21
 216870000   19
 216880000   17
 216890000   22
 216900000    5
 216910000    5
 216920000    4
 216930000    4
 216940000    3
 216950000    5
 216960000    5
 216970000    3
 216980000    7
 216990000    4
 217000000    5
 217010000    5
 217020000    3
 217030000    5
 217040000    3
 217050000    4
 217060000    6
 217070000   12
 217080000    4
 217090000    3
 217100000    2
 217110000    3
 217120000    9
 217130000    5
 217140000    7
 217150000    4
 217160000    3
 217170000    4
 217180000    3
 217190000    3
 217200000    3
 217210000    4
 217220000    3
 217230000    4
 217240000   11
 217250000   22
 217260000   21
 217270000   15
 217280000   20
 217290000   22
 217300000   23
 217310000   21
 217320000   19
 217330000   15
 217340000   21
 217350000   22
 217360000   20
 217370000   23
 217380000   21
 217390000   18
 217400000   26
 217410000   19
 217420000   21
 217430000   21
 217440000   16
 217450000   17
 217460000   19
 217470000   17
 217480000   20
 217490000   19
 217500000    7
 217510000    4
 217520000    3
 217530000    4
 217540000    3
 217550000    4
 217560000    4
 217570000    3
 217580000    4
 217590000    3
 217600000    3
 217610000    4
 217620000    4
 217630000    3
 217640000    2
 217650000    4
 217660000    7
 217670000    5
 217680000    5
 217690000    4
 217700000    4
 217710000    7
 217720000    4
 217730000    4
 217740000    4
 217750000    5
 217760000    4
 217770000    4
 217780000    3
 217790000    5
 217800000    4
 217810000    3
 217820000    4
 217830000    3
 217840000    4
 217850000    4
 217860000    2
 217870000    3
 217880000    2
 217890000    4
 217900000    2
 217910000    5
 217920000    5
 217930000    4
 217940000    4
 217950000    4
 217960000    4
 217970000    4
 217980000    3
 217990000    4
 218000000    3
 218010000    3
 218020000    3
 218030000    2
 218040000    3
 218050000    5
 218060000    5
 218070000    5
 218080000    5
 218090000    5
 218100000    5
 218110000    5
 218120000    4
 218130000    7
 218140000    4
 218150000    5
 218160000    7
 218170000    3
 218180000    4
 218190000    4
 218200000    4
 218210000    3
 218220000    3
 218230000    2
 218240000    3
 218250000    3
 218260000    4
 218270000    3
 218280000    3
 218290000    3
 218300000    3
 218310000    4
 218320000    5
 218330000    5
 218340000    3
 218350000    4
 218360000    4
 218370000    4
 218380000    4
 218390000    4
 218400000    4
 218410000    4
 218420000   10
 218430000    5
 218440000    6
 218450000    4
 218460000    5
 218470000    4
 218480000    5
 218490000    5
 218500000    5
 218510000    4
 218520000    7
 218530000    7
 218540000    5
 218550000    4
 218560000    7
 218570000    4
 218580000    4
 218590000    4
 218600000    4
 218610000    2
 218620000    5
 218630000    4
 218640000    4
 218650000    2
 218660000    5
 218670000    5
 218680000    5
 218690000    4
 218700000    4
 218710000    4
 218720000    4
 218730000    4
 218740000    4
 218750000    5
 218760000    3
 218770000    4
 218780000    5
 218790000    4
 218800000    3
 218810000    2
 218820000    5
 218830000    6
 218840000    4
 218850000    3
 218860000    4
 218870000    4
 218880000    4
 218890000    5
 218900000    4
 218910000    5
 218920000    4
 218930000    5
 218940000    5
 218950000    3
 218960000    5
 218970000    3
 218980000    4
 218990000    4
 219000000    2
 219010000    4
 219020000    3
 219030000    4
 219040000    7
 219050000    6
 219060000    5
 219070000   12
 219080000    4
 219090000    7
 219100000    5
 219110000    9
 219120000    6
 219130000    9
 219140000    4
 219150000    5
 219160000    5
 219170000    5
 219180000    7
 219190000    5
 219200000    5
 219210000    7
 219220000    5
 219230000    5
 219240000    4
 219250000    2
 219260000    4
 219270000    3
 219280000    3
 219290000    5
 219300000    4
 219310000    7
 219320000    3
 219330000    6
 219340000    4
 219350000    3
 219360000    4
 219370000    3
 219380000    9
 219390000    4
 219400000    5
 219410000    4
 219420000    4
 219430000    3
 219440000    5
 219450000    3
 219460000    5
 219470000    3
 219480000    3
 219490000    3
 219500000    4
 219510000    2
 219520000    5
 219530000    8
 219540000    6
 219550000    3
 219560000    4
 219570000    5
 219580000    4
 219590000    4
 219600000    3
 219610000    9
 219620000    7
 219630000    7
 219640000    4
 219650000    5
 219660000    6
 219670000    5
 219680000    2
 219690000    4
 219700000    5
 219710000    4
 219720000    3
 219730000    4
 219740000    3
 219750000    2
 219760000    3
 219770000    4
 219780000    3
 219790000    4
 219800000    3
 219810000    3
 219820000    3
 219830000    4
 219840000    4
 219850000    4
 219860000    2
 219870000    4
 219880000    5
 219890000    2
 219900000    3
 219910000    3
 219920000    3
 219930000    4
 219940000    3
 219950000    2
 219960000    4
 219970000    3
 219980000    3
 219990000    4
 220000000    5
 220000000    5
 220010000    5
 220020000    5
 220030000    4
 220040000    2
 220050000    4
 220060000    4
 220070000    5
 220080000    5
 220090000    4
 220100000    3
 220110000    3
 220120000    3
 220130000    4
 220140000    4
 220150000    3
 220160000    3
 220170000    3
 220180000    4
 220190000    3
 220200000    4
 220210000    3
 220220000    4
 220230000    1
 220240000    4
 220250000    4
 220260000    3
 220270000    4
 220280000    3
 220290000    5
 220300000    4
 220310000    4
 220320000    4
 220330000    3
 220340000    3
 220350000    3
 220360000    4
 220370000    3
 220380000    4
 220390000    4
 220400000    5
 220410000    7
 220420000    4
 220430000    5
 220440000    8
 220450000    7
 220460000    7
 220470000    3
 220480000    3
 220490000    5
 220500000    3
 220510000    4
 220520000    3
 220530000    3
 220540000    4
 220550000    5
 220560000    3
 220570000    4
 220580000    3
 220590000    3
 220600000    3
 220610000    5
 220620000    2
 220630000    3
 220640000    3
 220650000   12
 220660000   11
 220670000    3
 220680000    4
 220690000    5
 220700000    4
 220710000    2
 220720000    6
 220730000    5
 220740000    3
 220750000    5
 220760000    3
 220770000    5
 220780000    5
 220790000    4
 220800000    5
 220810000   18
 220820000   19
 220830000   21
 220840000   21
 220850000   20
 220860000    4
 220870000    4
 220880000    5
 220890000    4
 220900000    3
 220910000    4
 220920000    4
 220930000    5
 220940000    9
 220950000    4
 220960000    4
 220970000    4
 220980000    3
 220990000    3
 221000000    3
 221010000    4
 221020000    3
 221030000    4
 221040000    5
 221050000    4
 221060000    5
 221070000    3
 221080000    3
 221090000    4
 221100000    4
 221110000    4
 221120000    5
 221130000    4
 221140000    2
 221150000    4
 221160000    4
 221170000    4
 221180000    4
 221190000    5
 221200000    4
 221210000    4
 221220000    3
 221230000    3
 221240000    3
 221250000    3
 221260000    5
 221270000    6
 221280000    3
 221290000    4
 221300000   15
 221310000   12
 221320000   15
 221330000   12
 221340000    7
 221350000   15
 221360000   10
 221370000    4
 221380000    5
 221390000    5
 221400000    5
 221410000    4
 221420000    4
 221430000    4
 221440000    4
 221450000    4
 221460000    3
 221470000    4
 221480000    5
 221490000    5
 221500000    4
 221510000    4
 221520000   15
 221530000    3
 221540000    7
 221550000    5
 221560000    4
 221570000    4
 221580000    4
 221590000    5
 221600000    6
 221610000    4
 221620000    4
 221630000    3
 221640000    3
 221650000    4
 221660000    4
 221670000    4
 221680000    4
 221690000    3
 221700000    4
 221710000    4
 221720000    3
 221730000    4
 221740000    2
 221750000    3
 221760000    4
 221770000    5
 221780000    5
 221790000    3
 221800000    4
 221810000    4
 221820000    3
 221830000    4
 221840000    4
 221850000    4
 221860000    5
 221870000    3
 221880000    3
 221890000    4
 221900000    4
 221910000    5
 221920000    3
 221930000    3
 221940000    3
 221950000    2
 221960000    3
 221970000    3
 221980000    4
 221990000    3
 222000000    4
 222010000    4
 222020000    5
 222030000    6
 222040000    4
 222050000    4
 222060000    4
 222070000    3
 222080000    3
 222090000    2
 222100000    3
 222110000    3
 222120000    6
 222130000    4
 222140000    4
 222150000    4
 222160000    3
 222170000    4
 222180000    3
 222190000    3
 222200000    3
 222210000    3
 222220000    2
 222230000    2
 222240000    3
 222250000    4
 222260000    3
 222270000    3
 222280000    4
 222290000    3
 222300000    3
 222310000    3
 222320000    3
 222330000    4
 222340000    4
 222350000    3
 222360000   13
 222370000   12
 222380000    3
 222390000    3
 222400000    4
 222410000    4
 222420000    3
 222430000    3
 222440000    3
 222450000    4
 222460000    4
 222470000    4
 222480000    4
 222490000    4
 222500000    4
 222510000    5
 222520000    4
 222530000    3
 222540000    4
 222550000    5
 222560000    3
 222570000    6
 222580000    4
 222590000    4
 222600000    3
 222610000    6
 222620000    4
 222630000    4
 222640000   12
 222650000    3
 222660000    4
 222670000    4
 222680000    4
 222690000    7
 222700000    5
 222710000    7
 222720000    3
 222730000    5
 222740000    5
 222750000    5
 222760000    5
 222770000    4
 222780000    5
 222790000    5
 222800000    5
 222810000    5
 222820000    5
 222830000   22
 222840000   24
 222850000   26
 222860000   25
 222870000   26
 222880000   22
 222890000   26
 222900000   24
 222910000   16
 222920000   22
 222930000   11
 222940000    4
 222950000    5
 222960000   10
 222970000    4
 222980000    7
 222990000    5
 223000000    4
 223010000    4
 223020000    3
 223030000    4
 223040000    4
 223050000    4
 223060000    4
 223070000    4
 223080000    4
 223090000    4
 223100000    5
 223110000    4
 223120000    3
 223130000    6
 223140000    3
 223150000    5
 223160000    5
 223170000    7
 223180000    5
 223190000    4
 223200000    3
 223210000    5
 223220000    5
 223230000    7
 223240000    3
 223250000    3
 223260000    2
 223270000    4
 223280000    4
 223290000    4
 223300000    4
 223310000    2
 223320000    3
 223330000    4
 223340000    4
 223350000    4
 223360000    5
 223370000    4
 223380000    4
 223390000    4
 223400000    5
 223410000    5
 223420000    5
 223430000    4
 223440000    5
 223450000    3
 223460000    5
 223470000    9
 223480000    5
 223490000    5
 223500000   14
 223510000    5
 223520000    7
 223530000    6
 223540000    8
 223550000    5
 223560000    7
 223570000   23
 223580000   22
 223590000   11
 223600000   19
 223610000   19
 223620000   10
 223630000   15
 223640000   17
 223650000    7
 223660000    3
 223670000    4
 223680000   10
 223690000    5
 223700000    6
 223710000    9
 223720000    8
 223730000    7
 223740000    5
 223750000   10
 223760000    7
 223770000    3
 223780000    4
 223790000    6
 223800000    4
 223810000    4
 223820000    4
 223830000    5
 223840000    9
 223850000    6
 223860000    4
 223870000    7
 223880000    4
 223890000    9
 223900000   21
 223910000   22
 223920000   21
 223930000   21
 223940000   19
 223950000   16
 223960000   18
 223970000   10
 223980000   13
 223990000    9
 224000000    9
 224010000   20
 224020000   24
 224030000   23
 224040000   16
 224050000   20
 224060000   20
 224070000   23
 224080000   24
 224090000    9
 224100000    9
 224110000   20
 224120000   22
 224130000   21
 224140000   19
 224150000   21
 224160000   21
 224170000   13
 224180000   23
 224190000   27
 224200000   26
 224210000   24
 224220000   22
 224230000   21
 224240000   23
 224250000   22
 224260000   27
 224270000   24
 224280000   21
 224290000   21
 224300000   19
 224310000   17
 224320000   23
 224330000   23
 224340000   26
 224350000   22
 224360000   20
 224370000   21
 224380000   23
 224390000   22
 224400000   21
 224410000   16
 224420000   19
 224430000   19
 224440000   19
 224450000   21
 224460000   21
 224470000   19
 224480000   22
 224490000   27
 224500000   26
 224510000   28
 224520000   26
 224530000   23
 224540000   25
 224550000   21
 224560000   18
 224570000   21
 224580000   20
 224590000   22
 224600000   23
 224610000   22
 224620000   24
 224630000   21
 224640000   22
 224650000   23
 224660000   22
 224670000   17
 224680000   19
 224690000   23
 224700000   24
 224710000   26
 224720000   25
 224730000   28
 224740000   24
 224750000   22
 224760000   27
 224770000   26
 224780000   24
 224790000   27
 224800000   26
 224810000   24
 224820000   24
 224830000   24
 224840000   24
 224850000   26
 224860000   26
 224870000   26
 224880000   26
 224890000   27
 224900000   27
 224910000   22
 224920000   26
 224930000   21
 224940000   24
 224950000   21
 224960000   19
 224970000   19
 224980000   23
 224990000   23
 225000000   25
 225010000   23
 225020000   23
 225030000   22
 225040000   18
 225050000   19
 225060000   23
 225070000   21
 225080000   23
 225090000   21
 225100000   22
 225110000   21
 225120000   20
 225130000   18
 225140000   19
 225150000   17
 225160000   22
 225170000   19
 225180000   24
 225190000   19
 225200000   19
 225210000   18
 225220000   19
 225230000   20
 225240000   19
 225250000   21
 225260000   23
 225270000   19
 225280000   21
 225290000   15
 225300000   20
 225310000   23
 225320000   22
 225330000   18
 225340000   19
 225350000   18
 225360000   22
 225370000   22
 225380000    9
 225390000   20
 225400000   23
 225410000   18
 225420000   21
 225430000   23
 225440000   22
 225450000   21
 225460000   18
 225470000   17
 225480000   10
 225490000    5
 225500000    4
 225510000    3
 225520000    4
 225530000    5
 225540000    4
 225550000    4
 225560000    5
 225570000    5
 225580000    4
 225590000    4
 225600000    2
 225610000    2
 225620000    3
 225630000    2
 225640000    4
 225650000    4
 225660000    3
 225670000    4
 225680000    4
 225690000    4
 225700000    5
 225710000    5
 225720000    4
 225730000    4
 225740000    3
 225750000    3
 225760000    3
 225770000    4
 225780000    3
 225790000    2
 225800000    3
 225810000    4
 225820000   14
 225830000   13
 225840000    3
 225850000    3
 225860000    3
 225870000    4
 225880000    3
 225890000    5
 225900000    6
 225910000    4
 225920000    5
 225930000    3
 225940000    4
 225950000    5
 225960000    5
 225970000    5
 225980000    3
 225990000    4
 226000000    4
 226010000    3
 226020000    4
 226030000    7
 226040000    3
 226050000    3
 226060000    5
 226070000    4
 226080000    7
 226090000    8
 226100000   14
 226110000    9
 226120000    3
 226130000    4
 226140000    5
 226150000    3
 226160000    9
 226170000    5
 226180000    7
 226190000    8
 226200000    7
 226210000    3
 226220000    4
 226230000    5
 226240000    7
 226250000    6
 226260000    5
 226270000    5
 226280000    4
 226290000    4
 226300000    5
 226310000    4
 226320000    4
 226330000    7
 226340000    3
 226350000    3
 226360000    5
 226370000    3
 226380000    5
 226390000    8
 226400000    4
 226410000    6
 226420000    5
 226430000   16
 226440000    4
 226450000    5
 226460000    5
 226470000   10
 226480000    4
 226490000    5
 226500000    3
 226510000    5
 226520000    3
 226530000    3
 226540000    3
 226550000    3
 226560000    3
 226570000    3
 226580000    2
 226590000    5
 226600000    4
 226610000    3
 226620000    4
 226630000    3
 226640000    4
 226650000    5
 226660000    3
 226670000    3
 226680000    4
 226690000    3
 226700000    3
 226710000    4
 226720000    3
 226730000    3
 226740000    3
 226750000    3
 226760000    3
 226770000    2
 226780000    3
 226790000    4
 226800000    3
 226810000    5
 226820000    5
 226830000    2
 226840000    2
 226850000    4
 226860000    4
 226870000    5
 226880000    4
 226890000    4
 226900000    7
 226910000    7
 226920000    5
 226930000    5
 226940000    5
 226950000    6
 226960000    4
 226970000    5
 226980000   11
 226990000   13
 227000000   16
 227010000    5
 227020000    5
 227030000    4
 227040000    6
 227050000    3
 227060000   12
 227070000   18
 227080000   15
 227090000   16
 227100000   11
 227110000   18
 227120000   13
 227130000   15
 227140000   19
 227150000   19
 227160000   12
 227170000   18
 227180000   21
 227190000    5
 227200000    4
 227210000    3
 227220000    3
 227230000    7
 227240000    5
 227250000    3
 227260000    4
 227270000    5
 227280000    8
 227290000    5
 227300000    4
 227310000    5
 227320000    5
 227330000    5
 227340000    5
 227350000    9
 227360000    5
 227370000    5
 227380000    4
 227390000    5
 227400000    5
 227410000    4
 227420000    4
 227430000    4
 227440000    5
 227450000    5
 227460000    5
 227470000    9
 227480000    4
 227490000    5
 227500000    4
 227510000    4
 227520000    5
 227530000    7
 227540000    3
 227550000    4
 227560000    4
 227570000    5
 227580000    4
 227590000    5
 227600000    3
 227610000    4
 227620000   18
 227630000   19
 227640000   20
 227650000   16
 227660000   20
 227670000   15
 227680000   19
 227690000   24
 227700000   19
 227710000   23
 227720000   21
 227730000   17
 227740000   22
 227750000   19
 227760000   20
 227770000   21
 227780000   26
 227790000   26
 227800000   19
 227810000   21
 227820000   18
 227830000   19
 227840000   24
 227850000   16
 227860000   14
 227870000   19
 227880000   17
 227890000   22
 227900000   24
 227910000   19
 227920000   23
 227930000   20
 227940000   16
 227950000    4
 227960000    5
 227970000    4
 227980000    6
 227990000    4
 228000000   19
 228010000    4
 228020000    5
 228030000    3
 228040000    4
 228050000    3
 228060000    7
 228070000   13
 228080000   19
 228090000   15
 228100000   14
 228110000   18
 228120000   22
 228130000   17
 228140000   20
 228150000   13
 228160000    3
 228170000    4
 228180000    4
 228190000    3
 228200000    7
 228210000    7
 228220000   19
 228230000   24
 228240000   31
 228250000   32
 228260000   24
 228270000   22
 228280000   21
 228290000   21
 228300000   22
 228310000   21
 228320000   21
 228330000   16
 228340000   21
 228350000   21
 228360000   23
 228370000   19
 228380000   19
 228390000   19
 228400000   22
 228410000   22
 228420000   21
 228430000   20
 228440000   18
 228450000   23
 228460000   23
 228470000   15
 228480000   18
 228490000   19
 228500000   25
 228510000   26
 228520000   26
 228530000   26
 228540000   24
 228550000   25
 228560000   25
 228570000   27
 228580000   26
 228590000   27
 228600000   26
 228610000   26
 228620000   26
 228630000   21
 228640000   21
 228650000   20
 228660000   23
 228670000   23
 228680000   27
 228690000   25
 228700000   26
 228710000   27
 228720000   25
 228730000   26
 228740000   26
 228750000   23
 228760000   24
 228770000   25
 228780000   20
 228790000   22
 228800000   21
 228810000   24
 228820000   20
 228830000   20
 228840000   28
 228850000   25
 228860000   26
 228870000   27
 228880000   26
 228890000   26
 228900000   26
 228910000   27
 228920000   26
 228930000   26
 228940000   26
 228950000   26
 228960000   24
 228970000   26
 228980000   26
 228990000   23
 229000000   22
 229010000   17
 229020000   12
 229030000   15
 229040000    6
 229050000   19
 229060000   19
 229070000   16
 229080000   16
 229090000    7
 229100000    5
 229110000    5
 229120000    7
 229130000    4
 229140000    5
 229150000    6
 229160000    5
 229170000   19
 229180000    7
 229190000    5
 229200000    8
 229210000    5
 229220000    5
 229230000    3
 229240000    2
 229250000    2
 229260000    2
 229270000    4
 229280000    3
 229290000    5
 229300000    7
 229310000    8
 229320000    4
 229330000    3
 229340000    4
 229350000    4
 229360000    4
 229370000    3
 229380000    4
 229390000    5
 229400000    2
 229410000    3
 229420000    5
 229430000    6
 229440000    4
 229450000    4
 229460000    8
 229470000    4
 229480000    4
 229490000    5
 229500000    5
 229510000    7
 229520000    7
 229530000   16
 229540000    7
 229550000    7
 229560000   13
 229570000    7
 229580000    5
 229590000    6
 229600000    5
 229610000    7
 229620000    5
 229630000    7
 229640000    7
 229650000    7
 229660000    5
 229670000    4
 229680000    5
 229690000    4
 229700000    4
 229710000    4
 229720000    3
 229730000    5
 229740000    3
 229750000    4
 229760000    3
 229770000    3
 229780000    3
 229790000    4
 229800000    3
 229810000    3
 229820000    3
 229830000    4
 229840000    2
 229850000    3
 229860000    5
 229870000    5
 229880000    4
 229890000    4
 229900000    7
 229910000    6
 229920000    5
 229930000    7
 229940000    4
 229950000   12
 229960000    6
 229970000    5
 229980000    4
 229990000    5
 230000000    5
 230010000    4
 230020000    7
 230030000    6
 230040000   13
 230050000    5
 230060000   10
 230070000   19
 230080000    5
 230090000   19
 230100000   21
 230110000    4
 230120000    5
 230130000    6
 230140000    4
 230150000    3
 230160000    4
 230170000    2
 230180000    3
 230190000    3
 230200000    3
 230210000    3
 230220000    3
 230230000    3
 230240000    3
 230250000    3
 230260000    3
 230270000    4
 230280000    3
 230290000    4
 230300000    7
 230310000    4
 230320000    4
 230330000    2
 230340000    4
 230350000   19
 230360000    6
 230370000    4
 230380000   18
 230390000    5
 230400000    3
 230410000    5
 230420000    4
 230430000    5
 230440000    4
 230450000    6
 230460000    8
 230470000    5
 230480000   12
 230490000   13
 230500000    5
 230510000   13
 230520000    6
 230530000    5
 230540000    5
 230550000    5
 230560000    3
 230570000    5
 230580000    5
 230590000    7
 230600000    5
 230610000    4
 230620000    7
 230630000    6
 230640000    5
 230650000    3
 230660000    3
 230670000    5
 230680000    4
 230690000    6
 230700000    6
 230710000    5
 230720000    4
 230730000    3
 230740000    3
 230750000    4
 230760000    6
 230770000    4
 230780000    3
 230790000    4
 230800000    5
 230810000    4
 230820000    3
 230830000    5
 230840000    4
 230850000    7
 230860000   10
 230870000    7
 230880000   18
 230890000   26
 230900000   22
 230910000   25
 230920000   21
 230930000   19
 230940000   19
 230950000   25
 230960000   26
 230970000   22
 230980000   22
 230990000   20
 231000000   23
 231010000   18
 231020000   24
 231030000   23
 231040000   23
 231050000   24
 231060000   26
 231070000   22
 231080000   22
 231090000   22
 231100000   20
 231110000   19
 231120000   21
 231130000   23
 231140000   21
 231150000   18
 231160000   19
 231170000   23
 231180000   19
 231190000   23
 231200000   27
 231210000   23
 231220000   23
 231230000   26
 231240000   23
 231250000   22
 231260000   22
 231270000   22
 231280000   24
 231290000   24
 231300000   17
 231310000   20
 231320000   26
 231330000   27
 231340000   26
 231350000   22
 231360000   26
 231370000   19
 231380000   20
 231390000   23
 231400000   21
 231410000   19
 231420000   12
 231430000   12
 231440000   21
 231450000   17
 231460000   19
 231470000   20
 231480000   22
 231490000   21
 231500000   16
 231510000   18
 231520000   16
 231530000   14
 231540000   18
 231550000   15
 231560000   18
 231570000   18
 231580000   21
 231590000   21
 231600000   21
 231610000   21
 231620000   19
 231630000   25
 231640000   19
 231650000   20
 231660000   19
 231670000   21
 231680000   21
 231690000   22
 231700000   26
 231710000   25
 231720000   24
 231730000   26
 231740000   25
 231750000   23
 231760000   26
 231770000   24
 231780000   23
 231790000   26
 231800000   21
 231810000   22
 231820000   26
 231830000   26
 231840000   25
 231850000   25
 231860000   21
 231870000   22
 231880000   21
 231890000   26
 231900000   25
 231910000   26
 231920000   23
 231930000   26
 231940000   26
 231950000   26
 231960000   34
 231970000   37
 231980000   26
 231990000   26
 232000000   21
 232010000   18
 232020000   20
 232030000   26
 232040000   25
 232050000   26
 232060000   24
 232070000   25
 232080000   26
 232090000   27
 232100000   24
 232110000   26
 232120000   27
 232130000   26
 232140000   23
 232150000   25
 232160000   26
 232170000   23
 232180000   23
 232190000   23
 232200000   23
 232210000   21
 232220000   26
 232230000   24
 232240000   21
 232250000   23
 232260000   21
 232270000   22
 232280000   20
 232290000   14
 232300000    8
 232310000    3
 232320000    5
 232330000    6
 232340000    7
 232350000    4
 232360000    5
 232370000    6
 232380000    4
 232390000    4
 232400000   15
 232410000    4
 232420000    7
 232430000    3
 232440000    5
 232450000    3
 232460000    3
 232470000    4
 232480000    7
 232490000    4
 232500000    4
 232510000    4
 232520000    3
 232530000    5
 232540000    3
 232550000    4
 232560000    4
 232570000    5
 232580000    5
 232590000   18
 232600000   16
 232610000    7
 232620000    4
 232630000    4
 232640000    5
 232650000    7
 232660000    5
 232670000   13
 232680000    3
 232690000    5
 232700000    4
 232710000    4
 232720000    3
 232730000    2
 232740000    5
 232750000    5
 232760000    4
 232770000    3
 232780000    2
 232790000    3
 232800000    4
 232810000    4
 232820000    5
 232830000    3
 232840000    3
 232850000    4
 232860000    4
 232870000    4
 232880000    3
 232890000    4
 232900000    5
 232910000    5
 232920000    5
 232930000    5
 232940000    5
 232950000    9
 232960000    4
 232970000    4
 232980000    3
 232990000    4
 233000000    4
 233010000    4
 233020000    3
 233030000    4
 233040000    8
 233050000    4
 233060000    4
 233070000    4
 233080000    4
 233090000    5
 233100000    4
 233110000    4
 233120000    4
 233130000    3
 233140000    3
 233150000    5
 233160000    5
 233170000    3
 233180000    3
 233190000    4
 233200000    3
 233210000    3
 233220000    4
 233230000    3
 233240000    5
 233250000    5
 233260000    3
 233270000    3
 233280000    3
 233290000    5
 233300000    3
 233310000    3
 233320000    3
 233330000    3
 233340000    3
 233350000    4
 233360000    4
 233370000    5
 233380000    3
 233390000    4
 233400000    4
 233410000    5
 233420000    5
 233430000    5
 233440000    9
 233450000    5
 233460000    6
 233470000    4
 233480000    4
 233490000    4
 233500000    3
 233510000    4
 233520000    2
 233530000    3
 233540000    3
 233550000    4
 233560000    7
 233570000    5
 233580000    4
 233590000    4
 233600000    3
 233610000    5
 233620000    4
 233630000    4
 233640000    5
 233650000    5
 233660000    6
 233670000    4
 233680000    4
 233690000    3
 233700000    6
 233710000   13
 233720000    5
 233730000    9
 233740000    2
 233750000    5
 233760000    4
 233770000    5
 233780000    5
 233790000    5
 233800000    4
 233810000    5
 233820000    5
 233830000    5
 233840000    5
 233850000    5
 233860000    6
 233870000    5
 233880000    4
 233890000    4
 233900000    4
 233910000    7
 233920000    4
 233930000    3
 233940000    3
 233950000    3
 233960000    4
 233970000    9
 233980000    3
 233990000   12
 234000000    4
 234010000    3
 234020000    5
 234030000    4
 234040000    4
 234050000    3
 234060000    4
 234070000    4
 234080000    5
 234090000    5
 234100000    5
 234110000    7
 234120000    5
 234130000    3
 234140000    5
 234150000    4
 234160000    4
 234170000    5
 234180000    6
 234190000   21
 234200000   18
 234210000   22
 234220000    7
 234230000   20
 234240000   19
 234250000   15
 234260000    3
 234270000    4
 234280000    5
 234290000    2
 234300000    3
 234310000    4
 234320000    4
 234330000    2
 234340000    4
 234350000    4
 234360000    5
 234370000    7
 234380000    4
 234390000    5
 234400000    4
 234410000    5
 234420000    3
 234430000    4
 234440000    5
 234450000    3
 234460000    4
 234470000    5
 234480000    7
 234490000    7
 234500000    3
 234510000    3
 234520000    5
 234530000    7
 234540000    7
 234550000    4
 234560000    3
 234570000    4
 234580000    5
 234590000    5
 234600000    8
 234610000   10
 234620000    5
 234630000    7
 234640000    6
 234650000    6
 234660000    2
 234670000    4
 234680000    6
 234690000    7
 234700000    4
 234710000    7
 234720000    4
 234730000    4
 234740000    4
 234750000    8
 234760000    4
 234770000    4
 234780000    5
 234790000    4
 234800000    4
 234810000    4
 234820000    4
 234830000    3
 234840000    3
 234850000    4
 234860000    5
 234870000    5
 234880000    5
 234890000    5
 234900000    5
 234910000    6
 234920000    3
 234930000    2
 234940000    4
 234950000    4
 234960000    3
 234970000    4
 234980000    4
 234990000    4
 235000000    5
 235010000    5
 235020000    5
 235030000    3
 235040000    4
 235050000    3
 235060000    5
 235070000    5
 235080000    4
 235090000    6
 235100000    5
 235110000    5
 235120000    5
 235130000    4
 235140000    5
 235150000    6
 235160000    2
 235170000    4
 235180000    4
 235190000    5
 235200000    3
 235210000    3
 235220000    4
 235230000    7
 235240000    5
 235250000    5
 235260000    4
 235270000    3
 235280000    4
 235290000    7
 235300000    4
 235310000    5
 235320000    7
 235330000    5
 235340000    5
 235350000    5
 235360000    3
 235370000    5
 235380000    5
 235390000    4
 235400000    4
 235410000    3
 235420000    3
 235430000    3
 235440000    4
 235450000    3
 235460000    3
 235470000    3
 235480000    5
 235490000    4
 235500000    4
 235510000    4
 235520000    3
 235530000    4
 235540000    7
 235550000    4
 235560000    5
 235570000    5
 235580000    5
 235590000    7
 235600000    5
 235610000    6
 235620000   11
 235630000    3
 235640000    3
 235650000    3
 235660000    5
 235670000    8
 235680000   17
 235690000   23
 235700000   12
 235710000   17
 235720000   17
 235730000   16
 235740000   19
 235750000   18
 235760000   15
 235770000   16
 235780000   15
 235790000   24
 235800000   27
 235810000   24
 235820000   24
 235830000   23
 235840000   22
 235850000   19
 235860000   21
 235870000   26
 235880000   21
 235890000   19
 235900000   21
 235910000    6
 235920000    6
 235930000   14
 235940000   19
 235950000   16
 235960000   11
 235970000   19
 235980000   22
 235990000   20
 236000000   17
 236010000   19
 236020000    4
 236030000    5
 236040000    5
 236050000    4
 236060000    4
 236070000    3
 236080000    3
 236090000    3
 236100000    4
 236110000    4
 236120000    3
 236130000    5
 236140000    8
 236150000   11
 236160000    4
 236170000    3
 236180000    4
 236190000    5
 236200000    5
 236210000    6
 236220000    3
 236230000    5
 236240000    4
 236250000    5
 236260000    4
 236270000    4
 236280000    4
 236290000    5
 236300000    4
 236310000    4
 236320000    6
 236330000    4
 236340000    4
 236350000    4
 236360000    4
 236370000    2
 236380000    5
 236390000    5
 236400000    4
 236410000    3
 236420000    3
 236430000    5
 236440000    6
 236450000    4
 236460000    5
 236470000    4
 236480000    5
 236490000    8
 236500000   20
 236510000   20
 236520000   25
 236530000   24
 236540000   22
 236550000   23
 236560000   20
 236570000   19
 236580000   21
 236590000   23
 236600000   23
 236610000   24
 236620000   23
 236630000   26
 236640000   25
 236650000   19
 236660000   24
 236670000   22
 236680000   21
 236690000   19
 236700000   15
 236710000    9
 236720000   16
 236730000   15
 236740000   15
 236750000   22
 236760000   21
 236770000   21
 236780000   23
 236790000   27
 236800000   24
 236810000   23
 236820000   25
 236830000   26
 236840000   26
 236850000   26
 236860000   23
 236870000   23
 236880000   21
 236890000   19
 236900000   23
 236910000   23
 236920000   21
 236930000   22
 236940000   23
 236950000   21
 236960000   24
 236970000   25
 236980000   24
 236990000   24
 237000000   20
 237010000   21
 237020000   22
 237030000   22
 237040000   23
 237050000   24
 237060000   26
 237070000   23
 237080000   23
 237090000   22
 237100000   19
 237110000   24
 237120000   24
 237130000   20
 237140000   20
 237150000   18
 237160000   19
 237170000   23
 237180000   23
 237190000   16
 237200000   22
 237210000   20
 237220000   19
 237230000   16
 237240000   21
 237250000   13
 237260000   12
 237270000    8
 237280000    5
 237290000    3
 237300000    4
 237310000    2
 237320000    3
 237330000    4
 237340000    5
 237350000    5
 237360000    4
 237370000    4
 237380000    4
 237390000    4
 237400000    3
 237410000    4
 237420000    4
 237430000    6
 237440000    4
 237450000    7
 237460000    5
 237470000    9
 237480000    6
 237490000   21
 237500000   21
 237510000   21
 237520000   19
 237530000   19
 237540000   19
 237550000   17
 237560000    3
 237570000    4
 237580000    5
 237590000    5
 237600000    7
 237610000    7
 237620000    5
 237630000    3
 237640000    5
 237650000    2
 237660000    4
 237670000    5
 237680000    5
 237690000    4
 237700000    4
 237710000    5
 237720000    4
 237730000    5
 237740000    5
 237750000    4
 237760000    7
 237770000    5
 237780000    5
 237790000    9
 237800000    5
 237810000    4
 237820000    5
 237830000    3
 237840000    3
 237850000    4
 237860000    5
 237870000    5
 237880000    3
 237890000    6
 237900000    4
 237910000    5
 237920000    5
 237930000    5
 237940000    7
 237950000    5
 237960000    6
 237970000    8
 237980000    5
 237990000    5
 238000000    4
 238010000    4
 238020000    7
 238030000    9
 238040000    5
 238050000    5
 238060000    4
 238070000    3
 238080000    4
 238090000    5
 238100000   13
 238110000    7
 238120000    8
 238130000    7
 238140000    5
 238150000    4
 238160000    6
 238170000    5
 238180000    9
 238190000    4
 238200000    7
 238210000    5
 238220000    4
 238230000    5
 238240000    6
 238250000   19
 238260000   18
 238270000    5
 238280000    6
 238290000    7
 238300000    6
 238310000    6
 238320000    4
 238330000    4
 238340000    5
 238350000    3
 238360000    9
 238370000    5
 238380000    4
 238390000    4
 238400000    5
 238410000    3
 238420000   11
 238430000    5
 238440000    5
 238450000   12
 238460000    4
 238470000    7
 238480000    5
 238490000    5
 238500000    5
 238510000    8
 238520000    7
 238530000    8
 238540000    4
 238550000    5
 238560000    3
 238570000    4
 238580000    5
 238590000    7
 238600000    7
 238610000    5
 238620000    5
 238630000    5
 238640000    3
 238650000    7
 238660000    3
 238670000    5
 238680000    4
 238690000    5
 238700000    5
 238710000    4
 238720000    7
 238730000    5
 238740000    5
 238750000    4
 238760000    5
 238770000    5
 238780000    4
 238790000    4
 238800000    4
 238810000    4
 238820000    3
 238830000    4
 238840000    2
 238850000    4
 238860000    3
 238870000    3
 238880000    6
 238890000    5
 238900000    7
 238910000    7
 238920000    4
 238930000    4
 238940000    5
 238950000   23
 238960000   19
 238970000   24
 238980000   27
 238990000   26
 239000000   25
 239010000   24
 239020000   26
 239030000   26
 239040000   26
 239050000   27
 239060000   28
 239070000   26
 239080000   25
 239090000   26
 239100000   27
 239110000   28
 239120000   27
 239130000   26
 239140000   26
 239150000   25
 239160000   24
 239170000   23
 239180000   24
 239190000   25
 239200000   27
 239210000   27
 239220000   23
 239230000   21
 239240000   21
 239250000   21
 239260000   20
 239270000   22
 239280000   22
 239290000   21
 239300000   21
 239310000   21
 239320000   24
 239330000   19
 239340000   24
 239350000   22
 239360000   24
 239370000   23
 239380000   26
 239390000   21
 239400000   23
 239410000   24
 239420000   26
 239430000   21
 239440000   26
 239450000   26
 239460000   26
 239470000   21
 239480000   21
 239490000   21
 239500000   23
 239510000   22
 239520000   21
 239530000   23
 239540000   23
 239550000   19
 239560000   18
 239570000   19
 239580000   21
 239590000   22
 239600000   21
 239610000   26
 239620000   26
 239630000   22
 239640000   26
 239650000   24
 239660000   20
 239670000   19
 239680000   22
 239690000   19
 239700000   21
 239710000   19
 239720000   19
 239730000   15
 239740000   16
 239750000    6
 239760000    6
 239770000    4
 239780000    5
 239790000    7
 239800000    8
 239810000   18
 239820000   21
 239830000   22
 239840000   19
 239850000   21
 239860000   25
 239870000   24
 239880000   22
 239890000   22
 239900000   23
 239910000   23
 239920000   21
 239930000   19
 239940000   21
 239950000   24
 239960000   21
 239970000   21
 239980000   23
 239990000   21
 240000000   20
 240000000   20
 240010000   23
 240020000   24
 240030000   21
 240040000   21
 240050000   23
 240060000   20
 240070000   24
 240080000   21
 240090000   21
 240100000   19
 240110000   22
 240120000   14
 240130000   18
 240140000    9
 240150000   24
 240160000   27
 240170000   26
 240180000   26
 240190000   26
 240200000   23
 240210000   24
 240220000   24
 240230000   26
 240240000   22
 240250000   25
 240260000   22
 240270000   26
 240280000   24
 240290000   24
 240300000   26
 240310000   22
 240320000   26
 240330000   24
 240340000   26
 240350000   24
 240360000   26
 240370000   23
 240380000   24
 240390000   26
 240400000   26
 240410000   26
 240420000   24
 240430000   22
 240440000   22
 240450000   24
 240460000   24
 240470000   23
 240480000   20
 240490000   21
 240500000   19
 240510000   21
 240520000   21
 240530000   22
 240540000   25
 240550000   20
 240560000   19
 240570000   20
 240580000   20
 240590000   21
 240600000    5
 240610000    7
 240620000    5
 240630000    3
 240640000    7
 240650000    3
 240660000    3
 240670000    4
 240680000    3
 240690000    4
 240700000    6
 240710000    4
 240720000    5
 240730000    4
 240740000    5
 240750000    3
 240760000    4
 240770000    5
 240780000    5
 240790000    5
 240800000    5
 240810000    5
 240820000    4
 240830000    4
 240840000    4
 240850000    5
 240860000    4
 240870000    5
 240880000    7
 240890000    5
 240900000    6
 240910000   21
 240920000    3
 240930000    5
 240940000    5
 240950000    6
 240960000    4
 240970000    3
 240980000    5
 240990000    4
 241000000    7
 241010000    8
 241020000    7
 241030000    3
 241040000    5
 241050000    5
 241060000    5
 241070000    4
 241080000    5
 241090000    4
 241100000    7
 241110000   21
 241120000   13
 241130000    6
 241140000    4
 241150000    4
 241160000    4
 241170000    5
 241180000    5
 241190000    4
 241200000    3
 241210000    3
 241220000    3
 241230000    2
 241240000    4
 241250000    4
 241260000    3
 241270000    2
 241280000    3
 241290000    4
 241300000    3
 241310000    3
 241320000    5
 241330000    5
 241340000    4
 241350000    4
 241360000    4
 241370000    5
 241380000    5
 241390000    7
 241400000    4
 241410000    5
 241420000    9
 241430000    3
 241440000    3
 241450000    3
 241460000    5
 241470000    5
 241480000    5
 241490000    5
 241500000    5
 241510000    7
 241520000    5
 241530000    5
 241540000    5
 241550000    2
 241560000    5
 241570000    5
 241580000    5
 241590000    7
 241600000    4
 241610000    6
 241620000    5
 241630000    8
 241640000    7
 241650000    7
 241660000    5
 241670000    5
 241680000    5
 241690000    4
 241700000    5
 241710000    4
 241720000   18
 241730000    5
 241740000    4
 241750000   14
 241760000   12
 241770000    4
 241780000    4
 241790000    4
 241800000    4
 241810000    4
 241820000    4
 241830000    7
 241840000    5
 241850000    4
 241860000    5
 241870000    4
 241880000    4
 241890000    3
 241900000    4
 241910000    4
 241920000    4
 241930000    5
 241940000    5
 241950000    5
 241960000    6
 241970000    6
 241980000    5
 241990000    5
 242000000    5
 242010000    7
 242020000   17
 242030000    4
 242040000   13
 242050000   12
 242060000   20
 242070000   10
 242080000    4
 242090000    4
 242100000    4
 242110000    5
 242120000    3
 242130000    3
 242140000    3
 242150000   16
 242160000    3
 242170000    4
 242180000    6
 242190000    5
 242200000    7
 242210000    6
 242220000    5
 242230000    5
 242240000    7
 242250000    4
 242260000   16
 242270000   16
 242280000    4
 242290000    4
 242300000    5
 242310000    4
 242320000    5
 242330000    4
 242340000    7
 242350000    5
 242360000    8
 242370000    5
 242380000    5
 242390000    4
 242400000    5
 242410000    5
 242420000    4
 242430000    6
 242440000   15
 242450000   23
 242460000   19
 242470000   23
 242480000   17
 242490000   15
 242500000   16
 242510000   17
 242520000   19
 242530000   19
 242540000   23
 242550000   23
 242560000   23
 242570000   22
 242580000   26
 242590000   23
 242600000   20
 242610000   22
 242620000   17
 242630000   25
 242640000   21
 242650000   21
 242660000   21
 242670000   23
 242680000   19
 242690000   19
 242700000   22
 242710000   19
 242720000   15
 242730000   19
 242740000   20
 242750000   21
 242760000   19
 242770000   22
 242780000   22
 242790000   19
 242800000   21
 242810000   20
 242820000   13
 242830000   22
 242840000   27
 242850000   21
 242860000   22
 242870000   19
 242880000   23
 242890000   20
 242900000   14
 242910000   19
 242920000   20
 242930000   18
 242940000   14
 242950000    5
 242960000   12
 242970000   19
 242980000   23
 242990000   26
 243000000   26
 243010000   27
 243020000   27
 243030000   26
 243040000   26
 243050000   21
 243060000   27
 243070000   25
 243080000   24
 243090000   24
 243100000   28
 243110000   23
 243120000   27
 243130000   24
 243140000   21
 243150000   22
 243160000   21
 243170000   24
 243180000   22
 243190000   22
 243200000   25
 243210000   23
 243220000   22
 243230000   24
 243240000   26
 243250000   26
 243260000   25
 243270000   22
 243280000   22
 243290000   21
 243300000   22
 243310000   16
 243320000   12
 243330000   16
 243340000   19
 243350000   19
 243360000   18
 243370000   22
 243380000   17
 243390000   20
 243400000   19
 243410000   17
 243420000   18
 243430000   14
 243440000   14
 243450000   16
 243460000   18
 243470000   18
 243480000   13
 243490000   16
 243500000   18
 243510000   19
 243520000   20
 243530000   19
 243540000   19
 243550000   19
 243560000   13
 243570000   22
 243580000   26
 243590000   22
 243600000   22
 243610000   18
 243620000   23
 243630000   24
 243640000   14
 243650000   18
 243660000   15
 243670000   14
 243680000   19
 243690000   21
 243700000   23
 243710000   22
 243720000   22
 243730000   24
 243740000   25
 243750000   24
 243760000   19
 243770000   24
 243780000   26
 243790000   25
 243800000   23
 243810000   14
 243820000   23
 243830000   26
 243840000   19
 243850000   18
 243860000   19
 243870000   16
 243880000   20
 243890000   25
 243900000   20
 243910000   21
 243920000   23
 243930000   27
 243940000   28
 243950000   24
 243960000   23
 243970000   22
 243980000   19
 243990000   18
 244000000   12
 244010000   13
 244020000   14
 244030000    4
 244040000    3
 244050000    7
 244060000    3
 244070000    3
 244080000    5
 244090000    5
 244100000    4
 244110000    5
 244120000    4
 244130000    5
 244140000    5
 244150000    5
 244160000    7
 244170000    5
 244180000    5
 244190000    4
 244200000    2
 244210000    4
 244220000    5
 244230000    2
 244240000    4
 244250000    8
 244260000    4
 244270000    4
 244280000    7
 244290000    4
 244300000   11
 244310000   21
 244320000   18
 244330000   15
 244340000   21
 244350000   19
 244360000   18
 244370000   18
 244380000   18
 244390000   19
 244400000   11
 244410000   16
 244420000   21
 244430000   17
 244440000   15
 244450000   15
 244460000   13
 244470000   14
 244480000   12
 244490000   14
 244500000   19
 244510000   11
 244520000    9
 244530000   12
 244540000   21
 244550000    8
 244560000    3
 244570000    4
 244580000    3
 244590000    4
 244600000    6
 244610000    5
 244620000    5
 244630000    5
 244640000    5
 244650000    3
 244660000    6
 244670000   16
 244680000    3
 244690000    3
 244700000    4
 244710000    4
 244720000    5
 244730000    4
 244740000    4
 244750000    4
 244760000    3
 244770000    4
 244780000    5
 244790000    6
 244800000    3
 244810000    2
 244820000    5
 244830000    4
 244840000    3
 244850000    4
 244860000    4
 244870000    3
 244880000    5
 244890000    5
 244900000    3
 244910000    4
 244920000    4
 244930000    4
 244940000    5
 244950000    2
 244960000    5
 244970000    4
 244980000    3
 244990000    4
 245000000    3
 245010000    3
 245020000    4
 245030000    3
 245040000    3
 245050000    4
 245060000    3
 245070000    5
 245080000    3
 245090000    4
 245100000    4
 245110000    4
 245120000    4
 245130000    3
 245140000    5
 245150000    4
 245160000   15
 245170000   20
 245180000   21
 245190000   13
 245200000   19
 245210000   10
 245220000   19
 245230000    7
 245240000    4
 245250000    4
 245260000    5
 245270000    5
 245280000    5
 245290000    7
 245300000    4
 245310000    4
 245320000    5
 245330000    4
 245340000    4
 245350000    3
 245360000    4
 245370000    2
 245380000    3
 245390000    4
 245400000    3
 245410000    2
 245420000    5
 245430000    4
 245440000    4
 245450000    7
 245460000    4
 245470000    4
 245480000   13
 245490000   11
 245500000   21
 245510000   14
 245520000   19
 245530000   19
 245540000   12
 245550000   15
 245560000   18
 245570000   19
 245580000   15
 245590000   18
 245600000   14
 245610000   11
 245620000    9
 245630000    6
 245640000    9
 245650000   16
 245660000    4
 245670000    5
 245680000    3
 245690000    3
 245700000    4
 245710000    3
 245720000    4
 245730000    4
 245740000    3
 245750000    4
 245760000    3
 245770000    7
 245780000    3
 245790000    3
 245800000    4
 245810000    4
 245820000    3
 245830000    4
 245840000    4
 245850000    4
 245860000    3
 245870000    3
 245880000    3
 245890000    3
 245900000    4
 245910000    3
 245920000    4
 245930000    4
 245940000    4
 245950000    5
 245960000    3
 245970000    7
 245980000    5
 245990000    5
 246000000    4
 246010000    3
 246020000    5
 246030000    3
 246040000    4
 246050000    2
 246060000    4
 246070000    6
 246080000    4
 246090000    5
 246100000    3
 246110000    4
 246120000    5
 246130000    3
 246140000    2
 246150000    4
 246160000    2
 246170000    2
 246180000    3
 246190000    3
 246200000    3
 246210000    3
 246220000    3
 246230000    3
 246240000    3
 246250000    5
 246260000    6
 246270000    7
 246280000    4
 246290000    5
 246300000    3
 246310000    2
 246320000    2
 246330000    3
 246340000    4
 246350000    5
 246360000    5
 246370000    5
 246380000    7
 246390000    5
 246400000    4
 246410000    4
 246420000    4
 246430000    4
 246440000    3
 246450000    2
 246460000    4
 246470000    4
 246480000    2
 246490000    4
 246500000    2
 246510000    2
 246520000    3
 246530000    3
 246540000    2
 246550000    3
 246560000    3
 246570000    4
 246580000    4
 246590000    3
 246600000    5
 246610000    4
 246620000    3
 246630000    3
 246640000    3
 246650000    3
 246660000    3
 246670000    3
 246680000    4
 246690000    4
 246700000    4
 246710000    4
 246720000    4
 246730000    5
 246740000    4
 246750000    3
 246760000    5
 246770000    4
 246780000    4
 246790000    2
 246800000    4
 246810000    4
 246820000    3
 246830000    4
 246840000    5
 246850000    4
 246860000    3
 246870000    3
 246880000    3
 246890000    3
 246900000    4
 246910000    5
 246920000    7
 246930000    6
 246940000    3
 246950000    6
 246960000    4
 246970000    4
 246980000    4
 246990000    5
 247000000    4
 247010000    4
 247020000    5
 247030000    5
 247040000    5
 247050000    6
 247060000   14
 247070000   19
 247080000   16
 247090000   16
 247100000   19
 247110000    9
 247120000   13
 247130000    5
 247140000    5
 247150000    7
 247160000    5
 247170000    5
 247180000    5
 247190000    4
 247200000    7
 247210000   10
 247220000   21
 247230000   21
 247240000   21
 247250000   21
 247260000   21
 247270000   21
 247280000   20
 247290000   17
 247300000   19
 247310000   21
 247320000   21
 247330000   22
 247340000   22
 247350000   20
 247360000   22
 247370000   19
 247380000   19
 247390000   21
 247400000   18
 247410000   20
 247420000   18
 247430000   14
 247440000   17
 247450000   19
 247460000   15
 247470000   17
 247480000   19
 247490000   19
 247500000    7
 247510000   15
 247520000   15
 247530000   19
 247540000   10
 247550000   20
 247560000   19
 247570000   19
 247580000   20
 247590000   16
 247600000   19
 247610000   16
 247620000   18
 247630000   14
 247640000   18
 247650000   20
 247660000   21
 247670000   21
 247680000   18
 247690000   15
 247700000    5
 247710000   18
 247720000    5
 247730000    8
 247740000    7
 247750000    5
 247760000    5
 247770000    5
 247780000    5
 247790000   10
 247800000    5
 247810000    5
 247820000    5
 247830000    3
 247840000    5
 247850000    3
 247860000    5
 247870000    4
 247880000    5
 247890000    4
 247900000    5
 247910000    3
 247920000    5
 247930000    5
 247940000    4
 247950000    4
 247960000    5
 247970000    4
 247980000    5
 247990000    4
 248000000    5
 248010000    5
 248020000    7
 248030000    7
 248040000    7
 248050000    4
 248060000    5
 248070000    4
 248080000    5
 248090000    9
 248100000    5
 248110000    4
 248120000    3
 248130000    5
 248140000    5
 248150000    4
 248160000    7
 248170000    7
 248180000    7
 248190000    4
 248200000    9
 248210000    4
 248220000    7
 248230000    7
 248240000    5
 248250000    5
 248260000    8
 248270000    7
 248280000    5
 248290000    3
 248300000    3
 248310000    3
 248320000    3
 248330000    4
 248340000    2
 248350000    4
 248360000    3
 248370000    4
 248380000    5
 248390000    5
 248400000    5
 248410000    5
 248420000    4
 248430000    5
 248440000    5
 248450000    5
 248460000    7
 248470000    7
 248480000    7
 248490000   20
 248500000    9
 248510000    9
 248520000   21
 248530000    7
 248540000    7
 248550000    5
 248560000    5
 248570000    5
 248580000    4
 248590000    5
 248600000   15
 248610000   22
 248620000   23
 248630000   23
 248640000   21
 248650000   21
 248660000   20
 248670000   22
 248680000   20
 248690000   23
 248700000   26
 248710000   21
 248720000   23
 248730000   25
 248740000   21
 248750000   17
 248760000   24
 248770000   23
 248780000   24
 248790000   20
 248800000   24
 248810000   28
 248820000   23
 248830000   26
 248840000   27
 248850000   26
 248860000   26
 248870000   25
 248880000   22
 248890000   26
 248900000   26
 248910000   23
 248920000   22
 248930000   24
 248940000   28
 248950000   26
 248960000   27
 248970000   27
 248980000   26
 248990000   20
 249000000   29
 249010000   27
 249020000   28
 249030000   27
 249040000   24
 249050000   26
 249060000   23
 249070000   26
 249080000   24
 249090000   26
 249100000   25
 249110000   21
 249120000   23
 249130000   24
 249140000   23
 249150000   20
 249160000   17
 249170000   23
 249180000   23
 249190000   27
 249200000   23
 249210000   21
 249220000   14
 249230000   23
 249240000   21
 249250000   21
 249260000   23
 249270000   20
 249280000   15
 249290000    5
 249300000    4
 249310000    4
 249320000    4
 249330000    4
 249340000    4
 249350000    5
 249360000    4
 249370000    4
 249380000    5
 249390000    7
 249400000    5
 249410000    6
 249420000    2
 249430000    7
 249440000    4
 249450000    3
 249460000    3
 249470000    3
 249480000    3
 249490000    7
 249500000    4
 249510000    6
 249520000    3
 249530000   18
 249540000    5
 249550000    4
 249560000   15
 249570000   11
 249580000    6
 249590000   14
 249600000    5
 249610000    4
 249620000    5
 249630000    5
 249640000   11
 249650000   18
 249660000   21
 249670000   20
 249680000   26
 249690000   25
 249700000   21
 249710000   21
 249720000   22
 249730000   19
 249740000   21
 249750000   22
 249760000   19
 249770000   24
[truncated: 1,205,889 more chars]
