# Supplementary material for: Directional translocation resistance of Zika xrRNA
Source: Nat Commun. 2020 Jul 27;11:3749. doi: 10.1038/s41467-020-17508-7 (PMC7385498; doi:10.1038/s41467-020-17508-7)
Supplement: Supplementary file 4 — Source Data [file 41467_2020_17508_MOESM4_ESM.zip › Source_Data_Figures/Fig2B/5'translocation-rate_r0-T300K/r_19_translocated_portion.dat]

# Trajectory file ../../zika_rna/03_translocation_by_force_ramping/TP_END1/rate1x/t95/r_19/dump_t95_Rramped.lammpstrj
# time  length_translocated_portion
         0    3
     10000    3
     20000    3
     30000    3
     40000    3
     50000    6
     60000    3
     70000    3
     80000    4
     90000    4
    100000    2
    110000    3
    120000    2
    130000    4
    140000    3
    150000    3
    160000    3
    170000    3
    180000    4
    190000    3
    200000    3
    210000    5
    220000    5
    230000    5
    240000    6
    250000    3
    260000    4
    270000    4
    280000    3
    290000    2
    300000   10
    310000    3
    320000    4
    330000    3
    340000    2
    350000    3
    360000    3
    370000    2
    380000    3
    390000    3
    400000    3
    410000    2
    420000    3
    430000    3
    440000    2
    450000    3
    460000    6
    470000    3
    480000    3
    490000    3
    500000    2
    510000    4
    520000    3
    530000    5
    540000    3
    550000    3
    560000    3
    570000    3
    580000    3
    590000    2
    600000    3
    610000    3
    620000    5
    630000    3
    640000    5
    650000    3
    660000    4
    670000    5
    680000    4
    690000    3
    700000    2
    710000    3
    720000    3
    730000    2
    740000    3
    750000    4
    760000    3
    770000    3
    780000    2
    790000    4
    800000    3
    810000    3
    820000    2
    830000    4
    840000    4
    850000    3
    860000    2
    870000    4
    880000    3
    890000    2
    900000    2
    910000    3
    920000    3
    930000    3
    940000    2
    950000    3
    960000    3
    970000    4
    980000    3
    990000    3
   1000000    3
   1010000    3
   1020000    3
   1030000    3
   1040000    3
   1050000    4
   1060000    3
   1070000    2
   1080000    3
   1090000    3
   1100000    3
   1110000    2
   1120000    3
   1130000    3
   1140000    3
   1150000    2
   1160000    4
   1170000    3
   1180000    3
   1190000    4
   1200000    6
   1210000    3
   1220000    4
   1230000    2
   1240000    2
   1250000    3
   1260000    2
   1270000    2
   1280000    3
   1290000    2
   1300000    3
   1310000    3
   1320000    3
   1330000    2
   1340000    3
   1350000    3
   1360000    4
   1370000    3
   1380000    3
   1390000    2
   1400000    3
   1410000    3
   1420000    3
   1430000    3
   1440000    3
   1450000    3
   1460000    3
   1470000    5
   1480000    2
   1490000    3
   1500000    3
   1510000    3
   1520000    3
   1530000    3
   1540000    3
   1550000    5
   1560000    3
   1570000   12
   1580000    2
   1590000    3
   1600000    3
   1610000    3
   1620000    3
   1630000    3
   1640000    2
   1650000    4
   1660000    3
   1670000    2
   1680000    3
   1690000    4
   1700000    3
   1710000    4
   1720000    2
   1730000    3
   1740000    2
   1750000    3
   1760000    3
   1770000    3
   1780000    2
   1790000    4
   1800000    3
   1810000    4
   1820000    5
   1830000    3
   1840000    3
   1850000    3
   1860000    3
   1870000    4
   1880000    3
   1890000    3
   1900000    3
   1910000    2
   1920000    3
   1930000    3
   1940000    3
   1950000    3
   1960000    2
   1970000    3
   1980000    5
   1990000    3
   2000000    3
   2010000    3
   2020000    4
   2030000    3
   2040000    3
   2050000    2
   2060000    3
   2070000    4
   2080000    3
   2090000    8
   2100000   11
   2110000   12
   2120000   14
   2130000   13
   2140000   10
   2150000   10
   2160000   11
   2170000    4
   2180000    4
   2190000    4
   2200000    2
   2210000    3
   2220000    2
   2230000    3
   2240000    2
   2250000   11
   2260000    2
   2270000    5
   2280000    4
   2290000    3
   2300000    3
   2310000    3
   2320000    3
   2330000    4
   2340000    2
   2350000    4
   2360000    3
   2370000    3
   2380000    3
   2390000    3
   2400000    3
   2410000    3
   2420000    2
   2430000    5
   2440000    4
   2450000    3
   2460000    3
   2470000    3
   2480000    3
   2490000    3
   2500000    3
   2510000    3
   2520000    3
   2530000    3
   2540000    3
   2550000    4
   2560000    4
   2570000    3
   2580000    2
   2590000    3
   2600000    2
   2610000    3
   2620000    3
   2630000    4
   2640000   13
   2650000    2
   2660000    2
   2670000    3
   2680000    3
   2690000    3
   2700000    2
   2710000    4
   2720000    2
   2730000    3
   2740000    3
   2750000    2
   2760000    3
   2770000    3
   2780000    3
   2790000    3
   2800000    3
   2810000    3
   2820000    3
   2830000    2
   2840000    4
   2850000    4
   2860000    3
   2870000    2
   2880000    3
   2890000    2
   2900000    2
   2910000    4
   2920000    4
   2930000    2
   2940000    4
   2950000    3
   2960000    3
   2970000    3
   2980000    3
   2990000    4
   3000000    3
   3010000    4
   3020000    3
   3030000    3
   3040000    3
   3050000    2
   3060000    3
   3070000    3
   3080000    2
   3090000    4
   3100000    3
   3110000    3
   3120000    2
   3130000    3
   3140000    2
   3150000    2
   3160000    7
   3170000    2
   3180000    4
   3190000    3
   3200000    3
   3210000    3
   3220000    3
   3230000    3
   3240000    3
   3250000    3
   3260000    3
   3270000    3
   3280000    3
   3290000    2
   3300000    3
   3310000    3
   3320000    2
   3330000    3
   3340000    3
   3350000    7
   3360000    3
   3370000    2
   3380000    4
   3390000    5
   3400000    4
   3410000    3
   3420000    3
   3430000    2
   3440000    9
   3450000    9
   3460000    4
   3470000    3
   3480000    3
   3490000    1
   3500000    2
   3510000    2
   3520000    3
   3530000    3
   3540000    3
   3550000    3
   3560000    3
   3570000    3
   3580000    3
   3590000    3
   3600000    3
   3610000    3
   3620000    4
   3630000    3
   3640000    3
   3650000    4
   3660000    3
   3670000    2
   3680000    3
   3690000    3
   3700000    3
   3710000    3
   3720000    3
   3730000    3
   3740000    2
   3750000    3
   3760000    3
   3770000    3
   3780000    3
   3790000    3
   3800000    3
   3810000    3
   3820000    3
   3830000    3
   3840000    4
   3850000    5
   3860000    2
   3870000    3
   3880000    3
   3890000    4
   3900000    3
   3910000    4
   3920000    7
   3930000    3
   3940000    3
   3950000    3
   3960000    4
   3970000    3
   3980000    2
   3990000    3
   4000000    4
   4010000    3
   4020000    2
   4030000    3
   4040000    2
   4050000    5
   4060000    3
   4070000    3
   4080000    4
   4090000    3
   4100000    7
   4110000    3
   4120000    5
   4130000    3
   4140000    5
   4150000    3
   4160000    3
   4170000    3
   4180000    3
   4190000    3
   4200000    2
   4210000    3
   4220000    5
   4230000    3
   4240000    4
   4250000    3
   4260000    4
   4270000    3
   4280000    4
   4290000    3
   4300000    3
   4310000    3
   4320000    5
   4330000    5
   4340000    3
   4350000    3
   4360000    4
   4370000    3
   4380000    3
   4390000    3
   4400000    3
   4410000    4
   4420000    5
   4430000    5
   4440000    3
   4450000    4
   4460000    3
   4470000    3
   4480000    3
   4490000    3
   4500000    4
   4510000    3
   4520000    3
   4530000    3
   4540000    4
   4550000    4
   4560000    3
   4570000    2
   4580000    3
   4590000    3
   4600000    5
   4610000    3
   4620000    4
   4630000    2
   4640000    2
   4650000    3
   4660000    4
   4670000    3
   4680000    4
   4690000    3
   4700000    3
   4710000    4
   4720000    4
   4730000    3
   4740000    4
   4750000    4
   4760000    3
   4770000    3
   4780000    3
   4790000    3
   4800000    3
   4810000    2
   4820000    3
   4830000    3
   4840000    4
   4850000    2
   4860000    2
   4870000    3
   4880000    3
   4890000    4
   4900000    3
   4910000    3
   4920000    3
   4930000    3
   4940000    3
   4950000    3
   4960000    3
   4970000    5
   4980000    3
   4990000    4
   5000000    3
   5010000    3
   5020000    3
   5030000    3
   5040000    3
   5050000    2
   5060000    3
   5070000    3
   5080000    2
   5090000    4
   5100000    3
   5110000    4
   5120000    3
   5130000    3
   5140000    2
   5150000    3
   5160000    3
   5170000    3
   5180000    3
   5190000    2
   5200000    4
   5210000    4
   5220000    5
   5230000    4
   5240000    3
   5250000    4
   5260000    3
   5270000    3
   5280000    3
   5290000    3
   5300000    3
   5310000    3
   5320000    3
   5330000    3
   5340000    3
   5350000    3
   5360000    3
   5370000    3
   5380000    4
   5390000    2
   5400000    2
   5410000    3
   5420000    3
   5430000    3
   5440000    3
   5450000    3
   5460000    5
   5470000    3
   5480000    3
   5490000    3
   5500000    3
   5510000    3
   5520000    4
   5530000    3
   5540000    2
   5550000   10
   5560000   11
   5570000    2
   5580000    3
   5590000    3
   5600000    3
   5610000    2
   5620000    3
   5630000    3
   5640000    4
   5650000    4
   5660000    3
   5670000    3
   5680000    3
   5690000    3
   5700000    2
   5710000    4
   5720000    4
   5730000    4
   5740000    3
   5750000    1
   5760000    2
   5770000    3
   5780000    4
   5790000    4
   5800000    2
   5810000    3
   5820000    6
   5830000    5
   5840000    3
   5850000    4
   5860000    3
   5870000    4
   5880000    3
   5890000    3
   5900000    3
   5910000    3
   5920000    5
   5930000    3
   5940000    3
   5950000    3
   5960000    3
   5970000    3
   5980000    1
   5990000    3
   6000000    3
   6010000    3
   6020000    3
   6030000    3
   6040000    4
   6050000    4
   6060000    3
   6070000    3
   6080000    3
   6090000    3
   6100000    4
   6110000    3
   6120000    3
   6130000    3
   6140000    2
   6150000    3
   6160000    3
   6170000    2
   6180000    3
   6190000    3
   6200000    2
   6210000    3
   6220000    3
   6230000    3
   6240000    3
   6250000    3
   6260000    3
   6270000    4
   6280000    3
   6290000    4
   6300000    3
   6310000    2
   6320000    3
   6330000    4
   6340000    5
   6350000    3
   6360000    4
   6370000    3
   6380000    3
   6390000    3
   6400000    3
   6410000    5
   6420000    2
   6430000    3
   6440000    3
   6450000    3
   6460000    3
   6470000    4
   6480000    2
   6490000    3
   6500000    2
   6510000    3
   6520000    3
   6530000    3
   6540000    3
   6550000    3
   6560000    3
   6570000    2
   6580000    3
   6590000    3
   6600000    8
   6610000    3
   6620000    2
   6630000    3
   6640000    2
   6650000    3
   6660000    2
   6670000    3
   6680000    3
   6690000    3
   6700000    3
   6710000    2
   6720000    3
   6730000    2
   6740000    3
   6750000    4
   6760000    4
   6770000    2
   6780000    4
   6790000    2
   6800000   11
   6810000   13
   6820000    3
   6830000    3
   6840000    3
   6850000    4
   6860000    3
   6870000    3
   6880000    2
   6890000    3
   6900000    3
   6910000    2
   6920000    2
   6930000    3
   6940000    3
   6950000    2
   6960000    3
   6970000    4
   6980000    3
   6990000    3
   7000000    2
   7010000    3
   7020000    3
   7030000    3
   7040000    3
   7050000    3
   7060000    3
   7070000    3
   7080000    3
   7090000    3
   7100000    5
   7110000    3
   7120000    5
   7130000    5
   7140000    3
   7150000    3
   7160000    3
   7170000    3
   7180000    3
   7190000    4
   7200000    4
   7210000    3
   7220000    4
   7230000    5
   7240000    2
   7250000    3
   7260000    4
   7270000    5
   7280000    5
   7290000    5
   7300000    6
   7310000   12
   7320000   13
   7330000    7
   7340000   13
   7350000   13
   7360000   19
   7370000   14
   7380000   12
   7390000   14
   7400000    9
   7410000    3
   7420000    3
   7430000    3
   7440000    2
   7450000    4
   7460000    3
   7470000    2
   7480000    2
   7490000    3
   7500000    2
   7510000    4
   7520000    2
   7530000    3
   7540000    4
   7550000    2
   7560000    6
   7570000    5
   7580000    3
   7590000    4
   7600000    2
   7610000    4
   7620000    3
   7630000    3
   7640000    4
   7650000    3
   7660000    4
   7670000    2
   7680000    2
   7690000    3
   7700000    3
   7710000    2
   7720000    3
   7730000    3
   7740000    3
   7750000    2
   7760000    3
   7770000    3
   7780000    4
   7790000    2
   7800000    2
   7810000    3
   7820000    2
   7830000    3
   7840000    3
   7850000    3
   7860000    2
   7870000    3
   7880000    2
   7890000    3
   7900000    3
   7910000    3
   7920000    3
   7930000    3
   7940000    4
   7950000    3
   7960000    3
   7970000    2
   7980000    3
   7990000    2
   8000000    3
   8010000    4
   8020000    4
   8030000    3
   8040000    4
   8050000    4
   8060000    3
   8070000    3
   8080000    3
   8090000    2
   8100000    3
   8110000    2
   8120000    2
   8130000    3
   8140000    3
   8150000    2
   8160000    3
   8170000    2
   8180000    4
   8190000    2
   8200000    3
   8210000    3
   8220000    3
   8230000    3
   8240000    3
   8250000    2
   8260000    2
   8270000    3
   8280000    2
   8290000    4
   8300000    2
   8310000    3
   8320000    3
   8330000    2
   8340000    3
   8350000    2
   8360000    2
   8370000    3
   8380000    3
   8390000    3
   8400000    4
   8410000    3
   8420000    3
   8430000    4
   8440000    3
   8450000    3
   8460000    4
   8470000    3
   8480000    3
   8490000    3
   8500000    2
   8510000    3
   8520000    3
   8530000    3
   8540000    2
   8550000    2
   8560000    2
   8570000    3
   8580000    4
   8590000    4
   8600000    3
   8610000    2
   8620000    2
   8630000    2
   8640000    2
   8650000    3
   8660000    2
   8670000    3
   8680000    3
   8690000    3
   8700000    3
   8710000    3
   8720000    3
   8730000    3
   8740000    2
   8750000    3
   8760000    4
   8770000    3
   8780000    2
   8790000    3
   8800000    2
   8810000    4
   8820000    4
   8830000    3
   8840000    3
   8850000    2
   8860000    3
   8870000    2
   8880000    3
   8890000    3
   8900000    2
   8910000    3
   8920000    3
   8930000    4
   8940000    4
   8950000    3
   8960000    3
   8970000    3
   8980000    3
   8990000    3
   9000000    3
   9010000    3
   9020000    3
   9030000    2
   9040000    3
   9050000    9
   9060000    3
   9070000    2
   9080000    3
   9090000    5
   9100000    2
   9110000    6
   9120000    3
   9130000    3
   9140000    2
   9150000    3
   9160000    4
   9170000    3
   9180000    2
   9190000    2
   9200000    4
   9210000    4
   9220000    3
   9230000    2
   9240000    2
   9250000    3
   9260000    2
   9270000    4
   9280000    4
   9290000    3
   9300000    3
   9310000    2
   9320000    2
   9330000    3
   9340000    2
   9350000    4
   9360000    3
   9370000    3
   9380000    3
   9390000    3
   9400000    2
   9410000    3
   9420000    2
   9430000    2
   9440000    3
   9450000    4
   9460000    3
   9470000    3
   9480000    2
   9490000    3
   9500000    3
   9510000    3
   9520000    3
   9530000    2
   9540000    3
   9550000    2
   9560000    2
   9570000    3
   9580000    4
   9590000    3
   9600000    3
   9610000    4
   9620000    4
   9630000    3
   9640000    3
   9650000    3
   9660000    3
   9670000    3
   9680000    3
   9690000    3
   9700000    3
   9710000    3
   9720000    2
   9730000    2
   9740000    2
   9750000    3
   9760000    3
   9770000    2
   9780000    2
   9790000    2
   9800000    6
   9810000    2
   9820000    3
   9830000    4
   9840000    3
   9850000    3
   9860000    3
   9870000    3
   9880000    3
   9890000    3
   9900000    4
   9910000    3
   9920000    3
   9930000    3
   9940000    5
   9950000    2
   9960000    2
   9970000    3
   9980000    2
   9990000    2
  10000000    3
  10010000    4
  10020000    2
  10030000    4
  10040000    3
  10050000    3
  10060000    2
  10070000    3
  10080000    3
  10090000    3
  10100000    3
  10110000    3
  10120000    3
  10130000    2
  10140000    3
  10150000    3
  10160000    3
  10170000    3
  10180000    3
  10190000    2
  10200000    2
  10210000    6
  10220000    4
  10230000    2
  10240000    3
  10250000    3
  10260000   23
  10270000    7
  10280000   16
  10290000   15
  10300000    5
  10310000    3
  10320000    4
  10330000    2
  10340000    2
  10350000    4
  10360000    4
  10370000    3
  10380000    2
  10390000    3
  10400000    4
  10410000    3
  10420000    3
  10430000    2
  10440000    3
  10450000    3
  10460000    3
  10470000    4
  10480000    3
  10490000    2
  10500000    3
  10510000    3
  10520000    4
  10530000    2
  10540000    8
  10550000    8
  10560000    2
  10570000    2
  10580000    2
  10590000    4
  10600000    3
  10610000    3
  10620000    3
  10630000    3
  10640000    3
  10650000    3
  10660000    2
  10670000    7
  10680000    3
  10690000    3
  10700000    4
  10710000    3
  10720000    2
  10730000    3
  10740000    3
  10750000    2
  10760000    3
  10770000    2
  10780000    3
  10790000    4
  10800000    3
  10810000    3
  10820000    3
  10830000    2
  10840000    3
  10850000    2
  10860000    4
  10870000    3
  10880000    3
  10890000    6
  10900000    3
  10910000    3
  10920000    2
  10930000    3
  10940000    3
  10950000    3
  10960000    3
  10970000    4
  10980000    3
  10990000    4
  11000000    2
  11010000    3
  11020000    3
  11030000    3
  11040000    2
  11050000    2
  11060000    3
  11070000    3
  11080000    3
  11090000    3
  11100000    3
  11110000    4
  11120000    4
  11130000    3
  11140000    4
  11150000    2
  11160000    2
  11170000    3
  11180000    3
  11190000    2
  11200000    2
  11210000    3
  11220000    3
  11230000    4
  11240000    4
  11250000    3
  11260000    2
  11270000    3
  11280000    3
  11290000    2
  11300000    3
  11310000    3
  11320000    3
  11330000    3
  11340000    3
  11350000    4
  11360000    4
  11370000    3
  11380000    3
  11390000    4
  11400000    4
  11410000    2
  11420000    3
  11430000    3
  11440000    3
  11450000    3
  11460000    3
  11470000    3
  11480000    4
  11490000    3
  11500000    2
  11510000    3
  11520000    3
  11530000    4
  11540000    2
  11550000    3
  11560000    3
  11570000    3
  11580000    3
  11590000    2
  11600000    3
  11610000    3
  11620000    3
  11630000    3
  11640000    3
  11650000    3
  11660000    2
  11670000    2
  11680000    3
  11690000    3
  11700000    2
  11710000    3
  11720000    3
  11730000    2
  11740000    3
  11750000    3
  11760000    2
  11770000    3
  11780000    3
  11790000    2
  11800000    3
  11810000    2
  11820000    3
  11830000    3
  11840000    2
  11850000    3
  11860000    3
  11870000    3
  11880000    3
  11890000    2
  11900000    3
  11910000    3
  11920000    3
  11930000    3
  11940000    3
  11950000    4
  11960000    3
  11970000    3
  11980000    4
  11990000    3
  12000000    3
  12010000    4
  12020000    3
  12030000    3
  12040000    2
  12050000    3
  12060000    2
  12070000    2
  12080000    4
  12090000    6
  12100000    3
  12110000    3
  12120000    2
  12130000    3
  12140000    2
  12150000    3
  12160000    3
  12170000    3
  12180000    3
  12190000    4
  12200000    2
  12210000    3
  12220000    5
  12230000    3
  12240000    3
  12250000    4
  12260000    3
  12270000    4
  12280000    3
  12290000    3
  12300000    3
  12310000   15
  12320000   11
  12330000   13
  12340000    4
  12350000    3
  12360000    3
  12370000    1
  12380000    2
  12390000    3
  12400000    3
  12410000    2
  12420000    2
  12430000    3
  12440000    3
  12450000    3
  12460000    3
  12470000    2
  12480000    3
  12490000    3
  12500000    3
  12510000    2
  12520000    3
  12530000    3
  12540000    2
  12550000    2
  12560000    3
  12570000    3
  12580000    1
  12590000    3
  12600000    3
  12610000    3
  12620000    3
  12630000    2
  12640000    2
  12650000    3
  12660000    3
  12670000    4
  12680000    2
  12690000    3
  12700000    3
  12710000    2
  12720000    3
  12730000    3
  12740000    2
  12750000    3
  12760000    2
  12770000    2
  12780000    3
  12790000    3
  12800000    3
  12810000    3
  12820000    3
  12830000    3
  12840000    3
  12850000    3
  12860000    3
  12870000    3
  12880000    3
  12890000    3
  12900000    2
  12910000    3
  12920000    3
  12930000    3
  12940000    3
  12950000    3
  12960000    2
  12970000    3
  12980000    3
  12990000    4
  13000000    3
  13010000    3
  13020000    3
  13030000    3
  13040000    3
  13050000    3
  13060000    3
  13070000    4
  13080000    1
  13090000    4
  13100000    3
  13110000    2
  13120000    4
  13130000    3
  13140000    3
  13150000    3
  13160000    3
  13170000    2
  13180000    3
  13190000    2
  13200000    4
  13210000    3
  13220000    3
  13230000    3
  13240000    3
  13250000    3
  13260000    3
  13270000    3
  13280000    2
  13290000    3
  13300000    2
  13310000    4
  13320000    3
  13330000    3
  13340000    4
  13350000    4
  13360000    3
  13370000    3
  13380000    2
  13390000    3
  13400000    2
  13410000    3
  13420000    3
  13430000    3
  13440000    3
  13450000    3
  13460000    3
  13470000    2
  13480000    3
  13490000    3
  13500000    5
  13510000    2
  13520000    5
  13530000    4
  13540000    3
  13550000    3
  13560000    5
  13570000    2
  13580000    4
  13590000    3
  13600000    4
  13610000    3
  13620000    4
  13630000    3
  13640000    3
  13650000    3
  13660000    3
  13670000    3
  13680000    3
  13690000    2
  13700000    3
  13710000    5
  13720000    4
  13730000    7
  13740000    4
  13750000    4
  13760000    3
  13770000    3
  13780000    3
  13790000    4
  13800000    3
  13810000    2
  13820000    2
  13830000    2
  13840000    3
  13850000    3
  13860000    4
  13870000    3
  13880000    3
  13890000    4
  13900000    5
  13910000    2
  13920000    4
  13930000    4
  13940000    4
  13950000    2
  13960000    2
  13970000    2
  13980000    2
  13990000    2
  14000000    4
  14010000    3
  14020000    5
  14030000    3
  14040000    3
  14050000    5
  14060000    4
  14070000    4
  14080000    4
  14090000    4
  14100000    3
  14110000    4
  14120000    3
  14130000    5
  14140000    3
  14150000    3
  14160000    2
  14170000    4
  14180000    4
  14190000    4
  14200000    3
  14210000    3
  14220000    3
  14230000    4
  14240000    3
  14250000    2
  14260000    2
  14270000    3
  14280000    2
  14290000    2
  14300000    3
  14310000    4
  14320000    3
  14330000    3
  14340000    2
  14350000    3
  14360000    3
  14370000    3
  14380000    3
  14390000    4
  14400000    3
  14410000    3
  14420000    4
  14430000    3
  14440000    3
  14450000    3
  14460000    3
  14470000    3
  14480000    3
  14490000    2
  14500000    4
  14510000    3
  14520000    6
  14530000    2
  14540000    3
  14550000    2
  14560000    3
  14570000    3
  14580000    3
  14590000    3
  14600000    3
  14610000    3
  14620000    2
  14630000    3
  14640000    3
  14650000    4
  14660000    3
  14670000    4
  14680000    4
  14690000    5
  14700000    3
  14710000    3
  14720000    3
  14730000    5
  14740000    4
  14750000    3
  14760000    3
  14770000    3
  14780000    3
  14790000    2
  14800000    2
  14810000    3
  14820000    4
  14830000    2
  14840000    5
  14850000    3
  14860000    1
  14870000    3
  14880000    3
  14890000    4
  14900000    3
  14910000    2
  14920000    3
  14930000    3
  14940000    3
  14950000    3
  14960000    4
  14970000    2
  14980000    3
  14990000    3
  15000000    3
  15010000    3
  15020000    3
  15030000    1
  15040000    2
  15050000    4
  15060000    2
  15070000    8
  15080000    3
  15090000    3
  15100000    3
  15110000    2
  15120000    4
  15130000    4
  15140000    4
  15150000    3
  15160000    3
  15170000    3
  15180000    4
  15190000    3
  15200000    4
  15210000    4
  15220000    3
  15230000    2
  15240000    3
  15250000    5
  15260000    3
  15270000    9
  15280000    6
  15290000    2
  15300000    2
  15310000    2
  15320000    3
  15330000    3
  15340000    3
  15350000    3
  15360000    3
  15370000    3
  15380000    3
  15390000    3
  15400000    3
  15410000    4
  15420000    3
  15430000    3
  15440000    3
  15450000    3
  15460000    4
  15470000    2
  15480000    3
  15490000   19
  15500000   12
  15510000   16
  15520000    7
  15530000   19
  15540000   19
  15550000   17
  15560000    9
  15570000    8
  15580000   10
  15590000   13
  15600000    3
  15610000    3
  15620000    4
  15630000    3
  15640000    3
  15650000    3
  15660000    3
  15670000    4
  15680000    3
  15690000    3
  15700000    3
  15710000    2
  15720000    3
  15730000    3
  15740000    3
  15750000    2
  15760000    3
  15770000    4
  15780000    2
  15790000    4
  15800000    3
  15810000    2
  15820000    2
  15830000    2
  15840000    3
  15850000    6
  15860000    3
  15870000    3
  15880000    2
  15890000    4
  15900000   10
  15910000    5
  15920000   19
  15930000   18
  15940000    8
  15950000    2
  15960000   10
  15970000    4
  15980000    3
  15990000    3
  16000000    3
  16010000    5
  16020000    6
  16030000    6
  16040000    9
  16050000   12
  16060000    4
  16070000    4
  16080000    4
  16090000   18
  16100000   15
  16110000    2
  16120000    7
  16130000    2
  16140000    2
  16150000    4
  16160000    3
  16170000    3
  16180000    3
  16190000    3
  16200000    2
  16210000    3
  16220000    4
  16230000    3
  16240000    3
  16250000    5
  16260000    3
  16270000    4
  16280000    3
  16290000    3
  16300000    4
  16310000    4
  16320000    4
  16330000    2
  16340000    4
  16350000    3
  16360000    3
  16370000    3
  16380000    3
  16390000    4
  16400000    4
  16410000   11
  16420000    3
  16430000    3
  16440000    3
  16450000    3
  16460000    2
  16470000    3
  16480000    2
  16490000    2
  16500000    4
  16510000    3
  16520000    3
  16530000    4
  16540000    3
  16550000    3
  16560000    2
  16570000    3
  16580000    5
  16590000    3
  16600000    3
  16610000    3
  16620000    2
  16630000    4
  16640000    4
  16650000    2
  16660000    3
  16670000    4
  16680000    4
  16690000    3
  16700000    4
  16710000    3
  16720000    3
  16730000    3
  16740000    5
  16750000    2
  16760000    3
  16770000    3
  16780000    4
  16790000    2
  16800000    3
  16810000    3
  16820000    3
  16830000    3
  16840000    1
  16850000    2
  16860000    3
  16870000    3
  16880000    3
  16890000    3
  16900000    3
  16910000    3
  16920000    2
  16930000    2
  16940000    3
  16950000    4
  16960000    2
  16970000    3
  16980000    3
  16990000    7
  17000000   12
  17010000    5
  17020000    3
  17030000    4
  17040000    3
  17050000    2
  17060000    2
  17070000    3
  17080000    3
  17090000    3
  17100000    4
  17110000    3
  17120000    4
  17130000    3
  17140000    3
  17150000    3
  17160000    3
  17170000    3
  17180000    3
  17190000    2
  17200000    3
  17210000    3
  17220000    2
  17230000    2
  17240000    6
  17250000    3
  17260000    3
  17270000    3
  17280000    3
  17290000    3
  17300000    2
  17310000    3
  17320000    3
  17330000    5
  17340000    2
  17350000    3
  17360000    4
  17370000    3
  17380000    3
  17390000    3
  17400000    4
  17410000    3
  17420000    2
  17430000    4
  17440000    3
  17450000    3
  17460000    3
  17470000    7
  17480000    3
  17490000    2
  17500000    3
  17510000    3
  17520000    3
  17530000    3
  17540000    3
  17550000    4
  17560000    5
  17570000    3
  17580000    3
  17590000    3
  17600000    3
  17610000    3
  17620000    2
  17630000    2
  17640000    3
  17650000    5
  17660000    3
  17670000    3
  17680000    3
  17690000    4
  17700000    3
  17710000    3
  17720000    3
  17730000    4
  17740000    4
  17750000    2
  17760000    3
  17770000    3
  17780000    3
  17790000    3
  17800000    3
  17810000    3
  17820000    3
  17830000    3
  17840000    4
  17850000    3
  17860000    3
  17870000    3
  17880000    2
  17890000    3
  17900000    2
  17910000    3
  17920000    3
  17930000    2
  17940000    3
  17950000    2
  17960000    4
  17970000    3
  17980000    2
  17990000    2
  18000000    3
  18010000    3
  18020000    4
  18030000    1
  18040000    2
  18050000    3
  18060000    3
  18070000    2
  18080000    3
  18090000    2
  18100000    3
  18110000    2
  18120000    3
  18130000    3
  18140000    1
  18150000    3
  18160000    3
  18170000    3
  18180000    3
  18190000    3
  18200000    3
  18210000    2
  18220000    3
  18230000    2
  18240000    4
  18250000    4
  18260000    4
  18270000    4
  18280000    6
  18290000    3
  18300000    3
  18310000    3
  18320000    3
  18330000    3
  18340000    3
  18350000    4
  18360000    3
  18370000    3
  18380000    3
  18390000    4
  18400000    2
  18410000    3
  18420000    3
  18430000    2
  18440000    3
  18450000    2
  18460000    3
  18470000    3
  18480000    3
  18490000    4
  18500000    3
  18510000    2
  18520000    3
  18530000    3
  18540000    3
  18550000    3
  18560000    4
  18570000    3
  18580000    3
  18590000    3
  18600000    2
  18610000    3
  18620000    4
  18630000    4
  18640000    2
  18650000    2
  18660000    3
  18670000    3
  18680000    3
  18690000    4
  18700000    2
  18710000    1
  18720000    3
  18730000    3
  18740000    2
  18750000    4
  18760000    3
  18770000    3
  18780000    3
  18790000    3
  18800000    3
  18810000    2
  18820000    4
  18830000    5
  18840000    3
  18850000    3
  18860000    3
  18870000    3
  18880000    3
  18890000    3
  18900000    3
  18910000    3
  18920000    2
  18930000    4
  18940000    3
  18950000    2
  18960000    3
  18970000    4
  18980000    3
  18990000    3
  19000000    3
  19010000    3
  19020000   10
  19030000    3
  19040000    3
  19050000    3
  19060000    3
  19070000    4
  19080000    5
  19090000    8
  19100000   14
  19110000   10
  19120000   13
  19130000   14
  19140000   15
  19150000   14
  19160000   20
  19170000   15
  19180000   12
  19190000    3
  19200000    2
  19210000    3
  19220000    3
  19230000    4
  19240000    3
  19250000    3
  19260000    3
  19270000    2
  19280000    3
  19290000    2
  19300000    4
  19310000    3
  19320000    5
  19330000    3
  19340000    4
  19350000    2
  19360000    3
  19370000    3
  19380000    3
  19390000    5
  19400000    4
  19410000    8
  19420000    4
  19430000    3
  19440000    4
  19450000    2
  19460000    3
  19470000    2
  19480000    3
  19490000    3
  19500000    3
  19510000    3
  19520000    3
  19530000    3
  19540000    3
  19550000    3
  19560000    2
  19570000    2
  19580000    1
  19590000    3
  19600000    2
  19610000    2
  19620000    3
  19630000    3
  19640000    4
  19650000    3
  19660000    3
  19670000    3
  19680000    2
  19690000    3
  19700000    3
  19710000    2
  19720000    3
  19730000    3
  19740000    3
  19750000    3
  19760000    3
  19770000    3
  19780000    2
  19790000    3
  19800000    3
  19810000    3
  19820000    3
  19830000    2
  19840000    2
  19850000    2
  19860000    3
  19870000    4
  19880000    3
  19890000    2
  19900000    3
  19910000    3
  19920000    3
  19930000    3
  19940000    3
  19950000    3
  19960000    2
  19970000    3
  19980000    2
  19990000    3
  20000000    3
  20010000    1
  20020000    2
  20030000    3
  20040000    3
  20050000    3
  20060000    3
  20070000    3
  20080000    4
  20090000    3
  20100000    3
  20110000    4
  20120000    3
  20130000    3
  20140000    4
  20150000    5
  20160000    3
  20170000    2
  20180000    2
  20190000    2
  20200000    4
  20210000    2
  20220000    3
  20230000    4
  20240000    4
  20250000    3
  20260000    3
  20270000    3
  20280000    2
  20290000    2
  20300000    3
  20310000    5
  20320000    3
  20330000    3
  20340000    3
  20350000    3
  20360000    3
  20370000    3
  20380000    3
  20390000    3
  20400000    3
  20410000    4
  20420000    2
  20430000    1
  20440000    3
  20450000    3
  20460000    3
  20470000    3
  20480000    3
  20490000    3
  20500000    3
  20510000    2
  20520000    3
  20530000    3
  20540000    3
  20550000    3
  20560000    3
  20570000    2
  20580000    3
  20590000    4
  20600000    4
  20610000    2
  20620000    3
  20630000    3
  20640000    4
  20650000    3
  20660000    3
  20670000    4
  20680000    3
  20690000    3
  20700000    3
  20710000    2
  20720000    3
  20730000    3
  20740000    3
  20750000    3
  20760000    3
  20770000    3
  20780000    2
  20790000    3
  20800000    4
  20810000    4
  20820000    3
  20830000    2
  20840000    3
  20850000    4
  20860000    3
  20870000    5
  20880000    4
  20890000    3
  20900000    5
  20910000    2
  20920000    3
  20930000    3
  20940000    3
  20950000    3
  20960000    3
  20970000    4
  20980000    2
  20990000    4
  21000000    3
  21010000    3
  21020000    5
  21030000    2
  21040000    9
  21050000    3
  21060000    3
  21070000    3
  21080000    2
  21090000    3
  21100000    2
  21110000    2
  21120000    2
  21130000    3
  21140000    2
  21150000    4
  21160000    3
  21170000    2
  21180000    3
  21190000    2
  21200000    4
  21210000    1
  21220000    4
  21230000    4
  21240000    3
  21250000    3
  21260000    3
  21270000    3
  21280000    4
  21290000    3
  21300000    3
  21310000    3
  21320000    3
  21330000    3
  21340000    6
  21350000    2
  21360000    3
  21370000    2
  21380000    3
  21390000    3
  21400000    4
  21410000    3
  21420000    3
  21430000    3
  21440000    3
  21450000    5
  21460000    3
  21470000    3
  21480000    3
  21490000    2
  21500000    3
  21510000    3
  21520000    4
  21530000    4
  21540000    2
  21550000    3
  21560000    2
  21570000    2
  21580000    3
  21590000    4
  21600000    4
  21610000    4
  21620000    4
  21630000    2
  21640000    3
  21650000    5
  21660000    5
  21670000    3
  21680000    4
  21690000    5
  21700000    3
  21710000    4
  21720000    4
  21730000    1
  21740000    4
  21750000    4
  21760000    5
  21770000    3
  21780000    4
  21790000    5
  21800000    3
  21810000    2
  21820000    3
  21830000    3
  21840000    4
  21850000    4
  21860000    4
  21870000    4
  21880000    3
  21890000    5
  21900000    2
  21910000    4
  21920000    3
  21930000    3
  21940000    3
  21950000    3
  21960000    4
  21970000    4
  21980000    3
  21990000    2
  22000000    3
  22010000    3
  22020000    2
  22030000    3
  22040000    3
  22050000    4
  22060000    4
  22070000    3
  22080000    3
  22090000    3
  22100000    4
  22110000    3
  22120000    3
  22130000    2
  22140000    3
  22150000    3
  22160000    4
  22170000    2
  22180000    3
  22190000    5
  22200000    4
  22210000    4
  22220000    5
  22230000    5
  22240000    4
  22250000    2
  22260000    3
  22270000    3
  22280000    3
  22290000    3
  22300000    4
  22310000    3
  22320000    4
  22330000    4
  22340000    2
  22350000    3
  22360000    2
  22370000    3
  22380000    3
  22390000    3
  22400000    3
  22410000    5
  22420000    4
  22430000    2
  22440000    5
  22450000    3
  22460000    3
  22470000    4
  22480000    3
  22490000    4
  22500000    6
  22510000    3
  22520000    2
  22530000    3
  22540000    3
  22550000    4
  22560000    3
  22570000    3
  22580000    3
  22590000    3
  22600000    3
  22610000    4
  22620000    3
  22630000    4
  22640000   11
  22650000    3
  22660000    5
  22670000    4
  22680000    3
  22690000    4
  22700000    3
  22710000    3
  22720000    4
  22730000    5
  22740000    4
  22750000    3
  22760000    3
  22770000    2
  22780000    3
  22790000    2
  22800000    3
  22810000    5
  22820000    3
  22830000    7
  22840000    3
  22850000    3
  22860000    4
  22870000    3
  22880000    5
  22890000    4
  22900000    4
  22910000    4
  22920000    4
  22930000    2
  22940000    3
  22950000    4
  22960000    3
  22970000    3
  22980000    4
  22990000    3
  23000000    3
  23010000    5
  23020000    5
  23030000    3
  23040000    8
  23050000   10
  23060000   18
  23070000    5
  23080000   13
  23090000   10
  23100000   12
  23110000    4
  23120000    5
  23130000    5
  23140000    3
  23150000    5
  23160000    2
  23170000    3
  23180000    3
  23190000    4
  23200000    4
  23210000    3
  23220000    3
  23230000    4
  23240000    2
  23250000    3
  23260000    1
  23270000    3
  23280000    2
  23290000    3
  23300000    4
  23310000    3
  23320000    3
  23330000    3
  23340000    3
  23350000    4
  23360000    4
  23370000    2
  23380000    3
  23390000    2
  23400000    3
  23410000    4
  23420000    4
  23430000    4
  23440000    2
  23450000    3
  23460000    2
  23470000    3
  23480000    4
  23490000    2
  23500000    2
  23510000    4
  23520000    3
  23530000    3
  23540000    4
  23550000    3
  23560000    4
  23570000    3
  23580000    2
  23590000    3
  23600000    3
  23610000    2
  23620000    2
  23630000    3
  23640000    3
  23650000    3
  23660000    3
  23670000    3
  23680000    5
  23690000    3
  23700000    4
  23710000    3
  23720000    4
  23730000    4
  23740000    3
  23750000    5
  23760000    4
  23770000    5
  23780000    3
  23790000    2
  23800000    3
  23810000    3
  23820000    3
  23830000    4
  23840000    2
  23850000    3
  23860000    3
  23870000    4
  23880000    5
  23890000    3
  23900000    3
  23910000    3
  23920000    5
  23930000    3
  23940000    3
  23950000    4
  23960000    2
  23970000    3
  23980000    3
  23990000    3
  24000000    2
  24010000    2
  24020000    2
  24030000    3
  24040000    2
  24050000    2
  24060000    4
  24070000    3
  24080000    3
  24090000    6
  24100000    7
  24110000    3
  24120000    3
  24130000    5
  24140000    2
  24150000    3
  24160000    3
  24170000    3
  24180000    3
  24190000    6
  24200000    5
  24210000    2
  24220000    2
  24230000    2
  24240000    5
  24250000    6
  24260000    5
  24270000    3
  24280000    2
  24290000    3
  24300000    2
  24310000    4
  24320000    3
  24330000    4
  24340000    3
  24350000    2
  24360000    2
  24370000    3
  24380000    4
  24390000    4
  24400000    3
  24410000    3
  24420000    5
  24430000    3
  24440000    7
  24450000    3
  24460000    4
  24470000    4
  24480000    5
  24490000    5
  24500000    5
  24510000    3
  24520000    3
  24530000    1
  24540000    3
  24550000    5
  24560000    5
  24570000    2
  24580000    3
  24590000    2
  24600000    3
  24610000    4
  24620000    3
  24630000    5
  24640000    3
  24650000    4
  24660000    7
  24670000    4
  24680000    2
  24690000    3
  24700000    3
  24710000    4
  24720000    3
  24730000    3
  24740000    2
  24750000    4
  24760000    3
  24770000    3
  24780000    3
  24790000    2
  24800000    4
  24810000    3
  24820000    6
  24830000    3
  24840000    5
  24850000    5
  24860000    3
  24870000    4
  24880000    2
  24890000    5
  24900000    4
  24910000    4
  24920000    2
  24930000    5
  24940000    8
  24950000    3
  24960000    3
  24970000   13
  24980000    5
  24990000    4
  25000000    3
  25010000    4
  25020000    3
  25030000    3
  25040000    3
  25050000    3
  25060000    2
  25070000    3
  25080000    3
  25090000    5
  25100000    5
  25110000    3
  25120000    3
  25130000    3
  25140000    2
  25150000    2
  25160000    3
  25170000    3
  25180000    4
  25190000    2
  25200000    2
  25210000    3
  25220000    8
  25230000    7
  25240000    4
  25250000    1
  25260000    3
  25270000    3
  25280000    2
  25290000    2
  25300000    3
  25310000    4
  25320000    3
  25330000    2
  25340000    5
  25350000    3
  25360000    3
  25370000    3
  25380000    4
  25390000    4
  25400000    4
  25410000    8
  25420000   18
  25430000   17
  25440000   17
  25450000   10
  25460000   13
  25470000    2
  25480000    4
  25490000    4
  25500000    3
  25510000    2
  25520000    3
  25530000    3
  25540000    2
  25550000    3
  25560000    3
  25570000    4
  25580000    4
  25590000    3
  25600000    5
  25610000    3
  25620000    3
  25630000    3
  25640000    3
  25650000    6
  25660000    4
  25670000    3
  25680000    3
  25690000    4
  25700000    3
  25710000    4
  25720000    4
  25730000    3
  25740000    5
  25750000    3
  25760000    5
  25770000    3
  25780000    4
  25790000    3
  25800000    3
  25810000    3
  25820000    3
  25830000   10
  25840000    3
  25850000    3
  25860000    3
  25870000    3
  25880000    3
  25890000    3
  25900000    4
  25910000    2
  25920000    3
  25930000    3
  25940000    2
  25950000    3
  25960000    3
  25970000    2
  25980000    4
  25990000    3
  26000000    3
  26010000    3
  26020000    3
  26030000    4
  26040000    4
  26050000    4
  26060000    2
  26070000    8
  26080000    2
  26090000    3
  26100000    3
  26110000    3
  26120000    3
  26130000    5
  26140000    3
  26150000    3
  26160000    2
  26170000    3
  26180000    3
  26190000    2
  26200000    3
  26210000    3
  26220000    2
  26230000    9
  26240000    4
  26250000    3
  26260000    4
  26270000   18
  26280000    4
  26290000    7
  26300000    3
  26310000    3
  26320000    5
  26330000    4
  26340000    4
  26350000    2
  26360000    2
  26370000    4
  26380000    2
  26390000    3
  26400000    3
  26410000    3
  26420000    4
  26430000    3
  26440000    4
  26450000    3
  26460000    5
  26470000    3
  26480000    2
  26490000    4
  26500000    3
  26510000    5
  26520000    3
  26530000    4
  26540000    4
  26550000    5
  26560000    4
  26570000    3
  26580000    4
  26590000    3
  26600000    3
  26610000   11
  26620000   11
  26630000   15
  26640000   18
  26650000    2
  26660000    4
  26670000    2
  26680000    2
  26690000    3
  26700000    4
  26710000    2
  26720000    3
  26730000    2
  26740000    6
  26750000    2
  26760000    3
  26770000    5
  26780000    3
  26790000    2
  26800000    3
  26810000    3
  26820000    2
  26830000    3
  26840000    3
  26850000    3
  26860000    3
  26870000    4
  26880000    3
  26890000    4
  26900000    4
  26910000    3
  26920000    3
  26930000    2
  26940000    4
  26950000    3
  26960000    4
  26970000    3
  26980000    3
  26990000    3
  27000000    3
  27010000    4
  27020000    2
  27030000    3
  27040000    3
  27050000    3
  27060000    3
  27070000    2
  27080000    5
  27090000    2
  27100000    3
  27110000    3
  27120000    3
  27130000    4
  27140000    5
  27150000    3
  27160000    4
  27170000    2
  27180000    3
  27190000    2
  27200000    4
  27210000    3
  27220000    3
  27230000    2
  27240000    3
  27250000    2
  27260000    2
  27270000    4
  27280000    2
  27290000    3
  27300000    3
  27310000    3
  27320000    3
  27330000    2
  27340000    3
  27350000    2
  27360000    3
  27370000    3
  27380000    2
  27390000    2
  27400000    3
  27410000    3
  27420000    3
  27430000    3
  27440000    2
  27450000    3
  27460000    3
  27470000    3
  27480000    3
  27490000    4
  27500000    3
  27510000    2
  27520000    2
  27530000    2
  27540000    4
  27550000    5
  27560000    3
  27570000    3
  27580000    3
  27590000    3
  27600000   17
  27610000    6
  27620000   12
  27630000   19
  27640000   14
  27650000   13
  27660000    3
  27670000    3
  27680000    3
  27690000    3
  27700000    3
  27710000    4
  27720000    3
  27730000    3
  27740000    2
  27750000    2
  27760000    3
  27770000    4
  27780000    2
  27790000    2
  27800000    4
  27810000    3
  27820000    5
  27830000    3
  27840000    4
  27850000    3
  27860000    8
  27870000   14
  27880000   12
  27890000    9
  27900000   13
  27910000   15
  27920000    4
  27930000    3
  27940000    4
  27950000    3
  27960000    3
  27970000    4
  27980000    4
  27990000    7
  28000000    3
  28010000    3
  28020000    3
  28030000    4
  28040000    4
  28050000    5
  28060000    6
  28070000    3
  28080000    3
  28090000    3
  28100000    3
  28110000    3
  28120000    3
  28130000    3
  28140000    2
  28150000   14
  28160000   13
  28170000   14
  28180000   16
  28190000   17
  28200000   16
  28210000   13
  28220000   10
  28230000   17
  28240000   13
  28250000    4
  28260000    3
  28270000    3
  28280000    3
  28290000    3
  28300000    5
  28310000    2
  28320000    4
  28330000    5
  28340000    2
  28350000    3
  28360000    3
  28370000    3
  28380000    5
  28390000    5
  28400000    5
  28410000    5
  28420000    4
  28430000    2
  28440000    3
  28450000    3
  28460000    3
  28470000    7
  28480000    7
  28490000    2
  28500000    3
  28510000    3
  28520000    3
  28530000    3
  28540000    4
  28550000    4
  28560000    4
  28570000    3
  28580000    3
  28590000    2
  28600000    4
  28610000    4
  28620000    3
  28630000    2
  28640000    4
  28650000    3
  28660000    4
  28670000    2
  28680000    4
  28690000    3
  28700000    2
  28710000    4
  28720000    3
  28730000    3
  28740000    3
  28750000    2
  28760000    3
  28770000    2
  28780000    2
  28790000    2
  28800000    3
  28810000    3
  28820000    3
  28830000    3
  28840000    3
  28850000    2
  28860000    2
  28870000    3
  28880000    2
  28890000    3
  28900000    3
  28910000    2
  28920000    3
  28930000    3
  28940000    3
  28950000    3
  28960000    3
  28970000    4
  28980000    3
  28990000    4
  29000000    3
  29010000    3
  29020000    2
  29030000    2
  29040000    2
  29050000    2
  29060000    3
  29070000    7
  29080000    3
  29090000    3
  29100000    3
  29110000    4
  29120000    4
  29130000    3
  29140000    3
  29150000    3
  29160000    3
  29170000    4
  29180000    4
  29190000    5
  29200000    4
  29210000    4
  29220000    2
  29230000    4
  29240000    2
  29250000    3
  29260000    4
  29270000    3
  29280000    3
  29290000    4
  29300000    4
  29310000    2
  29320000    3
  29330000    2
  29340000    3
  29350000    2
  29360000    3
  29370000    3
  29380000    3
  29390000    2
  29400000    3
  29410000    3
  29420000    3
  29430000    4
  29440000    3
  29450000    2
  29460000    3
  29470000    4
  29480000    6
  29490000    3
  29500000    5
  29510000    3
  29520000    5
  29530000    7
  29540000    5
  29550000    4
  29560000    2
  29570000    3
  29580000    4
  29590000    9
  29600000   10
  29610000    9
  29620000   12
  29630000    8
  29640000   10
  29650000    3
  29660000    3
  29670000    2
  29680000    4
  29690000    3
  29700000    4
  29710000    3
  29720000    4
  29730000    3
  29740000    3
  29750000    4
  29760000    4
  29770000    3
  29780000    3
  29790000    3
  29800000    3
  29810000    3
  29820000    3
  29830000    4
  29840000    4
  29850000    3
  29860000    3
  29870000   11
  29880000    8
  29890000    4
  29900000    3
  29910000    3
  29920000    5
  29930000    3
  29940000    4
  29950000    4
  29960000    3
  29970000    3
  29980000    4
  29990000    3
  30000000    4
  30010000    4
  30020000    3
  30030000    4
  30040000    3
  30050000    4
  30060000    3
  30070000    5
  30080000    3
  30090000    3
  30100000    3
  30110000    4
  30120000    3
  30130000    3
  30140000    3
  30150000    2
  30160000    3
  30170000    6
  30180000    3
  30190000    2
  30200000    3
  30210000    3
  30220000    2
  30230000    3
  30240000    4
  30250000    3
  30260000    2
  30270000    4
  30280000    5
  30290000    4
  30300000    3
  30310000    3
  30320000    2
  30330000    2
  30340000    3
  30350000    2
  30360000    4
  30370000    4
  30380000    3
  30390000    3
  30400000    3
  30410000    3
  30420000    2
  30430000    4
  30440000    2
  30450000    2
  30460000    3
  30470000    2
  30480000    4
  30490000    2
  30500000    4
  30510000    3
  30520000    3
  30530000    3
  30540000    2
  30550000    3
  30560000    2
  30570000    3
  30580000    3
  30590000    3
  30600000    3
  30610000    4
  30620000    3
  30630000    4
  30640000    2
  30650000    4
  30660000    3
  30670000    3
  30680000    3
  30690000    4
  30700000    2
  30710000    3
  30720000    2
  30730000    3
  30740000    3
  30750000    2
  30760000    3
  30770000    3
  30780000    2
  30790000    3
  30800000    3
  30810000    4
  30820000    4
  30830000    4
  30840000    6
  30850000    2
  30860000    5
  30870000    2
  30880000    3
  30890000    3
  30900000    6
  30910000    7
  30920000    5
  30930000    8
  30940000    4
  30950000    3
  30960000    5
  30970000    4
  30980000    4
  30990000    5
  31000000    2
  31010000    3
  31020000    7
  31030000    3
  31040000    2
  31050000    4
  31060000    4
  31070000    3
  31080000    4
  31090000    2
  31100000    3
  31110000    2
  31120000    3
  31130000    3
  31140000    3
  31150000    2
  31160000    2
  31170000    4
  31180000    5
  31190000    2
  31200000    2
  31210000    2
  31220000    2
  31230000    3
  31240000    3
  31250000    3
  31260000    3
  31270000    3
  31280000    4
  31290000    3
  31300000    2
  31310000    5
  31320000    3
  31330000    4
  31340000    3
  31350000    4
  31360000    4
  31370000    3
  31380000    5
  31390000    3
  31400000    2
  31410000    4
  31420000    4
  31430000    3
  31440000    4
  31450000    3
  31460000    3
  31470000    4
  31480000    3
  31490000    3
  31500000    2
  31510000    3
  31520000    3
  31530000    3
  31540000    3
  31550000    3
  31560000    2
  31570000    3
  31580000    3
  31590000    3
  31600000    3
  31610000    3
  31620000    3
  31630000    3
  31640000    4
  31650000    3
  31660000    2
  31670000    3
  31680000    3
  31690000    3
  31700000    3
  31710000    3
  31720000    2
  31730000    5
  31740000    3
  31750000    2
  31760000    3
  31770000    3
  31780000    3
  31790000    4
  31800000    3
  31810000    3
  31820000    3
  31830000    3
  31840000   11
  31850000   15
  31860000   13
  31870000   16
  31880000   13
  31890000    4
  31900000    3
  31910000    3
  31920000    3
  31930000    3
  31940000    3
  31950000    3
  31960000    3
  31970000    2
  31980000    4
  31990000    4
  32000000    3
  32010000    4
  32020000    3
  32030000    3
  32040000    4
  32050000    3
  32060000    4
  32070000    3
  32080000    5
  32090000    3
  32100000    4
  32110000    3
  32120000    3
  32130000    3
  32140000    3
  32150000    3
  32160000    5
  32170000    3
  32180000    3
  32190000    3
  32200000    2
  32210000    3
  32220000    2
  32230000    3
  32240000    3
  32250000    3
  32260000    3
  32270000    4
  32280000    4
  32290000    6
  32300000    5
  32310000    4
  32320000    2
  32330000    4
  32340000    4
  32350000   11
  32360000    5
  32370000    7
  32380000    4
  32390000    2
  32400000    3
  32410000    3
  32420000    4
  32430000    4
  32440000    3
  32450000    3
  32460000    7
  32470000    4
  32480000    3
  32490000    4
  32500000    3
  32510000    3
  32520000    3
  32530000    4
  32540000    3
  32550000    4
  32560000    4
  32570000    3
  32580000    3
  32590000    4
  32600000    3
  32610000    4
  32620000    3
  32630000    4
  32640000    3
  32650000    3
  32660000    3
  32670000    4
  32680000    3
  32690000    4
  32700000    3
  32710000    3
  32720000    3
  32730000    3
  32740000    3
  32750000    3
  32760000    3
  32770000    4
  32780000    2
  32790000    3
  32800000    2
  32810000    3
  32820000    2
  32830000    3
  32840000    4
  32850000    3
  32860000    3
  32870000    3
  32880000    4
  32890000    3
  32900000    3
  32910000    4
  32920000    5
  32930000    4
  32940000    3
  32950000    4
  32960000    3
  32970000    4
  32980000    3
  32990000    4
  33000000    4
  33010000    4
  33020000    5
  33030000    3
  33040000    4
  33050000    3
  33060000    3
  33070000    3
  33080000    3
  33090000    4
  33100000    4
  33110000    2
  33120000    7
  33130000    4
  33140000    3
  33150000    3
  33160000    4
  33170000    2
  33180000    5
  33190000    3
  33200000    3
  33210000    3
  33220000    3
  33230000    3
  33240000    3
  33250000    2
  33260000    4
  33270000    3
  33280000    3
  33290000    3
  33300000    4
  33310000    3
  33320000    3
  33330000    4
  33340000    3
  33350000    3
  33360000    2
  33370000    3
  33380000    4
  33390000    3
  33400000    4
  33410000    3
  33420000    3
  33430000    3
  33440000    3
  33450000    3
  33460000    3
  33470000    4
  33480000    4
  33490000    4
  33500000    3
  33510000    4
  33520000    2
  33530000    3
  33540000    2
  33550000    3
  33560000    3
  33570000    2
  33580000    3
  33590000    3
  33600000    2
  33610000    2
  33620000    3
  33630000    2
  33640000    2
  33650000    3
  33660000    3
  33670000    3
  33680000    2
  33690000    4
  33700000    2
  33710000    4
  33720000    4
  33730000    3
  33740000    3
  33750000    2
  33760000    4
  33770000    2
  33780000    3
  33790000    3
  33800000    3
  33810000    3
  33820000    2
  33830000    3
  33840000    4
  33850000    1
  33860000    4
  33870000    3
  33880000    3
  33890000    3
  33900000    4
  33910000    2
  33920000    3
  33930000    3
  33940000    3
  33950000    3
  33960000    4
  33970000    5
  33980000    3
  33990000    3
  34000000    3
  34010000    3
  34020000    2
  34030000    3
  34040000    3
  34050000    3
  34060000    3
  34070000    3
  34080000    2
  34090000    3
  34100000    3
  34110000    3
  34120000    3
  34130000    3
  34140000    3
  34150000    4
  34160000    3
  34170000    3
  34180000    3
  34190000    2
  34200000    2
  34210000    4
  34220000    5
  34230000    3
  34240000    2
  34250000    2
  34260000    3
  34270000    3
  34280000    3
  34290000    3
  34300000    3
  34310000    3
  34320000    3
  34330000    4
  34340000    2
  34350000    4
  34360000    3
  34370000    3
  34380000    2
  34390000    2
  34400000    3
  34410000    4
  34420000    3
  34430000    3
  34440000    3
  34450000    3
  34460000    4
  34470000    4
  34480000    3
  34490000    3
  34500000    2
  34510000    3
  34520000    3
  34530000    3
  34540000    4
  34550000    2
  34560000    3
  34570000    3
  34580000    3
  34590000    3
  34600000    3
  34610000    3
  34620000    4
  34630000    4
  34640000    4
  34650000    3
  34660000    2
  34670000    4
  34680000    4
  34690000    3
  34700000    3
  34710000    5
  34720000    3
  34730000    3
  34740000    4
  34750000    2
  34760000    3
  34770000    3
  34780000    3
  34790000    3
  34800000    2
  34810000    3
  34820000    4
  34830000    2
  34840000    3
  34850000    2
  34860000    3
  34870000    3
  34880000    4
  34890000    4
  34900000    2
  34910000    2
  34920000    3
  34930000    4
  34940000    3
  34950000    4
  34960000    2
  34970000    4
  34980000    3
  34990000    3
  35000000    4
  35010000    4
  35020000    4
  35030000    5
  35040000    4
  35050000    4
  35060000    3
  35070000    3
  35080000    4
  35090000    7
  35100000    5
  35110000    4
  35120000    3
  35130000    5
  35140000    4
  35150000    3
  35160000    3
  35170000    3
  35180000    3
  35190000    3
  35200000    3
  35210000    3
  35220000    3
  35230000    4
  35240000    2
  35250000    6
  35260000    4
  35270000    2
  35280000    3
  35290000    4
  35300000    4
  35310000    4
  35320000    4
  35330000    2
  35340000    2
  35350000    4
  35360000    2
  35370000    3
  35380000    3
  35390000    2
  35400000    3
  35410000    3
  35420000    3
  35430000    3
  35440000    3
  35450000    3
  35460000    3
  35470000    2
  35480000    2
  35490000    3
  35500000    4
  35510000    2
  35520000    3
  35530000    2
  35540000    3
  35550000    3
  35560000    3
  35570000    4
  35580000    3
  35590000    3
  35600000    3
  35610000    3
  35620000    4
  35630000    3
  35640000    3
  35650000    3
  35660000    3
  35670000    3
  35680000    3
  35690000    4
  35700000    3
  35710000    4
  35720000    3
  35730000    4
  35740000    3
  35750000    3
  35760000    3
  35770000    4
  35780000    3
  35790000    3
  35800000    3
  35810000    4
  35820000    3
  35830000    3
  35840000    3
  35850000    2
  35860000    2
  35870000    3
  35880000    3
  35890000    3
  35900000    2
  35910000    3
  35920000    4
  35930000    2
  35940000    3
  35950000    2
  35960000    3
  35970000    2
  35980000    2
  35990000    3
  36000000    6
  36010000    3
  36020000    3
  36030000    5
  36040000    3
  36050000    4
  36060000    5
  36070000    4
  36080000    4
  36090000    3
  36100000    4
  36110000    2
  36120000    4
  36130000    2
  36140000    4
  36150000    4
  36160000    5
  36170000    3
  36180000    3
  36190000    4
  36200000    3
  36210000    3
  36220000    2
  36230000    4
  36240000    3
  36250000    3
  36260000    3
  36270000    3
  36280000    4
  36290000    3
  36300000    4
  36310000    3
  36320000    3
  36330000    3
  36340000    4
  36350000    3
  36360000    3
  36370000    3
  36380000    5
  36390000    2
  36400000    3
  36410000    5
  36420000    2
  36430000    3
  36440000    3
  36450000    3
  36460000    3
  36470000    4
  36480000    2
  36490000    4
  36500000    2
  36510000    4
  36520000    4
  36530000    2
  36540000    3
  36550000    3
  36560000    4
  36570000    3
  36580000    3
  36590000    2
  36600000    2
  36610000    4
  36620000    2
  36630000    3
  36640000    9
  36650000    3
  36660000    2
  36670000    3
  36680000    2
  36690000    3
  36700000    4
  36710000    2
  36720000    4
  36730000    3
  36740000    5
  36750000    3
  36760000    2
  36770000    4
  36780000    3
  36790000    2
  36800000    3
  36810000    3
  36820000    3
  36830000    2
  36840000    8
  36850000    8
  36860000   14
  36870000   10
  36880000    8
  36890000    2
  36900000    5
  36910000    3
  36920000    2
  36930000    3
  36940000    3
  36950000    3
  36960000    3
  36970000    4
  36980000    3
  36990000    2
  37000000    3
  37010000    4
  37020000    3
  37030000    4
  37040000    3
  37050000    3
  37060000    3
  37070000    3
  37080000    2
  37090000    4
  37100000    4
  37110000    4
  37120000    3
  37130000    2
  37140000    3
  37150000    2
  37160000    3
  37170000    3
  37180000    3
  37190000    3
  37200000    3
  37210000    2
  37220000    2
  37230000    3
  37240000    3
  37250000    3
  37260000    3
  37270000    3
  37280000    3
  37290000    3
  37300000    3
  37310000    3
  37320000    2
  37330000    2
  37340000    4
  37350000    3
  37360000    3
  37370000    5
  37380000    2
  37390000    3
  37400000    4
  37410000    3
  37420000    2
  37430000    3
  37440000    3
  37450000    5
  37460000    2
  37470000   11
  37480000    3
  37490000    3
  37500000    2
  37510000    2
  37520000    3
  37530000    3
  37540000    5
  37550000    3
  37560000    3
  37570000    3
  37580000    3
  37590000    3
  37600000    2
  37610000    2
  37620000    3
  37630000    3
  37640000    3
  37650000    8
  37660000    6
  37670000    3
  37680000    3
  37690000    3
  37700000    3
  37710000    2
  37720000    3
  37730000    2
  37740000    3
  37750000    3
  37760000    3
  37770000    3
  37780000    2
  37790000    4
  37800000    3
  37810000    2
  37820000    3
  37830000    3
  37840000    3
  37850000    3
  37860000    3
  37870000    9
  37880000    2
  37890000    3
  37900000    5
  37910000    4
  37920000    2
  37930000    3
  37940000    3
  37950000    5
  37960000    3
  37970000    3
  37980000    3
  37990000    3
  38000000    3
  38010000    3
  38020000    4
  38030000    3
  38040000    3
  38050000    3
  38060000    3
  38070000    2
  38080000    3
  38090000    3
  38100000    3
  38110000    4
  38120000    2
  38130000    4
  38140000    2
  38150000    1
  38160000    2
  38170000    3
  38180000    3
  38190000    3
  38200000    3
  38210000    2
  38220000    3
  38230000    3
  38240000    3
  38250000    2
  38260000    4
  38270000    2
  38280000    2
  38290000    3
  38300000    2
  38310000    3
  38320000    3
  38330000    3
  38340000    4
  38350000    3
  38360000    3
  38370000    4
  38380000    3
  38390000    2
  38400000    4
  38410000    4
  38420000    5
  38430000    3
  38440000    4
  38450000    3
  38460000    3
  38470000    3
  38480000    3
  38490000    3
  38500000    3
  38510000    3
  38520000    3
  38530000    3
  38540000    4
  38550000    3
  38560000    4
  38570000    3
  38580000    2
  38590000    3
  38600000    2
  38610000    2
  38620000    4
  38630000    2
  38640000    3
  38650000    3
  38660000    3
  38670000    3
  38680000    3
  38690000    3
  38700000    3
  38710000    2
  38720000    3
  38730000    4
  38740000    3
  38750000    3
  38760000    4
  38770000    3
  38780000    2
  38790000    5
  38800000    3
  38810000    3
  38820000    3
  38830000    3
  38840000    3
  38850000    3
  38860000    2
  38870000    3
  38880000    3
  38890000    3
  38900000    8
  38910000    2
  38920000    4
  38930000    1
  38940000    4
  38950000    3
  38960000    4
  38970000    4
  38980000    3
  38990000    3
  39000000    4
  39010000    3
  39020000    3
  39030000    3
  39040000    3
  39050000    3
  39060000    2
  39070000    3
  39080000    3
  39090000    2
  39100000    3
  39110000    3
  39120000    2
  39130000    2
  39140000    4
  39150000    3
  39160000    3
  39170000    5
  39180000    3
  39190000    3
  39200000    2
  39210000    3
  39220000    3
  39230000    3
  39240000    4
  39250000    3
  39260000    3
  39270000    4
  39280000    3
  39290000    3
  39300000    3
  39310000    3
  39320000    5
  39330000    3
  39340000    3
  39350000    2
  39360000    3
  39370000    3
  39380000    3
  39390000    4
  39400000    5
  39410000    3
  39420000    4
  39430000    3
  39440000    3
  39450000    2
  39460000    2
  39470000    4
  39480000    4
  39490000    3
  39500000    2
  39510000    3
  39520000    3
  39530000    2
  39540000    3
  39550000    4
  39560000    2
  39570000    4
  39580000    4
  39590000    4
  39600000    3
  39610000    4
  39620000    5
  39630000    4
  39640000    3
  39650000    4
  39660000    3
  39670000    4
  39680000    3
  39690000    2
  39700000    3
  39710000    3
  39720000    4
  39730000    3
  39740000    4
  39750000    4
  39760000    7
  39770000    3
  39780000    2
  39790000    3
  39800000    3
  39810000    3
  39820000    3
  39830000    3
  39840000    3
  39850000    3
  39860000    4
  39870000    4
  39880000    5
  39890000    4
  39900000    4
  39910000    2
  39920000    3
  39930000    3
  39940000    3
  39950000    8
  39960000    4
  39970000    3
  39980000    3
  39990000    5
  40000000    3
  40010000    4
  40020000    2
  40030000    4
  40040000    4
  40050000    4
  40060000    3
  40070000    6
  40080000    5
  40090000    5
  40100000    2
  40110000    2
  40120000    5
  40130000    3
  40140000    3
  40150000    3
  40160000    4
  40170000    3
  40180000    3
  40190000    3
  40200000    3
  40210000    3
  40220000    3
  40230000    3
  40240000    4
  40250000    4
  40260000    3
  40270000    2
  40280000    2
  40290000    3
  40300000    3
  40310000    2
  40320000    4
  40330000    2
  40340000    2
  40350000    4
  40360000    3
  40370000    4
  40380000    5
  40390000    2
  40400000    3
  40410000    4
  40420000    4
  40430000    5
  40440000    5
  40450000    3
  40460000    3
  40470000    3
  40480000    2
  40490000    3
  40500000    3
  40510000    4
  40520000    3
  40530000    3
  40540000    3
  40550000    3
  40560000    2
  40570000    3
  40580000    3
  40590000    2
  40600000    4
  40610000    4
  40620000    2
  40630000    3
  40640000    3
  40650000    4
  40660000    3
  40670000    3
  40680000    3
  40690000    5
  40700000    3
  40710000    3
  40720000    4
  40730000    4
  40740000    3
  40750000    4
  40760000    2
  40770000    3
  40780000    3
  40790000    4
  40800000    3
  40810000    2
  40820000    3
  40830000    3
  40840000    4
  40850000    3
  40860000    3
  40870000    3
  40880000    2
  40890000    4
  40900000    3
  40910000    3
  40920000    3
  40930000    3
  40940000    4
  40950000    2
  40960000    3
  40970000    3
  40980000    2
  40990000    3
  41000000    3
  41010000    3
  41020000    3
  41030000    4
  41040000    4
  41050000    3
  41060000    3
  41070000    3
  41080000    3
  41090000    2
  41100000    3
  41110000    3
  41120000    3
  41130000    4
  41140000    3
  41150000    3
  41160000    3
  41170000    3
  41180000    3
  41190000    3
  41200000    3
  41210000    3
  41220000    3
  41230000    3
  41240000    3
  41250000    3
  41260000    2
  41270000    5
  41280000    3
  41290000    3
  41300000   11
  41310000    7
  41320000   14
  41330000   19
  41340000   18
  41350000   18
  41360000   19
  41370000   17
  41380000   15
  41390000   18
  41400000   15
  41410000   12
  41420000    3
  41430000    3
  41440000    2
  41450000    2
  41460000    2
  41470000    3
  41480000    3
  41490000    3
  41500000    4
  41510000    2
  41520000    4
  41530000    2
  41540000    3
  41550000    4
  41560000    3
  41570000    2
  41580000    3
  41590000    3
  41600000    4
  41610000    3
  41620000    3
  41630000    3
  41640000    5
  41650000    4
  41660000    3
  41670000    4
  41680000    2
  41690000    3
  41700000    7
  41710000    4
  41720000    3
  41730000    3
  41740000    3
  41750000    4
  41760000    3
  41770000    4
  41780000    3
  41790000    4
  41800000    3
  41810000    3
  41820000    3
  41830000    5
  41840000    9
  41850000    3
  41860000    2
  41870000    3
  41880000    3
  41890000    2
  41900000    4
  41910000    3
  41920000    3
  41930000    4
  41940000    4
  41950000    4
  41960000    4
  41970000    5
  41980000    4
  41990000    3
  42000000    3
  42010000    3
  42020000    4
  42030000    3
  42040000    4
  42050000    2
  42060000    3
  42070000    3
  42080000    3
  42090000    3
  42100000    5
  42110000    2
  42120000    3
  42130000    3
  42140000    3
  42150000    3
  42160000    3
  42170000    3
  42180000    3
  42190000    3
  42200000    3
  42210000    3
  42220000    2
  42230000    3
  42240000    3
  42250000    3
  42260000    4
  42270000    2
  42280000    3
  42290000    4
  42300000    2
  42310000    4
  42320000    2
  42330000    2
  42340000    3
  42350000    3
  42360000    2
  42370000    2
  42380000    3
  42390000    3
  42400000    2
  42410000    3
  42420000   14
  42430000   12
  42440000   17
  42450000    5
  42460000    3
  42470000    3
  42480000    3
  42490000    3
  42500000    5
  42510000    3
  42520000    3
  42530000    3
  42540000    3
  42550000    3
  42560000    4
  42570000    4
  42580000    4
  42590000    4
  42600000    4
  42610000    2
  42620000    1
  42630000    3
  42640000    2
  42650000    3
  42660000    3
  42670000    4
  42680000    3
  42690000    2
  42700000    5
  42710000    3
  42720000    4
  42730000    2
  42740000    3
  42750000    4
  42760000    4
  42770000    3
  42780000    2
  42790000    4
  42800000    3
  42810000    3
  42820000    3
  42830000    3
  42840000    4
  42850000    3
  42860000    4
  42870000    3
  42880000    3
  42890000    3
  42900000    3
  42910000    2
  42920000    3
  42930000    1
  42940000    4
  42950000    5
  42960000    4
  42970000    2
  42980000    3
  42990000    5
  43000000    2
  43010000    4
  43020000    3
  43030000    2
  43040000    2
  43050000    3
  43060000    3
  43070000    3
  43080000    3
  43090000    3
  43100000    4
  43110000    3
  43120000    4
  43130000    3
  43140000    5
  43150000    4
  43160000    3
  43170000    4
  43180000    2
  43190000    2
  43200000    3
  43210000    3
  43220000    3
  43230000    4
  43240000    3
  43250000    3
  43260000    2
  43270000    3
  43280000    2
  43290000    3
  43300000    3
  43310000    3
  43320000    2
  43330000    3
  43340000    2
  43350000    3
  43360000    8
  43370000    3
  43380000    4
  43390000    3
  43400000    5
  43410000    3
  43420000    3
  43430000    3
  43440000    3
  43450000    3
  43460000    3
  43470000    3
  43480000    2
  43490000    3
  43500000    3
  43510000    2
  43520000    3
  43530000    3
  43540000    4
  43550000    3
  43560000    4
  43570000    2
  43580000    4
  43590000    3
  43600000    4
  43610000    3
  43620000    3
  43630000    4
  43640000    7
  43650000    2
  43660000    2
  43670000    5
  43680000    4
  43690000    4
  43700000    5
  43710000    4
  43720000    3
  43730000    4
  43740000    4
  43750000    5
  43760000    5
  43770000    3
  43780000    2
  43790000    3
  43800000    3
  43810000    3
  43820000    4
  43830000    2
  43840000    3
  43850000    4
  43860000    4
  43870000    3
  43880000    3
  43890000    3
  43900000    3
  43910000    2
  43920000    4
  43930000    3
  43940000    3
  43950000   12
  43960000    8
  43970000    3
  43980000    2
  43990000    3
  44000000    4
  44010000    3
  44020000    5
  44030000    3
  44040000    3
  44050000    5
  44060000    3
  44070000    3
  44080000    3
  44090000    3
  44100000    3
  44110000    3
  44120000    4
  44130000    3
  44140000    3
  44150000    2
  44160000    3
  44170000    2
  44180000    3
  44190000    3
  44200000    3
  44210000    3
  44220000    3
  44230000    3
  44240000    2
  44250000    3
  44260000    2
  44270000    2
  44280000    2
  44290000    3
  44300000    3
  44310000    3
  44320000    3
  44330000    3
  44340000   10
  44350000    3
  44360000   11
  44370000    3
  44380000   13
  44390000    2
  44400000   11
  44410000    4
  44420000    3
  44430000    4
  44440000    3
  44450000    3
  44460000    3
  44470000    4
  44480000    3
  44490000    3
  44500000    3
  44510000    2
  44520000    4
  44530000    3
  44540000    3
  44550000    2
  44560000    3
  44570000    2
  44580000    3
  44590000    3
  44600000    3
  44610000    3
  44620000    3
  44630000    3
  44640000    5
  44650000    4
  44660000    9
  44670000   11
  44680000    5
  44690000    2
  44700000    4
  44710000   11
  44720000    4
  44730000   10
  44740000    5
  44750000    5
  44760000   14
  44770000   14
  44780000    3
  44790000    5
  44800000    4
  44810000    4
  44820000    3
  44830000    3
  44840000    3
  44850000    2
  44860000    4
  44870000    2
  44880000    3
  44890000    4
  44900000    3
  44910000    3
  44920000    3
  44930000    3
  44940000    3
  44950000    2
  44960000    3
  44970000    3
  44980000    3
  44990000    3
  45000000    3
  45010000    3
  45020000    4
  45030000    2
  45040000    4
  45050000    2
  45060000    2
  45070000    3
  45080000    2
  45090000    3
  45100000    3
  45110000    2
  45120000    3
  45130000    3
  45140000    3
  45150000    3
  45160000    3
  45170000    3
  45180000    3
  45190000    2
  45200000    2
  45210000    4
  45220000    2
  45230000    3
  45240000    3
  45250000    3
  45260000    3
  45270000    3
  45280000    4
  45290000    5
  45300000    3
  45310000    3
  45320000    4
  45330000    4
  45340000    4
  45350000    5
  45360000    3
  45370000    7
  45380000    3
  45390000    4
  45400000    2
  45410000    3
  45420000    3
  45430000    1
  45440000    3
  45450000    3
  45460000    4
  45470000    2
  45480000    4
  45490000    4
  45500000    3
  45510000    3
  45520000    4
  45530000    4
  45540000    4
  45550000    3
  45560000    1
  45570000    4
  45580000    3
  45590000    3
  45600000    3
  45610000    2
  45620000    3
  45630000    5
  45640000    2
  45650000    3
  45660000    3
  45670000    4
  45680000    1
  45690000    4
  45700000    3
  45710000    2
  45720000    6
  45730000    3
  45740000    4
  45750000    2
  45760000    3
  45770000    2
  45780000    2
  45790000    3
  45800000    4
  45810000    3
  45820000    4
  45830000    2
  45840000    3
  45850000    3
  45860000    3
  45870000    7
  45880000    3
  45890000    3
  45900000    4
  45910000    3
  45920000    3
  45930000    4
  45940000    4
  45950000    3
  45960000    4
  45970000    3
  45980000    3
  45990000    3
  46000000    2
  46010000    2
  46020000    2
  46030000    2
  46040000    3
  46050000    4
  46060000    2
  46070000    3
  46080000    3
  46090000    2
  46100000    3
  46110000    3
  46120000    3
  46130000    2
  46140000    3
  46150000    2
  46160000    4
  46170000    3
  46180000    2
  46190000    3
  46200000    3
  46210000    3
  46220000    2
  46230000    3
  46240000    3
  46250000    2
  46260000    3
  46270000    2
  46280000    4
  46290000    3
  46300000    2
  46310000    4
  46320000    3
  46330000    2
  46340000    3
  46350000    3
  46360000    3
  46370000    2
  46380000    3
  46390000    3
  46400000    4
  46410000    2
  46420000    3
  46430000    3
  46440000    3
  46450000    4
  46460000    3
  46470000    2
  46480000    3
  46490000    3
  46500000    3
  46510000    3
  46520000    3
  46530000    4
  46540000    2
  46550000    4
  46560000    3
  46570000    3
  46580000    4
  46590000    2
  46600000    3
  46610000    4
  46620000    2
  46630000    3
  46640000    4
  46650000    2
  46660000    3
  46670000    2
  46680000    4
  46690000    3
  46700000    3
  46710000    3
  46720000    5
  46730000    4
  46740000    4
  46750000    3
  46760000    3
  46770000    3
  46780000    3
  46790000    3
  46800000    3
  46810000    3
  46820000    3
  46830000    3
  46840000    3
  46850000    4
  46860000    2
  46870000    3
  46880000    3
  46890000    2
  46900000    5
  46910000    3
  46920000    2
  46930000    3
  46940000    3
  46950000    3
  46960000    3
  46970000    2
  46980000    3
  46990000    3
  47000000    3
  47010000    2
  47020000    2
  47030000    3
  47040000    3
  47050000    3
  47060000    3
  47070000    2
  47080000    2
  47090000    3
  47100000    3
  47110000    3
  47120000    3
  47130000    2
  47140000    7
  47150000    4
  47160000    4
  47170000    4
  47180000    3
  47190000    3
  47200000    3
  47210000    2
  47220000    2
  47230000    5
  47240000    2
  47250000    3
  47260000   11
  47270000    2
  47280000    3
  47290000    3
  47300000    3
  47310000    3
  47320000    3
  47330000    3
  47340000    3
  47350000    3
  47360000    2
  47370000    3
  47380000    3
  47390000    3
  47400000    3
  47410000    2
  47420000    3
  47430000    4
  47440000    4
  47450000    2
  47460000    3
  47470000    4
  47480000    3
  47490000    5
  47500000    3
  47510000    4
  47520000    3
  47530000    3
  47540000    2
  47550000    2
  47560000    4
  47570000    3
  47580000    2
  47590000    3
  47600000    3
  47610000    3
  47620000    3
  47630000    4
  47640000    2
  47650000    3
  47660000    3
  47670000    3
  47680000    3
  47690000    2
  47700000    1
  47710000    2
  47720000    4
  47730000    3
  47740000    4
  47750000    3
  47760000    3
  47770000    3
  47780000    3
  47790000    3
  47800000    3
  47810000    3
  47820000    3
  47830000    2
  47840000    2
  47850000    3
  47860000    4
  47870000    3
  47880000    3
  47890000    4
  47900000    2
  47910000    3
  47920000    3
  47930000    3
  47940000    3
  47950000    3
  47960000    3
  47970000    3
  47980000    3
  47990000    3
  48000000    3
  48010000    3
  48020000    4
  48030000    3
  48040000    3
  48050000    3
  48060000    2
  48070000    3
  48080000    2
  48090000    3
  48100000    3
  48110000    3
  48120000    2
  48130000    3
  48140000    4
  48150000    3
  48160000    3
  48170000    3
  48180000    2
  48190000    3
  48200000    2
  48210000    3
  48220000    3
  48230000    2
  48240000    2
  48250000    3
  48260000    3
  48270000    2
  48280000    3
  48290000    3
  48300000    3
  48310000    3
  48320000    3
  48330000    3
  48340000    4
  48350000    3
  48360000    3
  48370000    3
  48380000    2
  48390000    4
  48400000    4
  48410000    5
  48420000    4
  48430000    4
  48440000    2
  48450000    3
  48460000    2
  48470000    2
  48480000    3
  48490000    4
  48500000    2
  48510000    3
  48520000    3
  48530000    3
  48540000    3
  48550000    3
  48560000    4
  48570000    4
  48580000    3
  48590000    3
  48600000    2
  48610000    3
  48620000    3
  48630000    3
  48640000    3
  48650000    4
  48660000    4
  48670000    3
  48680000    2
  48690000    3
  48700000    3
  48710000    3
  48720000    3
  48730000    3
  48740000    3
  48750000    3
  48760000    3
  48770000    3
  48780000    3
  48790000    3
  48800000    3
  48810000    3
  48820000    3
  48830000    3
  48840000    3
  48850000    3
  48860000    3
  48870000    4
  48880000    3
  48890000    3
  48900000    3
  48910000    3
  48920000    2
  48930000    4
  48940000    3
  48950000    2
  48960000    2
  48970000    3
  48980000    3
  48990000    2
  49000000    4
  49010000    3
  49020000    2
  49030000    3
  49040000    3
  49050000    3
  49060000    3
  49070000    3
  49080000    3
  49090000    3
  49100000    3
  49110000    3
  49120000    2
  49130000    2
  49140000    4
  49150000    3
  49160000    2
  49170000    4
  49180000    4
  49190000    3
  49200000    4
  49210000    2
  49220000    3
  49230000    4
  49240000    3
  49250000    3
  49260000    3
  49270000    2
  49280000    3
  49290000    4
  49300000    3
  49310000    3
  49320000    2
  49330000    3
  49340000    3
  49350000    3
  49360000    3
  49370000    3
  49380000    3
  49390000    2
  49400000    3
  49410000    4
  49420000    3
  49430000    4
  49440000    3
  49450000    2
  49460000    3
  49470000    4
  49480000    4
  49490000    2
  49500000    3
  49510000    2
  49520000    2
  49530000    2
  49540000    3
  49550000    3
  49560000    4
  49570000    3
  49580000    3
  49590000    3
  49600000    2
  49610000    3
  49620000    4
  49630000    3
  49640000    4
  49650000    3
  49660000    4
  49670000    5
  49680000    2
  49690000    3
  49700000    2
  49710000    3
  49720000    3
  49730000    3
  49740000    3
  49750000    3
  49760000    3
  49770000    3
  49780000    3
  49790000    3
  49800000    3
  49810000    3
  49820000    3
  49830000    4
  49840000    3
  49850000    3
  49860000    3
  49870000    4
  49880000    3
  49890000    5
  49900000    4
  49910000    4
  49920000    3
  49930000    3
  49940000    2
  49950000    5
  49960000    5
  49970000    3
  49980000    3
  49990000    3
  50000000    2
  50000000    2
  50010000    5
  50020000    3
  50030000    4
  50040000    3
  50050000    3
  50060000    3
  50070000    4
  50080000    4
  50090000    2
  50100000    3
  50110000    3
  50120000    3
  50130000    4
  50140000    4
  50150000    2
  50160000    5
  50170000    4
  50180000    4
  50190000    3
  50200000    3
  50210000    3
  50220000    5
  50230000    5
  50240000    3
  50250000    3
  50260000    6
  50270000    2
  50280000    4
  50290000   18
  50300000   22
  50310000   22
  50320000   19
  50330000   20
  50340000   12
  50350000   22
  50360000   19
  50370000   14
  50380000   14
  50390000    3
  50400000    4
  50410000   11
  50420000    2
  50430000    6
  50440000    4
  50450000    3
  50460000    4
  50470000    3
  50480000    4
  50490000    3
  50500000    3
  50510000    3
  50520000    3
  50530000    3
  50540000    8
  50550000    3
  50560000    4
  50570000    3
  50580000    3
  50590000    3
  50600000    3
  50610000    3
  50620000    3
  50630000    3
  50640000    3
  50650000    2
  50660000    4
  50670000    3
  50680000    3
  50690000    2
  50700000    4
  50710000    3
  50720000    2
  50730000    3
  50740000    3
  50750000    3
  50760000    2
  50770000    3
  50780000    2
  50790000    3
  50800000    3
  50810000    3
  50820000    4
  50830000    3
  50840000    4
  50850000    3
  50860000    3
  50870000    3
  50880000    2
  50890000    3
  50900000    2
  50910000    3
  50920000    4
  50930000    3
  50940000    4
  50950000    3
  50960000    3
  50970000    3
  50980000    3
  50990000    2
  51000000    4
  51010000    4
  51020000    3
  51030000    4
  51040000    3
  51050000    3
  51060000    3
  51070000    3
  51080000    3
  51090000    3
  51100000    3
  51110000    3
  51120000    2
  51130000    5
  51140000    7
  51150000    3
  51160000    3
  51170000    4
  51180000    3
  51190000    2
  51200000    3
  51210000    3
  51220000    2
  51230000    5
  51240000    3
  51250000    3
  51260000    4
  51270000    2
  51280000    4
  51290000    2
  51300000    5
  51310000    4
  51320000    3
  51330000    4
  51340000    3
  51350000    4
  51360000    5
  51370000    5
  51380000    2
  51390000    4
  51400000    3
  51410000    2
  51420000    3
  51430000    2
  51440000    3
  51450000    3
  51460000    4
  51470000    4
  51480000    6
  51490000    3
  51500000    3
  51510000    2
  51520000    3
  51530000    4
  51540000    3
  51550000    3
  51560000    4
  51570000    4
  51580000    3
  51590000    2
  51600000    2
  51610000    4
  51620000    3
  51630000    3
  51640000    3
  51650000    4
  51660000    4
  51670000    4
  51680000    3
  51690000    3
  51700000    3
  51710000    3
  51720000    3
  51730000    3
  51740000    3
  51750000    3
  51760000    5
  51770000    3
  51780000    3
  51790000    3
  51800000    4
  51810000    3
  51820000    2
  51830000    5
  51840000    2
  51850000    4
  51860000    4
  51870000    3
  51880000    5
  51890000    3
  51900000    4
  51910000    4
  51920000    5
  51930000    5
  51940000    2
  51950000    3
  51960000    4
  51970000    2
  51980000    2
  51990000    3
  52000000    4
  52010000    2
  52020000    3
  52030000    3
  52040000    3
  52050000    4
  52060000    3
  52070000    3
  52080000    3
  52090000    3
  52100000    2
  52110000    2
  52120000    2
  52130000    3
  52140000    3
  52150000    7
  52160000    3
  52170000    4
  52180000    3
  52190000    2
  52200000    3
  52210000    5
  52220000    5
  52230000    4
  52240000    3
  52250000    2
  52260000    2
  52270000    3
  52280000    4
  52290000    2
  52300000    3
  52310000    4
  52320000    2
  52330000    5
  52340000    4
  52350000    3
  52360000    3
  52370000    3
  52380000    5
  52390000    4
  52400000    3
  52410000    4
  52420000    4
  52430000    4
  52440000    5
  52450000    3
  52460000    2
  52470000    4
  52480000    4
  52490000    6
  52500000   17
  52510000    3
  52520000   10
  52530000    4
  52540000    6
  52550000    5
  52560000    3
  52570000    3
  52580000    3
  52590000    4
  52600000    5
  52610000    4
  52620000    2
  52630000    4
  52640000    4
  52650000    4
  52660000    2
  52670000    4
  52680000    3
  52690000    3
  52700000    3
  52710000    3
  52720000    2
  52730000    3
  52740000    4
  52750000    4
  52760000    3
  52770000    3
  52780000    3
  52790000    2
  52800000    3
  52810000    3
  52820000    2
  52830000    3
  52840000    5
  52850000    3
  52860000    5
  52870000    4
  52880000    3
  52890000    4
  52900000    3
  52910000    4
  52920000    3
  52930000    5
  52940000    5
  52950000   14
  52960000   11
  52970000   14
  52980000   15
  52990000   14
  53000000   14
  53010000   12
  53020000    4
  53030000    2
  53040000    4
  53050000    4
  53060000    3
  53070000    4
  53080000    3
  53090000    2
  53100000    5
  53110000    5
  53120000    3
  53130000    3
  53140000    3
  53150000    2
  53160000    3
  53170000    3
  53180000    3
  53190000    2
  53200000    2
  53210000    5
  53220000    3
  53230000   12
  53240000   16
  53250000    9
  53260000   19
  53270000    6
  53280000   19
  53290000   20
  53300000   15
  53310000    4
  53320000    4
  53330000    3
  53340000    3
  53350000    4
  53360000    4
  53370000    4
  53380000    4
  53390000    4
  53400000    3
  53410000    3
  53420000    5
  53430000    5
  53440000    3
  53450000    3
  53460000    4
  53470000    5
  53480000    5
  53490000    4
  53500000    3
  53510000    3
  53520000    4
  53530000    4
  53540000    4
  53550000    4
  53560000    3
  53570000    3
  53580000    2
  53590000    4
  53600000    3
  53610000    8
  53620000    3
  53630000    5
  53640000    5
  53650000    5
  53660000    3
  53670000    5
  53680000    4
  53690000   10
  53700000    5
  53710000    3
  53720000    5
  53730000    2
  53740000    4
  53750000    3
  53760000    3
  53770000    3
  53780000    2
  53790000    3
  53800000    2
  53810000    3
  53820000    3
  53830000    3
  53840000    3
  53850000    3
  53860000    3
  53870000    3
  53880000    3
  53890000    3
  53900000    3
  53910000    4
  53920000    3
  53930000    4
  53940000    2
  53950000    4
  53960000    2
  53970000    2
  53980000    3
  53990000    4
  54000000    7
  54010000    3
  54020000    3
  54030000    3
  54040000    3
  54050000    3
  54060000    2
  54070000    3
  54080000    3
  54090000    3
  54100000    2
  54110000    3
  54120000    3
  54130000    3
  54140000    3
  54150000    3
  54160000    3
  54170000    3
  54180000    3
  54190000    3
  54200000    2
  54210000    2
  54220000    3
  54230000    3
  54240000    3
  54250000    7
  54260000    5
  54270000    4
  54280000    2
  54290000    2
  54300000    3
  54310000    2
  54320000    3
  54330000    4
  54340000    3
  54350000    3
  54360000    2
  54370000    3
  54380000    3
  54390000    3
  54400000    2
  54410000    3
  54420000    3
  54430000    3
  54440000    3
  54450000    5
  54460000    3
  54470000    3
  54480000    2
  54490000    4
  54500000    4
  54510000    4
  54520000    6
  54530000    3
  54540000    4
  54550000    5
  54560000   10
  54570000   16
  54580000   20
  54590000   14
  54600000   12
  54610000    9
  54620000    4
  54630000    4
  54640000    5
  54650000    3
  54660000    3
  54670000    4
  54680000    3
  54690000    2
  54700000    3
  54710000    4
  54720000    4
  54730000    3
  54740000    4
  54750000    3
  54760000    3
  54770000    3
  54780000    4
  54790000    2
  54800000    5
  54810000    4
  54820000    4
  54830000    5
  54840000    3
  54850000    4
  54860000    5
  54870000    5
  54880000    3
  54890000   10
  54900000    5
  54910000    3
  54920000    2
  54930000    5
  54940000    3
  54950000    4
  54960000    3
  54970000    4
  54980000    4
  54990000    3
  55000000    4
  55010000    3
  55020000    3
  55030000    4
  55040000    3
  55050000    2
  55060000    3
  55070000    2
  55080000    2
  55090000    3
  55100000    3
  55110000    3
  55120000    3
  55130000    4
  55140000    2
  55150000    3
  55160000    4
  55170000    3
  55180000    4
  55190000    4
  55200000    3
  55210000    2
  55220000    8
  55230000    5
  55240000    8
  55250000    5
  55260000    4
  55270000    2
  55280000    7
  55290000    3
  55300000    1
  55310000    3
  55320000    4
  55330000    3
  55340000    3
  55350000    3
  55360000    4
  55370000    4
  55380000    3
  55390000    4
  55400000    2
  55410000    3
  55420000    3
  55430000    2
  55440000    3
  55450000    2
  55460000    3
  55470000    4
  55480000    3
  55490000    3
  55500000    4
  55510000    3
  55520000    3
  55530000    3
  55540000    3
  55550000    4
  55560000    4
  55570000    2
  55580000    3
  55590000    3
  55600000    4
  55610000    2
  55620000    5
  55630000    4
  55640000    4
  55650000    3
  55660000    5
  55670000    3
  55680000    3
  55690000    2
  55700000    4
  55710000    4
  55720000    3
  55730000    5
  55740000    2
  55750000    3
  55760000    4
  55770000    4
  55780000    2
  55790000    3
  55800000    4
  55810000    4
  55820000    3
  55830000    2
  55840000    4
  55850000    3
  55860000    3
  55870000    4
  55880000    2
  55890000    3
  55900000    3
  55910000    3
  55920000    3
  55930000    4
  55940000    3
  55950000    4
  55960000    2
  55970000    2
  55980000    3
  55990000    3
  56000000    3
  56010000    4
  56020000   17
  56030000   12
  56040000   14
  56050000   20
  56060000   18
  56070000   16
  56080000   18
  56090000   19
  56100000   22
  56110000   22
  56120000   18
  56130000   18
  56140000   17
  56150000   21
  56160000   13
  56170000   19
  56180000   13
  56190000   19
  56200000    8
  56210000   19
  56220000   17
  56230000   15
  56240000   16
  56250000   17
  56260000   19
  56270000   21
  56280000   14
  56290000    3
  56300000    3
  56310000    5
  56320000    5
  56330000    4
  56340000    4
  56350000    2
  56360000    4
  56370000    3
  56380000    3
  56390000    4
  56400000    3
  56410000    4
  56420000    3
  56430000    2
  56440000    3
  56450000    2
  56460000    3
  56470000    2
  56480000    3
  56490000    3
  56500000    3
  56510000    4
  56520000    2
  56530000    4
  56540000    3
  56550000    3
  56560000    4
  56570000    3
  56580000    3
  56590000    3
  56600000    3
  56610000    3
  56620000    3
  56630000    3
  56640000    3
  56650000    3
  56660000    5
  56670000    3
  56680000    3
  56690000    3
  56700000    2
  56710000    2
  56720000    3
  56730000    3
  56740000    3
  56750000    3
  56760000    3
  56770000    3
  56780000    3
  56790000    3
  56800000    4
  56810000    4
  56820000    4
  56830000    3
  56840000    3
  56850000    5
  56860000    3
  56870000    3
  56880000    3
  56890000    3
  56900000    3
  56910000    4
  56920000    2
  56930000    2
  56940000    3
  56950000    2
  56960000    2
  56970000    3
  56980000    3
  56990000    3
  57000000    3
  57010000    2
  57020000    4
  57030000    3
  57040000    3
  57050000    3
  57060000    5
  57070000    3
  57080000    7
  57090000    2
  57100000    3
  57110000    3
  57120000    3
  57130000    3
  57140000    3
  57150000    3
  57160000    4
  57170000    5
  57180000    7
  57190000    7
  57200000    4
  57210000    3
  57220000    5
  57230000    4
  57240000    3
  57250000    2
  57260000    5
  57270000    3
  57280000    3
  57290000    3
  57300000    3
  57310000    3
  57320000    3
  57330000    3
  57340000    4
  57350000    5
  57360000    3
  57370000    7
  57380000    3
  57390000    3
  57400000    3
  57410000    2
  57420000    3
  57430000    3
  57440000    4
  57450000    6
  57460000    4
  57470000    4
  57480000    3
  57490000    3
  57500000   10
  57510000    7
  57520000    5
  57530000    2
  57540000    2
  57550000    3
  57560000    3
  57570000    4
  57580000    4
  57590000    5
  57600000    3
  57610000    3
  57620000    3
  57630000    5
  57640000    6
  57650000    3
  57660000    5
  57670000    3
  57680000    3
  57690000    5
  57700000    2
  57710000    3
  57720000    3
  57730000    3
  57740000    4
  57750000    3
  57760000    2
  57770000    3
  57780000    4
  57790000    3
  57800000    7
  57810000    4
  57820000    2
  57830000    3
  57840000    5
  57850000    3
  57860000    2
  57870000    3
  57880000    3
  57890000    2
  57900000    3
  57910000    3
  57920000    4
  57930000    5
  57940000    3
  57950000    3
  57960000    3
  57970000    2
  57980000    4
  57990000    4
  58000000    3
  58010000    4
  58020000    3
  58030000    3
  58040000    4
  58050000    4
  58060000    4
  58070000    4
  58080000    2
  58090000    3
  58100000    3
  58110000    4
  58120000    3
  58130000    3
  58140000    4
  58150000    4
  58160000    3
  58170000    1
  58180000    5
  58190000    5
  58200000    4
  58210000    3
  58220000    4
  58230000    4
  58240000    3
  58250000    3
  58260000    3
  58270000    3
  58280000    3
  58290000    2
  58300000    3
  58310000    4
  58320000    4
  58330000    4
  58340000    5
  58350000    5
  58360000    4
  58370000    4
  58380000    3
  58390000    4
  58400000    5
  58410000    5
  58420000    9
  58430000    7
  58440000    4
  58450000    4
  58460000    4
  58470000    4
  58480000    6
  58490000    3
  58500000    3
  58510000    5
  58520000    4
  58530000    5
  58540000    4
  58550000    4
  58560000   19
  58570000   12
  58580000   17
  58590000   19
  58600000   19
  58610000   21
  58620000   19
  58630000    4
  58640000    6
  58650000   19
  58660000   13
  58670000   17
  58680000   15
  58690000   19
  58700000   22
  58710000   19
  58720000   14
  58730000    3
  58740000    3
  58750000    3
  58760000    3
  58770000    2
  58780000    3
  58790000    3
  58800000    3
  58810000    5
  58820000    7
  58830000    4
  58840000    4
  58850000    5
  58860000    3
  58870000    3
  58880000    3
  58890000    3
  58900000    3
  58910000    3
  58920000    8
  58930000    4
  58940000    3
  58950000    3
  58960000    2
  58970000    3
  58980000    3
  58990000    3
  59000000    3
  59010000    3
  59020000    3
  59030000    2
  59040000    3
  59050000    2
  59060000    3
  59070000    3
  59080000    4
  59090000    3
  59100000    2
  59110000    3
  59120000    4
  59130000    2
  59140000    3
  59150000    4
  59160000   11
  59170000    2
  59180000    4
  59190000    3
  59200000    4
  59210000    3
  59220000    2
  59230000    4
  59240000    2
  59250000    3
  59260000    2
  59270000    3
  59280000    2
  59290000    5
  59300000    3
  59310000    3
  59320000    3
  59330000    2
  59340000    3
  59350000    3
  59360000    2
  59370000    3
  59380000    3
  59390000    2
  59400000    4
  59410000    3
  59420000    3
  59430000    3
  59440000    8
  59450000   18
  59460000    8
  59470000   14
  59480000    8
  59490000    6
  59500000   15
  59510000    7
  59520000    6
  59530000   17
  59540000   11
  59550000    4
  59560000    4
  59570000    2
  59580000    3
  59590000    2
  59600000    2
  59610000    3
  59620000    2
  59630000    6
  59640000    4
  59650000    4
  59660000    4
  59670000    2
  59680000    4
  59690000    3
  59700000    3
  59710000    3
  59720000    4
  59730000    4
  59740000    4
  59750000    4
  59760000    3
  59770000    3
  59780000    3
  59790000    5
  59800000    7
  59810000    4
  59820000    7
  59830000    4
  59840000    2
  59850000    4
  59860000    3
  59870000    4
  59880000    3
  59890000    3
  59900000    3
  59910000    4
  59920000    4
  59930000    5
  59940000    3
  59950000    9
  59960000    2
  59970000    2
  59980000    4
  59990000    3
  60000000    4
  60010000    4
  60020000    4
  60030000    3
  60040000    4
  60050000    3
  60060000    4
  60070000    2
  60080000    8
  60090000    4
  60100000    4
  60110000    3
  60120000    3
  60130000    3
  60140000    3
  60150000    2
  60160000    3
  60170000    4
  60180000    3
  60190000    4
  60200000    2
  60210000    3
  60220000    4
  60230000    3
  60240000    3
  60250000    2
  60260000    4
  60270000    3
  60280000    3
  60290000    2
  60300000    3
  60310000    3
  60320000    2
  60330000    3
  60340000    2
  60350000    3
  60360000    3
  60370000    3
  60380000    3
  60390000    4
  60400000    2
  60410000    3
  60420000    2
  60430000    2
  60440000    2
  60450000    3
  60460000    4
  60470000    2
  60480000    2
  60490000    8
  60500000    3
  60510000    2
  60520000    3
  60530000    2
  60540000    3
  60550000    3
  60560000    4
  60570000    3
  60580000    3
  60590000    5
  60600000    3
  60610000    2
  60620000    3
  60630000    4
  60640000    3
  60650000    3
  60660000    3
  60670000    2
  60680000    4
  60690000    3
  60700000    2
  60710000    2
  60720000    2
  60730000    3
  60740000    2
  60750000    3
  60760000    3
  60770000    2
  60780000    3
  60790000    3
  60800000    3
  60810000    2
  60820000    4
  60830000    5
  60840000    2
  60850000    3
  60860000    3
  60870000    3
  60880000    2
  60890000    3
  60900000    3
  60910000    2
  60920000    2
  60930000    2
  60940000    3
  60950000    2
  60960000    3
  60970000    2
  60980000    2
  60990000    3
  61000000    3
  61010000    3
  61020000    3
  61030000    3
  61040000    2
  61050000    2
  61060000    5
  61070000    3
  61080000    2
  61090000    3
  61100000    3
  61110000    3
  61120000    3
  61130000    3
  61140000    3
  61150000    3
  61160000    3
  61170000    2
  61180000    3
  61190000    3
  61200000    2
  61210000    3
  61220000    3
  61230000    4
  61240000    4
  61250000    3
  61260000    3
  61270000    3
  61280000    4
  61290000    2
  61300000    3
  61310000    5
  61320000    3
  61330000    3
  61340000    3
  61350000    2
  61360000    3
  61370000    3
  61380000    4
  61390000    4
  61400000    3
  61410000    3
  61420000    3
  61430000    3
  61440000    3
  61450000    3
  61460000    2
  61470000    3
  61480000    4
  61490000    3
  61500000    3
  61510000    2
  61520000    3
  61530000    4
  61540000    3
  61550000    3
  61560000    3
  61570000    3
  61580000    4
  61590000    4
  61600000    2
  61610000    3
  61620000    4
  61630000    4
  61640000    4
  61650000    3
  61660000    4
  61670000    4
  61680000    4
  61690000    4
  61700000    4
  61710000    4
  61720000    2
  61730000    3
  61740000    2
  61750000    2
  61760000    4
  61770000    3
  61780000    4
  61790000    3
  61800000    5
  61810000    4
  61820000    5
  61830000    5
  61840000    4
  61850000    5
  61860000    2
  61870000    3
  61880000    3
  61890000    3
  61900000    3
  61910000    3
  61920000    2
  61930000    4
  61940000    3
  61950000    3
  61960000    3
  61970000    4
  61980000    4
  61990000    3
  62000000    4
  62010000    4
  62020000    4
  62030000    3
  62040000    4
  62050000    3
  62060000    5
  62070000    3
  62080000    3
  62090000    4
  62100000    3
  62110000    3
  62120000    2
  62130000    3
  62140000    4
  62150000    4
  62160000    4
  62170000    4
  62180000    4
  62190000    3
  62200000    4
  62210000    5
  62220000    4
  62230000    4
  62240000    3
  62250000    4
  62260000    3
  62270000    5
  62280000    4
  62290000    4
  62300000    4
  62310000    4
  62320000    5
  62330000    3
  62340000    4
  62350000    5
  62360000    5
  62370000    4
  62380000    4
  62390000    3
  62400000    4
  62410000    4
  62420000    3
  62430000    2
  62440000    3
  62450000    3
  62460000    3
  62470000    5
  62480000    3
  62490000    3
  62500000    3
  62510000    3
  62520000    3
  62530000    4
  62540000    3
  62550000    4
  62560000    3
  62570000    3
  62580000    3
  62590000    4
  62600000    3
  62610000    3
  62620000    4
  62630000    3
  62640000    3
  62650000    3
  62660000    3
  62670000    5
  62680000    4
  62690000    3
  62700000    3
  62710000    2
  62720000    4
  62730000    3
  62740000    4
  62750000    2
  62760000    2
  62770000    2
  62780000    5
  62790000    5
  62800000    4
  62810000    4
  62820000    2
  62830000    5
  62840000    3
  62850000    2
  62860000    4
  62870000    3
  62880000    3
  62890000    3
  62900000    3
  62910000    2
  62920000    3
  62930000    3
  62940000    3
  62950000    2
  62960000    3
  62970000    3
  62980000    2
  62990000    3
  63000000    3
  63010000    4
  63020000    4
  63030000    3
  63040000    3
  63050000    3
  63060000    3
  63070000    3
  63080000    3
  63090000    3
  63100000    2
  63110000    4
  63120000    3
  63130000    4
  63140000    3
  63150000    2
  63160000    4
  63170000    3
  63180000    3
  63190000    3
  63200000    4
  63210000    4
  63220000    3
  63230000    3
  63240000    6
  63250000    3
  63260000    3
  63270000    2
  63280000    3
  63290000    3
  63300000    3
  63310000    3
  63320000    3
  63330000    3
  63340000    4
  63350000    3
  63360000    3
  63370000    3
  63380000    5
  63390000    3
  63400000    3
  63410000    4
  63420000    3
  63430000    2
  63440000    3
  63450000    2
  63460000    2
  63470000    3
  63480000    2
  63490000    4
  63500000    3
  63510000    3
  63520000    4
  63530000    1
  63540000    4
  63550000    2
  63560000    2
  63570000    7
  63580000   10
  63590000    2
  63600000    3
  63610000    3
  63620000    3
  63630000    3
  63640000    3
  63650000    2
  63660000    2
  63670000    3
  63680000    3
  63690000    2
  63700000    3
  63710000    3
  63720000    3
  63730000    2
  63740000    2
  63750000    3
  63760000    3
  63770000    3
  63780000    3
  63790000    3
  63800000    3
  63810000    3
  63820000    2
  63830000    3
  63840000    3
  63850000    3
  63860000    3
  63870000    3
  63880000    3
  63890000    2
  63900000    2
  63910000    3
  63920000    3
  63930000    3
  63940000    2
  63950000    3
  63960000    5
  63970000    3
  63980000    3
  63990000    5
  64000000    4
  64010000    4
  64020000   13
  64030000    4
  64040000    4
  64050000    3
  64060000    3
  64070000    4
  64080000    3
  64090000    4
  64100000    3
  64110000    4
  64120000    2
  64130000    3
  64140000    3
  64150000    3
  64160000    3
  64170000    3
  64180000    4
  64190000    3
  64200000    3
  64210000    3
  64220000    3
  64230000    2
  64240000    4
  64250000    3
  64260000    3
  64270000    3
  64280000    3
  64290000    3
  64300000    3
  64310000    2
  64320000    4
  64330000    4
  64340000    3
  64350000    4
  64360000    2
  64370000    3
  64380000    3
  64390000    4
  64400000    4
  64410000    3
  64420000    3
  64430000    2
  64440000    3
  64450000    3
  64460000    2
  64470000    4
  64480000    3
  64490000    4
  64500000    4
  64510000    6
  64520000    4
  64530000    4
  64540000    3
  64550000    2
  64560000    6
  64570000    3
  64580000    3
  64590000    3
  64600000    2
  64610000    9
  64620000    2
  64630000    4
  64640000    5
  64650000    2
  64660000    4
  64670000    4
  64680000    3
  64690000    3
  64700000    3
  64710000    5
  64720000    2
  64730000    5
  64740000    2
  64750000    3
  64760000    3
  64770000    2
  64780000    4
  64790000    2
  64800000    4
  64810000    5
  64820000    3
  64830000    5
  64840000    4
  64850000    3
  64860000    4
  64870000    5
  64880000   10
  64890000    4
  64900000    9
  64910000   10
  64920000    3
  64930000   14
  64940000    8
  64950000    4
  64960000    3
  64970000    4
  64980000    2
  64990000    2
  65000000    3
  65010000    3
  65020000    4
  65030000    3
  65040000    3
  65050000    2
  65060000    2
  65070000    3
  65080000    2
  65090000    3
  65100000    3
  65110000    2
  65120000    3
  65130000    4
  65140000    3
  65150000    4
  65160000    3
  65170000    2
  65180000    2
  65190000    3
  65200000    2
  65210000    5
  65220000    2
  65230000   10
  65240000    4
  65250000    3
  65260000    3
  65270000    4
  65280000    3
  65290000    2
  65300000    3
  65310000    3
  65320000    3
  65330000    3
  65340000    2
  65350000    2
  65360000    3
  65370000    4
  65380000    4
  65390000    4
  65400000    3
  65410000    3
  65420000    3
  65430000    3
  65440000    3
  65450000    4
  65460000    4
  65470000    5
  65480000    8
  65490000    3
  65500000    3
  65510000    3
  65520000    3
  65530000    3
  65540000    3
  65550000    3
  65560000    2
  65570000    3
  65580000    3
  65590000    3
  65600000    2
  65610000    3
  65620000    5
  65630000    4
  65640000    4
  65650000    2
  65660000    5
  65670000    4
  65680000    3
  65690000    5
  65700000    2
  65710000   14
  65720000   13
  65730000    5
  65740000   15
  65750000    9
  65760000    4
  65770000    2
  65780000    3
  65790000    4
  65800000    2
  65810000    4
  65820000    3
  65830000    2
  65840000    2
  65850000    4
  65860000    4
  65870000    3
  65880000    3
  65890000    8
  65900000    4
  65910000    5
  65920000    3
  65930000    7
  65940000    3
  65950000    8
  65960000   11
  65970000   17
  65980000   22
  65990000    5
  66000000    3
  66010000    4
  66020000    4
  66030000    2
  66040000    4
  66050000    3
  66060000    4
  66070000    3
  66080000    3
  66090000    4
  66100000    4
  66110000    3
  66120000    3
  66130000    2
  66140000    7
  66150000    4
  66160000    3
  66170000    3
  66180000    3
  66190000    3
  66200000    3
  66210000    3
  66220000    3
  66230000    3
  66240000    3
  66250000    4
  66260000    4
  66270000    3
  66280000    3
  66290000    3
  66300000    3
  66310000    7
  66320000    5
  66330000    4
  66340000    8
  66350000    4
  66360000    3
  66370000    3
  66380000    3
  66390000    2
  66400000    4
  66410000    4
  66420000    4
  66430000    4
  66440000    3
  66450000    2
  66460000    2
  66470000    3
  66480000    4
  66490000    2
  66500000    4
  66510000    3
  66520000    4
  66530000    4
  66540000    2
  66550000    3
  66560000    4
  66570000    4
  66580000    4
  66590000    3
  66600000    3
  66610000    3
  66620000    2
  66630000    3
  66640000    2
  66650000    2
  66660000    2
  66670000    2
  66680000    7
  66690000    6
  66700000    4
  66710000    5
  66720000    7
  66730000    6
  66740000    3
  66750000    3
  66760000    4
  66770000    5
  66780000    3
  66790000    3
  66800000    3
  66810000    2
  66820000    4
  66830000    3
  66840000    4
  66850000    3
  66860000    3
  66870000    4
  66880000    3
  66890000    3
  66900000    3
  66910000    5
  66920000    3
  66930000    4
  66940000    3
  66950000    4
  66960000    3
  66970000    2
  66980000    3
  66990000    4
  67000000    4
  67010000    4
  67020000    9
  67030000    3
  67040000    3
  67050000    4
  67060000    3
  67070000    3
  67080000    3
  67090000    3
  67100000    4
  67110000    3
  67120000    2
  67130000    3
  67140000    3
  67150000    2
  67160000    3
  67170000    2
  67180000    3
  67190000    4
  67200000    3
  67210000    2
  67220000    3
  67230000    2
  67240000    3
  67250000    4
  67260000    4
  67270000    6
  67280000    4
  67290000    3
  67300000    5
  67310000    2
  67320000    2
  67330000    3
  67340000    5
  67350000    4
  67360000    4
  67370000    4
  67380000    3
  67390000    3
  67400000    4
  67410000    4
  67420000    3
  67430000    4
  67440000    4
  67450000    4
  67460000    2
  67470000    2
  67480000    2
  67490000    2
  67500000    3
  67510000    3
  67520000    4
  67530000    3
  67540000    3
  67550000    3
  67560000    4
  67570000    5
  67580000    3
  67590000    3
  67600000    3
  67610000    5
  67620000    5
  67630000    2
  67640000    2
  67650000    3
  67660000    4
  67670000    3
  67680000    4
  67690000    4
  67700000    4
  67710000    2
  67720000    3
  67730000    8
  67740000    5
  67750000    3
  67760000    2
  67770000    3
  67780000    3
  67790000    2
  67800000    3
  67810000    4
  67820000    3
  67830000    2
  67840000    3
  67850000    3
  67860000    3
  67870000    3
  67880000    3
  67890000    4
  67900000    3
  67910000    3
  67920000    2
  67930000    3
  67940000    5
  67950000    2
  67960000    4
  67970000    3
  67980000    4
  67990000    4
  68000000    4
  68010000    4
  68020000    4
  68030000    2
  68040000    5
  68050000    8
  68060000    2
  68070000    3
  68080000    4
  68090000    3
  68100000    4
  68110000    3
  68120000    2
  68130000    3
  68140000    3
  68150000    2
  68160000    4
  68170000    3
  68180000    4
  68190000    5
  68200000    3
  68210000    2
  68220000    3
  68230000    4
  68240000    3
  68250000    3
  68260000    4
  68270000    3
  68280000    2
  68290000    4
  68300000    4
  68310000    4
  68320000    5
  68330000    4
  68340000    3
  68350000    4
  68360000    5
  68370000    4
  68380000    4
  68390000    2
  68400000    4
  68410000    5
  68420000   17
  68430000   14
  68440000    6
  68450000    4
  68460000    5
  68470000    5
  68480000    3
  68490000    4
  68500000    3
  68510000    4
  68520000    2
  68530000    4
  68540000    4
  68550000    9
  68560000   21
  68570000   22
  68580000   22
  68590000   15
  68600000   21
  68610000   18
  68620000   19
  68630000   11
  68640000   13
  68650000   19
  68660000   20
  68670000   19
  68680000   16
  68690000   21
  68700000   22
  68710000   18
  68720000   18
  68730000   23
  68740000   25
  68750000   23
  68760000    4
  68770000    3
  68780000    4
  68790000    4
  68800000    2
  68810000    2
  68820000    3
  68830000    4
  68840000    4
  68850000    4
  68860000    4
  68870000    4
  68880000    4
  68890000   10
  68900000   15
  68910000   14
  68920000    4
  68930000    4
  68940000    2
  68950000    4
  68960000    3
  68970000    4
  68980000    4
  68990000    4
  69000000    3
  69010000    3
  69020000    4
  69030000    2
  69040000   11
  69050000    2
  69060000    6
  69070000    7
  69080000   13
  69090000    7
  69100000    3
  69110000    2
  69120000    5
  69130000    2
  69140000    4
  69150000    3
  69160000    3
  69170000    4
  69180000    3
  69190000    4
  69200000    3
  69210000    3
  69220000    2
  69230000    3
  69240000    2
  69250000    3
  69260000    3
  69270000    2
  69280000    4
  69290000    3
  69300000    3
  69310000    3
  69320000    3
  69330000    3
  69340000    3
  69350000    5
  69360000    3
  69370000    3
  69380000    2
  69390000    3
  69400000    3
  69410000    3
  69420000    3
  69430000    2
  69440000    4
  69450000    3
  69460000    4
  69470000    3
  69480000    4
  69490000    3
  69500000    3
  69510000    3
  69520000    2
  69530000    5
  69540000    4
  69550000    3
  69560000    4
  69570000   11
  69580000    4
  69590000    2
  69600000    3
  69610000    3
  69620000    3
  69630000    3
  69640000    3
  69650000    3
  69660000    4
  69670000    3
  69680000    2
  69690000    3
  69700000    2
  69710000    3
  69720000    4
  69730000    2
  69740000    4
  69750000    7
  69760000    4
  69770000    4
  69780000    4
  69790000    3
  69800000    4
  69810000    3
  69820000    3
  69830000    4
  69840000    5
  69850000    4
  69860000    3
  69870000    4
  69880000   20
  69890000   10
  69900000    4
  69910000    5
  69920000    5
  69930000    4
  69940000    7
  69950000    4
  69960000    3
  69970000    3
  69980000    3
  69990000    4
  70000000    4
  70010000    3
  70020000    2
  70030000    3
  70040000    3
  70050000    3
  70060000    4
  70070000    3
  70080000    3
  70090000    4
  70100000    4
  70110000    3
  70120000    2
  70130000    4
  70140000    4
  70150000    7
  70160000    5
  70170000    3
  70180000    3
  70190000    3
  70200000    3
  70210000    2
  70220000    2
  70230000    3
  70240000    3
  70250000    3
  70260000    3
  70270000    3
  70280000    3
  70290000    3
  70300000    3
  70310000    3
  70320000    3
  70330000    2
  70340000    2
  70350000    3
  70360000    2
  70370000    3
  70380000    3
  70390000    3
  70400000    3
  70410000    4
  70420000    4
  70430000    2
  70440000    4
  70450000    4
  70460000    3
  70470000    4
  70480000    3
  70490000    2
  70500000    4
  70510000    4
  70520000    4
  70530000    3
  70540000    3
  70550000    4
  70560000    3
  70570000    3
  70580000    4
  70590000    3
  70600000    3
  70610000    3
  70620000    3
  70630000    3
  70640000    4
  70650000    4
  70660000    4
  70670000    3
  70680000    3
  70690000    2
  70700000    3
  70710000    3
  70720000    3
  70730000    3
  70740000    3
  70750000    2
  70760000    4
  70770000    3
  70780000    5
  70790000    5
  70800000    4
  70810000    3
  70820000    7
  70830000    3
  70840000    4
  70850000    3
  70860000    3
  70870000    3
  70880000    4
  70890000    4
  70900000    3
  70910000    3
  70920000    5
  70930000    4
  70940000    4
  70950000    2
  70960000    2
  70970000    3
  70980000    2
  70990000    3
  71000000    2
  71010000    3
  71020000    2
  71030000    2
  71040000    3
  71050000    3
  71060000    3
  71070000    4
  71080000    3
  71090000    3
  71100000    4
  71110000    3
  71120000    3
  71130000    3
  71140000    2
  71150000    3
  71160000    2
  71170000    2
  71180000    3
  71190000    3
  71200000    2
  71210000    3
  71220000    5
  71230000    3
  71240000    3
  71250000    3
  71260000    3
  71270000    3
  71280000    4
  71290000    3
  71300000    3
  71310000    3
  71320000    3
  71330000    3
  71340000    3
  71350000    3
  71360000    2
  71370000    3
  71380000    3
  71390000    4
  71400000    3
  71410000    4
  71420000    3
  71430000    3
  71440000    3
  71450000    3
  71460000    2
  71470000    2
  71480000    4
  71490000    3
  71500000    2
  71510000    5
  71520000    4
  71530000    3
  71540000    3
  71550000    4
  71560000    3
  71570000    3
  71580000    3
  71590000    3
  71600000    3
  71610000    3
  71620000    2
  71630000    3
  71640000    2
  71650000    3
  71660000    3
  71670000    4
  71680000    4
  71690000    2
  71700000    3
  71710000    3
  71720000    3
  71730000    4
  71740000    3
  71750000    5
  71760000    4
  71770000    3
  71780000    3
  71790000    4
  71800000    4
  71810000    4
  71820000    2
  71830000    7
  71840000    3
  71850000    2
  71860000    3
  71870000    3
  71880000    3
  71890000    4
  71900000    3
  71910000    4
  71920000    3
  71930000    2
  71940000    3
  71950000    3
  71960000    3
  71970000    3
  71980000    3
  71990000    3
  72000000    2
  72010000    3
  72020000    2
  72030000    2
  72040000    3
  72050000    3
  72060000    3
  72070000    3
  72080000    3
  72090000    3
  72100000    4
  72110000    2
  72120000    3
  72130000    2
  72140000    3
  72150000    3
  72160000    3
  72170000    4
  72180000    3
  72190000    2
  72200000    2
  72210000    4
  72220000    3
  72230000    3
  72240000    3
  72250000    3
  72260000    3
  72270000    4
  72280000    4
  72290000    4
  72300000    3
  72310000    5
  72320000    2
  72330000    3
  72340000    3
  72350000    3
  72360000    4
  72370000    3
  72380000    2
  72390000    4
  72400000    2
  72410000    3
  72420000    4
  72430000    4
  72440000    4
  72450000    3
  72460000    5
  72470000    3
  72480000    3
  72490000    9
  72500000   12
  72510000    3
  72520000    4
  72530000    5
  72540000    3
  72550000    3
  72560000    2
  72570000    3
  72580000    2
  72590000    3
  72600000    3
  72610000    2
  72620000    2
  72630000    4
  72640000    3
  72650000    3
  72660000    4
  72670000    4
  72680000    3
  72690000    4
  72700000    4
  72710000    5
  72720000   10
  72730000    6
  72740000    4
  72750000    5
  72760000    4
  72770000    2
  72780000    2
  72790000    3
  72800000    2
  72810000    3
  72820000    3
  72830000    2
  72840000    5
  72850000    4
  72860000    2
  72870000    5
  72880000    5
  72890000    6
  72900000    4
  72910000    3
  72920000    4
  72930000    4
  72940000    2
  72950000    4
  72960000    6
  72970000    4
  72980000    4
  72990000    3
  73000000    3
  73010000    3
  73020000    3
  73030000    3
  73040000    2
  73050000    3
  73060000    9
  73070000   16
  73080000   15
  73090000   16
  73100000   13
  73110000    3
  73120000    3
  73130000    2
  73140000    2
  73150000    3
  73160000    4
  73170000    2
  73180000    3
  73190000    4
  73200000    5
  73210000    3
  73220000    4
  73230000    3
  73240000    3
  73250000    4
  73260000    4
  73270000    3
  73280000    3
  73290000    4
  73300000    4
  73310000    4
  73320000    3
  73330000    4
  73340000    5
  73350000    4
  73360000    3
  73370000    2
  73380000    3
  73390000    2
  73400000    3
  73410000    5
  73420000    3
  73430000    3
  73440000    3
  73450000    3
  73460000    3
  73470000    3
  73480000    2
  73490000    3
  73500000    3
  73510000    3
  73520000    4
  73530000    3
  73540000    3
  73550000    4
  73560000    3
  73570000    2
  73580000    4
  73590000    8
  73600000    5
  73610000    3
  73620000    3
  73630000    3
  73640000    3
  73650000    3
  73660000    4
  73670000    2
  73680000    4
  73690000    3
  73700000    3
  73710000    3
  73720000    3
  73730000    4
  73740000    3
  73750000    4
  73760000    4
  73770000    3
  73780000    3
  73790000    3
  73800000    4
  73810000    4
  73820000    3
  73830000    3
  73840000    3
  73850000    3
  73860000    3
  73870000    4
  73880000    3
  73890000    2
  73900000    2
  73910000    8
  73920000    5
  73930000    4
  73940000    2
  73950000    3
  73960000    5
  73970000    4
  73980000    2
  73990000    3
  74000000    4
  74010000    2
  74020000    3
  74030000    4
  74040000    3
  74050000    4
  74060000    2
  74070000    3
  74080000    4
  74090000    5
  74100000    4
  74110000    4
  74120000    3
  74130000    4
  74140000    3
  74150000    5
  74160000    2
  74170000    3
  74180000    9
  74190000   12
  74200000    3
  74210000   10
  74220000   12
  74230000   11
  74240000   18
  74250000   19
  74260000    6
  74270000   10
  74280000   12
  74290000    3
  74300000    3
  74310000    4
  74320000    3
  74330000    3
  74340000    4
  74350000    5
  74360000    2
  74370000    3
  74380000    4
  74390000    5
  74400000    6
  74410000    4
  74420000    5
  74430000    5
  74440000    5
  74450000    6
  74460000    5
  74470000    7
  74480000    3
  74490000    4
  74500000    4
  74510000    4
  74520000    8
  74530000    5
  74540000    3
  74550000    3
  74560000    4
  74570000    4
  74580000    4
  74590000    3
  74600000    4
  74610000    3
  74620000    5
  74630000    3
  74640000    4
  74650000    3
  74660000    4
  74670000    5
  74680000    3
  74690000    4
  74700000    3
  74710000    3
  74720000    4
  74730000    4
  74740000    3
  74750000    3
  74760000    3
  74770000    4
  74780000    3
  74790000    4
  74800000    2
  74810000    4
  74820000    2
  74830000    2
  74840000    5
  74850000    3
  74860000    4
  74870000    3
  74880000    4
  74890000    4
  74900000    3
  74910000    3
  74920000    3
  74930000    3
  74940000    5
  74950000    4
  74960000    3
  74970000    2
  74980000    5
  74990000    2
  75000000    3
  75010000    4
  75020000    3
  75030000    3
  75040000    4
  75050000    4
  75060000    3
  75070000    2
  75080000    3
  75090000    2
  75100000    3
  75110000    6
  75120000   16
  75130000    4
  75140000    4
  75150000    5
  75160000    2
  75170000    3
  75180000    3
  75190000    5
  75200000    3
  75210000    3
  75220000    3
  75230000    3
  75240000    3
  75250000    3
  75260000    1
  75270000    3
  75280000    3
  75290000    3
  75300000    3
  75310000    3
  75320000    5
  75330000    4
  75340000    3
  75350000    2
  75360000    4
  75370000    3
  75380000    4
  75390000    4
  75400000    3
  75410000    3
  75420000    3
  75430000    3
  75440000    4
  75450000    9
  75460000    5
  75470000    4
  75480000    3
  75490000    2
  75500000    4
  75510000    3
  75520000    3
  75530000    3
  75540000    3
  75550000    2
  75560000    3
  75570000    3
  75580000    3
  75590000    3
  75600000    2
  75610000    3
  75620000    3
  75630000    2
  75640000    2
  75650000    3
  75660000    3
  75670000    2
  75680000    5
  75690000    3
  75700000    2
  75710000    3
  75720000    4
  75730000    2
  75740000    3
  75750000    3
  75760000    3
  75770000    3
  75780000    3
  75790000    3
  75800000    3
  75810000    3
  75820000    3
  75830000    3
  75840000    3
  75850000    3
  75860000    3
  75870000    3
  75880000    3
  75890000    3
  75900000    3
  75910000    2
  75920000    4
  75930000    3
  75940000    3
  75950000    3
  75960000    2
  75970000    2
  75980000    3
  75990000    3
  76000000    3
  76010000    4
  76020000    3
  76030000    4
  76040000    3
  76050000    3
  76060000    4
  76070000    1
  76080000    4
  76090000    5
  76100000    5
  76110000    3
  76120000    3
  76130000    3
  76140000    4
  76150000    2
  76160000    2
  76170000    4
  76180000    3
  76190000    3
  76200000    4
  76210000    3
  76220000    4
  76230000    4
  76240000    3
  76250000    3
  76260000    3
  76270000    3
  76280000    3
  76290000    2
  76300000    2
  76310000    3
  76320000    3
  76330000    4
  76340000    4
  76350000    3
  76360000    6
  76370000    5
  76380000    4
  76390000    5
  76400000    2
  76410000    2
  76420000    4
  76430000    3
  76440000    3
  76450000    3
  76460000   16
  76470000   10
  76480000   12
  76490000   14
  76500000   14
  76510000   17
  76520000    5
  76530000    5
  76540000    2
  76550000    3
  76560000    3
  76570000    7
  76580000    3
  76590000    3
  76600000    3
  76610000    2
  76620000    3
  76630000    2
  76640000    3
  76650000    2
  76660000    4
  76670000    5
  76680000    4
  76690000    3
  76700000    2
  76710000    3
  76720000    3
  76730000    3
  76740000    3
  76750000    3
  76760000    4
  76770000    3
  76780000    3
  76790000    4
  76800000    3
  76810000    3
  76820000    3
  76830000    2
  76840000    3
  76850000    3
  76860000    3
  76870000    3
  76880000    5
  76890000    3
  76900000    2
  76910000    3
  76920000    3
  76930000    3
  76940000    2
  76950000    5
  76960000    5
  76970000    2
  76980000    4
  76990000    3
  77000000    3
  77010000    4
  77020000    3
  77030000    3
  77040000    4
  77050000    3
  77060000    4
  77070000    3
  77080000    3
  77090000    2
  77100000    3
  77110000    3
  77120000    3
  77130000    3
  77140000    3
  77150000    3
  77160000    3
  77170000    4
  77180000    2
  77190000    2
  77200000    3
  77210000    3
  77220000    3
  77230000    3
  77240000    3
  77250000    4
  77260000    3
  77270000    2
  77280000    3
  77290000    4
  77300000    3
  77310000    6
  77320000    8
  77330000    5
  77340000    4
  77350000    4
  77360000    4
  77370000    3
  77380000    2
  77390000    3
  77400000    4
  77410000    4
  77420000    3
  77430000    4
  77440000    3
  77450000    3
  77460000    2
  77470000    2
  77480000    3
  77490000    3
  77500000    3
  77510000    3
  77520000    3
  77530000    3
  77540000    2
  77550000    2
  77560000    3
  77570000    3
  77580000    3
  77590000    3
  77600000    2
  77610000    4
  77620000    3
  77630000    3
  77640000    3
  77650000    2
  77660000    4
  77670000    3
  77680000    4
  77690000    4
  77700000    4
  77710000    5
  77720000    3
  77730000    9
  77740000    4
  77750000    3
  77760000    4
  77770000    2
  77780000    2
  77790000    3
  77800000    3
  77810000    2
  77820000    3
  77830000    3
  77840000    3
  77850000    3
  77860000    4
  77870000    2
  77880000    5
  77890000    3
  77900000    5
  77910000    4
  77920000    4
  77930000    4
  77940000    3
  77950000    3
  77960000    3
  77970000    2
  77980000    4
  77990000    4
  78000000    3
  78010000    3
  78020000    4
  78030000    3
  78040000    3
  78050000    4
  78060000    3
  78070000    2
  78080000    3
  78090000    3
  78100000    3
  78110000    2
  78120000    3
  78130000    3
  78140000    4
  78150000    3
  78160000    2
  78170000    3
  78180000    3
  78190000    2
  78200000    4
  78210000    4
  78220000    3
  78230000    3
  78240000    4
  78250000    3
  78260000    2
  78270000   11
  78280000   14
  78290000   19
  78300000   24
  78310000   19
  78320000   22
  78330000   16
  78340000   18
  78350000   13
  78360000   15
  78370000    2
  78380000    6
  78390000    3
  78400000    3
  78410000    4
  78420000    3
  78430000    3
  78440000    3
  78450000    4
  78460000    3
  78470000    2
  78480000    4
  78490000    4
  78500000    4
  78510000    4
  78520000    5
  78530000    3
  78540000    3
  78550000    4
  78560000    3
  78570000    2
  78580000    3
  78590000    4
  78600000   10
  78610000    3
  78620000    3
  78630000    3
  78640000    3
  78650000    2
  78660000    3
  78670000    3
  78680000    4
  78690000    3
  78700000    4
  78710000    9
  78720000    4
  78730000    3
  78740000    4
  78750000    4
  78760000    2
  78770000    3
  78780000    3
  78790000    3
  78800000    5
  78810000    2
  78820000    3
  78830000    4
  78840000    3
  78850000    3
  78860000    3
  78870000    3
  78880000    4
  78890000    4
  78900000    5
  78910000    3
  78920000    4
  78930000    3
  78940000    3
  78950000    3
  78960000    3
  78970000    3
  78980000    4
  78990000    3
  79000000    4
  79010000    2
  79020000    3
  79030000    2
  79040000    3
  79050000    3
  79060000    3
  79070000    3
  79080000    2
  79090000    3
  79100000    2
  79110000    3
  79120000    3
  79130000    2
  79140000    3
  79150000    3
  79160000    3
  79170000    2
  79180000    3
  79190000    4
  79200000    3
  79210000    3
  79220000    3
  79230000    3
  79240000    3
  79250000    3
  79260000    3
  79270000    3
  79280000    3
  79290000    2
  79300000    4
  79310000    3
  79320000    5
  79330000    5
  79340000    4
  79350000    4
  79360000    4
  79370000    4
  79380000    3
  79390000    3
  79400000    3
  79410000    3
  79420000    2
  79430000    4
  79440000    4
  79450000    3
  79460000    5
  79470000    3
  79480000    2
  79490000    2
  79500000    3
  79510000    3
  79520000    7
  79530000    4
  79540000    3
  79550000    3
  79560000    4
  79570000    3
  79580000    4
  79590000    3
  79600000    3
  79610000    3
  79620000    3
  79630000    3
  79640000    3
  79650000    2
  79660000    3
  79670000    3
  79680000    3
  79690000    2
  79700000    3
  79710000    3
  79720000    3
  79730000    3
  79740000    2
  79750000    3
  79760000    3
  79770000    2
  79780000    2
  79790000    4
  79800000    3
  79810000    3
  79820000    3
  79830000    3
  79840000    4
  79850000    3
  79860000    3
  79870000    3
  79880000    4
  79890000    2
  79900000    2
  79910000    3
  79920000    4
  79930000    4
  79940000    3
  79950000    3
  79960000    3
  79970000    3
  79980000    3
  79990000    4
  80000000    3
  80010000    3
  80020000    4
  80030000    3
  80040000    4
  80050000    4
  80060000    4
  80070000    4
  80080000    7
  80090000    3
  80100000    5
  80110000    4
  80120000    3
  80130000    3
  80140000    4
  80150000    3
  80160000    5
  80170000    4
  80180000    4
  80190000    4
  80200000    3
  80210000    3
  80220000    3
  80230000    3
  80240000    4
  80250000    3
  80260000    2
  80270000    4
  80280000   12
  80290000   11
  80300000   15
  80310000   17
  80320000    3
  80330000    2
  80340000    3
  80350000    4
  80360000    2
  80370000    3
  80380000    4
  80390000   17
  80400000   15
  80410000    3
  80420000    3
  80430000    3
  80440000    4
  80450000    3
  80460000    4
  80470000    5
  80480000    3
  80490000    2
  80500000    3
  80510000    2
  80520000    3
  80530000    3
  80540000    2
  80550000    4
  80560000    4
  80570000    5
  80580000    3
  80590000    4
  80600000    4
  80610000    3
  80620000    2
  80630000    3
  80640000    3
  80650000    4
  80660000    2
  80670000    4
  80680000    4
  80690000    4
  80700000    4
  80710000    3
  80720000    4
  80730000    4
  80740000    4
  80750000    3
  80760000    4
  80770000    3
  80780000    2
  80790000    2
  80800000    3
  80810000    3
  80820000    2
  80830000    3
  80840000    3
  80850000    3
  80860000    2
  80870000    3
  80880000    2
  80890000    2
  80900000    2
  80910000    3
  80920000    3
  80930000    4
  80940000    2
  80950000    3
  80960000    3
  80970000    3
  80980000    2
  80990000    3
  81000000    3
  81010000    4
  81020000    4
  81030000    5
  81040000    3
  81050000    2
  81060000    4
  81070000    7
  81080000    5
  81090000    4
  81100000    4
  81110000    8
  81120000    7
  81130000    4
  81140000    2
  81150000    4
  81160000    5
  81170000    6
  81180000    5
  81190000    6
  81200000   17
  81210000    3
  81220000    2
  81230000    2
  81240000    3
  81250000    4
  81260000    3
  81270000    4
  81280000    4
  81290000   19
  81300000    2
  81310000    5
  81320000    3
  81330000    3
  81340000    4
  81350000    5
  81360000    4
  81370000    4
  81380000    4
  81390000    2
  81400000    3
  81410000    2
  81420000    2
  81430000    3
  81440000    3
  81450000    3
  81460000    3
  81470000    2
  81480000    3
  81490000    6
  81500000    5
  81510000    3
  81520000    6
  81530000    3
  81540000    3
  81550000    3
  81560000    2
  81570000    3
  81580000    3
  81590000    2
  81600000    3
  81610000    3
  81620000    2
  81630000    3
  81640000    3
  81650000    3
  81660000    3
  81670000    3
  81680000    3
  81690000    3
  81700000    2
  81710000    3
  81720000    2
  81730000    3
  81740000    4
  81750000    4
  81760000    4
  81770000    3
  81780000    3
  81790000    4
  81800000    3
  81810000    3
  81820000    3
  81830000    3
  81840000    3
  81850000    3
  81860000    5
  81870000    3
  81880000    4
  81890000   10
  81900000    3
  81910000    5
  81920000    4
  81930000    5
  81940000    3
  81950000    3
  81960000    2
  81970000    4
  81980000    3
  81990000    3
  82000000    4
  82010000    3
  82020000    3
  82030000    4
  82040000    3
  82050000    4
  82060000    4
  82070000    4
  82080000    4
  82090000    4
  82100000    3
  82110000    3
  82120000    2
  82130000    2
  82140000    2
  82150000    3
  82160000    3
  82170000    3
  82180000    2
  82190000    3
  82200000    2
  82210000    3
  82220000    3
  82230000    3
  82240000    2
  82250000    2
  82260000    3
  82270000    2
  82280000    4
  82290000    3
  82300000    3
  82310000    2
  82320000    2
  82330000    3
  82340000    2
  82350000    2
  82360000    3
  82370000    2
  82380000    3
  82390000    3
  82400000    3
  82410000    4
  82420000    3
  82430000    2
  82440000    2
  82450000    4
  82460000    3
  82470000    3
  82480000    2
  82490000    3
  82500000    3
  82510000    4
  82520000    3
  82530000    5
  82540000    3
  82550000    5
  82560000    5
  82570000    4
  82580000    3
  82590000    5
  82600000    3
  82610000    4
  82620000    4
  82630000    2
  82640000    4
  82650000    3
  82660000    4
  82670000    2
  82680000    3
  82690000    3
  82700000    3
  82710000    3
  82720000    3
  82730000    3
  82740000    3
  82750000    2
  82760000    3
  82770000    3
  82780000    3
  82790000    2
  82800000    3
  82810000    3
  82820000    2
  82830000    3
  82840000    2
  82850000    3
  82860000    2
  82870000    2
  82880000    3
  82890000    3
  82900000    2
  82910000    4
  82920000    3
  82930000    3
  82940000    3
  82950000    3
  82960000    2
  82970000    4
  82980000    3
  82990000    2
  83000000    5
  83010000    3
  83020000    3
  83030000    2
  83040000    3
  83050000    4
  83060000    2
  83070000    3
  83080000    4
  83090000    4
  83100000    4
  83110000    4
  83120000    2
  83130000    4
  83140000    3
  83150000    4
  83160000    3
  83170000    2
  83180000    3
  83190000    2
  83200000    3
  83210000    3
  83220000    3
  83230000    2
  83240000    4
  83250000    5
  83260000    4
  83270000    4
  83280000    5
  83290000    4
  83300000    3
  83310000    4
  83320000    3
  83330000    4
  83340000    3
  83350000    3
  83360000    4
  83370000    3
  83380000    3
  83390000    3
  83400000    5
  83410000    3
  83420000    4
  83430000    3
  83440000    3
  83450000    4
  83460000    4
  83470000    3
  83480000    3
  83490000    4
  83500000    2
  83510000    4
  83520000    5
  83530000    4
  83540000    2
  83550000    3
  83560000    3
  83570000    4
  83580000    4
  83590000    3
  83600000    4
  83610000    3
  83620000    2
  83630000    4
  83640000    3
  83650000    4
  83660000    3
  83670000    9
  83680000    3
  83690000    3
  83700000    4
  83710000   11
  83720000   19
  83730000   20
  83740000   13
  83750000   11
  83760000   10
  83770000    3
  83780000    2
  83790000    4
  83800000    3
  83810000    2
  83820000    2
  83830000    3
  83840000    2
  83850000    2
  83860000    2
  83870000    4
  83880000    3
  83890000    4
  83900000    3
  83910000    4
  83920000    3
  83930000    4
  83940000    3
  83950000    7
  83960000    4
  83970000    4
  83980000    3
  83990000    4
  84000000    3
  84010000    4
  84020000    4
  84030000    4
  84040000    5
  84050000    5
  84060000    4
  84070000    4
  84080000    4
  84090000   15
  84100000    9
  84110000    3
  84120000    4
  84130000    2
  84140000    5
  84150000    4
  84160000    3
  84170000    3
  84180000    4
  84190000    4
  84200000    4
  84210000    3
  84220000   11
  84230000   19
  84240000   14
  84250000   18
  84260000   10
  84270000   13
  84280000    5
  84290000    4
  84300000    5
  84310000    4
  84320000    4
  84330000    4
  84340000    5
  84350000    4
  84360000    5
  84370000    5
  84380000    4
  84390000    4
  84400000    5
  84410000    3
  84420000    4
  84430000    5
  84440000    5
  84450000    4
  84460000    4
  84470000    4
  84480000    3
  84490000    2
  84500000    4
  84510000    3
  84520000    5
  84530000    3
  84540000    3
  84550000    4
  84560000    3
  84570000    3
  84580000    4
  84590000    3
  84600000    3
  84610000    3
  84620000    2
  84630000    4
  84640000    3
  84650000    4
  84660000    3
  84670000    2
  84680000    3
  84690000    3
  84700000    4
  84710000    4
  84720000    4
  84730000    2
  84740000    3
  84750000    3
  84760000    4
  84770000    2
  84780000    3
  84790000    5
  84800000    4
  84810000   13
  84820000    3
  84830000    4
  84840000    4
  84850000    5
  84860000    5
  84870000    5
  84880000    4
  84890000    3
  84900000    2
  84910000    3
  84920000    3
  84930000    4
  84940000    3
  84950000    3
  84960000    3
  84970000    3
  84980000    3
  84990000    3
  85000000    4
  85010000    4
  85020000    4
  85030000    5
  85040000    3
  85050000    3
  85060000    4
  85070000    5
  85080000    3
  85090000    4
  85100000    3
  85110000    3
  85120000    3
  85130000    3
  85140000    2
  85150000    4
  85160000    4
  85170000    2
  85180000    2
  85190000    3
  85200000    2
  85210000    2
  85220000    3
  85230000    3
  85240000    3
  85250000    4
  85260000    4
  85270000    4
  85280000    4
  85290000    3
  85300000    3
  85310000    3
  85320000    2
  85330000    3
  85340000    4
  85350000    4
  85360000    3
  85370000    3
  85380000    2
  85390000    4
  85400000    3
  85410000    3
  85420000    4
  85430000    5
  85440000    4
  85450000    2
  85460000    3
  85470000    3
  85480000    2
  85490000    3
  85500000    3
  85510000    2
  85520000    3
  85530000    2
  85540000    3
  85550000    2
  85560000    2
  85570000    2
  85580000    3
  85590000    3
  85600000    4
  85610000    3
  85620000    3
  85630000    3
  85640000    3
  85650000    3
  85660000    4
  85670000    4
  85680000    2
  85690000    3
  85700000    2
  85710000    3
  85720000    3
  85730000    3
  85740000    3
  85750000    2
  85760000    3
  85770000    3
  85780000    3
  85790000    4
  85800000    3
  85810000    3
  85820000    3
  85830000    2
  85840000    3
  85850000    4
  85860000    2
  85870000    3
  85880000    4
  85890000    3
  85900000    3
  85910000    3
  85920000    4
  85930000    4
  85940000    4
  85950000    4
  85960000    2
  85970000    3
  85980000    4
  85990000    7
  86000000    4
  86010000    3
  86020000    2
  86030000    3
  86040000    3
  86050000    3
  86060000    3
  86070000    3
  86080000    3
  86090000    3
  86100000    3
  86110000    2
  86120000    3
  86130000    3
  86140000    3
  86150000    3
  86160000    3
  86170000    3
  86180000    3
  86190000    3
  86200000    3
  86210000    3
  86220000    3
  86230000    2
  86240000    3
  86250000    2
  86260000    3
  86270000    3
  86280000    3
  86290000    4
  86300000    3
  86310000    2
  86320000    3
  86330000    2
  86340000    3
  86350000    4
  86360000    3
  86370000    3
  86380000    3
  86390000    8
  86400000    8
  86410000    7
  86420000    8
  86430000    4
  86440000    3
  86450000    4
  86460000    3
  86470000    4
  86480000    3
  86490000    3
  86500000    4
  86510000    2
  86520000    3
  86530000    4
  86540000    3
  86550000    3
  86560000    3
  86570000    2
  86580000    2
  86590000    3
  86600000    3
  86610000    4
  86620000    4
  86630000    3
  86640000    3
  86650000    2
  86660000    4
  86670000    4
  86680000    3
  86690000    4
  86700000    3
  86710000    3
  86720000    2
  86730000    3
  86740000    3
  86750000    4
  86760000    3
  86770000    4
  86780000    3
  86790000    3
  86800000    4
  86810000    3
  86820000    3
  86830000    4
  86840000    3
  86850000    2
  86860000    4
  86870000    4
  86880000    3
  86890000    3
  86900000    4
  86910000    3
  86920000    3
  86930000    2
  86940000    4
  86950000    5
  86960000    2
  86970000    3
  86980000   16
  86990000    6
  87000000    3
  87010000    3
  87020000    3
  87030000    4
  87040000    2
  87050000    2
  87060000    7
  87070000    4
  87080000    3
  87090000    3
  87100000    4
  87110000    4
  87120000    5
  87130000    4
  87140000    2
  87150000    3
  87160000    3
  87170000    4
  87180000    2
  87190000    5
  87200000    2
  87210000    4
  87220000    2
  87230000    7
  87240000    4
  87250000    3
  87260000    3
  87270000    3
  87280000    3
  87290000    4
  87300000    6
  87310000    4
  87320000    5
  87330000    8
  87340000    8
  87350000    5
  87360000    5
  87370000    3
  87380000    2
  87390000    3
  87400000    4
  87410000    3
  87420000    3
  87430000    4
  87440000    4
  87450000    2
  87460000    3
  87470000    3
  87480000    2
  87490000    3
  87500000    2
  87510000    3
  87520000    3
  87530000    4
  87540000    3
  87550000    4
  87560000    2
  87570000    3
  87580000    2
  87590000    6
  87600000   12
  87610000   15
  87620000    3
  87630000    2
  87640000    5
  87650000    5
  87660000    6
  87670000    4
  87680000    4
  87690000    3
  87700000    3
  87710000    5
  87720000   12
  87730000   14
  87740000    7
  87750000    4
  87760000    9
  87770000    4
  87780000    5
  87790000    4
  87800000    4
  87810000    3
  87820000    4
  87830000    3
  87840000    5
  87850000    3
  87860000    3
  87870000    2
  87880000    3
  87890000    4
  87900000    3
  87910000    5
  87920000    4
  87930000    3
  87940000    1
  87950000    2
  87960000    2
  87970000    3
  87980000    3
  87990000    3
  88000000    3
  88010000    2
  88020000    2
  88030000    2
  88040000    3
  88050000    3
  88060000    4
  88070000    5
  88080000    5
  88090000    5
  88100000    4
  88110000    5
  88120000    4
  88130000    2
  88140000    2
  88150000    3
  88160000    3
  88170000    3
  88180000    3
  88190000    2
  88200000    3
  88210000    3
  88220000    4
  88230000    3
  88240000    3
  88250000    4
  88260000    3
  88270000    3
  88280000    3
  88290000    4
  88300000    4
  88310000    4
  88320000    3
  88330000    3
  88340000    5
  88350000    3
  88360000    4
  88370000    5
  88380000    5
  88390000    5
  88400000    4
  88410000    4
  88420000    4
  88430000    4
  88440000    4
  88450000    2
  88460000    3
  88470000    3
  88480000    3
  88490000    3
  88500000    3
  88510000    4
  88520000    5
  88530000    3
  88540000    4
  88550000    3
  88560000    3
  88570000    3
  88580000    3
  88590000    2
  88600000    3
  88610000    3
  88620000    2
  88630000    4
  88640000    2
  88650000    2
  88660000    3
  88670000    4
  88680000    4
  88690000    3
  88700000    4
  88710000    1
  88720000    4
  88730000    3
  88740000    5
  88750000    3
  88760000    4
  88770000    5
  88780000    2
  88790000    4
  88800000    5
  88810000    3
  88820000    4
  88830000    3
  88840000    5
  88850000    4
  88860000    3
  88870000    3
  88880000    3
  88890000    4
  88900000    3
  88910000    4
  88920000    4
  88930000    4
  88940000    3
  88950000    2
  88960000    9
  88970000    6
  88980000    1
  88990000    3
  89000000    6
  89010000    3
  89020000    3
  89030000    3
  89040000    3
  89050000    3
  89060000    2
  89070000    3
  89080000    3
  89090000    3
  89100000    3
  89110000    3
  89120000    2
  89130000    3
  89140000    4
  89150000    4
  89160000    3
  89170000    2
  89180000    3
  89190000    3
  89200000    5
  89210000    3
  89220000    4
  89230000    4
  89240000    7
  89250000    5
  89260000   18
  89270000   21
  89280000   20
  89290000   19
  89300000   22
  89310000   19
  89320000   21
  89330000   24
  89340000   19
  89350000   19
  89360000   19
  89370000   21
  89380000   15
  89390000    5
  89400000    5
  89410000    5
  89420000    3
  89430000    4
  89440000    3
  89450000    3
  89460000    5
  89470000    3
  89480000    5
  89490000    3
  89500000    2
  89510000    4
  89520000    2
  89530000    5
  89540000    3
  89550000    4
  89560000    4
  89570000    3
  89580000    4
  89590000    3
  89600000    3
  89610000    3
  89620000    3
  89630000    3
  89640000    2
  89650000    3
  89660000    3
  89670000    2
  89680000    2
  89690000    4
  89700000    4
  89710000    4
  89720000    5
  89730000    5
  89740000    3
  89750000    3
  89760000    3
  89770000    4
  89780000    2
  89790000    3
  89800000    2
  89810000    3
  89820000    4
  89830000    4
  89840000    4
  89850000    3
  89860000    4
  89870000    3
  89880000    4
  89890000    2
  89900000    2
  89910000    3
  89920000    3
  89930000    5
  89940000    5
  89950000    2
  89960000    3
  89970000    4
  89980000    4
  89990000    4
  90000000    3
  90010000    3
  90020000    3
  90030000    3
  90040000    2
  90050000    3
  90060000    3
  90070000    4
  90080000    4
  90090000    5
  90100000    2
  90110000    4
  90120000    5
  90130000   10
  90140000   14
  90150000    2
  90160000    4
  90170000    3
  90180000    3
  90190000    5
  90200000    4
  90210000    4
  90220000    5
  90230000    4
  90240000    3
  90250000    3
  90260000    3
  90270000    3
  90280000    2
  90290000    2
  90300000    2
  90310000    5
  90320000    4
  90330000    5
  90340000    5
  90350000    5
  90360000    5
  90370000    5
  90380000    5
  90390000    3
  90400000    3
  90410000    3
  90420000    3
  90430000    3
  90440000    3
  90450000    2
  90460000    3
  90470000    2
  90480000    3
  90490000    3
  90500000    4
  90510000    3
  90520000    2
  90530000    3
  90540000    4
  90550000    2
  90560000    4
  90570000    5
  90580000    3
  90590000    2
  90600000    3
  90610000    3
  90620000    2
  90630000    3
  90640000    3
  90650000    3
  90660000    4
  90670000    2
  90680000    5
  90690000    3
  90700000    3
  90710000    2
  90720000    3
  90730000    3
  90740000    4
  90750000    3
  90760000    4
  90770000    3
  90780000    6
  90790000    5
  90800000    3
  90810000    4
  90820000    3
  90830000    5
  90840000    4
  90850000    6
  90860000    4
  90870000    5
  90880000    3
  90890000    3
  90900000    3
  90910000    3
  90920000    3
  90930000    4
  90940000    3
  90950000    2
  90960000    4
  90970000    2
  90980000    4
  90990000    3
  91000000    3
  91010000    3
  91020000    2
  91030000    3
  91040000    4
  91050000    3
  91060000    3
  91070000    4
  91080000    3
  91090000    4
  91100000    4
  91110000    4
  91120000    4
  91130000    3
  91140000    4
  91150000    3
  91160000    3
  91170000    3
  91180000    3
  91190000    4
  91200000    2
  91210000    2
  91220000    2
  91230000    4
  91240000    4
  91250000    7
  91260000    3
  91270000    6
  91280000    5
  91290000    4
  91300000    4
  91310000    4
  91320000    4
  91330000    3
  91340000    3
  91350000    4
  91360000    4
  91370000    3
  91380000    3
  91390000    4
  91400000    3
  91410000    4
  91420000    5
  91430000    3
  91440000    4
  91450000    5
  91460000    3
  91470000    3
  91480000    3
  91490000    4
  91500000    7
  91510000    5
  91520000    3
  91530000    3
  91540000    5
  91550000    4
  91560000    5
  91570000    4
  91580000    4
  91590000    5
  91600000    5
  91610000    4
  91620000    3
  91630000    3
  91640000    3
  91650000    4
  91660000    5
  91670000    3
  91680000    3
  91690000    2
  91700000    5
  91710000    3
  91720000    3
  91730000    4
  91740000    4
  91750000    2
  91760000   13
  91770000   11
  91780000   19
  91790000   15
  91800000   12
  91810000   15
  91820000    7
  91830000    3
  91840000    4
  91850000    6
  91860000    5
  91870000    4
  91880000    3
  91890000    3
  91900000    5
  91910000    6
  91920000    2
  91930000    6
  91940000    4
  91950000    4
  91960000    3
  91970000    3
  91980000    3
  91990000    5
  92000000    2
  92010000    5
  92020000    3
  92030000    5
  92040000    4
  92050000    3
  92060000    3
  92070000    4
  92080000    5
  92090000    3
  92100000    4
  92110000    4
  92120000    4
  92130000    6
  92140000    4
  92150000    3
  92160000    3
  92170000    4
  92180000    2
  92190000    5
  92200000    3
  92210000    4
  92220000    3
  92230000    3
  92240000    3
  92250000    3
  92260000    4
  92270000    5
  92280000    4
  92290000    4
  92300000    3
  92310000    4
  92320000    4
  92330000    3
  92340000    5
  92350000    3
  92360000    4
  92370000    4
  92380000    3
  92390000    2
  92400000    3
  92410000    2
  92420000    4
  92430000    3
  92440000    4
  92450000    4
  92460000    3
  92470000    3
  92480000    3
  92490000    4
  92500000    3
  92510000    4
  92520000    3
  92530000    3
  92540000    2
  92550000    3
  92560000    2
  92570000    3
  92580000    3
  92590000    2
  92600000    4
  92610000    3
  92620000    4
  92630000    3
  92640000    3
  92650000    3
  92660000    4
  92670000    2
  92680000    3
  92690000    4
  92700000    3
  92710000    2
  92720000    9
  92730000    4
  92740000    7
  92750000    4
  92760000    3
  92770000    3
  92780000    3
  92790000    2
  92800000    5
  92810000    4
  92820000    5
  92830000    4
  92840000    4
  92850000    3
  92860000    4
  92870000    4
  92880000    2
  92890000    4
  92900000    3
  92910000    4
  92920000    3
  92930000    3
  92940000    5
  92950000    2
  92960000    2
  92970000    2
  92980000    4
  92990000    4
  93000000    3
  93010000    5
  93020000    3
  93030000    8
  93040000    3
  93050000    3
  93060000    2
  93070000    3
  93080000    3
  93090000    4
  93100000    3
  93110000    4
  93120000    3
  93130000    4
  93140000    2
  93150000    3
  93160000    3
  93170000    2
  93180000    5
  93190000    3
  93200000    3
  93210000    2
  93220000    3
  93230000    2
  93240000    4
  93250000    3
  93260000    3
  93270000    4
  93280000    2
  93290000    3
  93300000    3
  93310000    4
  93320000    3
  93330000    4
  93340000    4
  93350000    3
  93360000    3
  93370000    2
  93380000    2
  93390000    2
  93400000   14
  93410000   15
  93420000   11
  93430000    4
  93440000    4
  93450000    4
  93460000    4
  93470000    2
  93480000    3
  93490000    4
  93500000    3
  93510000    2
  93520000    3
  93530000    3
  93540000    4
  93550000    2
  93560000    3
  93570000   13
  93580000    6
  93590000    3
  93600000    3
  93610000    4
  93620000    4
  93630000    3
  93640000    3
  93650000    2
  93660000    3
  93670000    4
  93680000    3
  93690000    2
  93700000    5
  93710000    4
  93720000    3
  93730000    3
  93740000    5
  93750000    3
  93760000    4
  93770000    5
  93780000    3
  93790000    5
  93800000    4
  93810000    5
  93820000    4
  93830000    3
  93840000    6
  93850000    3
  93860000    3
  93870000    3
  93880000    4
  93890000    4
  93900000    2
  93910000    4
  93920000    4
  93930000    4
  93940000    3
  93950000    4
  93960000    4
  93970000    4
  93980000    5
  93990000    3
  94000000    4
  94010000    4
  94020000    4
  94030000    4
  94040000    2
  94050000    4
  94060000    4
  94070000    4
  94080000    3
  94090000    4
  94100000    4
  94110000    4
  94120000    5
  94130000    4
  94140000    5
  94150000    7
  94160000    3
  94170000    4
  94180000    3
  94190000    5
  94200000    4
  94210000   13
  94220000    5
  94230000   16
  94240000    4
  94250000    3
  94260000    3
  94270000    4
  94280000    3
  94290000    2
  94300000    4
  94310000    3
  94320000    2
  94330000    3
  94340000    4
  94350000    3
  94360000    5
  94370000    2
  94380000    3
  94390000    3
  94400000    3
  94410000    4
  94420000    6
  94430000    3
  94440000    7
  94450000    3
  94460000    8
  94470000    4
  94480000    7
  94490000    4
  94500000    5
  94510000   12
  94520000    4
  94530000    4
  94540000    2
  94550000    4
  94560000    3
  94570000    4
  94580000    3
  94590000    2
  94600000    4
  94610000    3
  94620000    2
  94630000    5
  94640000    5
  94650000    6
  94660000   17
  94670000   17
  94680000   16
  94690000   14
  94700000   17
  94710000   16
  94720000    5
  94730000    5
  94740000    4
  94750000    5
  94760000    4
  94770000    3
  94780000    2
  94790000    3
  94800000    3
  94810000    4
  94820000    3
  94830000    4
  94840000    4
  94850000    3
  94860000    3
  94870000    3
  94880000    4
  94890000    3
  94900000    3
  94910000    3
  94920000    3
  94930000    4
  94940000    4
  94950000    3
  94960000    3
  94970000    3
  94980000    4
  94990000    3
  95000000    3
  95010000    2
  95020000    3
  95030000    3
  95040000    3
  95050000    3
  95060000    3
  95070000    3
  95080000    3
  95090000    3
  95100000    4
  95110000    4
  95120000    4
  95130000    3
  95140000    7
  95150000    4
  95160000    5
  95170000    8
  95180000    7
  95190000    3
  95200000    4
  95210000    4
  95220000    3
  95230000    6
  95240000    4
  95250000    4
  95260000    4
  95270000    7
  95280000   20
  95290000   19
  95300000   19
  95310000   20
  95320000   20
  95330000   11
  95340000    3
  95350000    3
  95360000    3
  95370000    3
  95380000    4
  95390000    5
  95400000    3
  95410000    2
  95420000    2
  95430000    3
  95440000    4
  95450000    2
  95460000    3
  95470000    4
  95480000    3
  95490000    4
  95500000    3
  95510000    5
  95520000    3
  95530000    4
  95540000    5
  95550000    4
  95560000    3
  95570000    2
  95580000    3
  95590000    4
  95600000    4
  95610000   13
  95620000   15
  95630000    8
  95640000    9
  95650000   14
  95660000   16
  95670000   18
  95680000   18
  95690000   19
  95700000   16
  95710000   19
  95720000   19
  95730000   22
  95740000   16
  95750000   22
  95760000   19
  95770000   22
  95780000   22
  95790000   23
  95800000   23
  95810000   18
  95820000   17
  95830000   14
  95840000   16
  95850000   19
  95860000   19
  95870000   19
  95880000   20
  95890000    9
  95900000    4
  95910000   14
  95920000   22
  95930000   17
  95940000   14
  95950000   22
  95960000   19
  95970000   14
  95980000    9
  95990000    6
  96000000    3
  96010000    3
  96020000    3
  96030000    4
  96040000    4
  96050000    2
  96060000    3
  96070000    3
  96080000    3
  96090000    3
  96100000    3
  96110000    2
  96120000    3
  96130000    4
  96140000    4
  96150000    5
  96160000    4
  96170000    5
  96180000    4
  96190000    5
  96200000    5
  96210000    4
  96220000    3
  96230000    3
  96240000    4
  96250000    4
  96260000    4
  96270000    4
  96280000    5
  96290000    4
  96300000    4
  96310000    3
  96320000    4
  96330000    3
  96340000    2
  96350000    3
  96360000    4
  96370000    2
  96380000    3
  96390000    2
  96400000    4
  96410000    4
  96420000    4
  96430000    4
  96440000    3
  96450000    3
  96460000    3
  96470000    4
  96480000    4
  96490000    5
  96500000    4
  96510000    4
  96520000    4
  96530000    4
  96540000    6
  96550000    5
  96560000    3
  96570000    4
  96580000    4
  96590000    8
  96600000    4
  96610000    3
  96620000    2
  96630000    4
  96640000    5
  96650000    3
  96660000    4
  96670000    1
  96680000    4
  96690000    3
  96700000    5
  96710000    4
  96720000    4
  96730000    7
  96740000    5
  96750000    2
  96760000    3
  96770000    3
  96780000    5
  96790000    4
  96800000    3
  96810000    3
  96820000    3
  96830000    5
  96840000    3
  96850000    4
  96860000    3
  96870000    4
  96880000    3
  96890000    7
  96900000    5
  96910000    3
  96920000    3
  96930000    4
  96940000    3
  96950000    4
  96960000    4
  96970000    4
  96980000    2
  96990000    5
  97000000    3
  97010000    3
  97020000    3
  97030000    3
  97040000    3
  97050000    5
  97060000    2
  97070000    3
  97080000    3
  97090000    3
  97100000    3
  97110000    4
  97120000    5
  97130000    4
  97140000    3
  97150000    4
  97160000    5
  97170000    4
  97180000    6
  97190000    4
  97200000    4
  97210000    3
  97220000    3
  97230000    3
  97240000    4
  97250000    4
  97260000    4
  97270000    4
  97280000    3
  97290000    3
  97300000    4
  97310000    2
  97320000    3
  97330000    3
  97340000    2
  97350000    2
  97360000    4
  97370000    2
  97380000    3
  97390000    3
  97400000    4
  97410000    2
  97420000    2
  97430000    2
  97440000    3
  97450000    3
  97460000    3
  97470000    3
  97480000    4
  97490000    3
  97500000    3
  97510000    3
  97520000    3
  97530000    3
  97540000    3
  97550000    3
  97560000    2
  97570000    4
  97580000    3
  97590000    3
  97600000    3
  97610000    3
  97620000    2
  97630000    2
  97640000    3
  97650000    2
  97660000    3
  97670000    3
  97680000    3
  97690000    3
  97700000    3
  97710000    2
  97720000    4
  97730000    3
  97740000    2
  97750000    2
  97760000    2
  97770000    4
  97780000    2
  97790000    4
  97800000    2
  97810000    4
  97820000    4
  97830000    4
  97840000    3
  97850000    3
  97860000    3
  97870000    4
  97880000    4
  97890000    6
  97900000    4
  97910000    4
  97920000    3
  97930000    4
  97940000    3
  97950000    4
  97960000    2
  97970000    3
  97980000    2
  97990000    3
  98000000    4
  98010000    3
  98020000    4
  98030000    3
  98040000    3
  98050000    3
  98060000    3
  98070000    3
  98080000    2
  98090000    3
  98100000    3
  98110000    2
  98120000    4
  98130000    2
  98140000    3
  98150000    3
  98160000    3
  98170000    3
  98180000    3
  98190000    3
  98200000    3
  98210000    3
  98220000    3
  98230000    3
  98240000    3
  98250000    3
  98260000    5
  98270000    3
  98280000    3
  98290000    3
  98300000    2
  98310000    2
  98320000    3
  98330000    5
  98340000    5
  98350000    3
  98360000    5
  98370000    5
  98380000    4
  98390000    5
  98400000    7
  98410000    4
  98420000    5
  98430000    4
  98440000    6
  98450000    4
  98460000    3
  98470000    4
  98480000    4
  98490000    9
  98500000   24
  98510000    3
  98520000    2
  98530000    4
  98540000    5
  98550000    5
  98560000    4
  98570000    4
  98580000    4
  98590000    7
  98600000    5
  98610000    3
  98620000    4
  98630000    5
  98640000    3
  98650000    4
  98660000    3
  98670000    3
  98680000    4
  98690000    4
  98700000    3
  98710000    5
  98720000    2
  98730000    4
  98740000    4
  98750000    3
  98760000    3
  98770000    4
  98780000    3
  98790000    3
  98800000    4
  98810000    3
  98820000    3
  98830000    3
  98840000    4
  98850000    3
  98860000    3
  98870000    5
  98880000    3
  98890000    3
  98900000    4
  98910000    3
  98920000    4
  98930000    5
  98940000    4
  98950000    4
  98960000    7
  98970000    3
  98980000    5
  98990000    3
  99000000    3
  99010000    3
  99020000    3
  99030000    4
  99040000    5
  99050000    3
  99060000    3
  99070000    3
  99080000    3
  99090000    3
  99100000    3
  99110000    4
  99120000    5
  99130000    8
  99140000    3
  99150000    4
  99160000    3
  99170000    3
  99180000    8
  99190000    2
  99200000    4
  99210000    2
  99220000    4
  99230000    3
  99240000    3
  99250000    3
  99260000    3
  99270000    2
  99280000    4
  99290000    3
  99300000    3
  99310000    3
  99320000    3
  99330000    2
  99340000    4
  99350000    2
  99360000    4
  99370000    4
  99380000    3
  99390000    5
  99400000    5
  99410000    4
  99420000    3
  99430000    3
  99440000    4
  99450000    3
  99460000    5
  99470000    3
  99480000    3
  99490000    3
  99500000    7
  99510000    3
  99520000    4
  99530000    3
  99540000    3
  99550000    3
  99560000    3
  99570000    4
  99580000    3
  99590000    3
  99600000    3
  99610000    3
  99620000    4
  99630000    3
  99640000    4
  99650000    3
  99660000    3
  99670000    3
  99680000    3
  99690000    4
  99700000    3
  99710000    4
  99720000    3
  99730000    4
  99740000    2
  99750000    4
  99760000    3
  99770000    4
  99780000    3
  99790000    2
  99800000    5
  99810000    4
  99820000    5
  99830000    3
  99840000    4
  99850000    3
  99860000    3
  99870000    4
  99880000    4
  99890000    2
  99900000    4
  99910000    2
  99920000    3
  99930000    3
  99940000    4
  99950000    3
  99960000    4
  99970000    5
  99980000   11
  99990000   12
 100000000    6
 100000000    6
 100010000    9
 100020000    3
 100030000    4
 100040000    3
 100050000    3
 100060000    4
 100070000    4
 100080000    3
 100090000    3
 100100000    8
 100110000    7
 100120000    4
 100130000    3
 100140000    4
 100150000    3
 100160000    3
 100170000    8
 100180000    3
 100190000    3
 100200000    4
 100210000    3
 100220000    3
 100230000   12
 100240000    3
 100250000    3
 100260000    4
 100270000    3
 100280000    2
 100290000    2
 100300000    3
 100310000    3
 100320000    2
 100330000    3
 100340000    4
 100350000    3
 100360000    3
 100370000    5
 100380000   11
 100390000    5
 100400000    3
 100410000    4
 100420000    4
 100430000    6
 100440000    4
 100450000    5
 100460000    3
 100470000    3
 100480000    3
 100490000    2
 100500000    4
 100510000    5
 100520000    4
 100530000    4
 100540000    4
 100550000    7
 100560000    4
 100570000    4
 100580000    3
 100590000    2
 100600000    3
 100610000    3
 100620000    2
 100630000    3
 100640000    4
 100650000    4
 100660000    3
 100670000    3
 100680000    2
 100690000    3
 100700000    4
 100710000    3
 100720000    3
 100730000    3
 100740000    2
 100750000    4
 100760000    3
 100770000    3
 100780000    3
 100790000    3
 100800000    3
 100810000    3
 100820000    3
 100830000    3
 100840000    2
 100850000    2
 100860000    3
 100870000    3
 100880000    3
 100890000    2
 100900000    2
 100910000    3
 100920000    2
 100930000    3
 100940000    2
 100950000    3
 100960000    3
 100970000    3
 100980000    3
 100990000    2
 101000000    2
 101010000    2
 101020000    3
 101030000    3
 101040000    2
 101050000    3
 101060000    2
 101070000    3
 101080000    3
 101090000    4
 101100000    5
 101110000    2
 101120000    3
 101130000    2
 101140000    4
 101150000    4
 101160000    3
 101170000    4
 101180000    3
 101190000    3
 101200000    2
 101210000    3
 101220000    2
 101230000    3
 101240000    3
 101250000    2
 101260000    3
 101270000    3
 101280000    3
 101290000    3
 101300000    3
 101310000    2
 101320000    3
 101330000    3
 101340000    3
 101350000    4
 101360000    2
 101370000    2
 101380000    3
 101390000    3
 101400000    2
 101410000    3
 101420000    4
 101430000    2
 101440000    8
 101450000   14
 101460000    3
 101470000    4
 101480000    2
 101490000    2
 101500000    3
 101510000    3
 101520000    3
 101530000    4
 101540000    2
 101550000    3
 101560000    3
 101570000    3
 101580000    3
 101590000    4
 101600000    3
 101610000    3
 101620000    3
 101630000    2
 101640000    2
 101650000    2
 101660000    3
 101670000    3
 101680000    3
 101690000    3
 101700000    2
 101710000    2
 101720000    3
 101730000    3
 101740000    2
 101750000    3
 101760000    3
 101770000    2
 101780000    4
 101790000    3
 101800000    3
 101810000    4
 101820000    7
 101830000    5
 101840000    5
 101850000    3
 101860000    2
 101870000    4
 101880000    4
 101890000    4
 101900000    4
 101910000    3
 101920000    3
 101930000    3
 101940000    5
 101950000    3
 101960000    4
 101970000    3
 101980000    3
 101990000    3
 102000000    4
 102010000    3
 102020000    3
 102030000    3
 102040000    4
 102050000    4
 102060000    2
 102070000    3
 102080000    3
 102090000    4
 102100000    4
 102110000    5
 102120000    3
 102130000    3
 102140000    4
 102150000    2
 102160000    4
 102170000    4
 102180000    3
 102190000    4
 102200000    4
 102210000    5
 102220000    4
 102230000    4
 102240000    4
 102250000    3
 102260000    4
 102270000    4
 102280000    3
 102290000    4
 102300000    4
 102310000    4
 102320000    3
 102330000    3
 102340000    3
 102350000    3
 102360000    3
 102370000    3
 102380000    2
 102390000    2
 102400000    2
 102410000    4
 102420000    3
 102430000    3
 102440000   17
 102450000    8
 102460000    4
 102470000    4
 102480000    4
 102490000    5
 102500000    2
 102510000    4
 102520000    3
 102530000    4
 102540000    7
 102550000    5
 102560000    3
 102570000    5
 102580000    3
 102590000    2
 102600000    3
 102610000    2
 102620000    3
 102630000    2
 102640000    2
 102650000    3
 102660000    5
 102670000    5
 102680000    3
 102690000    2
 102700000    1
 102710000    5
 102720000    4
 102730000    5
 102740000    5
 102750000    5
 102760000    5
 102770000    5
 102780000    7
 102790000    4
 102800000    4
 102810000    5
 102820000    7
 102830000    6
 102840000    6
 102850000    4
 102860000    2
 102870000    3
 102880000    4
 102890000    4
 102900000    4
 102910000    3
 102920000    2
 102930000    3
 102940000    2
 102950000    3
 102960000    5
 102970000    5
 102980000    5
 102990000    5
 103000000    8
 103010000    3
 103020000    4
 103030000    4
 103040000    3
 103050000    3
 103060000    3
 103070000    3
 103080000    3
 103090000    5
 103100000    6
 103110000    3
 103120000    5
 103130000    7
 103140000    4
 103150000    4
 103160000    6
 103170000    3
 103180000    3
 103190000    8
 103200000    3
 103210000    4
 103220000    3
 103230000    3
 103240000    4
 103250000    2
 103260000    2
 103270000    3
 103280000    3
 103290000    4
 103300000    3
 103310000    2
 103320000    2
 103330000    3
 103340000    3
 103350000    3
 103360000    3
 103370000    2
 103380000    3
 103390000    2
 103400000    3
 103410000    3
 103420000    3
 103430000    3
 103440000    3
 103450000    3
 103460000    3
 103470000    4
 103480000    2
 103490000    4
 103500000    2
 103510000    3
 103520000    4
 103530000    4
 103540000    2
 103550000    3
 103560000    3
 103570000    2
 103580000    3
 103590000    5
 103600000    4
 103610000    3
 103620000    4
 103630000    3
 103640000    2
 103650000    5
 103660000    4
 103670000    3
 103680000    4
 103690000    3
 103700000    4
 103710000    3
 103720000    5
 103730000    3
 103740000    4
 103750000    4
 103760000    4
 103770000    3
 103780000    2
 103790000    3
 103800000    3
 103810000    3
 103820000    3
 103830000    3
 103840000    3
 103850000    3
 103860000    3
 103870000    3
 103880000    4
 103890000    4
 103900000    6
 103910000   19
 103920000    9
 103930000    4
 103940000    4
 103950000    4
 103960000    4
 103970000    5
 103980000    5
 103990000    3
 104000000    2
 104010000    5
 104020000    2
 104030000    3
 104040000    5
 104050000    5
 104060000    4
 104070000    4
 104080000    5
 104090000    3
 104100000    2
 104110000    4
 104120000    3
 104130000    3
 104140000    3
 104150000    3
 104160000    4
 104170000    3
 104180000    3
 104190000    3
 104200000    4
 104210000    3
 104220000    3
 104230000    7
 104240000    5
 104250000    3
 104260000    2
 104270000    9
 104280000   19
 104290000   18
 104300000   17
 104310000   12
 104320000   10
 104330000   22
 104340000   15
 104350000   15
 104360000   14
 104370000   12
 104380000   18
 104390000   21
 104400000   22
 104410000   15
 104420000   11
 104430000   19
 104440000   12
 104450000   15
 104460000   23
 104470000   22
 104480000   19
 104490000   22
 104500000   20
 104510000   19
 104520000   13
 104530000   18
 104540000   18
 104550000    9
 104560000    5
 104570000    3
 104580000    4
 104590000    4
 104600000    3
 104610000    3
 104620000    4
 104630000    3
 104640000    3
 104650000    4
 104660000    3
 104670000    4
 104680000    4
 104690000    5
 104700000    3
 104710000    2
 104720000    3
 104730000    3
 104740000    3
 104750000    3
 104760000    3
 104770000    3
 104780000    3
 104790000    3
 104800000    3
 104810000    4
 104820000    4
 104830000    5
 104840000    3
 104850000    4
 104860000    3
 104870000    4
 104880000    3
 104890000    3
 104900000    3
 104910000    5
 104920000    3
 104930000    3
 104940000    3
 104950000    4
 104960000    3
 104970000    4
 104980000    3
 104990000    3
 105000000    4
 105010000    3
 105020000    5
 105030000    6
 105040000    3
 105050000    4
 105060000    5
 105070000    4
 105080000    3
 105090000    3
 105100000    4
 105110000    4
 105120000   20
 105130000   17
 105140000   14
 105150000    3
 105160000    5
 105170000    4
 105180000    4
 105190000    2
 105200000    3
 105210000    5
 105220000    3
 105230000    4
 105240000    2
 105250000    4
 105260000    4
 105270000    4
 105280000    3
 105290000    7
 105300000    4
 105310000    5
 105320000    4
 105330000    4
 105340000    3
 105350000    5
 105360000    3
 105370000    6
 105380000    3
 105390000    2
 105400000    3
 105410000    3
 105420000    5
 105430000    2
 105440000    4
 105450000    3
 105460000    4
 105470000    5
 105480000    5
 105490000    5
 105500000    4
 105510000    4
 105520000    3
 105530000    3
 105540000    3
 105550000    5
 105560000    4
 105570000    3
 105580000    5
 105590000    5
 105600000    4
 105610000    4
 105620000    3
 105630000    4
 105640000    4
 105650000    6
 105660000    4
 105670000    3
 105680000    2
 105690000    3
 105700000    3
 105710000    5
 105720000    3
 105730000    5
 105740000    5
 105750000    4
 105760000    4
 105770000    3
 105780000    2
 105790000    3
 105800000    2
 105810000    3
 105820000    3
 105830000    4
 105840000    5
 105850000    3
 105860000    3
 105870000    2
 105880000    3
 105890000    3
 105900000    3
 105910000    3
 105920000    2
 105930000    4
 105940000    3
 105950000    4
 105960000    3
 105970000    3
 105980000    4
 105990000    3
 106000000    3
 106010000    3
 106020000    5
 106030000    3
 106040000    3
 106050000    3
 106060000    4
 106070000    4
 106080000    3
 106090000    3
 106100000    2
 106110000    2
 106120000    4
 106130000    4
 106140000    3
 106150000    4
 106160000    3
 106170000    3
 106180000    3
 106190000    2
 106200000    5
 106210000    7
 106220000    5
 106230000    5
 106240000    3
 106250000    9
 106260000   11
 106270000    8
 106280000    7
 106290000    5
 106300000    2
 106310000    4
 106320000    3
 106330000    4
 106340000    2
 106350000    3
 106360000    4
 106370000    3
 106380000    5
 106390000    9
 106400000   11
 106410000    5
 106420000    5
 106430000    5
 106440000    4
 106450000    2
 106460000    4
 106470000    3
 106480000    3
 106490000    3
 106500000    3
 106510000   11
 106520000    8
 106530000    4
 106540000    3
 106550000    4
 106560000    4
 106570000    4
 106580000    5
 106590000    2
 106600000    4
 106610000    3
 106620000    5
 106630000    4
 106640000    3
 106650000    3
 106660000    2
 106670000    4
 106680000    3
 106690000    3
 106700000    3
 106710000    3
 106720000    3
 106730000    3
 106740000    2
 106750000    2
 106760000    2
 106770000    3
 106780000    3
 106790000    3
 106800000    8
 106810000    3
 106820000    4
 106830000    4
 106840000    3
 106850000    3
 106860000    9
 106870000    5
 106880000    3
 106890000    6
 106900000    3
 106910000    3
 106920000    3
 106930000    4
 106940000    4
 106950000    4
 106960000    6
 106970000    4
 106980000    3
 106990000    5
 107000000    3
 107010000    3
 107020000    3
 107030000    3
 107040000    3
 107050000    3
 107060000    3
 107070000    3
 107080000    4
 107090000    4
 107100000    3
 107110000    3
 107120000    3
 107130000    3
 107140000    3
 107150000    2
 107160000    3
 107170000    2
 107180000    3
 107190000    2
 107200000    3
 107210000    5
 107220000    5
 107230000    4
 107240000    4
 107250000    5
 107260000    6
 107270000    2
 107280000    3
 107290000    4
 107300000    2
 107310000    3
 107320000    3
 107330000    4
 107340000    2
 107350000    5
 107360000    4
 107370000    4
 107380000    3
 107390000    3
 107400000    2
 107410000    3
 107420000    3
 107430000    3
 107440000    2
 107450000    4
 107460000    2
 107470000    3
 107480000    4
 107490000    4
 107500000    2
 107510000    2
 107520000    3
 107530000    3
 107540000    5
 107550000    5
 107560000    5
 107570000    5
 107580000    5
 107590000    4
 107600000    4
 107610000    3
 107620000    4
 107630000    4
 107640000    3
 107650000    3
 107660000    3
 107670000    3
 107680000    3
 107690000    2
 107700000    3
 107710000    4
 107720000    3
 107730000   10
 107740000   16
 107750000    7
 107760000   17
 107770000   17
 107780000    2
 107790000    3
 107800000    4
 107810000    3
 107820000    2
 107830000    2
 107840000    3
 107850000    3
 107860000    3
 107870000    3
 107880000    3
 107890000    3
 107900000    3
 107910000    3
 107920000    4
 107930000    4
 107940000    4
 107950000    4
 107960000    4
 107970000    5
 107980000    3
 107990000    6
 108000000    4
 108010000    3
 108020000    3
 108030000    3
 108040000    6
 108050000    6
 108060000    3
 108070000    5
 108080000    4
 108090000    4
 108100000    5
 108110000    2
 108120000    2
 108130000    4
 108140000    5
 108150000    5
 108160000    3
 108170000    4
 108180000    3
 108190000    5
 108200000    7
 108210000    3
 108220000    4
 108230000    5
 108240000    3
 108250000    5
 108260000    7
 108270000    4
 108280000    5
 108290000    5
 108300000    5
 108310000    6
 108320000    5
 108330000    7
 108340000    5
 108350000    4
 108360000    4
 108370000    7
 108380000    4
 108390000    5
 108400000    7
 108410000   19
 108420000    8
 108430000    5
 108440000    7
 108450000    6
 108460000    5
 108470000    3
 108480000    4
 108490000    3
 108500000    6
 108510000    4
 108520000   15
 108530000   15
 108540000   14
 108550000    3
 108560000    3
 108570000    4
 108580000    3
 108590000    3
 108600000    3
 108610000    3
 108620000    2
 108630000    4
 108640000    2
 108650000    4
 108660000    3
 108670000    3
 108680000    3
 108690000    3
 108700000    3
 108710000    4
 108720000    3
 108730000    3
 108740000    4
 108750000    3
 108760000    2
 108770000    3
 108780000    3
 108790000    4
 108800000    3
 108810000    3
 108820000    3
 108830000    3
 108840000    3
 108850000    2
 108860000    4
 108870000    3
 108880000    3
 108890000    3
 108900000    5
 108910000    5
 108920000    3
 108930000    3
 108940000    4
 108950000    4
 108960000    5
 108970000    3
 108980000    3
 108990000    3
 109000000    3
 109010000    4
 109020000    3
 109030000    6
 109040000    4
 109050000    2
 109060000    3
 109070000    5
 109080000    5
 109090000    4
 109100000    5
 109110000    3
 109120000    4
 109130000    3
 109140000    4
 109150000    3
 109160000    3
 109170000    3
 109180000    3
 109190000    3
 109200000    3
 109210000    2
 109220000    2
 109230000    3
 109240000    3
 109250000    3
 109260000    4
 109270000    4
 109280000    5
 109290000    3
 109300000    3
 109310000    3
 109320000    2
 109330000    3
 109340000    3
 109350000    3
 109360000    2
 109370000    5
 109380000    3
 109390000    3
 109400000    3
 109410000    4
 109420000   10
 109430000    7
 109440000    6
 109450000    3
 109460000    3
 109470000    4
 109480000    2
 109490000    3
 109500000    4
 109510000    3
 109520000    3
 109530000    5
 109540000    3
 109550000    3
 109560000    2
 109570000    4
 109580000    3
 109590000    3
 109600000    3
 109610000    3
 109620000    3
 109630000    3
 109640000    3
 109650000    3
 109660000    4
 109670000    3
 109680000    3
 109690000    2
 109700000    3
 109710000    3
 109720000    2
 109730000    3
 109740000    2
 109750000    4
 109760000    4
 109770000    3
 109780000    3
 109790000    8
 109800000    4
 109810000    2
 109820000    3
 109830000    4
 109840000    3
 109850000    4
 109860000    3
 109870000    3
 109880000    4
 109890000    4
 109900000    2
 109910000    5
 109920000    3
 109930000    5
 109940000    4
 109950000   16
 109960000    4
 109970000    5
 109980000    2
 109990000    3
 110000000    3
 110010000    3
 110020000    3
 110030000    3
 110040000    2
 110050000    3
 110060000    3
 110070000    2
 110080000    4
 110090000    3
 110100000    3
 110110000    3
 110120000    2
 110130000    3
 110140000    2
 110150000    1
 110160000    3
 110170000    3
 110180000    5
 110190000    3
 110200000    2
 110210000    3
 110220000    3
 110230000    3
 110240000    3
 110250000    3
 110260000    2
 110270000    4
 110280000    4
 110290000    2
 110300000    4
 110310000    3
 110320000    3
 110330000    2
 110340000    3
 110350000    3
 110360000    2
 110370000    3
 110380000    4
 110390000    3
 110400000    3
 110410000    4
 110420000    3
 110430000    3
 110440000    4
 110450000    4
 110460000    3
 110470000    3
 110480000    3
 110490000    3
 110500000    2
 110510000    2
 110520000    3
 110530000    2
 110540000    3
 110550000    4
 110560000    5
 110570000    4
 110580000    3
 110590000    4
 110600000    3
 110610000    2
 110620000    4
 110630000    3
 110640000    4
 110650000   14
 110660000   11
 110670000    2
 110680000    3
 110690000    3
 110700000    3
 110710000    3
 110720000    3
 110730000    3
 110740000    4
 110750000    3
 110760000    4
 110770000    3
 110780000    4
 110790000    4
 110800000    3
 110810000    4
 110820000    2
 110830000    3
 110840000    3
 110850000    3
 110860000    3
 110870000    2
 110880000    4
 110890000    5
 110900000    4
 110910000    5
 110920000    2
 110930000    3
 110940000    2
 110950000    3
 110960000    3
 110970000    4
 110980000    3
 110990000    3
 111000000    4
 111010000    4
 111020000    2
 111030000    3
 111040000    3
 111050000    3
 111060000    2
 111070000    4
 111080000    3
 111090000    4
 111100000    3
 111110000    3
 111120000    4
 111130000    4
 111140000    6
 111150000    5
 111160000    5
 111170000    2
 111180000    3
 111190000    4
 111200000    3
 111210000    4
 111220000    3
 111230000    2
 111240000    3
 111250000    4
 111260000    4
 111270000    3
 111280000    3
 111290000    3
 111300000    4
 111310000    3
 111320000    3
 111330000    2
 111340000    3
 111350000    3
 111360000    3
 111370000    3
 111380000    2
 111390000    3
 111400000    4
 111410000    4
 111420000    3
 111430000    3
 111440000    4
 111450000    2
 111460000    2
 111470000    3
 111480000    3
 111490000    2
 111500000    2
 111510000    4
 111520000    3
 111530000    4
 111540000    3
 111550000    3
 111560000    4
 111570000    3
 111580000    3
 111590000    3
 111600000    3
 111610000    3
 111620000    4
 111630000    4
 111640000    4
 111650000    3
 111660000    4
 111670000    4
 111680000    5
 111690000    4
 111700000    4
 111710000    5
 111720000    4
 111730000    3
 111740000    4
 111750000    3
 111760000    4
 111770000    2
 111780000    3
 111790000    3
 111800000    3
 111810000    4
 111820000    3
 111830000    5
 111840000    4
 111850000    4
 111860000    3
 111870000    3
 111880000    4
 111890000    3
 111900000    4
 111910000    3
 111920000    3
 111930000    3
 111940000    4
 111950000    3
 111960000    4
 111970000    4
 111980000    4
 111990000    3
 112000000    3
 112010000    4
 112020000    3
 112030000    4
 112040000    5
 112050000    3
 112060000    3
 112070000    5
 112080000    4
 112090000    3
 112100000    3
 112110000    3
 112120000    3
 112130000    4
 112140000    5
 112150000    3
 112160000    3
 112170000    3
 112180000    2
 112190000    3
 112200000    3
 112210000    3
 112220000    4
 112230000    4
 112240000    3
 112250000    4
 112260000    4
 112270000    3
 112280000    4
 112290000    2
 112300000    2
 112310000    3
 112320000    3
 112330000    5
 112340000    7
 112350000    9
 112360000    2
 112370000    3
 112380000    5
 112390000    4
 112400000    7
 112410000    3
 112420000    4
 112430000    2
 112440000    5
 112450000    2
 112460000    4
 112470000    3
 112480000    3
 112490000    3
 112500000    4
 112510000    4
 112520000    3
 112530000    3
 112540000    5
 112550000   12
 112560000   16
 112570000   10
 112580000   10
 112590000   13
 112600000    2
 112610000    4
 112620000    3
 112630000    2
 112640000    4
 112650000    9
 112660000    8
 112670000   10
 112680000   14
 112690000   17
 112700000    3
 112710000    2
 112720000    3
 112730000    4
 112740000    3
 112750000    3
 112760000    2
 112770000    3
 112780000    4
 112790000    4
 112800000    4
 112810000    2
 112820000    4
 112830000   14
 112840000   20
 112850000   16
 112860000   12
 112870000   17
 112880000   15
 112890000   16
 112900000   17
 112910000   19
 112920000   13
 112930000   13
 112940000   12
 112950000   16
 112960000    4
 112970000    8
 112980000   11
 112990000    8
 113000000    5
 113010000    4
 113020000    3
 113030000    3
 113040000    6
 113050000    4
 113060000    2
 113070000    3
 113080000    4
 113090000    4
 113100000    2
 113110000    3
 113120000    2
 113130000    3
 113140000    2
 113150000    2
 113160000    3
 113170000    2
 113180000    2
 113190000    4
 113200000    2
 113210000    3
 113220000    3
 113230000    8
 113240000   10
 113250000    6
 113260000    9
 113270000    3
 113280000    4
 113290000    6
 113300000    3
 113310000    5
 113320000    3
 113330000    4
 113340000    3
 113350000    3
 113360000    3
 113370000    3
 113380000    3
 113390000    2
 113400000    3
 113410000    5
 113420000    3
 113430000    2
 113440000    3
 113450000    5
 113460000    3
 113470000    3
 113480000    3
 113490000    3
 113500000    4
 113510000    3
 113520000    2
 113530000    4
 113540000    3
 113550000    3
 113560000    3
 113570000    3
 113580000    3
 113590000    3
 113600000    2
 113610000    3
 113620000    2
 113630000    3
 113640000    3
 113650000    2
 113660000    3
 113670000    3
 113680000    3
 113690000    3
 113700000    3
 113710000    2
 113720000    4
 113730000    4
 113740000    3
 113750000    4
 113760000    3
 113770000    3
 113780000    3
 113790000    4
 113800000    2
 113810000    4
 113820000    2
 113830000    3
 113840000    4
 113850000    2
 113860000    3
 113870000    2
 113880000    3
 113890000    3
 113900000    4
 113910000    7
 113920000    3
 113930000    3
 113940000    2
 113950000    3
 113960000    4
 113970000    3
 113980000    2
 113990000    5
 114000000   11
 114010000    5
 114020000    5
 114030000    3
 114040000    3
 114050000    5
 114060000    3
 114070000    4
 114080000    3
 114090000    3
 114100000    3
 114110000    4
 114120000    4
 114130000    4
 114140000    3
 114150000    4
 114160000    3
 114170000    4
 114180000    3
 114190000    2
 114200000    4
 114210000    3
 114220000    3
 114230000    3
 114240000    3
 114250000    4
 114260000    3
 114270000    2
 114280000    2
 114290000    2
 114300000    2
 114310000    3
 114320000    8
 114330000    3
 114340000    4
 114350000    4
 114360000    3
 114370000   13
 114380000    2
 114390000    3
 114400000    2
 114410000    3
 114420000    3
 114430000    4
 114440000    2
 114450000    3
 114460000    2
 114470000    4
 114480000    4
 114490000    4
 114500000    4
 114510000    2
 114520000    4
 114530000    3
 114540000    2
 114550000    3
 114560000    3
 114570000    3
 114580000    3
 114590000    2
 114600000    4
 114610000    3
 114620000    5
 114630000    4
 114640000    4
 114650000    7
 114660000    3
 114670000    3
 114680000    3
 114690000    6
 114700000   13
 114710000   13
 114720000    6
 114730000    3
 114740000    3
 114750000    3
 114760000    3
 114770000    3
 114780000    3
 114790000    4
 114800000    3
 114810000    3
 114820000    3
 114830000    3
 114840000    3
 114850000    4
 114860000    5
 114870000    4
 114880000    3
 114890000    3
 114900000    2
 114910000    5
 114920000    3
 114930000    4
 114940000    5
 114950000    2
 114960000    3
 114970000    3
 114980000    4
 114990000    3
 115000000    3
 115010000    3
 115020000    3
 115030000    4
 115040000    3
 115050000    3
 115060000    3
 115070000    3
 115080000    3
 115090000    3
 115100000    3
 115110000    3
 115120000    4
 115130000    3
 115140000    3
 115150000    3
 115160000    2
 115170000    4
 115180000    4
 115190000    5
 115200000    4
 115210000    3
 115220000    4
 115230000    3
 115240000    3
 115250000    4
 115260000    5
 115270000    3
 115280000    3
 115290000    4
 115300000    5
 115310000    3
 115320000    4
 115330000    5
 115340000    4
 115350000    4
 115360000    3
 115370000    3
 115380000    3
 115390000    4
 115400000    5
 115410000    3
 115420000    3
 115430000    2
 115440000    2
 115450000    3
 115460000    3
 115470000    3
 115480000    3
 115490000    2
 115500000    3
 115510000    3
 115520000    3
 115530000    3
 115540000    3
 115550000    4
 115560000    4
 115570000    3
 115580000    2
 115590000    3
 115600000    3
 115610000    2
 115620000    2
 115630000    3
 115640000    3
 115650000    3
 115660000    4
 115670000    3
 115680000    2
 115690000    5
 115700000   10
 115710000    2
 115720000    2
 115730000    3
 115740000    4
 115750000    3
 115760000    3
 115770000    3
 115780000    2
 115790000    3
 115800000    3
 115810000    3
 115820000    4
 115830000    2
 115840000    3
 115850000    2
 115860000    3
 115870000    3
 115880000    3
 115890000    3
 115900000    1
 115910000    3
 115920000    3
 115930000    3
 115940000    3
 115950000    3
 115960000    3
 115970000    4
 115980000    3
 115990000    3
 116000000    3
 116010000    3
 116020000    3
 116030000    3
 116040000    3
 116050000    3
 116060000    3
 116070000    4
 116080000    4
 116090000    3
 116100000    4
 116110000    2
 116120000    4
 116130000    7
 116140000    4
 116150000    3
 116160000    3
 116170000    4
 116180000    4
 116190000    5
 116200000    4
 116210000    4
 116220000    3
 116230000    4
 116240000    2
 116250000    6
 116260000    4
 116270000    5
 116280000    4
 116290000    6
 116300000    3
 116310000    3
 116320000    3
 116330000    2
 116340000    3
 116350000    4
 116360000    3
 116370000    3
 116380000    3
 116390000    4
 116400000    3
 116410000    3
 116420000    4
 116430000    3
 116440000    3
 116450000    4
 116460000    3
 116470000    4
 116480000    4
 116490000    5
 116500000    2
 116510000    4
 116520000    4
 116530000    4
 116540000    4
 116550000    4
 116560000    2
 116570000    5
 116580000    5
 116590000    3
 116600000    3
 116610000    3
 116620000    4
 116630000    3
 116640000    3
 116650000    5
 116660000    5
 116670000    5
 116680000    2
 116690000    3
 116700000    4
 116710000    3
 116720000    3
 116730000    3
 116740000    2
 116750000    3
 116760000    3
 116770000    3
 116780000    3
 116790000    6
 116800000    3
 116810000    4
 116820000    4
 116830000    5
 116840000    3
 116850000    5
 116860000    4
 116870000    3
 116880000    4
 116890000    4
 116900000    5
 116910000    3
 116920000    4
 116930000    3
 116940000    3
 116950000    4
 116960000    4
 116970000    5
 116980000    3
 116990000    5
 117000000    4
 117010000    4
 117020000    2
 117030000    5
 117040000   19
 117050000   13
 117060000   20
 117070000   13
 117080000   10
 117090000    4
 117100000    3
 117110000    3
 117120000    3
 117130000    2
 117140000   14
 117150000   19
 117160000   13
 117170000    4
 117180000    3
 117190000    2
 117200000    4
 117210000    4
 117220000    5
 117230000    5
 117240000    4
 117250000    3
 117260000    4
 117270000    9
 117280000    4
 117290000    3
 117300000    5
 117310000    2
 117320000    4
 117330000    3
 117340000    7
 117350000    4
 117360000    5
 117370000    4
 117380000    3
 117390000    4
 117400000    4
 117410000    3
 117420000    3
 117430000    3
 117440000    4
 117450000    3
 117460000    3
 117470000    5
 117480000    4
 117490000    4
 117500000    3
 117510000    5
 117520000    3
 117530000    3
 117540000    2
 117550000    3
 117560000    2
 117570000    3
 117580000    3
 117590000    4
 117600000    4
 117610000    4
 117620000    4
 117630000    4
 117640000    2
 117650000    4
 117660000    3
 117670000    3
 117680000    4
 117690000    3
 117700000    5
 117710000    3
 117720000    4
 117730000    3
 117740000    4
 117750000    3
 117760000    4
 117770000    5
 117780000    2
 117790000    4
 117800000    4
 117810000    3
 117820000    2
 117830000    3
 117840000    5
 117850000    5
 117860000    6
 117870000    7
 117880000    3
 117890000    3
 117900000    5
 117910000    3
 117920000    8
 117930000    3
 117940000    5
 117950000    4
 117960000    4
 117970000    3
 117980000    4
 117990000   16
 118000000    4
 118010000   12
 118020000    4
 118030000    3
 118040000    4
 118050000    4
 118060000    7
 118070000    4
 118080000    4
 118090000    5
 118100000    4
 118110000    4
 118120000    4
 118130000    3
 118140000    4
 118150000    6
 118160000    4
 118170000    3
 118180000    4
 118190000    4
 118200000    3
 118210000    5
 118220000    3
 118230000    4
 118240000    4
 118250000    5
 118260000    4
 118270000    5
 118280000    4
 118290000    4
 118300000    3
 118310000    3
 118320000    2
 118330000    4
 118340000    3
 118350000    4
 118360000    4
 118370000    3
 118380000    4
 118390000    5
 118400000    3
 118410000    4
 118420000    5
 118430000    4
 118440000    3
 118450000    5
 118460000    4
 118470000    3
 118480000    3
 118490000    3
 118500000    4
 118510000    4
 118520000    4
 118530000    3
 118540000    4
 118550000    3
 118560000    3
 118570000    4
 118580000    3
 118590000    3
 118600000    3
 118610000    3
 118620000    4
 118630000   12
 118640000    4
 118650000    3
 118660000    4
 118670000    3
 118680000    2
 118690000    4
 118700000    3
 118710000    3
 118720000    2
 118730000    3
 118740000    2
 118750000    3
 118760000    3
 118770000    3
 118780000    4
 118790000    3
 118800000    4
 118810000    3
 118820000    3
 118830000    3
 118840000    3
 118850000    3
 118860000    2
 118870000    3
 118880000    3
 118890000    4
 118900000    2
 118910000    5
 118920000    3
 118930000    2
 118940000    3
 118950000    3
 118960000    2
 118970000    2
 118980000    2
 118990000    3
 119000000    2
 119010000    3
 119020000    3
 119030000    3
 119040000    3
 119050000    3
 119060000    3
 119070000    3
 119080000    3
 119090000    3
 119100000    4
 119110000    3
 119120000    4
 119130000    3
 119140000    4
 119150000    3
 119160000    5
 119170000    4
 119180000    3
 119190000    3
 119200000    4
 119210000    4
 119220000    4
 119230000    4
 119240000    8
 119250000    3
 119260000    4
 119270000    6
 119280000    3
 119290000    6
 119300000    4
 119310000    6
 119320000    5
 119330000    6
 119340000    3
 119350000   12
 119360000    9
 119370000    5
 119380000    3
 119390000    3
 119400000    2
 119410000    6
 119420000    3
 119430000    2
 119440000    7
 119450000    4
 119460000    4
 119470000    4
 119480000    3
 119490000    4
 119500000    4
 119510000    3
 119520000    2
 119530000    2
 119540000    3
 119550000    3
 119560000    2
 119570000    2
 119580000    3
 119590000    3
 119600000    2
 119610000    3
 119620000    3
 119630000    4
 119640000    5
 119650000    3
 119660000    2
 119670000    5
 119680000    3
 119690000    3
 119700000    4
 119710000    3
 119720000    2
 119730000    3
 119740000    2
 119750000    2
 119760000    3
 119770000    3
 119780000    3
 119790000    3
 119800000    3
 119810000    3
 119820000    3
 119830000    3
 119840000    5
 119850000    4
 119860000    3
 119870000    4
 119880000    3
 119890000    2
 119900000    2
 119910000    2
 119920000    3
 119930000    4
 119940000    2
 119950000    3
 119960000    5
 119970000    5
 119980000    3
 119990000    3
 120000000    4
 120010000    5
 120020000    5
 120030000    1
 120040000   10
 120050000   14
 120060000   14
 120070000    8
 120080000   11
 120090000   15
 120100000    3
 120110000    5
 120120000    4
 120130000    2
 120140000    2
 120150000    3
 120160000    3
 120170000    3
 120180000    3
 120190000    2
 120200000    3
 120210000    2
 120220000    3
 120230000    2
 120240000   10
 120250000    3
 120260000    4
 120270000    3
 120280000    2
 120290000    3
 120300000    4
 120310000    4
 120320000    3
 120330000    3
 120340000    2
 120350000    2
 120360000    2
 120370000    3
 120380000    3
 120390000    1
 120400000    3
 120410000    2
 120420000    3
 120430000    3
 120440000    3
 120450000    3
 120460000    3
 120470000    3
 120480000    3
 120490000    3
 120500000    3
 120510000    3
 120520000    2
 120530000    4
 120540000    4
 120550000    3
 120560000    4
 120570000    3
 120580000    4
 120590000    3
 120600000    4
 120610000    3
 120620000    2
 120630000    4
 120640000    4
 120650000    4
 120660000    5
 120670000    3
 120680000    3
 120690000    3
 120700000    5
 120710000    3
 120720000    4
 120730000    3
 120740000    3
 120750000    8
 120760000    4
 120770000    2
 120780000    2
 120790000    4
 120800000    3
 120810000    4
 120820000    3
 120830000    3
 120840000    4
 120850000    4
 120860000    2
 120870000    5
 120880000    2
 120890000    4
 120900000    4
 120910000    4
 120920000    4
 120930000    3
 120940000    7
 120950000    4
 120960000    2
 120970000    4
 120980000    4
 120990000    4
 121000000    7
 121010000    4
 121020000    4
 121030000    3
 121040000    4
 121050000    2
 121060000    2
 121070000    4
 121080000    4
 121090000    4
 121100000    4
 121110000    4
 121120000    3
 121130000    4
 121140000    4
 121150000    3
 121160000    3
 121170000    3
 121180000    4
 121190000    2
 121200000    3
 121210000    3
 121220000    7
 121230000    2
 121240000    2
 121250000    3
 121260000    3
 121270000    5
 121280000    3
 121290000    4
 121300000    4
 121310000    3
 121320000    3
 121330000    2
 121340000    2
 121350000    3
 121360000    1
 121370000    3
 121380000    2
 121390000    3
 121400000    3
 121410000    3
 121420000    3
 121430000    3
 121440000    4
 121450000    4
 121460000    3
 121470000    3
 121480000    4
 121490000    3
 121500000    3
 121510000    5
 121520000    3
 121530000    4
 121540000    2
 121550000    4
 121560000    5
 121570000    5
 121580000    6
 121590000    5
 121600000    3
 121610000    3
 121620000    4
 121630000    3
 121640000    5
 121650000    5
 121660000    5
 121670000    5
 121680000    3
 121690000    4
 121700000    4
 121710000    4
 121720000    3
 121730000    3
 121740000    2
 121750000    1
 121760000    3
 121770000    3
 121780000    3
 121790000    4
 121800000    3
 121810000    4
 121820000    3
 121830000    5
 121840000    4
 121850000    5
 121860000    4
 121870000    5
 121880000    5
 121890000    5
 121900000    3
 121910000    3
 121920000    5
 121930000    4
 121940000    4
 121950000    3
 121960000    5
 121970000    4
 121980000    5
 121990000    5
 122000000   11
 122010000   22
 122020000    4
 122030000    9
 122040000   11
 122050000    5
 122060000    4
 122070000    2
 122080000    3
 122090000    5
 122100000    5
 122110000    3
 122120000    4
 122130000    4
 122140000    3
 122150000    3
 122160000    4
 122170000    9
 122180000    5
 122190000    4
 122200000    5
 122210000    4
 122220000    4
 122230000    4
 122240000    3
 122250000    3
 122260000    3
 122270000    3
 122280000    3
 122290000    3
 122300000    3
 122310000    3
 122320000    3
 122330000    3
 122340000    4
 122350000    4
 122360000    3
 122370000    3
 122380000   13
 122390000   17
 122400000   17
 122410000   17
 122420000   19
 122430000   17
 122440000   17
 122450000   15
 122460000   12
 122470000   19
 122480000   21
 122490000   22
 122500000   22
 122510000   19
 122520000   24
 122530000   22
 122540000   24
 122550000   26
 122560000   20
 122570000   23
 122580000   23
 122590000   26
 122600000   23
 122610000   25
 122620000   26
 122630000   27
 122640000   26
 122650000   25
 122660000   21
 122670000   19
 122680000   24
 122690000   22
 122700000   21
 122710000   24
 122720000   23
 122730000   22
 122740000   23
 122750000   25
 122760000   22
 122770000   21
 122780000   24
 122790000   25
 122800000   23
 122810000   22
 122820000   16
 122830000    7
 122840000    5
 122850000    8
 122860000    5
 122870000    4
 122880000    2
 122890000    3
 122900000    3
 122910000    3
 122920000    3
 122930000    3
 122940000    3
 122950000    3
 122960000    2
 122970000    3
 122980000    4
 122990000   13
 123000000    3
 123010000    3
 123020000    3
 123030000    3
 123040000    3
 123050000    2
 123060000   10
 123070000    3
 123080000    4
 123090000    3
 123100000    4
 123110000    6
 123120000    2
 123130000    3
 123140000    5
 123150000    8
 123160000    4
 123170000    3
 123180000    4
 123190000    3
 123200000    4
 123210000    4
 123220000    4
 123230000    3
 123240000    2
 123250000    5
 123260000    4
 123270000    3
 123280000    3
 123290000    3
 123300000    5
 123310000    4
 123320000    7
 123330000    3
 123340000    2
 123350000    4
 123360000    4
 123370000    5
 123380000    6
 123390000    7
 123400000    6
 123410000    3
 123420000    3
 123430000    2
 123440000    5
 123450000    3
 123460000    3
 123470000    5
 123480000    4
 123490000    4
 123500000    3
 123510000    5
 123520000    3
 123530000    3
 123540000    3
 123550000    2
 123560000    4
 123570000    3
 123580000   13
 123590000    3
 123600000    9
 123610000    2
 123620000    3
 123630000   14
 123640000    8
 123650000    9
 123660000   11
 123670000    3
 123680000    3
 123690000    3
 123700000    3
 123710000    4
 123720000    2
 123730000    4
 123740000    3
 123750000    3
 123760000    3
 123770000    5
 123780000    3
 123790000    4
 123800000    6
 123810000    4
 123820000    4
 123830000    4
 123840000    7
 123850000    3
 123860000    2
 123870000    3
 123880000    3
 123890000    3
 123900000    4
 123910000    5
 123920000    4
 123930000    9
 123940000    4
 123950000    4
 123960000    3
 123970000    5
 123980000    4
 123990000    5
 124000000    3
 124010000    7
 124020000    4
 124030000    3
 124040000    5
 124050000    6
 124060000   11
 124070000    8
 124080000    5
 124090000    4
 124100000    4
 124110000    4
 124120000    2
 124130000    5
 124140000    3
 124150000    5
 124160000    3
 124170000    4
 124180000    4
 124190000    3
 124200000    4
 124210000    3
 124220000    4
 124230000    3
 124240000    4
 124250000    3
 124260000    2
 124270000    5
 124280000    3
 124290000    5
 124300000    3
 124310000    3
 124320000    4
 124330000    2
 124340000    4
 124350000    3
 124360000    3
 124370000    4
 124380000    3
 124390000    2
 124400000    5
 124410000    3
 124420000    3
 124430000    3
 124440000    5
 124450000    4
 124460000    7
 124470000    4
 124480000    3
 124490000    3
 124500000    4
 124510000    2
 124520000    8
 124530000   10
 124540000   12
 124550000   18
 124560000    6
 124570000    3
 124580000    4
 124590000    3
 124600000    4
 124610000    3
 124620000    4
 124630000    5
 124640000    3
 124650000    2
 124660000    5
 124670000    3
 124680000    4
 124690000    5
 124700000    3
 124710000    4
 124720000    4
 124730000    3
 124740000    3
 124750000    4
 124760000    4
 124770000    4
 124780000    4
 124790000    4
 124800000    3
 124810000    4
 124820000    3
 124830000    4
 124840000    4
 124850000   10
 124860000   11
 124870000    2
 124880000    2
 124890000    4
 124900000    3
 124910000    2
 124920000    2
 124930000    3
 124940000    4
 124950000    3
 124960000    3
 124970000    4
 124980000    2
 124990000    4
 125000000    4
 125010000    4
 125020000    3
 125030000    2
 125040000    2
 125050000    3
 125060000    4
 125070000    4
 125080000    4
 125090000    3
 125100000    4
 125110000    5
 125120000    3
 125130000    4
 125140000    2
 125150000    3
 125160000    3
 125170000    4
 125180000    3
 125190000    3
 125200000    4
 125210000    2
 125220000    5
 125230000    3
 125240000    3
 125250000    2
 125260000    3
 125270000    3
 125280000    5
 125290000    4
 125300000   11
 125310000    2
 125320000    3
 125330000    3
 125340000    3
 125350000    4
 125360000    3
 125370000    6
 125380000    5
 125390000    4
 125400000    4
 125410000    4
 125420000    4
 125430000    3
 125440000    3
 125450000    3
 125460000    2
 125470000    3
 125480000    5
 125490000    3
 125500000    4
 125510000    3
 125520000    5
 125530000    3
 125540000    3
 125550000    3
 125560000    8
 125570000    4
 125580000    3
 125590000    3
 125600000    5
 125610000    4
 125620000    3
 125630000    3
 125640000    2
 125650000    3
 125660000    3
 125670000    4
 125680000    4
 125690000    4
 125700000    3
 125710000    3
 125720000    3
 125730000    4
 125740000    4
 125750000    3
 125760000    3
 125770000    3
 125780000    5
 125790000    4
 125800000   14
 125810000    4
 125820000    2
 125830000    3
 125840000    2
 125850000    2
 125860000    3
 125870000    5
 125880000    3
 125890000    2
 125900000    2
 125910000    3
 125920000    3
 125930000    3
 125940000    3
 125950000    3
 125960000    3
 125970000    3
 125980000    3
 125990000    4
 126000000    3
 126010000    4
 126020000    3
 126030000    3
 126040000    2
 126050000    3
 126060000    4
 126070000    4
 126080000    3
 126090000    4
 126100000    2
 126110000    5
 126120000    4
 126130000    4
 126140000    3
 126150000    2
 126160000    3
 126170000    3
 126180000    3
 126190000    2
 126200000    4
 126210000    3
 126220000    3
 126230000    3
 126240000    3
 126250000    3
 126260000    3
 126270000    3
 126280000    3
 126290000    3
 126300000    2
 126310000    3
 126320000    2
 126330000    3
 126340000    2
 126350000    2
 126360000    2
 126370000    3
 126380000    3
 126390000    3
 126400000   13
 126410000   14
 126420000   12
 126430000   12
 126440000   11
 126450000    3
 126460000    3
 126470000    3
 126480000    7
 126490000    3
 126500000    2
 126510000    4
 126520000    3
 126530000    3
 126540000    3
 126550000    3
 126560000   14
 126570000    2
 126580000    2
 126590000    4
 126600000    4
 126610000    4
 126620000    4
 126630000    3
 126640000    4
 126650000    5
 126660000    3
 126670000    4
 126680000    4
 126690000    3
 126700000    3
 126710000    2
 126720000    3
 126730000    3
 126740000    3
 126750000    3
 126760000    3
 126770000    3
 126780000    3
 126790000    2
 126800000    4
 126810000    3
 126820000    2
 126830000    3
 126840000    3
 126850000    3
 126860000    1
 126870000    4
 126880000    3
 126890000    3
 126900000    4
 126910000    4
 126920000    3
 126930000    4
 126940000    4
 126950000    3
 126960000    5
 126970000   12
 126980000    9
 126990000    5
 127000000    3
 127010000    3
 127020000    5
 127030000    3
 127040000    3
 127050000    4
 127060000    4
 127070000    3
 127080000    4
 127090000    8
 127100000    3
 127110000    3
 127120000    2
 127130000    4
 127140000    4
 127150000    3
 127160000    4
 127170000    4
 127180000    4
 127190000    3
 127200000    3
 127210000    3
 127220000    4
 127230000    2
 127240000    4
 127250000    3
 127260000    3
 127270000    3
 127280000   15
 127290000   17
 127300000    7
 127310000   11
 127320000    5
 127330000    1
 127340000    3
 127350000    3
 127360000    3
 127370000    3
 127380000    2
 127390000    3
 127400000    3
 127410000    4
 127420000    4
 127430000    5
 127440000    3
 127450000    2
 127460000    3
 127470000    4
 127480000    4
 127490000    3
 127500000    4
 127510000    2
 127520000    3
 127530000    4
 127540000    4
 127550000    3
 127560000    3
 127570000    3
 127580000    3
 127590000    3
 127600000    3
 127610000    3
 127620000    4
 127630000    3
 127640000    3
 127650000    3
 127660000    3
 127670000    3
 127680000    3
 127690000    3
 127700000    3
 127710000    4
 127720000    2
 127730000    4
 127740000    3
 127750000    3
 127760000    2
 127770000    3
 127780000    4
 127790000    2
 127800000    4
 127810000    3
 127820000    3
 127830000    3
 127840000    4
 127850000    4
 127860000    4
 127870000    4
 127880000    3
 127890000    4
 127900000    4
 127910000    4
 127920000    3
 127930000    6
 127940000    3
 127950000    4
 127960000    4
 127970000    3
 127980000    3
 127990000    2
 128000000    4
 128010000    4
 128020000    3
 128030000    3
 128040000    3
 128050000    4
 128060000    3
 128070000    3
 128080000    3
 128090000    2
 128100000    3
 128110000    3
 128120000    4
 128130000    3
 128140000    3
 128150000    2
 128160000    3
 128170000    3
 128180000    3
 128190000    3
 128200000    2
 128210000    4
 128220000    3
 128230000    3
 128240000    3
 128250000    3
 128260000    2
 128270000    3
 128280000    3
 128290000    4
 128300000    4
 128310000    4
 128320000    3
 128330000    4
 128340000    3
 128350000    5
 128360000    4
 128370000    5
 128380000    3
 128390000    2
 128400000    2
 128410000    2
 128420000    3
 128430000    3
 128440000    4
 128450000    3
 128460000    3
 128470000    3
 128480000    4
 128490000    4
 128500000    3
 128510000    3
 128520000    3
 128530000    3
 128540000    3
 128550000    3
 128560000    3
 128570000    4
 128580000    3
 128590000    3
 128600000    2
 128610000    5
 128620000    3
 128630000    4
 128640000    3
 128650000    3
 128660000    5
 128670000    4
 128680000    3
 128690000   13
 128700000    4
 128710000    7
 128720000    3
 128730000    4
 128740000    3
 128750000    3
 128760000    5
 128770000    3
 128780000    5
 128790000    2
 128800000    3
 128810000    3
 128820000    3
 128830000    3
 128840000    3
 128850000    4
 128860000    3
 128870000    4
 128880000    3
 128890000    3
 128900000    2
 128910000    3
 128920000    2
 128930000    3
 128940000    3
 128950000    3
 128960000    4
 128970000    4
 128980000    3
 128990000    2
 129000000    2
 129010000    4
 129020000    3
 129030000    3
 129040000    3
 129050000    3
 129060000    3
 129070000    3
 129080000    3
 129090000    3
 129100000    3
 129110000    3
 129120000    3
 129130000    3
 129140000    3
 129150000    2
 129160000    4
 129170000    2
 129180000    3
 129190000    3
 129200000    4
 129210000    4
 129220000    2
 129230000    2
 129240000    4
 129250000    3
 129260000    3
 129270000    4
 129280000    3
 129290000    3
 129300000    2
 129310000    8
 129320000    5
 129330000    3
 129340000    3
 129350000    3
 129360000    3
 129370000    4
 129380000    3
 129390000    3
 129400000    3
 129410000    4
 129420000    3
 129430000    3
 129440000    3
 129450000    2
 129460000    3
 129470000    3
 129480000    2
 129490000    2
 129500000    5
 129510000    4
 129520000    3
 129530000    3
 129540000    3
 129550000    3
 129560000    3
 129570000    5
 129580000    1
 129590000    3
 129600000    3
 129610000    3
 129620000    4
 129630000    3
 129640000    5
 129650000    3
 129660000    5
 129670000    3
 129680000    2
 129690000    4
 129700000    4
 129710000    4
 129720000    2
 129730000    4
 129740000    3
 129750000    4
 129760000    3
 129770000    3
 129780000    3
 129790000    3
 129800000    3
 129810000    3
 129820000    4
 129830000    3
 129840000    3
 129850000    3
 129860000    3
 129870000    3
 129880000    4
 129890000    3
 129900000    3
 129910000    3
 129920000    3
 129930000    3
 129940000    3
 129950000    3
 129960000    4
 129970000    3
 129980000    4
 129990000    3
 130000000    4
 130010000    3
 130020000    2
 130030000    4
 130040000    5
 130050000    2
 130060000    3
 130070000    4
 130080000    5
 130090000    4
 130100000    3
 130110000    3
 130120000    4
 130130000    3
 130140000    3
 130150000    4
 130160000    4
 130170000    3
 130180000    3
 130190000    3
 130200000    3
 130210000    3
 130220000    3
 130230000    3
 130240000    2
 130250000    3
 130260000    3
 130270000    3
 130280000    4
 130290000    3
 130300000    4
 130310000    3
 130320000    3
 130330000    3
 130340000    2
 130350000    4
 130360000    3
 130370000    4
 130380000    5
 130390000    5
 130400000    6
 130410000   14
 130420000    5
 130430000    4
 130440000    3
 130450000    2
 130460000    4
 130470000    2
 130480000    4
 130490000    3
 130500000    4
 130510000    4
 130520000    4
 130530000    6
 130540000   15
 130550000    2
 130560000    4
 130570000    7
 130580000    4
 130590000    3
 130600000    4
 130610000    4
 130620000    3
 130630000    3
 130640000    4
 130650000    4
 130660000    2
 130670000    5
 130680000    3
 130690000    3
 130700000    3
 130710000    5
 130720000    2
 130730000    4
 130740000    3
 130750000    4
 130760000    5
 130770000    4
 130780000    4
 130790000    3
 130800000    3
 130810000    7
 130820000    5
 130830000    4
 130840000    2
 130850000    4
 130860000    3
 130870000    2
 130880000    3
 130890000    3
 130900000    3
 130910000    3
 130920000    3
 130930000    4
 130940000    4
 130950000    3
 130960000    4
 130970000    3
 130980000    4
 130990000    4
 131000000    4
 131010000    3
 131020000    4
 131030000    2
 131040000    5
 131050000    3
 131060000    3
 131070000    4
 131080000    4
 131090000    4
 131100000    4
 131110000    2
 131120000    3
 131130000    5
 131140000    4
 131150000    2
 131160000    4
 131170000    2
 131180000    7
 131190000    3
 131200000    4
 131210000    3
 131220000    4
 131230000    2
 131240000    3
 131250000    4
 131260000    6
 131270000    5
 131280000    5
 131290000    4
 131300000    5
 131310000    9
 131320000    5
 131330000    5
 131340000    3
 131350000    3
 131360000    4
 131370000    4
 131380000    3
 131390000    2
 131400000    4
 131410000    4
 131420000    3
 131430000    5
 131440000    3
 131450000    4
 131460000    4
 131470000    3
 131480000    3
 131490000    6
 131500000    3
 131510000    5
 131520000    6
 131530000    5
 131540000    5
 131550000    5
 131560000    4
 131570000    4
 131580000    4
 131590000    2
 131600000    4
 131610000    6
 131620000    3
 131630000    4
 131640000    3
 131650000    4
 131660000    4
 131670000    4
 131680000    4
 131690000    4
 131700000    5
 131710000    4
 131720000    4
 131730000    4
 131740000    3
 131750000    4
 131760000    4
 131770000    4
 131780000    3
 131790000    4
 131800000    4
 131810000   10
 131820000    5
 131830000    7
 131840000    4
 131850000    9
 131860000    5
 131870000    4
 131880000    3
 131890000    3
 131900000    3
 131910000    3
 131920000    3
 131930000    3
 131940000    3
 131950000    3
 131960000    3
 131970000    3
 131980000    3
 131990000    5
 132000000    7
 132010000   12
 132020000    3
 132030000    4
 132040000    3
 132050000    5
 132060000    5
 132070000    3
 132080000    3
 132090000    3
 132100000    4
 132110000    3
 132120000    4
 132130000    3
 132140000    3
 132150000    3
 132160000    5
 132170000    9
 132180000    4
 132190000    5
 132200000    4
 132210000    3
 132220000    3
 132230000    3
 132240000    3
 132250000    4
 132260000    3
 132270000    3
 132280000    4
 132290000    4
 132300000    3
 132310000    3
 132320000    5
 132330000    4
 132340000    5
 132350000    4
 132360000    4
 132370000    5
 132380000    4
 132390000    4
 132400000    3
 132410000    4
 132420000    4
 132430000    4
 132440000    5
 132450000    5
 132460000    4
 132470000    4
 132480000    4
 132490000    2
 132500000    4
 132510000    5
 132520000    3
 132530000    4
 132540000    4
 132550000    2
 132560000    3
 132570000    4
 132580000    4
 132590000    3
 132600000    4
 132610000    3
 132620000    3
 132630000    3
 132640000    3
 132650000    3
 132660000    3
 132670000    3
 132680000    4
 132690000    8
 132700000    4
 132710000   14
 132720000   19
 132730000   19
 132740000    4
 132750000    3
 132760000    3
 132770000    4
 132780000    5
 132790000    4
 132800000    4
 132810000    5
 132820000    2
 132830000    3
 132840000    4
 132850000    3
 132860000    4
 132870000    4
 132880000    4
 132890000    4
 132900000    5
 132910000    4
 132920000    4
 132930000    4
 132940000    4
 132950000    5
 132960000    5
 132970000    4
 132980000    3
 132990000    2
 133000000    3
 133010000    3
 133020000    4
 133030000    2
 133040000    4
 133050000    5
 133060000    6
 133070000    2
 133080000    7
 133090000    4
 133100000    5
 133110000    5
 133120000    5
 133130000    4
 133140000    4
 133150000    5
 133160000    8
 133170000   19
 133180000   19
 133190000   22
 133200000   20
 133210000   21
 133220000   20
 133230000   15
 133240000   17
 133250000    4
 133260000    5
 133270000    5
 133280000    3
 133290000    3
 133300000    5
 133310000    3
 133320000    5
 133330000    4
 133340000    4
 133350000    3
 133360000    3
 133370000    5
 133380000    5
 133390000    4
 133400000    3
 133410000    3
 133420000    5
 133430000   16
 133440000   19
 133450000   26
 133460000   23
 133470000    8
 133480000   14
 133490000   15
 133500000   16
 133510000   18
 133520000   17
 133530000   20
 133540000   18
 133550000   23
 133560000   24
 133570000   22
 133580000   19
 133590000   16
 133600000    4
 133610000    5
 133620000    4
 133630000    4
 133640000    3
 133650000    3
 133660000    4
 133670000    4
 133680000    4
 133690000    4
 133700000    4
 133710000    4
 133720000    4
 133730000    4
 133740000    4
 133750000    8
 133760000    4
 133770000    3
 133780000    4
 133790000    4
 133800000    3
 133810000    5
 133820000    5
 133830000    5
 133840000    4
 133850000    3
 133860000    4
 133870000    2
 133880000    5
 133890000    3
 133900000    3
 133910000    4
 133920000    3
 133930000    3
 133940000    3
 133950000    2
 133960000    3
 133970000    3
 133980000    3
 133990000    2
 134000000    3
 134010000    5
 134020000    2
 134030000    5
 134040000    5
 134050000    4
 134060000    3
 134070000    2
 134080000    2
 134090000    2
 134100000    3
 134110000    3
 134120000    7
 134130000    5
 134140000    5
 134150000    5
 134160000    4
 134170000    3
 134180000    3
 134190000    3
 134200000    4
 134210000    3
 134220000    4
 134230000    3
 134240000    5
 134250000    4
 134260000    6
 134270000    4
 134280000    8
 134290000   19
 134300000   22
 134310000   13
 134320000   14
 134330000   16
 134340000   14
 134350000   19
 134360000   19
 134370000   22
 134380000   22
 134390000   15
 134400000   21
 134410000   19
 134420000   21
 134430000   19
 134440000   14
 134450000    3
 134460000    5
 134470000    7
 134480000   12
 134490000   22
 134500000   17
 134510000   12
 134520000   20
 134530000   12
 134540000   12
 134550000   17
 134560000   17
 134570000    9
 134580000   10
 134590000   18
 134600000   17
 134610000    9
 134620000    8
 134630000   13
 134640000   15
 134650000   14
 134660000   15
 134670000   17
 134680000   15
 134690000   20
 134700000   18
 134710000   15
 134720000   20
 134730000   15
 134740000   19
 134750000   19
 134760000   13
 134770000   10
 134780000    8
 134790000   15
 134800000   10
 134810000    3
 134820000   18
 134830000   14
 134840000   16
 134850000    4
 134860000    4
 134870000    3
 134880000    3
 134890000    2
 134900000    4
 134910000    1
 134920000    2
 134930000    3
 134940000    3
 134950000    3
 134960000    3
 134970000    2
 134980000    5
 134990000    3
 135000000    6
 135010000    5
 135020000    5
 135030000    4
 135040000    3
 135050000    2
 135060000    3
 135070000    5
 135080000    4
 135090000    3
 135100000    3
 135110000    4
 135120000    4
 135130000    5
 135140000    5
 135150000    5
 135160000    4
 135170000    3
 135180000    4
 135190000    4
 135200000    2
 135210000    4
 135220000    4
 135230000    3
 135240000    4
 135250000    3
 135260000    3
 135270000    3
 135280000    3
 135290000    3
 135300000    5
 135310000    4
 135320000    4
 135330000    2
 135340000    4
 135350000    4
 135360000    5
 135370000    3
 135380000    3
 135390000    4
 135400000    4
 135410000    4
 135420000    5
 135430000    4
 135440000    4
 135450000    5
 135460000    4
 135470000    4
 135480000    4
 135490000    3
 135500000    4
 135510000    4
 135520000    3
 135530000    3
 135540000    3
 135550000    5
 135560000    4
 135570000    4
 135580000    3
 135590000    5
 135600000    5
 135610000    3
 135620000    5
 135630000    4
 135640000    3
 135650000    3
 135660000    3
 135670000    4
 135680000    4
 135690000    4
 135700000    5
 135710000    3
 135720000    3
 135730000    5
 135740000    3
 135750000    5
 135760000    7
 135770000    4
 135780000    4
 135790000    4
 135800000    4
 135810000    5
 135820000    4
 135830000    4
 135840000    3
 135850000    3
 135860000    3
 135870000    3
 135880000    2
 135890000    2
 135900000    2
 135910000    4
 135920000    2
 135930000    3
 135940000    2
 135950000    3
 135960000    4
 135970000    3
 135980000    3
 135990000    3
 136000000    3
 136010000    3
 136020000    3
 136030000    4
 136040000    4
 136050000    3
 136060000    4
 136070000   14
 136080000   14
 136090000   14
 136100000   13
 136110000   22
 136120000   18
 136130000   22
 136140000   10
 136150000    9
 136160000   13
 136170000   21
 136180000   13
 136190000    4
 136200000    4
 136210000    3
 136220000   11
 136230000    6
 136240000    4
 136250000    5
 136260000    5
 136270000    5
 136280000    3
 136290000    5
 136300000    3
 136310000    4
 136320000    5
 136330000    5
 136340000    3
 136350000    4
 136360000    7
 136370000    4
 136380000    3
 136390000    2
 136400000    2
 136410000    9
 136420000    3
 136430000    4
 136440000    3
 136450000   10
 136460000    4
 136470000    5
 136480000    4
 136490000    4
 136500000    4
 136510000    1
 136520000    3
 136530000    2
 136540000    4
 136550000    3
 136560000    3
 136570000    3
 136580000    4
 136590000    3
 136600000    3
 136610000    4
 136620000    4
 136630000    3
 136640000    2
 136650000    4
 136660000    3
 136670000    4
 136680000    2
 136690000    3
 136700000    4
 136710000    3
 136720000    4
 136730000    3
 136740000    4
 136750000    4
 136760000    3
 136770000    4
 136780000    3
 136790000    5
 136800000    2
 136810000    3
 136820000    3
 136830000    3
 136840000    4
 136850000    4
 136860000    3
 136870000    5
 136880000    5
 136890000    5
 136900000    3
 136910000    3
 136920000    3
 136930000    4
 136940000    5
 136950000    4
 136960000    6
 136970000    6
 136980000    5
 136990000    2
 137000000    4
 137010000    2
 137020000    4
 137030000    7
 137040000    5
 137050000    4
 137060000    7
 137070000    2
 137080000    7
 137090000    5
 137100000    4
 137110000    5
 137120000    4
 137130000    3
 137140000    4
 137150000    3
 137160000    3
 137170000    9
 137180000    4
 137190000    3
 137200000    3
 137210000    3
 137220000    3
 137230000    3
 137240000    2
 137250000    3
 137260000    3
 137270000    2
 137280000    3
 137290000    2
 137300000    5
 137310000    3
 137320000    3
 137330000    3
 137340000    3
 137350000    4
 137360000    2
 137370000    2
 137380000    4
 137390000    4
 137400000    4
 137410000    4
 137420000    5
 137430000    4
 137440000    3
 137450000    3
 137460000    3
 137470000    4
 137480000    4
 137490000    3
 137500000    2
 137510000    4
 137520000    3
 137530000    4
 137540000    4
 137550000    5
 137560000    2
 137570000    2
 137580000    3
 137590000    3
 137600000    3
 137610000    3
 137620000    5
 137630000    4
 137640000    3
 137650000    2
 137660000    3
 137670000    4
 137680000    8
 137690000    3
 137700000    5
 137710000    4
 137720000    3
 137730000   13
 137740000    5
 137750000    6
 137760000    4
 137770000    6
 137780000    3
 137790000    4
 137800000    5
 137810000    3
 137820000    3
 137830000    8
 137840000    4
 137850000   12
 137860000    4
 137870000    4
 137880000    2
 137890000    6
 137900000    3
 137910000    8
 137920000    4
 137930000    4
 137940000    4
 137950000    3
 137960000    4
 137970000    3
 137980000    3
 137990000   14
 138000000    2
 138010000    2
 138020000    3
 138030000    5
 138040000    4
 138050000    4
 138060000    3
 138070000    4
 138080000    3
 138090000    3
 138100000    2
 138110000    4
 138120000    3
 138130000    3
 138140000    3
 138150000    4
 138160000    3
 138170000    3
 138180000    2
 138190000    3
 138200000    3
 138210000    3
 138220000    3
 138230000    2
 138240000    2
 138250000    2
 138260000    4
 138270000    3
 138280000    3
 138290000    3
 138300000    4
 138310000    3
 138320000    3
 138330000    3
 138340000    6
 138350000    5
 138360000    4
 138370000    4
 138380000    5
 138390000    3
 138400000    3
 138410000    5
 138420000    3
 138430000    3
 138440000    4
 138450000    5
 138460000    5
 138470000    5
 138480000    4
 138490000    4
 138500000    2
 138510000    2
 138520000    4
 138530000    4
 138540000    3
 138550000    4
 138560000    3
 138570000    2
 138580000    7
 138590000    3
 138600000    4
 138610000    4
 138620000   11
 138630000   20
 138640000   20
 138650000   21
 138660000   22
 138670000   20
 138680000   12
 138690000    4
 138700000    3
 138710000    4
 138720000    3
 138730000    6
 138740000    7
 138750000    4
 138760000    6
 138770000    6
 138780000    7
 138790000    5
 138800000    6
 138810000    5
 138820000    4
 138830000    4
 138840000    3
 138850000    4
 138860000    3
 138870000    4
 138880000    4
 138890000    2
 138900000    3
 138910000    3
 138920000    4
 138930000   12
 138940000    3
 138950000    2
 138960000    2
 138970000    3
 138980000    5
 138990000    5
 139000000   19
 139010000   13
 139020000    2
 139030000    5
 139040000    4
 139050000    4
 139060000    4
 139070000    3
 139080000    4
 139090000    4
 139100000    3
 139110000    4
 139120000    4
 139130000    4
 139140000    3
 139150000    2
 139160000    3
 139170000    5
 139180000    4
 139190000    3
 139200000    3
 139210000    3
 139220000    4
 139230000    6
 139240000    6
 139250000    3
 139260000    5
 139270000    3
 139280000    4
 139290000    2
 139300000    7
 139310000    2
 139320000    3
 139330000    5
 139340000    4
 139350000    5
 139360000    5
 139370000    4
 139380000    4
 139390000    4
 139400000    4
 139410000    5
 139420000    5
 139430000    3
 139440000    3
 139450000    7
 139460000    2
 139470000    4
 139480000    3
 139490000    3
 139500000    4
 139510000    3
 139520000    3
 139530000    4
 139540000    2
 139550000    5
 139560000    3
 139570000    2
 139580000    4
 139590000    2
 139600000    2
 139610000    3
 139620000    5
 139630000    3
 139640000    3
 139650000   10
 139660000    4
 139670000    3
 139680000    4
 139690000    3
 139700000    3
 139710000    2
 139720000    3
 139730000    5
 139740000    3
 139750000    3
 139760000    3
 139770000    3
 139780000    4
 139790000    3
 139800000    2
 139810000    4
 139820000    2
 139830000    4
 139840000    4
 139850000    5
 139860000    8
 139870000    9
 139880000    4
 139890000    3
 139900000    3
 139910000    5
 139920000    3
 139930000    3
 139940000    3
 139950000    3
 139960000    3
 139970000    3
 139980000    3
 139990000    3
 140000000    3
 140010000    2
 140020000    3
 140030000    3
 140040000    3
 140050000    5
 140060000   10
 140070000    4
 140080000    7
 140090000    3
 140100000    5
 140110000    5
 140120000    4
 140130000    4
 140140000    4
 140150000    4
 140160000    3
 140170000    5
 140180000    7
 140190000   13
 140200000   16
 140210000   19
 140220000   11
 140230000   12
 140240000    2
 140250000    3
 140260000    4
 140270000    3
 140280000    4
 140290000    7
 140300000    4
 140310000    4
 140320000    5
 140330000    3
 140340000    3
 140350000    3
 140360000    4
 140370000    3
 140380000    3
 140390000    5
 140400000    2
 140410000    3
 140420000    4
 140430000    3
 140440000    4
 140450000    3
 140460000    3
 140470000    6
 140480000    2
 140490000    3
 140500000    3
 140510000    4
 140520000    4
 140530000    6
 140540000   13
 140550000    3
 140560000    3
 140570000    3
 140580000    5
 140590000    3
 140600000    3
 140610000    5
 140620000    4
 140630000    3
 140640000    3
 140650000    3
 140660000    3
 140670000    4
 140680000    3
 140690000   21
 140700000   18
 140710000   17
 140720000    8
 140730000    5
 140740000    4
 140750000    3
 140760000    5
 140770000    4
 140780000    3
 140790000    2
 140800000    3
 140810000    3
 140820000    3
 140830000    2
 140840000    4
 140850000    3
 140860000    3
 140870000    3
 140880000    2
 140890000    5
 140900000    3
 140910000    3
 140920000    4
 140930000    3
 140940000    5
 140950000    4
 140960000    3
 140970000    4
 140980000    3
 140990000    2
 141000000   13
 141010000    2
 141020000    5
 141030000    3
 141040000    4
 141050000    4
 141060000    4
 141070000    5
 141080000    3
 141090000    2
 141100000    3
 141110000    3
 141120000    4
 141130000    4
 141140000    2
 141150000    2
 141160000    4
 141170000    3
 141180000    3
 141190000    3
 141200000    2
 141210000    5
 141220000    2
 141230000    4
 141240000    3
 141250000    3
 141260000    5
 141270000    3
 141280000    4
 141290000    4
 141300000    4
 141310000    3
 141320000    4
 141330000    4
 141340000    3
 141350000   12
 141360000   12
 141370000   14
 141380000   16
 141390000   17
 141400000    3
 141410000    4
 141420000    3
 141430000    3
 141440000    3
 141450000    3
 141460000    3
 141470000    3
 141480000    2
 141490000    4
 141500000    2
 141510000    3
 141520000    3
 141530000    5
 141540000    4
 141550000    3
 141560000    4
 141570000    3
 141580000    3
 141590000    3
 141600000    4
 141610000    3
 141620000    3
 141630000    3
 141640000    5
 141650000    4
 141660000    4
 141670000    7
 141680000    5
 141690000    5
 141700000    4
 141710000    3
 141720000    4
 141730000    5
 141740000    4
 141750000    5
 141760000    3
 141770000    4
 141780000    3
 141790000    7
 141800000    3
 141810000    7
 141820000    3
 141830000    3
 141840000    4
 141850000    3
 141860000    3
 141870000    4
 141880000    4
 141890000    3
 141900000    5
 141910000    3
 141920000    5
 141930000    2
 141940000    3
 141950000    3
 141960000    2
 141970000    4
 141980000    3
 141990000    3
 142000000    4
 142010000    4
 142020000    3
 142030000    5
 142040000    5
 142050000    3
 142060000    2
 142070000    4
 142080000    3
 142090000    2
 142100000    3
 142110000    3
 142120000    5
 142130000    5
 142140000    7
 142150000    3
 142160000    3
 142170000    3
 142180000    3
 142190000    4
 142200000    2
 142210000    3
 142220000    3
 142230000    6
 142240000    6
 142250000    5
 142260000    3
 142270000    4
 142280000    3
 142290000    4
 142300000    3
 142310000    3
 142320000    4
 142330000    2
 142340000    4
 142350000    4
 142360000    6
 142370000    4
 142380000    4
 142390000    3
 142400000    4
 142410000    3
 142420000    4
 142430000    4
 142440000    3
 142450000    3
 142460000    4
 142470000    4
 142480000    4
 142490000    4
 142500000    3
 142510000    3
 142520000    3
 142530000    4
 142540000    4
 142550000    4
 142560000    3
 142570000    3
 142580000    3
 142590000    3
 142600000    4
 142610000    3
 142620000    5
 142630000    4
 142640000    5
 142650000    3
 142660000    3
 142670000    3
 142680000   10
 142690000    3
 142700000    4
 142710000    3
 142720000    5
 142730000    4
 142740000    4
 142750000    3
 142760000    3
 142770000    3
 142780000    2
 142790000    4
 142800000    4
 142810000    2
 142820000    3
 142830000    3
 142840000    4
 142850000    3
 142860000    3
 142870000    3
 142880000    5
 142890000    5
 142900000    5
 142910000    3
 142920000    3
 142930000    4
 142940000    4
 142950000    5
 142960000    4
 142970000    2
 142980000    5
 142990000    4
 143000000    4
 143010000    3
 143020000    5
 143030000    3
 143040000    5
 143050000    3
 143060000    4
 143070000    4
 143080000    4
 143090000    5
 143100000    4
 143110000    4
 143120000    3
 143130000    3
 143140000    5
 143150000    4
 143160000    3
 143170000    3
 143180000    3
 143190000    4
 143200000    3
 143210000    2
 143220000    2
 143230000    5
 143240000    4
 143250000    5
 143260000    2
 143270000    3
 143280000    4
 143290000    3
 143300000    4
 143310000    4
 143320000    3
 143330000   18
 143340000   15
 143350000   18
 143360000   14
 143370000   12
 143380000    3
 143390000    3
 143400000    4
 143410000    4
 143420000    5
 143430000    4
 143440000    3
 143450000    2
 143460000    4
 143470000    4
 143480000    6
 143490000    4
 143500000    4
 143510000    4
 143520000    5
 143530000    2
 143540000    7
 143550000    3
 143560000    5
 143570000    3
 143580000    4
 143590000    5
 143600000    3
 143610000    5
 143620000    4
 143630000    4
 143640000    2
 143650000    3
 143660000    6
 143670000    3
 143680000    5
 143690000    4
 143700000    3
 143710000    4
 143720000    4
 143730000    4
 143740000    2
 143750000    3
 143760000    5
 143770000    4
 143780000    3
 143790000    5
 143800000    5
 143810000    3
 143820000    3
 143830000    3
 143840000    4
 143850000    3
 143860000    3
 143870000    3
 143880000    3
 143890000    3
 143900000    2
 143910000    2
 143920000    3
 143930000    2
 143940000    3
 143950000    4
 143960000   15
 143970000   13
 143980000   19
 143990000   15
 144000000   17
 144010000   19
 144020000    4
 144030000    4
 144040000    5
 144050000    5
 144060000    5
 144070000    4
 144080000    4
 144090000    3
 144100000    3
 144110000    3
 144120000    3
 144130000    4
 144140000    4
 144150000    3
 144160000    5
 144170000    4
 144180000    5
 144190000    4
 144200000    4
 144210000    3
 144220000    9
 144230000   12
 144240000   15
 144250000   17
 144260000   13
 144270000   20
 144280000   14
 144290000   15
 144300000   16
 144310000    4
 144320000    9
 144330000    3
 144340000    3
 144350000    5
 144360000    3
 144370000    3
 144380000    3
 144390000    3
 144400000    3
 144410000    2
 144420000    3
 144430000    4
 144440000    3
 144450000    5
 144460000    3
 144470000    3
 144480000    3
 144490000    3
 144500000    3
 144510000    3
 144520000    3
 144530000    3
 144540000    2
 144550000    4
 144560000    3
 144570000    3
 144580000    3
 144590000    4
 144600000    2
 144610000    3
 144620000    3
 144630000    2
 144640000    2
 144650000    3
 144660000    3
 144670000    3
 144680000    3
 144690000    5
 144700000    4
 144710000    3
 144720000    4
 144730000    2
 144740000    5
 144750000    2
 144760000    5
 144770000    3
 144780000    4
 144790000    3
 144800000    2
 144810000    5
 144820000    4
 144830000    4
 144840000    3
 144850000    5
 144860000    5
 144870000    4
 144880000    4
 144890000    6
 144900000    7
 144910000    3
 144920000    6
 144930000    8
 144940000    4
 144950000    5
 144960000    5
 144970000    5
 144980000    4
 144990000    3
 145000000    5
 145010000    4
 145020000    5
 145030000    5
 145040000    4
 145050000    5
 145060000    5
 145070000    2
 145080000    4
 145090000    2
 145100000    3
 145110000    4
 145120000    7
 145130000    4
 145140000    4
 145150000    3
 145160000    5
 145170000    3
 145180000    3
 145190000    4
 145200000    3
 145210000    3
 145220000    2
 145230000    3
 145240000    4
 145250000    4
 145260000    3
 145270000    3
 145280000    3
 145290000    3
 145300000    3
 145310000    3
 145320000    2
 145330000    3
 145340000    3
 145350000    3
 145360000    3
 145370000    3
 145380000    4
 145390000    2
 145400000    5
 145410000    5
 145420000    5
 145430000    3
 145440000    3
 145450000    3
 145460000    4
 145470000    3
 145480000    2
 145490000    3
 145500000    3
 145510000    3
 145520000    2
 145530000    3
 145540000    3
 145550000    4
 145560000    4
 145570000    2
 145580000    3
 145590000    5
 145600000    3
 145610000    5
 145620000    4
 145630000    3
 145640000    2
 145650000   13
 145660000   10
 145670000   17
 145680000   19
 145690000   19
 145700000   16
 145710000   18
 145720000    6
 145730000    4
 145740000    4
 145750000    2
 145760000    5
 145770000    5
 145780000    3
 145790000    3
 145800000    4
 145810000    4
 145820000    4
 145830000    3
 145840000    1
 145850000    3
 145860000    6
 145870000    4
 145880000    3
 145890000    3
 145900000   13
 145910000    3
 145920000    4
 145930000   10
 145940000    4
 145950000    4
 145960000    7
 145970000    5
 145980000    3
 145990000    4
 146000000    5
 146010000    3
 146020000    4
 146030000    3
 146040000    4
 146050000    4
 146060000    9
 146070000    5
 146080000    5
 146090000    5
 146100000    4
 146110000    4
 146120000    4
 146130000    3
 146140000    5
 146150000    3
 146160000    4
 146170000    4
 146180000    2
 146190000    6
 146200000    3
 146210000    4
 146220000    5
 146230000    4
 146240000    4
 146250000    5
 146260000    4
 146270000    4
 146280000    3
 146290000    5
 146300000    5
 146310000    5
 146320000    5
 146330000    4
 146340000    5
 146350000    5
 146360000    3
 146370000    3
 146380000    3
 146390000    2
 146400000    5
 146410000    3
 146420000    3
 146430000    4
 146440000    4
 146450000    2
 146460000    3
 146470000    3
 146480000    3
 146490000    2
 146500000    3
 146510000    3
 146520000    4
 146530000    3
 146540000    4
 146550000    5
 146560000    7
 146570000    5
 146580000    4
 146590000    4
 146600000    5
 146610000    3
 146620000    3
 146630000    4
 146640000    4
 146650000    5
 146660000    4
 146670000    5
 146680000    5
 146690000   22
 146700000   20
 146710000    6
 146720000    4
 146730000    5
 146740000    2
 146750000   12
 146760000    3
 146770000    6
 146780000    3
 146790000    4
 146800000    3
 146810000    4
 146820000    5
 146830000    3
 146840000    4
 146850000    3
 146860000    5
 146870000    8
 146880000    3
 146890000    7
 146900000    4
 146910000    5
 146920000    3
 146930000    3
 146940000    3
 146950000    4
 146960000    4
 146970000    3
 146980000    3
 146990000    3
 147000000    3
 147010000    2
 147020000    4
 147030000    3
 147040000    4
 147050000    3
 147060000    3
 147070000    3
 147080000    3
 147090000    3
 147100000    8
 147110000   12
 147120000   12
 147130000   17
 147140000    4
 147150000    4
 147160000    3
 147170000    3
 147180000    4
 147190000    3
 147200000    4
 147210000   14
 147220000   22
 147230000   25
 147240000   20
 147250000   21
 147260000   16
 147270000   23
 147280000   11
 147290000   14
 147300000    7
 147310000    7
 147320000   12
 147330000    4
 147340000    3
 147350000    5
 147360000   17
 147370000   16
 147380000   13
 147390000    2
 147400000    3
 147410000    3
 147420000    3
 147430000    3
 147440000    5
 147450000    4
 147460000    2
 147470000    4
 147480000    7
 147490000    9
 147500000    6
 147510000    3
 147520000    3
 147530000    4
 147540000    3
 147550000    4
 147560000    4
 147570000    4
 147580000    3
 147590000    3
 147600000    2
 147610000    3
 147620000    3
 147630000    5
 147640000    4
 147650000    5
 147660000    5
 147670000    6
 147680000    3
 147690000    5
 147700000    7
 147710000    5
 147720000    4
 147730000    8
 147740000    2
 147750000    4
 147760000    5
 147770000    3
 147780000    5
 147790000    5
 147800000    3
 147810000    4
 147820000    4
 147830000    5
 147840000    3
 147850000    2
 147860000    4
 147870000    2
 147880000   16
 147890000   22
 147900000   23
 147910000   21
 147920000   19
 147930000   19
 147940000   19
 147950000   18
 147960000   15
 147970000   17
 147980000   18
 147990000   20
 148000000   19
 148010000   22
 148020000   18
 148030000   22
 148040000   19
 148050000   21
 148060000   22
 148070000   20
 148080000   18
 148090000   19
 148100000   22
 148110000   13
 148120000   19
 148130000   16
 148140000   21
 148150000   21
 148160000   19
 148170000   22
 148180000   24
 148190000   22
 148200000   22
 148210000   23
 148220000   22
 148230000   22
 148240000   20
 148250000   22
 148260000   24
 148270000   23
 148280000   21
 148290000   22
 148300000   31
 148310000   25
 148320000   29
 148330000   24
 148340000   24
 148350000   21
 148360000   26
 148370000   27
 148380000   26
 148390000   26
 148400000   23
 148410000   24
 148420000   26
 148430000   24
 148440000   23
 148450000   22
 148460000   24
 148470000   19
 148480000   23
 148490000   20
 148500000   18
 148510000    8
 148520000    7
 148530000    5
 148540000   13
 148550000    5
 148560000    7
 148570000    3
 148580000    5
 148590000    4
 148600000    5
 148610000    4
 148620000    5
 148630000    5
 148640000    4
 148650000    5
 148660000   13
 148670000   13
 148680000    6
 148690000    4
 148700000    3
 148710000    4
 148720000    7
 148730000    7
 148740000    4
 148750000    4
 148760000    3
 148770000    4
 148780000    4
 148790000    2
 148800000    4
 148810000    3
 148820000    3
 148830000    3
 148840000    3
 148850000    4
 148860000    5
 148870000    3
 148880000   18
 148890000   16
 148900000   15
 148910000   20
 148920000   18
 148930000   12
 148940000    7
 148950000    7
 148960000    5
 148970000    5
 148980000    5
 148990000    4
 149000000    5
 149010000    7
 149020000    5
 149030000    9
 149040000    5
 149050000    4
 149060000    4
 149070000    5
 149080000    3
 149090000    5
 149100000    4
 149110000    4
 149120000    4
 149130000    3
 149140000    2
 149150000    3
 149160000    4
 149170000    3
 149180000    4
 149190000    3
 149200000    3
 149210000    3
 149220000    4
 149230000    4
 149240000    3
 149250000    3
 149260000    3
 149270000    3
 149280000    3
 149290000    3
 149300000    4
 149310000    4
 149320000    3
 149330000    3
 149340000    3
 149350000    2
 149360000    2
 149370000    2
 149380000    4
 149390000    3
 149400000    2
 149410000    3
 149420000    3
 149430000    3
 149440000    3
 149450000    3
 149460000    4
 149470000    3
 149480000    3
 149490000    3
 149500000    3
 149510000    3
 149520000    3
 149530000    4
 149540000    2
 149550000    3
 149560000    3
 149570000    5
 149580000    2
 149590000    5
 149600000    4
 149610000    4
 149620000    7
 149630000    5
 149640000    4
 149650000    4
 149660000    7
 149670000    5
 149680000    6
 149690000    3
 149700000    3
 149710000    3
 149720000    4
 149730000    3
 149740000    7
 149750000    3
 149760000    3
 149770000    4
 149780000    5
 149790000   19
 149800000   22
 149810000   18
 149820000   10
 149830000   22
 149840000   17
 149850000   19
 149860000   20
 149870000   22
 149880000   19
 149890000   21
 149900000    5
 149910000    5
 149920000    3
 149930000    5
 149940000    4
 149950000    3
 149960000    4
 149970000    3
 149980000    3
 149990000    3
 150000000    4
 150000000    4
 150010000    3
 150020000    3
 150030000    3
 150040000    3
 150050000    2
 150060000    2
 150070000    3
 150080000    4
 150090000    3
 150100000    4
 150110000    4
 150120000    4
 150130000    5
 150140000    5
 150150000    5
 150160000    5
 150170000    4
 150180000    3
 150190000    3
 150200000    4
 150210000    2
 150220000    2
 150230000    4
 150240000    3
 150250000    3
 150260000    3
 150270000    4
 150280000    3
 150290000    3
 150300000    4
 150310000    3
 150320000    2
 150330000    3
 150340000    3
 150350000    3
 150360000    3
 150370000    5
 150380000    4
 150390000    5
 150400000    5
 150410000    4
 150420000    4
 150430000    5
 150440000    5
 150450000    5
 150460000    6
 150470000    4
 150480000    4
 150490000    4
 150500000    9
 150510000   16
 150520000   17
 150530000   11
 150540000   21
 150550000   19
 150560000   11
 150570000   18
 150580000   15
 150590000   13
 150600000   21
 150610000   19
 150620000   13
 150630000   19
 150640000   14
 150650000   20
 150660000   23
 150670000   19
 150680000   21
 150690000   19
 150700000   21
 150710000   19
 150720000   18
 150730000   21
 150740000   21
 150750000   19
 150760000   11
 150770000    9
 150780000    6
 150790000   18
 150800000   18
 150810000   21
 150820000   17
 150830000   12
 150840000    3
 150850000    6
 150860000    4
 150870000    6
 150880000    5
 150890000    7
 150900000    3
 150910000    4
 150920000    4
 150930000    4
 150940000    4
 150950000    4
 150960000    3
 150970000    2
 150980000    3
 150990000    3
 151000000    2
 151010000    3
 151020000    4
 151030000    3
 151040000    2
 151050000    3
 151060000    3
 151070000    4
 151080000    3
 151090000    3
 151100000    5
 151110000    5
 151120000    4
 151130000    7
 151140000   17
 151150000   18
 151160000   18
 151170000   14
 151180000   14
 151190000    5
 151200000    3
 151210000    3
 151220000    4
 151230000    3
 151240000    2
 151250000    3
 151260000    2
 151270000    3
 151280000    3
 151290000    3
 151300000    4
 151310000    2
 151320000    3
 151330000    3
 151340000    3
 151350000    4
 151360000    4
 151370000    3
 151380000    4
 151390000    3
 151400000    5
 151410000    4
 151420000    3
 151430000    4
 151440000    5
 151450000   22
 151460000   18
 151470000   10
 151480000   15
 151490000    5
 151500000   15
 151510000   12
 151520000   23
 151530000   15
 151540000   19
 151550000   23
 151560000   21
 151570000   22
 151580000   19
 151590000   22
 151600000   18
 151610000   20
 151620000   23
 151630000   24
 151640000   21
 151650000   19
 151660000    8
 151670000    8
 151680000    7
 151690000    7
 151700000   21
 151710000   15
 151720000    7
 151730000    4
 151740000    5
 151750000    5
 151760000   10
 151770000    3
 151780000    4
 151790000    3
 151800000    3
 151810000    5
 151820000    4
 151830000    5
 151840000    4
 151850000    4
 151860000    3
 151870000   12
 151880000    4
 151890000    5
 151900000    5
 151910000    3
 151920000    4
 151930000    4
 151940000    4
 151950000    3
 151960000    3
 151970000    5
 151980000    4
 151990000    4
 152000000    4
 152010000    4
 152020000    4
 152030000    2
 152040000    4
 152050000    3
 152060000    3
 152070000    4
 152080000    3
 152090000    3
 152100000    3
 152110000    2
 152120000    3
 152130000    3
 152140000    4
 152150000    3
 152160000    4
 152170000    7
 152180000    4
 152190000    4
 152200000    5
 152210000    4
 152220000    3
 152230000    3
 152240000    2
 152250000    4
 152260000    3
 152270000    2
 152280000    4
 152290000    5
 152300000    5
 152310000    3
 152320000    4
 152330000    2
 152340000    4
 152350000   15
 152360000    5
 152370000    4
 152380000    3
 152390000    5
 152400000    4
 152410000    3
 152420000    4
 152430000    5
 152440000    7
 152450000    2
 152460000    8
 152470000    4
 152480000    3
 152490000    4
 152500000    3
 152510000    3
 152520000    2
 152530000    3
 152540000    5
 152550000    5
 152560000    6
 152570000    3
 152580000    3
 152590000    5
 152600000    3
 152610000    4
 152620000    4
 152630000    4
 152640000    5
 152650000    5
 152660000    7
 152670000    5
 152680000    4
 152690000    5
 152700000    2
 152710000    2
 152720000    2
 152730000    4
 152740000    3
 152750000    3
 152760000    5
 152770000    7
 152780000    3
 152790000    3
 152800000    7
 152810000    3
 152820000    3
 152830000    3
 152840000    4
 152850000    2
 152860000    4
 152870000    2
 152880000    3
 152890000    3
 152900000    7
 152910000    3
 152920000    4
 152930000    5
 152940000    5
 152950000    5
 152960000    8
 152970000    3
 152980000    4
 152990000    3
 153000000    3
 153010000    3
 153020000    4
 153030000    6
 153040000    3
 153050000    4
 153060000    3
 153070000    5
 153080000    5
 153090000    2
 153100000    2
 153110000    2
 153120000    3
 153130000    2
 153140000    2
 153150000    3
 153160000    4
 153170000    4
 153180000    4
 153190000    5
 153200000    4
 153210000    3
 153220000    3
 153230000    3
 153240000    3
 153250000    3
 153260000    5
 153270000    4
 153280000   15
 153290000    5
 153300000    2
 153310000    4
 153320000    3
 153330000    3
 153340000    4
 153350000    3
 153360000    3
 153370000    5
 153380000    4
 153390000    5
 153400000    3
 153410000    3
 153420000    3
 153430000    3
 153440000    2
 153450000    9
 153460000   12
 153470000    4
 153480000    3
 153490000    5
 153500000    5
 153510000    4
 153520000    4
 153530000    4
 153540000    6
 153550000    2
 153560000    3
 153570000    3
 153580000    6
 153590000    4
 153600000    5
 153610000    5
 153620000    4
 153630000    4
 153640000    2
 153650000    3
 153660000    5
 153670000    3
 153680000    2
 153690000    2
 153700000    3
 153710000    4
 153720000    3
 153730000    3
 153740000    2
 153750000    3
 153760000    3
 153770000    3
 153780000    3
 153790000    3
 153800000    4
 153810000    3
 153820000    3
 153830000    3
 153840000    3
 153850000    5
 153860000    4
 153870000    5
 153880000    4
 153890000    4
 153900000    4
 153910000    6
 153920000    3
 153930000    5
 153940000   14
 153950000   11
 153960000   18
 153970000   21
 153980000   21
 153990000   20
 154000000    9
 154010000    4
 154020000    5
 154030000    4
 154040000    4
 154050000    4
 154060000    7
 154070000   14
 154080000   20
 154090000   11
 154100000    3
 154110000    7
 154120000    5
 154130000    9
 154140000    4
 154150000    7
 154160000    4
 154170000    4
 154180000    5
 154190000    4
 154200000    6
 154210000    4
 154220000    4
 154230000    2
 154240000    4
 154250000    5
 154260000    4
 154270000    4
 154280000    3
 154290000    3
 154300000    5
 154310000    3
 154320000    2
 154330000    4
 154340000    4
 154350000    2
 154360000    3
 154370000    5
 154380000    3
 154390000    5
 154400000    4
 154410000    4
 154420000    3
 154430000    5
 154440000    4
 154450000    5
 154460000    4
 154470000    3
 154480000    4
 154490000    3
 154500000    3
 154510000    4
 154520000    4
 154530000    4
 154540000    4
 154550000    4
 154560000    4
 154570000    3
 154580000    4
 154590000    3
 154600000    4
 154610000    2
 154620000    3
 154630000    4
 154640000    3
 154650000    2
 154660000    2
 154670000    3
 154680000    3
 154690000    3
 154700000    2
 154710000    3
 154720000    4
 154730000    4
 154740000    3
 154750000    4
 154760000    3
 154770000    2
 154780000    5
 154790000    4
 154800000    4
 154810000    2
 154820000    5
 154830000    3
 154840000    5
 154850000    5
 154860000    3
 154870000    5
 154880000    2
 154890000    2
 154900000    4
 154910000    4
 154920000    3
 154930000    2
 154940000    3
 154950000    3
 154960000    4
 154970000    3
 154980000    3
 154990000    3
 155000000    2
 155010000    4
 155020000    3
 155030000    3
 155040000    4
 155050000    3
 155060000    4
 155070000    3
 155080000    3
 155090000    3
 155100000    4
 155110000    3
 155120000    3
 155130000    3
 155140000    3
 155150000    3
 155160000    3
 155170000    4
 155180000    4
 155190000    3
 155200000    5
 155210000    3
 155220000    3
 155230000    4
 155240000    3
 155250000    2
 155260000    4
 155270000    4
 155280000    5
 155290000    3
 155300000    3
 155310000    4
 155320000    3
 155330000    3
 155340000    4
 155350000    5
 155360000    4
 155370000    3
 155380000    3
 155390000    5
 155400000    4
 155410000    5
 155420000    2
 155430000    6
 155440000    3
 155450000    5
 155460000    5
 155470000    5
 155480000    3
 155490000    3
 155500000    2
 155510000    4
 155520000    5
 155530000    2
 155540000    3
 155550000    5
 155560000    3
 155570000    3
 155580000    5
 155590000    4
 155600000    3
 155610000    4
 155620000    3
 155630000    3
 155640000    5
 155650000    6
 155660000    4
 155670000    6
 155680000   14
 155690000   19
 155700000   15
 155710000   11
 155720000   10
 155730000   19
 155740000    9
 155750000    5
 155760000    4
 155770000    8
 155780000   17
 155790000   13
 155800000   15
 155810000   11
 155820000   12
 155830000   10
 155840000   10
 155850000    5
 155860000   17
 155870000    4
 155880000    4
 155890000    3
 155900000    2
 155910000    4
 155920000    3
 155930000    3
 155940000    3
 155950000    3
 155960000    3
 155970000    4
 155980000    3
 155990000    3
 156000000    3
 156010000    4
 156020000    4
 156030000    3
 156040000    4
 156050000    3
 156060000    4
 156070000    4
 156080000    3
 156090000    3
 156100000    3
 156110000    3
 156120000    3
 156130000    4
 156140000    3
 156150000    3
 156160000    3
 156170000    3
 156180000    3
 156190000    5
 156200000    4
 156210000    4
 156220000    4
 156230000    4
 156240000    4
 156250000    5
 156260000    3
 156270000    3
 156280000    3
 156290000    3
 156300000    4
 156310000    3
 156320000    3
 156330000    4
 156340000    3
 156350000    4
 156360000    3
 156370000    3
 156380000    2
 156390000    4
 156400000    3
 156410000    3
 156420000    2
 156430000    5
 156440000    4
 156450000    3
 156460000    3
 156470000    3
 156480000    4
 156490000    3
 156500000    2
 156510000    2
 156520000    4
 156530000    3
 156540000    3
 156550000    3
 156560000    4
 156570000    2
 156580000    4
 156590000    3
 156600000    3
 156610000    4
 156620000    8
 156630000    9
 156640000   16
 156650000   11
 156660000   17
 156670000   14
 156680000   14
 156690000   16
 156700000   15
 156710000    7
 156720000    5
 156730000    3
 156740000    4
 156750000    4
 156760000    4
 156770000    3
 156780000    4
 156790000    5
 156800000    3
 156810000    3
 156820000    5
 156830000    4
 156840000    3
 156850000    3
 156860000    4
 156870000    3
 156880000    2
 156890000    4
 156900000    4
 156910000    2
 156920000    2
 156930000    4
 156940000    3
 156950000    4
 156960000    2
 156970000    4
 156980000    5
 156990000    4
 157000000    5
 157010000    3
 157020000    4
 157030000    3
 157040000    2
 157050000    3
 157060000    3
 157070000    3
 157080000    3
 157090000    4
 157100000    4
 157110000    3
 157120000    3
 157130000    3
 157140000    4
 157150000    4
 157160000    3
 157170000    3
 157180000    3
 157190000    2
 157200000    3
 157210000    4
 157220000    3
 157230000    4
 157240000    3
 157250000    4
 157260000    4
 157270000    4
 157280000    4
 157290000    4
 157300000    4
 157310000    3
 157320000    3
 157330000    3
 157340000    4
 157350000    5
 157360000    3
 157370000    4
 157380000    3
 157390000    3
 157400000    4
 157410000    2
 157420000    4
 157430000    5
 157440000    4
 157450000    3
 157460000    4
 157470000    3
 157480000    5
 157490000    2
 157500000    5
 157510000    2
 157520000    3
 157530000    4
 157540000    3
 157550000    3
 157560000    5
 157570000    4
 157580000    4
 157590000    3
 157600000    3
 157610000    3
 157620000    4
 157630000    5
 157640000    4
 157650000    2
 157660000    4
 157670000    4
 157680000    5
 157690000   10
 157700000   21
 157710000   23
 157720000   21
 157730000   20
 157740000   15
 157750000   19
 157760000   21
 157770000   23
 157780000   21
 157790000   18
 157800000   21
 157810000   19
 157820000   15
 157830000   17
 157840000   22
 157850000   19
 157860000   23
 157870000   22
 157880000   18
 157890000   23
 157900000   15
 157910000   21
 157920000   21
 157930000   19
 157940000   18
 157950000   15
 157960000    5
 157970000    4
 157980000    5
 157990000    4
 158000000    3
 158010000    4
 158020000    3
 158030000    4
 158040000    2
 158050000    4
 158060000    4
 158070000    3
 158080000    3
 158090000    4
 158100000    3
 158110000    9
 158120000    8
 158130000    3
 158140000    4
 158150000    4
 158160000    4
 158170000    3
 158180000    3
 158190000    5
 158200000    4
 158210000    3
 158220000    4
 158230000    5
 158240000    4
 158250000    3
 158260000    3
 158270000    4
 158280000    3
 158290000   14
 158300000    5
 158310000    5
 158320000   10
 158330000    4
 158340000    3
 158350000    4
 158360000    3
 158370000   17
 158380000   10
 158390000   22
 158400000   19
 158410000   19
 158420000   18
 158430000   20
 158440000   19
 158450000   15
 158460000   18
 158470000   20
 158480000   18
 158490000   13
 158500000   17
 158510000   22
 158520000   19
 158530000   21
 158540000   24
 158550000   12
 158560000   16
 158570000   16
 158580000   19
 158590000   21
 158600000   21
 158610000   19
 158620000   18
 158630000   15
 158640000    4
 158650000    5
 158660000    2
 158670000   10
 158680000    6
 158690000    4
 158700000    8
 158710000    5
 158720000    4
 158730000    2
 158740000    3
 158750000    5
 158760000    3
 158770000    4
 158780000    3
 158790000    5
 158800000    3
 158810000    5
 158820000    5
 158830000    6
 158840000    5
 158850000    4
 158860000    4
 158870000    4
 158880000    4
 158890000    4
 158900000    4
 158910000    4
 158920000    4
 158930000    5
 158940000    3
 158950000    2
 158960000    4
 158970000    4
 158980000    4
 158990000    5
 159000000    4
 159010000    3
 159020000    4
 159030000    7
 159040000    3
 159050000    3
 159060000    4
 159070000    3
 159080000    4
 159090000    3
 159100000    3
 159110000    4
 159120000    4
 159130000    3
 159140000    3
 159150000    4
 159160000    3
 159170000    2
 159180000    3
 159190000    3
 159200000    3
 159210000    3
 159220000    2
 159230000    3
 159240000    3
 159250000    3
 159260000    4
 159270000    4
 159280000    2
 159290000    3
 159300000    4
 159310000    4
 159320000    3
 159330000    2
 159340000    3
 159350000    3
 159360000    3
 159370000    4
 159380000    5
 159390000    2
 159400000    5
 159410000    4
 159420000    5
 159430000    5
 159440000    5
 159450000    3
 159460000    4
 159470000    2
 159480000    5
 159490000    3
 159500000    5
 159510000    5
 159520000    3
 159530000    4
 159540000    3
 159550000    4
 159560000    6
 159570000    7
 159580000    5
 159590000    9
 159600000    4
 159610000    4
 159620000    3
 159630000    5
 159640000    4
 159650000    4
 159660000    4
 159670000    5
 159680000    4
 159690000    4
 159700000    3
 159710000    4
 159720000    4
 159730000    3
 159740000    5
 159750000   14
 159760000    4
 159770000    3
 159780000    6
 159790000    2
 159800000    3
 159810000    4
 159820000    4
 159830000    4
 159840000    4
 159850000    3
 159860000    3
 159870000    3
 159880000    3
 159890000    4
 159900000    3
 159910000    5
 159920000    3
 159930000    4
 159940000    5
 159950000    5
 159960000    5
 159970000    7
 159980000    5
 159990000    4
 160000000    3
 160010000    4
 160020000    4
 160030000    7
 160040000    6
 160050000    5
 160060000    5
 160070000    5
 160080000    3
 160090000    3
 160100000    5
 160110000    2
 160120000    4
 160130000    6
 160140000    5
 160150000    3
 160160000    3
 160170000    4
 160180000   19
 160190000   17
 160200000    6
 160210000    5
 160220000    4
 160230000    4
 160240000    4
 160250000    4
 160260000    4
 160270000    3
 160280000    3
 160290000    3
 160300000    3
 160310000    3
 160320000    5
 160330000    4
 160340000    5
 160350000    3
 160360000    3
 160370000    3
 160380000    5
 160390000    5
 160400000    7
 160410000    3
 160420000    5
 160430000    3
 160440000    3
 160450000    4
 160460000    4
 160470000    3
 160480000    4
 160490000    3
 160500000    2
 160510000    4
 160520000    4
 160530000    3
 160540000    3
 160550000    4
 160560000    3
 160570000    3
 160580000    3
 160590000    3
 160600000    5
 160610000    4
 160620000    3
 160630000    3
 160640000    3
 160650000    4
 160660000    4
 160670000    2
 160680000    3
 160690000    3
 160700000    3
 160710000    3
 160720000    2
 160730000    4
 160740000    3
 160750000    4
 160760000    3
 160770000    3
 160780000    4
 160790000    2
 160800000    3
 160810000    4
 160820000    2
 160830000    3
 160840000    4
 160850000    3
 160860000    7
 160870000    4
 160880000    3
 160890000    2
 160900000    2
 160910000    2
 160920000    3
 160930000    3
 160940000    4
 160950000    3
 160960000    3
 160970000    3
 160980000    3
 160990000    3
 161000000    3
 161010000    4
 161020000    3
 161030000    3
 161040000    3
 161050000    3
 161060000    3
 161070000    3
 161080000    4
 161090000    4
 161100000    5
 161110000    6
 161120000    4
 161130000    4
 161140000    4
 161150000    5
 161160000   12
 161170000    3
 161180000    7
 161190000    5
 161200000    8
 161210000    2
 161220000    5
 161230000    5
 161240000    4
 161250000    4
 161260000    3
 161270000    4
 161280000    4
 161290000    5
 161300000    4
 161310000    3
 161320000    4
 161330000    6
 161340000    7
 161350000    4
 161360000    4
 161370000    4
 161380000    7
 161390000    6
 161400000    4
 161410000    3
 161420000   11
 161430000   18
 161440000   18
 161450000    4
 161460000    4
 161470000    4
 161480000    4
 161490000    4
 161500000    3
 161510000    3
 161520000    3
 161530000    3
 161540000    3
 161550000    3
 161560000    3
 161570000    4
 161580000    4
 161590000    4
 161600000    4
 161610000    2
 161620000    5
 161630000    5
 161640000    6
 161650000    6
 161660000    4
 161670000    3
 161680000   11
 161690000   12
 161700000   10
 161710000    4
 161720000    4
 161730000    5
 161740000    3
 161750000    6
 161760000    5
 161770000    4
 161780000    3
 161790000    4
 161800000    3
 161810000    5
 161820000    4
 161830000    6
 161840000    4
 161850000    4
 161860000    5
 161870000    4
 161880000    3
 161890000    5
 161900000    4
 161910000    5
 161920000    5
 161930000    4
 161940000    5
 161950000    3
 161960000    4
 161970000    5
 161980000    3
 161990000    5
 162000000    5
 162010000    3
 162020000    5
 162030000    3
 162040000   13
 162050000   17
 162060000   14
 162070000   18
 162080000   12
 162090000   21
 162100000   22
 162110000   17
 162120000   21
 162130000   12
 162140000   11
 162150000    7
 162160000    5
 162170000    5
 162180000    5
 162190000    5
 162200000    5
 162210000    5
 162220000    8
 162230000    4
 162240000    5
 162250000    6
 162260000    4
 162270000    3
 162280000    3
 162290000    4
 162300000    3
 162310000    3
 162320000    2
 162330000    4
 162340000   10
 162350000    3
 162360000    2
 162370000    2
 162380000    2
 162390000    4
 162400000    4
 162410000    3
 162420000    3
 162430000    3
 162440000    5
 162450000    5
 162460000    4
 162470000    6
 162480000    5
 162490000    4
 162500000    5
 162510000    7
 162520000    5
 162530000    5
 162540000    4
 162550000    5
 162560000    9
 162570000    4
 162580000    7
 162590000    5
 162600000    5
 162610000    5
 162620000    4
 162630000    5
 162640000    7
 162650000    4
 162660000    3
 162670000    3
 162680000    2
 162690000    3
 162700000    3
 162710000    5
 162720000    7
 162730000    4
 162740000    4
 162750000    3
 162760000    4
 162770000    3
 162780000    6
 162790000    6
 162800000    6
 162810000    4
 162820000    3
 162830000    3
 162840000    5
 162850000    5
 162860000    8
 162870000    5
 162880000    5
 162890000    4
 162900000    4
 162910000    4
 162920000    5
 162930000    5
 162940000    5
 162950000    5
 162960000    5
 162970000    5
 162980000    5
 162990000    5
 163000000    7
 163010000    7
 163020000    5
 163030000    5
 163040000    5
 163050000    6
 163060000    5
 163070000    4
 163080000    5
 163090000    2
 163100000    5
 163110000    3
 163120000    3
 163130000    3
 163140000    3
 163150000    3
 163160000    4
 163170000    3
 163180000    3
 163190000    4
 163200000    4
 163210000    4
 163220000    4
 163230000    3
 163240000    2
 163250000    3
 163260000    5
 163270000    5
 163280000    4
 163290000    3
 163300000    4
 163310000    5
 163320000    3
 163330000    2
 163340000    4
 163350000    5
 163360000    3
 163370000    4
 163380000    3
 163390000    4
 163400000    3
 163410000    4
 163420000    4
 163430000    3
 163440000    5
 163450000    7
 163460000    3
 163470000    3
 163480000    5
 163490000    8
 163500000    7
 163510000    7
 163520000   18
 163530000   15
 163540000    4
 163550000    3
 163560000    2
 163570000    4
 163580000    5
 163590000    4
 163600000    5
 163610000    4
 163620000    4
 163630000    3
 163640000    3
 163650000    5
 163660000    7
 163670000    4
 163680000    3
 163690000    5
 163700000    3
 163710000    3
 163720000    2
 163730000    3
 163740000    2
 163750000    5
 163760000    4
 163770000    5
 163780000    4
 163790000    4
 163800000    3
 163810000    4
 163820000    2
 163830000    5
 163840000    4
 163850000    4
 163860000    2
 163870000    5
 163880000    4
 163890000    4
 163900000    4
 163910000    4
 163920000    5
 163930000    4
 163940000    5
 163950000    6
 163960000    7
 163970000    5
 163980000    7
 163990000    4
 164000000    5
 164010000    3
 164020000    4
 164030000    2
 164040000    3
 164050000    3
 164060000    3
 164070000    4
 164080000    3
 164090000    5
 164100000    3
 164110000    6
 164120000    4
 164130000    5
 164140000    5
 164150000    5
 164160000    5
 164170000    5
 164180000    5
 164190000    3
 164200000    5
 164210000    3
 164220000    4
 164230000    3
 164240000    5
 164250000    5
 164260000    6
 164270000    4
 164280000    2
 164290000    4
 164300000    3
 164310000    5
 164320000    5
 164330000    4
 164340000    4
 164350000    5
 164360000    6
 164370000    5
 164380000    9
 164390000    5
 164400000    5
 164410000    6
 164420000    2
 164430000    4
 164440000    4
 164450000    5
 164460000    6
 164470000   10
 164480000    7
 164490000    5
 164500000    5
 164510000    4
 164520000    3
 164530000    3
 164540000    3
 164550000    4
 164560000    5
 164570000    4
 164580000    7
 164590000    6
 164600000    5
 164610000    4
 164620000    3
 164630000    2
 164640000    2
 164650000    4
 164660000    3
 164670000    2
 164680000    4
 164690000    6
 164700000    7
 164710000    5
 164720000    3
 164730000    7
 164740000    4
 164750000    3
 164760000    3
 164770000    4
 164780000    3
 164790000    4
 164800000    6
 164810000    4
 164820000    7
 164830000    3
 164840000    3
 164850000    7
 164860000   22
 164870000   12
 164880000   21
 164890000   21
 164900000   21
 164910000   19
 164920000   19
 164930000   20
 164940000   23
 164950000   23
 164960000   21
 164970000   25
 164980000   23
 164990000   22
 165000000   22
 165010000   19
 165020000   22
 165030000   21
 165040000   21
 165050000   18
 165060000   19
 165070000   15
 165080000   20
 165090000   14
 165100000    4
 165110000    5
 165120000    5
 165130000    5
 165140000    4
 165150000    4
 165160000    5
 165170000    5
 165180000    6
 165190000    4
 165200000    4
 165210000    4
 165220000    5
 165230000    5
 165240000    4
 165250000    3
 165260000    8
 165270000    3
 165280000    4
 165290000    5
 165300000    4
 165310000    3
 165320000    4
 165330000    5
 165340000    5
 165350000    4
 165360000    3
 165370000    4
 165380000    5
 165390000    4
 165400000    4
 165410000    4
 165420000    3
 165430000    2
 165440000    4
 165450000    3
 165460000    5
 165470000    4
 165480000    5
 165490000    5
 165500000    3
 165510000    4
 165520000    5
 165530000    4
 165540000    2
 165550000    4
 165560000    3
 165570000    3
 165580000    4
 165590000    4
 165600000    3
 165610000    3
 165620000    3
 165630000    3
 165640000    3
 165650000    3
 165660000    3
 165670000    3
 165680000    3
 165690000    7
 165700000    2
 165710000    4
 165720000    7
 165730000    3
 165740000    5
 165750000    6
 165760000    4
 165770000    3
 165780000    3
 165790000    4
 165800000    3
 165810000    5
 165820000    5
 165830000    4
 165840000    7
 165850000    4
 165860000    6
 165870000   11
 165880000    7
 165890000    5
 165900000    6
 165910000    7
 165920000    7
 165930000    7
 165940000    4
 165950000    5
 165960000    4
 165970000    5
 165980000    4
 165990000    5
 166000000    3
 166010000    4
 166020000    2
 166030000    2
 166040000    3
 166050000    4
 166060000    3
 166070000    3
 166080000    3
 166090000    3
 166100000    3
 166110000    3
 166120000    4
 166130000    3
 166140000    3
 166150000    2
 166160000    2
 166170000    3
 166180000    3
 166190000    3
 166200000    4
 166210000    5
 166220000    5
 166230000    4
 166240000    4
 166250000    4
 166260000    3
 166270000    4
 166280000    4
 166290000    5
 166300000    7
 166310000    7
 166320000   11
 166330000    5
 166340000    7
 166350000    5
 166360000    5
 166370000    3
 166380000    7
 166390000    4
 166400000    7
 166410000    7
 166420000    7
 166430000    5
 166440000    4
 166450000    6
 166460000    5
 166470000    7
 166480000    5
 166490000    4
 166500000   10
 166510000    8
 166520000    9
 166530000    3
 166540000    5
 166550000   14
 166560000   18
 166570000   16
 166580000   18
 166590000   19
 166600000   16
 166610000    7
 166620000    6
 166630000    4
 166640000    4
 166650000    5
 166660000    4
 166670000    3
 166680000    3
 166690000    3
 166700000    8
 166710000    4
 166720000    5
 166730000    4
 166740000    3
 166750000    3
 166760000    6
 166770000   17
 166780000   17
 166790000   12
 166800000    3
 166810000    5
 166820000    3
 166830000    4
 166840000    5
 166850000    5
 166860000    5
 166870000    2
 166880000    8
 166890000    6
 166900000    3
 166910000    5
 166920000    4
 166930000    4
 166940000    4
 166950000    5
 166960000   11
 166970000   14
 166980000   11
 166990000   18
 167000000    4
 167010000    3
 167020000    3
 167030000    4
 167040000    4
 167050000    7
 167060000    5
 167070000    4
 167080000    5
 167090000    7
 167100000    4
 167110000    7
 167120000    5
 167130000    4
 167140000    3
 167150000    3
 167160000    3
 167170000    5
 167180000    5
 167190000    3
 167200000    4
 167210000    3
 167220000    4
 167230000    3
 167240000    3
 167250000    3
 167260000    5
 167270000    5
 167280000    5
 167290000    3
 167300000    3
 167310000    4
 167320000    4
 167330000    4
 167340000    3
 167350000    4
 167360000    5
 167370000    4
 167380000    5
 167390000    5
 167400000    5
 167410000    5
 167420000    5
 167430000    3
 167440000    5
 167450000    3
 167460000    3
 167470000    5
 167480000    5
 167490000    4
 167500000    3
 167510000    5
 167520000    4
 167530000    5
 167540000    4
 167550000    3
 167560000    3
 167570000    3
 167580000    3
 167590000    3
 167600000    4
 167610000    3
 167620000    4
 167630000    3
 167640000    5
 167650000    5
 167660000    4
 167670000    4
 167680000    3
 167690000    5
 167700000    5
 167710000    1
 167720000   21
 167730000   21
 167740000    5
 167750000    4
 167760000    5
 167770000    5
 167780000    4
 167790000    4
 167800000    5
 167810000    5
 167820000    4
 167830000    3
 167840000    3
 167850000    3
 167860000    3
 167870000    2
 167880000    3
 167890000    4
 167900000    3
 167910000    3
 167920000    2
 167930000    3
 167940000    3
 167950000    3
 167960000    2
 167970000    4
 167980000    3
 167990000    3
 168000000    4
 168010000    3
 168020000    3
 168030000    3
 168040000    3
 168050000    4
 168060000    4
 168070000    4
 168080000    4
 168090000    2
 168100000    7
 168110000    5
 168120000    6
 168130000    3
 168140000   21
 168150000   17
 168160000   21
 168170000   23
 168180000   25
 168190000   22
 168200000   26
 168210000   25
 168220000   19
 168230000   19
 168240000   19
 168250000   18
 168260000   19
 168270000   22
 168280000   19
 168290000   20
 168300000   19
 168310000   19
 168320000   19
 168330000   22
 168340000   19
 168350000   21
 168360000   17
 168370000   19
 168380000    5
 168390000    4
 168400000   11
 168410000    5
 168420000    7
 168430000    6
 168440000    7
 168450000    5
 168460000    4
 168470000    4
 168480000    7
 168490000    4
 168500000    3
 168510000    5
 168520000    4
 168530000    3
 168540000    3
 168550000    7
 168560000   10
 168570000    4
 168580000    5
 168590000    5
 168600000    4
 168610000    5
 168620000    3
 168630000    5
 168640000    4
 168650000    4
 168660000    3
 168670000    2
 168680000    2
 168690000    3
 168700000    5
 168710000    4
 168720000    5
 168730000    4
 168740000    2
 168750000    2
 168760000    3
 168770000    3
 168780000   11
 168790000   18
 168800000   14
 168810000   10
 168820000    4
 168830000    4
 168840000    8
 168850000   15
 168860000   16
 168870000   13
 168880000   21
 168890000   17
 168900000   19
 168910000   20
 168920000   17
 168930000    4
 168940000    4
 168950000    3
 168960000    4
 168970000    5
 168980000    3
 168990000    4
 169000000    4
 169010000    4
 169020000    3
 169030000    4
 169040000    4
 169050000    3
 169060000    2
 169070000    3
 169080000    4
 169090000    4
 169100000    2
 169110000    3
 169120000    3
 169130000    3
 169140000    3
 169150000    4
 169160000    5
 169170000    4
 169180000    3
 169190000    3
 169200000    4
 169210000    4
 169220000    3
 169230000    4
 169240000    3
 169250000    5
 169260000    4
 169270000    8
 169280000    5
 169290000    5
 169300000    4
 169310000    5
 169320000    5
 169330000    5
 169340000    4
 169350000    4
 169360000    3
 169370000    4
 169380000    3
 169390000    3
 169400000    4
 169410000    3
 169420000    4
 169430000    3
 169440000    3
 169450000    4
 169460000    4
 169470000    5
 169480000    5
 169490000    4
 169500000    7
 169510000    5
 169520000    4
 169530000    4
 169540000    5
 169550000    5
 169560000    9
 169570000    3
 169580000    5
 169590000    4
 169600000    3
 169610000    8
 169620000    4
 169630000    5
 169640000    4
 169650000    5
 169660000    4
 169670000    5
 169680000    4
 169690000    5
 169700000    6
 169710000    3
 169720000    5
 169730000    4
 169740000    4
 169750000    3
 169760000    4
 169770000    3
 169780000    3
 169790000    4
 169800000    3
 169810000    4
 169820000    4
 169830000    3
 169840000    3
 169850000    2
 169860000    3
 169870000    4
 169880000    3
 169890000    4
 169900000    2
 169910000    6
 169920000    3
 169930000    3
 169940000    2
 169950000    3
 169960000    3
 169970000    3
 169980000    2
 169990000    3
 170000000    3
 170010000    3
 170020000    3
 170030000    3
 170040000    3
 170050000    3
 170060000    4
 170070000    4
 170080000    4
 170090000    4
 170100000    4
 170110000    4
 170120000    5
 170130000    5
 170140000    3
 170150000    3
 170160000    5
 170170000    5
 170180000    5
 170190000    5
 170200000    5
 170210000    5
 170220000    4
 170230000    5
 170240000    5
 170250000    3
 170260000    2
 170270000    4
 170280000    8
 170290000    7
 170300000    7
 170310000    7
 170320000    5
 170330000    5
 170340000    6
 170350000    5
 170360000    4
 170370000    5
 170380000    4
 170390000    8
 170400000    8
 170410000    9
 170420000    3
 170430000    2
 170440000    2
 170450000    4
 170460000    4
 170470000    2
 170480000    4
 170490000    5
 170500000    5
 170510000    4
 170520000    7
 170530000    4
 170540000    5
 170550000    3
 170560000    5
 170570000    4
 170580000    5
 170590000    4
 170600000    5
 170610000    5
 170620000    3
 170630000    6
 170640000    3
 170650000    5
 170660000    3
 170670000    3
 170680000    3
 170690000    2
 170700000    2
 170710000    2
 170720000    3
 170730000    4
 170740000    3
 170750000    4
 170760000    3
 170770000    3
 170780000    4
 170790000    4
 170800000    3
 170810000    3
 170820000    5
 170830000   10
 170840000   12
 170850000   21
 170860000   21
 170870000   16
 170880000    5
 170890000    5
 170900000    3
 170910000    4
 170920000    5
 170930000    4
 170940000    4
 170950000    5
 170960000    5
 170970000    5
 170980000    6
 170990000    3
 171000000    4
 171010000    4
 171020000    4
 171030000    4
 171040000    4
 171050000    4
 171060000    7
 171070000    5
 171080000    5
 171090000    4
 171100000    4
 171110000    4
 171120000    2
 171130000    8
 171140000    3
 171150000    4
 171160000    4
 171170000    3
 171180000    4
 171190000    5
 171200000    4
 171210000    5
 171220000    4
 171230000    4
 171240000    5
 171250000    4
 171260000    4
 171270000    3
 171280000    3
 171290000    4
 171300000    3
 171310000    3
 171320000    4
 171330000    4
 171340000    3
 171350000    5
 171360000    5
 171370000    5
 171380000    5
 171390000    3
 171400000    5
 171410000    4
 171420000    5
 171430000    3
 171440000    2
 171450000    7
 171460000    5
 171470000    6
 171480000    7
 171490000    5
 171500000    3
 171510000    3
 171520000    4
 171530000    4
 171540000    3
 171550000    4
 171560000    3
 171570000    3
 171580000    4
 171590000    4
 171600000    4
 171610000    3
 171620000    3
 171630000    3
 171640000    3
 171650000    3
 171660000    4
 171670000    2
 171680000    4
 171690000    3
 171700000    3
 171710000    2
 171720000    3
 171730000    3
 171740000    3
 171750000    3
 171760000    3
 171770000    3
 171780000    3
 171790000    5
 171800000    4
 171810000    7
 171820000    3
 171830000    3
 171840000    3
 171850000    3
 171860000    3
 171870000    3
 171880000    3
 171890000    3
 171900000    3
 171910000    2
 171920000    3
 171930000    3
 171940000    4
 171950000    5
 171960000    2
 171970000    3
 171980000    3
 171990000    5
 172000000    4
 172010000    5
 172020000    3
 172030000    4
 172040000    4
 172050000    4
 172060000    5
 172070000    6
 172080000    4
 172090000    5
 172100000    4
 172110000   12
 172120000    5
 172130000    6
 172140000    6
 172150000    4
 172160000    5
 172170000    5
 172180000    4
 172190000    3
 172200000    3
 172210000    4
 172220000    4
 172230000    4
 172240000    5
 172250000    7
 172260000    4
 172270000    5
 172280000    2
 172290000    3
 172300000    4
 172310000    3
 172320000    3
 172330000    3
 172340000    4
 172350000    8
 172360000   19
 172370000   14
 172380000    2
 172390000    3
 172400000    3
 172410000    8
 172420000    2
 172430000    4
 172440000    3
 172450000    4
 172460000    4
 172470000    4
 172480000    4
 172490000    3
 172500000    4
 172510000    4
 172520000    9
 172530000   19
 172540000    4
 172550000   21
 172560000   10
 172570000    5
 172580000    4
 172590000    4
 172600000    4
 172610000    4
 172620000    3
 172630000    5
 172640000    3
 172650000    2
 172660000    5
 172670000    3
 172680000    2
 172690000    4
 172700000    2
 172710000    5
 172720000    4
 172730000    5
 172740000    3
 172750000    3
 172760000    3
 172770000    4
 172780000    2
 172790000    3
 172800000    4
 172810000    5
 172820000    3
 172830000    4
 172840000    3
 172850000    3
 172860000    3
 172870000    4
 172880000    2
 172890000    3
 172900000    4
 172910000    3
 172920000    3
 172930000    2
 172940000    3
 172950000    3
 172960000    2
 172970000    3
 172980000    4
 172990000    3
 173000000    4
 173010000    4
 173020000    3
 173030000    2
 173040000    3
 173050000    3
 173060000    3
 173070000    4
 173080000    3
 173090000    3
 173100000    4
 173110000    3
 173120000    3
 173130000    7
 173140000    3
 173150000    3
 173160000    6
 173170000    4
 173180000    2
 173190000    4
 173200000    5
 173210000    5
 173220000    3
 173230000    4
 173240000    4
 173250000    6
 173260000    4
 173270000    3
 173280000    4
 173290000    4
 173300000    3
 173310000    3
 173320000    3
 173330000    5
 173340000    4
 173350000    4
 173360000    5
 173370000    4
 173380000    4
 173390000    2
 173400000    3
 173410000    3
 173420000    4
 173430000    3
 173440000    3
 173450000    2
 173460000    3
 173470000    4
 173480000    3
 173490000    3
 173500000    2
 173510000    4
 173520000    2
 173530000    2
 173540000    5
 173550000    2
 173560000    5
 173570000    5
 173580000    4
 173590000    4
 173600000    3
 173610000    5
 173620000    5
 173630000    5
 173640000    6
 173650000    6
 173660000    4
 173670000   13
 173680000    7
 173690000    6
 173700000    5
 173710000    8
 173720000    3
 173730000    4
 173740000    5
 173750000   14
 173760000    4
 173770000    5
 173780000   11
 173790000    4
 173800000    4
 173810000    2
 173820000    8
 173830000    7
 173840000    6
 173850000    4
 173860000    4
 173870000    4
 173880000    3
 173890000    5
 173900000    4
 173910000    4
 173920000    4
 173930000    5
 173940000    4
 173950000    5
 173960000    6
 173970000    4
 173980000    2
 173990000    4
 174000000    3
 174010000    3
 174020000    4
 174030000    4
 174040000    5
 174050000    3
 174060000    4
 174070000    3
 174080000    5
 174090000    2
 174100000    4
 174110000    5
 174120000    3
 174130000    3
 174140000    4
 174150000    4
 174160000    4
 174170000    5
 174180000    4
 174190000    4
 174200000    4
 174210000    3
 174220000    5
 174230000    4
 174240000    4
 174250000    5
 174260000    4
 174270000    4
 174280000    7
 174290000    3
 174300000    4
 174310000    3
 174320000    3
 174330000    3
 174340000    4
 174350000    4
 174360000    3
 174370000    4
 174380000    3
 174390000    5
 174400000   17
 174410000   12
 174420000    4
 174430000    3
 174440000    5
 174450000    4
 174460000    4
 174470000    7
 174480000    6
 174490000    7
 174500000   11
 174510000   17
 174520000    5
 174530000    3
 174540000    4
 174550000    4
 174560000    4
 174570000    4
 174580000    3
 174590000    4
 174600000    4
 174610000    5
 174620000    4
 174630000    4
 174640000    5
 174650000    4
 174660000    4
 174670000    7
 174680000    7
 174690000    7
 174700000    5
 174710000    6
 174720000   18
 174730000   13
 174740000   18
 174750000   19
 174760000    9
 174770000   14
 174780000   17
 174790000   19
 174800000   21
 174810000   17
 174820000   21
 174830000   20
 174840000   19
 174850000   23
 174860000   21
 174870000   20
 174880000   24
 174890000   22
 174900000   16
 174910000    9
 174920000   26
 174930000   21
 174940000   19
 174950000   20
 174960000   19
 174970000   16
 174980000    4
 174990000    4
 175000000    7
 175010000   18
 175020000   15
 175030000   15
 175040000   22
 175050000   21
 175060000   23
 175070000   15
 175080000   15
 175090000   21
 175100000   20
 175110000   27
 175120000   17
 175130000   13
 175140000   19
 175150000   12
 175160000   17
 175170000   19
 175180000   21
 175190000   19
 175200000   18
 175210000    5
 175220000   18
 175230000   17
 175240000   11
 175250000   19
 175260000   21
 175270000   17
 175280000   19
 175290000   17
 175300000   18
 175310000   17
 175320000   15
 175330000   15
 175340000    5
 175350000    6
 175360000   14
 175370000   22
 175380000    9
 175390000   10
 175400000   14
 175410000   12
 175420000   14
 175430000    3
 175440000    4
 175450000    3
 175460000    4
 175470000    3
 175480000    2
 175490000    3
 175500000    3
 175510000    5
 175520000    3
 175530000    3
 175540000    4
 175550000    4
 175560000    3
 175570000    3
 175580000    2
 175590000    3
 175600000    4
 175610000    2
 175620000    4
 175630000    2
 175640000    3
 175650000    2
 175660000    2
 175670000    3
 175680000    4
 175690000    5
 175700000    5
 175710000    4
 175720000    3
 175730000    1
 175740000    3
 175750000    3
 175760000    3
 175770000    3
 175780000    4
 175790000    3
 175800000   10
 175810000    2
 175820000    3
 175830000    5
 175840000    4
 175850000    4
 175860000    7
 175870000    5
 175880000    5
 175890000    4
 175900000    3
 175910000    3
 175920000    3
 175930000    4
 175940000    4
 175950000    7
 175960000    8
 175970000    5
 175980000    6
 175990000    5
 176000000    5
 176010000    6
 176020000    3
 176030000    5
 176040000    3
 176050000   11
 176060000    4
 176070000    3
 176080000    3
 176090000    2
 176100000    3
 176110000    4
 176120000    4
 176130000    2
 176140000    4
 176150000    6
 176160000    3
 176170000    4
 176180000    5
 176190000    4
 176200000    4
 176210000    5
 176220000   12
 176230000    5
 176240000    2
 176250000    4
 176260000    4
 176270000    3
 176280000    2
 176290000   11
 176300000   13
 176310000   12
 176320000    4
 176330000    4
 176340000    5
 176350000    4
 176360000    3
 176370000    3
 176380000    4
 176390000    3
 176400000    2
 176410000    4
 176420000    5
 176430000    3
 176440000    4
 176450000    4
 176460000    5
 176470000    4
 176480000    2
 176490000    8
 176500000   14
 176510000    5
 176520000    5
 176530000    5
 176540000    5
 176550000   10
 176560000    8
 176570000    5
 176580000    8
 176590000    4
 176600000   17
 176610000   19
 176620000   18
 176630000    4
 176640000    6
 176650000    5
 176660000    4
 176670000    7
 176680000    5
 176690000    3
 176700000    7
 176710000    5
 176720000    4
 176730000    5
 176740000    4
 176750000    4
 176760000    4
 176770000    4
 176780000    4
 176790000    3
 176800000    4
 176810000    3
 176820000    3
 176830000    4
 176840000    4
 176850000    3
 176860000    3
 176870000    2
 176880000    3
 176890000    4
 176900000    3
 176910000    4
 176920000    2
 176930000    4
 176940000    4
 176950000    4
 176960000    3
 176970000    3
 176980000    3
 176990000    4
 177000000    4
 177010000    3
 177020000    3
 177030000    3
 177040000    3
 177050000    4
 177060000    4
 177070000    5
 177080000    9
 177090000    4
 177100000    4
 177110000    5
 177120000    9
 177130000    4
 177140000    5
 177150000    4
 177160000    4
 177170000    4
 177180000    4
 177190000    4
 177200000    3
 177210000    5
 177220000    4
 177230000    4
 177240000    4
 177250000    5
 177260000    3
 177270000    3
 177280000    5
 177290000    5
 177300000    3
 177310000   16
 177320000   14
 177330000   13
 177340000   12
 177350000   12
 177360000   15
 177370000   17
 177380000    4
 177390000    4
 177400000    4
 177410000    5
 177420000    4
 177430000    3
 177440000    8
 177450000    5
 177460000    3
 177470000    3
 177480000    4
 177490000    3
 177500000    4
 177510000    3
 177520000    4
 177530000    3
 177540000    3
 177550000    4
 177560000    2
 177570000    2
 177580000    3
 177590000    3
 177600000    3
 177610000    2
 177620000    4
 177630000    3
 177640000    3
 177650000    3
 177660000    2
 177670000    3
 177680000    4
 177690000    3
 177700000    3
 177710000    2
 177720000    4
 177730000    4
 177740000    2
 177750000    3
 177760000    3
 177770000    3
 177780000    3
 177790000    3
 177800000    3
 177810000    3
 177820000    4
 177830000    2
 177840000    3
 177850000    3
 177860000    3
 177870000    3
 177880000    4
 177890000    4
 177900000    4
 177910000    3
 177920000    3
 177930000    5
 177940000    4
 177950000    2
 177960000    6
 177970000    4
 177980000   21
 177990000   21
 178000000   19
 178010000   17
 178020000    9
 178030000   13
 178040000    8
 178050000    5
 178060000    8
 178070000   13
 178080000   18
 178090000   20
 178100000   18
 178110000   16
 178120000   18
 178130000   17
 178140000   18
 178150000   17
 178160000   14
 178170000   11
 178180000   16
 178190000   19
 178200000    9
 178210000   16
 178220000   10
 178230000   16
 178240000   10
 178250000   18
 178260000   19
 178270000   19
 178280000   15
 178290000   18
 178300000    3
 178310000    6
 178320000    4
 178330000    4
 178340000    3
 178350000    3
 178360000    3
 178370000    3
 178380000    4
 178390000    3
 178400000    3
 178410000    3
 178420000    3
 178430000    3
 178440000    4
 178450000   13
 178460000   18
 178470000   14
 178480000    4
 178490000    4
 178500000    3
 178510000    3
 178520000    3
 178530000    3
 178540000    4
 178550000    4
 178560000    6
 178570000    4
 178580000    3
 178590000    3
 178600000    4
 178610000    3
 178620000    3
 178630000    3
 178640000   12
 178650000   11
 178660000   15
 178670000    4
 178680000   15
 178690000    7
 178700000   14
 178710000    6
 178720000    5
 178730000    2
 178740000    3
 178750000    5
 178760000    3
 178770000    4
 178780000    3
 178790000    3
 178800000    4
 178810000    7
 178820000    3
 178830000    5
 178840000    5
 178850000    3
 178860000    2
 178870000    3
 178880000    4
 178890000    5
 178900000    2
 178910000    3
 178920000    3
 178930000    3
 178940000    4
 178950000    4
 178960000    3
 178970000    3
 178980000    3
 178990000    2
 179000000    2
 179010000    2
 179020000    4
 179030000    3
 179040000    5
 179050000    4
 179060000    2
 179070000    3
 179080000    3
 179090000    4
 179100000    4
 179110000    4
 179120000    5
 179130000    3
 179140000    4
 179150000    3
 179160000    4
 179170000    4
 179180000    3
 179190000    3
 179200000   16
 179210000   17
 179220000    3
 179230000    2
 179240000    5
 179250000    4
 179260000    5
 179270000    4
 179280000    3
 179290000    4
 179300000    4
 179310000    5
 179320000    7
 179330000    3
 179340000    5
 179350000    3
 179360000    2
 179370000    2
 179380000    4
 179390000    3
 179400000    2
 179410000    3
 179420000    3
 179430000    3
 179440000   12
 179450000   10
 179460000    4
 179470000    4
 179480000    4
 179490000    2
 179500000    3
 179510000    3
 179520000    3
 179530000    4
 179540000    6
 179550000    4
 179560000    4
 179570000   17
 179580000    3
 179590000    4
 179600000    4
 179610000    3
 179620000    4
 179630000    4
 179640000    4
 179650000    4
 179660000    4
 179670000    2
 179680000    3
 179690000    4
 179700000    2
 179710000    3
 179720000    3
 179730000    3
 179740000    3
 179750000    4
 179760000    4
 179770000    4
 179780000    9
 179790000   13
 179800000   17
 179810000   12
 179820000   15
 179830000   11
 179840000   15
 179850000   16
 179860000   17
 179870000   13
 179880000   15
 179890000   13
 179900000   16
 179910000    5
 179920000    2
 179930000    3
 179940000    4
 179950000    3
 179960000    4
 179970000    4
 179980000    4
 179990000    3
 180000000    3
 180010000    4
 180020000    9
 180030000    3
 180040000    4
 180050000    3
 180060000    4
 180070000    4
 180080000    3
 180090000    4
 180100000    3
 180110000    3
 180120000    2
 180130000    4
 180140000    4
 180150000    3
 180160000    3
 180170000    3
 180180000    4
 180190000    2
 180200000    3
 180210000    3
 180220000    2
 180230000    3
 180240000    3
 180250000    3
 180260000    4
 180270000    3
 180280000    3
 180290000    3
 180300000    3
 180310000    3
 180320000    5
 180330000    3
 180340000    3
 180350000    3
 180360000    4
 180370000    4
 180380000    2
 180390000    2
 180400000    2
 180410000    2
 180420000    4
 180430000    3
 180440000    3
 180450000    4
 180460000    3
 180470000    3
 180480000    4
 180490000    3
 180500000    2
 180510000    4
 180520000    2
 180530000    4
 180540000    4
 180550000    3
 180560000    3
 180570000    5
 180580000    4
 180590000    4
 180600000    3
 180610000    6
 180620000    3
 180630000    4
 180640000    4
 180650000    3
 180660000    4
 180670000    5
 180680000    4
 180690000    3
 180700000    4
 180710000    5
 180720000    3
 180730000    3
 180740000    3
 180750000    3
 180760000    3
 180770000    5
 180780000    6
 180790000    4
 180800000   10
 180810000    2
 180820000    3
 180830000    2
 180840000    3
 180850000    4
 180860000    3
 180870000    4
 180880000    3
 180890000    2
 180900000    4
 180910000    4
 180920000    2
 180930000    4
 180940000    4
 180950000    3
 180960000    3
 180970000    4
 180980000    3
 180990000    3
 181000000    5
 181010000    4
 181020000    3
 181030000    3
 181040000    4
 181050000    2
 181060000    3
 181070000    3
 181080000    4
 181090000    3
 181100000    2
 181110000    4
 181120000    3
 181130000    3
 181140000    3
 181150000    3
 181160000    3
 181170000    2
 181180000    3
 181190000    3
 181200000    4
 181210000    3
 181220000    3
 181230000    3
 181240000    3
 181250000    3
 181260000    4
 181270000    4
 181280000    5
 181290000    2
 181300000    4
 181310000    3
 181320000    4
 181330000    4
 181340000    3
 181350000    3
 181360000    5
 181370000    5
 181380000    4
 181390000    4
 181400000    3
 181410000    3
 181420000    3
 181430000    4
 181440000    3
 181450000    3
 181460000    3
 181470000    5
 181480000    4
 181490000    4
 181500000    4
 181510000    3
 181520000    3
 181530000    3
 181540000    5
 181550000    7
 181560000    5
 181570000    4
 181580000    4
 181590000    5
 181600000    3
 181610000    4
 181620000    2
 181630000    3
 181640000    4
 181650000    3
 181660000    4
 181670000    2
 181680000    5
 181690000    2
 181700000    4
 181710000    4
 181720000    3
 181730000    3
 181740000    3
 181750000    3
 181760000    5
 181770000    3
 181780000    3
 181790000    4
 181800000    3
 181810000    5
 181820000    5
 181830000    4
 181840000    3
 181850000    3
 181860000    3
 181870000    4
 181880000    4
 181890000    3
 181900000    5
 181910000    4
 181920000    4
 181930000    4
 181940000    4
 181950000    3
 181960000    3
 181970000    5
 181980000    3
 181990000    4
 182000000    4
 182010000    4
 182020000    4
 182030000    5
 182040000    3
 182050000    4
 182060000    2
 182070000    4
 182080000   12
 182090000    6
 182100000    3
 182110000    3
 182120000    4
 182130000   11
 182140000   17
 182150000    2
 182160000    3
 182170000    2
 182180000    3
 182190000    5
 182200000    4
 182210000    3
 182220000    4
 182230000    4
 182240000    3
 182250000    2
 182260000    3
 182270000    3
 182280000    2
 182290000    2
 182300000    3
 182310000    8
 182320000    9
 182330000    4
 182340000    4
 182350000    3
 182360000    3
 182370000    3
 182380000    4
 182390000    4
 182400000   10
 182410000    4
 182420000    2
 182430000    4
 182440000    4
 182450000    4
 182460000    5
 182470000    3
 182480000    3
 182490000    3
 182500000    4
 182510000    4
 182520000    3
 182530000    3
 182540000    3
 182550000    3
 182560000    3
 182570000    3
 182580000    3
 182590000    3
 182600000    3
 182610000    4
 182620000    3
 182630000    4
 182640000    4
 182650000    3
 182660000    3
 182670000    4
 182680000    3
 182690000    3
 182700000    4
 182710000    4
 182720000    4
 182730000    4
 182740000    5
 182750000    3
 182760000    4
 182770000    5
 182780000    4
 182790000    3
 182800000    3
 182810000    3
 182820000    3
 182830000    4
 182840000    4
 182850000    4
 182860000    3
 182870000    3
 182880000    3
 182890000    3
 182900000    3
 182910000    3
 182920000    4
 182930000    3
 182940000    3
 182950000    3
 182960000    3
 182970000    3
 182980000    4
 182990000    4
 183000000    9
 183010000    6
 183020000    4
 183030000    2
 183040000    3
 183050000    5
 183060000    4
 183070000    3
 183080000    3
 183090000    4
 183100000    4
 183110000    3
 183120000    4
 183130000    3
 183140000    3
 183150000    5
 183160000    4
 183170000   21
 183180000    7
 183190000    4
 183200000    4
 183210000    3
 183220000    5
 183230000   12
 183240000    5
 183250000    4
 183260000    8
 183270000    4
 183280000    5
 183290000    4
 183300000    3
 183310000    3
 183320000    4
 183330000    5
 183340000    4
 183350000    4
 183360000    3
 183370000    5
 183380000    4
 183390000    3
 183400000    3
 183410000    3
 183420000    3
 183430000    3
 183440000    2
 183450000    3
 183460000    3
 183470000    4
 183480000    2
 183490000    4
 183500000    3
 183510000    3
 183520000    4
 183530000    6
 183540000    3
 183550000    5
 183560000    4
 183570000    4
 183580000    5
 183590000    3
 183600000    3
 183610000    3
 183620000    4
 183630000    4
 183640000    3
 183650000    5
 183660000    5
 183670000    5
 183680000    3
 183690000    4
 183700000    3
 183710000    3
 183720000    4
 183730000    4
 183740000   12
 183750000    4
 183760000    4
 183770000    4
 183780000    3
 183790000    4
 183800000    4
 183810000    3
 183820000    5
 183830000    2
 183840000    4
 183850000    4
 183860000    5
 183870000    4
 183880000    2
 183890000    3
 183900000    4
 183910000    3
 183920000    4
 183930000    4
 183940000    4
 183950000    5
 183960000    2
 183970000    3
 183980000    7
 183990000    7
 184000000    3
 184010000    4
 184020000    3
 184030000    2
 184040000    2
 184050000    2
 184060000    4
 184070000    3
 184080000    2
 184090000    3
 184100000    3
 184110000    2
 184120000    2
 184130000    5
 184140000    4
 184150000    5
 184160000    2
 184170000    4
 184180000    3
 184190000    5
 184200000    3
 184210000    5
 184220000    4
 184230000    3
 184240000    4
 184250000    3
 184260000    5
 184270000    4
 184280000    3
 184290000    7
 184300000    6
 184310000    4
 184320000    6
 184330000    5
 184340000    5
 184350000    4
 184360000    4
 184370000    4
 184380000    4
 184390000    4
 184400000    4
 184410000    5
 184420000    5
 184430000    2
 184440000    4
 184450000    5
 184460000    2
 184470000    4
 184480000    3
 184490000    7
 184500000    4
 184510000    5
 184520000    3
 184530000    3
 184540000    4
 184550000    2
 184560000    3
 184570000    3
 184580000    4
 184590000    4
 184600000    4
 184610000    3
 184620000    3
 184630000    4
 184640000    4
 184650000    5
 184660000    3
 184670000    4
 184680000    3
 184690000    3
 184700000    3
 184710000    4
 184720000    3
 184730000    5
 184740000    3
 184750000    3
 184760000    4
 184770000    4
 184780000    7
 184790000   12
 184800000   16
 184810000    4
 184820000    4
 184830000    5
 184840000    3
 184850000    4
 184860000    3
 184870000    2
 184880000    3
 184890000    4
 184900000    3
 184910000    4
 184920000    4
 184930000    2
 184940000    3
 184950000    4
 184960000    4
 184970000    3
 184980000    4
 184990000    4
 185000000    2
 185010000    5
 185020000    4
 185030000    7
 185040000    5
 185050000    5
 185060000    5
 185070000    5
 185080000    4
 185090000    4
 185100000    5
 185110000    5
 185120000    5
 185130000    3
 185140000    2
 185150000    7
 185160000    3
 185170000    4
 185180000    3
 185190000    2
 185200000    4
 185210000    3
 185220000    3
 185230000    2
 185240000    4
 185250000    3
 185260000    3
 185270000    4
 185280000    3
 185290000    3
 185300000    3
 185310000    3
 185320000    5
 185330000    4
 185340000    5
 185350000    3
 185360000    4
 185370000    3
 185380000    3
 185390000    4
 185400000    5
 185410000    4
 185420000    3
 185430000    4
 185440000    5
 185450000    3
 185460000    6
 185470000    4
 185480000    7
 185490000    3
 185500000    4
 185510000    4
 185520000    4
 185530000    4
 185540000    4
 185550000    2
 185560000    4
 185570000    3
 185580000    4
 185590000    5
 185600000    4
 185610000    4
 185620000   14
 185630000   16
 185640000   19
 185650000   12
 185660000    8
 185670000   10
 185680000    4
 185690000    3
 185700000    3
 185710000    3
 185720000    4
 185730000    3
 185740000    3
 185750000    3
 185760000    4
 185770000    2
 185780000    4
 185790000    3
 185800000    4
 185810000    6
 185820000    3
 185830000    3
 185840000    2
 185850000    3
 185860000    2
 185870000    3
 185880000    2
 185890000    3
 185900000    2
 185910000    3
 185920000    2
 185930000    3
 185940000    4
 185950000    3
 185960000    3
 185970000    2
 185980000    3
 185990000    3
 186000000    3
 186010000    3
 186020000    4
 186030000    3
 186040000    4
 186050000    4
 186060000    3
 186070000    3
 186080000    3
 186090000    5
 186100000    7
 186110000   10
 186120000   13
 186130000   18
 186140000   14
 186150000   13
 186160000   12
 186170000    2
 186180000    5
 186190000    4
 186200000    3
 186210000    4
 186220000    5
 186230000   13
 186240000    5
 186250000    5
 186260000    7
 186270000    7
 186280000   11
 186290000    5
 186300000    5
 186310000    7
 186320000    4
 186330000    4
 186340000    4
 186350000    4
 186360000    4
 186370000    4
 186380000    5
 186390000    4
 186400000    5
 186410000    3
 186420000    4
 186430000    7
 186440000    5
 186450000    4
 186460000    4
 186470000    4
 186480000    5
 186490000    4
 186500000    7
 186510000    5
 186520000    5
 186530000    5
 186540000    6
 186550000    6
 186560000    5
 186570000    5
 186580000    4
 186590000    5
 186600000   14
 186610000   11
 186620000    4
 186630000    2
 186640000    5
 186650000    3
 186660000    2
 186670000    4
 186680000    2
 186690000    4
 186700000    6
 186710000    4
 186720000    4
 186730000    5
 186740000    7
 186750000   20
 186760000   22
 186770000   10
 186780000    4
 186790000    4
 186800000    5
 186810000    3
 186820000    3
 186830000    3
 186840000    3
 186850000    4
 186860000    3
 186870000    4
 186880000    4
 186890000    5
 186900000    4
 186910000    2
 186920000    4
 186930000    5
 186940000    5
 186950000    7
 186960000    5
 186970000    4
 186980000    4
 186990000    3
 187000000    4
 187010000    4
 187020000    4
 187030000    3
 187040000    5
 187050000    9
 187060000   12
 187070000   17
 187080000   19
 187090000   22
 187100000   14
 187110000    7
 187120000    7
 187130000    5
 187140000    4
 187150000    3
 187160000    3
 187170000    4
 187180000    3
 187190000    4
 187200000    5
 187210000    5
 187220000    4
 187230000    3
 187240000    5
 187250000    4
 187260000    3
 187270000    3
 187280000    4
 187290000    4
 187300000    5
 187310000    4
 187320000    3
 187330000    3
 187340000    3
 187350000    3
 187360000    3
 187370000    4
 187380000    3
 187390000    3
 187400000    4
 187410000    5
 187420000    3
 187430000    5
 187440000    4
 187450000    5
 187460000    3
 187470000    4
 187480000   10
 187490000   12
 187500000   13
 187510000   17
 187520000    7
 187530000   15
 187540000   20
 187550000   22
 187560000   20
 187570000   23
 187580000   22
 187590000   19
 187600000   21
 187610000   15
 187620000   16
 187630000   16
 187640000    4
 187650000    6
 187660000    6
 187670000    3
 187680000    3
 187690000    4
 187700000    4
 187710000    4
 187720000    4
 187730000    3
 187740000    5
 187750000    3
 187760000    4
 187770000   11
 187780000   16
 187790000   21
 187800000   19
 187810000   15
 187820000   15
 187830000   14
 187840000   19
 187850000   19
 187860000   16
 187870000   23
 187880000    9
 187890000   16
 187900000   21
 187910000   15
 187920000   10
 187930000    4
 187940000    3
 187950000    3
 187960000    3
 187970000    5
 187980000   16
 187990000    3
 188000000    3
 188010000    3
 188020000    4
 188030000    9
 188040000    3
 188050000    5
 188060000    4
 188070000   10
 188080000    3
 188090000    3
 188100000    3
 188110000    2
 188120000    3
 188130000    4
 188140000    3
 188150000    3
 188160000    4
 188170000    2
 188180000    5
 188190000    3
 188200000    3
 188210000    3
 188220000    3
 188230000    3
 188240000    3
 188250000    2
 188260000    4
 188270000    4
 188280000    5
 188290000    3
 188300000    5
 188310000    4
 188320000    4
 188330000    3
 188340000    3
 188350000    4
 188360000    4
 188370000    4
 188380000    4
 188390000    3
 188400000    3
 188410000    3
 188420000    2
 188430000    7
 188440000    5
 188450000    5
 188460000    9
 188470000   11
 188480000    4
 188490000    7
 188500000   18
 188510000   19
 188520000   14
 188530000   11
 188540000   10
 188550000   15
 188560000   10
 188570000    5
 188580000    2
 188590000    2
 188600000    4
 188610000    6
 188620000    4
 188630000    5
 188640000    5
 188650000    4
 188660000    3
 188670000    3
 188680000    3
 188690000    3
 188700000    4
 188710000    3
 188720000    4
 188730000    4
 188740000    4
 188750000    5
 188760000    3
 188770000    5
 188780000    4
 188790000    7
 188800000    7
 188810000    7
 188820000    5
 188830000    5
 188840000    5
 188850000    7
 188860000    5
 188870000    7
 188880000    9
 188890000    5
 188900000    4
 188910000    4
 188920000    4
 188930000    4
 188940000    3
 188950000    5
 188960000    4
 188970000    5
 188980000    4
 188990000    4
 189000000    6
 189010000   14
 189020000    5
 189030000    7
 189040000    4
 189050000    5
 189060000    3
 189070000    3
 189080000    4
 189090000    2
 189100000    3
 189110000    2
 189120000    3
 189130000    4
 189140000    4
 189150000   19
 189160000   14
 189170000    7
 189180000   18
 189190000    5
 189200000    4
 189210000    8
 189220000    2
 189230000    2
 189240000    4
 189250000    3
 189260000    3
 189270000    2
 189280000    2
 189290000    4
 189300000    3
 189310000    2
 189320000    3
 189330000    3
 189340000    3
 189350000    2
 189360000    2
 189370000   12
 189380000    3
 189390000    4
 189400000    4
 189410000    4
 189420000   17
 189430000    8
 189440000    5
 189450000    3
 189460000    4
 189470000    4
 189480000    4
 189490000    5
 189500000    8
 189510000    7
 189520000    5
 189530000    7
 189540000    7
 189550000    5
 189560000    2
 189570000    4
 189580000    3
 189590000    4
 189600000    4
 189610000    4
 189620000    4
 189630000    4
 189640000    3
 189650000    2
 189660000    2
 189670000    4
 189680000    2
 189690000    3
 189700000    3
 189710000    2
 189720000    2
 189730000    3
 189740000    4
 189750000    4
 189760000    4
 189770000    3
 189780000    3
 189790000    4
 189800000    3
 189810000    3
 189820000    2
 189830000    3
 189840000    2
 189850000    3
 189860000    2
 189870000    4
 189880000    5
 189890000    4
 189900000    4
 189910000    7
 189920000    4
 189930000    4
 189940000    5
 189950000    4
 189960000    3
 189970000    5
 189980000    3
 189990000    4
 190000000    3
 190010000    4
 190020000    4
 190030000    4
 190040000    7
 190050000    9
 190060000    4
 190070000    5
 190080000    5
 190090000    5
 190100000    3
 190110000    5
 190120000    4
 190130000    5
 190140000    7
 190150000    5
 190160000    3
 190170000    4
 190180000    4
 190190000    5
 190200000    4
 190210000    3
 190220000    5
 190230000    4
 190240000    5
 190250000    5
 190260000    6
 190270000    4
 190280000    4
 190290000    4
 190300000    9
 190310000   20
 190320000    7
 190330000    3
 190340000    7
 190350000    3
 190360000   19
 190370000    5
 190380000    3
 190390000    5
 190400000    3
 190410000    6
 190420000    4
 190430000    4
 190440000    4
 190450000    6
 190460000    4
 190470000    5
 190480000    4
 190490000    5
 190500000    3
 190510000    4
 190520000    7
 190530000    3
 190540000    5
 190550000    4
 190560000    3
 190570000    5
 190580000    4
 190590000    3
 190600000    4
 190610000    4
 190620000    3
 190630000    7
 190640000    5
 190650000    7
 190660000    7
 190670000    5
 190680000    5
 190690000    5
 190700000   13
 190710000   23
 190720000   17
 190730000    7
 190740000    6
 190750000    4
 190760000    5
 190770000    7
 190780000    5
 190790000    4
 190800000    5
 190810000    5
 190820000   11
 190830000    7
 190840000    4
 190850000    2
 190860000    5
 190870000    5
 190880000    3
 190890000    4
 190900000    5
 190910000    5
 190920000    5
 190930000    5
 190940000    3
 190950000    4
 190960000    2
 190970000    5
 190980000   15
 190990000    3
 191000000    5
 191010000    4
 191020000    3
 191030000    3
 191040000    4
 191050000    5
 191060000   10
 191070000    8
 191080000    4
 191090000    5
 191100000    4
 191110000    3
 191120000    7
 191130000    3
 191140000    4
 191150000    3
 191160000    2
 191170000    3
 191180000    4
 191190000    3
 191200000    5
 191210000    3
 191220000    4
 191230000    5
 191240000    5
 191250000    5
 191260000    5
 191270000    2
 191280000    4
 191290000    4
 191300000    5
 191310000    2
 191320000    3
 191330000    4
 191340000    4
 191350000    3
 191360000    4
 191370000    7
 191380000    3
 191390000    5
 191400000    3
 191410000    5
 191420000    5
 191430000    3
 191440000    7
 191450000    6
 191460000    4
 191470000    3
 191480000    4
 191490000    5
 191500000    4
 191510000    5
 191520000    5
 191530000    3
 191540000    3
 191550000    4
 191560000    5
 191570000    3
 191580000    3
 191590000    4
 191600000   14
 191610000   11
 191620000   12
 191630000   14
 191640000   17
 191650000    8
 191660000   18
 191670000    4
 191680000    3
 191690000    5
 191700000   10
 191710000    5
 191720000    2
 191730000    4
 191740000    4
 191750000    5
 191760000    5
 191770000    7
 191780000    5
 191790000    3
 191800000    3
 191810000    3
 191820000    6
 191830000    4
 191840000    3
 191850000    5
 191860000    3
 191870000    1
 191880000    5
 191890000    3
 191900000    4
 191910000    4
 191920000    4
 191930000    5
 191940000    5
 191950000    5
 191960000    3
 191970000    5
 191980000    5
 191990000    3
 192000000    5
 192010000    5
 192020000    5
 192030000    4
 192040000    5
 192050000    2
 192060000    5
 192070000    2
 192080000    5
 192090000    5
 192100000    5
 192110000    4
 192120000    4
 192130000    5
 192140000    2
 192150000   11
 192160000    6
 192170000   18
 192180000   19
 192190000   15
 192200000   22
 192210000   22
 192220000   11
 192230000   20
 192240000   21
 192250000   22
 192260000   20
 192270000   20
 192280000   22
 192290000   11
 192300000    5
 192310000    4
 192320000    3
 192330000    5
 192340000    5
 192350000   14
 192360000    6
 192370000    5
 192380000    5
 192390000    2
 192400000    5
 192410000    4
 192420000    5
 192430000    3
 192440000    4
 192450000    2
 192460000    4
 192470000    5
 192480000    9
 192490000    4
 192500000    4
 192510000    2
 192520000    7
 192530000    3
 192540000    5
 192550000    4
 192560000    4
 192570000    5
 192580000    5
 192590000    5
 192600000    5
 192610000    4
 192620000    7
 192630000    7
 192640000    5
 192650000    7
 192660000    3
 192670000    8
 192680000    8
 192690000    4
 192700000    5
 192710000    3
 192720000    8
 192730000    8
 192740000    4
 192750000    3
 192760000    4
 192770000    3
 192780000    2
 192790000    3
 192800000    5
 192810000    3
 192820000    5
 192830000    4
 192840000    5
 192850000    5
 192860000    4
 192870000    4
 192880000    3
 192890000    3
 192900000    4
 192910000    5
 192920000    4
 192930000    4
 192940000    3
 192950000    3
 192960000    5
 192970000    4
 192980000    5
 192990000    6
 193000000    4
 193010000    3
 193020000    3
 193030000    5
 193040000   17
 193050000    3
 193060000    3
 193070000    5
 193080000    4
 193090000    4
 193100000    5
 193110000    3
 193120000    4
 193130000   14
 193140000   14
 193150000   12
 193160000   19
 193170000   19
 193180000   20
 193190000   23
 193200000   13
 193210000   22
 193220000   21
 193230000   21
 193240000   19
 193250000   24
 193260000   16
 193270000   17
 193280000    2
 193290000    5
 193300000    3
 193310000    4
 193320000    5
 193330000    4
 193340000    3
 193350000    3
 193360000    4
 193370000    4
 193380000    5
 193390000    4
 193400000    7
 193410000    7
 193420000    6
 193430000   17
 193440000    4
 193450000    8
 193460000    5
 193470000   12
 193480000   15
 193490000   20
 193500000   25
 193510000   21
 193520000   26
 193530000   26
 193540000   24
 193550000   22
 193560000   25
 193570000   23
 193580000   24
 193590000   24
 193600000   22
 193610000   23
 193620000   21
 193630000   21
 193640000   19
 193650000   22
 193660000   22
 193670000   22
 193680000   23
 193690000   22
 193700000   23
 193710000   20
 193720000   24
 193730000   19
 193740000    9
 193750000    5
 193760000    4
 193770000    6
 193780000    4
 193790000    6
 193800000    3
 193810000    5
 193820000    4
 193830000    4
 193840000    3
 193850000    4
 193860000    5
 193870000    4
 193880000    4
 193890000    4
 193900000    4
 193910000    7
 193920000    6
 193930000    3
 193940000    4
 193950000    2
 193960000    3
 193970000    2
 193980000    4
 193990000    3
 194000000    3
 194010000    4
 194020000    4
 194030000    3
 194040000    5
 194050000    5
 194060000    4
 194070000    4
 194080000    5
 194090000    3
 194100000    4
 194110000    4
 194120000    5
 194130000    4
 194140000    5
 194150000    5
 194160000    5
 194170000    5
 194180000    6
 194190000    5
 194200000    3
 194210000    5
 194220000    4
 194230000    3
 194240000    3
 194250000    7
 194260000    5
 194270000    4
 194280000    5
 194290000    3
 194300000    3
 194310000    4
 194320000    2
 194330000    3
 194340000    2
 194350000    4
 194360000    5
 194370000    4
 194380000    4
 194390000    4
 194400000   17
 194410000    6
 194420000    6
 194430000    4
 194440000   17
 194450000    5
 194460000   16
 194470000    7
 194480000    6
 194490000    4
 194500000   16
 194510000   14
 194520000   13
 194530000   13
 194540000    6
 194550000    5
 194560000    7
 194570000    4
 194580000    7
 194590000   22
 194600000   19
 194610000   22
 194620000   19
 194630000   19
 194640000   24
 194650000   25
 194660000   26
 194670000   25
 194680000   26
 194690000   23
 194700000   21
 194710000    3
 194720000    6
 194730000    7
 194740000    4
 194750000    2
 194760000    7
 194770000    4
 194780000    5
 194790000    4
 194800000    4
 194810000    3
 194820000    2
 194830000    2
 194840000    3
 194850000    2
 194860000    3
 194870000    6
 194880000    3
 194890000    4
 194900000    3
 194910000    3
 194920000    3
 194930000    2
 194940000    4
 194950000    3
 194960000    3
 194970000    4
 194980000    3
 194990000    3
 195000000    4
 195010000    4
 195020000   19
 195030000   12
 195040000   17
 195050000    6
 195060000    3
 195070000    2
 195080000    4
 195090000    5
 195100000    9
 195110000    4
 195120000    3
 195130000    4
 195140000    3
 195150000    2
 195160000    4
 195170000    3
 195180000    3
 195190000    3
 195200000    4
 195210000    4
 195220000    3
 195230000    4
 195240000    3
 195250000    4
 195260000    4
 195270000    4
 195280000    4
 195290000    5
 195300000    5
 195310000    3
 195320000    5
 195330000    3
 195340000   13
 195350000   12
 195360000   19
 195370000   17
 195380000    6
 195390000    5
 195400000    5
 195410000    5
 195420000    6
 195430000    6
 195440000    8
 195450000    5
 195460000    5
 195470000    4
 195480000    3
 195490000    6
 195500000    3
 195510000    4
 195520000    5
 195530000    3
 195540000    3
 195550000    3
 195560000    5
 195570000    2
 195580000    3
 195590000    3
 195600000    3
 195610000    4
 195620000    4
 195630000    3
 195640000    3
 195650000    5
 195660000    5
 195670000    4
 195680000    3
 195690000    3
 195700000    4
 195710000    3
 195720000    3
 195730000    4
 195740000    4
 195750000    4
 195760000    4
 195770000    5
 195780000    5
 195790000    5
 195800000    5
 195810000    4
 195820000    2
 195830000    4
 195840000    2
 195850000    3
 195860000    4
 195870000    4
 195880000    4
 195890000    5
 195900000    5
 195910000   10
 195920000   12
 195930000    4
 195940000    4
 195950000    3
 195960000    4
 195970000    4
 195980000    4
 195990000    4
 196000000    5
 196010000    7
 196020000    4
 196030000    5
 196040000    4
 196050000    7
 196060000    4
 196070000    9
 196080000   10
 196090000   19
 196100000   15
 196110000   16
 196120000   14
 196130000    3
 196140000   20
 196150000   19
 196160000   13
 196170000    5
 196180000   18
 196190000   19
 196200000    4
 196210000    5
 196220000    4
 196230000    4
 196240000    5
 196250000    4
 196260000    5
 196270000    4
 196280000    3
 196290000    3
 196300000    3
 196310000    3
 196320000    3
 196330000    5
 196340000    5
 196350000    4
 196360000    3
 196370000    5
 196380000    5
 196390000    5
 196400000    5
 196410000    4
 196420000    5
 196430000    3
 196440000    4
 196450000    3
 196460000    4
 196470000    4
 196480000    5
 196490000    3
 196500000    8
 196510000    4
 196520000    5
 196530000    2
 196540000    4
 196550000    5
 196560000    4
 196570000    4
 196580000    4
 196590000    5
 196600000    4
 196610000    4
 196620000    4
 196630000    3
 196640000    3
 196650000    4
 196660000    5
 196670000    5
 196680000    5
 196690000    3
 196700000    4
 196710000    5
 196720000    4
 196730000    4
 196740000    5
 196750000    3
 196760000    4
 196770000    3
 196780000    4
 196790000    5
 196800000    5
 196810000    4
 196820000    2
 196830000    5
 196840000    5
 196850000    5
 196860000    2
 196870000    5
 196880000    5
 196890000    1
 196900000    4
 196910000    5
 196920000    7
 196930000    5
 196940000    4
 196950000    7
 196960000   15
 196970000    4
 196980000    5
 196990000    4
 197000000    7
 197010000    3
 197020000    4
 197030000    3
 197040000    3
 197050000    4
 197060000    3
 197070000    5
 197080000    4
 197090000    5
 197100000    3
 197110000    4
 197120000    4
 197130000    5
 197140000    5
 197150000    3
 197160000    5
 197170000    5
 197180000   11
 197190000    4
 197200000    3
 197210000    3
 197220000    3
 197230000    3
 197240000    5
 197250000    5
 197260000    3
 197270000    4
 197280000    3
 197290000    4
 197300000    5
 197310000   18
 197320000    3
 197330000    4
 197340000    4
 197350000    5
 197360000    5
 197370000    4
 197380000    3
 197390000    3
 197400000    3
 197410000    5
 197420000    4
 197430000    5
 197440000    5
 197450000    5
 197460000    5
 197470000    4
 197480000    5
 197490000    5
 197500000    5
 197510000    5
 197520000    4
 197530000    3
 197540000    3
 197550000    4
 197560000    5
 197570000    5
 197580000    5
 197590000    4
 197600000    2
 197610000    2
 197620000    3
 197630000    4
 197640000    4
 197650000    4
 197660000    2
 197670000    3
 197680000    4
 197690000    3
 197700000    4
 197710000    2
 197720000    7
 197730000   22
 197740000   14
 197750000   19
 197760000   16
 197770000   12
 197780000   13
 197790000    6
 197800000    4
 197810000    8
 197820000    5
 197830000    3
 197840000    3
 197850000    5
 197860000    5
 197870000    5
 197880000    4
 197890000    5
 197900000    6
 197910000   11
 197920000    8
 197930000    9
 197940000    4
 197950000    5
 197960000    2
 197970000    3
 197980000    5
 197990000    4
 198000000    2
 198010000    4
 198020000    4
 198030000    5
 198040000    4
 198050000    3
 198060000    3
 198070000    2
 198080000    3
 198090000    3
 198100000    4
 198110000    5
 198120000    5
 198130000    4
 198140000    4
 198150000    7
 198160000    4
 198170000    5
 198180000    3
 198190000    2
 198200000    4
 198210000    3
 198220000    3
 198230000    4
 198240000    5
 198250000   17
 198260000   14
 198270000    9
 198280000    8
 198290000    5
 198300000    5
 198310000    2
 198320000    3
 198330000    5
 198340000    6
 198350000    5
 198360000    4
 198370000    3
 198380000    2
 198390000    4
 198400000    5
 198410000    4
 198420000    4
 198430000    4
 198440000    4
 198450000    5
 198460000    3
 198470000    3
 198480000    4
 198490000    4
 198500000    3
 198510000    4
 198520000    5
 198530000    4
 198540000    3
 198550000    4
 198560000    4
 198570000    3
 198580000    3
 198590000    4
 198600000    2
 198610000    4
 198620000    3
 198630000    2
 198640000    4
 198650000    5
 198660000    5
 198670000    2
 198680000    4
 198690000    3
 198700000    4
 198710000    3
 198720000    4
 198730000    4
 198740000    2
 198750000    4
 198760000    4
 198770000   13
 198780000   15
 198790000   11
 198800000   19
 198810000   14
 198820000   15
 198830000    8
 198840000   19
 198850000   21
 198860000   19
 198870000   15
 198880000   10
 198890000   20
 198900000   19
 198910000   14
 198920000   10
 198930000   18
 198940000   11
 198950000   18
 198960000   18
 198970000   12
 198980000   18
 198990000   19
 199000000   17
 199010000   17
 199020000    9
 199030000   15
 199040000   11
 199050000   12
 199060000    4
 199070000    4
 199080000    6
 199090000    4
 199100000    3
 199110000    4
 199120000    4
 199130000    3
 199140000    4
 199150000   11
 199160000   21
 199170000   16
 199180000   25
 199190000   21
 199200000   22
 199210000    3
 199220000    3
 199230000   16
 199240000    9
 199250000    3
 199260000    3
 199270000    4
 199280000    6
 199290000    6
 199300000    4
 199310000    4
 199320000    5
 199330000    5
 199340000    4
 199350000    4
 199360000    3
 199370000    5
 199380000   11
 199390000    5
 199400000    5
 199410000    3
 199420000    7
 199430000    4
 199440000    3
 199450000    3
 199460000    4
 199470000    5
 199480000    4
 199490000    4
 199500000    4
 199510000    2
 199520000    4
 199530000    3
 199540000    2
 199550000    5
 199560000    5
 199570000    2
 199580000    7
 199590000   10
 199600000    4
 199610000    3
 199620000    3
 199630000    5
 199640000    3
 199650000    3
 199660000    3
 199670000    5
 199680000    3
 199690000    3
 199700000    3
 199710000    4
 199720000    4
 199730000    4
 199740000    9
 199750000   22
 199760000   19
 199770000   19
 199780000   26
 199790000   21
 199800000   22
 199810000    6
 199820000   18
 199830000   17
 199840000   21
 199850000   11
 199860000   19
 199870000   18
 199880000   21
 199890000   19
 199900000   11
 199910000   23
 199920000   19
 199930000   10
 199940000    3
 199950000    5
 199960000    4
 199970000    3
 199980000    3
 199990000    3
 200000000    5
 200000000    5
 200010000    5
 200020000    3
 200030000    5
 200040000    5
 200050000    4
 200060000    4
 200070000    3
 200080000    5
 200090000    2
 200100000    5
 200110000    4
 200120000    4
 200130000   13
 200140000    6
 200150000    3
 200160000    4
 200170000    4
 200180000    6
 200190000    5
 200200000    4
 200210000    4
 200220000    4
 200230000    5
 200240000    3
 200250000    4
 200260000    2
 200270000    3
 200280000    4
 200290000    3
 200300000    3
 200310000    4
 200320000    4
 200330000    2
 200340000    4
 200350000    4
 200360000    4
 200370000    3
 200380000    4
 200390000    4
 200400000    4
 200410000    2
 200420000    4
 200430000    3
 200440000    4
 200450000    5
 200460000    4
 200470000    5
 200480000    5
 200490000    3
 200500000    4
 200510000    4
 200520000    6
 200530000    3
 200540000    4
 200550000    4
 200560000    3
 200570000    3
 200580000    3
 200590000    4
 200600000    3
 200610000    4
 200620000    3
 200630000    3
 200640000    5
 200650000    3
 200660000    9
 200670000    5
 200680000    3
 200690000    5
 200700000    4
 200710000    3
 200720000    4
 200730000    5
 200740000   20
 200750000   11
 200760000    6
 200770000   19
 200780000   15
 200790000   11
 200800000   19
 200810000   13
 200820000   18
 200830000   22
 200840000   20
 200850000   12
 200860000   22
 200870000   12
 200880000    4
 200890000    4
 200900000    4
 200910000    4
 200920000    3
 200930000    5
 200940000    4
 200950000    3
 200960000    3
 200970000    6
 200980000    4
 200990000    3
 201000000    4
 201010000    4
 201020000    2
 201030000    6
 201040000    3
 201050000    5
 201060000    5
 201070000    3
 201080000    4
 201090000    3
 201100000    3
 201110000    4
 201120000    3
 201130000    3
 201140000    4
 201150000    4
 201160000    4
 201170000    4
 201180000    4
 201190000    4
 201200000    5
 201210000    3
 201220000    4
 201230000    3
 201240000    2
 201250000    3
 201260000    3
 201270000    3
 201280000    4
 201290000    3
 201300000    3
 201310000    3
 201320000    4
 201330000    3
 201340000    4
 201350000    3
 201360000    3
 201370000    3
 201380000    5
 201390000    4
 201400000    3
 201410000    4
 201420000    3
 201430000    5
 201440000    5
 201450000    3
 201460000    4
 201470000    3
 201480000    4
 201490000    5
 201500000    2
 201510000    4
 201520000    3
 201530000    4
 201540000    4
 201550000    5
 201560000    7
 201570000    4
 201580000    3
 201590000    4
 201600000    3
 201610000    3
 201620000    4
 201630000    4
 201640000    5
 201650000    7
 201660000    7
 201670000    8
 201680000    4
 201690000    6
 201700000   19
 201710000   12
 201720000    5
 201730000    5
 201740000    7
 201750000   13
 201760000   19
 201770000   25
 201780000   26
 201790000   26
 201800000   25
 201810000   23
 201820000   22
 201830000    9
 201840000    9
 201850000    5
 201860000    5
 201870000    5
 201880000    4
 201890000    5
 201900000    4
 201910000    4
 201920000    5
 201930000    3
 201940000    3
 201950000    4
 201960000    3
 201970000    3
 201980000    3
 201990000    3
 202000000    3
 202010000    2
 202020000    4
 202030000    4
 202040000    3
 202050000    4
 202060000    5
 202070000    4
 202080000    5
 202090000    4
 202100000    5
 202110000    3
 202120000    4
 202130000    4
 202140000    4
 202150000    5
 202160000    4
 202170000    4
 202180000    5
 202190000    4
 202200000    2
 202210000    3
 202220000    4
 202230000    3
 202240000    3
 202250000    2
 202260000    2
 202270000    4
 202280000    4
 202290000    5
 202300000    3
 202310000    5
 202320000    4
 202330000    4
 202340000    4
 202350000    5
 202360000    5
 202370000    4
 202380000    4
 202390000    3
 202400000    5
 202410000    3
 202420000    4
 202430000    2
 202440000    4
 202450000    4
 202460000    5
 202470000    3
 202480000    4
 202490000    4
 202500000    3
 202510000    3
 202520000    4
 202530000    3
 202540000    4
 202550000    3
 202560000    3
 202570000    3
 202580000    4
 202590000    3
 202600000    2
 202610000    3
 202620000    3
 202630000    4
 202640000    3
 202650000    3
 202660000    3
 202670000    3
 202680000    3
 202690000    4
 202700000    5
 202710000    8
 202720000    7
 202730000   15
 202740000   15
 202750000    8
 202760000   20
 202770000   21
 202780000   16
 202790000   19
 202800000   18
 202810000    4
 202820000    4
 202830000    4
 202840000    5
 202850000    5
 202860000    5
 202870000    6
 202880000    7
 202890000    7
 202900000    8
 202910000    4
 202920000    5
 202930000    4
 202940000    4
 202950000    4
 202960000    4
 202970000    4
 202980000    4
 202990000    3
 203000000    4
 203010000    4
 203020000    4
 203030000    4
 203040000    5
 203050000    2
 203060000    3
 203070000    7
 203080000    7
 203090000    5
 203100000    4
 203110000    5
 203120000    4
 203130000    5
 203140000    5
 203150000    5
 203160000    7
 203170000    8
 203180000    5
 203190000    4
 203200000    8
 203210000    5
 203220000    4
 203230000    4
 203240000    4
 203250000    3
 203260000    3
 203270000    4
 203280000    2
 203290000    5
 203300000    5
 203310000    5
 203320000    4
 203330000    4
 203340000    3
 203350000    3
 203360000    3
 203370000    3
 203380000    4
 203390000    5
 203400000    4
 203410000    3
 203420000    4
 203430000    3
 203440000    3
 203450000    4
 203460000    3
 203470000    4
 203480000    4
 203490000    4
 203500000    3
 203510000    3
 203520000    5
 203530000    4
 203540000    5
 203550000    4
 203560000    3
 203570000    3
 203580000    2
 203590000    4
 203600000    5
 203610000    3
 203620000    6
 203630000    4
 203640000    5
 203650000    7
 203660000    4
 203670000    3
 203680000    5
 203690000    4
 203700000    5
 203710000    6
 203720000    7
 203730000    3
 203740000    7
 203750000    4
 203760000    4
 203770000    3
 203780000    6
 203790000    8
 203800000    4
 203810000    4
 203820000    4
 203830000    4
 203840000    3
 203850000    4
 203860000    3
 203870000    4
 203880000   12
 203890000    9
 203900000    5
 203910000    9
 203920000   14
 203930000   26
 203940000   21
 203950000   19
 203960000    5
 203970000    3
 203980000    3
 203990000    5
 204000000    5
 204010000    4
 204020000    5
 204030000    5
 204040000    3
 204050000    5
 204060000    5
 204070000    5
 204080000    5
 204090000    5
 204100000    4
 204110000    5
 204120000    7
 204130000    5
 204140000    5
 204150000    4
 204160000    5
 204170000    5
 204180000    5
 204190000    4
 204200000    4
 204210000    4
 204220000    4
 204230000    5
 204240000    7
 204250000    5
 204260000    7
 204270000    7
 204280000    5
 204290000    6
 204300000    4
 204310000    3
 204320000    4
 204330000    5
 204340000    6
 204350000    5
 204360000    8
 204370000    5
 204380000    3
 204390000    4
 204400000    4
 204410000    2
 204420000    5
 204430000    3
 204440000    2
 204450000    4
 204460000    2
 204470000    3
 204480000    3
 204490000    5
 204500000    4
 204510000    3
 204520000    5
 204530000    4
 204540000    3
 204550000    5
 204560000    3
 204570000    4
 204580000    4
 204590000    3
 204600000    4
 204610000    2
 204620000    4
 204630000    7
 204640000    4
 204650000    7
 204660000    5
 204670000    4
 204680000    8
 204690000    4
 204700000    5
 204710000    7
 204720000    6
 204730000    5
 204740000    5
 204750000    5
 204760000    4
 204770000    4
 204780000    3
 204790000    7
 204800000    4
 204810000    8
 204820000    7
 204830000    5
 204840000    6
 204850000    5
 204860000    5
 204870000    4
 204880000    5
 204890000    7
 204900000    5
 204910000    4
 204920000    4
 204930000   10
 204940000   10
 204950000    4
 204960000    4
 204970000    7
 204980000    5
 204990000    5
 205000000    5
 205010000    4
 205020000    7
 205030000    7
 205040000    7
 205050000    4
 205060000    5
 205070000    5
 205080000    5
 205090000    7
 205100000    5
 205110000    5
 205120000    3
 205130000    3
 205140000    3
 205150000    4
 205160000    3
 205170000    4
 205180000    4
 205190000    2
 205200000    5
 205210000    5
 205220000    3
 205230000    4
 205240000    4
 205250000    5
 205260000    5
 205270000    4
 205280000    5
 205290000    4
 205300000   11
 205310000    3
 205320000    4
 205330000    4
 205340000    4
 205350000    4
 205360000    4
 205370000    4
 205380000    4
 205390000    3
 205400000    7
 205410000    7
 205420000    5
 205430000    5
 205440000    2
 205450000    5
 205460000    3
 205470000    4
 205480000    5
 205490000    4
 205500000   11
 205510000    6
 205520000    4
 205530000   11
 205540000    5
 205550000    4
 205560000    4
 205570000    4
 205580000    3
 205590000    4
 205600000    4
 205610000    2
 205620000    4
 205630000    4
 205640000    2
 205650000    3
 205660000    3
 205670000    3
 205680000    3
 205690000    3
 205700000    2
 205710000    5
 205720000    2
 205730000    3
 205740000    5
 205750000    9
 205760000   13
 205770000   21
 205780000   19
 205790000   24
 205800000   24
 205810000   22
 205820000   19
 205830000   12
 205840000    7
 205850000    5
 205860000    4
 205870000    5
 205880000    5
 205890000    5
 205900000    5
 205910000    8
 205920000    7
 205930000    7
 205940000    5
 205950000    7
 205960000   14
 205970000   10
 205980000    5
 205990000    5
 206000000    5
 206010000    7
 206020000    7
 206030000   13
 206040000    5
 206050000    6
 206060000    5
 206070000    4
 206080000    4
 206090000    3
 206100000    6
 206110000    5
 206120000    3
 206130000    4
 206140000    5
 206150000    4
 206160000    5
 206170000    3
 206180000    8
 206190000    7
 206200000    3
 206210000    8
 206220000    4
 206230000    4
 206240000    3
 206250000    3
 206260000    3
 206270000    2
 206280000    7
 206290000    4
 206300000    7
 206310000    5
 206320000    7
 206330000   18
 206340000   15
 206350000   19
 206360000   21
 206370000   17
 206380000    5
 206390000    4
 206400000    5
 206410000    5
 206420000    5
 206430000    4
 206440000    7
 206450000    5
 206460000    3
 206470000    4
 206480000    4
 206490000    8
 206500000    6
 206510000    9
 206520000   16
 206530000    5
 206540000    4
 206550000    4
 206560000    3
 206570000    3
 206580000    3
 206590000    4
 206600000    3
 206610000    4
 206620000    3
 206630000    5
 206640000    4
 206650000    5
 206660000    4
 206670000    5
 206680000    4
 206690000    5
 206700000    7
 206710000    4
 206720000    4
 206730000    6
 206740000    6
 206750000    5
 206760000    5
 206770000    7
 206780000    5
 206790000    9
 206800000    4
 206810000    7
 206820000    5
 206830000    5
 206840000    5
 206850000    5
 206860000    4
 206870000    7
 206880000    5
 206890000    4
 206900000    5
 206910000    4
 206920000    4
 206930000    5
 206940000    3
 206950000    5
 206960000    4
 206970000    7
 206980000    6
 206990000    5
 207000000    3
 207010000    9
 207020000   13
 207030000    9
 207040000    4
 207050000   12
 207060000   11
 207070000    3
 207080000    3
 207090000    4
 207100000    4
 207110000    5
 207120000    7
 207130000    5
 207140000    2
 207150000    2
 207160000    4
 207170000    6
 207180000    5
 207190000    6
 207200000    7
 207210000    5
 207220000    5
 207230000    5
 207240000    4
 207250000    5
 207260000    4
 207270000    5
 207280000    5
 207290000    5
 207300000    4
 207310000    5
 207320000    3
 207330000    5
 207340000    5
 207350000    3
 207360000    4
 207370000    5
 207380000    6
 207390000    7
 207400000    7
 207410000    4
 207420000    5
 207430000    5
 207440000    4
 207450000    4
 207460000    4
 207470000    5
 207480000   19
 207490000   14
 207500000    5
 207510000    7
 207520000    4
 207530000    4
 207540000    4
 207550000    5
 207560000    5
 207570000    4
 207580000    2
 207590000    2
 207600000    4
 207610000    3
 207620000    5
 207630000    6
 207640000    5
 207650000    9
 207660000    6
 207670000    9
 207680000    5
 207690000    5
 207700000    4
 207710000    3
 207720000    4
 207730000    4
 207740000    4
 207750000    4
 207760000    8
 207770000    5
 207780000    5
 207790000    6
 207800000    5
 207810000    5
 207820000    7
 207830000    5
 207840000    8
 207850000    5
 207860000    8
 207870000    7
 207880000    9
 207890000    4
 207900000    5
 207910000    4
 207920000    4
 207930000    4
 207940000    5
 207950000    5
 207960000    4
 207970000   11
 207980000    5
 207990000    5
 208000000    3
 208010000    4
 208020000    4
 208030000    2
 208040000    4
 208050000    5
 208060000    5
 208070000    3
 208080000    7
 208090000    7
 208100000    5
 208110000   14
 208120000    5
 208130000    5
 208140000    2
 208150000    3
 208160000    3
 208170000    3
 208180000    3
 208190000    3
 208200000    4
 208210000    3
 208220000    3
 208230000    2
 208240000    5
 208250000    4
 208260000    5
 208270000    5
 208280000    5
 208290000    4
 208300000    4
 208310000    7
 208320000    7
 208330000   10
 208340000    5
 208350000    3
 208360000    4
 208370000    5
 208380000    5
 208390000    4
 208400000    4
 208410000    4
 208420000    4
 208430000    5
 208440000    5
 208450000    5
 208460000    5
 208470000    6
 208480000    4
 208490000    4
 208500000    5
 208510000    4
 208520000    3
 208530000    7
 208540000    5
 208550000    7
 208560000    4
 208570000    7
 208580000    5
 208590000    5
 208600000    7
 208610000    4
 208620000    4
 208630000    5
 208640000    5
 208650000    3
 208660000    3
 208670000    4
 208680000    4
 208690000    3
 208700000    4
 208710000    5
 208720000    4
 208730000    4
 208740000    4
 208750000    7
 208760000    4
 208770000    3
 208780000    4
 208790000    2
 208800000    2
 208810000    3
 208820000    3
 208830000    3
 208840000    4
 208850000    4
 208860000    3
 208870000    4
 208880000    4
 208890000    4
 208900000    5
 208910000    3
 208920000    3
 208930000    6
 208940000   18
 208950000   14
 208960000    5
 208970000    3
 208980000    3
 208990000    4
 209000000    4
 209010000    2
 209020000    3
 209030000    4
 209040000    4
 209050000    3
 209060000    5
 209070000    5
 209080000    3
 209090000    5
 209100000    7
 209110000   12
 209120000    5
 209130000    5
 209140000    5
 209150000    4
 209160000    7
 209170000    5
 209180000    4
 209190000    5
 209200000    4
 209210000    2
 209220000    4
 209230000    7
 209240000    6
 209250000    5
 209260000    5
 209270000    5
 209280000    5
 209290000    7
 209300000    6
 209310000    4
 209320000    3
 209330000    4
 209340000    4
 209350000    2
 209360000    3
 209370000    4
 209380000    4
 209390000    4
 209400000    3
 209410000    4
 209420000    3
 209430000    4
 209440000    5
 209450000    3
 209460000    4
 209470000    7
 209480000   14
 209490000   17
 209500000   19
 209510000   11
 209520000    8
 209530000    3
 209540000    2
 209550000    4
 209560000    4
 209570000    5
 209580000    4
 209590000   18
 209600000   10
 209610000   16
 209620000   19
 209630000    4
 209640000    5
 209650000   11
 209660000    6
 209670000    6
 209680000    5
 209690000    6
 209700000    5
 209710000    5
 209720000    4
 209730000    6
 209740000    7
 209750000    5
 209760000    7
 209770000   19
 209780000   17
 209790000   16
 209800000   19
 209810000   15
 209820000   22
 209830000   18
 209840000   21
 209850000   20
 209860000   13
 209870000   26
 209880000   26
 209890000   25
 209900000   25
 209910000   26
 209920000   26
 209930000   20
 209940000   22
 209950000   20
 209960000   15
 209970000   18
 209980000   18
 209990000   22
 210000000   23
 210010000   22
 210020000   19
 210030000   23
 210040000   20
 210050000   25
 210060000   21
 210070000   17
 210080000   20
 210090000   19
 210100000   23
 210110000   26
 210120000   22
 210130000   22
 210140000   24
 210150000   19
 210160000   25
 210170000   24
 210180000   20
 210190000   20
 210200000   22
 210210000   24
 210220000   23
 210230000   18
 210240000   24
 210250000   17
 210260000    7
 210270000    7
 210280000    5
 210290000    5
 210300000    4
 210310000    7
 210320000    7
 210330000    5
 210340000    5
 210350000    2
 210360000    7
 210370000    5
 210380000   12
 210390000   16
 210400000   17
 210410000    4
 210420000    4
 210430000    5
 210440000    5
 210450000    5
 210460000    4
 210470000    5
 210480000    6
 210490000    5
 210500000    5
 210510000    5
 210520000    4
 210530000    8
 210540000    9
 210550000    5
 210560000    4
 210570000    5
 210580000    4
 210590000    5
 210600000    4
 210610000    4
 210620000    5
 210630000    4
 210640000    4
 210650000    5
 210660000    4
 210670000    5
 210680000    4
 210690000    3
 210700000    4
 210710000    3
 210720000    4
 210730000    4
 210740000    3
 210750000    4
 210760000    6
 210770000    4
 210780000    3
 210790000    4
 210800000    4
 210810000    4
 210820000    4
 210830000    3
 210840000    4
 210850000    4
 210860000   20
 210870000   22
 210880000   24
 210890000   17
 210900000   21
 210910000   20
 210920000   11
 210930000   21
 210940000   23
 210950000   21
 210960000   26
 210970000   21
 210980000   27
 210990000   26
 211000000   27
 211010000   27
 211020000   26
 211030000   27
 211040000   27
 211050000   27
 211060000   26
 211070000   26
 211080000   27
 211090000   26
 211100000   27
 211110000   25
 211120000   25
 211130000   22
 211140000   24
 211150000   21
 211160000   10
 211170000   18
 211180000   19
 211190000   22
 211200000   14
 211210000    7
 211220000    4
 211230000    6
 211240000    3
 211250000    4
 211260000    5
 211270000    5
 211280000    4
 211290000    7
 211300000    4
 211310000    5
 211320000    6
 211330000    5
 211340000    4
 211350000    5
 211360000    5
 211370000    3
 211380000    3
 211390000    4
 211400000    4
 211410000    5
 211420000    3
 211430000    5
 211440000    7
 211450000    5
 211460000    6
 211470000    7
 211480000    4
 211490000    5
 211500000    4
 211510000    4
 211520000    5
 211530000    7
 211540000    7
 211550000    4
 211560000    4
 211570000    3
 211580000    4
 211590000    2
 211600000    2
 211610000    4
 211620000    7
 211630000    3
 211640000    8
 211650000    4
 211660000    3
 211670000    3
 211680000    2
 211690000    3
 211700000    3
 211710000    4
 211720000    4
 211730000    5
 211740000    2
 211750000    2
 211760000   11
 211770000    4
 211780000    4
 211790000    4
 211800000    4
 211810000    3
 211820000    3
 211830000    3
 211840000    3
 211850000    4
 211860000    4
 211870000    4
 211880000    7
 211890000    5
 211900000    5
 211910000    5
 211920000    6
 211930000    4
 211940000    5
 211950000    3
 211960000    3
 211970000    7
 211980000    6
 211990000    6
 212000000    5
 212010000    4
 212020000    7
 212030000    7
 212040000    7
 212050000    5
 212060000    5
 212070000    4
 212080000    5
 212090000    4
 212100000    6
 212110000   10
 212120000    5
 212130000    7
 212140000    5
 212150000    3
 212160000    5
 212170000    6
 212180000    6
 212190000   14
 212200000   10
 212210000    5
 212220000    7
 212230000    5
 212240000    7
 212250000    5
 212260000    7
 212270000    4
 212280000   15
 212290000   14
 212300000   23
 212310000   23
 212320000   22
 212330000   15
 212340000   20
 212350000   17
 212360000   17
 212370000   21
 212380000   19
 212390000   21
 212400000   23
 212410000   22
 212420000   14
 212430000   22
 212440000   23
 212450000   23
 212460000   19
 212470000   19
 212480000   22
 212490000   18
 212500000    6
 212510000    8
 212520000    6
 212530000    4
 212540000   15
 212550000    4
 212560000    4
 212570000    5
 212580000    6
 212590000    5
 212600000    4
 212610000    5
 212620000    3
 212630000    4
 212640000    4
 212650000    4
 212660000    3
 212670000    4
 212680000    4
 212690000    3
 212700000    4
 212710000    4
 212720000    4
 212730000    4
 212740000    4
 212750000    4
 212760000    4
 212770000    5
 212780000    5
 212790000    5
 212800000    8
 212810000    8
 212820000    4
 212830000    3
 212840000    4
 212850000    4
 212860000    3
 212870000    4
 212880000    5
 212890000    4
 212900000    4
 212910000    3
 212920000    3
 212930000    6
 212940000    7
 212950000   11
 212960000    4
 212970000    7
 212980000   16
 212990000   13
 213000000    5
 213010000    5
 213020000    4
 213030000    7
 213040000    7
 213050000    4
 213060000   12
 213070000    4
 213080000    7
 213090000    7
 213100000    8
 213110000   10
 213120000    7
 213130000    8
 213140000    7
 213150000    7
 213160000    5
 213170000    5
 213180000    5
 213190000    4
 213200000   11
 213210000    4
 213220000   10
 213230000    5
 213240000    6
 213250000    3
 213260000    4
 213270000    5
 213280000    5
 213290000    3
 213300000    5
 213310000    4
 213320000    3
 213330000    6
 213340000    5
 213350000    5
 213360000    5
 213370000   10
 213380000    4
 213390000    5
 213400000    7
 213410000    5
 213420000    7
 213430000    3
 213440000    3
 213450000    7
 213460000    4
 213470000    5
 213480000    5
 213490000    7
 213500000    7
 213510000   10
 213520000    7
 213530000   10
 213540000    5
 213550000    7
 213560000    5
 213570000    5
 213580000    5
 213590000    5
 213600000    5
 213610000    5
 213620000    8
 213630000    9
 213640000    7
 213650000    9
 213660000    9
 213670000    5
 213680000    3
 213690000    5
 213700000    5
 213710000    4
 213720000    4
 213730000    5
 213740000    4
 213750000    4
 213760000    5
 213770000    7
 213780000    5
 213790000    2
 213800000    7
 213810000    7
 213820000   11
 213830000    5
 213840000   10
 213850000   13
 213860000    4
 213870000    4
 213880000    3
 213890000    4
 213900000    4
 213910000    3
 213920000    3
 213930000    2
 213940000    2
 213950000    3
 213960000    3
 213970000    3
 213980000    3
 213990000    5
 214000000    2
 214010000    4
 214020000    4
 214030000    4
 214040000    8
 214050000    4
 214060000    5
 214070000    3
 214080000    4
 214090000    5
 214100000   11
 214110000    6
 214120000    2
 214130000    5
 214140000    4
 214150000    4
 214160000    4
 214170000    5
 214180000    4
 214190000    4
 214200000    4
 214210000    4
 214220000   10
 214230000    3
 214240000    5
 214250000    5
 214260000    4
 214270000    4
 214280000    3
 214290000    5
 214300000    7
 214310000    4
 214320000    7
 214330000    8
 214340000    3
 214350000    4
 214360000    7
 214370000    8
 214380000    4
 214390000    3
 214400000    4
 214410000    3
 214420000    3
 214430000    4
 214440000    4
 214450000    5
 214460000    4
 214470000    4
 214480000    7
 214490000    5
 214500000   13
 214510000    8
 214520000    4
 214530000   12
 214540000    7
 214550000    5
 214560000    7
 214570000    7
 214580000    6
 214590000    7
 214600000    9
 214610000    7
 214620000    7
 214630000    4
 214640000    6
 214650000    5
 214660000    4
 214670000    8
 214680000    7
 214690000    5
 214700000    6
 214710000    6
 214720000    4
 214730000    3
 214740000    4
 214750000    4
 214760000    3
 214770000    3
 214780000    4
 214790000    5
 214800000    4
 214810000    5
 214820000    5
 214830000    4
 214840000    5
 214850000    3
 214860000    5
 214870000    3
 214880000    3
 214890000    2
 214900000    4
 214910000    3
 214920000    3
 214930000    4
 214940000    4
 214950000    2
 214960000    3
 214970000    4
 214980000    3
 214990000    4
 215000000    5
 215010000    4
 215020000    3
 215030000    8
 215040000    4
 215050000    4
 215060000    4
 215070000    3
 215080000    4
 215090000    5
 215100000    4
 215110000   12
 215120000    4
 215130000    3
 215140000   13
 215150000    4
 215160000    7
 215170000    5
 215180000   12
 215190000   19
 215200000   24
 215210000   21
 215220000   21
 215230000   21
 215240000   22
 215250000   19
 215260000   25
 215270000   26
 215280000   21
 215290000   19
 215300000   16
 215310000   21
 215320000   21
 215330000   21
 215340000   19
 215350000   17
 215360000    9
 215370000   14
 215380000    3
 215390000    3
 215400000    4
 215410000    3
 215420000    4
 215430000    4
 215440000    4
 215450000    3
 215460000    4
 215470000    5
 215480000    5
 215490000    4
 215500000    5
 215510000    4
 215520000    5
 215530000    7
 215540000    5
 215550000    8
 215560000    9
 215570000   13
 215580000   11
 215590000    3
 215600000    7
 215610000    5
 215620000    5
 215630000    2
 215640000    6
 215650000    5
 215660000    7
 215670000    5
 215680000    7
 215690000    5
 215700000    4
 215710000    6
 215720000    5
 215730000    4
 215740000    3
 215750000    5
 215760000    5
 215770000    4
 215780000    4
 215790000    4
 215800000    7
 215810000    5
 215820000    6
 215830000    5
 215840000   11
 215850000    4
 215860000    5
 215870000    5
 215880000    4
 215890000    4
 215900000    3
 215910000    5
 215920000    4
 215930000    4
 215940000    5
 215950000    4
 215960000    4
 215970000    6
 215980000    4
 215990000    3
 216000000    3
 216010000    6
 216020000    4
 216030000    5
 216040000    5
 216050000    5
 216060000    5
 216070000    4
 216080000    7
 216090000    5
 216100000    7
 216110000    5
 216120000    6
 216130000    7
 216140000    5
 216150000    4
 216160000    2
 216170000    4
 216180000    5
 216190000    3
 216200000    4
 216210000    5
 216220000    4
 216230000    4
 216240000    3
 216250000    3
 216260000    4
 216270000    4
 216280000    3
 216290000    4
 216300000    3
 216310000    4
 216320000    4
 216330000    4
 216340000    4
 216350000    3
 216360000    5
 216370000    4
 216380000    4
 216390000    4
 216400000    4
 216410000    3
 216420000    4
 216430000    2
 216440000    4
 216450000    2
 216460000    3
 216470000    3
 216480000    4
 216490000    4
 216500000    4
 216510000    2
 216520000    4
 216530000    3
 216540000    4
 216550000    3
 216560000    6
 216570000    3
 216580000    5
 216590000    4
 216600000    3
 216610000    4
 216620000    2
 216630000    3
 216640000    5
 216650000    7
 216660000    5
 216670000    5
 216680000    5
 216690000    4
 216700000    5
 216710000    5
 216720000    4
 216730000    7
 216740000    5
 216750000    5
 216760000    4
 216770000   16
 216780000    4
 216790000    5
 216800000    3
 216810000    3
 216820000    4
 216830000    4
 216840000    3
 216850000    4
 216860000    3
 216870000    4
 216880000    4
 216890000    5
 216900000    5
 216910000    3
 216920000    3
 216930000    5
 216940000    4
 216950000    3
 216960000    5
 216970000    3
 216980000    4
 216990000    4
 217000000    3
 217010000    6
 217020000    4
 217030000    5
 217040000    4
 217050000    4
 217060000    3
 217070000    4
 217080000    3
 217090000    3
 217100000    4
 217110000    4
 217120000    4
 217130000    7
 217140000    5
 217150000    6
 217160000    4
 217170000    6
 217180000    4
 217190000    5
 217200000    5
 217210000    5
 217220000    5
 217230000    4
 217240000    4
 217250000    4
 217260000    3
 217270000    4
 217280000    4
 217290000   13
 217300000   17
 217310000   17
 217320000   21
 217330000   14
 217340000    5
 217350000    9
 217360000    9
 217370000    5
 217380000    6
 217390000    7
 217400000    7
 217410000    7
 217420000    6
 217430000    7
 217440000    4
 217450000    5
 217460000    5
 217470000    4
 217480000    6
 217490000    5
 217500000    4
 217510000    5
 217520000    5
 217530000    5
 217540000    8
 217550000    4
 217560000    4
 217570000    5
 217580000    5
 217590000    3
 217600000    5
 217610000    3
 217620000    4
 217630000    2
 217640000    4
 217650000    4
 217660000    3
 217670000    5
 217680000    4
 217690000    4
 217700000    4
 217710000    4
 217720000   11
 217730000    7
 217740000    4
 217750000    5
 217760000    4
 217770000    4
 217780000    4
 217790000    5
 217800000    7
 217810000    3
 217820000    4
 217830000    4
 217840000    4
 217850000    5
 217860000    4
 217870000    5
 217880000    5
 217890000    4
 217900000    2
 217910000    4
 217920000    5
 217930000    6
 217940000    5
 217950000    7
 217960000    4
 217970000    4
 217980000    5
 217990000    7
 218000000    4
 218010000    7
 218020000    3
 218030000    4
 218040000    1
 218050000    3
 218060000    4
 218070000    3
 218080000    4
 218090000    4
 218100000    4
 218110000    5
 218120000    8
 218130000   11
 218140000    6
 218150000   21
 218160000   12
 218170000   22
 218180000   18
 218190000   22
 218200000    8
 218210000   19
 218220000   16
 218230000   20
 218240000   17
 218250000   16
 218260000   18
 218270000   21
 218280000   21
 218290000   21
 218300000   20
 218310000   26
 218320000   23
 218330000   26
 218340000   21
 218350000   22
 218360000   23
 218370000   26
 218380000   24
 218390000   24
 218400000   19
 218410000   19
 218420000   19
 218430000   22
 218440000   22
 218450000   21
 218460000   21
 218470000   26
 218480000   26
 218490000   21
 218500000   22
 218510000   26
 218520000   15
 218530000   26
 218540000   26
 218550000   21
 218560000   23
 218570000   20
 218580000   32
 218590000   31
 218600000   24
 218610000   23
 218620000   22
 218630000   24
 218640000   19
 218650000   18
 218660000   20
 218670000   23
 218680000   27
 218690000   24
 218700000   21
 218710000   26
 218720000   26
 218730000   26
 218740000   21
 218750000   23
 218760000   26
 218770000   25
 218780000   26
 218790000   26
 218800000   24
 218810000   23
 218820000   10
 218830000   19
 218840000    4
 218850000    4
 218860000    6
 218870000    4
 218880000    5
 218890000    3
 218900000    3
 218910000    9
 218920000    7
 218930000    5
 218940000    9
 218950000    5
 218960000    4
 218970000    7
 218980000    6
 218990000    7
 219000000    5
 219010000   16
 219020000   23
 219030000    8
 219040000   16
 219050000   19
 219060000   19
 219070000   19
 219080000   20
 219090000   19
 219100000   19
 219110000   18
 219120000   19
 219130000   19
 219140000   20
 219150000   21
 219160000   22
 219170000   26
 219180000   25
 219190000   23
 219200000   20
 219210000   19
 219220000   10
 219230000    2
 219240000    3
 219250000    5
 219260000    5
 219270000    5
 219280000    3
 219290000    4
 219300000    3
 219310000    4
 219320000    4
 219330000    4
 219340000    4
 219350000    4
 219360000    4
 219370000    3
 219380000    4
 219390000    3
 219400000    7
 219410000    4
 219420000    4
 219430000    3
 219440000    5
 219450000    9
 219460000    4
 219470000    3
 219480000    7
 219490000    5
 219500000    3
 219510000    5
 219520000    5
 219530000    7
 219540000    9
 219550000   10
 219560000   14
 219570000   15
 219580000   14
 219590000   15
 219600000   18
 219610000   16
 219620000    5
 219630000    4
 219640000    5
 219650000    5
 219660000    8
 219670000    3
 219680000    4
 219690000    3
 219700000    4
 219710000    4
 219720000    4
 219730000    5
 219740000    4
 219750000    4
 219760000    3
 219770000    3
 219780000    3
 219790000    3
 219800000    5
 219810000    7
 219820000    4
 219830000    3
 219840000    7
 219850000    4
 219860000    4
 219870000    7
 219880000    5
 219890000   11
 219900000    4
 219910000    7
 219920000    4
 219930000    5
 219940000    3
 219950000    2
 219960000    3
 219970000    4
 219980000    5
 219990000    2
 220000000    3
 220010000    3
 220020000    2
 220030000    4
 220040000    3
 220050000    3
 220060000    4
 220070000    4
 220080000    3
 220090000    2
 220100000    3
 220110000    5
 220120000   14
 220130000    4
 220140000    3
 220150000    4
 220160000    3
 220170000    4
 220180000    5
 220190000    5
 220200000    5
 220210000    5
 220220000    5
 220230000    8
 220240000    4
 220250000    5
 220260000    3
 220270000    5
 220280000    4
 220290000    4
 220300000    4
 220310000    4
 220320000    3
 220330000    3
 220340000    4
 220350000    3
 220360000    4
 220370000    4
 220380000    3
 220390000    4
 220400000    3
 220410000    5
 220420000    4
 220430000    4
 220440000    2
 220450000    3
 220460000    3
 220470000    7
 220480000    4
 220490000    5
 220500000    4
 220510000    4
 220520000   15
 220530000    5
 220540000    6
 220550000   16
 220560000   14
 220570000   22
 220580000   17
 220590000   14
 220600000    3
 220610000    4
 220620000    2
 220630000    3
 220640000    4
 220650000    3
 220660000    3
 220670000    4
 220680000    2
 220690000    3
 220700000    3
 220710000    4
 220720000    5
 220730000    2
 220740000    5
 220750000   11
 220760000   19
 220770000    9
 220780000   14
 220790000    7
 220800000    7
 220810000    3
 220820000    4
 220830000    3
 220840000    3
 220850000    3
 220860000    3
 220870000    3
 220880000    4
 220890000    4
 220900000    5
 220910000    5
 220920000    9
 220930000    4
 220940000    3
 220950000    4
 220960000    4
 220970000    3
 220980000    4
 220990000    4
 221000000    4
 221010000   13
 221020000    3
 221030000    3
 221040000    9
 221050000   15
 221060000    4
 221070000    5
 221080000    3
 221090000    4
 221100000    4
 221110000    4
 221120000    5
 221130000    5
 221140000    5
 221150000    4
 221160000    4
 221170000    5
 221180000    3
 221190000    4
 221200000    3
 221210000    5
 221220000    5
 221230000    7
 221240000    4
 221250000    5
 221260000    5
 221270000    4
 221280000    4
 221290000    6
 221300000    5
 221310000    4
 221320000    4
 221330000    3
 221340000    4
 221350000    5
 221360000    5
 221370000    4
 221380000    7
 221390000    5
 221400000    5
 221410000    3
 221420000    5
 221430000    4
 221440000    4
 221450000    4
 221460000    4
 221470000    5
 221480000    4
 221490000    4
 221500000    6
 221510000   12
 221520000    4
 221530000    4
 221540000    4
 221550000    4
 221560000    8
 221570000    5
 221580000    4
 221590000    5
 221600000    4
 221610000    4
 221620000    5
 221630000    4
 221640000    3
 221650000    4
 221660000    7
 221670000    4
 221680000    5
 221690000    6
 221700000    7
 221710000   11
 221720000    3
 221730000    7
 221740000    9
 221750000    5
 221760000    3
 221770000    7
 221780000    5
 221790000    5
 221800000    7
 221810000    5
 221820000   18
 221830000   19
 221840000   18
 221850000   20
 221860000   21
 221870000   27
 221880000   23
 221890000    5
 221900000    4
 221910000    8
 221920000   18
 221930000   19
 221940000    5
 221950000    8
 221960000   10
 221970000    7
 221980000   11
 221990000    8
 222000000    7
 222010000    6
 222020000    7
 222030000    5
 222040000    5
 222050000    6
 222060000    7
 222070000    8
 222080000    5
 222090000   16
 222100000   20
 222110000   24
 222120000   23
 222130000   21
 222140000   20
 222150000   21
 222160000   19
 222170000   20
 222180000   18
 222190000   18
 222200000   12
 222210000   19
 222220000   15
 222230000   17
 222240000   17
 222250000    4
 222260000   19
 222270000   11
 222280000   16
 222290000    9
 222300000    4
 222310000    4
 222320000    4
 222330000    7
 222340000    4
 222350000    4
 222360000    5
 222370000    5
 222380000    5
 222390000    4
 222400000    4
 222410000    4
 222420000    3
 222430000    4
 222440000    2
 222450000    3
 222460000    4
 222470000    4
 222480000    3
 222490000    3
 222500000    3
 222510000    2
 222520000    3
 222530000    4
 222540000    3
 222550000    2
 222560000    3
 222570000    4
 222580000    4
 222590000    4
 222600000    4
 222610000    2
 222620000    4
 222630000    3
 222640000    3
 222650000    4
 222660000    4
 222670000    4
 222680000    3
 222690000    5
 222700000    3
 222710000    5
 222720000    4
 222730000    4
 222740000    3
 222750000    3
 222760000    4
 222770000    5
 222780000    3
 222790000    4
 222800000    3
 222810000    3
 222820000    4
 222830000    3
 222840000    2
 222850000    3
 222860000    4
 222870000    5
 222880000    4
 222890000   15
 222900000   16
 222910000   13
 222920000   23
 222930000   22
 222940000   22
 222950000   18
 222960000   21
 222970000   17
 222980000   22
 222990000    6
 223000000   18
 223010000   20
 223020000   22
 223030000   21
 223040000   22
 223050000   22
 223060000    7
 223070000    6
 223080000    4
 223090000    4
 223100000    4
 223110000    4
 223120000    5
 223130000    9
 223140000    5
 223150000    5
 223160000    7
 223170000    7
 223180000    3
 223190000    4
 223200000    3
 223210000    4
 223220000    4
 223230000    5
 223240000    4
 223250000    5
 223260000    6
 223270000    8
 223280000    6
 223290000    5
 223300000    5
 223310000    5
 223320000    4
 223330000    6
 223340000    4
 223350000    5
 223360000    5
 223370000    7
 223380000    4
 223390000    3
 223400000    3
 223410000    5
 223420000    3
 223430000    4
 223440000    4
 223450000    5
 223460000    5
 223470000    5
 223480000   11
 223490000   14
 223500000   15
 223510000   11
 223520000    3
 223530000    4
 223540000    4
 223550000   15
 223560000   15
 223570000   16
 223580000    3
 223590000    5
 223600000    4
 223610000    3
 223620000    3
 223630000    3
 223640000    2
 223650000    5
 223660000    5
 223670000    4
 223680000    5
 223690000    4
 223700000    7
 223710000    2
 223720000    5
 223730000    5
 223740000    5
 223750000    4
 223760000    7
 223770000    7
 223780000    6
 223790000    5
 223800000    4
 223810000    4
 223820000    5
 223830000    3
 223840000    5
 223850000    5
 223860000    7
 223870000    7
 223880000    3
 223890000    4
 223900000    5
 223910000    8
 223920000    4
 223930000    5
 223940000   19
 223950000   11
 223960000   21
 223970000   18
 223980000   13
 223990000    5
 224000000    3
 224010000   10
 224020000    5
 224030000    7
 224040000    7
 224050000    5
 224060000    5
 224070000    5
 224080000    4
 224090000    4
 224100000    3
 224110000    4
 224120000    5
 224130000    4
 224140000    5
 224150000    7
 224160000    5
 224170000    5
 224180000    6
 224190000   18
 224200000    7
 224210000    4
 224220000    8
 224230000    4
 224240000    5
 224250000    4
 224260000    4
 224270000    5
 224280000    4
 224290000    3
 224300000    3
 224310000    4
 224320000    2
 224330000    2
 224340000    5
 224350000    3
 224360000    3
 224370000    5
 224380000    3
 224390000    4
 224400000    5
 224410000    4
 224420000    4
 224430000    4
 224440000    4
 224450000    4
 224460000    3
 224470000    4
 224480000    5
 224490000    5
 224500000    5
 224510000    9
 224520000    5
 224530000    6
 224540000    6
 224550000    5
 224560000    5
 224570000    5
 224580000   12
 224590000    4
 224600000    3
 224610000    4
 224620000    4
 224630000    4
 224640000    5
 224650000    6
 224660000    4
 224670000    4
 224680000    7
 224690000    5
 224700000    5
 224710000    4
 224720000    5
 224730000    3
 224740000    5
 224750000    4
 224760000    4
 224770000    4
 224780000    4
 224790000    3
 224800000    5
 224810000    3
 224820000    4
 224830000    2
 224840000    3
 224850000    3
 224860000    4
 224870000    5
 224880000    2
 224890000    3
 224900000    4
 224910000    2
 224920000    4
 224930000    4
 224940000    3
 224950000    3
 224960000    3
 224970000    3
 224980000    3
 224990000    5
 225000000    5
 225010000    2
 225020000    3
 225030000    9
 225040000    4
 225050000    5
 225060000    4
 225070000    3
 225080000    3
 225090000    3
 225100000    3
 225110000    3
 225120000    4
 225130000    4
 225140000    5
 225150000    7
 225160000    4
 225170000    9
 225180000    6
 225190000    5
 225200000    2
 225210000    6
 225220000    8
 225230000    4
 225240000   14
 225250000    4
 225260000    8
 225270000   13
 225280000    5
 225290000    4
 225300000    4
 225310000    6
 225320000    7
 225330000   19
 225340000   21
 225350000   19
 225360000   22
 225370000   19
 225380000   22
 225390000   24
 225400000   21
 225410000   22
 225420000   21
 225430000   18
 225440000   19
 225450000   25
 225460000   22
 225470000   18
 225480000   23
 225490000   24
 225500000   22
 225510000   23
 225520000   24
 225530000   23
 225540000   22
 225550000   25
 225560000   26
 225570000   26
 225580000   19
 225590000   22
 225600000   21
 225610000   21
 225620000   22
 225630000   23
 225640000   23
 225650000   22
 225660000   22
 225670000   24
 225680000   25
 225690000   25
 225700000   23
 225710000   21
 225720000   24
 225730000   21
 225740000   23
 225750000   23
 225760000   22
 225770000   25
 225780000   26
 225790000   26
 225800000   22
 225810000   23
 225820000   26
 225830000   22
 225840000   21
 225850000   22
 225860000   24
 225870000   23
 225880000   22
 225890000   24
 225900000   25
 225910000   21
 225920000   21
 225930000   23
 225940000   22
 225950000   27
 225960000   26
 225970000   24
 225980000   26
 225990000   26
 226000000   24
 226010000   22
 226020000   26
 226030000   23
 226040000   20
 226050000   22
 226060000   20
 226070000   18
 226080000   19
 226090000   25
 226100000   22
 226110000   24
 226120000   22
 226130000   23
 226140000   23
 226150000   22
 226160000   21
 226170000   20
 226180000   20
 226190000   19
 226200000   25
 226210000   25
 226220000   21
 226230000   25
 226240000   27
 226250000   24
 226260000   28
 226270000   26
 226280000   25
 226290000   26
 226300000   26
 226310000    5
 226320000    8
 226330000    8
 226340000    7
 226350000    5
 226360000    3
 226370000    3
 226380000    5
 226390000   21
 226400000   22
 226410000   24
 226420000   22
 226430000   22
 226440000   25
 226450000   25
 226460000   23
 226470000   22
 226480000   22
 226490000   26
 226500000   19
 226510000   25
 226520000   23
 226530000   24
 226540000   20
 226550000   24
 226560000   21
 226570000   19
 226580000   23
 226590000   21
 226600000   26
 226610000   23
 226620000   27
 226630000   25
 226640000   21
 226650000   21
 226660000   21
 226670000   21
 226680000   23
 226690000   23
 226700000   25
 226710000   26
 226720000   22
 226730000   23
 226740000   21
 226750000   17
 226760000   11
 226770000    7
 226780000    5
 226790000    7
 226800000   10
 226810000    7
 226820000    5
 226830000    3
 226840000    6
 226850000    5
 226860000    7
 226870000    5
 226880000    4
 226890000    6
 226900000    5
 226910000    5
 226920000    4
 226930000    5
 226940000    5
 226950000    4
 226960000    7
 226970000    3
 226980000    5
 226990000    4
 227000000    5
 227010000   13
 227020000   13
 227030000   18
 227040000   18
 227050000   19
 227060000   14
 227070000   19
 227080000   13
 227090000   20
 227100000    5
 227110000    5
 227120000    4
 227130000    7
 227140000    5
 227150000    7
 227160000    4
 227170000    4
 227180000    3
 227190000    4
 227200000    5
 227210000    4
 227220000    4
 227230000    4
 227240000    7
 227250000    5
 227260000    5
 227270000    6
 227280000    5
 227290000    5
 227300000    4
 227310000    2
 227320000    4
 227330000    5
 227340000    5
 227350000    5
 227360000    5
 227370000    4
 227380000    4
 227390000    5
 227400000    6
 227410000   12
 227420000   17
 227430000   17
 227440000   21
 227450000   22
 227460000   20
 227470000   19
 227480000   14
 227490000   13
 227500000   10
 227510000   19
 227520000   20
 227530000   16
 227540000   21
 227550000   22
 227560000   17
 227570000   19
 227580000   19
 227590000   19
 227600000   20
 227610000   14
 227620000   19
 227630000   17
 227640000   15
 227650000   19
 227660000   21
 227670000   19
 227680000    4
 227690000    5
 227700000    4
 227710000    9
 227720000    3
 227730000    4
 227740000    4
 227750000    4
 227760000    4
 227770000    3
 227780000    4
 227790000    4
 227800000    3
 227810000    3
 227820000    3
 227830000    2
 227840000    3
 227850000    3
 227860000    3
 227870000    3
 227880000    5
 227890000    4
 227900000    4
 227910000    3
 227920000    4
 227930000    8
 227940000    4
 227950000    5
 227960000    5
 227970000    7
 227980000    4
 227990000    6
 228000000    5
 228010000    4
 228020000    9
 228030000    4
 228040000    5
 228050000    3
 228060000    4
 228070000    5
 228080000    5
 228090000    5
 228100000    4
 228110000    4
 228120000    5
 228130000    4
 228140000    2
 228150000    5
 228160000    3
 228170000    4
 228180000    4
 228190000    4
 228200000    3
 228210000    7
 228220000    3
 228230000    6
 228240000    2
 228250000    4
 228260000    3
 228270000    3
 228280000    4
 228290000    3
 228300000    4
 228310000    3
 228320000    3
 228330000    3
 228340000    4
 228350000    5
 228360000    4
 228370000    3
 228380000    4
 228390000    4
 228400000    5
 228410000    5
 228420000    4
 228430000    4
 228440000    2
 228450000    4
 228460000    3
 228470000    3
 228480000    3
 228490000    3
 228500000    2
 228510000    4
 228520000    2
 228530000    4
 228540000    4
 228550000    4
 228560000    2
 228570000    4
 228580000    3
 228590000    6
 228600000    9
 228610000    3
 228620000    3
 228630000    3
 228640000    3
 228650000    4
 228660000    5
 228670000    5
 228680000    5
 228690000   13
 228700000    9
 228710000    4
 228720000    4
 228730000    4
 228740000    4
 228750000    3
 228760000    3
 228770000    4
 228780000    2
 228790000    5
 228800000    4
 228810000    3
 228820000    4
 228830000    7
 228840000    3
 228850000    4
 228860000    5
 228870000    4
 228880000    3
 228890000    5
 228900000    5
 228910000    5
 228920000   20
 228930000   18
 228940000   19
 228950000   21
 228960000   20
 228970000   22
 228980000   23
 228990000   19
 229000000   23
 229010000   17
 229020000   23
 229030000   18
 229040000   21
 229050000   19
 229060000   15
 229070000   20
 229080000   24
 229090000   23
 229100000   22
 229110000   22
 229120000   23
 229130000   23
 229140000   23
 229150000   19
 229160000   18
 229170000   20
 229180000   21
 229190000   20
 229200000   18
 229210000   16
 229220000    5
 229230000    4
 229240000    5
 229250000    4
 229260000    4
 229270000    4
 229280000    5
 229290000    3
 229300000    5
 229310000    5
 229320000    5
 229330000    4
 229340000   17
 229350000    8
 229360000    3
 229370000    5
 229380000    4
 229390000    5
 229400000    3
 229410000    4
 229420000    5
 229430000   12
 229440000    7
 229450000    4
 229460000    4
 229470000    4
 229480000    4
 229490000    4
 229500000    4
 229510000    5
 229520000    4
 229530000    5
 229540000    5
 229550000    7
 229560000    4
 229570000    7
 229580000    4
 229590000    3
 229600000    7
 229610000    6
 229620000    7
 229630000    4
 229640000    4
 229650000    4
 229660000    3
 229670000    4
 229680000    3
 229690000    4
 229700000    4
 229710000    4
 229720000    5
 229730000    3
 229740000    3
 229750000    5
 229760000    3
 229770000    3
 229780000    4
 229790000    4
 229800000    5
 229810000    6
 229820000    6
 229830000    4
 229840000    5
 229850000    5
 229860000    5
 229870000    3
 229880000    7
 229890000    4
 229900000    4
 229910000    4
 229920000    7
 229930000    5
 229940000    4
 229950000    6
 229960000    4
 229970000    4
 229980000    4
 229990000   19
 230000000   12
 230010000   18
 230020000   21
 230030000   21
 230040000   22
 230050000   16
 230060000   22
 230070000   16
 230080000   21
 230090000   19
 230100000   22
 230110000   21
 230120000   21
 230130000   25
 230140000   22
 230150000   23
 230160000   24
 230170000   21
 230180000   21
 230190000    7
 230200000   14
 230210000    8
 230220000   14
 230230000   15
 230240000   21
 230250000   21
 230260000   25
 230270000   22
 230280000   16
 230290000   20
 230300000   17
 230310000   21
 230320000   20
 230330000   24
 230340000   27
 230350000   27
 230360000   25
 230370000   27
 230380000   33
 230390000   28
 230400000   22
 230410000   26
 230420000   20
 230430000   22
 230440000   21
 230450000   19
 230460000   22
 230470000   22
 230480000   20
 230490000   23
 230500000   21
 230510000   23
 230520000   22
 230530000   24
 230540000   22
 230550000   23
 230560000   25
 230570000   23
 230580000   26
 230590000   22
 230600000   23
 230610000   15
 230620000   25
 230630000   23
 230640000   26
 230650000   24
 230660000   25
 230670000   24
 230680000   33
 230690000   26
 230700000   27
 230710000   25
 230720000   22
 230730000   22
 230740000   24
 230750000   23
 230760000   25
 230770000   24
 230780000   26
 230790000   23
 230800000   26
 230810000   24
 230820000   24
 230830000   22
 230840000   23
 230850000   23
 230860000   24
 230870000   22
 230880000   24
 230890000   21
 230900000   21
 230910000   24
 230920000   25
 230930000   25
 230940000   25
 230950000   25
 230960000   25
 230970000   23
 230980000   26
 230990000   25
 231000000   23
 231010000   24
 231020000   23
 231030000   22
 231040000   26
 231050000   23
 231060000   26
 231070000   26
 231080000   27
 231090000   26
 231100000   27
 231110000   26
 231120000   23
 231130000   19
 231140000   26
 231150000   25
 231160000   22
 231170000   23
 231180000   20
 231190000   24
 231200000   24
 231210000   23
 231220000   23
 231230000   19
 231240000   21
 231250000   22
 231260000   21
 231270000   23
 231280000   22
 231290000   26
 231300000   21
 231310000   21
 231320000    4
 231330000    4
 231340000    4
 231350000    5
 231360000    4
 231370000    4
 231380000    5
 231390000    7
 231400000    7
 231410000    5
 231420000    7
 231430000    6
 231440000    7
 231450000    9
 231460000    8
 231470000    7
 231480000    5
 231490000    8
 231500000    5
 231510000    8
 231520000    7
 231530000    7
 231540000   15
 231550000    9
 231560000    5
 231570000    4
 231580000    4
 231590000    7
 231600000    5
 231610000   18
 231620000    4
 231630000   15
 231640000   15
 231650000   16
 231660000   19
 231670000    8
 231680000   13
 231690000    9
 231700000    4
 231710000   14
 231720000   12
 231730000    5
 231740000    2
 231750000    5
 231760000    5
 231770000    3
 231780000    7
 231790000    4
 231800000    4
 231810000    4
 231820000    4
 231830000    4
 231840000    4
 231850000    4
 231860000    4
 231870000    3
 231880000    5
 231890000    3
 231900000    4
 231910000    4
 231920000    5
 231930000    3
 231940000    5
 231950000    9
 231960000    5
 231970000   13
 231980000   15
 231990000   16
 232000000   19
 232010000   16
 232020000    5
 232030000    4
 232040000    9
 232050000    5
 232060000    3
 232070000    5
 232080000    4
 232090000    5
 232100000    5
 232110000   19
 232120000   19
 232130000   19
 232140000   23
 232150000   21
 232160000   21
 232170000   19
 232180000   20
 232190000   23
 232200000   23
 232210000   19
 232220000   19
 232230000   18
 232240000   23
 232250000   21
 232260000   22
 232270000   17
 232280000   20
 232290000   22
 232300000   21
 232310000   18
 232320000   18
 232330000   15
 232340000   21
 232350000   26
 232360000   22
 232370000   22
 232380000   25
 232390000   24
 232400000   24
 232410000   26
 232420000   20
 232430000   22
 232440000   22
 232450000   19
 232460000   24
 232470000   23
 232480000   26
 232490000   20
 232500000   21
 232510000   22
 232520000   19
 232530000   23
 232540000   13
 232550000   23
 232560000   15
 232570000   20
 232580000   20
 232590000   23
 232600000   22
 232610000   22
 232620000   20
 232630000   22
 232640000   18
 232650000   21
 232660000   21
 232670000   19
 232680000   20
 232690000   21
 232700000   21
 232710000   20
 232720000   23
 232730000   26
 232740000   23
 232750000   22
 232760000   19
 232770000   23
 232780000   19
 232790000    7
 232800000    5
 232810000    6
 232820000    6
 232830000    7
 232840000    7
 232850000   14
 232860000   11
 232870000   15
 232880000   10
 232890000    5
 232900000    5
 232910000    7
 232920000    5
 232930000    5
 232940000   16
 232950000    5
 232960000    3
 232970000    3
 232980000    3
 232990000    3
 233000000    5
 233010000    4
 233020000    3
 233030000    2
 233040000    3
 233050000    5
 233060000    2
 233070000    4
 233080000    2
 233090000    3
 233100000    5
 233110000    4
 233120000    1
 233130000    5
 233140000    7
 233150000    6
 233160000    3
 233170000    5
 233180000    8
 233190000    4
 233200000    5
 233210000    6
 233220000    5
 233230000    4
 233240000    3
 233250000    5
 233260000    4
 233270000    4
 233280000    3
 233290000    4
 233300000    6
 233310000   19
 233320000   12
 233330000    7
 233340000    3
 233350000    5
 233360000    4
 233370000    4
 233380000    7
 233390000    4
 233400000    5
 233410000    4
 233420000    3
 233430000    4
 233440000    4
 233450000    5
 233460000    5
 233470000    5
 233480000    4
 233490000    5
 233500000    3
 233510000    3
 233520000    4
 233530000    5
 233540000    4
 233550000    4
 233560000    4
 233570000    2
 233580000    5
 233590000    4
 233600000    5
 233610000    4
 233620000    8
 233630000    3
 233640000    5
 233650000    6
 233660000    7
 233670000    5
 233680000    5
 233690000    3
 233700000    5
 233710000    3
 233720000    5
 233730000    5
 233740000    3
 233750000    2
 233760000    5
 233770000    8
 233780000   11
 233790000   11
 233800000    4
 233810000    4
 233820000    4
 233830000    5
 233840000    3
 233850000    6
 233860000    7
 233870000    4
 233880000    4
 233890000    4
 233900000    8
 233910000    2
 233920000    3
 233930000    4
 233940000    4
 233950000    2
 233960000    3
 233970000    5
 233980000    6
 233990000    3
 234000000    6
 234010000    3
 234020000    4
 234030000    2
 234040000    3
 234050000    2
 234060000    4
 234070000    3
 234080000    6
 234090000    4
 234100000    4
 234110000    5
 234120000    4
 234130000    5
 234140000    4
 234150000    6
 234160000    5
 234170000    5
 234180000   14
 234190000   17
 234200000   24
 234210000   26
 234220000   27
 234230000   26
 234240000   26
 234250000   19
 234260000   22
 234270000   21
 234280000   19
 234290000   19
 234300000   26
 234310000   26
 234320000   25
 234330000   22
 234340000   26
 234350000   19
 234360000   24
 234370000   21
 234380000   22
 234390000   21
 234400000   21
 234410000   20
 234420000   22
 234430000   24
 234440000   22
 234450000   21
 234460000   15
 234470000   17
 234480000   21
 234490000   25
 234500000   23
 234510000   25
 234520000   26
 234530000   24
 234540000   25
 234550000   26
 234560000   26
 234570000   23
 234580000   23
 234590000   23
 234600000   25
 234610000   23
 234620000   26
 234630000   26
 234640000   26
 234650000   25
 234660000   21
 234670000   21
 234680000   24
 234690000   22
 234700000   20
 234710000   21
 234720000   17
 234730000    7
 234740000    5
 234750000    3
 234760000    5
 234770000    4
 234780000    4
 234790000    5
 234800000    7
 234810000    7
 234820000    8
 234830000    5
 234840000    5
 234850000    4
 234860000    5
 234870000    3
 234880000    3
 234890000    3
 234900000    2
 234910000    4
 234920000    7
 234930000    5
 234940000    4
 234950000    4
 234960000    5
 234970000    4
 234980000    3
 234990000    4
 235000000    5
 235010000   13
 235020000    4
 235030000    3
 235040000    4
 235050000    3
 235060000    3
 235070000    3
 235080000    3
 235090000    3
 235100000    3
 235110000    3
 235120000    3
 235130000    3
 235140000    3
 235150000    2
 235160000    4
 235170000    4
 235180000    4
 235190000    2
 235200000    4
 235210000    4
 235220000    3
 235230000    4
 235240000    3
 235250000    4
 235260000    3
 235270000    4
 235280000    2
 235290000    3
 235300000    4
 235310000    3
 235320000    3
 235330000    3
 235340000    3
 235350000    4
 235360000    4
 235370000    3
 235380000    7
 235390000    4
 235400000    5
 235410000    5
 235420000    5
 235430000   20
 235440000   18
 235450000   15
 235460000   18
 235470000   19
 235480000   19
 235490000   10
 235500000   11
 235510000   18
 235520000    5
 235530000    6
 235540000    2
 235550000    5
 235560000    5
 235570000    4
 235580000    3
 235590000    3
 235600000    4
 235610000    4
 235620000    4
 235630000    4
 235640000    3
 235650000    5
 235660000    4
 235670000    3
 235680000    3
 235690000    3
 235700000    4
 235710000    3
 235720000    5
 235730000    2
 235740000    4
 235750000    4
 235760000    9
 235770000    5
 235780000    5
 235790000    4
 235800000    4
 235810000   14
 235820000   21
 235830000   22
 235840000   18
 235850000   19
 235860000   18
 235870000   19
 235880000   18
 235890000   21
 235900000   19
 235910000   18
 235920000   12
 235930000   15
 235940000   18
 235950000   15
 235960000   10
 235970000    3
 235980000    4
 235990000    9
 236000000    3
 236010000    5
 236020000    5
 236030000    4
 236040000    4
 236050000    3
 236060000    3
 236070000    3
 236080000    5
 236090000    3
 236100000    4
 236110000    5
 236120000    4
 236130000    3
 236140000    3
 236150000    5
 236160000    4
 236170000    3
 236180000    2
 236190000    3
 236200000    4
 236210000    9
 236220000    4
 236230000    4
 236240000    5
 236250000    3
 236260000    4
 236270000    4
 236280000    4
 236290000    4
 236300000    3
 236310000    3
 236320000    4
 236330000    4
 236340000    3
 236350000    3
 236360000    4
 236370000    3
 236380000    3
 236390000    3
 236400000    9
 236410000    9
 236420000   18
 236430000    7
 236440000    3
 236450000    5
 236460000   10
 236470000   23
 236480000   19
 236490000   19
 236500000   23
 236510000   17
 236520000   21
 236530000   18
 236540000   22
 236550000   21
 236560000   26
 236570000   21
 236580000   16
 236590000   19
 236600000   19
 236610000   16
 236620000    7
 236630000    3
 236640000    4
 236650000    4
 236660000    5
 236670000    9
 236680000    5
 236690000    6
 236700000    3
 236710000    5
 236720000    5
 236730000    7
 236740000    7
 236750000    5
 236760000    5
 236770000    6
 236780000    9
 236790000    5
 236800000    2
 236810000    5
 236820000    3
 236830000    3
 236840000    4
 236850000    4
 236860000    4
 236870000    3
 236880000    3
 236890000    3
 236900000    3
 236910000    4
 236920000    5
 236930000    3
 236940000    4
 236950000    4
 236960000    4
 236970000    3
 236980000    2
 236990000    5
 237000000    5
 237010000    6
 237020000    6
 237030000   19
 237040000   18
 237050000   10
 237060000    5
 237070000    5
 237080000    4
 237090000    4
 237100000    4
 237110000    7
 237120000    5
 237130000    7
 237140000    5
 237150000    4
 237160000    5
 237170000    5
 237180000    5
 237190000    4
 237200000    5
 237210000    4
 237220000    4
 237230000    5
 237240000    5
 237250000    3
 237260000    3
 237270000    4
 237280000    4
 237290000    4
 237300000    4
 237310000    4
 237320000    5
 237330000    7
 237340000    7
 237350000    5
 237360000    4
 237370000    5
 237380000    5
 237390000    4
 237400000    9
 237410000   11
 237420000    7
 237430000    4
 237440000    4
 237450000    4
 237460000    4
 237470000    5
 237480000    7
 237490000    4
 237500000    5
 237510000    3
 237520000    4
 237530000    4
 237540000    5
 237550000    8
 237560000    9
 237570000    7
 237580000    4
 237590000    7
 237600000    7
 237610000    4
 237620000    7
 237630000   16
 237640000   18
 237650000   18
 237660000   12
 237670000    3
 237680000    4
 237690000    3
 237700000    5
 237710000    2
 237720000    4
 237730000    3
 237740000    4
 237750000    5
 237760000    4
 237770000    4
 237780000    5
 237790000    4
 237800000    4
 237810000    5
 237820000    5
 237830000    4
 237840000    2
 237850000    3
 237860000    3
 237870000    3
 237880000    4
 237890000    4
 237900000    4
 237910000    4
 237920000    4
 237930000    3
 237940000    3
 237950000    3
 237960000    5
 237970000    4
 237980000    4
 237990000    8
 238000000   16
 238010000   20
 238020000   24
 238030000   19
 238040000   19
 238050000   15
 238060000   21
 238070000   20
 238080000   14
 238090000    7
 238100000    4
 238110000   15
 238120000   23
 238130000   17
 238140000   15
 238150000   13
 238160000   18
 238170000   20
 238180000   16
 238190000   18
 238200000   19
 238210000   18
 238220000   17
 238230000   16
 238240000   21
 238250000   21
 238260000   23
 238270000   21
 238280000   23
 238290000   23
 238300000   24
 238310000   23
 238320000   23
 238330000   22
 238340000   19
 238350000   22
 238360000   20
 238370000   20
 238380000   20
 238390000   23
 238400000   23
 238410000   22
 238420000   21
 238430000   22
 238440000   18
 238450000   22
 238460000   23
 238470000   26
 238480000   16
 238490000   21
 238500000   21
 238510000   21
 238520000   22
 238530000   24
 238540000   22
 238550000   19
 238560000   23
 238570000    9
 238580000    7
 238590000    8
 238600000    7
 238610000    4
 238620000    4
 238630000    5
 238640000    6
 238650000    5
 238660000    4
 238670000    5
 238680000    6
 238690000    5
 238700000    7
 238710000    5
 238720000   12
 238730000    7
 238740000    6
 238750000    5
 238760000    7
 238770000   11
 238780000    6
 238790000    5
 238800000   23
 238810000   26
 238820000   27
 238830000   24
 238840000   26
 238850000   25
 238860000   25
 238870000   21
 238880000   25
 238890000   24
 238900000   19
 238910000   22
 238920000   21
 238930000   25
 238940000   24
 238950000   26
 238960000   25
 238970000   22
 238980000   25
 238990000   22
 239000000   28
 239010000   26
 239020000   31
 239030000   26
 239040000   26
 239050000   28
 239060000   29
 239070000   24
 239080000   26
 239090000   22
 239100000   23
 239110000   22
 239120000   21
 239130000   22
 239140000   24
 239150000   24
 239160000   26
 239170000   26
 239180000   27
 239190000   26
 239200000   25
 239210000   26
 239220000   22
 239230000   26
 239240000   26
 239250000   26
 239260000   26
 239270000   26
 239280000   30
 239290000   26
 239300000   25
 239310000   27
 239320000   26
 239330000   27
 239340000   27
 239350000   27
 239360000   28
 239370000   26
 239380000   25
 239390000   21
 239400000   22
 239410000   26
 239420000   25
 239430000   26
 239440000   26
 239450000   23
 239460000   25
 239470000   23
 239480000   26
 239490000   23
 239500000   26
 239510000   23
 239520000   26
 239530000   23
 239540000   26
 239550000   23
 239560000   21
 239570000   24
 239580000   26
 239590000   23
 239600000   25
 239610000   24
 239620000   24
 239630000   24
 239640000   22
 239650000   23
 239660000   24
 239670000   24
 239680000   21
 239690000   23
 239700000   24
 239710000   22
 239720000   23
 239730000   22
 239740000   21
 239750000   21
 239760000   22
 239770000   23
 239780000   24
 239790000   25
 239800000   26
 239810000   24
 239820000   21
 239830000   27
 239840000   26
 239850000   26
 239860000   23
 239870000   22
 239880000   22
 239890000   22
 239900000   22
 239910000   18
 239920000   19
 239930000    7
 239940000    5
 239950000    5
 239960000    5
 239970000    5
 239980000    4
 239990000    5
 240000000    3
 240010000    7
 240020000    5
 240030000    4
 240040000    5
 240050000    4
 240060000    4
 240070000    3
 240080000    2
 240090000    4
 240100000    3
 240110000   10
 240120000    4
 240130000    3
 240140000    3
 240150000    3
 240160000   12
 240170000   14
 240180000    4
 240190000    4
 240200000    5
 240210000    3
 240220000    3
 240230000    3
 240240000    2
 240250000    3
 240260000    3
 240270000    5
 240280000    4
 240290000    5
 240300000    4
 240310000    4
 240320000    5
 240330000    5
 240340000    4
 240350000    5
 240360000    3
 240370000    4
 240380000    7
 240390000    5
 240400000    5
 240410000    4
 240420000    5
 240430000    5
 240440000    3
 240450000    4
 240460000    5
 240470000    3
 240480000    6
 240490000    4
 240500000    5
 240510000    4
 240520000    3
 240530000    4
 240540000    3
 240550000    3
 240560000    2
 240570000    2
 240580000    6
 240590000    2
 240600000    4
 240610000    3
 240620000    3
 240630000    3
 240640000    3
 240650000    5
 240660000    5
 240670000    5
 240680000    4
 240690000    3
 240700000    5
 240710000   10
 240720000    5
 240730000    2
 240740000    4
 240750000    4
 240760000    3
 240770000    4
 240780000   16
 240790000   17
 240800000   19
 240810000    4
 240820000    5
 240830000    7
 240840000    5
 240850000    5
 240860000    5
 240870000    6
 240880000    7
 240890000    7
 240900000    7
 240910000    5
 240920000    7
 240930000    6
 240940000    6
 240950000   16
 240960000   22
 240970000   23
 240980000   26
 240990000   24
 241000000   27
 241010000   26
 241020000   24
 241030000   21
 241040000   23
 241050000   23
 241060000   25
 241070000   22
 241080000   23
 241090000   24
 241100000   25
 241110000   22
 241120000   25
 241130000   26
 241140000   21
 241150000   26
 241160000   23
 241170000   24
 241180000   19
 241190000   18
 241200000   22
 241210000   19
 241220000   21
 241230000   19
 241240000   20
 241250000   18
 241260000   14
 241270000   23
 241280000   24
 241290000   24
 241300000   21
 241310000   22
 241320000   21
 241330000   25
 241340000   19
 241350000   16
 241360000    3
 241370000    4
 241380000    4
 241390000    4
 241400000    3
 241410000    4
 241420000    4
 241430000    3
 241440000    4
 241450000    3
 241460000    5
 241470000    4
 241480000    5
 241490000    4
 241500000    3
 241510000    4
 241520000    3
 241530000    3
 241540000    5
 241550000    5
 241560000   21
 241570000   20
 241580000   10
 241590000   18
 241600000   21
 241610000   19
 241620000   22
 241630000   15
 241640000   19
 241650000   19
 241660000   22
 241670000   22
 241680000   22
 241690000   24
 241700000   21
 241710000   19
 241720000   21
 241730000   19
 241740000    8
 241750000    3
 241760000    6
 241770000    4
 241780000   19
 241790000   18
 241800000   19
 241810000   18
 241820000   21
 241830000   19
 241840000   21
 241850000   21
 241860000   19
 241870000   20
 241880000   21
 241890000   22
 241900000   18
 241910000   16
 241920000   22
 241930000    5
 241940000    4
 241950000    5
 241960000    7
 241970000    2
 241980000    4
 241990000    3
 242000000    4
 242010000    3
 242020000    4
 242030000    4
 242040000    5
 242050000    5
 242060000    5
 242070000    4
 242080000    4
 242090000    4
 242100000    4
 242110000    4
 242120000    2
 242130000    7
 242140000    5
 242150000    4
 242160000    2
 242170000    4
 242180000    3
 242190000    4
 242200000    5
 242210000    5
 242220000    4
 242230000    4
 242240000    4
 242250000    5
 242260000    5
 242270000    4
 242280000    5
 242290000    3
 242300000    4
 242310000    5
 242320000    5
 242330000    4
 242340000    4
 242350000    3
 242360000    3
 242370000    7
 242380000    4
 242390000    4
 242400000    7
 242410000    6
 242420000    7
 242430000    5
 242440000    5
 242450000    5
 242460000    5
 242470000    5
 242480000    5
 242490000    4
 242500000   21
 242510000   23
 242520000   19
 242530000   19
 242540000   22
 242550000   19
 242560000   18
 242570000   18
 242580000   13
 242590000   14
 242600000   18
 242610000   18
 242620000   18
 242630000   14
 242640000   17
 242650000   19
 242660000   21
 242670000   22
 242680000   19
 242690000   19
 242700000   18
 242710000   19
 242720000   21
 242730000   20
 242740000   16
 242750000   26
 242760000   21
 242770000   18
 242780000    7
 242790000    4
 242800000    5
 242810000    7
 242820000    3
 242830000   11
 242840000   19
 242850000   15
 242860000   18
 242870000   17
 242880000   25
 242890000   25
 242900000   24
 242910000   21
 242920000   22
 242930000   19
 242940000   19
 242950000   21
 242960000   23
 242970000   23
 242980000   19
 242990000   26
 243000000   26
 243010000   23
 243020000   24
 243030000   23
 243040000   20
 243050000   23
 243060000   24
 243070000   21
 243080000   19
 243090000   26
 243100000   18
 243110000    7
 243120000    9
 243130000    7
 243140000    7
 243150000    4
 243160000    3
 243170000    4
 243180000    7
 243190000    6
 243200000    7
 243210000    6
 243220000    5
 243230000   14
 243240000   26
 243250000   22
 243260000   22
 243270000   19
 243280000   18
 243290000   19
 243300000   23
 243310000   15
 243320000   21
 243330000   16
 243340000   19
 243350000   21
 243360000   23
 243370000   22
 243380000   22
 243390000   23
 243400000   22
 243410000   16
 243420000   20
 243430000   26
 243440000   24
 243450000   23
 243460000   24
 243470000   22
 243480000   23
 243490000   19
 243500000   19
 243510000   25
 243520000   22
 243530000   18
 243540000   15
 243550000   20
 243560000   21
 243570000   19
 243580000   23
 243590000   21
 243600000   21
 243610000   19
 243620000   18
 243630000   21
 243640000   21
 243650000   24
 243660000   18
 243670000   22
 243680000   24
 243690000   22
 243700000   22
 243710000   23
 243720000   24
 243730000   26
 243740000   23
 243750000   24
 243760000   21
 243770000   23
 243780000   21
 243790000   23
 243800000   23
 243810000   22
 243820000   20
 243830000   26
 243840000   21
 243850000   26
 243860000   26
 243870000   23
 243880000   22
 243890000   24
 243900000    7
 243910000    7
 243920000    5
 243930000    5
 243940000    6
 243950000    5
 243960000    5
 243970000    6
 243980000    5
 243990000    5
 244000000    4
 244010000    4
 244020000    5
 244030000    5
 244040000    4
 244050000    6
 244060000    5
 244070000    5
 244080000    5
 244090000    5
 244100000    6
 244110000    4
 244120000    4
 244130000   17
 244140000   25
 244150000   21
 244160000   20
 244170000   18
 244180000    4
 244190000    5
 244200000    5
 244210000    3
 244220000    5
 244230000    4
 244240000    5
 244250000    5
 244260000    5
 244270000    5
 244280000   14
 244290000    4
 244300000    5
 244310000    4
 244320000    3
 244330000    5
 244340000    7
 244350000    7
 244360000    3
 244370000    5
 244380000    5
 244390000    4
 244400000    4
 244410000    5
 244420000    3
 244430000    5
 244440000    4
 244450000    4
 244460000    3
 244470000    3
 244480000    4
 244490000    5
 244500000    2
 244510000    4
 244520000    3
 244530000    3
 244540000    3
 244550000    3
 244560000    4
 244570000    3
 244580000    4
 244590000    4
 244600000    5
 244610000    4
 244620000    6
 244630000   18
 244640000   17
 244650000   20
 244660000   16
 244670000    9
 244680000    7
 244690000    3
 244700000   21
 244710000   20
 244720000    9
 244730000    7
 244740000    5
 244750000    4
 244760000    3
 244770000    3
 244780000    4
 244790000    4
 244800000    3
 244810000    4
 244820000    3
 244830000    4
 244840000    4
 244850000    4
 244860000    3
 244870000    5
 244880000    4
 244890000    5
 244900000    5
 244910000    7
 244920000    5
 244930000    9
 244940000    5
 244950000    7
 244960000    7
 244970000    4
 244980000    4
 244990000    5
 245000000    4
 245010000    5
 245020000    4
 245030000   21
 245040000   21
 245050000   22
 245060000   23
 245070000   22
 245080000   22
 245090000   19
 245100000   26
 245110000   21
 245120000   26
 245130000   21
 245140000   21
 245150000   31
 245160000   26
 245170000   26
 245180000   26
 245190000   27
 245200000   26
 245210000   26
 245220000   26
 245230000   25
 245240000   26
 245250000   26
 245260000   27
 245270000   25
 245280000   23
 245290000   26
 245300000   25
 245310000   23
 245320000   21
 245330000   24
 245340000   23
 245350000   24
 245360000   23
 245370000   25
 245380000   27
 245390000   26
 245400000   25
 245410000   26
 245420000   24
 245430000   26
 245440000   24
 245450000   26
 245460000   24
 245470000   23
 245480000   25
 245490000   26
 245500000   26
 245510000   26
 245520000   26
 245530000   20
 245540000   23
 245550000    7
 245560000   12
 245570000   12
 245580000   10
 245590000    8
 245600000    7
 245610000    5
 245620000    4
 245630000    7
 245640000    7
 245650000   11
 245660000    5
 245670000    5
 245680000    5
 245690000    4
 245700000    5
 245710000    4
 245720000    4
 245730000    3
 245740000    7
 245750000    5
 245760000    5
 245770000    5
 245780000    5
 245790000    5
 245800000    3
 245810000    6
 245820000    7
 245830000    7
 245840000    5
 245850000    3
 245860000    4
 245870000    5
 245880000    7
 245890000    5
 245900000    4
 245910000    4
 245920000    2
 245930000    2
 245940000    3
 245950000    4
 245960000    4
 245970000    4
 245980000    3
 245990000    4
 246000000    3
 246010000    3
 246020000    3
 246030000    4
 246040000    3
 246050000    3
 246060000    4
 246070000    3
 246080000    3
 246090000    4
 246100000    2
 246110000    4
 246120000    3
 246130000    4
 246140000    3
 246150000    5
 246160000    4
 246170000    4
 246180000    3
 246190000    4
 246200000    4
 246210000    7
 246220000    4
 246230000    7
 246240000    3
 246250000    5
 246260000    5
 246270000    4
 246280000    3
 246290000    4
 246300000    3
 246310000    4
 246320000    3
 246330000    4
 246340000   19
 246350000   16
 246360000    4
 246370000    5
 246380000    6
 246390000    4
 246400000    5
 246410000    4
 246420000    2
 246430000    4
 246440000   17
 246450000   21
 246460000   15
 246470000    5
 246480000   10
 246490000    5
 246500000    7
 246510000    6
 246520000    5
 246530000   10
 246540000    6
 246550000    3
 246560000    4
 246570000    7
 246580000    3
 246590000    3
 246600000    7
 246610000   19
 246620000    3
 246630000    5
 246640000    8
 246650000    3
 246660000    5
 246670000    5
 246680000    4
 246690000    4
 246700000    8
 246710000    7
 246720000    5
 246730000    5
 246740000    3
 246750000    9
 246760000    6
 246770000    7
 246780000    5
 246790000    4
 246800000    6
 246810000   10
 246820000   21
 246830000    4
 246840000    6
 246850000    5
 246860000    5
 246870000    4
 246880000    5
 246890000    4
 246900000    9
 246910000    5
 246920000    5
 246930000    6
 246940000    3
 246950000    6
 246960000    7
 246970000   10
 246980000    4
 246990000    5
 247000000    6
 247010000    5
 247020000    7
 247030000    5
 247040000    5
 247050000    6
 247060000    5
 247070000    8
 247080000    7
 247090000    5
 247100000    5
 247110000    5
 247120000    5
 247130000    3
 247140000   19
 247150000   19
 247160000   16
 247170000   13
 247180000    4
 247190000    4
 247200000    5
 247210000    4
 247220000    5
 247230000    5
 247240000    5
 247250000    4
 247260000    3
 247270000    4
 247280000    4
 247290000    3
 247300000    7
 247310000   10
 247320000    3
 247330000    4
 247340000    3
 247350000    3
 247360000    3
 247370000    3
 247380000    1
 247390000    4
 247400000    7
 247410000    3
 247420000    3
 247430000    4
 247440000    4
 247450000    2
 247460000    4
 247470000    3
 247480000    5
 247490000    4
 247500000    3
 247510000    3
 247520000    3
 247530000    3
 247540000    3
 247550000    4
 247560000    2
 247570000    3
 247580000    3
 247590000    3
 247600000    3
 247610000    4
 247620000    4
 247630000    5
 247640000    3
 247650000    5
 247660000    5
 247670000    7
 247680000    2
 247690000    4
 247700000    5
 247710000    5
 247720000    5
 247730000    4
 247740000    5
 247750000    4
 247760000    4
 247770000    5
 247780000    3
 247790000    5
 247800000    8
 247810000    7
 247820000    3
 247830000    5
 247840000    9
 247850000    4
 247860000    5
 247870000    5
 247880000    6
 247890000    9
 247900000    4
 247910000    5
 247920000    5
 247930000    5
 247940000    4
 247950000    5
 247960000    7
 247970000    4
 247980000    6
 247990000    5
 248000000    7
 248010000    7
 248020000    6
 248030000   22
 248040000   14
 248050000   24
 248060000   19
 248070000   20
 248080000   17
 248090000   19
 248100000   14
 248110000   14
 248120000   21
 248130000   22
 248140000   23
 248150000   23
 248160000   23
 248170000   22
 248180000   19
 248190000   16
 248200000   21
 248210000   24
 248220000   20
 248230000   13
 248240000   23
 248250000   17
 248260000   22
 248270000   25
 248280000   20
 248290000   21
 248300000   21
 248310000   23
 248320000   16
 248330000   22
 248340000   23
 248350000   22
 248360000   24
 248370000   25
 248380000   26
 248390000   26
 248400000   26
 248410000   24
 248420000   22
 248430000   22
 248440000   26
 248450000   25
 248460000   22
 248470000   26
 248480000   22
 248490000   25
 248500000   20
 248510000   26
 248520000   22
 248530000   25
 248540000   19
 248550000   19
 248560000   18
 248570000   21
 248580000   20
 248590000   22
 248600000   20
 248610000   22
 248620000   19
 248630000   26
 248640000   22
 248650000   21
 248660000   23
 248670000   22
 248680000   26
 248690000   27
 248700000   22
 248710000   24
 248720000   26
 248730000   26
 248740000   25
 248750000   21
 248760000   26
 248770000   23
 248780000   24
 248790000   21
 248800000   24
 248810000   27
 248820000   26
 248830000   22
 248840000   22
 248850000   25
 248860000   22
 248870000   24
 248880000   22
 248890000   26
 248900000   19
 248910000   18
 248920000   21
 248930000   23
 248940000   11
 248950000   19
 248960000   19
 248970000   22
 248980000   19
 248990000   18
 249000000   16
 249010000   20
 249020000   19
 249030000   16
 249040000   22
 249050000   19
 249060000   21
 249070000   24
 249080000   21
 249090000   19
 249100000   15
 249110000   21
 249120000   19
 249130000   18
 249140000   19
 249150000   13
 249160000    3
 249170000    3
 249180000    4
 249190000    9
 249200000    4
 249210000   10
 249220000   16
 249230000    9
 249240000    4
 249250000    6
 249260000    4
 249270000    4
 249280000    3
 249290000    4
 249300000    5
 249310000    6
 249320000    5
 249330000    4
 249340000    3
 249350000    4
 249360000    5
 249370000    4
 249380000    4
 249390000    4
 249400000    5
 249410000    4
 249420000    3
 249430000    3
 249440000    4
 249450000    3
 249460000    5
 249470000    4
 249480000    5
 249490000    5
 249500000    3
 249510000    4
 249520000    4
 249530000    3
 249540000    3
 249550000    4
 249560000    3
 249570000    4
 249580000    5
 249590000    4
 249600000    2
 249610000    5
 249620000    9
 249630000    5
 249640000    4
 249650000    4
 249660000    4
 249670000    6
 249680000    5
 249690000    5
 249700000    7
 249710000    3
 249720000    6
 249730000    4
 249740000    5
 249750000    5
 249760000    5
 249770000    6
 249780000    8
 249790000   18
 249800000   16
 249810000    6
 249820000   19
 249830000   20
 249840000   19
 249850000   23
[truncated: 880,417 more chars]
