# Supplementary material for: Directional translocation resistance of Zika xrRNA
Source: Nat Commun. 2020 Jul 27;11:3749. doi: 10.1038/s41467-020-17508-7 (PMC7385498; doi:10.1038/s41467-020-17508-7)
Supplement: Supplementary file 4 — Source Data [file 41467_2020_17508_MOESM4_ESM.zip › Source_Data_Figures/Fig2B/5'translocation-rate_r0-T300K/r_11_translocated_portion.dat]

# Trajectory file ../../zika_rna/03_translocation_by_force_ramping/TP_END1/rate1x/t95/r_11/dump_t95_Rramped.lammpstrj
# time  length_translocated_portion
         0    3
     10000    2
     20000    3
     30000    3
     40000    3
     50000    2
     60000    3
     70000    3
     80000    2
     90000    3
    100000    3
    110000    2
    120000    4
    130000    2
    140000    2
    150000    3
    160000    3
    170000    3
    180000    3
    190000    2
    200000    3
    210000    2
    220000    3
    230000    3
    240000    3
    250000    3
    260000    3
    270000    3
    280000    2
    290000    3
    300000    4
    310000    3
    320000    2
    330000    3
    340000    3
    350000    2
    360000    3
    370000    2
    380000    4
    390000    4
    400000    6
    410000    2
    420000    3
    430000    3
    440000    3
    450000    2
    460000    5
    470000    2
    480000    2
    490000    4
    500000    3
    510000    3
    520000    3
    530000    4
    540000    3
    550000    3
    560000    3
    570000    2
    580000    3
    590000    3
    600000    2
    610000    3
    620000    3
    630000    2
    640000    2
    650000    2
    660000    2
    670000    2
    680000    4
    690000    3
    700000    3
    710000    3
    720000    4
    730000    3
    740000    3
    750000    3
    760000    4
    770000    4
    780000    4
    790000    5
    800000    4
    810000    3
    820000    3
    830000    3
    840000    2
    850000    4
    860000    2
    870000    5
    880000    5
    890000    5
    900000    4
    910000    3
    920000    3
    930000    3
    940000    3
    950000    2
    960000    4
    970000    2
    980000    3
    990000    4
   1000000    3
   1010000    3
   1020000    2
   1030000    3
   1040000    3
   1050000    3
   1060000    3
   1070000    3
   1080000    3
   1090000    4
   1100000    4
   1110000    3
   1120000    3
   1130000    5
   1140000    5
   1150000    3
   1160000    3
   1170000    4
   1180000    2
   1190000    4
   1200000    4
   1210000    3
   1220000    4
   1230000    5
   1240000    3
   1250000    2
   1260000    4
   1270000    4
   1280000    3
   1290000    4
   1300000    1
   1310000    4
   1320000    2
   1330000    3
   1340000    2
   1350000    3
   1360000    3
   1370000    3
   1380000    3
   1390000    5
   1400000    5
   1410000    3
   1420000    4
   1430000    3
   1440000    4
   1450000    3
   1460000    3
   1470000    4
   1480000    3
   1490000    5
   1500000    3
   1510000    3
   1520000    3
   1530000    3
   1540000    3
   1550000    2
   1560000    4
   1570000    3
   1580000    4
   1590000    2
   1600000    3
   1610000    3
   1620000    2
   1630000    7
   1640000    3
   1650000    3
   1660000    4
   1670000    3
   1680000    3
   1690000    2
   1700000    2
   1710000    3
   1720000    3
   1730000    2
   1740000    3
   1750000    3
   1760000    3
   1770000    3
   1780000    3
   1790000    3
   1800000    3
   1810000    4
   1820000    3
   1830000    2
   1840000    3
   1850000    2
   1860000    3
   1870000    3
   1880000    3
   1890000    2
   1900000    2
   1910000    3
   1920000    2
   1930000    3
   1940000    4
   1950000    3
   1960000    4
   1970000    5
   1980000    2
   1990000    4
   2000000    2
   2010000    3
   2020000    3
   2030000    2
   2040000    4
   2050000    3
   2060000    3
   2070000    3
   2080000    3
   2090000    2
   2100000    3
   2110000    4
   2120000    2
   2130000    2
   2140000    3
   2150000    3
   2160000    4
   2170000    4
   2180000    4
   2190000    3
   2200000    4
   2210000    3
   2220000    2
   2230000    4
   2240000    3
   2250000    3
   2260000    3
   2270000    3
   2280000    3
   2290000    2
   2300000    2
   2310000    2
   2320000    3
   2330000    3
   2340000    2
   2350000    3
   2360000    2
   2370000    3
   2380000    3
   2390000    2
   2400000    3
   2410000    9
   2420000   12
   2430000    3
   2440000    2
   2450000    4
   2460000    3
   2470000    2
   2480000    3
   2490000    2
   2500000    3
   2510000    3
   2520000    3
   2530000    4
   2540000    2
   2550000    3
   2560000    2
   2570000    2
   2580000    3
   2590000    2
   2600000    2
   2610000    3
   2620000    3
   2630000    4
   2640000    3
   2650000    2
   2660000    3
   2670000    3
   2680000    3
   2690000    3
   2700000    3
   2710000    2
   2720000    2
   2730000    3
   2740000    4
   2750000    3
   2760000    3
   2770000    2
   2780000    3
   2790000    2
   2800000    2
   2810000    3
   2820000    3
   2830000    3
   2840000    3
   2850000    3
   2860000    2
   2870000    3
   2880000    3
   2890000    3
   2900000    3
   2910000    3
   2920000    3
   2930000    3
   2940000    3
   2950000    4
   2960000    3
   2970000    4
   2980000    3
   2990000    2
   3000000    3
   3010000    3
   3020000    3
   3030000    3
   3040000    3
   3050000    2
   3060000    4
   3070000    2
   3080000    3
   3090000    3
   3100000    3
   3110000    2
   3120000    2
   3130000    3
   3140000    2
   3150000    3
   3160000    3
   3170000    3
   3180000    3
   3190000    3
   3200000    3
   3210000    5
   3220000    4
   3230000    3
   3240000    3
   3250000    3
   3260000    3
   3270000    2
   3280000    3
   3290000    3
   3300000    2
   3310000    5
   3320000    3
   3330000    4
   3340000    4
   3350000    4
   3360000    2
   3370000    3
   3380000    2
   3390000    3
   3400000    2
   3410000    3
   3420000    2
   3430000   11
   3440000    3
   3450000    2
   3460000    4
   3470000    3
   3480000    3
   3490000    4
   3500000    2
   3510000    4
   3520000    2
   3530000    4
   3540000    3
   3550000    3
   3560000    2
   3570000    2
   3580000    3
   3590000    3
   3600000    2
   3610000    3
   3620000    3
   3630000    3
   3640000    2
   3650000    3
   3660000    2
   3670000    3
   3680000    3
   3690000    3
   3700000    3
   3710000    4
   3720000    3
   3730000    3
   3740000    4
   3750000    3
   3760000    2
   3770000    4
   3780000    4
   3790000    3
   3800000    2
   3810000    2
   3820000    2
   3830000    3
   3840000    2
   3850000    2
   3860000    3
   3870000    2
   3880000    2
   3890000    2
   3900000    3
   3910000    3
   3920000    3
   3930000    3
   3940000    3
   3950000    2
   3960000    3
   3970000    3
   3980000    3
   3990000    2
   4000000    3
   4010000    3
   4020000    3
   4030000    3
   4040000    3
   4050000    3
   4060000    3
   4070000    4
   4080000    4
   4090000    2
   4100000    2
   4110000    4
   4120000    2
   4130000    3
   4140000    3
   4150000    3
   4160000    2
   4170000    4
   4180000    3
   4190000    2
   4200000    3
   4210000    3
   4220000    3
   4230000    3
   4240000    4
   4250000    3
   4260000    3
   4270000    4
   4280000    3
   4290000    4
   4300000    2
   4310000    4
   4320000    2
   4330000    3
   4340000    4
   4350000    3
   4360000    4
   4370000    4
   4380000    2
   4390000    3
   4400000    2
   4410000    2
   4420000    3
   4430000    3
   4440000    4
   4450000    4
   4460000    3
   4470000    5
   4480000    3
   4490000    3
   4500000    5
   4510000    4
   4520000    3
   4530000    3
   4540000    3
   4550000    3
   4560000    4
   4570000    4
   4580000    4
   4590000    3
   4600000    4
   4610000    6
   4620000    3
   4630000    2
   4640000    3
   4650000    3
   4660000    2
   4670000    3
   4680000    2
   4690000    2
   4700000    3
   4710000    4
   4720000    3
   4730000    3
   4740000    2
   4750000    3
   4760000    3
   4770000    3
   4780000    4
   4790000    2
   4800000    3
   4810000    3
   4820000    8
   4830000    5
   4840000    3
   4850000    2
   4860000    3
   4870000    2
   4880000    2
   4890000    3
   4900000    2
   4910000    3
   4920000    3
   4930000    3
   4940000    4
   4950000    3
   4960000    3
   4970000    3
   4980000    4
   4990000    3
   5000000    3
   5010000    3
   5020000    5
   5030000   20
   5040000   15
   5050000   12
   5060000   14
   5070000   14
   5080000    3
   5090000    4
   5100000    2
   5110000    2
   5120000    3
   5130000    3
   5140000    4
   5150000    4
   5160000    3
   5170000    3
   5180000    2
   5190000    3
   5200000    2
   5210000    2
   5220000    5
   5230000    4
   5240000    3
   5250000    3
   5260000    5
   5270000    4
   5280000    3
   5290000    3
   5300000    3
   5310000    3
   5320000    3
   5330000    3
   5340000    3
   5350000    2
   5360000    3
   5370000    3
   5380000    4
   5390000    3
   5400000    4
   5410000    5
   5420000    3
   5430000    2
   5440000    3
   5450000    4
   5460000    3
   5470000    3
   5480000    3
   5490000    3
   5500000    3
   5510000    4
   5520000    3
   5530000    4
   5540000    3
   5550000    3
   5560000    3
   5570000    2
   5580000    2
   5590000    4
   5600000    2
   5610000    3
   5620000    3
   5630000    2
   5640000    4
   5650000    3
   5660000    3
   5670000    3
   5680000    4
   5690000    2
   5700000    3
   5710000    4
   5720000    3
   5730000    3
   5740000    3
   5750000    4
   5760000    2
   5770000    4
   5780000    3
   5790000    3
   5800000    3
   5810000    3
   5820000    3
   5830000    2
   5840000    3
   5850000    4
   5860000    4
   5870000    4
   5880000    3
   5890000    4
   5900000    2
   5910000    3
   5920000    4
   5930000    2
   5940000    2
   5950000    4
   5960000    3
   5970000    2
   5980000    2
   5990000    3
   6000000    3
   6010000    3
   6020000    3
   6030000    4
   6040000    3
   6050000    3
   6060000    3
   6070000    2
   6080000    3
   6090000    3
   6100000    3
   6110000    4
   6120000    2
   6130000    3
   6140000    3
   6150000    3
   6160000    3
   6170000    2
   6180000    3
   6190000    3
   6200000    4
   6210000    3
   6220000    3
   6230000    3
   6240000    3
   6250000    3
   6260000    3
   6270000    3
   6280000    3
   6290000    3
   6300000    3
   6310000    3
   6320000    3
   6330000    2
   6340000    3
   6350000    1
   6360000    3
   6370000    3
   6380000    4
   6390000    3
   6400000    2
   6410000    3
   6420000    3
   6430000    3
   6440000    3
   6450000    3
   6460000    2
   6470000    3
   6480000    3
   6490000    3
   6500000    3
   6510000    3
   6520000    3
   6530000    2
   6540000    3
   6550000    3
   6560000    3
   6570000    3
   6580000    3
   6590000    3
   6600000    5
   6610000    4
   6620000    3
   6630000    4
   6640000    3
   6650000    4
   6660000    5
   6670000    3
   6680000    2
   6690000    3
   6700000    3
   6710000    3
   6720000    3
   6730000    5
   6740000    3
   6750000    3
   6760000    3
   6770000    3
   6780000    3
   6790000    2
   6800000    3
   6810000    4
   6820000    4
   6830000    4
   6840000    3
   6850000    3
   6860000    3
   6870000    3
   6880000    3
   6890000    2
   6900000    5
   6910000    2
   6920000    3
   6930000    3
   6940000    2
   6950000    3
   6960000    3
   6970000    3
   6980000    3
   6990000    3
   7000000    3
   7010000    3
   7020000    2
   7030000    3
   7040000    3
   7050000    2
   7060000    2
   7070000    3
   7080000    3
   7090000    3
   7100000    5
   7110000    3
   7120000    4
   7130000    3
   7140000    2
   7150000    2
   7160000    3
   7170000    2
   7180000    2
   7190000    3
   7200000    7
   7210000   12
   7220000    3
   7230000    3
   7240000    3
   7250000    4
   7260000    3
   7270000    4
   7280000    5
   7290000    4
   7300000    2
   7310000    4
   7320000    4
   7330000    2
   7340000    3
   7350000    9
   7360000    2
   7370000    4
   7380000    5
   7390000    3
   7400000    4
   7410000    2
   7420000    3
   7430000    4
   7440000    3
   7450000    3
   7460000    2
   7470000    3
   7480000    3
   7490000    2
   7500000    2
   7510000    3
   7520000    2
   7530000    3
   7540000    3
   7550000    2
   7560000    4
   7570000    3
   7580000    3
   7590000    3
   7600000    3
   7610000    3
   7620000    3
   7630000   10
   7640000    3
   7650000    4
   7660000    4
   7670000    3
   7680000    3
   7690000    2
   7700000    2
   7710000    3
   7720000    3
   7730000    3
   7740000    3
   7750000    3
   7760000    4
   7770000    3
   7780000    2
   7790000    2
   7800000    2
   7810000    3
   7820000    3
   7830000    3
   7840000    2
   7850000    2
   7860000    2
   7870000    3
   7880000    2
   7890000    3
   7900000    2
   7910000    2
   7920000    3
   7930000    3
   7940000    3
   7950000    3
   7960000    3
   7970000    3
   7980000    3
   7990000    3
   8000000    4
   8010000    4
   8020000    2
   8030000    2
   8040000    3
   8050000    6
   8060000    5
   8070000    8
   8080000    4
   8090000    4
   8100000    4
   8110000   14
   8120000   13
   8130000   14
   8140000   19
   8150000   19
   8160000   12
   8170000   15
   8180000    5
   8190000    3
   8200000    4
   8210000    4
   8220000    3
   8230000    2
   8240000    3
   8250000    3
   8260000    3
   8270000    2
   8280000    2
   8290000    3
   8300000    5
   8310000    3
   8320000    3
   8330000    2
   8340000    2
   8350000    2
   8360000    3
   8370000    2
   8380000    2
   8390000    3
   8400000    3
   8410000    3
   8420000    3
   8430000    3
   8440000    3
   8450000    2
   8460000    3
   8470000    2
   8480000    4
   8490000    2
   8500000    3
   8510000    4
   8520000    6
   8530000   13
   8540000   11
   8550000    8
   8560000    3
   8570000    3
   8580000    2
   8590000    3
   8600000    3
   8610000    4
   8620000    2
   8630000    3
   8640000    2
   8650000    2
   8660000    4
   8670000    3
   8680000    3
   8690000    3
   8700000    3
   8710000    4
   8720000    3
   8730000    3
   8740000    2
   8750000    2
   8760000    3
   8770000    2
   8780000    3
   8790000    3
   8800000    3
   8810000    2
   8820000    2
   8830000    4
   8840000    2
   8850000    3
   8860000    3
   8870000    2
   8880000    2
   8890000    2
   8900000    3
   8910000    3
   8920000    3
   8930000    3
   8940000    3
   8950000    3
   8960000    3
   8970000    3
   8980000    3
   8990000    3
   9000000    2
   9010000    4
   9020000    4
   9030000    4
   9040000    4
   9050000    3
   9060000    3
   9070000    3
   9080000    4
   9090000    2
   9100000    3
   9110000    3
   9120000    3
   9130000    3
   9140000    2
   9150000    3
   9160000    3
   9170000    4
   9180000    4
   9190000    3
   9200000    3
   9210000    3
   9220000    3
   9230000    3
   9240000    3
   9250000    4
   9260000    2
   9270000    2
   9280000    3
   9290000    3
   9300000    3
   9310000    2
   9320000    3
   9330000    4
   9340000    3
   9350000    4
   9360000    4
   9370000    3
   9380000    2
   9390000    2
   9400000    4
   9410000    3
   9420000    2
   9430000    2
   9440000    3
   9450000    3
   9460000    2
   9470000    3
   9480000    3
   9490000    3
   9500000    3
   9510000    3
   9520000    3
   9530000    4
   9540000    3
   9550000    2
   9560000    3
   9570000    2
   9580000    4
   9590000    2
   9600000    2
   9610000    2
   9620000    4
   9630000    3
   9640000    2
   9650000    4
   9660000    3
   9670000    3
   9680000    2
   9690000    3
   9700000    3
   9710000    3
   9720000    3
   9730000    3
   9740000    2
   9750000    3
   9760000    3
   9770000    2
   9780000    3
   9790000    3
   9800000    3
   9810000    5
   9820000    2
   9830000    3
   9840000    4
   9850000    5
   9860000    3
   9870000    3
   9880000    2
   9890000    2
   9900000    8
   9910000    3
   9920000    2
   9930000    3
   9940000    2
   9950000    3
   9960000    4
   9970000    2
   9980000    3
   9990000    3
  10000000    2
  10010000    3
  10020000    2
  10030000    2
  10040000    3
  10050000    2
  10060000    3
  10070000    3
  10080000    2
  10090000    4
  10100000    3
  10110000    3
  10120000    3
  10130000    3
  10140000    2
  10150000    3
  10160000    3
  10170000    3
  10180000    3
  10190000    4
  10200000    3
  10210000    2
  10220000    5
  10230000    4
  10240000    3
  10250000    3
  10260000    3
  10270000    3
  10280000    4
  10290000    3
  10300000    5
  10310000    5
  10320000    4
  10330000    3
  10340000    4
  10350000    3
  10360000    3
  10370000    3
  10380000    4
  10390000    3
  10400000    3
  10410000    3
  10420000    4
  10430000    4
  10440000    3
  10450000    2
  10460000    3
  10470000    4
  10480000    2
  10490000    3
  10500000    4
  10510000    4
  10520000    3
  10530000    5
  10540000    3
  10550000    2
  10560000    2
  10570000    3
  10580000    4
  10590000    4
  10600000    3
  10610000    3
  10620000    3
  10630000    3
  10640000    3
  10650000    3
  10660000    4
  10670000    3
  10680000   13
  10690000   14
  10700000   13
  10710000    3
  10720000    2
  10730000    4
  10740000    3
  10750000    3
  10760000    3
  10770000    3
  10780000    3
  10790000    3
  10800000    3
  10810000    2
  10820000    3
  10830000   15
  10840000    3
  10850000    3
  10860000    3
  10870000    3
  10880000    3
  10890000    2
  10900000    5
  10910000    3
  10920000    3
  10930000    2
  10940000    2
  10950000    2
  10960000    3
  10970000    3
  10980000    3
  10990000    3
  11000000    3
  11010000    3
  11020000    3
  11030000    9
  11040000   21
  11050000   20
  11060000    4
  11070000    5
  11080000    4
  11090000    4
  11100000    5
  11110000    4
  11120000    3
  11130000    4
  11140000    3
  11150000    2
  11160000    4
  11170000    3
  11180000    3
  11190000    5
  11200000    3
  11210000    3
  11220000    3
  11230000    3
  11240000    5
  11250000    4
  11260000    3
  11270000    3
  11280000    3
  11290000    4
  11300000    2
  11310000    4
  11320000    3
  11330000    4
  11340000    4
  11350000    2
  11360000    3
  11370000    3
  11380000    4
  11390000    4
  11400000    5
  11410000    3
  11420000    3
  11430000    3
  11440000    3
  11450000    4
  11460000    2
  11470000    3
  11480000    3
  11490000    2
  11500000    4
  11510000    3
  11520000    3
  11530000    3
  11540000    3
  11550000    2
  11560000    3
  11570000    3
  11580000    2
  11590000    3
  11600000    3
  11610000    2
  11620000    4
  11630000    2
  11640000    3
  11650000    3
  11660000    3
  11670000    2
  11680000    3
  11690000    3
  11700000    3
  11710000    3
  11720000    3
  11730000    2
  11740000    5
  11750000    4
  11760000    3
  11770000    3
  11780000    3
  11790000    3
  11800000    3
  11810000    3
  11820000    3
  11830000    3
  11840000    3
  11850000    3
  11860000    4
  11870000    3
  11880000    2
  11890000    5
  11900000    3
  11910000    8
  11920000    3
  11930000    2
  11940000    3
  11950000    4
  11960000    3
  11970000    3
  11980000    3
  11990000    3
  12000000    3
  12010000    3
  12020000    2
  12030000    2
  12040000    3
  12050000    3
  12060000    4
  12070000    4
  12080000    2
  12090000    3
  12100000    2
  12110000    4
  12120000    2
  12130000    3
  12140000    3
  12150000    3
  12160000    3
  12170000    4
  12180000    8
  12190000    3
  12200000    3
  12210000    3
  12220000    3
  12230000    4
  12240000    4
  12250000    3
  12260000    3
  12270000    4
  12280000    4
  12290000    2
  12300000    3
  12310000    4
  12320000    2
  12330000    3
  12340000    4
  12350000    3
  12360000    5
  12370000    3
  12380000    3
  12390000    2
  12400000    3
  12410000    2
  12420000    3
  12430000    3
  12440000    2
  12450000    4
  12460000    4
  12470000    3
  12480000    3
  12490000    3
  12500000    4
  12510000    7
  12520000    3
  12530000    4
  12540000    3
  12550000    4
  12560000    3
  12570000    3
  12580000    2
  12590000    3
  12600000    3
  12610000    3
  12620000    3
  12630000    3
  12640000    3
  12650000    3
  12660000    3
  12670000    4
  12680000    3
  12690000    4
  12700000    5
  12710000    4
  12720000    3
  12730000    4
  12740000    2
  12750000    3
  12760000    3
  12770000    3
  12780000    3
  12790000    3
  12800000    3
  12810000    2
  12820000    3
  12830000    4
  12840000    3
  12850000    2
  12860000    3
  12870000    4
  12880000    3
  12890000    3
  12900000    2
  12910000    3
  12920000    2
  12930000    4
  12940000    3
  12950000    3
  12960000    3
  12970000    3
  12980000    2
  12990000    3
  13000000    5
  13010000    3
  13020000    3
  13030000    3
  13040000    3
  13050000    3
  13060000    3
  13070000    3
  13080000    3
  13090000    4
  13100000    3
  13110000    3
  13120000    4
  13130000    3
  13140000    3
  13150000    3
  13160000    2
  13170000    3
  13180000    2
  13190000    4
  13200000    3
  13210000    3
  13220000    2
  13230000    3
  13240000    3
  13250000    3
  13260000    2
  13270000    3
  13280000    2
  13290000    2
  13300000    2
  13310000    2
  13320000    3
  13330000    3
  13340000    2
  13350000    3
  13360000    2
  13370000    2
  13380000    2
  13390000    3
  13400000    4
  13410000    2
  13420000    3
  13430000    5
  13440000    2
  13450000    3
  13460000    5
  13470000    3
  13480000    2
  13490000    4
  13500000    4
  13510000    2
  13520000    3
  13530000    3
  13540000    3
  13550000    2
  13560000    3
  13570000    2
  13580000    3
  13590000    3
  13600000    4
  13610000    3
  13620000    5
  13630000    2
  13640000    3
  13650000    3
  13660000    7
  13670000    2
  13680000    2
  13690000    3
  13700000    5
  13710000    3
  13720000    2
  13730000    3
  13740000    2
  13750000    3
  13760000    3
  13770000    3
  13780000    3
  13790000    2
  13800000    4
  13810000    3
  13820000    3
  13830000    2
  13840000    2
  13850000    3
  13860000    2
  13870000    3
  13880000    3
  13890000    3
  13900000    3
  13910000    2
  13920000    4
  13930000    3
  13940000    2
  13950000    3
  13960000   10
  13970000    2
  13980000    4
  13990000    8
  14000000    6
  14010000    2
  14020000    3
  14030000    2
  14040000    4
  14050000    3
  14060000    4
  14070000    3
  14080000    4
  14090000    2
  14100000    2
  14110000    3
  14120000    4
  14130000    3
  14140000    4
  14150000    4
  14160000    2
  14170000    3
  14180000    3
  14190000    3
  14200000    3
  14210000    4
  14220000    2
  14230000    3
  14240000    3
  14250000    3
  14260000    3
  14270000    2
  14280000    3
  14290000    3
  14300000   15
  14310000   13
  14320000   15
  14330000    4
  14340000    3
  14350000    3
  14360000    3
  14370000    3
  14380000    3
  14390000    3
  14400000    6
  14410000    2
  14420000    4
  14430000    3
  14440000    3
  14450000    3
  14460000    3
  14470000    2
  14480000    3
  14490000    3
  14500000    3
  14510000    3
  14520000    5
  14530000    4
  14540000    3
  14550000    2
  14560000    2
  14570000    2
  14580000    5
  14590000    3
  14600000    3
  14610000    2
  14620000    3
  14630000    3
  14640000    2
  14650000    3
  14660000    3
  14670000    3
  14680000    2
  14690000    3
  14700000    2
  14710000    3
  14720000    4
  14730000    5
  14740000    2
  14750000    4
  14760000    3
  14770000    3
  14780000    4
  14790000    3
  14800000    2
  14810000    2
  14820000    3
  14830000    3
  14840000    3
  14850000    2
  14860000    3
  14870000    3
  14880000    3
  14890000    8
  14900000    3
  14910000    3
  14920000    3
  14930000    3
  14940000    3
  14950000    4
  14960000    3
  14970000    3
  14980000    3
  14990000    3
  15000000    2
  15010000    3
  15020000    4
  15030000    4
  15040000    3
  15050000    3
  15060000    5
  15070000    2
  15080000    3
  15090000    3
  15100000    4
  15110000    3
  15120000    3
  15130000    3
  15140000    4
  15150000   11
  15160000    3
  15170000    3
  15180000    2
  15190000    2
  15200000    4
  15210000    4
  15220000    3
  15230000    3
  15240000    3
  15250000    4
  15260000    3
  15270000    3
  15280000    3
  15290000    3
  15300000    2
  15310000    3
  15320000    2
  15330000    3
  15340000    2
  15350000    4
  15360000    4
  15370000    3
  15380000    3
  15390000    3
  15400000    3
  15410000    3
  15420000    5
  15430000    6
  15440000    3
  15450000    2
  15460000    3
  15470000    3
  15480000    2
  15490000    3
  15500000    2
  15510000    3
  15520000    2
  15530000    4
  15540000    5
  15550000    3
  15560000    3
  15570000    2
  15580000    5
  15590000    3
  15600000    3
  15610000    2
  15620000    3
  15630000    7
  15640000    3
  15650000    2
  15660000    2
  15670000    2
  15680000    3
  15690000    3
  15700000    2
  15710000    3
  15720000    2
  15730000    3
  15740000    7
  15750000    3
  15760000    3
  15770000    3
  15780000    3
  15790000    4
  15800000    2
  15810000    2
  15820000    3
  15830000    3
  15840000    3
  15850000    2
  15860000    4
  15870000    2
  15880000    3
  15890000    3
  15900000    2
  15910000    3
  15920000    3
  15930000    3
  15940000    2
  15950000    3
  15960000    3
  15970000    3
  15980000    3
  15990000    2
  16000000    3
  16010000    2
  16020000    3
  16030000    2
  16040000    2
  16050000    3
  16060000    3
  16070000    2
  16080000    2
  16090000    3
  16100000    3
  16110000    3
  16120000    2
  16130000    2
  16140000    2
  16150000    3
  16160000    3
  16170000    2
  16180000    4
  16190000    2
  16200000    3
  16210000    2
  16220000    3
  16230000    3
  16240000    3
  16250000    3
  16260000    2
  16270000    3
  16280000    3
  16290000    2
  16300000    4
  16310000    3
  16320000    3
  16330000    2
  16340000    4
  16350000    3
  16360000    2
  16370000    2
  16380000    3
  16390000    4
  16400000    3
  16410000    2
  16420000    3
  16430000    3
  16440000    3
  16450000    3
  16460000    3
  16470000    2
  16480000    2
  16490000    2
  16500000    4
  16510000    3
  16520000    3
  16530000    2
  16540000    3
  16550000    5
  16560000    2
  16570000    3
  16580000    3
  16590000    2
  16600000    3
  16610000    3
  16620000   16
  16630000    2
  16640000    2
  16650000    5
  16660000    3
  16670000    3
  16680000    4
  16690000    3
  16700000    3
  16710000    2
  16720000    3
  16730000    3
  16740000    2
  16750000    3
  16760000    5
  16770000    3
  16780000    4
  16790000    4
  16800000    4
  16810000    3
  16820000    2
  16830000    3
  16840000    3
  16850000    2
  16860000    2
  16870000    3
  16880000    2
  16890000    3
  16900000    2
  16910000    3
  16920000    3
  16930000    3
  16940000    3
  16950000    3
  16960000    2
  16970000    2
  16980000    3
  16990000    2
  17000000    4
  17010000    2
  17020000    4
  17030000    2
  17040000    2
  17050000    3
  17060000    3
  17070000    2
  17080000    3
  17090000    4
  17100000    3
  17110000    3
  17120000    3
  17130000    4
  17140000    3
  17150000    2
  17160000    3
  17170000    3
  17180000    2
  17190000    3
  17200000    3
  17210000    2
  17220000    3
  17230000    3
  17240000    3
  17250000    3
  17260000    3
  17270000    3
  17280000    3
  17290000    3
  17300000    2
  17310000    3
  17320000    3
  17330000    3
  17340000    3
  17350000    3
  17360000    2
  17370000    3
  17380000    2
  17390000    3
  17400000    2
  17410000    3
  17420000    3
  17430000    3
  17440000    4
  17450000    2
  17460000    4
  17470000    2
  17480000    2
  17490000    4
  17500000    3
  17510000    3
  17520000    3
  17530000    4
  17540000    4
  17550000    3
  17560000    3
  17570000    3
  17580000    3
  17590000    3
  17600000    2
  17610000    3
  17620000    3
  17630000    2
  17640000    3
  17650000    4
  17660000    2
  17670000    2
  17680000    3
  17690000    4
  17700000    3
  17710000    4
  17720000    3
  17730000    3
  17740000    2
  17750000    4
  17760000    2
  17770000    3
  17780000    3
  17790000    3
  17800000   10
  17810000    2
  17820000    8
  17830000    2
  17840000    3
  17850000    3
  17860000    4
  17870000    3
  17880000    4
  17890000    4
  17900000    2
  17910000    3
  17920000    2
  17930000    2
  17940000    2
  17950000    2
  17960000    2
  17970000    3
  17980000    2
  17990000    3
  18000000    3
  18010000    2
  18020000    3
  18030000    2
  18040000    3
  18050000    3
  18060000    3
  18070000    7
  18080000    3
  18090000    2
  18100000    3
  18110000    5
  18120000    4
  18130000    3
  18140000    3
  18150000    4
  18160000    3
  18170000    4
  18180000    4
  18190000    2
  18200000    5
  18210000    3
  18220000    3
  18230000    3
  18240000    6
  18250000    5
  18260000    2
  18270000    3
  18280000    3
  18290000    3
  18300000    3
  18310000    3
  18320000    3
  18330000    2
  18340000    3
  18350000    4
  18360000    3
  18370000    3
  18380000    2
  18390000    3
  18400000    5
  18410000    3
  18420000    3
  18430000    3
  18440000    2
  18450000    3
  18460000    3
  18470000    3
  18480000    2
  18490000    3
  18500000    2
  18510000    2
  18520000    3
  18530000    3
  18540000    3
  18550000    3
  18560000    3
  18570000    4
  18580000    3
  18590000    3
  18600000    3
  18610000    3
  18620000    3
  18630000    3
  18640000    3
  18650000    3
  18660000    3
  18670000    3
  18680000    3
  18690000    2
  18700000    3
  18710000    2
  18720000    4
  18730000    3
  18740000    3
  18750000    4
  18760000    2
  18770000    3
  18780000    3
  18790000    3
  18800000    4
  18810000    3
  18820000    3
  18830000    3
  18840000    3
  18850000    4
  18860000    3
  18870000    3
  18880000    4
  18890000    7
  18900000    3
  18910000    3
  18920000    3
  18930000    3
  18940000    2
  18950000    3
  18960000    3
  18970000    3
  18980000    4
  18990000    2
  19000000    3
  19010000    3
  19020000    3
  19030000    3
  19040000    2
  19050000    3
  19060000    3
  19070000    3
  19080000    3
  19090000    4
  19100000    5
  19110000    3
  19120000    2
  19130000    3
  19140000    3
  19150000    3
  19160000    3
  19170000    2
  19180000    3
  19190000    3
  19200000    3
  19210000    3
  19220000    3
  19230000    2
  19240000    3
  19250000    3
  19260000    3
  19270000    3
  19280000    3
  19290000    2
  19300000    3
  19310000    6
  19320000    7
  19330000    6
  19340000    4
  19350000    3
  19360000    3
  19370000    4
  19380000    3
  19390000    4
  19400000    9
  19410000    3
  19420000    3
  19430000    3
  19440000    4
  19450000    3
  19460000    4
  19470000    3
  19480000    3
  19490000    3
  19500000    3
  19510000    3
  19520000    4
  19530000    2
  19540000    3
  19550000    3
  19560000    3
  19570000    3
  19580000    3
  19590000    3
  19600000    3
  19610000    3
  19620000    3
  19630000    3
  19640000    2
  19650000    2
  19660000    2
  19670000    3
  19680000    3
  19690000    2
  19700000    3
  19710000    3
  19720000    2
  19730000    3
  19740000    3
  19750000    3
  19760000    3
  19770000    3
  19780000    2
  19790000    2
  19800000    3
  19810000    2
  19820000    3
  19830000    3
  19840000    2
  19850000    2
  19860000    3
  19870000    3
  19880000    2
  19890000    3
  19900000    2
  19910000    3
  19920000    3
  19930000    3
  19940000    5
  19950000    4
  19960000    4
  19970000    3
  19980000    2
  19990000    4
  20000000    3
  20010000    3
  20020000    3
  20030000    4
  20040000    3
  20050000    5
  20060000    3
  20070000    2
  20080000    3
  20090000    3
  20100000    3
  20110000    4
  20120000    3
  20130000    3
  20140000    3
  20150000    4
  20160000    2
  20170000    5
  20180000    4
  20190000    3
  20200000    3
  20210000    2
  20220000    4
  20230000    3
  20240000    3
  20250000    3
  20260000    2
  20270000    3
  20280000    3
  20290000    3
  20300000    3
  20310000    3
  20320000    3
  20330000    3
  20340000    4
  20350000    3
  20360000    5
  20370000    4
  20380000    3
  20390000    2
  20400000    3
  20410000    5
  20420000    3
  20430000    3
  20440000    4
  20450000    4
  20460000    4
  20470000    3
  20480000    4
  20490000    3
  20500000    3
  20510000    3
  20520000    3
  20530000    3
  20540000    3
  20550000    2
  20560000    3
  20570000    2
  20580000    2
  20590000    3
  20600000    3
  20610000    3
  20620000    3
  20630000    3
  20640000    3
  20650000    2
  20660000    3
  20670000    4
  20680000    3
  20690000    2
  20700000    3
  20710000    2
  20720000    4
  20730000    3
  20740000    3
  20750000    3
  20760000    4
  20770000    4
  20780000    3
  20790000    4
  20800000    3
  20810000    3
  20820000    3
  20830000    3
  20840000    2
  20850000    2
  20860000    3
  20870000    3
  20880000    2
  20890000    4
  20900000    5
  20910000    5
  20920000    4
  20930000    3
  20940000    3
  20950000    4
  20960000    3
  20970000    2
  20980000   15
  20990000    3
  21000000    8
  21010000    2
  21020000    3
  21030000    2
  21040000    3
  21050000    3
  21060000    2
  21070000    3
  21080000    3
  21090000    5
  21100000    3
  21110000    3
  21120000    4
  21130000    6
  21140000    4
  21150000    4
  21160000    4
  21170000    3
  21180000    3
  21190000    3
  21200000    3
  21210000    3
  21220000    2
  21230000    3
  21240000    3
  21250000    3
  21260000    2
  21270000    4
  21280000    3
  21290000    6
  21300000    3
  21310000    3
  21320000    3
  21330000    3
  21340000    2
  21350000    3
  21360000    3
  21370000    4
  21380000    9
  21390000    4
  21400000    6
  21410000    3
  21420000    2
  21430000    3
  21440000    4
  21450000    3
  21460000    2
  21470000    3
  21480000    4
  21490000    3
  21500000    1
  21510000    3
  21520000    3
  21530000    2
  21540000    4
  21550000    5
  21560000    4
  21570000    4
  21580000    5
  21590000    4
  21600000    4
  21610000    4
  21620000    4
  21630000   22
  21640000    4
  21650000    4
  21660000    4
  21670000    3
  21680000    4
  21690000    3
  21700000    3
  21710000    4
  21720000    2
  21730000    4
  21740000    3
  21750000    3
  21760000    3
  21770000    3
  21780000    3
  21790000    5
  21800000    4
  21810000    5
  21820000    2
  21830000    5
  21840000    5
  21850000    3
  21860000    4
  21870000    5
  21880000    3
  21890000    3
  21900000    3
  21910000    3
  21920000    3
  21930000    3
  21940000    4
  21950000    2
  21960000    3
  21970000    3
  21980000    4
  21990000    3
  22000000    3
  22010000    4
  22020000    2
  22030000    3
  22040000    3
  22050000    5
  22060000    5
  22070000    3
  22080000    3
  22090000    3
  22100000    2
  22110000    2
  22120000    4
  22130000    4
  22140000    3
  22150000    3
  22160000    2
  22170000    2
  22180000    4
  22190000    4
  22200000    4
  22210000    3
  22220000    4
  22230000    3
  22240000    2
  22250000    2
  22260000    3
  22270000    3
  22280000    3
  22290000    5
  22300000    2
  22310000    2
  22320000    3
  22330000    3
  22340000    3
  22350000    3
  22360000    2
  22370000    3
  22380000    4
  22390000    4
  22400000    4
  22410000    3
  22420000    2
  22430000    3
  22440000   19
  22450000   13
  22460000    2
  22470000    3
  22480000   10
  22490000    4
  22500000    5
  22510000    4
  22520000    4
  22530000    5
  22540000    3
  22550000    4
  22560000    4
  22570000    3
  22580000    2
  22590000    3
  22600000    3
  22610000    2
  22620000    3
  22630000    4
  22640000    5
  22650000    4
  22660000    3
  22670000    4
  22680000    4
  22690000    4
  22700000    3
  22710000    4
  22720000    3
  22730000    3
  22740000    4
  22750000    3
  22760000    3
  22770000    3
  22780000    3
  22790000    3
  22800000    2
  22810000    2
  22820000    2
  22830000    3
  22840000    3
  22850000    4
  22860000    3
  22870000    5
  22880000    5
  22890000    2
  22900000    3
  22910000    4
  22920000    4
  22930000    3
  22940000    2
  22950000    2
  22960000    3
  22970000    3
  22980000    2
  22990000    2
  23000000    3
  23010000    3
  23020000    3
  23030000    3
  23040000    4
  23050000    3
  23060000    3
  23070000    3
  23080000    2
  23090000    4
  23100000    3
  23110000    2
  23120000    3
  23130000    9
  23140000   13
  23150000   15
  23160000    3
  23170000    3
  23180000    2
  23190000    3
  23200000    3
  23210000    4
  23220000   10
  23230000    3
  23240000    4
  23250000    4
  23260000    3
  23270000    3
  23280000    4
  23290000    3
  23300000    3
  23310000    2
  23320000    3
  23330000    3
  23340000    4
  23350000    3
  23360000    4
  23370000    2
  23380000    4
  23390000    3
  23400000    4
  23410000    5
  23420000    4
  23430000    3
  23440000    3
  23450000    3
  23460000    2
  23470000    4
  23480000    3
  23490000    3
  23500000    2
  23510000    2
  23520000    3
  23530000    4
  23540000    4
  23550000    4
  23560000    3
  23570000    4
  23580000   21
  23590000   11
  23600000   14
  23610000   17
  23620000    4
  23630000    3
  23640000    3
  23650000    2
  23660000    4
  23670000    4
  23680000    4
  23690000    2
  23700000    4
  23710000    4
  23720000    4
  23730000    3
  23740000    3
  23750000    2
  23760000    4
  23770000    3
  23780000    3
  23790000    2
  23800000    1
  23810000    3
  23820000    3
  23830000    3
  23840000    3
  23850000    3
  23860000    2
  23870000    2
  23880000    2
  23890000    2
  23900000    2
  23910000    3
  23920000    3
  23930000    3
  23940000    3
  23950000    4
  23960000    2
  23970000    4
  23980000    3
  23990000    3
  24000000    3
  24010000   16
  24020000    9
  24030000   10
  24040000    9
  24050000   17
  24060000   19
  24070000   12
  24080000   18
  24090000   11
  24100000    9
  24110000   12
  24120000   13
  24130000   10
  24140000    9
  24150000    3
  24160000    3
  24170000    3
  24180000    3
  24190000    2
  24200000    3
  24210000    3
  24220000    2
  24230000    3
  24240000    2
  24250000    2
  24260000    2
  24270000    3
  24280000    3
  24290000    2
  24300000    2
  24310000    1
  24320000    2
  24330000    3
  24340000    2
  24350000    3
  24360000    2
  24370000    5
  24380000    3
  24390000    5
  24400000    3
  24410000    1
  24420000    2
  24430000    3
  24440000    3
  24450000    3
  24460000    3
  24470000    3
  24480000    3
  24490000    4
  24500000    4
  24510000    4
  24520000    3
  24530000    2
  24540000    3
  24550000    2
  24560000    3
  24570000    4
  24580000    2
  24590000    4
  24600000    3
  24610000    4
  24620000    2
  24630000    4
  24640000    3
  24650000    3
  24660000    4
  24670000    3
  24680000    3
  24690000    5
  24700000    4
  24710000    3
  24720000    3
  24730000    5
  24740000    4
  24750000    3
  24760000    3
  24770000    4
  24780000    3
  24790000    3
  24800000    4
  24810000    2
  24820000    2
  24830000    3
  24840000    3
  24850000    2
  24860000    3
  24870000    3
  24880000    2
  24890000    2
  24900000    2
  24910000    4
  24920000    3
  24930000    3
  24940000    3
  24950000    3
  24960000    4
  24970000    3
  24980000    3
  24990000    2
  25000000    2
  25010000    3
  25020000    2
  25030000    2
  25040000    6
  25050000    4
  25060000    3
  25070000    4
  25080000    3
  25090000    3
  25100000    4
  25110000    4
  25120000    4
  25130000    3
  25140000    4
  25150000    3
  25160000    4
  25170000    3
  25180000    2
  25190000    4
  25200000    3
  25210000    5
  25220000    3
  25230000    5
  25240000    4
  25250000    4
  25260000    3
  25270000    3
  25280000    3
  25290000    3
  25300000    3
  25310000    2
  25320000    3
  25330000    3
  25340000    2
  25350000    3
  25360000    3
  25370000    2
  25380000    2
  25390000    3
  25400000    3
  25410000    3
  25420000    3
  25430000    3
  25440000    3
  25450000    3
  25460000    3
  25470000    2
  25480000    3
  25490000    3
  25500000    2
  25510000    2
  25520000    2
  25530000    3
  25540000    4
  25550000    3
  25560000    2
  25570000    3
  25580000    3
  25590000    4
  25600000    4
  25610000    3
  25620000    2
  25630000    2
  25640000    3
  25650000    3
  25660000    2
  25670000    3
  25680000    3
  25690000    2
  25700000    3
  25710000    3
  25720000    3
  25730000    3
  25740000    3
  25750000    3
  25760000    3
  25770000    4
  25780000    3
  25790000    3
  25800000    3
  25810000    3
  25820000    3
  25830000    3
  25840000    4
  25850000    3
  25860000    2
  25870000    3
  25880000    5
  25890000    3
  25900000    3
  25910000    2
  25920000    3
  25930000    2
  25940000    3
  25950000    2
  25960000    2
  25970000    4
  25980000    3
  25990000    3
  26000000    3
  26010000    2
  26020000    2
  26030000    2
  26040000    3
  26050000    2
  26060000    3
  26070000    3
  26080000    3
  26090000    4
  26100000    3
  26110000    2
  26120000    2
  26130000    4
  26140000    3
  26150000    2
  26160000    4
  26170000    3
  26180000    3
  26190000    3
  26200000    3
  26210000    4
  26220000    4
  26230000    3
  26240000    3
  26250000    3
  26260000    4
  26270000    3
  26280000    3
  26290000    2
  26300000    3
  26310000    2
  26320000    2
  26330000    3
  26340000    2
  26350000    4
  26360000    3
  26370000    4
  26380000    4
  26390000    2
  26400000    3
  26410000    4
  26420000    2
  26430000    4
  26440000    4
  26450000    3
  26460000    3
  26470000    3
  26480000    3
  26490000    3
  26500000    3
  26510000    4
  26520000    3
  26530000    3
  26540000    3
  26550000    3
  26560000    4
  26570000    4
  26580000    3
  26590000    3
  26600000    3
  26610000    3
  26620000    4
  26630000    3
  26640000    3
  26650000    3
  26660000   11
  26670000    5
  26680000    3
  26690000    3
  26700000    3
  26710000    3
  26720000    3
  26730000    3
  26740000    3
  26750000    4
  26760000    5
  26770000    2
  26780000    3
  26790000    3
  26800000    3
  26810000    3
  26820000    3
  26830000    3
  26840000    4
  26850000    3
  26860000    5
  26870000    3
  26880000    4
  26890000    3
  26900000    7
  26910000    2
  26920000    3
  26930000    3
  26940000    3
  26950000    6
  26960000    6
  26970000    4
  26980000    3
  26990000    3
  27000000    2
  27010000    3
  27020000    4
  27030000    3
  27040000    4
  27050000    4
  27060000    3
  27070000    3
  27080000    3
  27090000    3
  27100000    3
  27110000    3
  27120000    2
  27130000    3
  27140000    3
  27150000    3
  27160000    2
  27170000    2
  27180000    3
  27190000    3
  27200000    3
  27210000    3
  27220000    3
  27230000    4
  27240000    3
  27250000    4
  27260000    3
  27270000    3
  27280000    3
  27290000    5
  27300000    4
  27310000    3
  27320000    3
  27330000    2
  27340000    2
  27350000    4
  27360000    3
  27370000    3
  27380000    2
  27390000    2
  27400000    3
  27410000    3
  27420000    3
  27430000    3
  27440000    5
  27450000    3
  27460000    3
  27470000    9
  27480000    2
  27490000    3
  27500000    2
  27510000    3
  27520000    4
  27530000    3
  27540000    3
  27550000    2
  27560000    2
  27570000    2
  27580000    3
  27590000    3
  27600000    2
  27610000    3
  27620000    3
  27630000    2
  27640000    4
  27650000    3
  27660000    3
  27670000    1
  27680000    3
  27690000    4
  27700000    3
  27710000    3
  27720000    3
  27730000    3
  27740000    6
  27750000    3
  27760000    2
  27770000    3
  27780000    2
  27790000    3
  27800000    3
  27810000   10
  27820000   14
  27830000    3
  27840000    3
  27850000    3
  27860000    4
  27870000    3
  27880000    4
  27890000    2
  27900000    7
  27910000    3
  27920000    3
  27930000    3
  27940000    6
  27950000    6
  27960000    4
  27970000    2
  27980000    3
  27990000    3
  28000000    3
  28010000    2
  28020000    3
  28030000    3
  28040000    3
  28050000    4
  28060000    3
  28070000    3
  28080000    4
  28090000    1
  28100000    3
  28110000    3
  28120000    3
  28130000    2
  28140000    3
  28150000    3
  28160000    3
  28170000    3
  28180000    2
  28190000    3
  28200000    3
  28210000    2
  28220000    3
  28230000    3
  28240000    3
  28250000    4
  28260000    4
  28270000    3
  28280000    3
  28290000    2
  28300000    3
  28310000    2
  28320000    2
  28330000    3
  28340000    2
  28350000    2
  28360000    3
  28370000    3
  28380000    6
  28390000    3
  28400000    3
  28410000    3
  28420000    6
  28430000    8
  28440000    8
  28450000    3
  28460000    3
  28470000    3
  28480000    3
  28490000    3
  28500000    2
  28510000   12
  28520000    9
  28530000   15
  28540000   13
  28550000    6
  28560000   11
  28570000    9
  28580000    3
  28590000    1
  28600000    3
  28610000    2
  28620000    3
  28630000    2
  28640000    3
  28650000    2
  28660000    3
  28670000    3
  28680000    3
  28690000    4
  28700000    4
  28710000    3
  28720000    3
  28730000    2
  28740000    3
  28750000    3
  28760000    3
  28770000    3
  28780000    3
  28790000    3
  28800000    2
  28810000    2
  28820000    3
  28830000    2
  28840000    3
  28850000    4
  28860000    2
  28870000    3
  28880000    3
  28890000    3
  28900000    3
  28910000    3
  28920000    3
  28930000    3
  28940000    3
  28950000    2
  28960000   11
  28970000   16
  28980000    3
  28990000    4
  29000000    3
  29010000    3
  29020000    3
  29030000    3
  29040000    3
  29050000   12
  29060000    4
  29070000    2
  29080000    3
  29090000    4
  29100000    3
  29110000    2
  29120000    4
  29130000    4
  29140000    3
  29150000    2
  29160000    3
  29170000    2
  29180000    4
  29190000    3
  29200000    3
  29210000    2
  29220000    9
  29230000   10
  29240000    3
  29250000    3
  29260000    8
  29270000    5
  29280000    2
  29290000    2
  29300000    3
  29310000    3
  29320000    5
  29330000    3
  29340000    2
  29350000    2
  29360000    3
  29370000    3
  29380000    2
  29390000    4
  29400000    3
  29410000    3
  29420000    3
  29430000    3
  29440000    3
  29450000    2
  29460000    3
  29470000    3
  29480000    4
  29490000    3
  29500000    2
  29510000    2
  29520000    3
  29530000    3
  29540000    2
  29550000    3
  29560000    3
  29570000    3
  29580000    3
  29590000    4
  29600000    3
  29610000    2
  29620000    2
  29630000    2
  29640000    3
  29650000    3
  29660000    3
  29670000    3
  29680000    3
  29690000    3
  29700000    3
  29710000    4
  29720000    3
  29730000    3
  29740000    3
  29750000    3
  29760000    2
  29770000    3
  29780000    2
  29790000    3
  29800000    5
  29810000    2
  29820000    2
  29830000    4
  29840000    3
  29850000    3
  29860000    3
  29870000    3
  29880000    3
  29890000    3
  29900000    3
  29910000    2
  29920000    3
  29930000    2
  29940000    2
  29950000    3
  29960000    4
  29970000    3
  29980000    3
  29990000    3
  30000000    3
  30010000    3
  30020000    3
  30030000    3
  30040000    3
  30050000    4
  30060000    3
  30070000    3
  30080000    4
  30090000    3
  30100000    3
  30110000    3
  30120000    4
  30130000    3
  30140000    4
  30150000    2
  30160000    3
  30170000    3
  30180000    2
  30190000    3
  30200000    3
  30210000    3
  30220000    2
  30230000    2
  30240000    2
  30250000    3
  30260000    2
  30270000    3
  30280000    3
  30290000    3
  30300000    3
  30310000    3
  30320000    3
  30330000    3
  30340000    3
  30350000    3
  30360000    3
  30370000    3
  30380000    3
  30390000    3
  30400000    3
  30410000    3
  30420000    3
  30430000    3
  30440000    4
  30450000    3
  30460000    7
  30470000    2
  30480000    2
  30490000    3
  30500000    2
  30510000    3
  30520000    3
  30530000    3
  30540000    4
  30550000    3
  30560000    3
  30570000    4
  30580000    3
  30590000    2
  30600000    3
  30610000    3
  30620000    2
  30630000    3
  30640000    3
  30650000    3
  30660000    3
  30670000    2
  30680000    2
  30690000    3
  30700000    3
  30710000    3
  30720000    3
  30730000    3
  30740000    3
  30750000    3
  30760000    2
  30770000    3
  30780000    3
  30790000    2
  30800000    4
  30810000    3
  30820000    3
  30830000    2
  30840000    2
  30850000    2
  30860000    2
  30870000    3
  30880000    4
  30890000    2
  30900000    3
  30910000    3
  30920000    2
  30930000    2
  30940000    8
  30950000    3
  30960000    1
  30970000    2
  30980000    3
  30990000    3
  31000000    3
  31010000    2
  31020000    3
  31030000    3
  31040000    3
  31050000    3
  31060000    2
  31070000    4
  31080000    3
  31090000    3
  31100000    4
  31110000    4
  31120000    4
  31130000    2
  31140000    2
  31150000    3
  31160000    3
  31170000    5
  31180000    3
  31190000    3
  31200000    3
  31210000    3
  31220000    4
  31230000    2
  31240000    3
  31250000    3
  31260000    2
  31270000    3
  31280000    2
  31290000    3
  31300000    3
  31310000    3
  31320000    3
  31330000    3
  31340000    3
  31350000    3
  31360000    3
  31370000    3
  31380000    4
  31390000    2
  31400000    2
  31410000    4
  31420000    5
  31430000    4
  31440000    4
  31450000    4
  31460000    3
  31470000    3
  31480000    3
  31490000    5
  31500000    3
  31510000    2
  31520000    3
  31530000    3
  31540000    2
  31550000    3
  31560000    4
  31570000    4
  31580000    3
  31590000    2
  31600000    3
  31610000    3
  31620000    5
  31630000    3
  31640000    4
  31650000    5
  31660000    2
  31670000    3
  31680000    3
  31690000    2
  31700000    2
  31710000    3
  31720000    3
  31730000    2
  31740000    2
  31750000    3
  31760000    3
  31770000    4
  31780000    3
  31790000    4
  31800000    3
  31810000    4
  31820000    3
  31830000    3
  31840000    4
  31850000    4
  31860000    2
  31870000    3
  31880000    3
  31890000    4
  31900000    3
  31910000    4
  31920000    4
  31930000    3
  31940000    3
  31950000    2
  31960000    4
  31970000    3
  31980000    4
  31990000    2
  32000000    2
  32010000    5
  32020000    5
  32030000   15
  32040000   21
  32050000   14
  32060000   16
  32070000   15
  32080000   20
  32090000   10
  32100000    8
  32110000   10
  32120000    3
  32130000   16
  32140000    3
  32150000    3
  32160000    4
  32170000    4
  32180000    3
  32190000    2
  32200000    3
  32210000    3
  32220000    3
  32230000    3
  32240000    3
  32250000    3
  32260000    3
  32270000    3
  32280000    3
  32290000    2
  32300000    3
  32310000    3
  32320000    3
  32330000    3
  32340000    3
  32350000    3
  32360000    4
  32370000    2
  32380000    4
  32390000    3
  32400000    2
  32410000    4
  32420000    4
  32430000    4
  32440000    4
  32450000    4
  32460000    3
  32470000    3
  32480000    3
  32490000    3
  32500000    4
  32510000    3
  32520000    3
  32530000    4
  32540000    4
  32550000    3
  32560000    2
  32570000    4
  32580000    4
  32590000    2
  32600000    5
  32610000    3
  32620000    4
  32630000    4
  32640000    3
  32650000    3
  32660000    2
  32670000    3
  32680000    2
  32690000    4
  32700000    4
  32710000    3
  32720000    1
  32730000    3
  32740000    2
  32750000    5
  32760000    4
  32770000    3
  32780000    5
  32790000    2
  32800000    3
  32810000    3
  32820000    5
  32830000    3
  32840000    3
  32850000    4
  32860000    3
  32870000    4
  32880000    4
  32890000    3
  32900000    3
  32910000    3
  32920000   10
  32930000    4
  32940000    3
  32950000    5
  32960000    6
  32970000    3
  32980000    5
  32990000    4
  33000000    3
  33010000   15
  33020000    9
  33030000    3
  33040000    2
  33050000    2
  33060000    2
  33070000    5
  33080000    3
  33090000    3
  33100000    4
  33110000    2
  33120000    2
  33130000    4
  33140000    4
  33150000    5
  33160000    3
  33170000    3
  33180000    3
  33190000    3
  33200000    4
  33210000    4
  33220000    3
  33230000    3
  33240000    3
  33250000    4
  33260000    3
  33270000    3
  33280000    3
  33290000    4
  33300000    3
  33310000    3
  33320000    3
  33330000    3
  33340000    3
  33350000    2
  33360000    3
  33370000    3
  33380000    3
  33390000    2
  33400000    3
  33410000    3
  33420000    4
  33430000    4
  33440000    5
  33450000    4
  33460000    3
  33470000    3
  33480000    4
  33490000    3
  33500000    3
  33510000    3
  33520000    3
  33530000    3
  33540000    3
  33550000    5
  33560000    7
  33570000    3
  33580000    5
  33590000    5
  33600000    4
  33610000    7
  33620000    4
  33630000    4
  33640000    3
  33650000    4
  33660000    4
  33670000    4
  33680000    3
  33690000    3
  33700000    3
  33710000    4
  33720000    3
  33730000    3
  33740000    3
  33750000    3
  33760000    6
  33770000    3
  33780000    3
  33790000    4
  33800000    4
  33810000    3
  33820000    4
  33830000    4
  33840000    4
  33850000    3
  33860000    3
  33870000    4
  33880000    5
  33890000    2
  33900000    4
  33910000    4
  33920000    3
  33930000    4
  33940000    2
  33950000    3
  33960000    5
  33970000    3
  33980000    4
  33990000    3
  34000000    3
  34010000    3
  34020000    3
  34030000    3
  34040000    3
  34050000    3
  34060000    2
  34070000    4
  34080000    4
  34090000    5
  34100000    3
  34110000    3
  34120000    3
  34130000    3
  34140000    4
  34150000    3
  34160000    3
  34170000    3
  34180000    4
  34190000    3
  34200000    4
  34210000    4
  34220000    3
  34230000    3
  34240000    7
  34250000    2
  34260000    3
  34270000    2
  34280000    3
  34290000    3
  34300000    2
  34310000    3
  34320000    2
  34330000    5
  34340000    4
  34350000    4
  34360000    5
  34370000    3
  34380000    2
  34390000    4
  34400000    4
  34410000    3
  34420000    3
  34430000    3
  34440000    3
  34450000    3
  34460000    3
  34470000    3
  34480000    3
  34490000    3
  34500000    3
  34510000    2
  34520000    4
  34530000    3
  34540000    1
  34550000    3
  34560000    4
  34570000    5
  34580000    4
  34590000    2
  34600000    3
  34610000    3
  34620000    3
  34630000    3
  34640000    4
  34650000    3
  34660000    2
  34670000    3
  34680000    3
  34690000    5
  34700000    3
  34710000    2
  34720000    3
  34730000    2
  34740000    4
  34750000    4
  34760000    2
  34770000    3
  34780000    3
  34790000    2
  34800000    5
  34810000    8
  34820000   17
  34830000   17
  34840000   14
  34850000   19
  34860000    4
  34870000   22
  34880000   18
  34890000   21
  34900000   21
  34910000   20
  34920000   23
  34930000   20
  34940000   24
  34950000   23
  34960000   19
  34970000   21
  34980000   13
  34990000   10
  35000000   17
  35010000   12
  35020000   19
  35030000    9
  35040000   20
  35050000   12
  35060000   11
  35070000   10
  35080000   18
  35090000   18
  35100000   12
  35110000    4
  35120000    4
  35130000    3
  35140000    3
  35150000    4
  35160000    3
  35170000    4
  35180000    4
  35190000   12
  35200000   16
  35210000   19
  35220000   16
  35230000   12
  35240000    8
  35250000   16
  35260000    5
  35270000    4
  35280000    4
  35290000    5
  35300000    5
  35310000    4
  35320000    4
  35330000    3
  35340000    2
  35350000    6
  35360000    4
  35370000    3
  35380000    3
  35390000    3
  35400000    3
  35410000    3
  35420000    3
  35430000    3
  35440000    3
  35450000    2
  35460000    3
  35470000    4
  35480000    2
  35490000    4
  35500000    3
  35510000    3
  35520000    3
  35530000    3
  35540000    3
  35550000    3
  35560000    3
  35570000    3
  35580000    3
  35590000    3
  35600000    4
  35610000    3
  35620000    3
  35630000    5
  35640000    4
  35650000    3
  35660000    3
  35670000    3
  35680000    3
  35690000    2
  35700000    3
  35710000    3
  35720000    4
  35730000    3
  35740000    3
  35750000    4
  35760000    4
  35770000    8
  35780000   11
  35790000   13
  35800000   18
  35810000    4
  35820000    3
  35830000    3
  35840000    3
  35850000    3
  35860000    3
  35870000    2
  35880000    2
  35890000    4
  35900000    4
  35910000    2
  35920000    3
  35930000    3
  35940000    3
  35950000    2
  35960000    1
  35970000    3
  35980000    3
  35990000    3
  36000000    2
  36010000    3
  36020000    2
  36030000    2
  36040000    3
  36050000    2
  36060000    3
  36070000    3
  36080000    2
  36090000    3
  36100000    3
  36110000    2
  36120000    3
  36130000    3
  36140000    3
  36150000    3
  36160000    2
  36170000    2
  36180000    3
  36190000    3
  36200000    5
  36210000    6
  36220000    5
  36230000    5
  36240000    2
  36250000    5
  36260000    4
  36270000    3
  36280000    4
  36290000    2
  36300000    6
  36310000    4
  36320000    3
  36330000    3
  36340000    3
  36350000    5
  36360000    4
  36370000    3
  36380000    4
  36390000    2
  36400000    4
  36410000    2
  36420000    2
  36430000    4
  36440000    3
  36450000    4
  36460000    3
  36470000    3
  36480000    3
  36490000    4
  36500000    2
  36510000    3
  36520000    3
  36530000    3
  36540000    2
  36550000    2
  36560000    3
  36570000    3
  36580000    3
  36590000    2
  36600000    3
  36610000    2
  36620000    2
  36630000    4
  36640000    2
  36650000    2
  36660000    3
  36670000    2
  36680000    2
  36690000    2
  36700000    2
  36710000    3
  36720000    4
  36730000    2
  36740000    2
  36750000    4
  36760000    3
  36770000    3
  36780000    2
  36790000    3
  36800000    3
  36810000    3
  36820000    4
  36830000    3
  36840000    2
  36850000    5
  36860000    4
  36870000    2
  36880000    2
  36890000    3
  36900000    3
  36910000    3
  36920000    3
  36930000    4
  36940000    3
  36950000    3
  36960000    3
  36970000    3
  36980000    2
  36990000    5
  37000000    4
  37010000    5
  37020000    4
  37030000    3
  37040000    3
  37050000    3
  37060000    3
  37070000    4
  37080000    2
  37090000    3
  37100000    2
  37110000    3
  37120000    4
  37130000    3
  37140000    4
  37150000    3
  37160000    4
  37170000    3
  37180000    4
  37190000    2
  37200000    1
  37210000    2
  37220000    3
  37230000    2
  37240000    2
  37250000    3
  37260000    3
  37270000    3
  37280000    3
  37290000    4
  37300000    5
  37310000    3
  37320000   14
  37330000   12
  37340000   16
  37350000   18
  37360000   19
  37370000   14
  37380000   18
  37390000   19
  37400000   16
  37410000    2
  37420000    3
  37430000    2
  37440000    5
  37450000    4
  37460000    3
  37470000    5
  37480000    3
  37490000    3
  37500000    3
  37510000    2
  37520000    3
  37530000    2
  37540000    3
  37550000    3
  37560000    2
  37570000    4
  37580000    3
  37590000    3
  37600000    3
  37610000    3
  37620000    2
  37630000    3
  37640000    3
  37650000    3
  37660000    3
  37670000    3
  37680000    3
  37690000    3
  37700000    3
  37710000    3
  37720000    3
  37730000    3
  37740000    5
  37750000    3
  37760000    4
  37770000    3
  37780000    2
  37790000    2
  37800000    4
  37810000    4
  37820000    3
  37830000    4
  37840000    3
  37850000    3
  37860000    3
  37870000    3
  37880000    4
  37890000    3
  37900000    3
  37910000    3
  37920000    2
  37930000    3
  37940000    2
  37950000    3
  37960000    3
  37970000    3
  37980000    3
  37990000    3
  38000000    9
  38010000    3
  38020000    3
  38030000    2
  38040000    2
  38050000    3
  38060000    4
  38070000    3
  38080000    3
  38090000    3
  38100000    3
  38110000    3
  38120000    4
  38130000    3
  38140000    3
  38150000    3
  38160000    3
  38170000    4
  38180000    2
  38190000    3
  38200000    3
  38210000    4
  38220000    3
  38230000    4
  38240000    4
  38250000    3
  38260000    3
  38270000    3
  38280000    3
  38290000    3
  38300000    3
  38310000    4
  38320000    9
  38330000    3
  38340000    2
  38350000    3
  38360000    2
  38370000    3
  38380000    2
  38390000    3
  38400000    3
  38410000    2
  38420000    2
  38430000    4
  38440000    3
  38450000    2
  38460000    3
  38470000    3
  38480000    3
  38490000    3
  38500000    2
  38510000    3
  38520000    3
  38530000    2
  38540000    2
  38550000    3
  38560000    3
  38570000    2
  38580000    2
  38590000    3
  38600000    2
  38610000    3
  38620000    2
  38630000    4
  38640000    3
  38650000    3
  38660000    3
  38670000    3
  38680000    3
  38690000    3
  38700000    3
  38710000    3
  38720000    3
  38730000    3
  38740000    2
  38750000    2
  38760000    3
  38770000    2
  38780000    3
  38790000    3
  38800000    3
  38810000    3
  38820000    3
  38830000   10
  38840000    3
  38850000    3
  38860000    3
  38870000    3
  38880000    2
  38890000    3
  38900000    2
  38910000    3
  38920000    3
  38930000    3
  38940000    1
  38950000    2
  38960000    7
  38970000   18
  38980000   10
  38990000   13
  39000000    9
  39010000    9
  39020000    3
  39030000    3
  39040000    3
  39050000    3
  39060000    3
  39070000    2
  39080000    3
  39090000    3
  39100000    2
  39110000    2
  39120000    4
  39130000    3
  39140000    3
  39150000    3
  39160000    3
  39170000    2
  39180000    3
  39190000    3
  39200000    2
  39210000    3
  39220000    3
  39230000    3
  39240000    2
  39250000    2
  39260000    2
  39270000    2
  39280000    3
  39290000    4
  39300000    2
  39310000    3
  39320000    3
  39330000    2
  39340000    3
  39350000    3
  39360000    3
  39370000    3
  39380000    2
  39390000    3
  39400000    3
  39410000    2
  39420000    4
  39430000    3
  39440000    1
  39450000    3
  39460000    3
  39470000    2
  39480000    3
  39490000    3
  39500000    3
  39510000    3
  39520000    3
  39530000    4
  39540000    3
  39550000    5
  39560000    3
  39570000    4
  39580000    4
  39590000    3
  39600000    3
  39610000    2
  39620000    2
  39630000    4
  39640000    4
  39650000    2
  39660000    3
  39670000    3
  39680000    3
  39690000    4
  39700000    3
  39710000    3
  39720000    2
  39730000    2
  39740000    3
  39750000    3
  39760000    3
  39770000    2
  39780000    3
  39790000    3
  39800000    4
  39810000    3
  39820000    4
  39830000    5
  39840000    3
  39850000    4
  39860000    3
  39870000    3
  39880000    4
  39890000    3
  39900000    4
  39910000    2
  39920000    2
  39930000    3
  39940000    3
  39950000    4
  39960000    2
  39970000    3
  39980000    2
  39990000    3
  40000000    3
  40010000    5
  40020000    2
  40030000    3
  40040000    2
  40050000    4
  40060000    2
  40070000    3
  40080000    3
  40090000    3
  40100000    2
  40110000    3
  40120000    3
  40130000    4
  40140000    2
  40150000    4
  40160000    3
  40170000    3
  40180000    3
  40190000    3
  40200000    4
  40210000    2
  40220000    4
  40230000    4
  40240000    3
  40250000    5
  40260000    2
  40270000    3
  40280000    3
  40290000    3
  40300000    3
  40310000    3
  40320000    2
  40330000    3
  40340000    2
  40350000    3
  40360000    3
  40370000    3
  40380000    2
  40390000    2
  40400000    3
  40410000    4
  40420000    3
  40430000    3
  40440000    4
  40450000    4
  40460000    3
  40470000    3
  40480000    2
  40490000    4
  40500000    2
  40510000    3
  40520000    3
  40530000    4
  40540000    5
  40550000    3
  40560000    4
  40570000    3
  40580000    3
  40590000    4
  40600000    2
  40610000    3
  40620000    3
  40630000    3
  40640000    5
  40650000    7
  40660000    3
  40670000    5
  40680000    4
  40690000    3
  40700000    3
  40710000    2
  40720000    3
  40730000    3
  40740000    3
  40750000    3
  40760000    3
  40770000    3
  40780000    3
  40790000    3
  40800000    3
  40810000    2
  40820000    4
  40830000    3
  40840000    4
  40850000    4
  40860000    2
  40870000    3
  40880000    2
  40890000    4
  40900000    4
  40910000    3
  40920000    3
  40930000    8
  40940000    7
  40950000    3
  40960000    4
  40970000    4
  40980000   10
  40990000    3
  41000000    3
  41010000    3
  41020000    6
  41030000    3
  41040000    8
  41050000    3
  41060000    2
  41070000    3
  41080000    4
  41090000    2
  41100000    2
  41110000    4
  41120000    4
  41130000    3
  41140000    3
  41150000    4
  41160000    8
  41170000    8
  41180000    5
  41190000    3
  41200000    4
  41210000    5
  41220000    4
  41230000    3
  41240000    3
  41250000    3
  41260000    3
  41270000    2
  41280000    3
  41290000    3
  41300000    8
  41310000   11
  41320000   12
  41330000    7
  41340000   10
  41350000    8
  41360000    3
  41370000    4
  41380000    3
  41390000    3
  41400000    4
  41410000    3
  41420000    3
  41430000    3
  41440000    2
  41450000    2
  41460000    2
  41470000    2
  41480000    2
  41490000    2
  41500000    3
  41510000    3
  41520000    2
  41530000    3
  41540000    2
  41550000    3
  41560000    3
  41570000    5
  41580000    3
  41590000    6
  41600000   11
  41610000    3
  41620000    3
  41630000    3
  41640000    4
  41650000    2
  41660000    3
  41670000    2
  41680000    3
  41690000    2
  41700000    3
  41710000    2
  41720000    3
  41730000    2
  41740000    3
  41750000    2
  41760000    3
  41770000    4
  41780000    4
  41790000    2
  41800000   10
  41810000   18
  41820000   14
  41830000   10
  41840000   12
  41850000   10
  41860000    9
  41870000   18
  41880000    8
  41890000    3
  41900000   11
  41910000   16
  41920000   15
  41930000   20
  41940000   16
  41950000   15
  41960000   14
  41970000    2
  41980000    6
  41990000   14
  42000000   15
  42010000   21
  42020000   20
  42030000   19
  42040000   18
  42050000   15
  42060000    5
  42070000    5
  42080000   13
  42090000    4
  42100000    5
  42110000    5
  42120000    4
  42130000    3
  42140000    3
  42150000    3
  42160000    3
  42170000    3
  42180000    3
  42190000    3
  42200000    3
  42210000    3
  42220000    3
  42230000    4
  42240000    2
  42250000    3
  42260000    4
  42270000    2
  42280000    2
  42290000    2
  42300000    3
  42310000    4
  42320000    3
  42330000    3
  42340000    4
  42350000    4
  42360000    2
  42370000    5
  42380000    4
  42390000    3
  42400000    5
  42410000    3
  42420000    3
  42430000    3
  42440000    3
  42450000    4
  42460000    2
  42470000    3
  42480000    4
  42490000    3
  42500000    3
  42510000    2
  42520000    3
  42530000    2
  42540000    4
  42550000    3
  42560000    4
  42570000    4
  42580000    4
  42590000    5
  42600000    4
  42610000    4
  42620000    5
  42630000    3
  42640000    2
  42650000    3
  42660000    4
  42670000    3
  42680000    3
  42690000    3
  42700000    4
  42710000    2
  42720000    3
  42730000    4
  42740000    3
  42750000    3
  42760000    4
  42770000    3
  42780000    3
  42790000    3
  42800000    3
  42810000    3
  42820000    2
  42830000    4
  42840000    4
  42850000    4
  42860000    3
  42870000    3
  42880000    3
  42890000    2
  42900000    5
  42910000    3
  42920000    2
  42930000    4
  42940000    3
  42950000    3
  42960000    3
  42970000    3
  42980000    4
  42990000    2
  43000000    2
  43010000    7
  43020000    4
  43030000    2
  43040000    5
  43050000    3
  43060000    3
  43070000    3
  43080000    3
  43090000    4
  43100000    3
  43110000    3
  43120000    3
  43130000    3
  43140000    4
  43150000    3
  43160000    3
  43170000    3
  43180000    3
  43190000    3
  43200000    3
  43210000    3
  43220000    2
  43230000    3
  43240000    3
  43250000    2
  43260000    3
  43270000    5
  43280000    3
  43290000    3
  43300000    3
  43310000    3
  43320000    7
  43330000    3
  43340000    3
  43350000    3
  43360000    3
  43370000    3
  43380000    4
  43390000    3
  43400000    3
  43410000    3
  43420000    3
  43430000    4
  43440000    4
  43450000    3
  43460000    3
  43470000    8
  43480000    3
  43490000    3
  43500000    3
  43510000    4
  43520000    5
  43530000    5
  43540000    4
  43550000    4
  43560000    3
  43570000    2
  43580000    4
  43590000    3
  43600000    2
  43610000    3
  43620000    3
  43630000    3
  43640000    3
  43650000    3
  43660000    2
  43670000    2
  43680000    4
  43690000    3
  43700000    3
  43710000    3
  43720000    3
  43730000    4
  43740000    3
  43750000    3
  43760000    4
  43770000    3
  43780000    5
  43790000    3
  43800000    2
  43810000    3
  43820000    2
  43830000    3
  43840000    2
  43850000    3
  43860000    2
  43870000    3
  43880000    3
  43890000    3
  43900000    3
  43910000    3
  43920000    3
  43930000    4
  43940000    5
  43950000    2
  43960000    4
  43970000    3
  43980000    3
  43990000    2
  44000000    3
  44010000    3
  44020000    4
  44030000    2
  44040000    4
  44050000    4
  44060000    2
  44070000    2
  44080000    3
  44090000    3
  44100000    4
  44110000    3
  44120000    4
  44130000    2
  44140000    3
  44150000    4
  44160000    3
  44170000    3
  44180000    3
  44190000    5
  44200000    2
  44210000    4
  44220000   10
  44230000   18
  44240000   11
  44250000    9
  44260000   13
  44270000   11
  44280000    8
  44290000    8
  44300000    4
  44310000    2
  44320000    2
  44330000    2
  44340000    3
  44350000    4
  44360000    3
  44370000    3
  44380000    4
  44390000    2
  44400000    4
  44410000    3
  44420000    2
  44430000    2
  44440000    3
  44450000    3
  44460000    5
  44470000    2
  44480000    4
  44490000    5
  44500000    4
  44510000    3
  44520000    3
  44530000    3
  44540000    3
  44550000    2
  44560000    2
  44570000    3
  44580000    3
  44590000    3
  44600000    3
  44610000    2
  44620000    4
  44630000    3
  44640000    3
  44650000    3
  44660000    3
  44670000    4
  44680000    3
  44690000    3
  44700000    2
  44710000    3
  44720000    3
  44730000    4
  44740000    3
  44750000    3
  44760000    3
  44770000    2
  44780000    3
  44790000    2
  44800000    2
  44810000    3
  44820000    3
  44830000    2
  44840000    2
  44850000    3
  44860000    3
  44870000    3
  44880000    3
  44890000    3
  44900000    3
  44910000    2
  44920000    3
  44930000    2
  44940000    3
  44950000    3
  44960000    4
  44970000    4
  44980000    3
  44990000    5
  45000000    3
  45010000    3
  45020000    4
  45030000    3
  45040000    2
  45050000    3
  45060000    4
  45070000    4
  45080000    3
  45090000    2
  45100000    4
  45110000    4
  45120000    4
  45130000    3
  45140000    2
  45150000    5
  45160000    2
  45170000    3
  45180000    3
  45190000    3
  45200000    4
  45210000    3
  45220000    4
  45230000    3
  45240000    4
  45250000    4
  45260000    3
  45270000    2
  45280000    2
  45290000    3
  45300000    4
  45310000    2
  45320000    3
  45330000    5
  45340000    2
  45350000    4
  45360000    4
  45370000    3
  45380000    3
  45390000    3
  45400000    3
  45410000    4
  45420000    3
  45430000    3
  45440000    3
  45450000    5
  45460000    3
  45470000    5
  45480000    3
  45490000    3
  45500000    3
  45510000    4
  45520000    4
  45530000    3
  45540000    5
  45550000    3
  45560000    2
  45570000    4
  45580000    3
  45590000   15
  45600000    2
  45610000    3
  45620000    3
  45630000    3
  45640000    2
  45650000    2
  45660000    3
  45670000    4
  45680000    4
  45690000    4
  45700000    4
  45710000    3
  45720000    3
  45730000    4
  45740000    3
  45750000    3
  45760000    4
  45770000    4
  45780000    3
  45790000    3
  45800000    3
  45810000    3
  45820000    8
  45830000    7
  45840000    8
  45850000   14
  45860000   12
  45870000    3
  45880000    3
  45890000    3
  45900000    2
  45910000    2
  45920000    4
  45930000    3
  45940000    2
  45950000    3
  45960000    4
  45970000    3
  45980000    3
  45990000    3
  46000000    3
  46010000    4
  46020000    3
  46030000    4
  46040000    3
  46050000    2
  46060000    2
  46070000    3
  46080000    4
  46090000    3
  46100000    3
  46110000    3
  46120000    3
  46130000    3
  46140000    2
  46150000    4
  46160000    5
  46170000    5
  46180000    4
  46190000    4
  46200000    6
  46210000   13
  46220000    3
  46230000    3
  46240000    2
  46250000    4
  46260000    3
  46270000   10
  46280000   11
  46290000   14
  46300000   17
  46310000   16
  46320000    2
  46330000    4
  46340000    2
  46350000    3
  46360000    4
  46370000    5
  46380000    3
  46390000    3
  46400000    3
  46410000    3
  46420000    3
  46430000    3
  46440000    1
  46450000    4
  46460000    2
  46470000    2
  46480000    3
  46490000    3
  46500000    2
  46510000    4
  46520000    4
  46530000    5
  46540000    3
  46550000    2
  46560000    3
  46570000    3
  46580000    4
  46590000    4
  46600000    2
  46610000    4
  46620000    5
  46630000    4
  46640000    4
  46650000    3
  46660000    3
  46670000    3
  46680000    3
  46690000    3
  46700000    3
  46710000    3
  46720000    2
  46730000    3
  46740000    3
  46750000    3
  46760000    4
  46770000    3
  46780000    3
  46790000    3
  46800000    2
  46810000    3
  46820000    3
  46830000    3
  46840000    3
  46850000    3
  46860000    3
  46870000    3
  46880000    3
  46890000    5
  46900000    4
  46910000    3
  46920000    2
  46930000    2
  46940000    3
  46950000    3
  46960000    4
  46970000    3
  46980000    4
  46990000    2
  47000000    4
  47010000    3
  47020000    2
  47030000    2
  47040000    3
  47050000    2
  47060000    2
  47070000    3
  47080000    4
  47090000    3
  47100000    3
  47110000    3
  47120000    1
  47130000    3
  47140000    3
  47150000    2
  47160000    2
  47170000    3
  47180000    3
  47190000    2
  47200000    3
  47210000    3
  47220000    4
  47230000    2
  47240000    2
  47250000    4
  47260000    2
  47270000    3
  47280000    3
  47290000    3
  47300000    3
  47310000    2
  47320000    4
  47330000    2
  47340000    2
  47350000    3
  47360000    3
  47370000    3
  47380000    5
  47390000    3
  47400000    5
  47410000    3
  47420000    4
  47430000    3
  47440000    3
  47450000    3
  47460000    4
  47470000    4
  47480000    3
  47490000    4
  47500000    4
  47510000    3
  47520000    3
  47530000    2
  47540000    3
  47550000    4
  47560000    2
  47570000    3
  47580000    3
  47590000    3
  47600000    3
  47610000    4
  47620000    2
  47630000    3
  47640000    3
  47650000    3
  47660000    4
  47670000    4
  47680000    5
  47690000    5
  47700000    4
  47710000    3
  47720000    3
  47730000    3
  47740000    3
  47750000    3
  47760000    3
  47770000    4
  47780000    4
  47790000    4
  47800000    5
  47810000    3
  47820000    3
  47830000    2
  47840000    3
  47850000    3
  47860000    2
  47870000    2
  47880000    2
  47890000    3
  47900000    3
  47910000    4
  47920000    4
  47930000    3
  47940000    4
  47950000    4
  47960000    2
  47970000    3
  47980000    3
  47990000    3
  48000000    3
  48010000    3
  48020000    3
  48030000    4
  48040000    3
  48050000    3
  48060000    3
  48070000    3
  48080000    4
  48090000    3
  48100000    3
  48110000    2
  48120000    3
  48130000    3
  48140000    4
  48150000    5
  48160000    2
  48170000    2
  48180000    3
  48190000    3
  48200000    3
  48210000    3
  48220000    3
  48230000    3
  48240000    3
  48250000    4
  48260000    3
  48270000    3
  48280000    3
  48290000    3
  48300000    3
  48310000    2
  48320000    3
  48330000    3
  48340000    4
  48350000    2
  48360000    3
  48370000    3
  48380000    3
  48390000    4
  48400000    2
  48410000    2
  48420000    4
  48430000    4
  48440000    4
  48450000    4
  48460000    2
  48470000    4
  48480000    3
  48490000    4
  48500000    2
  48510000    3
  48520000    3
  48530000    3
  48540000    2
  48550000    3
  48560000    3
  48570000    1
  48580000    3
  48590000    3
  48600000    2
  48610000    2
  48620000    3
  48630000    3
  48640000    4
  48650000    3
  48660000    3
  48670000    3
  48680000    3
  48690000    4
  48700000    2
  48710000    3
  48720000    4
  48730000    4
  48740000    2
  48750000    4
  48760000    3
  48770000    4
  48780000    3
  48790000    3
  48800000    2
  48810000    4
  48820000    4
  48830000    3
  48840000    3
  48850000    3
  48860000    3
  48870000    2
  48880000    3
  48890000    2
  48900000    2
  48910000    3
  48920000    3
  48930000    3
  48940000    3
  48950000    3
  48960000    2
  48970000    2
  48980000    3
  48990000    3
  49000000    3
  49010000    3
  49020000    3
  49030000    2
  49040000    4
  49050000    3
  49060000    3
  49070000    3
  49080000    3
  49090000    3
  49100000    3
  49110000    3
  49120000    5
  49130000    3
  49140000    3
  49150000    3
  49160000    4
  49170000    3
  49180000    3
  49190000    2
  49200000    2
  49210000    4
  49220000    3
  49230000    3
  49240000    3
  49250000    4
  49260000    4
  49270000    3
  49280000    2
  49290000    3
  49300000    4
  49310000    4
  49320000    4
  49330000    4
  49340000    3
  49350000    4
  49360000    3
  49370000    4
  49380000    1
  49390000    4
  49400000    5
  49410000    5
  49420000    3
  49430000    3
  49440000    3
  49450000    3
  49460000    3
  49470000    4
  49480000    3
  49490000    6
  49500000    3
  49510000    4
  49520000    6
  49530000    3
  49540000    3
  49550000    5
  49560000    4
  49570000    3
  49580000    4
  49590000    3
  49600000    4
  49610000    2
  49620000    3
  49630000    3
  49640000    8
  49650000   11
  49660000   19
  49670000   12
  49680000   18
  49690000   17
  49700000   17
  49710000   17
  49720000    4
  49730000    3
  49740000    3
  49750000    3
  49760000    2
  49770000    3
  49780000    3
  49790000    5
  49800000    5
  49810000    4
  49820000    3
  49830000    4
  49840000    4
  49850000    3
  49860000    5
  49870000    3
  49880000    5
  49890000    2
  49900000    2
  49910000    3
  49920000    2
  49930000    2
  49940000    2
  49950000    3
  49960000    3
  49970000    2
  49980000    5
  49990000    6
  50000000    3
  50000000    3
  50010000    3
  50020000    5
  50030000    3
  50040000    4
  50050000    4
  50060000    2
  50070000    3
  50080000    4
  50090000    3
  50100000    3
  50110000    3
  50120000    4
  50130000    2
  50140000    4
  50150000    3
  50160000    4
  50170000    3
  50180000    3
  50190000    3
  50200000    4
  50210000    4
  50220000    4
  50230000    3
  50240000    3
  50250000    3
  50260000    3
  50270000    3
  50280000    2
  50290000    2
  50300000    2
  50310000    3
  50320000    2
  50330000    3
  50340000    3
  50350000    4
  50360000    3
  50370000    3
  50380000    3
  50390000    3
  50400000    2
  50410000    3
  50420000    3
  50430000    2
  50440000    4
  50450000    3
  50460000    2
  50470000    3
  50480000    3
  50490000    3
  50500000    5
  50510000    4
  50520000    3
  50530000    4
  50540000    5
  50550000    3
  50560000    2
  50570000    2
  50580000    2
  50590000    2
  50600000    4
  50610000    3
  50620000    3
  50630000    2
  50640000    4
  50650000    3
  50660000    2
  50670000    4
  50680000    3
  50690000    2
  50700000    2
  50710000    5
  50720000    3
  50730000    4
  50740000    4
  50750000    2
  50760000    2
  50770000    4
  50780000    3
  50790000    4
  50800000    3
  50810000    3
  50820000    4
  50830000    3
  50840000    3
  50850000    4
  50860000    3
  50870000    4
  50880000    3
  50890000    5
  50900000    3
  50910000    3
  50920000    6
  50930000   10
  50940000    2
  50950000    3
  50960000    3
  50970000    2
  50980000    3
  50990000    4
  51000000    3
  51010000    2
  51020000    3
  51030000    4
  51040000    5
  51050000    4
  51060000    4
  51070000    2
  51080000    3
  51090000    3
  51100000    3
  51110000    2
  51120000    3
  51130000    3
  51140000    3
  51150000    4
  51160000    4
  51170000    3
  51180000    4
  51190000    4
  51200000    3
  51210000    3
  51220000    3
  51230000    3
  51240000    2
  51250000    3
  51260000    3
  51270000    3
  51280000    3
  51290000    3
  51300000    4
  51310000    5
  51320000    3
  51330000    3
  51340000    5
  51350000    2
  51360000    2
  51370000    3
  51380000    4
  51390000    3
  51400000    2
  51410000    3
  51420000    3
  51430000    3
  51440000    2
  51450000    3
  51460000    4
  51470000    3
  51480000    3
  51490000    2
  51500000    2
  51510000    4
  51520000    3
  51530000    4
  51540000    4
  51550000    4
  51560000    4
  51570000    3
  51580000    3
  51590000    3
  51600000    3
  51610000    4
  51620000    3
  51630000    4
  51640000    2
  51650000    2
  51660000    4
  51670000    3
  51680000    4
  51690000    2
  51700000    3
  51710000    3
  51720000    4
  51730000    3
  51740000    4
  51750000    2
  51760000    3
  51770000    3
  51780000    3
  51790000    3
  51800000    2
  51810000    4
  51820000    3
  51830000    3
  51840000    3
  51850000    3
  51860000    3
  51870000    3
  51880000    3
  51890000    3
  51900000    2
  51910000    3
  51920000    4
  51930000    3
  51940000    3
  51950000    3
  51960000    1
  51970000    2
  51980000    2
  51990000    4
  52000000    3
  52010000    3
  52020000    3
  52030000    3
  52040000    3
  52050000    4
  52060000    2
  52070000    3
  52080000    3
  52090000    4
  52100000    4
  52110000    2
  52120000    3
  52130000    4
  52140000    4
  52150000    3
  52160000    3
  52170000    2
  52180000    4
  52190000    2
  52200000    4
  52210000    4
  52220000    3
  52230000    4
  52240000    3
  52250000    3
  52260000    3
  52270000    3
  52280000    3
  52290000    2
  52300000    3
  52310000    4
  52320000    4
  52330000    3
  52340000    2
  52350000    2
  52360000    2
  52370000    3
  52380000    3
  52390000    3
  52400000    3
  52410000    2
  52420000    2
  52430000    3
  52440000    2
  52450000    3
  52460000    4
  52470000    3
  52480000    4
  52490000    3
  52500000    4
  52510000    3
  52520000    3
  52530000    3
  52540000    3
  52550000    2
  52560000    2
  52570000    3
  52580000    2
  52590000    2
  52600000    2
  52610000    4
  52620000    3
  52630000    2
  52640000    2
  52650000    2
  52660000    4
  52670000    3
  52680000   12
  52690000   13
  52700000   13
  52710000   13
  52720000   11
  52730000    2
  52740000   13
  52750000   10
  52760000    9
  52770000   15
  52780000   15
  52790000    9
  52800000   11
  52810000   15
  52820000   21
  52830000   13
  52840000   13
  52850000    3
  52860000    3
  52870000    2
  52880000    5
  52890000    3
  52900000    2
  52910000    3
  52920000    3
  52930000    3
  52940000    3
  52950000    3
  52960000    3
  52970000    3
  52980000    3
  52990000    3
  53000000    2
  53010000    3
  53020000    5
  53030000    3
  53040000    2
  53050000    3
  53060000    4
  53070000    3
  53080000    3
  53090000    4
  53100000    2
  53110000    3
  53120000    3
  53130000    3
  53140000    3
  53150000    4
  53160000    2
  53170000    3
  53180000    2
  53190000    6
  53200000    5
  53210000    3
  53220000    3
  53230000    2
  53240000    2
  53250000    4
  53260000    2
  53270000    2
  53280000    3
  53290000    3
  53300000    5
  53310000    2
  53320000    4
  53330000    3
  53340000    2
  53350000    4
  53360000    5
  53370000    2
  53380000    2
  53390000    3
  53400000    4
  53410000    3
  53420000    3
  53430000    4
  53440000    3
  53450000    3
  53460000    3
  53470000    4
  53480000    5
  53490000    3
  53500000    3
  53510000    4
  53520000    2
  53530000    3
  53540000    2
  53550000    3
  53560000    2
  53570000    2
  53580000    3
  53590000    2
  53600000    2
  53610000    2
  53620000    3
  53630000    3
  53640000    3
  53650000    2
  53660000    4
  53670000    3
  53680000    4
  53690000    4
  53700000    3
  53710000    3
  53720000    3
  53730000    3
  53740000    2
  53750000    3
  53760000    3
  53770000    3
  53780000    3
  53790000    3
  53800000    3
  53810000    3
  53820000    2
  53830000    3
  53840000    3
  53850000    4
  53860000    2
  53870000    3
  53880000    3
  53890000    4
  53900000    2
  53910000    3
  53920000    2
  53930000    3
  53940000    3
  53950000    3
  53960000    2
  53970000    3
  53980000    4
  53990000    3
  54000000    3
  54010000    4
  54020000    4
  54030000    4
  54040000    3
  54050000    3
  54060000    4
  54070000    3
  54080000    3
  54090000    2
  54100000    2
  54110000    2
  54120000    3
  54130000    3
  54140000    3
  54150000    3
  54160000    2
  54170000    3
  54180000    2
  54190000    3
  54200000    3
  54210000    3
  54220000    2
  54230000    7
  54240000    5
  54250000    3
  54260000    2
  54270000    3
  54280000    6
  54290000    2
  54300000    2
  54310000    4
  54320000    3
  54330000    3
  54340000    3
  54350000    4
  54360000    3
  54370000    4
  54380000    3
  54390000    4
  54400000    3
  54410000    2
  54420000    2
  54430000    3
  54440000    3
  54450000    4
  54460000    3
  54470000    4
  54480000    3
  54490000    4
  54500000    3
  54510000    3
  54520000    3
  54530000    3
  54540000    3
  54550000    3
  54560000    2
  54570000    2
  54580000    3
  54590000    3
  54600000    3
  54610000    3
  54620000    3
  54630000    3
  54640000    2
  54650000    3
  54660000    4
  54670000    4
  54680000    3
  54690000    3
  54700000    3
  54710000    4
  54720000    4
  54730000    3
  54740000    3
  54750000    4
  54760000    5
  54770000    2
  54780000    2
  54790000    3
  54800000    2
  54810000    3
  54820000    4
  54830000    3
  54840000    3
  54850000    3
  54860000    8
  54870000    4
  54880000    3
  54890000    3
  54900000    3
  54910000    2
  54920000    4
  54930000    4
  54940000    2
  54950000    3
  54960000    3
  54970000    2
  54980000    3
  54990000    3
  55000000    5
  55010000    9
  55020000    3
  55030000    3
  55040000    4
  55050000    3
  55060000    3
  55070000    3
  55080000    4
  55090000    3
  55100000    3
  55110000    3
  55120000    3
  55130000    3
  55140000    3
  55150000    4
  55160000    3
  55170000    4
  55180000    5
  55190000    3
  55200000    3
  55210000    3
  55220000    3
  55230000    4
  55240000    3
  55250000    2
  55260000    4
  55270000    4
  55280000    3
  55290000    3
  55300000    3
  55310000    3
  55320000    4
  55330000    4
  55340000    2
  55350000    3
  55360000    3
  55370000    1
  55380000    2
  55390000    3
  55400000    2
  55410000    3
  55420000    3
  55430000    3
  55440000    3
  55450000    3
  55460000    3
  55470000    3
  55480000    4
  55490000    2
  55500000    2
  55510000    3
  55520000    3
  55530000    4
  55540000    3
  55550000    2
  55560000    2
  55570000    2
  55580000    3
  55590000    2
  55600000    3
  55610000    4
  55620000    4
  55630000    4
  55640000    4
  55650000    2
  55660000    5
  55670000    4
  55680000    3
  55690000    3
  55700000    3
  55710000    4
  55720000    3
  55730000    2
  55740000    3
  55750000    4
  55760000    3
  55770000    4
  55780000    3
  55790000    3
  55800000    3
  55810000    3
  55820000    3
  55830000    3
  55840000    2
  55850000    3
  55860000    3
  55870000    2
  55880000    3
  55890000    3
  55900000    3
  55910000    2
  55920000    3
  55930000    3
  55940000    2
  55950000    3
  55960000    3
  55970000    2
  55980000    3
  55990000    3
  56000000    3
  56010000    3
  56020000    4
  56030000    3
  56040000    4
  56050000    2
  56060000    4
  56070000    2
  56080000    2
  56090000    3
  56100000    4
  56110000    3
  56120000    4
  56130000    4
  56140000    4
  56150000    3
  56160000    4
  56170000    3
  56180000    3
  56190000    4
  56200000   12
  56210000    4
  56220000    2
  56230000    4
  56240000    2
  56250000    3
  56260000    4
  56270000    3
  56280000    3
  56290000    4
  56300000    4
  56310000    3
  56320000    3
  56330000    3
  56340000    3
  56350000    3
  56360000    3
  56370000    3
  56380000    2
  56390000    3
  56400000    2
  56410000    3
  56420000    2
  56430000    4
  56440000    3
  56450000    3
  56460000    3
  56470000    4
  56480000    7
  56490000    4
  56500000    4
  56510000    3
  56520000    4
  56530000    3
  56540000    3
  56550000    4
  56560000    3
  56570000    4
  56580000    3
  56590000    4
  56600000    5
  56610000    4
  56620000    3
  56630000    6
  56640000    3
  56650000    3
  56660000    3
  56670000    3
  56680000    3
  56690000    3
  56700000    4
  56710000    4
  56720000    3
  56730000    3
  56740000    3
  56750000    2
  56760000    4
  56770000    3
  56780000    3
  56790000    3
  56800000    4
  56810000    4
  56820000    2
  56830000    3
  56840000    2
  56850000    3
  56860000    4
  56870000    3
  56880000    3
  56890000    3
  56900000    3
  56910000    3
  56920000    3
  56930000    3
  56940000    4
  56950000    4
  56960000    3
  56970000    5
  56980000    4
  56990000    3
  57000000    3
  57010000    3
  57020000    4
  57030000    5
  57040000    3
  57050000    3
  57060000    4
  57070000    3
  57080000    2
  57090000    4
  57100000    5
  57110000    4
  57120000    3
  57130000    3
  57140000    3
  57150000    3
  57160000    3
  57170000    2
  57180000    4
  57190000    3
  57200000    3
  57210000    3
  57220000    3
  57230000    3
  57240000    2
  57250000    2
  57260000    3
  57270000    3
  57280000    3
  57290000    2
  57300000    3
  57310000    2
  57320000    3
  57330000    4
  57340000    3
  57350000    3
  57360000    3
  57370000    3
  57380000    3
  57390000    3
  57400000    5
  57410000    3
  57420000    5
  57430000    3
  57440000    3
  57450000    3
  57460000    3
  57470000    3
  57480000    3
  57490000    3
  57500000    3
  57510000    3
  57520000    2
  57530000    3
  57540000    3
  57550000    2
  57560000    3
  57570000    4
  57580000    3
  57590000    3
  57600000    3
  57610000    3
  57620000    3
  57630000    3
  57640000    4
  57650000    5
  57660000    3
  57670000    4
  57680000    3
  57690000    5
  57700000    3
  57710000    4
  57720000    2
  57730000    2
  57740000    3
  57750000    6
  57760000    3
  57770000    3
  57780000    3
  57790000    2
  57800000    3
  57810000    3
  57820000    3
  57830000    3
  57840000    3
  57850000    3
  57860000    3
  57870000    7
  57880000    3
  57890000    3
  57900000    2
  57910000    2
  57920000    3
  57930000    3
  57940000    3
  57950000    3
  57960000    4
  57970000    3
  57980000    3
  57990000    2
  58000000    3
  58010000    4
  58020000    3
  58030000    4
  58040000    3
  58050000    3
  58060000    2
  58070000    3
  58080000    3
  58090000    3
  58100000    4
  58110000    3
  58120000    4
  58130000    4
  58140000    4
  58150000    5
  58160000    3
  58170000    4
  58180000    3
  58190000    6
  58200000    5
  58210000    4
  58220000    5
  58230000    2
  58240000    4
  58250000    5
  58260000    4
  58270000    3
  58280000    4
  58290000    3
  58300000    4
  58310000    4
  58320000    3
  58330000    5
  58340000    6
  58350000    5
  58360000    4
  58370000    5
  58380000    3
  58390000    4
  58400000    3
  58410000    4
  58420000    5
  58430000    3
  58440000    4
  58450000    5
  58460000    3
  58470000    4
  58480000    3
  58490000    9
  58500000    3
  58510000    4
  58520000    5
  58530000    3
  58540000    3
  58550000    3
  58560000    4
  58570000    5
  58580000    3
  58590000    6
  58600000    3
  58610000    3
  58620000    4
  58630000    3
  58640000    4
  58650000    4
  58660000   18
  58670000   16
  58680000    4
  58690000    7
  58700000    8
  58710000    9
  58720000   17
  58730000    4
  58740000    4
  58750000    3
  58760000    3
  58770000    2
  58780000    4
  58790000    3
  58800000    3
  58810000    5
  58820000   18
  58830000   13
  58840000   14
  58850000   11
  58860000   21
  58870000   18
  58880000   17
  58890000   15
  58900000   19
  58910000    4
  58920000    3
  58930000    4
  58940000    5
  58950000   14
  58960000    5
  58970000    3
  58980000    2
  58990000    3
  59000000    5
  59010000    4
  59020000    3
  59030000    3
  59040000    3
  59050000    2
  59060000    4
  59070000    4
  59080000    5
  59090000    4
  59100000    3
  59110000    3
  59120000    3
  59130000    2
  59140000    3
  59150000    2
  59160000    3
  59170000    5
  59180000    4
  59190000    9
  59200000   18
  59210000    4
  59220000    3
  59230000    2
  59240000    3
  59250000    8
  59260000   17
  59270000    4
  59280000    5
  59290000    4
  59300000    2
  59310000    3
  59320000    4
  59330000    5
  59340000    4
  59350000    4
  59360000    5
  59370000    4
  59380000    3
  59390000    3
  59400000    2
  59410000    2
  59420000    3
  59430000    4
  59440000    3
  59450000    3
  59460000    2
  59470000    2
  59480000    3
  59490000    3
  59500000    3
  59510000    3
  59520000    3
  59530000    2
  59540000    3
  59550000    7
  59560000    7
  59570000    3
  59580000    3
  59590000    3
  59600000    4
  59610000    2
  59620000    4
  59630000    3
  59640000    3
  59650000    3
  59660000    3
  59670000    2
  59680000    4
  59690000    8
  59700000    4
  59710000    4
  59720000    3
  59730000    7
  59740000    4
  59750000    3
  59760000    2
  59770000    3
  59780000    4
  59790000    5
  59800000    5
  59810000    5
  59820000    3
  59830000    4
  59840000    3
  59850000    4
  59860000    4
  59870000    4
  59880000    3
  59890000    4
  59900000    2
  59910000    3
  59920000    3
  59930000    2
  59940000    3
  59950000    5
  59960000    4
  59970000    4
  59980000    4
  59990000    3
  60000000    5
  60010000    4
  60020000    3
  60030000    3
  60040000    4
  60050000    4
  60060000    4
  60070000    3
  60080000    2
  60090000    3
  60100000    3
  60110000    3
  60120000    4
  60130000    3
  60140000    2
  60150000    4
  60160000    3
  60170000    3
  60180000    4
  60190000    3
  60200000    3
  60210000    3
  60220000    3
  60230000    3
  60240000    3
  60250000    3
  60260000    3
  60270000    3
  60280000    3
  60290000    3
  60300000    3
  60310000    3
  60320000    2
  60330000    3
  60340000    3
  60350000    3
  60360000    2
  60370000    3
  60380000    3
  60390000    2
  60400000    3
  60410000    2
  60420000    3
  60430000    3
  60440000    4
  60450000    3
  60460000    2
  60470000    2
  60480000    3
  60490000    3
  60500000    2
  60510000    3
  60520000    3
  60530000    3
  60540000    4
  60550000    3
  60560000    2
  60570000    3
  60580000    3
  60590000    1
  60600000    3
  60610000    3
  60620000    3
  60630000    3
  60640000    3
  60650000    3
  60660000    3
  60670000    2
  60680000    2
  60690000    3
  60700000    3
  60710000    3
  60720000    4
  60730000    3
  60740000    2
  60750000    4
  60760000    2
  60770000    4
  60780000    4
  60790000    3
  60800000    3
  60810000    3
  60820000    3
  60830000    2
  60840000    2
  60850000    3
  60860000    3
  60870000    3
  60880000    4
  60890000    4
  60900000    3
  60910000    3
  60920000    3
  60930000    3
  60940000    3
  60950000    2
  60960000    3
  60970000    4
  60980000    3
  60990000    4
  61000000    3
  61010000    3
  61020000    3
  61030000    3
  61040000    3
  61050000    3
  61060000    3
  61070000    3
  61080000    3
  61090000    3
  61100000    2
  61110000    2
  61120000    3
  61130000    3
  61140000    3
  61150000    4
  61160000    2
  61170000    2
  61180000    4
  61190000    3
  61200000    3
  61210000    3
  61220000    3
  61230000    3
  61240000    3
  61250000    3
  61260000    5
  61270000    4
  61280000    3
  61290000    2
  61300000    4
  61310000    3
  61320000    3
  61330000    3
  61340000    4
  61350000    3
  61360000    2
  61370000    4
  61380000    5
  61390000    3
  61400000    4
  61410000    8
  61420000    2
  61430000    3
  61440000    3
  61450000    4
  61460000    3
  61470000    2
  61480000    4
  61490000    5
  61500000    2
  61510000    4
  61520000    5
  61530000    4
  61540000    3
  61550000    3
  61560000    4
  61570000    2
  61580000    3
  61590000    2
  61600000    3
  61610000    2
  61620000    4
  61630000    3
  61640000    3
  61650000    2
  61660000    3
  61670000    2
  61680000    3
  61690000    3
  61700000    3
  61710000    5
  61720000    2
  61730000    4
  61740000    3
  61750000    4
  61760000    2
  61770000    5
  61780000    3
  61790000    3
  61800000    3
  61810000    3
  61820000    3
  61830000    3
  61840000    2
  61850000    3
  61860000    2
  61870000    3
  61880000    5
  61890000    4
  61900000    3
  61910000    3
  61920000    3
  61930000    3
  61940000    4
  61950000    3
  61960000    2
  61970000    4
  61980000    3
  61990000    4
  62000000    3
  62010000    3
  62020000    4
  62030000    3
  62040000    3
  62050000    3
  62060000    3
  62070000    3
  62080000    3
  62090000    4
  62100000    2
  62110000    3
  62120000    3
  62130000    3
  62140000    1
  62150000    4
  62160000    3
  62170000    4
  62180000    2
  62190000    2
  62200000    3
  62210000    8
  62220000    3
  62230000    2
  62240000    3
  62250000    3
  62260000    3
  62270000    4
  62280000    3
  62290000    3
  62300000    5
  62310000    5
  62320000    3
  62330000    2
  62340000    3
  62350000    3
  62360000    3
  62370000    2
  62380000    4
  62390000    3
  62400000    4
  62410000    2
  62420000    4
  62430000    2
  62440000    4
  62450000    3
  62460000    4
  62470000    3
  62480000    3
  62490000    2
  62500000    3
  62510000    3
  62520000    3
  62530000    3
  62540000    3
  62550000    3
  62560000    4
  62570000    3
  62580000    3
  62590000    5
  62600000    7
  62610000    4
  62620000    3
  62630000    3
  62640000    3
  62650000    3
  62660000    3
  62670000    2
  62680000    3
  62690000    2
  62700000    3
  62710000    3
  62720000    4
  62730000    2
  62740000    2
  62750000    5
  62760000    4
  62770000    3
  62780000    2
  62790000    2
  62800000    3
  62810000    2
  62820000    4
  62830000    3
  62840000    2
  62850000    4
  62860000    2
  62870000    3
  62880000    5
  62890000    4
  62900000    5
  62910000    3
  62920000    5
  62930000    5
  62940000    5
  62950000    3
  62960000    3
  62970000    3
  62980000    3
  62990000    3
  63000000    2
  63010000    3
  63020000    3
  63030000    3
  63040000    5
  63050000    3
  63060000    4
  63070000    3
  63080000    3
  63090000    3
  63100000    4
  63110000    3
  63120000    3
  63130000    4
  63140000    3
  63150000    2
  63160000    3
  63170000    3
  63180000    3
  63190000    3
  63200000    3
  63210000    3
  63220000    5
  63230000    3
  63240000    3
  63250000    3
  63260000    3
  63270000    2
  63280000    3
  63290000    3
  63300000    3
  63310000    3
  63320000    3
  63330000    4
  63340000    3
  63350000    2
  63360000    3
  63370000    3
  63380000    4
  63390000    2
  63400000    3
  63410000    5
  63420000    4
  63430000    4
  63440000    2
  63450000    3
  63460000    4
  63470000    3
  63480000    3
  63490000    2
  63500000    2
  63510000    3
  63520000    3
  63530000    3
  63540000    3
  63550000    2
  63560000    3
  63570000    3
  63580000    4
  63590000    3
  63600000    4
  63610000    4
  63620000    3
  63630000    3
  63640000    3
  63650000    5
  63660000    3
  63670000    4
  63680000    3
  63690000    5
  63700000    3
  63710000    3
  63720000    3
  63730000    3
  63740000    3
  63750000    3
  63760000    4
  63770000    3
  63780000    2
  63790000    4
  63800000    3
  63810000    3
  63820000    3
  63830000    2
  63840000    4
  63850000    3
  63860000    4
  63870000    3
  63880000    3
  63890000    3
  63900000    2
  63910000    3
  63920000    2
  63930000    3
  63940000    3
  63950000    3
  63960000    5
  63970000    3
  63980000    2
  63990000    3
  64000000    3
  64010000    2
  64020000    2
  64030000    2
  64040000    2
  64050000    2
  64060000    2
  64070000    3
  64080000    3
  64090000    3
  64100000    2
  64110000    1
  64120000    3
  64130000    3
  64140000    4
  64150000    4
  64160000    4
  64170000    2
  64180000    3
  64190000    3
  64200000    3
  64210000    4
  64220000    2
  64230000    3
  64240000    3
  64250000    3
  64260000    4
  64270000    3
  64280000    3
  64290000    3
  64300000    4
  64310000    3
  64320000    3
  64330000    3
  64340000    3
  64350000    3
  64360000    3
  64370000    3
  64380000    3
  64390000    2
  64400000    3
  64410000    4
  64420000    4
  64430000    3
  64440000    3
  64450000    2
  64460000    4
  64470000    3
  64480000    7
  64490000   15
  64500000    2
  64510000    5
  64520000    4
  64530000    3
  64540000    3
  64550000    3
  64560000    3
  64570000    3
  64580000    3
  64590000    3
  64600000    3
  64610000    3
  64620000    3
  64630000    3
  64640000    3
  64650000    3
  64660000    3
  64670000    3
  64680000    3
  64690000    3
  64700000    2
  64710000    3
  64720000    3
  64730000    3
  64740000    3
  64750000    2
  64760000   11
  64770000   10
  64780000    4
  64790000    4
  64800000    3
  64810000    5
  64820000    5
  64830000    3
  64840000    3
  64850000    3
  64860000    3
  64870000    3
  64880000    4
  64890000    3
  64900000    2
  64910000    5
  64920000    2
  64930000    2
  64940000    4
  64950000    3
  64960000    3
  64970000    4
  64980000    3
  64990000   14
  65000000   19
  65010000    2
  65020000    3
  65030000    4
  65040000    4
  65050000    3
  65060000    2
  65070000    2
  65080000    4
  65090000    4
  65100000    4
  65110000    3
  65120000    3
  65130000    4
  65140000    4
  65150000    4
  65160000    2
  65170000    3
  65180000    4
  65190000    2
  65200000    3
  65210000    3
  65220000    3
  65230000    3
  65240000    3
  65250000    3
  65260000    5
  65270000    3
  65280000    3
  65290000    3
  65300000    3
  65310000    3
  65320000    4
  65330000    3
  65340000    3
  65350000    2
  65360000    3
  65370000    3
  65380000    7
  65390000    5
  65400000    2
  65410000    4
  65420000    3
  65430000    3
  65440000    5
  65450000    5
  65460000    7
  65470000    5
  65480000    4
  65490000    3
  65500000    3
  65510000    3
  65520000    3
  65530000    2
  65540000    3
  65550000    3
  65560000    3
  65570000    2
  65580000    2
  65590000    3
  65600000    2
  65610000    3
  65620000    3
  65630000    2
  65640000    3
  65650000    3
  65660000    3
  65670000    2
  65680000    3
  65690000    3
  65700000    3
  65710000    3
  65720000    3
  65730000    3
  65740000    2
  65750000    2
  65760000    2
  65770000    3
  65780000   13
  65790000    4
  65800000    2
  65810000    2
  65820000    3
  65830000    3
  65840000    3
  65850000    3
  65860000    3
  65870000    3
  65880000    2
  65890000    3
  65900000    3
  65910000    3
  65920000    5
  65930000    3
  65940000    3
  65950000    3
  65960000    3
  65970000    3
  65980000    3
  65990000    2
  66000000    2
  66010000    3
  66020000    2
  66030000   10
  66040000    4
  66050000    2
  66060000    3
  66070000    2
  66080000    4
  66090000    3
  66100000    3
  66110000    2
  66120000    3
  66130000    3
  66140000    2
  66150000    3
  66160000    3
  66170000    3
  66180000    2
  66190000    3
  66200000    3
  66210000    3
  66220000    2
  66230000    3
  66240000    3
  66250000    2
  66260000    3
  66270000    3
  66280000    4
  66290000    3
  66300000    3
  66310000    4
  66320000    2
  66330000    3
  66340000    3
  66350000    3
  66360000    3
  66370000    3
  66380000    3
  66390000    4
  66400000    4
  66410000    3
  66420000    3
  66430000    3
  66440000    3
  66450000    3
  66460000    4
  66470000    2
  66480000    3
  66490000    3
  66500000    5
  66510000    3
  66520000    3
  66530000    4
  66540000    3
  66550000    7
  66560000    4
  66570000    4
  66580000    2
  66590000    4
  66600000    3
  66610000    4
  66620000    3
  66630000    3
  66640000    4
  66650000    5
  66660000    3
  66670000    3
  66680000    7
  66690000    3
  66700000    3
  66710000    3
  66720000    3
  66730000    3
  66740000    3
  66750000    3
  66760000    3
  66770000    3
  66780000    4
  66790000    4
  66800000    3
  66810000    4
  66820000    3
  66830000    4
  66840000    2
  66850000    3
  66860000    4
  66870000    3
  66880000    2
  66890000    4
  66900000    4
  66910000    6
  66920000   13
  66930000    3
  66940000    3
  66950000    3
  66960000    3
  66970000    3
  66980000    3
  66990000    2
  67000000    2
  67010000    3
  67020000    3
  67030000    3
  67040000    2
  67050000    3
  67060000    3
  67070000    3
  67080000    3
  67090000    3
  67100000    3
  67110000    4
  67120000    4
  67130000    3
  67140000    4
  67150000    3
  67160000    3
  67170000    4
  67180000    3
  67190000    3
  67200000    2
  67210000    4
  67220000    3
  67230000    4
  67240000    5
  67250000    3
  67260000    3
  67270000    3
  67280000    2
  67290000    3
  67300000    1
  67310000    3
  67320000    3
  67330000    3
  67340000    2
  67350000    3
  67360000    3
  67370000    4
  67380000   10
  67390000    3
  67400000    4
  67410000    3
  67420000    3
  67430000    3
  67440000    3
  67450000    4
  67460000    3
  67470000    4
  67480000    3
  67490000    2
  67500000    2
  67510000    3
  67520000    4
  67530000    3
  67540000    2
  67550000    4
  67560000    3
  67570000    3
  67580000    4
  67590000    3
  67600000    3
  67610000    4
  67620000    4
  67630000    3
  67640000    3
  67650000    4
  67660000    3
  67670000    3
  67680000    4
  67690000    7
  67700000    9
  67710000    3
  67720000    2
  67730000    2
  67740000    3
  67750000    3
  67760000    2
  67770000    3
  67780000    3
  67790000    2
  67800000    2
  67810000    2
  67820000    2
  67830000    3
  67840000    3
  67850000    2
  67860000    3
  67870000    3
  67880000    3
  67890000    3
  67900000    3
  67910000    5
  67920000    2
  67930000    3
  67940000    3
  67950000    5
  67960000    4
  67970000    4
  67980000    2
  67990000    2
  68000000    4
  68010000    2
  68020000    3
  68030000    2
  68040000    4
  68050000    3
  68060000    4
  68070000    5
  68080000    2
  68090000    3
  68100000    3
  68110000    2
  68120000    3
  68130000    4
  68140000    3
  68150000    3
  68160000    3
  68170000    3
  68180000    3
  68190000    2
  68200000    3
  68210000    2
  68220000    4
  68230000    3
  68240000    3
  68250000    4
  68260000    3
  68270000    3
  68280000    3
  68290000    3
  68300000    2
  68310000    3
  68320000    2
  68330000    2
  68340000    3
  68350000    2
  68360000    4
  68370000    3
  68380000    3
  68390000    3
  68400000    3
  68410000    3
  68420000    4
  68430000    3
  68440000    3
  68450000    3
  68460000    3
  68470000    3
  68480000    3
  68490000    3
  68500000    2
  68510000    2
  68520000    2
  68530000    3
  68540000    3
  68550000    4
  68560000    3
  68570000    4
  68580000    4
  68590000    3
  68600000    4
  68610000    3
  68620000    3
  68630000    4
  68640000    3
  68650000    3
  68660000    3
  68670000    3
  68680000    2
  68690000    3
  68700000    3
  68710000    3
  68720000    3
  68730000    4
  68740000    2
  68750000    3
  68760000    3
  68770000    3
  68780000    4
  68790000    3
  68800000    3
  68810000    3
  68820000    5
  68830000    4
  68840000    3
  68850000    3
  68860000    3
  68870000    2
  68880000    4
  68890000    3
  68900000    4
  68910000    3
  68920000    4
  68930000    4
  68940000    4
  68950000    4
  68960000    4
  68970000    3
  68980000    2
  68990000    3
  69000000    3
  69010000    2
  69020000    3
  69030000    3
  69040000    3
  69050000    4
  69060000    4
  69070000    3
  69080000    3
  69090000    3
  69100000    3
  69110000    2
  69120000    3
  69130000    2
  69140000    4
  69150000    4
  69160000    3
  69170000    2
  69180000    3
  69190000    4
  69200000    5
  69210000    2
  69220000    4
  69230000    3
  69240000    3
  69250000    3
  69260000    3
  69270000    3
  69280000    3
  69290000    3
  69300000    3
  69310000    2
  69320000    2
  69330000    3
  69340000    3
  69350000    2
  69360000    3
  69370000    2
  69380000    3
  69390000    3
  69400000    4
  69410000    2
  69420000    2
  69430000    2
  69440000    3
  69450000    3
  69460000    4
  69470000    4
  69480000    3
  69490000    3
  69500000    3
  69510000    3
  69520000    3
  69530000    4
  69540000    3
  69550000    4
  69560000    3
  69570000    3
  69580000    3
  69590000    2
  69600000    4
  69610000    4
  69620000    2
  69630000    3
  69640000    3
  69650000    3
  69660000    3
  69670000    3
  69680000    3
  69690000    3
  69700000    2
  69710000    3
  69720000    3
  69730000    2
  69740000    3
  69750000    3
  69760000    3
  69770000    3
  69780000    4
  69790000    3
  69800000    3
  69810000    3
  69820000    3
  69830000    3
  69840000    3
  69850000    3
  69860000    3
  69870000    3
  69880000    3
  69890000    4
  69900000    4
  69910000    3
  69920000    4
  69930000    3
  69940000    3
  69950000    3
  69960000    3
  69970000    3
  69980000    3
  69990000    3
  70000000    4
  70010000    3
  70020000    3
  70030000    3
  70040000    2
  70050000    3
  70060000    3
  70070000    2
  70080000    4
  70090000    3
  70100000    3
  70110000    3
  70120000    4
  70130000    3
  70140000    2
  70150000    4
  70160000    2
  70170000    3
  70180000    3
  70190000    3
  70200000    3
  70210000    3
  70220000    3
  70230000    3
  70240000    3
  70250000    3
  70260000    2
  70270000    3
  70280000    6
  70290000   14
  70300000   14
  70310000   14
  70320000   18
  70330000   10
  70340000    9
  70350000   10
  70360000   16
  70370000   16
  70380000   16
  70390000   11
  70400000    7
  70410000    3
  70420000    3
  70430000    3
  70440000    3
  70450000    3
  70460000    3
  70470000    5
  70480000    4
  70490000    3
  70500000    3
  70510000    3
  70520000    3
  70530000    3
  70540000    4
  70550000    3
  70560000    3
  70570000    3
  70580000    2
  70590000    3
  70600000    3
  70610000    2
  70620000    4
  70630000    3
  70640000    3
  70650000    4
  70660000    3
  70670000    3
  70680000    3
  70690000    4
  70700000    3
  70710000    2
  70720000    2
  70730000    3
  70740000    2
  70750000    3
  70760000    3
  70770000    2
  70780000    3
  70790000    3
  70800000    3
  70810000    3
  70820000    3
  70830000    3
  70840000    3
  70850000    4
  70860000    3
  70870000    3
  70880000    1
  70890000    3
  70900000    4
  70910000    3
  70920000    3
  70930000    2
  70940000    4
  70950000    3
  70960000    2
  70970000    3
  70980000    3
  70990000    2
  71000000    3
  71010000    3
  71020000    3
  71030000    2
  71040000    4
  71050000    3
  71060000    3
  71070000    3
  71080000    3
  71090000    4
  71100000    3
  71110000    3
  71120000    2
  71130000    3
  71140000    2
  71150000    3
  71160000    7
  71170000    3
  71180000    3
  71190000    3
  71200000    3
  71210000    3
  71220000    3
  71230000    3
  71240000    4
  71250000    3
  71260000    3
  71270000    3
  71280000    3
  71290000    2
  71300000    5
  71310000    3
  71320000    3
  71330000    3
  71340000   11
  71350000   13
  71360000    3
  71370000    3
  71380000    3
  71390000    2
  71400000    4
  71410000    3
  71420000    3
  71430000    3
  71440000    4
  71450000    4
  71460000    2
  71470000    4
  71480000    4
  71490000    4
  71500000    4
  71510000    5
  71520000    3
  71530000    2
  71540000    4
  71550000    2
  71560000    3
  71570000    3
  71580000    3
  71590000    3
  71600000    2
  71610000    3
  71620000    3
  71630000    4
  71640000    4
  71650000    3
  71660000    2
  71670000    2
  71680000    4
  71690000    3
  71700000    2
  71710000    2
  71720000    4
  71730000    3
  71740000    2
  71750000    4
  71760000    3
  71770000    3
  71780000    2
  71790000    3
  71800000    3
  71810000    3
  71820000    5
  71830000    3
  71840000    3
  71850000    2
  71860000    2
  71870000    3
  71880000    2
  71890000    3
  71900000    3
  71910000    3
  71920000    3
  71930000    2
  71940000    3
  71950000    3
  71960000    4
  71970000    3
  71980000    3
  71990000    4
  72000000    3
  72010000    3
  72020000    4
  72030000    2
  72040000    3
  72050000    3
  72060000    3
  72070000    3
  72080000    3
  72090000    3
  72100000    3
  72110000    2
  72120000    3
  72130000    5
  72140000    2
  72150000    2
  72160000    3
  72170000    3
  72180000    4
  72190000    2
  72200000    4
  72210000    4
  72220000    3
  72230000    3
  72240000    4
  72250000    3
  72260000    3
  72270000    3
  72280000    3
  72290000    3
  72300000    3
  72310000    4
  72320000    2
  72330000    3
  72340000    2
  72350000    3
  72360000    3
  72370000    3
  72380000    2
  72390000    3
  72400000    3
  72410000    3
  72420000    4
  72430000    4
  72440000    3
  72450000    3
  72460000    1
  72470000    4
  72480000    2
  72490000    3
  72500000    3
  72510000    2
  72520000    3
  72530000    4
  72540000    3
  72550000    6
  72560000    3
  72570000    3
  72580000    3
  72590000    3
  72600000    3
  72610000    3
  72620000    3
  72630000    3
  72640000   13
  72650000   11
  72660000    4
  72670000    3
  72680000    3
  72690000    3
  72700000    3
  72710000    3
  72720000    2
  72730000    2
  72740000    3
  72750000    2
  72760000    2
  72770000    3
  72780000    4
  72790000    3
  72800000    5
  72810000    3
  72820000    3
  72830000    4
  72840000    3
  72850000    2
  72860000    2
  72870000    3
  72880000    4
  72890000    3
  72900000    3
  72910000    3
  72920000    4
  72930000    4
  72940000    3
  72950000    4
  72960000    4
  72970000    1
  72980000    3
  72990000    4
  73000000    3
  73010000    4
  73020000    3
  73030000    2
  73040000    3
  73050000    5
  73060000    5
  73070000    3
  73080000    4
  73090000    3
  73100000    5
  73110000    6
  73120000    4
  73130000    4
  73140000    3
  73150000    2
  73160000    5
  73170000    2
  73180000    5
  73190000    2
  73200000    5
  73210000    4
  73220000    2
  73230000    3
  73240000    4
  73250000    3
  73260000    3
  73270000    3
  73280000    2
  73290000    3
  73300000    4
  73310000    2
  73320000    4
  73330000    4
  73340000    3
  73350000    2
  73360000    4
  73370000    3
  73380000    4
  73390000    3
  73400000    4
  73410000    3
  73420000    3
  73430000    3
  73440000    4
  73450000    3
  73460000    7
  73470000    4
  73480000    7
  73490000    7
  73500000    5
  73510000    4
  73520000    3
  73530000    3
  73540000    2
  73550000    3
  73560000    3
  73570000    4
  73580000    3
  73590000    5
  73600000    2
  73610000    5
  73620000    3
  73630000    3
  73640000    2
  73650000    3
  73660000    3
  73670000    3
  73680000    3
  73690000    3
  73700000    3
  73710000    3
  73720000    3
  73730000    4
  73740000    3
  73750000    5
  73760000    4
  73770000    4
  73780000    4
  73790000    3
  73800000    4
  73810000    4
  73820000    4
  73830000    2
  73840000    4
  73850000    3
  73860000    3
  73870000    3
  73880000    3
  73890000    3
  73900000    3
  73910000    3
  73920000    3
  73930000    3
  73940000    3
  73950000    3
  73960000    3
  73970000    1
  73980000    4
  73990000    2
  74000000    2
  74010000    3
  74020000    3
  74030000    4
  74040000    3
  74050000    2
  74060000    3
  74070000    5
  74080000    2
  74090000    4
  74100000    4
  74110000    3
  74120000    5
  74130000    3
  74140000    3
  74150000    4
  74160000    4
  74170000    5
  74180000    3
  74190000    4
  74200000    5
  74210000    4
  74220000    3
  74230000    3
  74240000    2
  74250000    5
  74260000    4
  74270000    5
  74280000    3
  74290000    4
  74300000    4
  74310000    3
  74320000    4
  74330000    3
  74340000    3
  74350000    2
  74360000    5
  74370000    4
  74380000    5
  74390000    5
  74400000    5
  74410000    5
  74420000    5
  74430000    3
  74440000    7
  74450000    7
  74460000    7
  74470000    5
  74480000    9
  74490000    8
  74500000    3
  74510000    3
  74520000    4
  74530000    6
  74540000    5
  74550000    4
  74560000    5
  74570000    4
  74580000    2
  74590000    3
  74600000    3
  74610000    4
  74620000    3
  74630000    3
  74640000    4
  74650000    2
  74660000    2
  74670000    5
  74680000    3
  74690000    3
  74700000    3
  74710000    2
  74720000    3
  74730000    3
  74740000    3
  74750000    3
  74760000    4
  74770000    2
  74780000    2
  74790000    4
  74800000    4
  74810000    3
  74820000    4
  74830000   10
  74840000    3
  74850000    5
  74860000    5
  74870000    3
  74880000    4
  74890000    2
  74900000    3
  74910000    4
  74920000    9
  74930000    4
  74940000    3
  74950000    4
  74960000    5
  74970000    3
  74980000    3
  74990000    4
  75000000    5
  75010000    5
  75020000    4
  75030000    2
  75040000    4
  75050000    2
  75060000    2
  75070000    3
  75080000    4
  75090000    3
  75100000    3
  75110000    3
  75120000    4
  75130000    4
  75140000    4
  75150000    4
  75160000    3
  75170000    4
  75180000    3
  75190000    5
  75200000    6
  75210000    2
  75220000    5
  75230000    3
  75240000    3
  75250000    7
  75260000    4
  75270000    5
  75280000    4
  75290000    2
  75300000    3
  75310000    3
  75320000    2
  75330000    3
  75340000    4
  75350000    3
  75360000    3
  75370000    5
  75380000    2
  75390000    3
  75400000    4
  75410000    4
  75420000    5
  75430000    4
  75440000    3
  75450000    5
  75460000    3
  75470000    3
  75480000    3
  75490000    2
  75500000    3
  75510000    3
  75520000    3
  75530000    3
  75540000    2
  75550000    5
  75560000    6
  75570000    3
  75580000    3
  75590000    5
  75600000    4
  75610000    4
  75620000    3
  75630000    5
  75640000    5
  75650000   11
  75660000    5
  75670000    5
  75680000    7
  75690000    7
  75700000    4
  75710000    4
  75720000    5
  75730000    5
  75740000    3
  75750000    2
  75760000    3
  75770000    3
  75780000    3
  75790000    3
  75800000    3
  75810000    4
  75820000    3
  75830000    2
  75840000    3
  75850000    3
  75860000    4
  75870000    4
  75880000    4
  75890000   17
  75900000   15
  75910000   19
  75920000   15
  75930000    7
  75940000    3
  75950000    3
  75960000    3
  75970000    4
  75980000    4
  75990000    3
  76000000    4
  76010000    6
  76020000    4
  76030000    2
  76040000    4
  76050000    6
  76060000    3
  76070000    3
  76080000    2
  76090000    4
  76100000    4
  76110000    4
  76120000    3
  76130000    3
  76140000    2
  76150000    5
  76160000    5
  76170000    3
  76180000    4
  76190000    3
  76200000    3
  76210000    3
  76220000    3
  76230000    3
  76240000    4
  76250000    3
  76260000    3
  76270000    3
  76280000    3
  76290000    4
  76300000    3
  76310000    3
  76320000    2
  76330000    3
  76340000    3
  76350000    5
  76360000    3
  76370000    3
  76380000    3
  76390000    3
  76400000    6
  76410000    2
  76420000    3
  76430000    4
  76440000    5
  76450000    4
  76460000    3
  76470000    3
  76480000    5
  76490000    5
  76500000    4
  76510000    4
  76520000    3
  76530000    3
  76540000    3
  76550000    3
  76560000    5
  76570000    3
  76580000    3
  76590000    3
  76600000    3
  76610000    5
  76620000    5
  76630000    4
  76640000    3
  76650000    3
  76660000    3
  76670000    3
  76680000    4
  76690000    5
  76700000    3
  76710000    2
  76720000    3
  76730000    3
  76740000    3
  76750000    3
  76760000    2
  76770000    4
  76780000    3
  76790000    4
  76800000    2
  76810000    3
  76820000    3
  76830000    4
  76840000    4
  76850000    3
  76860000    3
  76870000    4
  76880000    4
  76890000    3
  76900000    4
  76910000    3
  76920000    4
  76930000    5
  76940000    4
  76950000    4
  76960000    3
  76970000    4
  76980000    4
  76990000    7
  77000000    3
  77010000    3
  77020000    2
  77030000    5
  77040000    3
  77050000    5
  77060000    3
  77070000    5
  77080000    3
  77090000    2
  77100000    4
  77110000    5
  77120000    3
  77130000    3
  77140000    2
  77150000    3
  77160000   11
  77170000    4
  77180000    3
  77190000    2
  77200000    3
  77210000    4
  77220000    3
  77230000    4
  77240000    3
  77250000    3
  77260000    3
  77270000    4
  77280000    5
  77290000    6
  77300000    2
  77310000    5
  77320000    5
  77330000    5
  77340000    4
  77350000    4
  77360000    5
  77370000    4
  77380000    5
  77390000    4
  77400000    3
  77410000    4
  77420000    7
  77430000    2
  77440000    3
  77450000    3
  77460000    5
  77470000    3
  77480000    5
  77490000    7
  77500000    5
  77510000    3
  77520000    5
  77530000    4
  77540000    5
  77550000    4
  77560000    4
  77570000    5
  77580000    3
  77590000    5
  77600000    4
  77610000    3
  77620000    4
  77630000    4
  77640000    4
  77650000    6
  77660000    2
  77670000    2
  77680000    3
  77690000    3
  77700000    3
  77710000    2
  77720000    3
  77730000    2
  77740000    2
  77750000    4
  77760000    3
  77770000    2
  77780000    2
  77790000    3
  77800000    3
  77810000    3
  77820000    3
  77830000    3
  77840000    3
  77850000    3
  77860000    2
  77870000    3
  77880000    4
  77890000    4
  77900000    3
  77910000    3
  77920000    3
  77930000    3
  77940000    3
  77950000    3
  77960000    2
  77970000    3
  77980000    2
  77990000    3
  78000000    4
  78010000    4
  78020000    5
  78030000    5
  78040000    2
  78050000    2
  78060000    3
  78070000    3
  78080000    3
  78090000    3
  78100000    3
  78110000   11
  78120000   15
  78130000   13
  78140000   18
  78150000   13
  78160000   10
  78170000   16
  78180000   17
  78190000   16
  78200000   13
  78210000   14
  78220000   18
  78230000   15
  78240000   19
  78250000   19
  78260000   17
  78270000   14
  78280000    5
  78290000    5
  78300000    4
  78310000    5
  78320000    3
  78330000    5
  78340000    5
  78350000    4
  78360000    3
  78370000    4
  78380000    3
  78390000    6
  78400000    3
  78410000    4
  78420000    7
  78430000   18
  78440000   20
  78450000   14
  78460000   12
  78470000   13
  78480000   13
  78490000   15
  78500000    7
  78510000    8
  78520000    4
  78530000    5
  78540000   13
  78550000    3
  78560000    4
  78570000    4
  78580000    4
  78590000    5
  78600000   14
  78610000    2
  78620000    2
  78630000    3
  78640000   10
  78650000    5
  78660000    3
  78670000    7
  78680000    5
  78690000    5
  78700000    4
  78710000    4
  78720000    3
  78730000    3
  78740000    5
  78750000    3
  78760000    6
  78770000    7
  78780000    6
  78790000    7
  78800000    5
  78810000    4
  78820000    5
  78830000    6
  78840000    7
  78850000    5
  78860000    5
  78870000    4
  78880000    5
  78890000    5
  78900000    4
  78910000    3
  78920000    4
  78930000    4
  78940000    5
  78950000    4
  78960000    3
  78970000    4
  78980000    3
  78990000   12
  79000000   18
  79010000    8
  79020000    3
  79030000    5
  79040000    6
  79050000    3
  79060000    4
  79070000    3
  79080000    3
  79090000    3
  79100000    3
  79110000    3
  79120000    3
  79130000    4
  79140000    3
  79150000    2
  79160000    4
  79170000    4
  79180000    2
  79190000    4
  79200000    4
  79210000    4
  79220000    4
  79230000    3
  79240000    5
  79250000    3
  79260000    4
  79270000    3
  79280000    4
  79290000    3
  79300000    2
  79310000    3
  79320000    3
  79330000    3
  79340000    4
  79350000    4
  79360000    3
  79370000    3
  79380000    3
  79390000    3
  79400000    4
  79410000    3
  79420000    3
  79430000    3
  79440000    2
  79450000    3
  79460000    3
  79470000    3
  79480000    3
  79490000    3
  79500000    2
  79510000    3
  79520000    2
  79530000    3
  79540000    3
  79550000    3
  79560000    4
  79570000    2
  79580000    2
  79590000    2
  79600000    3
  79610000    4
  79620000    3
  79630000    3
  79640000    3
  79650000    2
  79660000    3
  79670000    3
  79680000    3
  79690000    3
  79700000    3
  79710000    4
  79720000    3
  79730000    2
  79740000    2
  79750000    5
  79760000    3
  79770000    2
  79780000    2
  79790000    3
  79800000    2
  79810000    2
  79820000    3
  79830000    3
  79840000    4
  79850000    4
  79860000    4
  79870000    4
  79880000    4
  79890000    3
  79900000    4
  79910000    2
  79920000    3
  79930000    3
  79940000    4
  79950000    4
  79960000    2
  79970000    2
  79980000    6
  79990000    9
  80000000    5
  80010000    2
  80020000    4
  80030000    3
  80040000    3
  80050000    4
  80060000    4
  80070000    3
  80080000    4
  80090000    2
  80100000    5
  80110000    4
  80120000    3
  80130000    3
  80140000    3
  80150000    2
  80160000    4
  80170000    3
  80180000    3
  80190000    1
  80200000    4
  80210000    3
  80220000    2
  80230000    4
  80240000    3
  80250000    3
  80260000    3
  80270000    3
  80280000    4
  80290000    5
  80300000    4
  80310000    4
  80320000    4
  80330000    2
  80340000    4
  80350000    4
  80360000    4
  80370000    5
  80380000    3
  80390000    4
  80400000    4
  80410000    3
  80420000    3
  80430000    5
  80440000    3
  80450000    3
  80460000    5
  80470000    2
  80480000    3
  80490000    3
  80500000    3
  80510000    2
  80520000    4
  80530000    1
  80540000    3
  80550000    2
  80560000    6
  80570000   12
  80580000   18
  80590000   13
  80600000   16
  80610000   16
  80620000   19
  80630000   19
  80640000   21
  80650000   19
  80660000   14
  80670000   18
  80680000   16
  80690000   21
  80700000   22
  80710000   15
  80720000   19
  80730000   19
  80740000   19
  80750000   20
  80760000   22
  80770000   19
  80780000   19
  80790000   19
  80800000   17
  80810000   10
  80820000   10
  80830000   11
  80840000   19
  80850000   17
  80860000   15
  80870000   21
  80880000   16
  80890000   17
  80900000   11
  80910000   11
  80920000   16
  80930000    8
  80940000    8
  80950000    4
  80960000    3
  80970000    4
  80980000    3
  80990000    4
  81000000    3
  81010000    3
  81020000    4
  81030000    3
  81040000    3
  81050000    3
  81060000    4
  81070000    2
  81080000    3
  81090000    4
  81100000    3
  81110000    3
  81120000    5
  81130000    4
  81140000    3
  81150000    5
  81160000    9
  81170000   18
  81180000   13
  81190000    5
  81200000    4
  81210000    5
  81220000    3
  81230000    3
  81240000    3
  81250000    3
  81260000    4
  81270000    3
  81280000    4
  81290000    3
  81300000    3
  81310000    3
  81320000    5
  81330000    3
  81340000    3
  81350000    4
  81360000    5
  81370000    4
  81380000    5
  81390000    4
  81400000    5
  81410000    3
  81420000    3
  81430000    4
  81440000    3
  81450000    6
  81460000    4
  81470000    4
  81480000    3
  81490000    4
  81500000    4
  81510000    3
  81520000    5
  81530000    2
  81540000    3
  81550000    4
  81560000    4
  81570000    4
  81580000    4
  81590000    3
  81600000    4
  81610000    2
  81620000    3
  81630000    2
  81640000    4
  81650000    3
  81660000    3
  81670000    3
  81680000    3
  81690000    3
  81700000    3
  81710000    4
  81720000    5
  81730000    3
  81740000    5
  81750000    5
  81760000    3
  81770000    3
  81780000    3
  81790000    3
  81800000    5
  81810000    3
  81820000    4
  81830000    3
  81840000    4
  81850000    4
  81860000    3
  81870000    4
  81880000    3
  81890000    3
  81900000    3
  81910000    3
  81920000    3
  81930000    3
  81940000    3
  81950000    7
  81960000    3
  81970000    3
  81980000    3
  81990000    3
  82000000    4
  82010000    3
  82020000    3
  82030000    4
  82040000    3
  82050000    2
  82060000    4
  82070000    4
  82080000    3
  82090000    3
  82100000    4
  82110000    3
  82120000    4
  82130000    3
  82140000    2
  82150000    4
  82160000    3
  82170000    2
  82180000    3
  82190000    4
  82200000    5
  82210000    3
  82220000    4
  82230000    3
  82240000    2
  82250000    3
  82260000    4
  82270000    2
  82280000    3
  82290000    3
  82300000    4
  82310000    4
  82320000    3
  82330000    3
  82340000    3
  82350000    2
  82360000    3
  82370000    3
  82380000    4
  82390000    4
  82400000    5
  82410000    5
  82420000    3
  82430000    3
  82440000    2
  82450000    3
  82460000    3
  82470000    3
  82480000    3
  82490000    3
  82500000    4
  82510000    3
  82520000    3
  82530000    4
  82540000    3
  82550000    4
  82560000    4
  82570000    3
  82580000    3
  82590000    4
  82600000    3
  82610000    3
  82620000    3
  82630000    3
  82640000    4
  82650000    5
  82660000    3
  82670000    4
  82680000    2
  82690000    2
  82700000    3
  82710000    4
  82720000    5
  82730000    5
  82740000    4
  82750000    2
  82760000    3
  82770000    5
  82780000    3
  82790000    4
  82800000    3
  82810000    2
  82820000    2
  82830000    4
  82840000    3
  82850000    4
  82860000    3
  82870000    3
  82880000    4
  82890000    3
  82900000    3
  82910000    3
  82920000    2
  82930000    3
  82940000    3
  82950000    3
  82960000    3
  82970000    3
  82980000    3
  82990000    3
  83000000    3
  83010000    3
  83020000    3
  83030000    2
  83040000    3
  83050000    4
  83060000    3
  83070000    4
  83080000    3
  83090000    2
  83100000    3
  83110000    4
  83120000    3
  83130000    3
  83140000    3
  83150000    4
  83160000    3
  83170000    2
  83180000    4
  83190000    4
  83200000    4
  83210000    3
  83220000    3
  83230000    5
  83240000    4
  83250000    3
  83260000    6
  83270000    4
  83280000    3
  83290000    3
  83300000    3
  83310000    5
  83320000    3
  83330000    4
  83340000    3
  83350000    2
  83360000    3
  83370000    2
  83380000    3
  83390000    2
  83400000    3
  83410000    3
  83420000    3
  83430000    2
  83440000    3
  83450000    2
  83460000    3
  83470000    3
  83480000    3
  83490000    3
  83500000    3
  83510000    3
  83520000    3
  83530000    3
  83540000    4
  83550000    5
  83560000    3
  83570000    4
  83580000    3
  83590000    3
  83600000    4
  83610000    2
  83620000    3
  83630000    3
  83640000    2
  83650000    3
  83660000    4
  83670000    3
  83680000    3
  83690000    3
  83700000    2
  83710000    2
  83720000    4
  83730000    3
  83740000    3
  83750000    3
  83760000    2
  83770000    3
  83780000    3
  83790000    3
  83800000    3
  83810000    2
  83820000    3
  83830000    3
  83840000    4
  83850000    3
  83860000    4
  83870000   12
  83880000   13
  83890000    9
  83900000    4
  83910000    3
  83920000    3
  83930000    3
  83940000    2
  83950000    3
  83960000    3
  83970000    3
  83980000    3
  83990000    3
  84000000    3
  84010000    3
  84020000    4
  84030000    3
  84040000    3
  84050000    3
  84060000    4
  84070000    3
  84080000    3
  84090000    4
  84100000    2
  84110000    4
  84120000    2
  84130000    7
  84140000    4
  84150000    3
  84160000    5
  84170000    5
  84180000    3
  84190000    2
  84200000    3
  84210000    3
  84220000    4
  84230000    6
  84240000    3
  84250000    5
  84260000    3
  84270000    3
  84280000    3
  84290000    3
  84300000    3
  84310000    4
  84320000    3
  84330000    3
  84340000    3
  84350000    3
  84360000    2
  84370000    3
  84380000    3
  84390000    3
  84400000    2
  84410000    4
  84420000    3
  84430000    5
  84440000    3
  84450000    2
  84460000    4
  84470000    3
  84480000    3
  84490000    3
  84500000    3
  84510000    2
  84520000    3
  84530000    3
  84540000    3
  84550000    4
  84560000    3
  84570000    3
  84580000    3
  84590000    3
  84600000    4
  84610000    3
  84620000    3
  84630000    3
  84640000    3
  84650000    3
  84660000    4
  84670000    2
  84680000    3
  84690000    5
  84700000    4
  84710000    3
  84720000    4
  84730000    3
  84740000    4
  84750000    5
  84760000    5
  84770000    4
  84780000    4
  84790000    3
  84800000    5
  84810000    3
  84820000    5
  84830000    3
  84840000    5
  84850000    4
  84860000    4
  84870000    5
  84880000    2
  84890000    3
  84900000    3
  84910000    4
  84920000    3
  84930000    4
  84940000    2
  84950000    4
  84960000    3
  84970000    3
  84980000    4
  84990000    4
  85000000    3
  85010000    4
  85020000    4
  85030000    4
  85040000    4
  85050000    2
  85060000    3
  85070000    5
  85080000    3
  85090000    3
  85100000    2
  85110000    4
  85120000    3
  85130000    3
  85140000    3
  85150000    3
  85160000    3
  85170000    4
  85180000    5
  85190000    4
  85200000    3
  85210000    4
  85220000    2
  85230000    3
  85240000    3
  85250000    4
  85260000    5
  85270000    4
  85280000    4
  85290000    3
  85300000    3
  85310000    3
  85320000    2
  85330000    4
  85340000    2
  85350000    4
  85360000    4
  85370000    3
  85380000    3
  85390000    3
  85400000    3
  85410000    5
  85420000    5
  85430000    4
  85440000    4
  85450000    5
  85460000    3
  85470000    4
  85480000    5
  85490000    5
  85500000    5
  85510000    3
  85520000    3
  85530000    3
  85540000    3
  85550000    5
  85560000    2
  85570000    5
  85580000    4
  85590000    4
  85600000    4
  85610000    5
  85620000    3
  85630000    4
  85640000    3
  85650000    4
  85660000    3
  85670000    2
  85680000    4
  85690000    4
  85700000    3
  85710000    3
  85720000    3
  85730000    3
  85740000    3
  85750000    3
  85760000    5
  85770000    3
  85780000    3
  85790000    3
  85800000    3
  85810000    3
  85820000    3
  85830000    4
  85840000    5
  85850000    3
  85860000    3
  85870000    4
  85880000    4
  85890000    4
  85900000    4
  85910000    4
  85920000    4
  85930000    3
  85940000    3
  85950000    2
  85960000    3
  85970000    3
  85980000    2
  85990000    4
  86000000    5
  86010000    3
  86020000    3
  86030000    3
  86040000    4
  86050000    4
  86060000    3
  86070000    4
  86080000    4
  86090000    4
  86100000    4
  86110000    2
  86120000    4
  86130000    3
  86140000    4
  86150000    4
  86160000    3
  86170000    5
  86180000    5
  86190000    4
  86200000    4
  86210000    4
  86220000    4
  86230000    4
  86240000    7
  86250000    4
  86260000    4
  86270000   11
  86280000    5
  86290000    3
  86300000    4
  86310000    4
  86320000    3
  86330000    4
  86340000    5
  86350000    4
  86360000    5
  86370000    2
  86380000    2
  86390000    2
  86400000    2
  86410000    4
  86420000    3
  86430000    2
  86440000    4
  86450000    4
  86460000    3
  86470000    5
  86480000    3
  86490000    4
  86500000    4
  86510000    3
  86520000    5
  86530000    2
  86540000    3
  86550000    3
  86560000    2
  86570000    3
  86580000    3
  86590000    2
  86600000    3
  86610000    3
  86620000    2
  86630000    2
  86640000    3
  86650000    3
  86660000    3
  86670000    3
  86680000    4
  86690000    2
  86700000    2
  86710000    3
  86720000    3
  86730000    3
  86740000    3
  86750000    3
  86760000    3
  86770000    2
  86780000    4
  86790000    3
  86800000    3
  86810000    3
  86820000    3
  86830000    3
  86840000    4
  86850000    3
  86860000    4
  86870000    4
  86880000    3
  86890000    3
  86900000    2
  86910000    4
  86920000    3
  86930000    4
  86940000    3
  86950000    5
  86960000    4
  86970000    4
  86980000    3
  86990000    2
  87000000    2
  87010000    3
  87020000    3
  87030000    2
  87040000    3
  87050000    2
  87060000    3
  87070000    3
  87080000    3
  87090000    3
  87100000    3
  87110000    3
  87120000    3
  87130000    3
  87140000    5
  87150000   20
  87160000   16
  87170000   13
  87180000   11
  87190000    4
  87200000    3
  87210000    2
  87220000    1
  87230000    5
  87240000    3
  87250000    2
  87260000    3
  87270000    4
  87280000    3
  87290000    4
  87300000    2
  87310000    5
  87320000    5
  87330000    4
  87340000    4
  87350000    3
  87360000    4
  87370000   14
  87380000    3
  87390000    3
  87400000    4
  87410000    3
  87420000    3
  87430000    4
  87440000    4
  87450000    5
  87460000    3
  87470000    2
  87480000    3
  87490000    3
  87500000    5
  87510000    3
  87520000    4
  87530000    4
  87540000   16
  87550000    5
  87560000    2
  87570000    3
  87580000    3
  87590000    3
  87600000    2
  87610000    2
  87620000    3
  87630000    3
  87640000    4
  87650000    4
  87660000    3
  87670000    4
  87680000    3
  87690000    4
  87700000    3
  87710000    5
  87720000    3
  87730000    2
  87740000    3
  87750000    8
  87760000    5
  87770000    4
  87780000    5
  87790000    4
  87800000    5
  87810000    5
  87820000    4
  87830000    5
  87840000    4
  87850000    3
  87860000    5
  87870000    3
  87880000    3
  87890000    5
  87900000    4
  87910000    5
  87920000    4
  87930000    4
  87940000    4
  87950000    2
  87960000    3
  87970000    6
  87980000    5
  87990000    4
  88000000    2
  88010000    3
  88020000    2
  88030000    3
  88040000    3
  88050000    3
  88060000    7
  88070000    4
  88080000    2
  88090000    3
  88100000    4
  88110000    4
  88120000    4
  88130000    3
  88140000    3
  88150000    4
  88160000    5
  88170000    4
  88180000    4
  88190000    4
  88200000    3
  88210000    2
  88220000    2
  88230000    4
  88240000    5
  88250000    3
  88260000    4
  88270000    3
  88280000    2
  88290000    3
  88300000    4
  88310000    4
  88320000    4
  88330000    3
  88340000    3
  88350000    6
  88360000    3
  88370000    3
  88380000    3
  88390000    2
  88400000    3
  88410000    3
  88420000    5
  88430000    3
  88440000    2
  88450000    4
  88460000    3
  88470000    3
  88480000    3
  88490000    3
  88500000    4
  88510000    3
  88520000    4
  88530000    3
  88540000    3
  88550000    3
  88560000    3
  88570000    4
  88580000    2
  88590000    2
  88600000    3
  88610000    9
  88620000    3
  88630000    3
  88640000    3
  88650000    2
  88660000    3
  88670000    3
  88680000    2
  88690000    3
  88700000    3
  88710000    3
  88720000    3
  88730000    2
  88740000    2
  88750000    4
  88760000    3
  88770000    3
  88780000   14
  88790000   13
  88800000   10
  88810000   13
  88820000    3
  88830000    2
  88840000    4
  88850000    3
  88860000    3
  88870000    4
  88880000    5
  88890000    4
  88900000    4
  88910000    4
  88920000    6
  88930000    2
  88940000    7
  88950000    4
  88960000    3
  88970000    4
  88980000    2
  88990000    3
  89000000    4
  89010000    3
  89020000    4
  89030000    4
  89040000    2
  89050000    3
  89060000    3
  89070000    3
  89080000    3
  89090000    4
  89100000    5
  89110000    3
  89120000    5
  89130000    5
  89140000    4
  89150000    3
  89160000    2
  89170000    4
  89180000    3
  89190000    5
  89200000    4
  89210000    4
  89220000    2
  89230000    4
  89240000    5
  89250000    2
  89260000    4
  89270000    3
  89280000    4
  89290000    3
  89300000    3
  89310000    3
  89320000    3
  89330000    3
  89340000    3
  89350000    2
  89360000    4
  89370000    3
  89380000    3
  89390000    3
  89400000    4
  89410000    3
  89420000    5
  89430000    5
  89440000    5
  89450000    3
  89460000    4
  89470000    3
  89480000    3
  89490000    3
  89500000    2
  89510000    2
  89520000    8
  89530000    3
  89540000    3
  89550000    3
  89560000    3
  89570000    2
  89580000    3
  89590000    5
  89600000    3
  89610000    3
  89620000    3
  89630000    4
  89640000    4
  89650000    3
  89660000    3
  89670000    3
  89680000    4
  89690000    4
  89700000    5
  89710000   14
  89720000    3
  89730000    4
  89740000    4
  89750000    3
  89760000    2
  89770000    5
  89780000   11
  89790000    3
  89800000    3
  89810000    4
  89820000    5
  89830000    5
  89840000    4
  89850000    2
  89860000    3
  89870000    3
  89880000    4
  89890000    5
  89900000    7
  89910000    3
  89920000    4
  89930000    4
  89940000    4
  89950000    3
  89960000    3
  89970000    4
  89980000    5
  89990000    5
  90000000    4
  90010000    3
  90020000    4
  90030000    4
  90040000    3
  90050000    3
  90060000    2
  90070000    3
  90080000    3
  90090000    2
  90100000    5
  90110000   17
  90120000    3
  90130000    3
  90140000    3
  90150000    3
  90160000    2
  90170000    3
  90180000    3
  90190000    2
  90200000    3
  90210000    5
  90220000    5
  90230000    2
  90240000    3
  90250000    4
  90260000    5
  90270000    6
  90280000    3
  90290000    4
  90300000    5
  90310000    3
  90320000    3
  90330000    3
  90340000    3
  90350000    4
  90360000    3
  90370000    4
  90380000    3
  90390000    4
  90400000    4
  90410000    3
  90420000    4
  90430000    4
  90440000    3
  90450000    3
  90460000    3
  90470000    3
  90480000    2
  90490000    2
  90500000    2
  90510000    2
  90520000    4
  90530000    3
  90540000    4
  90550000    3
  90560000    4
  90570000    4
  90580000    3
  90590000    4
  90600000    3
  90610000    3
  90620000    3
  90630000    4
  90640000    4
  90650000    3
  90660000    3
  90670000    4
  90680000    6
  90690000    5
  90700000    6
  90710000    3
  90720000    4
  90730000    3
  90740000    4
  90750000    3
  90760000    3
  90770000    5
  90780000    4
  90790000    2
  90800000    2
  90810000    3
  90820000    5
  90830000    3
  90840000    4
  90850000    3
  90860000    2
  90870000    2
  90880000    4
  90890000    2
  90900000    2
  90910000    2
  90920000    3
  90930000    3
  90940000    4
  90950000    3
  90960000    5
  90970000    2
  90980000    4
  90990000    4
  91000000    3
  91010000    2
  91020000    3
  91030000    4
  91040000    5
  91050000    1
  91060000    3
  91070000    3
  91080000    3
  91090000    3
  91100000    3
  91110000    5
  91120000    8
  91130000    4
  91140000    3
  91150000    3
  91160000    2
  91170000    3
  91180000    4
  91190000    3
  91200000    3
  91210000    3
  91220000    3
  91230000    4
  91240000    3
  91250000    3
  91260000    4
  91270000    3
  91280000    4
  91290000    3
  91300000    3
  91310000    4
  91320000    4
  91330000    4
  91340000    3
  91350000    4
  91360000    2
  91370000    8
  91380000    3
  91390000    4
  91400000    3
  91410000    3
  91420000    3
  91430000    3
  91440000    5
  91450000    3
  91460000    5
  91470000    5
  91480000    2
  91490000    4
  91500000    4
  91510000    5
  91520000    2
  91530000    7
  91540000   21
  91550000   22
  91560000   18
  91570000   17
  91580000   13
  91590000   16
  91600000   19
  91610000   18
  91620000   17
  91630000   11
  91640000   12
  91650000   16
  91660000   18
  91670000   11
  91680000   16
  91690000   19
  91700000   13
  91710000   11
  91720000   19
  91730000    6
  91740000    7
  91750000    3
  91760000    3
  91770000    5
  91780000    3
  91790000    3
  91800000    3
  91810000    2
  91820000    4
  91830000    4
  91840000    4
  91850000    3
  91860000    3
  91870000    2
  91880000    2
  91890000    4
  91900000    3
  91910000    3
  91920000    3
  91930000    2
  91940000    3
  91950000    5
  91960000    3
  91970000    3
  91980000    3
  91990000    3
  92000000    3
  92010000    3
  92020000    2
  92030000    3
  92040000    3
  92050000    3
  92060000    3
  92070000    3
  92080000    3
  92090000    3
  92100000    2
  92110000    2
  92120000    3
  92130000    3
  92140000    3
  92150000    8
  92160000    7
  92170000    3
  92180000    3
  92190000    3
  92200000    3
  92210000    5
  92220000    4
  92230000    4
  92240000    4
  92250000    3
  92260000    4
  92270000    3
  92280000    4
  92290000    3
  92300000    4
  92310000    4
  92320000    3
  92330000    5
  92340000    4
  92350000    3
  92360000    3
  92370000    4
  92380000    4
  92390000    3
  92400000    3
  92410000    4
  92420000    5
  92430000    2
  92440000    3
  92450000    2
  92460000    3
  92470000    4
  92480000    3
  92490000    5
  92500000    3
  92510000    3
  92520000    2
  92530000    4
  92540000    2
  92550000    2
  92560000    3
  92570000    3
  92580000    4
  92590000    3
  92600000    4
  92610000    2
  92620000    1
  92630000    3
  92640000    4
  92650000    4
  92660000    3
  92670000    3
  92680000    2
  92690000    3
  92700000    3
  92710000    2
  92720000    4
  92730000    3
  92740000    3
  92750000    3
  92760000    3
  92770000    2
  92780000   14
  92790000    2
  92800000    3
  92810000    3
  92820000    4
  92830000    7
  92840000    4
  92850000    3
  92860000    3
  92870000    4
  92880000    2
  92890000    2
  92900000    3
  92910000    3
  92920000    3
  92930000    4
  92940000    3
  92950000    3
  92960000    3
  92970000    3
  92980000    4
  92990000    5
  93000000    3
  93010000    3
  93020000    3
  93030000    4
  93040000    5
  93050000    3
  93060000    3
  93070000    5
  93080000    4
  93090000    2
  93100000    3
  93110000    3
  93120000    4
  93130000    4
  93140000    3
  93150000    3
  93160000    3
  93170000    3
  93180000    2
  93190000    4
  93200000    3
  93210000    4
  93220000    4
  93230000    4
  93240000    4
  93250000    4
  93260000    4
  93270000    5
  93280000    4
  93290000    2
  93300000    3
  93310000    4
  93320000    4
  93330000    5
  93340000    2
  93350000    4
  93360000    4
  93370000    4
  93380000    4
  93390000    3
  93400000    3
  93410000    4
  93420000    5
  93430000    3
  93440000    6
  93450000    5
  93460000    4
  93470000    4
  93480000    4
  93490000    3
  93500000    4
  93510000    4
  93520000    3
  93530000    3
  93540000   14
  93550000   22
  93560000   21
  93570000    4
  93580000    4
  93590000    3
  93600000    8
  93610000   19
  93620000   22
  93630000   18
  93640000   22
  93650000   19
  93660000   27
  93670000   22
  93680000   22
  93690000   23
  93700000   25
  93710000   26
  93720000   20
  93730000   23
  93740000   21
  93750000   18
  93760000   19
  93770000   15
  93780000   13
  93790000   17
  93800000    7
  93810000   14
  93820000   16
  93830000   13
  93840000   12
  93850000   13
  93860000   11
  93870000   14
  93880000   14
  93890000    3
  93900000    3
  93910000    4
  93920000    3
  93930000    7
  93940000    3
  93950000    3
  93960000    3
  93970000    3
  93980000    4
  93990000    4
  94000000    5
  94010000    2
  94020000    2
  94030000    3
  94040000    4
  94050000    4
  94060000    2
  94070000    3
  94080000    3
  94090000    3
  94100000    3
  94110000    7
  94120000    4
  94130000    4
  94140000    3
  94150000    3
  94160000    4
  94170000    2
  94180000    3
  94190000    3
  94200000    2
  94210000    4
  94220000    5
  94230000    6
  94240000    3
  94250000    4
  94260000    2
  94270000    3
  94280000    5
  94290000    4
  94300000   19
  94310000    4
  94320000    3
  94330000    7
  94340000    3
  94350000    3
  94360000    4
  94370000    4
  94380000    7
  94390000    5
  94400000    3
  94410000    5
  94420000    5
  94430000    2
  94440000    4
  94450000    5
  94460000    4
  94470000    4
  94480000    3
  94490000    3
  94500000    4
  94510000    6
  94520000    4
  94530000    6
  94540000    4
  94550000    3
  94560000    5
  94570000    3
  94580000    2
  94590000    3
  94600000    4
  94610000    3
  94620000    5
  94630000    7
  94640000    4
  94650000    3
  94660000    2
  94670000    3
  94680000    4
  94690000    4
  94700000    5
  94710000    2
  94720000    4
  94730000    3
  94740000    5
  94750000    3
  94760000    3
  94770000    4
  94780000    3
  94790000    3
  94800000    3
  94810000    3
  94820000    5
  94830000    4
  94840000    3
  94850000    6
  94860000    5
  94870000    4
  94880000    4
  94890000    4
  94900000    4
  94910000    3
  94920000    4
  94930000    4
  94940000    3
  94950000    3
  94960000    2
  94970000    3
  94980000    4
  94990000    7
  95000000    3
  95010000    4
  95020000    4
  95030000    3
  95040000    4
  95050000    3
  95060000    3
  95070000    3
  95080000    3
  95090000    2
  95100000    3
  95110000    3
  95120000    4
  95130000    2
  95140000    3
  95150000    3
  95160000    3
  95170000    3
  95180000    3
  95190000    2
  95200000    3
  95210000    6
  95220000    3
  95230000    3
  95240000    4
  95250000    6
  95260000    5
  95270000    4
  95280000    8
  95290000    9
  95300000   14
  95310000    3
  95320000    3
  95330000    2
  95340000    4
  95350000    3
  95360000    3
  95370000    3
  95380000    4
  95390000    4
  95400000    4
  95410000    3
  95420000    3
  95430000    2
  95440000    4
  95450000    3
  95460000    3
  95470000    3
  95480000    3
  95490000    3
  95500000    4
  95510000    3
  95520000    3
  95530000    3
  95540000    3
  95550000    4
  95560000    3
  95570000    3
  95580000    3
  95590000    3
  95600000    3
  95610000    2
  95620000    4
  95630000    4
  95640000    3
  95650000    3
  95660000    3
  95670000    4
  95680000    4
  95690000    4
  95700000    3
  95710000    3
  95720000    4
  95730000    5
  95740000    2
  95750000    3
  95760000    4
  95770000    5
  95780000    4
  95790000    4
  95800000    3
  95810000    4
  95820000    4
  95830000    2
  95840000    4
  95850000    2
  95860000    3
  95870000    3
  95880000    4
  95890000    3
  95900000    2
  95910000    4
  95920000    3
  95930000    3
  95940000    2
  95950000    4
  95960000    2
  95970000    4
  95980000    3
  95990000    4
  96000000    3
  96010000    3
  96020000    2
  96030000    3
  96040000    3
  96050000    3
  96060000    4
  96070000    4
  96080000    5
  96090000    3
  96100000    3
  96110000    3
  96120000    3
  96130000    3
  96140000    9
  96150000    4
  96160000    3
  96170000    3
  96180000    4
  96190000    3
  96200000    3
  96210000    3
  96220000    3
  96230000    3
  96240000    3
  96250000    4
  96260000    4
  96270000    3
  96280000    3
  96290000    3
  96300000    3
  96310000    4
  96320000    2
  96330000    3
  96340000    4
  96350000    8
  96360000    9
  96370000    3
  96380000    3
  96390000    3
  96400000    2
  96410000    2
  96420000    3
  96430000    4
  96440000    4
  96450000    4
  96460000    3
  96470000    3
  96480000    4
  96490000    5
  96500000    3
  96510000    3
  96520000    3
  96530000    3
  96540000    2
  96550000    4
  96560000    3
  96570000    3
  96580000    3
  96590000    4
  96600000    4
  96610000    4
  96620000    1
  96630000    4
  96640000    2
  96650000    3
  96660000    4
  96670000    3
  96680000    4
  96690000    3
  96700000    3
  96710000    4
  96720000    3
  96730000    3
  96740000    4
  96750000    3
  96760000    5
  96770000    4
  96780000    3
  96790000    4
  96800000    4
  96810000    6
  96820000    3
  96830000    3
  96840000    3
  96850000    3
  96860000    3
  96870000    3
  96880000    4
  96890000    3
  96900000    3
  96910000    4
  96920000    4
  96930000    2
  96940000    2
  96950000    3
  96960000    5
  96970000    3
  96980000    4
  96990000    5
  97000000    4
  97010000    2
  97020000    5
  97030000    4
  97040000    3
  97050000    3
  97060000    4
  97070000    3
  97080000    2
  97090000    3
  97100000    3
  97110000    4
  97120000    3
  97130000    4
  97140000    3
  97150000    4
  97160000    4
  97170000    3
  97180000    4
  97190000    3
  97200000    2
  97210000    3
  97220000    3
  97230000    3
  97240000    2
  97250000    4
  97260000    3
  97270000    4
  97280000    4
  97290000    4
  97300000    4
  97310000    3
  97320000    2
  97330000    3
  97340000    3
  97350000    3
  97360000    4
  97370000    2
  97380000    4
  97390000    4
  97400000    4
  97410000    3
  97420000    3
  97430000    3
  97440000    3
  97450000    3
  97460000    4
  97470000    3
  97480000    3
  97490000    3
  97500000    4
  97510000    3
  97520000    5
  97530000    3
  97540000    8
  97550000    4
  97560000    3
  97570000    4
  97580000    4
  97590000    3
  97600000    3
  97610000    3
  97620000    4
  97630000    4
  97640000    5
  97650000    2
  97660000    3
  97670000    3
  97680000    3
  97690000    4
  97700000    2
  97710000    3
  97720000    4
  97730000    3
  97740000    3
  97750000    3
  97760000    4
  97770000    2
  97780000    3
  97790000    3
  97800000    2
  97810000    4
  97820000    4
  97830000    4
  97840000    4
  97850000    4
  97860000    4
  97870000    5
  97880000    3
  97890000    3
  97900000    3
  97910000    2
  97920000    4
  97930000    3
  97940000    3
  97950000    3
  97960000    5
  97970000    3
  97980000    3
  97990000    3
  98000000    3
  98010000    4
  98020000    3
  98030000    2
  98040000    2
  98050000    3
  98060000    3
  98070000    3
  98080000    3
  98090000    2
  98100000    4
  98110000    3
  98120000    3
  98130000    2
  98140000    3
  98150000    3
  98160000    3
  98170000   11
  98180000    3
  98190000    3
  98200000    2
  98210000    4
  98220000    4
  98230000    3
  98240000    4
  98250000    5
  98260000    4
  98270000    2
  98280000    3
  98290000    3
  98300000    5
  98310000   18
  98320000    7
  98330000    4
  98340000    3
  98350000    6
  98360000    4
  98370000    4
  98380000    3
  98390000    2
  98400000    2
  98410000    2
  98420000    4
  98430000    3
  98440000    3
  98450000    4
  98460000    2
  98470000    3
  98480000    2
  98490000    2
  98500000    2
  98510000    3
  98520000    2
  98530000    3
  98540000    3
  98550000    2
  98560000    3
  98570000    3
  98580000    3
  98590000    3
  98600000    4
  98610000    4
  98620000    3
  98630000    3
  98640000    3
  98650000    4
  98660000    5
  98670000    4
  98680000    3
  98690000    4
  98700000    3
  98710000    4
  98720000    4
  98730000    2
  98740000    2
  98750000    3
  98760000    5
  98770000   15
  98780000   13
  98790000    3
  98800000    2
  98810000    3
  98820000    2
  98830000    3
  98840000    3
  98850000    3
  98860000    3
  98870000    2
  98880000    3
  98890000    2
  98900000    4
  98910000    2
  98920000    4
  98930000    3
  98940000    3
  98950000    3
  98960000    3
  98970000    3
  98980000    3
  98990000    3
  99000000    2
  99010000    2
  99020000    4
  99030000    3
  99040000    2
  99050000    4
  99060000    3
  99070000    5
  99080000    3
  99090000    2
  99100000    4
  99110000    3
  99120000    3
  99130000    3
  99140000    3
  99150000    3
  99160000    2
  99170000    3
  99180000    2
  99190000    3
  99200000    3
  99210000    3
  99220000    3
  99230000    2
  99240000    3
  99250000    4
  99260000    2
  99270000    4
  99280000    5
  99290000    4
  99300000    3
  99310000    4
  99320000    3
  99330000    6
  99340000    2
  99350000    4
  99360000    4
  99370000    4
  99380000    5
  99390000    3
  99400000    3
  99410000    4
  99420000    5
  99430000    5
  99440000    3
  99450000    4
  99460000    4
  99470000    3
  99480000    4
  99490000    4
  99500000    4
  99510000    4
  99520000    3
  99530000    4
  99540000    5
  99550000    3
  99560000    6
  99570000    5
  99580000    3
  99590000    3
  99600000    4
  99610000    3
  99620000    4
  99630000    3
  99640000    3
  99650000    4
  99660000    5
  99670000    5
  99680000    3
  99690000    3
  99700000    3
  99710000    4
  99720000    3
  99730000    2
  99740000    2
  99750000    2
  99760000    2
  99770000    3
  99780000    3
  99790000    3
  99800000    3
  99810000    3
  99820000    4
  99830000    4
  99840000    4
  99850000    3
  99860000    3
  99870000    4
  99880000    2
  99890000    7
  99900000    4
  99910000    6
  99920000    4
  99930000    2
  99940000    4
  99950000    5
  99960000    5
  99970000    3
  99980000    3
  99990000    4
 100000000    2
 100000000    2
 100010000    2
 100020000    2
 100030000    6
 100040000    5
 100050000    4
 100060000    4
 100070000    3
 100080000    3
 100090000    2
 100100000    4
 100110000    2
 100120000    2
 100130000    3
 100140000    4
 100150000    3
 100160000    7
 100170000    7
 100180000    8
 100190000    5
 100200000    5
 100210000    4
 100220000    5
 100230000    5
 100240000    4
 100250000   12
 100260000    4
 100270000    3
 100280000    6
 100290000    3
 100300000    5
 100310000    4
 100320000    3
 100330000    3
 100340000    3
 100350000    3
 100360000    4
 100370000    3
 100380000    4
 100390000    3
 100400000    2
 100410000    3
 100420000    4
 100430000    5
 100440000    4
 100450000    4
 100460000    4
 100470000    3
 100480000    3
 100490000    4
 100500000    4
 100510000    4
 100520000    3
 100530000    3
 100540000    3
 100550000    4
 100560000    2
 100570000    2
 100580000    2
 100590000    4
 100600000    3
 100610000    5
 100620000   13
 100630000   19
 100640000   11
 100650000   15
 100660000   19
 100670000   14
 100680000   11
 100690000   10
 100700000   15
 100710000   12
 100720000   19
 100730000   13
 100740000   13
 100750000    4
 100760000    3
 100770000    3
 100780000    5
 100790000    2
 100800000    3
 100810000    3
 100820000    3
 100830000    5
 100840000    4
 100850000    3
 100860000    4
 100870000    4
 100880000    7
 100890000    4
 100900000    5
 100910000    4
 100920000    3
 100930000    5
 100940000    5
 100950000   10
 100960000    7
 100970000    1
 100980000   16
 100990000   19
 101000000    3
 101010000    3
 101020000    3
 101030000    4
 101040000    5
 101050000    3
 101060000    3
 101070000    5
 101080000    3
 101090000    3
 101100000    3
 101110000    3
 101120000    3
 101130000    5
 101140000    4
 101150000    3
 101160000    2
 101170000    3
 101180000    3
 101190000    3
 101200000    3
 101210000    3
 101220000    3
 101230000    2
 101240000    3
 101250000    3
 101260000    4
 101270000    5
 101280000    5
 101290000    4
 101300000    4
 101310000    3
 101320000    3
 101330000    5
 101340000    3
 101350000    2
 101360000    3
 101370000    4
 101380000    3
 101390000    3
 101400000    4
 101410000    4
 101420000    3
 101430000    3
 101440000    3
 101450000    3
 101460000    4
 101470000    3
 101480000    3
 101490000    4
 101500000    4
 101510000    4
 101520000    3
 101530000    4
 101540000    6
 101550000    3
 101560000    3
 101570000    4
 101580000    3
 101590000    6
 101600000    4
 101610000    3
 101620000    3
 101630000    4
 101640000    3
 101650000    3
 101660000   13
 101670000   16
 101680000    9
 101690000    5
 101700000    3
 101710000    5
 101720000    3
 101730000    5
 101740000    5
 101750000    3
 101760000    4
 101770000    5
 101780000    4
 101790000    5
 101800000    5
 101810000    5
 101820000    6
 101830000    7
 101840000    3
 101850000    3
 101860000    3
 101870000    3
 101880000    5
 101890000   10
 101900000   15
 101910000   13
 101920000   18
 101930000    9
 101940000    5
 101950000    4
 101960000    5
 101970000    5
 101980000    3
 101990000    3
 102000000    5
 102010000    3
 102020000    2
 102030000    2
 102040000    3
 102050000    3
 102060000    4
 102070000    3
 102080000    3
 102090000    3
 102100000    2
 102110000    3
 102120000    4
 102130000    2
 102140000    3
 102150000    3
 102160000    3
 102170000    3
 102180000    4
 102190000    4
 102200000    3
 102210000    2
 102220000   11
 102230000    4
 102240000    2
 102250000    4
 102260000    3
 102270000    4
 102280000    5
 102290000    2
 102300000    2
 102310000    3
 102320000    3
 102330000    4
 102340000    4
 102350000    3
 102360000   11
 102370000   17
 102380000    3
 102390000    3
 102400000   13
 102410000   17
 102420000   11
 102430000   10
 102440000    3
 102450000    3
 102460000    3
 102470000    2
 102480000    3
 102490000    2
 102500000    3
 102510000    3
 102520000    3
 102530000    3
 102540000    3
 102550000    4
 102560000    3
 102570000    2
 102580000    2
 102590000    2
 102600000    3
 102610000    4
 102620000    3
 102630000    4
 102640000    5
 102650000    4
 102660000    4
 102670000    2
 102680000    5
 102690000    4
 102700000    7
 102710000   13
 102720000    5
 102730000    4
 102740000    3
 102750000    5
 102760000    4
 102770000    5
 102780000    3
 102790000    2
 102800000    3
 102810000    4
 102820000    4
 102830000    4
 102840000    3
 102850000    5
 102860000    3
 102870000    3
 102880000    4
 102890000    3
 102900000    4
 102910000    4
 102920000    4
 102930000    5
 102940000    4
 102950000    4
 102960000    3
 102970000    4
 102980000    3
 102990000    4
 103000000    3
 103010000    3
 103020000    3
 103030000    4
 103040000    2
 103050000    7
 103060000   18
 103070000   17
 103080000   20
 103090000   15
 103100000    4
 103110000    5
 103120000    3
 103130000    5
 103140000    4
 103150000    3
 103160000    5
 103170000    4
 103180000    5
 103190000    6
 103200000    3
 103210000    4
 103220000    3
 103230000    3
 103240000    2
 103250000    4
 103260000    3
 103270000    4
 103280000    4
 103290000    6
 103300000    2
 103310000    4
 103320000    5
 103330000    3
 103340000    4
 103350000    3
 103360000    3
 103370000    3
 103380000    3
 103390000    3
 103400000    4
 103410000    4
 103420000    3
 103430000    4
 103440000    3
 103450000    3
 103460000    2
 103470000    3
 103480000    3
 103490000    3
 103500000    4
 103510000    3
 103520000    2
 103530000    4
 103540000    4
 103550000    4
 103560000    4
 103570000    3
 103580000    3
 103590000    4
 103600000    6
 103610000    3
 103620000    5
 103630000    3
 103640000    4
 103650000    4
 103660000    3
 103670000    3
 103680000    4
 103690000    5
 103700000    5
 103710000    4
 103720000    3
 103730000    2
 103740000    5
 103750000    4
 103760000    4
 103770000    3
 103780000    4
 103790000    3
 103800000    3
 103810000    3
 103820000    5
 103830000    3
 103840000    3
 103850000    3
 103860000    4
 103870000    3
 103880000    2
 103890000    4
 103900000    5
 103910000    5
 103920000    4
 103930000    4
 103940000    3
 103950000    3
 103960000    3
 103970000    2
 103980000    2
 103990000    3
 104000000    3
 104010000    3
 104020000    3
 104030000    3
 104040000    3
 104050000    4
 104060000    4
 104070000    4
 104080000    2
 104090000    4
 104100000    4
 104110000    3
 104120000    4
 104130000    3
 104140000    2
 104150000    2
 104160000    2
 104170000    4
 104180000    3
 104190000    2
 104200000    4
 104210000    3
 104220000    3
 104230000    3
 104240000    3
 104250000    5
 104260000    8
 104270000    9
 104280000    8
 104290000   13
 104300000   10
 104310000    5
 104320000    3
 104330000    4
 104340000    5
 104350000    4
 104360000    5
 104370000    7
 104380000   16
 104390000   19
 104400000   19
 104410000   23
 104420000   16
 104430000   16
 104440000   19
 104450000   16
 104460000   12
 104470000    4
 104480000    4
 104490000    5
 104500000   18
 104510000    4
 104520000    3
 104530000    3
 104540000    4
 104550000    4
 104560000    4
 104570000    3
 104580000    2
 104590000    3
 104600000    4
 104610000    3
 104620000    3
 104630000    3
 104640000    5
 104650000    3
 104660000    4
 104670000    3
 104680000    3
 104690000    3
 104700000    3
 104710000    3
 104720000    3
 104730000    3
 104740000    3
 104750000    3
 104760000    3
 104770000    4
 104780000    2
 104790000   18
 104800000    4
 104810000    3
 104820000    5
 104830000    3
 104840000    4
 104850000    4
 104860000    3
 104870000    4
 104880000    2
 104890000    3
 104900000    3
 104910000    3
 104920000    3
 104930000    3
 104940000    3
 104950000    3
 104960000    3
 104970000    3
 104980000    2
 104990000    4
 105000000    3
 105010000    2
 105020000    3
 105030000    3
 105040000    3
 105050000    2
 105060000    5
 105070000    5
 105080000    5
 105090000    5
 105100000    3
 105110000    5
 105120000    5
 105130000    5
 105140000    5
 105150000    5
 105160000    5
 105170000    7
 105180000    5
 105190000    6
 105200000    3
 105210000    5
 105220000    7
 105230000    4
 105240000    3
 105250000    4
 105260000    5
 105270000    5
 105280000    3
 105290000    5
 105300000    4
 105310000    5
 105320000    4
 105330000    5
 105340000    4
 105350000    3
 105360000    5
 105370000    3
 105380000    4
 105390000    3
 105400000    2
 105410000    2
 105420000    4
 105430000    4
 105440000    5
 105450000    3
 105460000    4
 105470000    2
 105480000    5
 105490000    4
 105500000    3
 105510000    2
 105520000    3
 105530000    3
 105540000    3
 105550000    3
 105560000    3
 105570000    3
 105580000    3
 105590000    3
 105600000    3
 105610000    4
 105620000    3
 105630000    3
 105640000    5
 105650000    2
 105660000    4
 105670000    4
 105680000    3
 105690000   17
 105700000   14
 105710000   19
 105720000   21
 105730000   19
 105740000   19
 105750000   21
 105760000   18
 105770000   14
 105780000   21
 105790000    8
 105800000    4
 105810000    6
 105820000    4
 105830000    8
 105840000    3
 105850000    4
 105860000    2
 105870000    4
 105880000    3
 105890000    3
 105900000    3
 105910000    3
 105920000    4
 105930000    3
 105940000    3
 105950000    5
 105960000    5
 105970000    3
 105980000    4
 105990000    3
 106000000    2
 106010000    4
 106020000    4
 106030000    4
 106040000    2
 106050000    3
 106060000    4
 106070000    3
 106080000    3
 106090000    3
 106100000    2
 106110000    3
 106120000    2
 106130000    4
 106140000    3
 106150000    5
 106160000    5
 106170000    5
 106180000    5
 106190000    6
 106200000    5
 106210000    5
 106220000    5
 106230000    3
 106240000    5
 106250000    4
 106260000    4
 106270000    3
 106280000    4
 106290000    4
 106300000    2
 106310000    5
 106320000    5
 106330000    3
 106340000    3
 106350000    3
 106360000    2
 106370000    3
 106380000    3
 106390000    3
 106400000    3
 106410000    2
 106420000    2
 106430000    2
 106440000    2
 106450000    3
 106460000    3
 106470000    3
 106480000    3
 106490000    3
 106500000    4
 106510000    4
 106520000    3
 106530000    3
 106540000    3
 106550000    3
 106560000    3
 106570000    2
 106580000    3
 106590000    4
 106600000   14
 106610000    5
 106620000    3
 106630000    3
 106640000    4
 106650000    3
 106660000    2
 106670000    2
 106680000    5
 106690000    3
 106700000    4
 106710000    4
 106720000    3
 106730000    3
 106740000    2
 106750000    4
 106760000    3
 106770000    5
 106780000    5
 106790000    4
 106800000    4
 106810000    9
 106820000    3
 106830000    4
 106840000    2
 106850000    3
 106860000   14
 106870000    3
 106880000    3
 106890000   13
 106900000    3
 106910000    3
 106920000    6
 106930000    2
 106940000    4
 106950000    4
 106960000    3
 106970000    3
 106980000    5
 106990000    3
 107000000    4
 107010000    5
 107020000    2
 107030000    4
 107040000    3
 107050000    4
 107060000    7
 107070000    3
 107080000    5
 107090000    5
 107100000    6
 107110000    3
 107120000    3
 107130000    3
 107140000    5
 107150000    5
 107160000    3
 107170000    5
 107180000    4
 107190000    3
 107200000    4
 107210000    3
 107220000    2
 107230000    3
 107240000    3
 107250000    3
 107260000    4
 107270000    3
 107280000    3
 107290000    4
 107300000    3
 107310000    2
 107320000    4
 107330000    3
 107340000    4
 107350000    3
 107360000    3
 107370000    5
 107380000    4
 107390000    5
 107400000    5
 107410000    5
 107420000    4
 107430000    4
 107440000    3
 107450000    5
 107460000    4
 107470000    4
 107480000   12
 107490000    3
 107500000    4
 107510000    2
 107520000    3
 107530000    4
 107540000    4
 107550000    4
 107560000    3
 107570000    4
 107580000    3
 107590000    4
 107600000    4
 107610000    3
 107620000    3
 107630000    4
 107640000    3
 107650000    3
 107660000    3
 107670000    3
 107680000    3
 107690000    3
 107700000    3
 107710000    3
 107720000    3
 107730000    3
 107740000    3
 107750000    3
 107760000    4
 107770000    3
 107780000    3
 107790000    3
 107800000    2
 107810000    4
 107820000    2
 107830000    2
 107840000    2
 107850000    4
 107860000    3
 107870000    2
 107880000    6
 107890000    3
 107900000    4
 107910000    4
 107920000    4
 107930000    4
 107940000    4
 107950000    3
 107960000    4
 107970000    3
 107980000    3
 107990000    3
 108000000    4
 108010000    4
 108020000    6
 108030000   18
 108040000   15
 108050000   17
 108060000   11
 108070000   12
 108080000   15
 108090000    9
 108100000    3
 108110000    5
 108120000    6
 108130000   15
 108140000   18
 108150000   21
 108160000   19
 108170000   21
 108180000   21
 108190000   21
 108200000   19
 108210000   19
 108220000   13
 108230000   19
 108240000    6
 108250000    3
 108260000    4
 108270000    5
 108280000    2
 108290000    4
 108300000    8
 108310000    4
 108320000   10
 108330000    2
 108340000    2
 108350000    4
 108360000    3
 108370000    2
 108380000    4
 108390000    3
 108400000    4
 108410000    4
 108420000    3
 108430000    3
 108440000    4
 108450000    3
 108460000    4
 108470000    3
 108480000    2
 108490000   15
 108500000   18
 108510000   19
 108520000   14
 108530000    8
 108540000   16
 108550000   21
 108560000   19
 108570000   18
 108580000   19
 108590000   19
 108600000   19
 108610000   18
 108620000   17
 108630000   21
 108640000   19
 108650000   17
 108660000   17
 108670000   15
 108680000   20
 108690000   22
 108700000   19
 108710000   18
 108720000   16
 108730000   21
 108740000   21
 108750000   19
 108760000   14
 108770000   13
 108780000    6
 108790000    7
 108800000    4
 108810000    5
 108820000    2
 108830000    3
 108840000    3
 108850000    2
 108860000    4
 108870000    3
 108880000    3
 108890000    3
 108900000    3
 108910000    2
 108920000    4
 108930000    3
 108940000    3
 108950000    3
 108960000    3
 108970000    3
 108980000    3
 108990000    2
 109000000    2
 109010000    3
 109020000    3
 109030000    3
 109040000    2
 109050000    3
 109060000    2
 109070000    2
 109080000    3
 109090000    2
 109100000    3
 109110000    3
 109120000    3
 109130000    3
 109140000    3
 109150000    3
 109160000    3
 109170000    3
 109180000    2
 109190000    4
 109200000    3
 109210000    3
 109220000    2
 109230000    5
 109240000    3
 109250000    4
 109260000    3
 109270000    2
 109280000   15
 109290000   11
 109300000    3
 109310000    5
 109320000    4
 109330000    6
 109340000    5
 109350000    5
 109360000    4
 109370000    7
 109380000    5
 109390000   12
 109400000    5
 109410000    8
 109420000    4
 109430000    8
 109440000    8
 109450000   14
 109460000    5
 109470000   10
 109480000    7
 109490000    6
 109500000    5
 109510000    4
 109520000    5
 109530000    5
 109540000    7
 109550000    4
 109560000    6
 109570000    5
 109580000    5
 109590000   10
 109600000    3
 109610000    3
 109620000    3
 109630000    3
 109640000    2
 109650000    3
 109660000    3
 109670000    4
 109680000    3
 109690000    4
 109700000    3
 109710000    4
 109720000    4
 109730000    4
 109740000    3
 109750000    4
 109760000    3
 109770000    3
 109780000    3
 109790000    2
 109800000    3
 109810000    3
 109820000    3
 109830000    5
 109840000    4
 109850000    5
 109860000    9
 109870000   11
 109880000    4
 109890000    8
 109900000    4
 109910000    6
 109920000    4
 109930000    4
 109940000    3
 109950000    5
 109960000    3
 109970000    5
 109980000    5
 109990000    5
 110000000    7
 110010000    5
 110020000    5
 110030000    5
 110040000    4
 110050000    3
 110060000    4
 110070000    5
 110080000    5
 110090000    4
 110100000    3
 110110000    5
 110120000    4
 110130000    4
 110140000    4
 110150000    3
 110160000    3
 110170000    4
 110180000    3
 110190000    4
 110200000    8
 110210000   21
 110220000   21
 110230000   23
 110240000   24
 110250000   21
 110260000   23
 110270000   22
 110280000   17
 110290000    9
 110300000    3
 110310000    6
 110320000    4
 110330000    4
 110340000    4
 110350000   13
 110360000   15
 110370000   14
 110380000   15
 110390000    6
 110400000    3
 110410000    3
 110420000    3
 110430000    3
 110440000    3
 110450000    3
 110460000    4
 110470000    3
 110480000    3
 110490000    4
 110500000    3
 110510000   16
 110520000   18
 110530000   20
 110540000   17
 110550000   16
 110560000   18
 110570000    6
 110580000    4
 110590000    4
 110600000    3
 110610000    3
 110620000    3
 110630000    3
 110640000    5
 110650000    3
 110660000    4
 110670000    2
 110680000    3
 110690000    3
 110700000    3
 110710000    4
 110720000    3
 110730000    5
 110740000    5
 110750000    4
 110760000    5
 110770000    2
 110780000    3
 110790000    3
 110800000    4
 110810000    3
 110820000    4
 110830000    4
 110840000    3
 110850000    4
 110860000    3
 110870000    3
 110880000    4
 110890000    2
 110900000    2
 110910000    3
 110920000    3
 110930000    4
 110940000    2
 110950000    5
 110960000    5
 110970000    3
 110980000    3
 110990000    4
 111000000    5
 111010000    4
 111020000    3
 111030000    5
 111040000    3
 111050000    3
 111060000    4
 111070000    2
 111080000    2
 111090000    3
 111100000    4
 111110000    4
 111120000    5
 111130000    3
 111140000    5
 111150000    8
 111160000   15
 111170000   12
 111180000   15
 111190000    3
 111200000    4
 111210000    5
 111220000    4
 111230000    3
 111240000    5
 111250000    4
 111260000    4
 111270000    4
 111280000    3
 111290000    2
 111300000    3
 111310000    4
 111320000    3
 111330000    3
 111340000    2
 111350000    4
 111360000    3
 111370000    4
 111380000    3
 111390000    2
 111400000    1
 111410000    3
 111420000    3
 111430000    3
 111440000    2
 111450000    2
 111460000    3
 111470000    3
 111480000    3
 111490000    3
 111500000    3
 111510000    2
 111520000    3
 111530000    3
 111540000    4
 111550000    2
 111560000    5
 111570000    4
 111580000    4
 111590000    2
 111600000    3
 111610000    5
 111620000    3
 111630000    7
 111640000    3
 111650000    4
 111660000    4
 111670000    4
 111680000    5
 111690000    5
 111700000    3
 111710000    4
 111720000    6
 111730000    3
 111740000    4
 111750000    5
 111760000    3
 111770000    3
 111780000    4
 111790000    4
 111800000    4
 111810000    4
 111820000    4
 111830000    3
 111840000    4
 111850000    4
 111860000    4
 111870000    2
 111880000    5
 111890000    4
 111900000    5
 111910000    5
 111920000    4
 111930000    3
 111940000    5
 111950000    5
 111960000   10
 111970000    2
 111980000    9
 111990000    4
 112000000    4
 112010000    4
 112020000    3
 112030000   15
 112040000    4
 112050000    7
 112060000    7
 112070000    3
 112080000    2
 112090000    3
 112100000    2
 112110000    2
 112120000    6
 112130000    7
 112140000    6
 112150000    4
 112160000    4
 112170000   12
 112180000    3
 112190000    4
 112200000    3
 112210000    4
 112220000    3
 112230000    3
 112240000    5
 112250000    3
 112260000    5
 112270000    4
 112280000    3
 112290000    4
 112300000    3
 112310000    3
 112320000    4
 112330000    4
 112340000    2
 112350000    4
 112360000    5
 112370000    3
 112380000    4
 112390000    4
 112400000    9
 112410000    5
 112420000    5
 112430000    4
 112440000    4
 112450000    3
 112460000    3
 112470000    4
 112480000    4
 112490000    5
 112500000    6
 112510000    5
 112520000    5
 112530000    7
 112540000    7
 112550000    6
 112560000    3
 112570000    3
 112580000    3
 112590000    2
 112600000    3
 112610000    5
 112620000    3
 112630000    5
 112640000    5
 112650000    6
 112660000    5
 112670000    4
 112680000    4
 112690000    4
 112700000    5
 112710000    3
 112720000    3
 112730000    3
 112740000    2
 112750000    2
 112760000    3
 112770000    3
 112780000    2
 112790000    3
 112800000    2
 112810000    2
 112820000    3
 112830000    4
 112840000    4
 112850000    3
 112860000    4
 112870000    4
 112880000    3
 112890000    3
 112900000    4
 112910000    2
 112920000    3
 112930000    3
 112940000    2
 112950000    4
 112960000    9
 112970000   12
 112980000   14
 112990000    4
 113000000    2
 113010000    1
 113020000    3
 113030000    3
 113040000    3
 113050000    3
 113060000    3
 113070000    3
 113080000    4
 113090000    4
 113100000    3
 113110000    3
 113120000    2
 113130000    3
 113140000    3
 113150000    3
 113160000    3
 113170000    4
 113180000    3
 113190000    5
 113200000    3
 113210000    4
 113220000    3
 113230000    3
 113240000    4
 113250000    4
 113260000    3
 113270000    3
 113280000    3
 113290000    3
 113300000    3
 113310000    2
 113320000    3
 113330000    3
 113340000    2
 113350000    2
 113360000    3
 113370000    3
 113380000    5
 113390000    6
 113400000    2
 113410000    4
 113420000    4
 113430000    2
 113440000    2
 113450000    3
 113460000    4
 113470000    3
 113480000    4
 113490000    4
 113500000    3
 113510000    4
 113520000    5
 113530000    7
 113540000    4
 113550000    4
 113560000    5
 113570000    4
 113580000    5
 113590000    4
 113600000    3
 113610000    3
 113620000    3
 113630000    3
 113640000    3
 113650000    3
 113660000    3
 113670000    4
 113680000    3
 113690000    4
 113700000    6
 113710000    4
 113720000    3
 113730000    4
 113740000    3
 113750000    9
 113760000    4
 113770000    3
 113780000    5
 113790000    3
 113800000    3
 113810000    4
 113820000    4
 113830000    3
 113840000    4
 113850000    4
 113860000    4
 113870000    3
 113880000    2
 113890000    4
 113900000    4
 113910000    5
 113920000    4
 113930000    5
 113940000    4
 113950000    3
 113960000    4
 113970000    3
 113980000    3
 113990000    3
 114000000    3
 114010000    3
 114020000    3
 114030000    3
 114040000    3
 114050000    2
 114060000    5
 114070000    3
 114080000    4
 114090000    5
 114100000    2
 114110000    3
 114120000    2
 114130000    2
 114140000    3
 114150000    2
 114160000    3
 114170000    2
 114180000    4
 114190000    3
 114200000    8
 114210000    3
 114220000    2
 114230000    2
 114240000    3
 114250000    3
 114260000    5
 114270000    2
 114280000    2
 114290000    2
 114300000    2
 114310000    4
 114320000    3
 114330000    4
 114340000    3
 114350000    3
 114360000    2
 114370000    3
 114380000    3
 114390000    5
 114400000    7
 114410000    4
 114420000    5
 114430000    4
 114440000    3
 114450000    3
 114460000    5
 114470000    4
 114480000    5
 114490000    3
 114500000    3
 114510000    3
 114520000    4
 114530000    5
 114540000    4
 114550000    4
 114560000    3
 114570000    2
 114580000    4
 114590000    4
 114600000    4
 114610000    3
 114620000    5
 114630000    3
 114640000    3
 114650000    4
 114660000    2
 114670000    4
 114680000    3
 114690000    2
 114700000    3
 114710000    3
 114720000    3
 114730000    4
 114740000    2
 114750000    2
 114760000    2
 114770000    3
 114780000    3
 114790000    3
 114800000    3
 114810000    3
 114820000    3
 114830000    3
 114840000    3
 114850000    3
 114860000    4
 114870000    3
 114880000    3
 114890000    3
 114900000    4
 114910000    5
 114920000    4
 114930000    3
 114940000    3
 114950000    4
 114960000    3
 114970000    3
 114980000    3
 114990000    1
 115000000    3
 115010000    3
 115020000    2
 115030000    3
 115040000    3
 115050000    5
 115060000    2
 115070000    3
 115080000    3
 115090000    3
 115100000    3
 115110000    4
 115120000    2
 115130000    3
 115140000    3
 115150000    3
 115160000    3
 115170000    3
 115180000    4
 115190000    3
 115200000    4
 115210000    3
 115220000    4
 115230000    4
 115240000    2
 115250000    3
 115260000    7
 115270000    4
 115280000    2
 115290000    5
 115300000    3
 115310000    2
 115320000    4
 115330000    4
 115340000    3
 115350000    3
 115360000    2
 115370000    2
 115380000    3
 115390000    3
 115400000    2
 115410000    3
 115420000    3
 115430000    4
 115440000    3
 115450000    4
 115460000    3
 115470000    3
 115480000    4
 115490000    2
 115500000    2
 115510000    2
 115520000    4
 115530000    3
 115540000    2
 115550000    3
 115560000    3
 115570000    3
 115580000    3
 115590000    3
 115600000    3
 115610000    3
 115620000    4
 115630000    4
 115640000    8
 115650000   18
 115660000    2
 115670000    7
 115680000    3
 115690000    3
 115700000    4
 115710000    2
 115720000    3
 115730000    4
 115740000    4
 115750000    4
 115760000    3
 115770000    4
 115780000    2
 115790000    2
 115800000    2
 115810000   13
 115820000    5
 115830000    3
 115840000    3
 115850000    3
 115860000    4
 115870000    3
 115880000    4
 115890000    3
 115900000    2
 115910000    3
 115920000    5
 115930000    3
 115940000    4
 115950000    4
 115960000    2
 115970000    4
 115980000    5
 115990000    5
 116000000    3
 116010000    3
 116020000    3
 116030000    3
 116040000    4
 116050000    3
 116060000    3
 116070000    3
 116080000    4
 116090000    4
 116100000    3
 116110000    3
 116120000    3
 116130000    3
 116140000    3
 116150000    2
 116160000    3
 116170000    3
 116180000    3
 116190000    2
 116200000    3
 116210000    2
 116220000    3
 116230000    2
 116240000    3
 116250000    2
 116260000    3
 116270000    3
 116280000    3
 116290000   12
 116300000    3
 116310000    3
 116320000    3
 116330000    3
 116340000    3
 116350000    3
 116360000    3
 116370000    3
 116380000    4
 116390000    4
 116400000    3
 116410000    2
 116420000    3
 116430000    3
 116440000    4
 116450000    4
 116460000    3
 116470000    5
 116480000    5
 116490000    5
 116500000    4
 116510000    3
 116520000    3
 116530000    4
 116540000    3
 116550000    4
 116560000    3
 116570000    5
 116580000    4
 116590000    8
 116600000    5
 116610000    3
 116620000    8
 116630000    4
 116640000    5
 116650000    3
 116660000    5
 116670000    4
 116680000    4
 116690000    4
 116700000    3
 116710000    2
 116720000    7
 116730000    3
 116740000    2
 116750000    4
 116760000    5
 116770000    3
 116780000    5
 116790000    3
 116800000    3
 116810000    3
 116820000    2
 116830000    2
 116840000    4
 116850000    3
 116860000    5
 116870000    3
 116880000    5
 116890000    5
 116900000    2
 116910000    6
 116920000    3
 116930000    1
 116940000    3
 116950000    2
 116960000    3
 116970000    5
 116980000    3
 116990000    3
 117000000    2
 117010000    4
 117020000    2
 117030000    3
 117040000    3
 117050000    3
 117060000    5
 117070000    3
 117080000    3
 117090000    4
 117100000    4
 117110000    2
 117120000    5
 117130000    7
 117140000    4
 117150000    4
 117160000    4
 117170000    5
 117180000    4
 117190000    4
 117200000    4
 117210000    4
 117220000    4
 117230000    5
 117240000    3
 117250000    4
 117260000    3
 117270000    3
 117280000    2
 117290000    3
 117300000    3
 117310000    3
 117320000    3
 117330000    4
 117340000    4
 117350000    5
 117360000    5
 117370000    6
 117380000    4
 117390000    7
 117400000    2
 117410000    5
 117420000    7
 117430000    5
 117440000    2
 117450000    3
 117460000    7
 117470000    2
 117480000    3
 117490000    3
 117500000    5
 117510000    5
 117520000    3
 117530000    1
 117540000    4
 117550000    2
 117560000    4
 117570000    8
 117580000    2
 117590000    3
 117600000    5
 117610000    4
 117620000    2
 117630000    4
 117640000    4
 117650000    7
 117660000    7
 117670000    5
 117680000    4
 117690000    3
 117700000    3
 117710000    2
 117720000    3
 117730000    3
 117740000    4
 117750000    4
 117760000    4
 117770000    4
 117780000    3
 117790000    2
 117800000    5
 117810000    3
 117820000    3
 117830000    3
 117840000    3
 117850000    5
 117860000    5
 117870000    4
 117880000    3
 117890000    3
 117900000    3
 117910000    2
 117920000    4
 117930000    5
 117940000    5
 117950000    3
 117960000    5
 117970000    4
 117980000    3
 117990000    4
 118000000    3
 118010000    3
 118020000    2
 118030000    3
 118040000    3
 118050000    2
 118060000    3
 118070000    3
 118080000    4
 118090000    4
 118100000    5
 118110000    5
 118120000    5
 118130000    5
 118140000    5
 118150000    4
 118160000    4
 118170000    3
 118180000    4
 118190000    2
 118200000    2
 118210000    3
 118220000    3
 118230000    4
 118240000    3
 118250000    3
 118260000    4
 118270000    4
 118280000    5
 118290000    3
 118300000    5
 118310000    3
 118320000    5
 118330000    4
 118340000    4
 118350000    3
 118360000    3
 118370000    4
 118380000    6
 118390000    7
 118400000    4
 118410000    3
 118420000    4
 118430000    3
 118440000    5
 118450000    4
 118460000    4
 118470000    3
 118480000    5
 118490000    4
 118500000    3
 118510000    4
 118520000    5
 118530000    2
 118540000    4
 118550000    4
 118560000    4
 118570000    2
 118580000    4
 118590000    2
 118600000    4
 118610000    3
 118620000    3
 118630000    3
 118640000    3
 118650000    4
 118660000    3
 118670000    4
 118680000    4
 118690000    4
 118700000    3
 118710000    3
 118720000    2
 118730000    3
 118740000    3
 118750000    4
 118760000    4
 118770000    4
 118780000    2
 118790000    4
 118800000    3
 118810000    2
 118820000    4
 118830000    3
 118840000    3
 118850000    4
 118860000    3
 118870000    2
 118880000    3
 118890000    3
 118900000    2
 118910000    3
 118920000    4
 118930000    3
 118940000    3
 118950000    3
 118960000    4
 118970000    5
 118980000    3
 118990000   10
 119000000    2
 119010000    3
 119020000    2
 119030000    2
 119040000    3
 119050000    3
 119060000    4
 119070000    4
 119080000    3
 119090000    3
 119100000    3
 119110000    7
 119120000    3
 119130000    5
 119140000    3
 119150000    5
 119160000    5
 119170000    5
 119180000    5
 119190000    5
 119200000    4
 119210000    7
 119220000    3
 119230000    7
 119240000    4
 119250000    3
 119260000    4
 119270000    2
 119280000    4
 119290000    4
 119300000    4
 119310000    4
 119320000    5
 119330000    4
 119340000    5
 119350000    4
 119360000    3
 119370000    4
 119380000    3
 119390000    3
 119400000    4
 119410000    3
 119420000    3
 119430000    4
 119440000    4
 119450000    4
 119460000    4
 119470000    2
 119480000    2
 119490000    3
 119500000    5
 119510000    4
 119520000    4
 119530000    3
 119540000    3
 119550000    4
 119560000    6
 119570000    4
 119580000    3
 119590000    3
 119600000    4
 119610000    3
 119620000    3
 119630000    3
 119640000    3
 119650000    3
 119660000    3
 119670000    3
 119680000    4
 119690000    4
 119700000    4
 119710000    3
 119720000    3
 119730000    5
 119740000    3
 119750000    3
 119760000    3
 119770000    3
 119780000    3
 119790000    2
 119800000    4
 119810000    4
 119820000    3
 119830000    3
 119840000    4
 119850000    2
 119860000    3
 119870000    5
 119880000    4
 119890000    3
 119900000    3
 119910000    4
 119920000   10
 119930000    5
 119940000    4
 119950000    5
 119960000    3
 119970000    3
 119980000    3
 119990000    3
 120000000    2
 120010000    3
 120020000    3
 120030000    4
 120040000    2
 120050000    4
 120060000    3
 120070000    2
 120080000    3
 120090000    3
 120100000    4
 120110000    2
 120120000    3
 120130000    4
 120140000    3
 120150000    3
 120160000    4
 120170000    3
 120180000    8
 120190000   17
 120200000   12
 120210000   14
 120220000   16
 120230000   17
 120240000    3
 120250000   10
 120260000    4
 120270000    3
 120280000    3
 120290000    3
 120300000    3
 120310000    4
 120320000    7
 120330000    5
 120340000    3
 120350000    2
 120360000   11
 120370000   18
 120380000    7
 120390000   14
 120400000   14
 120410000   13
 120420000   18
 120430000    7
 120440000    4
 120450000    4
 120460000    4
 120470000    2
 120480000    5
 120490000    5
 120500000    5
 120510000    5
 120520000    2
 120530000    2
 120540000    4
 120550000    3
 120560000    3
 120570000    4
 120580000    5
 120590000    5
 120600000    4
 120610000    4
 120620000    3
 120630000    5
 120640000    5
 120650000    3
 120660000    2
 120670000    5
 120680000    2
 120690000    4
 120700000    2
 120710000    3
 120720000    3
 120730000    2
 120740000    4
 120750000    3
 120760000    3
 120770000    3
 120780000    3
 120790000    4
 120800000    4
 120810000    3
 120820000    5
 120830000    7
 120840000    4
 120850000    2
 120860000    5
 120870000    4
 120880000    7
 120890000    4
 120900000    5
 120910000    5
 120920000    3
 120930000    3
 120940000    3
 120950000    2
 120960000    4
 120970000    3
 120980000    3
 120990000    3
 121000000    3
 121010000    3
 121020000    4
 121030000    4
 121040000    4
 121050000    5
 121060000    3
 121070000    6
 121080000    2
 121090000    2
 121100000    3
 121110000    3
 121120000    3
 121130000    4
 121140000    3
 121150000    3
 121160000    4
 121170000    2
 121180000    3
 121190000    3
 121200000    3
 121210000    4
 121220000    4
 121230000    3
 121240000    4
 121250000    3
 121260000    3
 121270000    4
 121280000    2
 121290000    3
 121300000    3
 121310000    3
 121320000    3
 121330000    6
 121340000    5
 121350000    4
 121360000    4
 121370000    4
 121380000    4
 121390000    4
 121400000    5
 121410000    4
 121420000    7
 121430000    3
 121440000    3
 121450000    3
 121460000    7
 121470000    5
 121480000    4
 121490000    8
 121500000    5
 121510000    3
 121520000    5
 121530000    4
 121540000    4
 121550000    3
 121560000    2
 121570000    3
 121580000    9
 121590000    3
 121600000    4
 121610000    5
 121620000    5
 121630000    5
 121640000    3
 121650000    2
 121660000    3
 121670000    4
 121680000    4
 121690000    3
 121700000    4
 121710000    4
 121720000    5
 121730000    3
 121740000    3
 121750000    3
 121760000    3
 121770000    2
 121780000    3
 121790000    4
 121800000    6
 121810000    4
 121820000    3
 121830000    2
 121840000    4
 121850000    5
 121860000    3
 121870000    6
 121880000    3
 121890000    4
 121900000    4
 121910000    5
 121920000    3
 121930000    3
 121940000    2
 121950000    3
 121960000    3
 121970000    4
 121980000    3
 121990000    3
 122000000    3
 122010000    3
 122020000    2
 122030000    3
 122040000    3
 122050000    3
 122060000    3
 122070000    3
 122080000    3
 122090000    3
 122100000    3
 122110000    3
 122120000    4
 122130000    3
 122140000    4
 122150000    5
 122160000    4
 122170000    4
 122180000    5
 122190000    5
 122200000    4
 122210000    3
 122220000    7
 122230000    5
 122240000    3
 122250000    5
 122260000    4
 122270000    3
 122280000    5
 122290000    5
 122300000    2
 122310000    3
 122320000    3
 122330000    3
 122340000    4
 122350000    3
 122360000    1
 122370000    2
 122380000    3
 122390000    5
 122400000    4
 122410000    2
 122420000    4
 122430000    4
 122440000    3
 122450000    3
 122460000    4
 122470000    3
 122480000    4
 122490000    3
 122500000    4
 122510000    3
 122520000   16
 122530000   13
 122540000   17
 122550000   18
 122560000    5
 122570000    3
 122580000    4
 122590000    4
 122600000    4
 122610000    3
 122620000    4
 122630000    3
 122640000    3
 122650000    3
 122660000    3
 122670000    4
 122680000    2
 122690000    3
 122700000    3
 122710000    3
 122720000    2
 122730000    3
 122740000    3
 122750000    4
 122760000    3
 122770000    2
 122780000    3
 122790000    4
 122800000    2
 122810000    3
 122820000    3
 122830000    4
 122840000    3
 122850000    4
 122860000    3
 122870000    3
 122880000    3
 122890000    3
 122900000    3
 122910000    3
 122920000    3
 122930000    4
 122940000    3
 122950000    3
 122960000    3
 122970000    3
 122980000    4
 122990000    5
 123000000    4
 123010000    5
 123020000    3
 123030000    4
 123040000    7
 123050000    4
 123060000    4
 123070000    3
 123080000    7
 123090000    5
 123100000    4
 123110000    4
 123120000    3
 123130000    5
 123140000    6
 123150000    3
 123160000    6
 123170000    4
 123180000    6
 123190000    4
 123200000    5
 123210000    5
 123220000    4
 123230000    6
 123240000    7
 123250000    2
 123260000    5
 123270000    3
 123280000    6
 123290000    3
 123300000    3
 123310000    3
 123320000    5
 123330000    3
 123340000    5
 123350000    7
 123360000    4
 123370000    4
 123380000    4
 123390000    4
 123400000    3
 123410000    5
 123420000    5
 123430000    4
 123440000    3
 123450000    4
 123460000    4
 123470000    5
 123480000    5
 123490000    5
 123500000    7
 123510000   19
 123520000    4
 123530000    5
 123540000    6
 123550000    8
 123560000    8
 123570000    7
 123580000    8
 123590000    4
 123600000   12
 123610000   11
 123620000   18
 123630000   21
 123640000   19
 123650000   18
 123660000   19
 123670000   18
 123680000   21
 123690000   12
 123700000   21
 123710000   22
 123720000   26
 123730000   22
 123740000   24
 123750000   26
 123760000   23
 123770000   22
 123780000   22
 123790000   25
 123800000   25
 123810000   18
 123820000   23
 123830000   22
 123840000   23
 123850000   22
 123860000   24
 123870000   22
 123880000   16
 123890000   13
 123900000   16
 123910000   15
 123920000   11
 123930000   15
 123940000   19
 123950000   10
 123960000    5
 123970000    3
 123980000    3
 123990000    7
 124000000    5
 124010000    3
 124020000    4
 124030000    3
 124040000    3
 124050000    3
 124060000    3
 124070000    3
 124080000    3
 124090000    3
 124100000    3
 124110000    3
 124120000    3
 124130000    5
 124140000    3
 124150000    3
 124160000    4
 124170000    3
 124180000    4
 124190000    5
 124200000    5
 124210000    3
 124220000    8
 124230000    5
 124240000    5
 124250000    4
 124260000    4
 124270000    4
 124280000    3
 124290000    3
 124300000    3
 124310000    3
 124320000    2
 124330000    4
 124340000    5
 124350000    3
 124360000    4
 124370000    3
 124380000    2
 124390000    3
 124400000    3
 124410000    4
 124420000    4
 124430000    3
 124440000    2
 124450000    3
 124460000    4
 124470000    3
 124480000    3
 124490000    3
 124500000    4
 124510000    3
 124520000    3
 124530000    3
 124540000    3
 124550000    3
 124560000    3
 124570000    3
 124580000    3
 124590000    3
 124600000    3
 124610000    2
 124620000   11
 124630000   16
 124640000    5
 124650000    7
 124660000    5
 124670000    5
 124680000    3
 124690000   15
 124700000    4
 124710000    8
 124720000    4
 124730000    3
 124740000   17
 124750000    4
 124760000    3
 124770000    5
 124780000    3
 124790000    4
 124800000    4
 124810000    4
 124820000    4
 124830000    4
 124840000    3
 124850000    3
 124860000   10
 124870000    4
 124880000   16
 124890000   19
 124900000   16
 124910000   21
 124920000   16
 124930000   19
 124940000   21
 124950000   19
 124960000   16
 124970000   12
 124980000    7
 124990000    6
 125000000    5
 125010000    4
 125020000    3
 125030000   14
 125040000   13
 125050000    7
 125060000    4
 125070000    2
 125080000    6
 125090000    4
 125100000    3
 125110000    3
 125120000    3
 125130000    3
 125140000    3
 125150000    4
 125160000    4
 125170000    4
 125180000    5
 125190000    4
 125200000    3
 125210000    3
 125220000    7
 125230000    5
 125240000    4
 125250000    2
 125260000    3
 125270000    3
 125280000    2
 125290000    3
 125300000    3
 125310000    2
 125320000    3
 125330000    4
 125340000    3
 125350000    3
 125360000    2
 125370000    3
 125380000    4
 125390000    3
 125400000    2
 125410000    3
 125420000    2
 125430000    3
 125440000    4
 125450000    5
 125460000    4
 125470000    3
 125480000    3
 125490000    3
 125500000    4
 125510000    4
 125520000    3
 125530000    3
 125540000    2
 125550000    3
 125560000    2
 125570000    3
 125580000    3
 125590000    3
 125600000    4
 125610000    6
 125620000    2
 125630000    5
 125640000    4
 125650000    5
 125660000    3
 125670000    3
 125680000    1
 125690000    4
 125700000    4
 125710000    5
 125720000    3
 125730000    4
 125740000    4
 125750000    8
 125760000    4
 125770000    4
 125780000    4
 125790000    4
 125800000    7
 125810000    5
 125820000    4
 125830000    5
 125840000    4
 125850000    2
 125860000    6
 125870000    6
 125880000    3
 125890000    3
 125900000    5
 125910000    3
 125920000    4
 125930000    3
 125940000    6
 125950000    3
 125960000    5
 125970000    4
 125980000    6
 125990000    4
 126000000    4
 126010000    4
 126020000    4
 126030000    4
 126040000    3
 126050000    2
 126060000    3
 126070000    2
 126080000    3
 126090000    3
 126100000    3
 126110000    3
 126120000    3
 126130000    3
 126140000    3
 126150000    5
 126160000    2
 126170000    2
 126180000    3
 126190000    4
 126200000    4
 126210000    3
 126220000    2
 126230000    3
 126240000    3
 126250000    3
 126260000    3
 126270000    3
 126280000    4
 126290000    3
 126300000    3
 126310000    3
 126320000    3
 126330000    3
 126340000    3
 126350000    3
 126360000    3
 126370000    4
 126380000    4
 126390000    3
 126400000    3
 126410000    3
 126420000    3
 126430000    3
 126440000    3
 126450000    4
 126460000    4
 126470000    5
 126480000    3
 126490000    2
 126500000    4
 126510000    2
 126520000    5
 126530000    3
 126540000    4
 126550000    5
 126560000    4
 126570000    4
 126580000    3
 126590000    6
 126600000   12
 126610000    8
 126620000    4
 126630000    4
 126640000    3
 126650000    3
 126660000    3
 126670000    3
 126680000    3
 126690000    4
 126700000    2
 126710000    3
 126720000    3
 126730000    4
 126740000    5
 126750000    3
 126760000    3
 126770000    5
 126780000    5
 126790000    3
 126800000    3
 126810000    3
 126820000    3
 126830000    4
 126840000    2
 126850000    4
 126860000    4
 126870000    4
 126880000    3
 126890000    2
 126900000    4
 126910000    3
 126920000    2
 126930000    5
 126940000    3
 126950000    3
 126960000    3
 126970000    3
 126980000    3
 126990000    2
 127000000    4
 127010000    4
 127020000    2
 127030000    3
 127040000    4
 127050000    3
 127060000    3
 127070000    3
 127080000    3
 127090000    2
 127100000    3
 127110000    3
 127120000    3
 127130000    4
 127140000    3
 127150000    3
 127160000    4
 127170000    2
 127180000    4
 127190000    3
 127200000    4
 127210000    5
 127220000    3
 127230000    3
 127240000    3
 127250000    2
 127260000    2
 127270000    3
 127280000    4
 127290000    3
 127300000    4
 127310000    5
 127320000    4
 127330000    6
 127340000    6
 127350000    5
 127360000   13
 127370000    5
 127380000    4
 127390000    4
 127400000    5
 127410000    4
 127420000    3
 127430000    5
 127440000    5
 127450000    4
 127460000    7
 127470000    4
 127480000    5
 127490000    4
 127500000    3
 127510000    4
 127520000    4
 127530000    2
 127540000    4
 127550000    4
 127560000    3
 127570000    6
 127580000    6
 127590000    5
 127600000    7
 127610000    4
 127620000    5
 127630000   10
 127640000    7
 127650000    5
 127660000    5
 127670000    5
 127680000    3
 127690000    4
 127700000    3
 127710000    5
 127720000    5
 127730000    4
 127740000    4
 127750000    4
 127760000    4
 127770000    4
 127780000    4
 127790000    4
 127800000    3
 127810000    3
 127820000   11
 127830000    3
 127840000    4
 127850000    3
 127860000    3
 127870000    5
 127880000    4
 127890000    3
 127900000    2
 127910000    2
 127920000    2
 127930000    3
 127940000    2
 127950000    3
 127960000    2
 127970000    2
 127980000    3
 127990000    3
 128000000    4
 128010000    2
 128020000    4
 128030000    3
 128040000    3
 128050000    3
 128060000    3
 128070000    4
 128080000    5
 128090000    4
 128100000    3
 128110000   10
 128120000    5
 128130000    4
 128140000    9
 128150000   12
 128160000   12
 128170000   17
 128180000   19
 128190000   11
 128200000    2
 128210000    4
 128220000    4
 128230000    3
 128240000    4
 128250000    4
 128260000    4
 128270000    2
 128280000    4
 128290000    3
 128300000    5
 128310000   15
 128320000   13
 128330000   16
 128340000   10
 128350000   19
 128360000   17
 128370000   14
 128380000   19
 128390000   18
 128400000   17
 128410000   17
 128420000   16
 128430000   15
 128440000   17
 128450000   19
 128460000   17
 128470000   15
 128480000   14
 128490000   13
 128500000   14
 128510000    3
 128520000    4
 128530000    4
 128540000    4
 128550000    3
 128560000    3
 128570000    5
 128580000    7
 128590000    6
 128600000    6
 128610000    4
 128620000    7
 128630000    5
 128640000    4
 128650000    5
 128660000    3
 128670000    2
 128680000    3
 128690000    2
 128700000    3
 128710000    4
 128720000    4
 128730000    2
 128740000    3
 128750000    4
 128760000    9
 128770000    3
 128780000    4
 128790000    4
 128800000    5
 128810000    6
 128820000    2
 128830000    3
 128840000    4
 128850000    3
 128860000    3
 128870000    2
 128880000    4
 128890000    3
 128900000    3
 128910000    3
 128920000    5
 128930000    4
 128940000    5
 128950000    2
 128960000    3
 128970000    4
 128980000    3
 128990000    3
 129000000    4
 129010000    4
 129020000    5
 129030000    5
 129040000    5
 129050000    4
 129060000    5
 129070000    7
 129080000   14
 129090000    9
 129100000    9
 129110000   15
 129120000   13
 129130000   18
 129140000   20
 129150000   19
 129160000   12
 129170000    8
 129180000   16
 129190000   22
 129200000   16
 129210000   19
 129220000   21
 129230000   23
 129240000   24
 129250000   26
 129260000   25
 129270000   19
 129280000   21
 129290000   22
 129300000   21
 129310000   22
 129320000   26
 129330000   24
 129340000   24
 129350000   24
 129360000   20
 129370000   25
 129380000   26
 129390000   26
 129400000   23
 129410000   23
 129420000   23
 129430000   22
 129440000   24
 129450000   25
 129460000   25
 129470000   21
 129480000   20
 129490000   22
 129500000   18
 129510000   21
 129520000   18
 129530000   13
 129540000   18
 129550000   19
 129560000   17
 129570000   18
 129580000   14
 129590000   17
 129600000    6
 129610000    4
 129620000    2
 129630000    4
 129640000   10
 129650000    5
 129660000    4
 129670000    3
 129680000    4
 129690000    3
 129700000    4
 129710000    2
 129720000    4
 129730000    3
 129740000    4
 129750000    3
 129760000    3
 129770000    3
 129780000    2
 129790000    3
 129800000    2
 129810000    4
 129820000    3
 129830000    4
 129840000    4
 129850000    3
 129860000    3
 129870000    3
 129880000    2
 129890000    2
 129900000    2
 129910000    4
 129920000    3
 129930000    4
 129940000    3
 129950000    3
 129960000    3
 129970000    4
 129980000    3
 129990000    2
 130000000    4
 130010000    4
 130020000    3
 130030000    3
 130040000    2
 130050000    4
 130060000    3
 130070000    3
 130080000    3
 130090000    3
 130100000    3
 130110000    3
 130120000    3
 130130000    4
 130140000    3
 130150000    4
 130160000    4
 130170000    4
 130180000    4
 130190000    3
 130200000    4
 130210000    2
 130220000    3
 130230000    3
 130240000    3
 130250000    3
 130260000    2
 130270000    5
 130280000    3
 130290000    4
 130300000    3
 130310000    3
 130320000    2
 130330000    3
 130340000    3
 130350000    2
 130360000    3
 130370000    2
 130380000    2
 130390000    3
 130400000    4
 130410000    3
 130420000    4
 130430000    4
 130440000    3
 130450000    4
 130460000    5
 130470000    3
 130480000    4
 130490000    4
 130500000    4
 130510000    4
 130520000    4
 130530000    2
 130540000    6
 130550000    4
 130560000    6
 130570000    5
 130580000    9
 130590000    7
 130600000    7
 130610000   12
 130620000   22
 130630000    9
 130640000    4
 130650000    3
 130660000    5
 130670000    7
 130680000    8
 130690000    6
 130700000    5
 130710000    4
 130720000    4
 130730000    6
 130740000   19
 130750000   10
 130760000    9
 130770000    6
 130780000    8
 130790000    4
 130800000    3
 130810000    4
 130820000    4
 130830000    5
 130840000    4
 130850000    4
 130860000    5
 130870000    4
 130880000    3
 130890000    4
 130900000    3
 130910000    2
 130920000    4
 130930000    4
 130940000    3
 130950000    5
 130960000    4
 130970000    4
 130980000    3
 130990000    3
 131000000    3
 131010000    3
 131020000    3
 131030000    2
 131040000    3
 131050000   14
 131060000   12
 131070000    3
 131080000    3
 131090000    4
 131100000    4
 131110000    7
 131120000   19
 131130000   17
 131140000   12
 131150000   19
 131160000   19
 131170000   16
 131180000   20
 131190000   16
 131200000    4
 131210000    5
 131220000    4
 131230000    4
 131240000    6
 131250000    3
 131260000    4
 131270000    5
 131280000    3
 131290000    3
 131300000    2
 131310000    2
 131320000    4
 131330000    9
 131340000    3
 131350000    3
 131360000    3
 131370000    4
 131380000    2
 131390000    4
 131400000    2
 131410000    3
 131420000    2
 131430000    4
 131440000    3
 131450000    2
 131460000    3
 131470000    3
 131480000    3
 131490000    2
 131500000    3
 131510000    4
 131520000    2
 131530000    3
 131540000    4
 131550000    4
 131560000    3
 131570000    3
 131580000    3
 131590000    4
 131600000    5
 131610000    5
 131620000    3
 131630000    4
 131640000    3
 131650000    3
 131660000    5
 131670000    4
 131680000    8
 131690000    5
 131700000    4
 131710000    3
 131720000    3
 131730000    3
 131740000    3
 131750000    3
 131760000    2
 131770000    4
 131780000    2
 131790000    5
 131800000    4
 131810000    2
 131820000    2
 131830000    2
 131840000    4
 131850000    3
 131860000    3
 131870000    4
 131880000    5
 131890000    2
 131900000    4
 131910000    3
 131920000    3
 131930000    3
 131940000    3
 131950000    3
 131960000    3
 131970000    3
 131980000    3
 131990000    3
 132000000    5
 132010000    2
 132020000    6
 132030000    2
 132040000    4
 132050000    3
 132060000    3
 132070000    4
 132080000    3
 132090000    3
 132100000    4
 132110000    5
 132120000    3
 132130000    4
 132140000    4
 132150000    3
 132160000    4
 132170000    7
 132180000    3
 132190000    3
 132200000    4
 132210000    4
 132220000    3
 132230000    3
 132240000    6
 132250000    4
 132260000    4
 132270000    4
 132280000    3
 132290000    5
 132300000    3
 132310000    3
 132320000    4
 132330000    4
 132340000    4
 132350000    5
 132360000    4
 132370000    3
 132380000    3
 132390000    3
 132400000    3
 132410000    4
 132420000    2
 132430000    4
 132440000    4
 132450000    4
 132460000    3
 132470000    4
 132480000    4
 132490000    4
 132500000   18
 132510000    5
 132520000    5
 132530000    5
 132540000    4
 132550000    4
 132560000    3
 132570000    4
 132580000    4
 132590000    5
 132600000    7
 132610000    3
 132620000    5
 132630000    2
 132640000    8
 132650000    3
 132660000    4
 132670000    3
 132680000    3
 132690000    4
 132700000    4
 132710000    4
 132720000    5
 132730000    4
 132740000    5
 132750000    3
 132760000    5
 132770000    4
 132780000    3
 132790000    4
 132800000    4
 132810000    5
 132820000    5
 132830000    3
 132840000    4
 132850000    5
 132860000    5
 132870000    6
 132880000    3
 132890000    4
 132900000    5
 132910000    4
 132920000    4
 132930000    4
 132940000    5
 132950000    3
 132960000    3
 132970000    4
 132980000    4
 132990000    3
 133000000    4
 133010000    4
 133020000    3
 133030000    2
 133040000    3
 133050000    5
 133060000    3
 133070000    7
 133080000    4
 133090000    4
 133100000    5
 133110000    4
 133120000    2
 133130000    3
 133140000    4
 133150000    4
 133160000    3
 133170000    3
 133180000    4
 133190000    4
 133200000    5
 133210000    3
 133220000    4
 133230000    4
 133240000    4
 133250000    4
 133260000    4
 133270000    5
 133280000    5
 133290000    4
 133300000    5
 133310000    4
 133320000    4
 133330000    3
 133340000    4
 133350000    3
 133360000    3
 133370000    3
 133380000    4
 133390000    3
 133400000    3
 133410000    5
 133420000    5
 133430000    4
 133440000    3
 133450000    3
 133460000    5
 133470000    3
 133480000    2
 133490000    3
 133500000    4
 133510000    3
 133520000    3
 133530000    4
 133540000    4
 133550000    6
 133560000    3
 133570000    4
 133580000    5
 133590000    4
 133600000    3
 133610000    4
 133620000    3
 133630000    3
 133640000    3
 133650000    4
 133660000    3
 133670000    3
 133680000    3
 133690000    3
 133700000    4
 133710000    3
 133720000    3
 133730000    3
 133740000    3
 133750000    4
 133760000    4
 133770000    4
 133780000    3
 133790000    2
 133800000    3
 133810000    2
 133820000    4
 133830000    3
 133840000    3
 133850000    3
 133860000    8
 133870000    3
 133880000    3
 133890000    3
 133900000    5
 133910000   16
 133920000   19
 133930000    9
 133940000   16
 133950000   14
 133960000    9
 133970000    3
 133980000    3
 133990000    4
 134000000    4
 134010000    3
 134020000    3
 134030000    2
 134040000    3
 134050000    3
 134060000    3
 134070000    3
 134080000    4
 134090000    3
 134100000    3
 134110000    4
 134120000    4
 134130000    3
 134140000    3
 134150000    4
 134160000    3
 134170000    3
 134180000    3
 134190000    3
 134200000    5
 134210000    4
 134220000    3
 134230000    2
 134240000    2
 134250000    2
 134260000    3
 134270000    3
 134280000    3
 134290000    3
 134300000    5
 134310000    3
 134320000    5
 134330000    3
 134340000    4
 134350000    2
 134360000    2
 134370000    4
 134380000    3
 134390000    3
 134400000    4
 134410000    3
 134420000    2
 134430000    3
 134440000    3
 134450000    5
 134460000    4
 134470000    2
 134480000    5
 134490000    3
 134500000    2
 134510000    3
 134520000    3
 134530000    4
 134540000    3
 134550000    7
 134560000    4
 134570000    3
 134580000    5
 134590000    3
 134600000    4
 134610000    5
 134620000    3
 134630000    3
 134640000    4
 134650000    4
 134660000    5
 134670000   11
 134680000   10
 134690000    4
 134700000    3
 134710000    6
 134720000    4
 134730000    8
 134740000   10
 134750000   19
 134760000   15
 134770000    4
 134780000   21
 134790000   19
 134800000    5
 134810000    7
 134820000    4
 134830000    3
 134840000    2
 134850000    3
 134860000   10
 134870000    7
 134880000    3
 134890000    3
 134900000    2
 134910000    3
 134920000    3
 134930000    3
 134940000    4
 134950000    2
 134960000    3
 134970000    4
 134980000    4
 134990000    3
 135000000    8
 135010000    5
 135020000    3
 135030000    4
 135040000    4
 135050000    4
 135060000    4
 135070000    4
 135080000    3
 135090000    4
 135100000    4
 135110000    2
 135120000    4
 135130000    3
 135140000    2
 135150000    4
 135160000    3
 135170000    4
 135180000    3
 135190000    5
 135200000    3
 135210000    2
 135220000    4
 135230000    4
 135240000    2
 135250000    3
 135260000    4
 135270000    4
 135280000    4
 135290000    3
 135300000    5
 135310000    3
 135320000    3
 135330000    3
 135340000    3
 135350000    3
 135360000    3
 135370000    5
 135380000    7
 135390000    4
 135400000    4
 135410000    4
 135420000    3
 135430000    2
 135440000    4
 135450000    3
 135460000    3
 135470000    3
 135480000    3
 135490000    2
 135500000    3
 135510000    2
 135520000    3
 135530000    3
 135540000    2
 135550000    3
 135560000    3
 135570000    3
 135580000    3
 135590000    3
 135600000    3
 135610000    3
 135620000    3
 135630000    3
 135640000    4
 135650000    3
 135660000    2
 135670000    3
 135680000    3
 135690000    4
 135700000    7
 135710000    3
 135720000    5
 135730000    3
 135740000    3
 135750000    5
 135760000    3
 135770000    3
 135780000    3
 135790000    4
 135800000   15
 135810000    3
 135820000    3
 135830000    4
 135840000    3
 135850000    4
 135860000    3
 135870000    4
 135880000    3
 135890000    7
 135900000    5
 135910000    2
 135920000    3
 135930000    3
 135940000    3
 135950000    4
 135960000    5
 135970000    4
 135980000    3
 135990000    5
 136000000    4
 136010000    3
 136020000    3
 136030000    4
 136040000    4
 136050000    5
 136060000    3
 136070000    3
 136080000    3
 136090000    3
 136100000    4
 136110000    5
 136120000    4
 136130000    4
 136140000    3
 136150000    3
 136160000    2
 136170000    2
 136180000    2
 136190000    4
 136200000    4
 136210000    4
 136220000    3
 136230000    7
 136240000   16
 136250000   12
 136260000    4
 136270000    7
 136280000    4
 136290000    7
 136300000    2
 136310000    3
 136320000    3
 136330000    3
 136340000    3
 136350000    3
 136360000    3
 136370000    2
 136380000    3
 136390000    3
 136400000    2
 136410000    2
 136420000    3
 136430000    3
 136440000    3
 136450000    3
 136460000    2
 136470000    3
 136480000    3
 136490000    3
 136500000    3
 136510000    3
 136520000    4
 136530000    3
 136540000    3
 136550000    3
 136560000    3
 136570000    3
 136580000    3
 136590000    4
 136600000    2
 136610000    2
 136620000    4
 136630000    2
 136640000    4
 136650000    2
 136660000    2
 136670000    3
 136680000    2
 136690000    2
 136700000    3
 136710000    3
 136720000    3
 136730000    6
 136740000    4
 136750000    4
 136760000    3
 136770000    1
 136780000    2
 136790000    4
 136800000    4
 136810000    3
 136820000   15
 136830000   10
 136840000    3
 136850000    3
 136860000    3
 136870000   10
 136880000    3
 136890000    2
 136900000    3
 136910000    2
 136920000    3
 136930000    2
 136940000    3
 136950000    4
 136960000    3
 136970000    3
 136980000    3
 136990000    3
 137000000    3
 137010000    3
 137020000    4
 137030000    3
 137040000    3
 137050000    4
 137060000    4
 137070000    3
 137080000    4
 137090000    4
 137100000    2
 137110000    3
 137120000    5
 137130000    7
 137140000    5
 137150000    3
 137160000    3
 137170000    4
 137180000    3
 137190000    5
 137200000    5
 137210000    4
 137220000    3
 137230000    3
 137240000    4
 137250000    5
 137260000    4
 137270000    5
 137280000    3
 137290000    4
 137300000    2
 137310000    3
 137320000    4
 137330000    4
 137340000    3
 137350000    3
 137360000    3
 137370000    3
 137380000    3
 137390000    3
 137400000    4
 137410000    4
 137420000    5
 137430000    3
 137440000    3
 137450000    3
 137460000    4
 137470000    9
 137480000    4
 137490000    4
 137500000    4
 137510000    4
 137520000    3
 137530000    3
 137540000    3
 137550000    4
 137560000    3
 137570000    4
 137580000    5
 137590000    5
 137600000    5
 137610000    4
 137620000    5
 137630000    3
 137640000    5
 137650000    9
 137660000    7
 137670000    3
 137680000    3
 137690000    4
 137700000    7
 137710000    5
 137720000    5
 137730000    5
 137740000    5
 137750000    3
 137760000    5
 137770000    3
 137780000    4
 137790000    4
 137800000    3
 137810000    5
 137820000    5
 137830000    2
 137840000    3
 137850000    2
 137860000    4
 137870000    3
 137880000    3
 137890000    4
 137900000    3
 137910000    3
 137920000    3
 137930000    2
 137940000    4
 137950000    2
 137960000    3
 137970000    2
 137980000    3
 137990000    3
 138000000    3
 138010000    2
 138020000    3
 138030000    2
 138040000    3
 138050000    5
 138060000    3
 138070000    4
 138080000    2
 138090000    7
 138100000    5
 138110000    4
 138120000    5
 138130000    2
 138140000    4
 138150000    5
 138160000    3
 138170000    2
 138180000    4
 138190000    3
 138200000    4
 138210000    2
 138220000    2
 138230000    3
 138240000    4
 138250000    3
 138260000    3
 138270000    4
 138280000    4
 138290000    4
 138300000    5
 138310000    5
 138320000    5
 138330000    5
 138340000    7
 138350000    6
 138360000    2
 138370000    4
 138380000    3
 138390000    2
 138400000    3
 138410000    2
 138420000    3
 138430000    3
 138440000    4
 138450000    3
 138460000    4
 138470000    2
 138480000    3
 138490000    4
 138500000    3
 138510000    3
 138520000    7
 138530000   13
 138540000   12
 138550000   11
 138560000    5
 138570000   18
 138580000   11
 138590000   14
 138600000    3
 138610000    4
 138620000    3
 138630000    4
 138640000    3
 138650000    3
 138660000    3
 138670000    4
 138680000    4
 138690000    5
 138700000    3
 138710000    4
 138720000    3
 138730000    3
 138740000    3
 138750000    4
 138760000    4
 138770000    3
 138780000    5
 138790000    5
 138800000    4
 138810000    5
 138820000    3
 138830000    2
 138840000    4
 138850000    4
 138860000    4
 138870000    3
 138880000    5
 138890000   13
 138900000    2
 138910000    4
 138920000    3
 138930000    3
 138940000    2
 138950000    4
 138960000    5
 138970000    3
 138980000    3
 138990000    4
 139000000    2
 139010000    3
 139020000    3
 139030000    3
 139040000    3
 139050000    4
 139060000    4
 139070000    2
 139080000    2
 139090000    3
 139100000    3
 139110000    4
 139120000    3
 139130000    3
 139140000    3
 139150000    3
 139160000    4
 139170000    2
 139180000    3
 139190000    2
 139200000    2
 139210000    3
 139220000    3
 139230000    3
 139240000    4
 139250000    4
 139260000    3
 139270000    3
 139280000    3
 139290000    2
 139300000    2
 139310000    3
 139320000    9
 139330000   15
 139340000   20
 139350000   11
 139360000    7
 139370000    4
 139380000    3
 139390000    3
 139400000    3
 139410000    3
 139420000    6
 139430000    5
 139440000    4
 139450000    4
 139460000    5
 139470000    3
 139480000    3
 139490000    3
 139500000    3
 139510000    3
 139520000    3
 139530000    3
 139540000    5
 139550000    2
 139560000    3
 139570000    2
 139580000    4
 139590000    3
 139600000    3
 139610000    4
 139620000    4
 139630000    4
 139640000    4
 139650000    4
 139660000   16
 139670000   17
 139680000   18
 139690000   16
 139700000   16
 139710000   12
 139720000   17
 139730000   12
 139740000   12
 139750000   12
 139760000   12
 139770000   11
 139780000    9
 139790000   12
 139800000   10
 139810000   16
 139820000   17
 139830000   12
 139840000   18
 139850000    5
 139860000   16
 139870000    4
 139880000    4
 139890000    3
 139900000    3
 139910000    2
 139920000    2
 139930000    2
 139940000    3
 139950000    3
 139960000    2
 139970000    4
 139980000    4
 139990000    2
 140000000    4
 140010000    3
 140020000    3
 140030000    5
 140040000    3
 140050000    4
 140060000   10
 140070000    3
 140080000    4
 140090000    2
 140100000    3
 140110000    3
 140120000    3
 140130000    2
 140140000    3
 140150000    4
 140160000    4
 140170000    3
 140180000    4
 140190000    3
 140200000    3
 140210000    2
 140220000    3
 140230000    4
 140240000    6
 140250000    4
 140260000    5
 140270000    3
 140280000    3
 140290000    2
 140300000    4
 140310000    3
 140320000    2
 140330000    4
 140340000    4
 140350000    4
 140360000    5
 140370000    7
 140380000    3
 140390000    5
 140400000    3
 140410000    3
 140420000    3
 140430000    3
 140440000    4
 140450000    3
 140460000    3
 140470000    3
 140480000    3
 140490000    5
 140500000    2
 140510000    4
 140520000    3
 140530000    3
 140540000    2
 140550000    4
 140560000    4
 140570000    4
 140580000    4
 140590000    4
 140600000    3
 140610000    3
 140620000    2
 140630000    4
 140640000    4
 140650000    3
 140660000    3
 140670000    4
 140680000    4
 140690000    4
 140700000    2
 140710000    4
 140720000    3
 140730000    3
 140740000    3
 140750000    4
 140760000    3
 140770000    3
 140780000    4
 140790000    4
 140800000    4
 140810000    3
 140820000    5
 140830000    4
 140840000    3
 140850000    5
 140860000    3
 140870000    3
 140880000    5
 140890000    3
 140900000    4
 140910000    7
 140920000    3
 140930000    2
 140940000    4
 140950000    3
 140960000    5
 140970000    3
 140980000    5
 140990000    4
 141000000    3
 141010000    3
 141020000    3
 141030000    2
 141040000    4
 141050000    3
 141060000    2
 141070000    3
 141080000    2
 141090000    3
 141100000    3
 141110000    3
 141120000    4
 141130000    2
 141140000    2
 141150000    2
 141160000    2
 141170000    4
 141180000    2
 141190000    3
 141200000    3
 141210000    3
 141220000    5
 141230000    4
 141240000    5
 141250000    4
 141260000    4
 141270000    3
 141280000    7
 141290000    4
 141300000    3
 141310000    4
 141320000    4
 141330000    4
 141340000    4
 141350000    2
 141360000    4
 141370000    4
 141380000    3
 141390000    3
 141400000    3
 141410000    2
 141420000    3
 141430000    4
 141440000    3
 141450000    4
 141460000    3
 141470000    3
 141480000    3
 141490000    5
 141500000    3
 141510000    4
 141520000    5
 141530000    4
 141540000    4
 141550000    6
 141560000    4
 141570000    5
 141580000    4
 141590000    6
 141600000    4
 141610000    5
 141620000    5
 141630000    7
 141640000    5
 141650000    4
 141660000    5
 141670000    5
 141680000    7
 141690000    5
 141700000    4
 141710000    7
 141720000   11
 141730000    3
 141740000    4
 141750000    5
 141760000    4
 141770000    4
 141780000    4
 141790000    3
 141800000    5
 141810000    5
 141820000    3
 141830000    4
 141840000    4
 141850000    2
 141860000    3
 141870000    3
 141880000    3
 141890000    3
 141900000    3
 141910000    3
 141920000    2
 141930000    4
 141940000    5
 141950000    9
 141960000    5
 141970000    3
 141980000    4
 141990000    3
 142000000    5
 142010000    9
 142020000    3
 142030000    5
 142040000    5
 142050000    4
 142060000    4
 142070000    3
 142080000    7
 142090000    4
 142100000    4
 142110000    6
 142120000   13
 142130000    3
 142140000    3
 142150000    5
 142160000    3
 142170000    5
 142180000    3
 142190000    3
 142200000    4
 142210000    4
 142220000    4
 142230000    3
 142240000    3
 142250000    3
 142260000    4
 142270000    3
 142280000    4
 142290000    3
 142300000    3
 142310000    3
 142320000    8
 142330000    5
 142340000    4
 142350000    4
 142360000    3
 142370000    5
 142380000    3
 142390000    4
 142400000    5
 142410000    5
 142420000    3
 142430000    5
 142440000    6
 142450000    7
 142460000    5
 142470000    5
 142480000    4
 142490000    3
 142500000    3
 142510000    2
 142520000    5
 142530000    3
 142540000    3
 142550000    4
 142560000    5
 142570000    2
 142580000    4
 142590000    4
 142600000    4
 142610000    4
 142620000    4
 142630000    3
 142640000    4
 142650000    3
 142660000    3
 142670000    3
 142680000    3
 142690000    5
 142700000    5
 142710000    7
 142720000    7
 142730000    6
 142740000    4
 142750000    7
 142760000    4
 142770000    4
 142780000    4
 142790000    3
 142800000    4
 142810000    4
 142820000    3
 142830000    5
 142840000    4
 142850000    4
 142860000    4
 142870000    4
 142880000    4
 142890000    4
 142900000    3
 142910000    6
 142920000    4
 142930000    2
 142940000    2
 142950000    3
 142960000    4
 142970000    3
 142980000    3
 142990000    3
 143000000    4
 143010000    3
 143020000    4
 143030000    5
 143040000    5
 143050000    4
 143060000    3
 143070000    3
 143080000    3
 143090000    3
 143100000    4
 143110000   13
 143120000   14
 143130000   10
 143140000   15
 143150000    9
 143160000    3
 143170000    4
 143180000    6
 143190000    3
 143200000    3
 143210000    3
 143220000    3
 143230000    4
 143240000    5
 143250000    4
 143260000    4
 143270000    4
 143280000    3
 143290000    3
 143300000    7
 143310000    3
 143320000    6
 143330000    6
 143340000    5
 143350000    5
 143360000    5
 143370000    5
 143380000    4
 143390000    5
 143400000    3
 143410000    4
 143420000    5
 143430000   16
 143440000   10
 143450000   16
 143460000    6
 143470000    4
 143480000    4
 143490000    3
 143500000    3
 143510000    4
 143520000    2
 143530000    3
 143540000    3
 143550000    6
 143560000    2
 143570000    4
 143580000    4
 143590000    3
 143600000    5
 143610000    5
 143620000    3
 143630000    5
 143640000    5
 143650000    5
 143660000    3
 143670000    4
 143680000    6
 143690000    5
 143700000    5
 143710000    7
 143720000    5
 143730000    3
 143740000    5
 143750000    5
 143760000    4
 143770000    3
 143780000    2
 143790000    4
 143800000   12
 143810000    3
 143820000    3
 143830000    4
 143840000    3
 143850000    4
 143860000    3
 143870000    2
 143880000    3
 143890000    3
 143900000    3
 143910000    3
 143920000    3
 143930000    3
 143940000    3
 143950000    2
 143960000    4
 143970000    2
 143980000    3
 143990000    4
 144000000    3
 144010000    3
 144020000    3
 144030000    4
 144040000    3
 144050000    3
 144060000    4
 144070000    4
 144080000    2
 144090000    4
 144100000    6
 144110000   19
 144120000   15
 144130000   13
 144140000   14
 144150000   16
 144160000   10
 144170000   18
 144180000   20
 144190000   24
 144200000   17
 144210000   13
 144220000   20
 144230000   22
 144240000   23
 144250000   25
 144260000   23
 144270000   16
 144280000    7
 144290000    4
 144300000    3
 144310000    3
 144320000    4
 144330000    2
 144340000    4
 144350000    3
 144360000    3
 144370000    3
 144380000    5
 144390000    4
 144400000    4
 144410000    2
 144420000    3
 144430000    4
 144440000    3
 144450000    4
 144460000    3
 144470000    4
 144480000    3
 144490000    3
 144500000    4
 144510000    3
 144520000    3
 144530000    3
 144540000    2
 144550000    3
 144560000    3
 144570000    5
 144580000    4
 144590000    3
 144600000    3
 144610000    4
 144620000    6
 144630000    4
 144640000    4
 144650000    5
 144660000    3
 144670000    4
 144680000    4
 144690000    3
 144700000    3
 144710000    3
 144720000    3
 144730000    2
 144740000    3
 144750000    2
 144760000    3
 144770000    3
 144780000    3
 144790000    4
 144800000    2
 144810000    3
 144820000    3
 144830000    3
 144840000    2
 144850000    3
 144860000    3
 144870000    4
 144880000    3
 144890000    2
 144900000    4
 144910000    3
 144920000    2
 144930000    4
 144940000    4
 144950000    2
 144960000    3
 144970000    3
 144980000    3
 144990000    3
 145000000    5
 145010000    4
 145020000    4
 145030000    2
 145040000    3
 145050000    4
 145060000    4
 145070000    3
 145080000    7
 145090000    8
 145100000   10
 145110000   15
 145120000    8
 145130000   12
 145140000    4
 145150000    3
 145160000    2
 145170000    3
 145180000    2
 145190000    3
 145200000    3
 145210000    5
 145220000    3
 145230000    5
 145240000    5
 145250000    5
 145260000    4
 145270000    5
 145280000    4
 145290000    3
 145300000    3
 145310000    3
 145320000    3
 145330000    4
 145340000    3
 145350000    3
 145360000    3
 145370000    4
 145380000    3
 145390000    2
 145400000    2
 145410000    8
 145420000   17
 145430000    7
 145440000   20
 145450000   15
 145460000   15
 145470000    4
 145480000    7
 145490000    3
 145500000    3
 145510000    3
 145520000    4
 145530000    3
 145540000    3
 145550000    5
 145560000    4
 145570000    3
 145580000    4
 145590000    3
 145600000    3
 145610000    2
 145620000    5
 145630000    3
 145640000    3
 145650000    3
 145660000    3
 145670000    2
 145680000    3
 145690000    3
 145700000    4
 145710000    4
 145720000    2
 145730000    4
 145740000    4
 145750000    7
 145760000    4
 145770000    3
 145780000    4
 145790000    3
 145800000    5
 145810000    5
 145820000    3
 145830000    4
 145840000    3
 145850000    4
 145860000    3
 145870000    2
 145880000    4
 145890000    3
 145900000    3
 145910000    2
 145920000    2
 145930000    5
 145940000    3
 145950000    5
 145960000    4
 145970000    2
 145980000    3
 145990000    3
 146000000    3
 146010000    2
 146020000    3
 146030000    3
 146040000    3
 146050000    3
 146060000    3
 146070000    2
 146080000    3
 146090000    2
 146100000    3
 146110000    4
 146120000    3
 146130000    4
 146140000    4
 146150000    4
 146160000    4
 146170000    3
 146180000    5
 146190000    3
 146200000    4
 146210000    3
 146220000    3
 146230000    3
 146240000    2
 146250000    2
 146260000    3
 146270000    3
 146280000    4
 146290000    4
 146300000    5
 146310000    3
 146320000    4
 146330000    4
 146340000    3
 146350000    5
 146360000    5
 146370000    4
 146380000    2
 146390000    3
 146400000    2
 146410000    4
 146420000    4
 146430000    3
 146440000    3
 146450000    5
 146460000    4
 146470000    4
 146480000    4
 146490000    3
 146500000    3
 146510000    2
 146520000    2
 146530000    2
 146540000    3
 146550000    3
 146560000    3
 146570000    5
 146580000    4
 146590000    4
 146600000    5
 146610000    3
 146620000    3
 146630000    3
 146640000    3
 146650000    4
 146660000    5
 146670000    4
 146680000    4
 146690000    3
 146700000    4
 146710000    3
 146720000    3
 146730000    5
 146740000    4
 146750000    5
 146760000    4
 146770000    3
 146780000    4
 146790000    3
 146800000    4
 146810000    2
 146820000    6
 146830000    4
 146840000    3
 146850000    3
 146860000    2
 146870000    3
 146880000    3
 146890000    3
 146900000    4
 146910000    3
 146920000    4
 146930000    3
 146940000    5
 146950000    3
 146960000    4
 146970000    3
 146980000    3
 146990000    2
 147000000    4
 147010000    3
 147020000    2
 147030000    3
 147040000    3
 147050000    4
 147060000    4
 147070000    3
 147080000    3
 147090000    4
 147100000    4
 147110000    3
 147120000    3
 147130000    2
 147140000    2
 147150000    3
 147160000    2
 147170000    3
 147180000    3
 147190000    3
 147200000    3
 147210000    3
 147220000    4
 147230000    4
 147240000    3
 147250000    3
 147260000    4
 147270000    4
 147280000    3
 147290000    2
 147300000    4
 147310000   13
 147320000    2
 147330000    2
 147340000    4
 147350000    3
 147360000    3
 147370000    3
 147380000    3
 147390000    4
 147400000    4
 147410000    3
 147420000    4
 147430000   10
 147440000    4
 147450000    2
 147460000    6
 147470000    3
 147480000    4
 147490000    5
 147500000    4
 147510000    3
 147520000    4
 147530000    4
 147540000    4
 147550000    5
 147560000    4
 147570000    3
 147580000    4
 147590000    2
 147600000    3
 147610000    2
 147620000    4
 147630000    4
 147640000    3
 147650000    3
 147660000    3
 147670000    4
 147680000    2
 147690000    4
 147700000    3
 147710000    3
 147720000    2
 147730000    3
 147740000    3
 147750000    4
 147760000    3
 147770000    3
 147780000    3
 147790000    4
 147800000    4
 147810000    9
 147820000   14
 147830000   14
 147840000   19
 147850000   19
 147860000   15
 147870000   19
 147880000   19
 147890000   18
 147900000   22
 147910000   19
 147920000   16
 147930000   16
 147940000   18
 147950000    4
 147960000   15
 147970000   11
 147980000   19
 147990000    3
 148000000    4
 148010000    3
 148020000    4
 148030000    3
 148040000    4
 148050000    3
 148060000    3
 148070000    3
 148080000    3
 148090000    3
 148100000    4
 148110000    3
 148120000    2
 148130000    3
 148140000    4
 148150000    2
 148160000    3
 148170000    2
 148180000    4
 148190000    4
 148200000    3
 148210000    4
 148220000    4
 148230000    2
 148240000    3
 148250000    4
 148260000   19
 148270000   10
 148280000    5
 148290000    3
 148300000    4
 148310000    4
 148320000    4
 148330000    4
 148340000    3
 148350000    3
 148360000    2
 148370000    4
 148380000    2
 148390000    5
 148400000    2
 148410000    4
 148420000    4
 148430000    4
 148440000    3
 148450000    4
 148460000    5
 148470000    5
 148480000    3
 148490000    4
 148500000    7
 148510000    5
 148520000    5
 148530000    4
 148540000    5
 148550000    4
 148560000    3
 148570000    5
 148580000    4
 148590000    2
 148600000    2
 148610000    3
 148620000    3
 148630000    6
 148640000    4
 148650000    4
 148660000    5
 148670000    2
 148680000    3
 148690000    3
 148700000    4
 148710000    4
 148720000    4
 148730000    4
 148740000    3
 148750000    4
 148760000    5
 148770000    4
 148780000    5
 148790000    4
 148800000    4
 148810000    3
 148820000    6
 148830000    4
 148840000    5
 148850000   10
 148860000    4
 148870000    6
 148880000   12
 148890000   16
 148900000    7
 148910000    7
 148920000    2
 148930000    4
 148940000    2
 148950000    3
 148960000    3
 148970000    3
 148980000    3
 148990000    4
 149000000    2
 149010000    3
 149020000    3
 149030000    3
 149040000    2
 149050000    2
 149060000    3
 149070000    4
 149080000    4
 149090000    4
 149100000    3
 149110000    2
 149120000    3
 149130000    4
 149140000    3
 149150000    2
 149160000    3
 149170000    3
 149180000    4
 149190000    4
 149200000    5
 149210000    5
 149220000    5
 149230000    7
 149240000    5
 149250000    3
 149260000    5
 149270000    3
 149280000    3
 149290000    3
 149300000    3
 149310000    6
 149320000    5
 149330000    6
 149340000    3
 149350000    3
 149360000    2
 149370000    4
 149380000    5
 149390000    4
 149400000    3
 149410000    3
 149420000    3
 149430000    3
 149440000    3
 149450000    2
 149460000    3
 149470000    3
 149480000    3
 149490000    3
 149500000    3
 149510000    3
 149520000    2
 149530000    4
 149540000    3
 149550000    2
 149560000    3
 149570000    3
 149580000    3
 149590000    2
 149600000    2
 149610000    3
 149620000    3
 149630000    3
 149640000    3
 149650000    4
 149660000    4
 149670000    2
 149680000    3
 149690000    3
 149700000    3
 149710000    2
 149720000    3
 149730000    3
 149740000    4
 149750000    2
 149760000    3
 149770000    2
 149780000    4
 149790000    5
 149800000    3
 149810000    4
 149820000    7
 149830000    2
 149840000    2
 149850000    4
 149860000    3
 149870000    4
 149880000    4
 149890000    4
 149900000    5
 149910000    3
 149920000    3
 149930000    3
 149940000    3
 149950000    8
 149960000    3
 149970000    3
 149980000    2
 149990000    4
 150000000    4
 150000000    4
 150010000    3
 150020000    3
 150030000    3
 150040000    4
 150050000    2
 150060000    2
 150070000    3
 150080000    4
 150090000    3
 150100000    5
 150110000    4
 150120000    3
 150130000    3
 150140000    4
 150150000    3
 150160000    3
 150170000    3
 150180000    2
 150190000    3
 150200000    4
 150210000    3
 150220000    4
 150230000    3
 150240000    4
 150250000    3
 150260000    3
 150270000    3
 150280000    4
 150290000    4
 150300000    4
 150310000    4
 150320000    4
 150330000    3
 150340000    3
 150350000    3
 150360000    3
 150370000    3
 150380000    3
 150390000    3
 150400000    2
 150410000    3
 150420000    3
 150430000    3
 150440000    3
 150450000    3
 150460000    4
 150470000    4
 150480000    4
 150490000    2
 150500000    3
 150510000    3
 150520000    5
 150530000    4
 150540000    3
 150550000   16
 150560000    3
 150570000    2
 150580000    4
 150590000    3
 150600000    4
 150610000    3
 150620000    4
 150630000    4
 150640000    4
 150650000    3
 150660000    4
 150670000    3
 150680000    5
 150690000    3
 150700000    3
 150710000    2
 150720000    3
 150730000    3
 150740000    4
 150750000    3
 150760000    3
 150770000    3
 150780000    3
 150790000    4
 150800000    3
 150810000    4
 150820000    3
 150830000    4
 150840000    5
 150850000    3
 150860000    5
 150870000    3
 150880000    1
 150890000    5
 150900000    4
 150910000    5
 150920000    3
 150930000    4
 150940000    3
 150950000    4
 150960000    5
 150970000    3
 150980000    4
 150990000    3
 151000000    3
 151010000    3
 151020000    3
 151030000    4
 151040000    4
 151050000    4
 151060000    3
 151070000    4
 151080000    3
 151090000    3
 151100000    3
 151110000    2
 151120000    2
 151130000    3
 151140000    3
 151150000    3
 151160000    3
 151170000    4
 151180000    4
 151190000    5
 151200000    4
 151210000    5
 151220000    4
 151230000    4
 151240000    5
 151250000    4
 151260000    2
 151270000    4
 151280000    3
 151290000    4
 151300000    4
 151310000    2
 151320000    3
 151330000    3
 151340000    3
 151350000    4
 151360000    3
 151370000    5
 151380000    5
 151390000    4
 151400000    4
 151410000    4
 151420000    3
 151430000    5
 151440000    3
 151450000    4
 151460000    7
 151470000    5
 151480000    3
 151490000    5
 151500000    5
 151510000    5
 151520000    3
 151530000    4
 151540000    4
 151550000    4
 151560000    2
 151570000    6
 151580000    7
 151590000    5
 151600000    3
 151610000    5
 151620000    3
 151630000    4
 151640000    4
 151650000    2
 151660000    5
 151670000    3
 151680000    3
 151690000    3
 151700000    2
 151710000    3
 151720000    4
 151730000    4
 151740000    4
 151750000    3
 151760000    4
 151770000    4
 151780000    5
 151790000    4
 151800000    4
 151810000    4
 151820000    4
 151830000    4
 151840000    3
 151850000    3
 151860000    3
 151870000    4
 151880000    3
 151890000    5
 151900000    2
 151910000    3
 151920000    3
 151930000    3
 151940000    2
 151950000    2
 151960000    3
 151970000    3
 151980000    3
 151990000    3
 152000000    3
 152010000    5
 152020000    3
 152030000    3
 152040000    3
 152050000    3
 152060000    3
 152070000    3
 152080000    2
 152090000    3
 152100000    3
 152110000    3
 152120000    4
 152130000    4
 152140000    4
 152150000    3
 152160000    4
 152170000    4
 152180000    3
 152190000    3
 152200000    3
 152210000    3
 152220000    3
 152230000    2
 152240000    2
 152250000    2
 152260000    5
 152270000    3
 152280000    4
 152290000    4
 152300000    3
 152310000    3
 152320000    3
 152330000    3
 152340000    2
 152350000    3
 152360000    5
 152370000    3
 152380000    5
 152390000    4
 152400000    3
 152410000    4
 152420000    3
 152430000    4
 152440000    4
 152450000    3
 152460000    3
 152470000    4
 152480000    2
 152490000    3
 152500000    3
 152510000    5
 152520000    5
 152530000    2
 152540000    4
 152550000    3
 152560000    5
 152570000    2
 152580000    3
 152590000    5
 152600000   18
 152610000    7
 152620000    4
 152630000    5
 152640000    4
 152650000    5
 152660000    3
 152670000    3
 152680000    3
 152690000    3
 152700000    3
 152710000    2
 152720000    3
 152730000    3
 152740000    3
 152750000    2
 152760000    4
 152770000    5
 152780000    5
 152790000    3
 152800000    3
 152810000    5
 152820000    3
 152830000    5
 152840000    5
 152850000   10
 152860000    4
 152870000    5
 152880000    4
 152890000    4
 152900000    5
 152910000    3
 152920000    4
 152930000    3
 152940000    2
 152950000    5
 152960000    5
 152970000    4
 152980000    4
 152990000    3
 153000000    2
 153010000    4
 153020000    3
 153030000    5
 153040000    3
 153050000    3
 153060000    5
 153070000    4
 153080000    3
 153090000    3
 153100000    4
 153110000    4
 153120000    3
 153130000    4
 153140000    3
 153150000    4
 153160000    4
 153170000    5
 153180000    5
 153190000    3
 153200000    2
 153210000    3
 153220000    3
 153230000    4
 153240000    4
 153250000    4
 153260000    4
 153270000    4
 153280000    2
 153290000    5
 153300000    3
 153310000    4
 153320000    3
 153330000    4
 153340000    4
 153350000    4
 153360000    6
 153370000   15
 153380000   19
 153390000   19
 153400000    4
 153410000    3
 153420000    3
 153430000    4
 153440000    3
 153450000    4
 153460000    2
 153470000    4
 153480000    7
 153490000    4
 153500000    3
 153510000    4
 153520000    5
 153530000    4
 153540000    4
 153550000    5
 153560000    3
 153570000    5
 153580000    2
 153590000    4
 153600000    4
 153610000    4
 153620000    4
 153630000    5
 153640000    5
 153650000    5
 153660000    4
 153670000    4
 153680000    3
 153690000    2
 153700000    2
 153710000    5
 153720000    2
 153730000    4
 153740000    4
 153750000    2
 153760000    3
 153770000    3
 153780000    3
 153790000    8
 153800000    4
 153810000    7
 153820000    5
 153830000    3
 153840000    4
 153850000    4
 153860000    4
 153870000    3
 153880000    3
 153890000    3
 153900000    3
 153910000    5
 153920000    4
 153930000    5
 153940000    3
 153950000    4
 153960000    3
 153970000    2
 153980000    3
 153990000    3
 154000000    4
 154010000   10
 154020000    6
 154030000    5
 154040000    3
 154050000    6
 154060000    3
 154070000    3
 154080000    4
 154090000    2
 154100000    5
 154110000    5
 154120000    5
 154130000    8
 154140000    4
 154150000    4
 154160000    3
 154170000    3
 154180000    5
 154190000    5
 154200000   10
 154210000    3
 154220000    3
 154230000    3
 154240000    4
 154250000    3
 154260000    5
 154270000    2
 154280000    8
 154290000    6
 154300000    4
 154310000    4
 154320000    3
 154330000    5
 154340000    4
 154350000    7
 154360000    2
 154370000    5
 154380000    4
 154390000    4
 154400000    4
 154410000    5
 154420000    3
 154430000    3
 154440000    3
 154450000    3
 154460000    4
 154470000    5
 154480000    4
 154490000    4
 154500000    4
 154510000    3
 154520000    3
 154530000    4
 154540000    3
 154550000    2
 154560000    3
 154570000    3
 154580000    2
 154590000    6
 154600000    5
 154610000    5
 154620000    1
 154630000    3
 154640000    3
 154650000    4
 154660000    3
 154670000    3
 154680000    7
 154690000    6
 154700000    3
 154710000    4
 154720000    4
 154730000    5
 154740000    4
 154750000    4
 154760000    5
 154770000    4
 154780000    4
 154790000    5
 154800000    4
 154810000    3
 154820000    3
 154830000    4
 154840000    5
 154850000    3
 154860000    3
 154870000    3
 154880000    5
 154890000    3
 154900000    4
 154910000    3
 154920000    4
 154930000    4
 154940000   13
 154950000   21
 154960000    5
 154970000    4
 154980000    3
 154990000    4
 155000000    3
 155010000    3
 155020000    3
 155030000    3
 155040000    3
 155050000    3
 155060000    3
 155070000    3
 155080000    3
 155090000    4
 155100000    4
 155110000    4
 155120000    4
 155130000   15
 155140000   21
 155150000   13
 155160000   16
 155170000   13
 155180000   21
 155190000    5
 155200000    5
 155210000    3
 155220000    5
 155230000    5
 155240000    5
 155250000    5
 155260000    4
 155270000    3
 155280000    5
 155290000    3
 155300000    6
 155310000   13
 155320000   13
 155330000   10
 155340000   14
 155350000    5
 155360000    3
 155370000    4
 155380000    3
 155390000    5
 155400000    2
 155410000    4
 155420000    4
 155430000    3
 155440000    6
 155450000    3
 155460000    4
 155470000    6
 155480000    2
 155490000    2
 155500000    3
 155510000    3
 155520000    3
 155530000    2
 155540000    3
 155550000    2
 155560000    3
 155570000    4
 155580000    2
 155590000    4
 155600000    8
 155610000    2
 155620000    3
 155630000    4
 155640000    4
 155650000    4
 155660000    3
 155670000    2
 155680000    7
 155690000    3
 155700000    4
 155710000    6
 155720000    4
 155730000    4
 155740000    4
 155750000    3
 155760000    4
 155770000    3
 155780000    5
 155790000    3
 155800000    6
 155810000    4
 155820000    3
 155830000    4
 155840000    4
 155850000    4
 155860000    4
 155870000    3
 155880000    3
 155890000    5
 155900000    3
 155910000    5
 155920000    2
 155930000    4
 155940000    2
 155950000    2
 155960000   12
 155970000   10
 155980000    2
 155990000    3
 156000000    4
 156010000    3
 156020000    4
 156030000    4
 156040000    4
 156050000    4
 156060000    4
 156070000    5
 156080000    5
 156090000    5
 156100000    5
 156110000    4
 156120000    3
 156130000    4
 156140000    5
 156150000    4
 156160000    3
 156170000    3
 156180000    3
 156190000   13
 156200000    5
 156210000    4
 156220000    2
 156230000    2
 156240000    3
 156250000    3
 156260000    3
 156270000    3
 156280000    2
 156290000    3
 156300000    5
 156310000    5
 156320000    5
 156330000    4
 156340000    3
 156350000    4
 156360000    2
 156370000    2
 156380000    2
 156390000    4
 156400000    3
 156410000    3
 156420000    3
 156430000    5
 156440000    3
 156450000    3
 156460000    2
 156470000    4
 156480000    3
 156490000    3
 156500000    3
 156510000    2
 156520000    3
 156530000    2
 156540000    5
 156550000    4
 156560000    2
 156570000    3
 156580000    2
 156590000    2
 156600000    3
 156610000    3
 156620000    3
 156630000    3
 156640000    3
 156650000    3
 156660000    3
 156670000    4
 156680000    3
 156690000    5
 156700000    5
 156710000    5
 156720000    4
 156730000    4
 156740000   10
 156750000    7
 156760000    8
 156770000    3
 156780000    3
 156790000    3
 156800000    3
 156810000    2
 156820000    3
 156830000    3
 156840000    3
 156850000    3
 156860000    3
 156870000    3
 156880000    4
 156890000    2
 156900000    5
 156910000    8
 156920000   15
 156930000    3
 156940000    4
 156950000    3
 156960000    4
 156970000    3
 156980000    3
 156990000    3
 157000000    3
 157010000    3
 157020000    2
 157030000    3
 157040000   10
 157050000    3
 157060000    4
 157070000    2
 157080000    3
 157090000    2
 157100000    3
 157110000    3
 157120000    4
 157130000    3
 157140000    4
 157150000    3
 157160000    3
 157170000    2
 157180000    4
 157190000    3
 157200000    3
 157210000    4
 157220000    4
 157230000    3
 157240000    3
 157250000    3
 157260000    3
 157270000    3
 157280000    3
 157290000    4
 157300000    4
 157310000    3
 157320000    4
 157330000    4
 157340000    3
 157350000    5
 157360000   18
 157370000   15
 157380000    4
 157390000    3
 157400000    3
 157410000    3
 157420000    4
 157430000    6
 157440000    3
 157450000    5
 157460000    6
 157470000    5
 157480000    5
 157490000    2
 157500000    5
 157510000    2
 157520000    3
 157530000    3
 157540000    3
 157550000    4
 157560000    2
 157570000    3
 157580000    7
 157590000    4
 157600000    3
 157610000    3
 157620000    4
 157630000    3
 157640000    2
 157650000    3
 157660000    2
 157670000    5
 157680000    6
 157690000    6
 157700000    2
 157710000    3
 157720000    4
 157730000    3
 157740000    5
 157750000    4
 157760000    4
 157770000    5
 157780000    3
 157790000    3
 157800000    3
 157810000    3
 157820000    4
 157830000    5
 157840000    4
 157850000    3
 157860000    5
 157870000    4
 157880000    3
 157890000    4
 157900000    5
 157910000    3
 157920000    3
 157930000    3
 157940000    4
 157950000    4
 157960000    3
 157970000    5
 157980000    5
 157990000    4
 158000000    7
 158010000    4
 158020000    4
 158030000    5
 158040000    3
 158050000    4
 158060000    5
 158070000    3
 158080000    4
 158090000    4
 158100000    3
 158110000    3
 158120000    3
 158130000    4
 158140000    5
 158150000    3
 158160000    3
 158170000    3
 158180000    4
 158190000    3
 158200000    4
 158210000    5
 158220000    5
 158230000    3
 158240000    3
 158250000    1
 158260000    3
 158270000    3
 158280000    3
 158290000    3
 158300000    7
 158310000    3
 158320000    4
 158330000    5
 158340000    7
 158350000    4
 158360000    4
 158370000    4
 158380000    4
 158390000    3
 158400000    4
 158410000    4
 158420000    5
 158430000    2
 158440000    5
 158450000    4
 158460000    4
 158470000    3
 158480000    4
 158490000    2
 158500000   13
 158510000    4
 158520000    4
 158530000    3
 158540000    5
 158550000    3
 158560000    4
 158570000    4
 158580000    3
 158590000    4
 158600000    2
 158610000   13
 158620000   15
 158630000   17
 158640000   10
 158650000    2
 158660000    2
 158670000    3
 158680000    4
 158690000    4
 158700000    2
 158710000    4
 158720000    3
 158730000    4
 158740000    4
 158750000    4
 158760000    5
 158770000    4
 158780000    7
 158790000    4
 158800000    4
 158810000    4
 158820000   13
 158830000    5
 158840000    4
 158850000    4
 158860000    3
 158870000    4
 158880000    5
 158890000    5
 158900000    3
 158910000    4
 158920000    3
 158930000    3
 158940000    5
 158950000    5
 158960000    3
 158970000    3
 158980000    2
 158990000    3
 159000000    4
 159010000    5
 159020000    5
 159030000    3
 159040000    8
 159050000    5
 159060000    4
 159070000   15
 159080000    2
 159090000    4
 159100000    2
 159110000    5
 159120000    8
 159130000    4
 159140000    4
 159150000    4
 159160000    5
 159170000    4
 159180000    4
 159190000    4
 159200000    4
 159210000    4
 159220000    4
 159230000    4
 159240000    2
 159250000    5
 159260000    4
 159270000    4
 159280000    4
 159290000    3
 159300000    3
 159310000    3
 159320000    2
 159330000    8
 159340000    4
 159350000    5
 159360000    4
 159370000    3
 159380000    4
 159390000    4
 159400000    3
 159410000    3
 159420000    4
 159430000    3
 159440000    3
 159450000    4
 159460000    4
 159470000    3
 159480000    2
 159490000    4
 159500000    3
 159510000    4
 159520000    3
 159530000    2
 159540000    3
 159550000    4
 159560000    3
 159570000    4
 159580000    3
 159590000    3
 159600000    4
 159610000    3
 159620000    4
 159630000    2
 159640000    4
 159650000    4
 159660000    4
 159670000    2
 159680000    3
 159690000    3
 159700000    3
 159710000    3
 159720000    3
 159730000    2
 159740000    3
 159750000    4
 159760000    3
 159770000    2
 159780000    3
 159790000    2
 159800000    3
 159810000    3
 159820000    4
 159830000    4
 159840000    3
 159850000    2
 159860000    2
 159870000    3
 159880000    3
 159890000    4
 159900000    3
 159910000    3
 159920000    3
 159930000    3
 159940000    4
 159950000    4
 159960000    4
 159970000    5
 159980000    4
 159990000    3
 160000000    4
 160010000    3
 160020000    4
 160030000    4
 160040000    2
 160050000    3
 160060000    3
 160070000    3
 160080000   19
 160090000    5
 160100000    3
 160110000    2
 160120000    2
 160130000    3
 160140000    3
 160150000    3
 160160000    3
 160170000    3
 160180000    3
 160190000    3
 160200000    3
 160210000    4
 160220000    4
 160230000    3
 160240000    4
 160250000    3
 160260000    3
 160270000    3
 160280000    2
 160290000    4
 160300000    3
 160310000    4
 160320000    3
 160330000    2
 160340000    3
 160350000    4
 160360000    3
 160370000    5
 160380000    3
 160390000    3
 160400000    4
 160410000    5
 160420000    4
 160430000    2
 160440000    3
 160450000    4
 160460000    3
 160470000    4
 160480000    3
 160490000    3
 160500000    4
 160510000    4
 160520000    2
 160530000    3
 160540000    3
 160550000    3
 160560000    4
 160570000    4
 160580000    4
 160590000    3
 160600000    4
 160610000    3
 160620000    5
 160630000    3
 160640000    5
 160650000    3
 160660000    3
 160670000    3
 160680000    3
 160690000    2
 160700000    4
 160710000    3
 160720000    4
 160730000    2
 160740000    2
 160750000    3
 160760000    2
 160770000    4
 160780000    3
 160790000    3
 160800000    4
 160810000    3
 160820000    3
 160830000    3
 160840000    4
 160850000    4
 160860000    2
 160870000    4
 160880000    2
 160890000    4
 160900000    3
 160910000    3
 160920000    3
 160930000    2
 160940000    3
 160950000    5
 160960000    6
 160970000    4
 160980000    2
 160990000    5
 161000000    4
 161010000    4
 161020000    3
 161030000    4
 161040000    2
 161050000    3
 161060000    4
 161070000    2
 161080000    4
 161090000    4
 161100000    3
 161110000    2
 161120000    4
 161130000    3
 161140000    2
 161150000    3
 161160000    3
 161170000    2
 161180000    3
 161190000    2
 161200000    4
 161210000    3
 161220000    2
 161230000    3
 161240000    3
 161250000    3
 161260000    3
 161270000    3
 161280000    2
 161290000    2
 161300000    3
 161310000    6
 161320000    4
 161330000    5
 161340000    8
 161350000    3
 161360000   17
 161370000   12
 161380000   16
 161390000    8
 161400000    6
 161410000    2
 161420000    3
 161430000    3
 161440000    2
 161450000    4
 161460000    5
 161470000    2
 161480000    3
 161490000    5
 161500000    4
 161510000    4
 161520000    5
 161530000    4
 161540000    4
 161550000    3
 161560000    5
 161570000    3
 161580000    3
 161590000    4
 161600000    5
 161610000    4
 161620000    4
 161630000    4
 161640000    4
 161650000   14
 161660000    4
 161670000    4
 161680000    5
 161690000    2
 161700000   14
 161710000    4
 161720000    3
 161730000    4
 161740000    4
 161750000    3
 161760000    4
 161770000    3
 161780000    4
 161790000    4
 161800000    4
 161810000    3
 161820000    2
 161830000    4
 161840000    4
 161850000    2
 161860000    4
 161870000    4
 161880000    4
 161890000    4
 161900000    3
 161910000    2
 161920000    4
 161930000    3
 161940000    3
 161950000    3
 161960000    3
 161970000   13
 161980000   11
 161990000   10
 162000000    3
 162010000    3
 162020000    3
 162030000    4
 162040000    3
 162050000    3
 162060000    3
 162070000    3
 162080000    3
 162090000    2
 162100000    4
 162110000    3
 162120000    2
 162130000    3
 162140000    3
 162150000    3
 162160000    3
 162170000    3
 162180000    3
 162190000    3
 162200000    2
 162210000    3
 162220000    3
 162230000    3
 162240000    3
 162250000    3
 162260000    2
 162270000    3
 162280000    9
 162290000    7
 162300000    7
 162310000    4
 162320000    4
 162330000    4
 162340000    3
 162350000    5
 162360000    5
 162370000    4
 162380000    5
 162390000    4
 162400000    3
 162410000    4
 162420000    4
 162430000    4
 162440000    4
 162450000    6
 162460000    3
 162470000    4
 162480000    3
 162490000    3
 162500000    2
 162510000    4
 162520000    3
 162530000    3
 162540000    3
 162550000    2
 162560000    2
 162570000    3
 162580000    3
 162590000    3
 162600000    2
 162610000    5
 162620000    2
 162630000    5
 162640000    3
 162650000    3
 162660000    2
 162670000    4
 162680000    3
 162690000    3
 162700000    3
 162710000    5
 162720000    4
 162730000    3
 162740000    5
 162750000    4
 162760000    4
 162770000    5
 162780000    4
 162790000    4
 162800000    4
 162810000    4
 162820000    3
 162830000    5
 162840000    5
 162850000    3
 162860000    3
 162870000    4
 162880000    3
 162890000    3
 162900000    4
 162910000    3
 162920000    3
 162930000    3
 162940000    4
 162950000    4
 162960000    3
 162970000    4
 162980000    4
 162990000    3
 163000000    2
 163010000    4
 163020000    4
 163030000    4
 163040000    5
 163050000    4
 163060000    4
 163070000    4
 163080000    3
 163090000    2
 163100000    3
 163110000    2
 163120000    4
 163130000    3
 163140000    3
 163150000    4
 163160000    3
 163170000    3
 163180000    4
 163190000    3
 163200000    2
 163210000    3
 163220000    3
 163230000    2
 163240000    2
 163250000    2
 163260000    5
 163270000    3
 163280000    2
 163290000    2
 163300000    3
 163310000    4
 163320000    3
 163330000    3
 163340000    3
 163350000    2
 163360000    4
 163370000    3
 163380000    3
 163390000    3
 163400000    3
 163410000    3
 163420000    3
 163430000    2
 163440000    2
 163450000    3
 163460000    3
 163470000    3
 163480000    5
 163490000    5
 163500000    3
 163510000    3
 163520000    5
 163530000    5
 163540000    2
 163550000    3
 163560000    4
 163570000    3
 163580000    3
 163590000    3
 163600000    2
 163610000    4
 163620000    3
 163630000    4
 163640000    3
 163650000    4
 163660000    4
 163670000    3
 163680000    4
 163690000    3
 163700000    5
 163710000    4
 163720000    4
 163730000    4
 163740000    3
 163750000    2
 163760000    4
 163770000    3
 163780000    3
 163790000    4
 163800000    3
 163810000    4
 163820000    4
 163830000    3
 163840000    4
 163850000    4
 163860000    3
 163870000    5
 163880000    3
 163890000    3
 163900000    3
 163910000    5
 163920000   11
 163930000    8
 163940000   15
 163950000   11
 163960000    3
 163970000    3
 163980000    3
 163990000    3
 164000000    4
 164010000    3
 164020000    3
 164030000    3
 164040000    5
 164050000    4
 164060000    2
 164070000    3
 164080000    3
 164090000    4
 164100000    2
 164110000    3
 164120000    2
 164130000    3
 164140000    3
 164150000    5
 164160000    4
 164170000    3
 164180000    2
 164190000    4
 164200000    3
 164210000    3
 164220000    4
 164230000    3
 164240000    3
 164250000    9
 164260000    4
 164270000    3
 164280000    4
 164290000    4
 164300000    3
 164310000    2
 164320000    8
 164330000    3
 164340000    5
 164350000    3
 164360000    4
 164370000    3
 164380000    3
 164390000    3
 164400000    3
 164410000    3
 164420000    3
 164430000    4
 164440000    3
 164450000    4
 164460000    4
 164470000    3
 164480000    4
 164490000    4
 164500000    3
 164510000    3
 164520000    2
 164530000    3
 164540000    5
 164550000    4
 164560000    3
 164570000    3
 164580000    4
 164590000    4
 164600000    7
 164610000    3
 164620000    5
 164630000    5
 164640000    4
 164650000    4
 164660000    2
 164670000    3
 164680000    4
 164690000    3
 164700000    4
 164710000    4
 164720000    4
 164730000    4
 164740000    3
 164750000    4
 164760000    4
 164770000    3
 164780000    5
 164790000    3
 164800000    3
 164810000    2
 164820000    2
 164830000    4
 164840000    4
 164850000    3
 164860000    3
 164870000    4
 164880000    4
 164890000    5
 164900000    4
 164910000    4
 164920000    3
 164930000    5
 164940000    5
 164950000    4
 164960000    3
 164970000    4
 164980000    3
 164990000    5
 165000000    6
 165010000    5
 165020000    2
 165030000    4
 165040000    4
 165050000    4
 165060000    3
 165070000    5
 165080000    3
 165090000    5
 165100000    3
 165110000    3
 165120000    3
 165130000   11
 165140000    7
 165150000    4
 165160000    5
 165170000    2
 165180000    4
 165190000    2
 165200000    4
 165210000    2
 165220000    4
 165230000    2
 165240000    5
 165250000    3
 165260000    3
 165270000    4
 165280000    3
 165290000    4
 165300000    5
 165310000    3
 165320000    2
 165330000    3
 165340000    2
 165350000    3
 165360000    3
 165370000    5
 165380000    3
 165390000    3
 165400000    3
 165410000    4
 165420000    3
 165430000    3
 165440000    3
 165450000    4
 165460000    3
 165470000    5
 165480000    4
 165490000    3
 165500000    5
 165510000    3
 165520000    5
 165530000    4
 165540000    2
 165550000    3
 165560000    3
 165570000    3
 165580000    3
 165590000    3
 165600000    3
 165610000    5
 165620000    4
 165630000    3
 165640000    4
 165650000    2
 165660000    2
 165670000    4
 165680000    4
 165690000    3
 165700000    4
 165710000    2
 165720000    4
 165730000    2
 165740000    3
 165750000    3
 165760000    3
 165770000    3
 165780000    4
 165790000   17
 165800000    2
 165810000    3
 165820000    2
 165830000    3
 165840000    4
 165850000    4
 165860000    3
 165870000    4
 165880000    3
 165890000    3
 165900000    3
 165910000    4
 165920000    5
 165930000    4
 165940000    9
 165950000   14
 165960000   12
 165970000   10
 165980000    4
 165990000    2
 166000000    4
 166010000    3
 166020000    3
 166030000    3
 166040000    2
 166050000    3
 166060000    3
 166070000    3
 166080000    4
 166090000    5
 166100000    3
 166110000    3
 166120000    4
 166130000    3
 166140000    3
 166150000    3
 166160000    3
 166170000    3
 166180000    5
 166190000    2
 166200000    2
 166210000    3
 166220000    3
 166230000    3
 166240000    4
 166250000    2
 166260000    4
 166270000    4
 166280000    5
 166290000    3
 166300000    4
 166310000    4
 166320000    2
 166330000    4
 166340000    2
 166350000    1
 166360000    3
 166370000    3
 166380000    3
 166390000    3
 166400000    3
 166410000    3
 166420000    3
 166430000    4
 166440000    3
 166450000    2
 166460000    3
 166470000    4
 166480000    3
 166490000    3
 166500000    3
 166510000    3
 166520000    3
 166530000    3
 166540000    3
 166550000    3
 166560000    3
 166570000    3
 166580000    3
 166590000    3
 166600000    3
 166610000    5
 166620000    3
 166630000    3
 166640000    4
 166650000    4
 166660000   10
 166670000   11
 166680000   13
 166690000    5
 166700000    5
 166710000    2
 166720000    5
 166730000    5
 166740000    5
 166750000    3
 166760000    8
 166770000    4
 166780000    5
 166790000    4
 166800000    4
 166810000    3
 166820000    3
 166830000    4
 166840000    4
 166850000    5
 166860000    4
 166870000    3
 166880000    3
 166890000    3
 166900000    5
 166910000    4
 166920000   12
 166930000   13
 166940000   10
 166950000    7
 166960000   12
 166970000    4
 166980000    4
 166990000    3
 167000000    4
 167010000   12
 167020000   12
 167030000    7
 167040000    7
 167050000    4
 167060000    5
 167070000    2
 167080000   13
 167090000   13
 167100000    4
 167110000    3
 167120000    4
 167130000    3
 167140000    5
 167150000    5
 167160000    4
 167170000    5
 167180000    3
 167190000    4
 167200000    3
 167210000    3
 167220000    3
 167230000    3
 167240000    3
 167250000    4
 167260000   14
 167270000   12
 167280000   10
 167290000    5
 167300000   10
 167310000    3
 167320000    5
 167330000    4
 167340000    5
 167350000    3
 167360000    5
 167370000    4
 167380000    5
 167390000    5
 167400000    3
 167410000    2
 167420000    4
 167430000    4
 167440000    5
 167450000    3
 167460000    3
 167470000    3
 167480000    9
 167490000    4
 167500000    4
 167510000    5
 167520000    3
 167530000    2
 167540000    4
 167550000    3
 167560000    4
 167570000   17
 167580000    3
 167590000    3
 167600000    4
 167610000    5
 167620000    4
 167630000    5
 167640000   10
 167650000    3
 167660000    5
 167670000    6
 167680000    5
 167690000    7
 167700000    4
 167710000    6
 167720000    7
 167730000    3
 167740000    3
 167750000    5
 167760000    5
 167770000    4
 167780000    4
 167790000    4
 167800000    3
 167810000    5
 167820000    4
 167830000    3
 167840000    3
 167850000    3
 167860000    3
 167870000    3
 167880000    2
 167890000    4
 167900000    3
 167910000    4
 167920000    3
 167930000    4
 167940000    5
 167950000    4
 167960000    4
 167970000    5
 167980000    3
 167990000    3
 168000000    3
 168010000    4
 168020000    4
 168030000    3
 168040000    3
 168050000    4
 168060000    3
 168070000    5
 168080000    4
 168090000    4
 168100000    4
 168110000    4
 168120000    4
 168130000    3
 168140000    3
 168150000    4
 168160000    5
 168170000    2
 168180000    4
 168190000    3
 168200000    2
 168210000    4
 168220000    4
 168230000    4
 168240000    4
 168250000    3
 168260000    3
 168270000    3
 168280000    3
 168290000    4
 168300000    4
 168310000    4
 168320000    2
 168330000    4
 168340000    4
 168350000    3
 168360000    4
 168370000    4
 168380000    4
 168390000    3
 168400000    5
 168410000    4
 168420000    3
 168430000    5
 168440000    4
 168450000    7
 168460000    5
 168470000    4
 168480000    3
 168490000    5
 168500000    3
 168510000    3
 168520000    5
 168530000    9
 168540000    5
 168550000    4
 168560000    3
 168570000    4
 168580000    9
 168590000    5
 168600000    2
 168610000    3
 168620000    3
 168630000    4
 168640000    4
 168650000    3
 168660000    5
 168670000    4
 168680000    4
 168690000    3
 168700000    4
 168710000   10
 168720000    5
 168730000    3
 168740000    3
 168750000    3
 168760000    2
 168770000    2
 168780000    4
 168790000    3
 168800000    3
 168810000    3
 168820000    4
 168830000    3
 168840000    3
 168850000    4
 168860000    3
 168870000    2
 168880000    3
 168890000    2
 168900000    3
 168910000    4
 168920000    3
 168930000    2
 168940000    4
 168950000    5
 168960000    3
 168970000    3
 168980000    3
 168990000    5
 169000000    2
 169010000    3
 169020000    3
 169030000    3
 169040000    5
 169050000    5
 169060000    4
 169070000    3
 169080000    4
 169090000    3
 169100000    3
 169110000    3
 169120000    3
 169130000    4
 169140000    4
 169150000    3
 169160000    3
 169170000    4
 169180000    5
 169190000    8
 169200000   18
 169210000    7
 169220000    5
 169230000    7
 169240000    5
 169250000    4
 169260000    3
 169270000    4
 169280000    4
 169290000    4
 169300000    3
 169310000    4
 169320000    4
 169330000    3
 169340000    4
 169350000    2
 169360000    4
 169370000    5
 169380000    2
 169390000    3
 169400000    3
 169410000    3
 169420000    4
 169430000    3
 169440000    3
 169450000    4
 169460000    3
 169470000    3
 169480000    3
 169490000    3
 169500000    3
 169510000    2
 169520000    3
 169530000    2
 169540000    4
 169550000    5
 169560000    3
 169570000    2
 169580000    4
 169590000    3
 169600000    4
 169610000    7
 169620000    5
 169630000    5
 169640000    7
 169650000    2
 169660000    3
 169670000    2
 169680000    3
 169690000    3
 169700000    4
 169710000    4
 169720000    5
 169730000   12
 169740000    4
 169750000    3
 169760000   11
 169770000    4
 169780000    3
 169790000    6
 169800000    3
 169810000    6
 169820000    4
 169830000    2
 169840000    3
 169850000    2
 169860000    3
 169870000    2
 169880000    4
 169890000    2
 169900000    3
 169910000    4
 169920000    2
 169930000    3
 169940000    4
 169950000    3
 169960000    3
 169970000    3
 169980000    4
 169990000    3
 170000000    4
 170010000    3
 170020000    2
 170030000    4
 170040000    4
 170050000    3
 170060000    5
 170070000    3
 170080000    3
 170090000    5
 170100000    4
 170110000    2
 170120000    4
 170130000    4
 170140000    3
 170150000    4
 170160000    9
 170170000    5
 170180000    4
 170190000    4
 170200000    2
 170210000    6
 170220000    5
 170230000    5
 170240000    5
 170250000    2
 170260000    4
 170270000    3
 170280000    4
 170290000    4
 170300000    4
 170310000    2
 170320000    3
 170330000    4
 170340000    4
 170350000    5
 170360000    4
 170370000    5
 170380000    3
 170390000    5
 170400000    4
 170410000    3
 170420000    5
 170430000    5
 170440000    2
 170450000    3
 170460000    5
 170470000    4
 170480000    4
 170490000    3
 170500000    5
 170510000    5
 170520000    5
 170530000    7
 170540000    7
 170550000    5
 170560000    5
 170570000   11
 170580000    6
 170590000    3
 170600000    4
 170610000    5
 170620000    5
 170630000    4
 170640000    5
 170650000    3
 170660000    4
 170670000    3
 170680000    6
 170690000    6
 170700000    6
 170710000    5
 170720000    3
 170730000    4
 170740000    3
 170750000    3
 170760000    2
 170770000    3
 170780000    5
 170790000    4
 170800000    3
 170810000    4
 170820000    4
 170830000    2
 170840000    3
 170850000    3
 170860000    3
 170870000    3
 170880000    4
 170890000    4
 170900000    4
 170910000    3
 170920000    5
 170930000    2
 170940000    4
 170950000    4
 170960000    3
 170970000    3
 170980000    5
 170990000    3
 171000000    7
 171010000    4
 171020000    4
 171030000    3
 171040000    4
 171050000    5
 171060000    3
 171070000    4
 171080000    4
 171090000    2
 171100000    7
 171110000    3
 171120000    2
 171130000    3
 171140000    1
 171150000    3
 171160000    2
 171170000    3
 171180000    3
 171190000    4
 171200000    4
 171210000    4
 171220000    4
 171230000    3
 171240000    4
 171250000    4
 171260000    5
 171270000    7
 171280000    4
 171290000    4
 171300000    5
 171310000    5
 171320000    4
 171330000   12
 171340000   21
 171350000   14
 171360000   15
 171370000   19
 171380000   22
 171390000   23
 171400000   14
 171410000   20
 171420000   17
 171430000   19
 171440000   19
 171450000   19
 171460000   22
 171470000   19
 171480000   22
 171490000   18
 171500000   19
 171510000   16
 171520000   18
 171530000   22
 171540000   17
 171550000   21
 171560000   25
 171570000   21
 171580000   20
 171590000    5
 171600000   11
 171610000   11
 171620000   19
 171630000   15
 171640000   19
 171650000   24
 171660000   21
 171670000   24
 171680000   24
 171690000   22
 171700000   21
 171710000   19
 171720000   22
 171730000   23
 171740000   19
 171750000   19
 171760000   21
 171770000   18
 171780000   20
 171790000   19
 171800000   19
 171810000   19
 171820000   21
 171830000   22
 171840000   21
 171850000   20
 171860000   26
 171870000   26
 171880000   24
 171890000   20
 171900000   21
 171910000   21
 171920000    4
 171930000    7
 171940000    4
 171950000    5
 171960000    7
 171970000    3
 171980000    4
 171990000    5
 172000000    5
 172010000   10
 172020000    3
 172030000    4
 172040000    3
 172050000    3
 172060000    4
 172070000    3
 172080000    3
 172090000    4
 172100000    5
 172110000    3
 172120000    5
 172130000    4
 172140000    4
 172150000    4
 172160000    5
 172170000    4
 172180000    4
 172190000    5
 172200000    4
 172210000    2
 172220000    4
 172230000    3
 172240000    4
 172250000    3
 172260000    5
 172270000    3
 172280000    3
 172290000    3
 172300000    3
 172310000    3
 172320000    2
 172330000    3
 172340000    3
 172350000    3
 172360000    3
 172370000    3
 172380000    4
 172390000    6
 172400000    4
 172410000    4
 172420000    5
 172430000    4
 172440000    4
 172450000    2
 172460000    4
 172470000    4
 172480000    3
 172490000    4
 172500000    3
 172510000    3
 172520000    3
 172530000    3
 172540000    4
 172550000    3
 172560000    3
 172570000    3
 172580000    3
 172590000    3
 172600000    4
 172610000    3
 172620000    3
 172630000    4
 172640000    5
 172650000    4
 172660000    7
 172670000    4
 172680000    9
 172690000    4
 172700000    5
 172710000    3
 172720000    4
 172730000    6
 172740000    5
 172750000    5
 172760000    3
 172770000    4
 172780000    4
 172790000    3
 172800000    5
 172810000    4
 172820000    5
 172830000    5
 172840000   15
 172850000   20
 172860000   15
 172870000   19
 172880000   14
 172890000   16
 172900000   22
 172910000   19
 172920000   21
 172930000   18
 172940000   19
 172950000   18
 172960000   21
 172970000   13
 172980000   20
 172990000   19
 173000000   19
 173010000   21
 173020000   19
 173030000   14
 173040000   21
 173050000   19
 173060000   21
 173070000    3
 173080000   19
 173090000   23
 173100000    8
 173110000    5
 173120000    5
 173130000    3
 173140000    4
 173150000    2
 173160000    6
 173170000    6
 173180000    3
 173190000    4
 173200000    3
 173210000    3
 173220000    4
 173230000    2
 173240000    3
 173250000    4
 173260000    3
 173270000    3
 173280000    4
 173290000    3
 173300000    4
 173310000   14
 173320000   19
 173330000   19
 173340000    8
 173350000    7
 173360000    5
 173370000    5
 173380000    4
 173390000    3
 173400000    4
 173410000    4
 173420000    4
 173430000    4
 173440000    9
 173450000   13
 173460000   13
 173470000   12
 173480000   19
 173490000    4
 173500000   19
 173510000   22
 173520000   21
 173530000   21
 173540000   21
 173550000   19
 173560000   22
 173570000   22
 173580000   19
 173590000   16
 173600000   16
 173610000   22
 173620000   22
 173630000   20
 173640000   15
 173650000   19
 173660000   23
 173670000   21
 173680000   24
 173690000   13
 173700000   17
 173710000   20
 173720000   19
 173730000   19
 173740000   14
 173750000   12
 173760000   19
 173770000   22
 173780000   18
 173790000   20
 173800000   19
 173810000   19
 173820000   20
 173830000   21
 173840000   19
 173850000    9
 173860000    5
 173870000    4
 173880000    5
 173890000    5
 173900000    2
 173910000    7
 173920000    7
 173930000    4
 173940000    5
 173950000    5
 173960000    5
 173970000    3
 173980000    4
 173990000    5
 174000000    4
 174010000    3
 174020000    4
 174030000    2
 174040000    4
 174050000    3
 174060000    3
 174070000    3
 174080000    3
 174090000    5
 174100000    3
 174110000    4
 174120000    1
 174130000    4
 174140000    3
 174150000    2
 174160000    2
 174170000    2
 174180000   13
 174190000   14
 174200000   13
 174210000   12
 174220000    4
 174230000    3
 174240000    5
 174250000    4
 174260000    4
 174270000    4
 174280000   14
 174290000    4
 174300000    5
 174310000    2
 174320000    7
 174330000   16
 174340000    7
 174350000    4
 174360000    5
 174370000    7
 174380000    4
 174390000    4
 174400000   17
 174410000   15
 174420000    4
 174430000    4
 174440000    3
 174450000    3
 174460000    2
 174470000    5
 174480000    4
 174490000    6
 174500000    4
 174510000    5
 174520000    4
 174530000    4
 174540000    4
 174550000    4
 174560000    3
 174570000    4
 174580000    3
 174590000    3
 174600000    4
 174610000    6
 174620000    4
 174630000    4
 174640000    5
 174650000    5
 174660000    4
 174670000    7
 174680000    5
 174690000    5
 174700000    4
 174710000    4
 174720000    4
 174730000    5
 174740000   16
 174750000   16
 174760000   14
 174770000   13
 174780000    4
 174790000    2
 174800000    5
 174810000    4
 174820000    3
 174830000    2
 174840000    7
 174850000    5
 174860000    4
 174870000    4
 174880000    3
 174890000    2
 174900000    4
 174910000    3
 174920000    3
 174930000    5
 174940000    7
 174950000    5
 174960000    5
 174970000    6
 174980000    7
 174990000    4
 175000000    5
 175010000    6
 175020000    9
 175030000    4
 175040000    5
 175050000    4
 175060000    5
 175070000    5
 175080000    3
 175090000    6
 175100000    4
 175110000    4
 175120000    4
 175130000    4
 175140000    5
 175150000   16
 175160000   23
 175170000   18
 175180000   14
 175190000   24
 175200000   19
 175210000   10
 175220000    2
 175230000    5
 175240000    3
 175250000    7
 175260000    4
 175270000    5
 175280000    5
 175290000    4
 175300000    8
 175310000   20
 175320000   13
 175330000    7
 175340000    3
 175350000    4
 175360000    4
 175370000    4
 175380000    4
 175390000    7
 175400000    5
 175410000    8
 175420000    4
 175430000    3
 175440000    3
 175450000    3
 175460000    4
 175470000    5
 175480000    3
 175490000    3
 175500000    4
 175510000    4
 175520000    3
 175530000    3
 175540000    3
 175550000    4
 175560000    4
 175570000    5
 175580000    4
 175590000    5
 175600000    3
 175610000    7
 175620000    4
 175630000    4
 175640000   17
 175650000   12
 175660000   22
 175670000   21
 175680000   23
 175690000   24
 175700000   24
 175710000   24
 175720000   24
 175730000   23
 175740000   23
 175750000   18
 175760000   18
 175770000   22
 175780000   22
 175790000   23
 175800000   22
 175810000   20
 175820000   23
 175830000   23
 175840000   22
 175850000   22
 175860000   19
 175870000   19
 175880000   19
 175890000   17
 175900000   21
 175910000   20
 175920000   21
 175930000   17
 175940000   21
 175950000   25
 175960000   23
 175970000   25
 175980000   19
 175990000   23
 176000000    5
 176010000    8
 176020000    4
 176030000    5
 176040000    4
 176050000    4
 176060000    3
 176070000    3
 176080000    3
 176090000    5
 176100000    3
 176110000    7
 176120000    4
 176130000   13
 176140000    6
 176150000    4
 176160000    5
 176170000    4
 176180000    7
 176190000    3
 176200000    4
 176210000    5
 176220000    4
 176230000    4
 176240000    5
 176250000    4
 176260000    6
 176270000    4
 176280000    5
 176290000    5
 176300000    3
 176310000    4
 176320000    3
 176330000    4
 176340000    2
 176350000    3
 176360000    4
 176370000    3
 176380000    3
 176390000    4
 176400000    2
 176410000    3
 176420000    3
 176430000    3
 176440000    2
 176450000    4
 176460000    3
 176470000    3
 176480000    3
 176490000    3
 176500000    3
 176510000    5
 176520000    4
 176530000    3
 176540000    5
 176550000    5
 176560000    9
 176570000    4
 176580000    3
 176590000    5
 176600000    6
 176610000    7
 176620000    5
 176630000    5
 176640000    7
 176650000    5
 176660000    5
 176670000    4
 176680000    4
 176690000    5
 176700000    5
 176710000    3
 176720000    4
 176730000    5
 176740000    4
 176750000    2
 176760000    4
 176770000    3
 176780000    4
 176790000    5
 176800000    4
 176810000    3
 176820000    3
 176830000    3
 176840000    8
 176850000    3
 176860000    4
 176870000    4
 176880000    5
 176890000    4
 176900000    4
 176910000    5
 176920000    4
 176930000    5
 176940000    4
 176950000    5
 176960000    4
 176970000    5
 176980000    5
 176990000    3
 177000000    6
 177010000    3
 177020000    3
 177030000    5
 177040000    4
 177050000    4
 177060000    5
 177070000    4
 177080000    4
 177090000    4
 177100000    4
 177110000    5
 177120000    3
 177130000    8
 177140000    6
 177150000    4
 177160000    7
 177170000    5
 177180000    8
 177190000   12
 177200000    6
 177210000    4
 177220000   10
 177230000   10
 177240000    8
 177250000    7
 177260000    7
 177270000    5
 177280000    5
 177290000    5
 177300000    7
 177310000    3
 177320000    3
 177330000    3
 177340000    4
 177350000    4
 177360000    2
 177370000    3
 177380000    3
 177390000    4
 177400000    3
 177410000    2
 177420000    3
 177430000    5
 177440000    2
 177450000    3
 177460000    3
 177470000    2
 177480000    3
 177490000    3
 177500000    2
 177510000    4
 177520000    3
 177530000    4
 177540000    9
 177550000   16
 177560000   14
 177570000   13
 177580000   18
 177590000    7
 177600000   13
 177610000    3
 177620000    4
 177630000    3
 177640000    3
 177650000    2
 177660000    3
 177670000    3
 177680000    4
 177690000    4
 177700000    7
 177710000    4
 177720000    3
 177730000    4
 177740000    4
 177750000    4
 177760000    4
 177770000    6
 177780000    4
 177790000    5
 177800000    5
 177810000    3
 177820000    4
 177830000    4
 177840000    5
 177850000    3
 177860000    4
 177870000    2
 177880000    4
 177890000    2
 177900000    5
 177910000    5
 177920000    5
 177930000    5
 177940000    4
 177950000    4
 177960000    4
 177970000    3
 177980000    4
 177990000    4
 178000000    4
 178010000    3
 178020000    2
 178030000    3
 178040000    4
 178050000    3
 178060000    3
 178070000    5
 178080000    5
 178090000    4
 178100000    6
 178110000    4
 178120000    4
 178130000    2
 178140000    3
 178150000    3
 178160000    4
 178170000    3
 178180000    3
 178190000    2
 178200000    4
 178210000   10
 178220000    2
 178230000    3
 178240000    4
 178250000    4
 178260000    4
 178270000    3
 178280000    5
 178290000    4
 178300000    4
 178310000    5
 178320000    5
 178330000    5
 178340000    5
 178350000    5
 178360000    5
 178370000    4
 178380000    2
 178390000    3
 178400000    2
 178410000    4
 178420000    3
 178430000    2
 178440000    3
 178450000    2
 178460000    3
 178470000    4
 178480000    3
 178490000    3
 178500000    4
 178510000    3
 178520000    4
 178530000    4
 178540000    3
 178550000    5
 178560000    2
 178570000    2
 178580000    2
 178590000    2
 178600000    2
 178610000    2
 178620000    4
 178630000    9
 178640000   10
 178650000   11
 178660000    9
 178670000    3
 178680000   14
 178690000   19
 178700000   18
 178710000   19
 178720000   19
 178730000   16
 178740000   19
 178750000   17
 178760000    4
 178770000    4
 178780000    5
 178790000    6
 178800000    5
 178810000    9
 178820000    5
 178830000    5
 178840000    4
 178850000    4
 178860000    4
 178870000    5
 178880000    3
 178890000    4
 178900000    3
 178910000    4
 178920000    3
 178930000    2
 178940000    3
 178950000    3
 178960000    3
 178970000    2
 178980000    4
 178990000    4
 179000000    4
 179010000    4
 179020000    4
 179030000   10
 179040000    5
 179050000    4
 179060000    2
 179070000    3
 179080000    4
 179090000    5
 179100000    4
 179110000    2
 179120000    5
 179130000    3
 179140000    4
 179150000    6
 179160000    4
 179170000    4
 179180000    4
 179190000    3
 179200000    4
 179210000    4
 179220000    3
 179230000    4
 179240000    3
 179250000    2
 179260000    2
 179270000    3
 179280000    4
 179290000    5
 179300000    4
 179310000    4
 179320000    5
 179330000    7
 179340000   10
 179350000    4
 179360000    4
 179370000    5
 179380000    4
 179390000    2
 179400000    5
 179410000    4
 179420000    5
 179430000    6
 179440000   15
 179450000    5
 179460000    9
 179470000   11
 179480000    9
 179490000    9
 179500000    3
 179510000    4
 179520000    2
 179530000    3
 179540000    4
 179550000    2
 179560000    4
 179570000    4
 179580000    3
 179590000    3
 179600000    4
 179610000    5
 179620000    4
 179630000    4
 179640000    5
 179650000    3
 179660000    4
 179670000    3
 179680000    5
 179690000    5
 179700000    5
 179710000    4
 179720000    3
 179730000    4
 179740000    3
 179750000    3
 179760000    3
 179770000    3
 179780000    3
 179790000    4
 179800000    2
 179810000    4
 179820000    3
 179830000    3
 179840000    4
 179850000    3
 179860000    3
 179870000    4
 179880000    4
 179890000    5
 179900000    2
 179910000    4
 179920000    4
 179930000    5
 179940000    4
 179950000    7
 179960000    5
 179970000   11
 179980000    5
 179990000   10
 180000000    3
 180010000    4
 180020000    4
 180030000    4
 180040000    5
 180050000    3
 180060000    5
 180070000    3
 180080000    2
 180090000    5
 180100000    3
 180110000    5
 180120000    3
 180130000    3
 180140000    5
 180150000    3
 180160000    3
 180170000    4
 180180000    6
 180190000    5
 180200000    5
 180210000   19
 180220000   16
 180230000   16
 180240000   17
 180250000   13
 180260000   22
 180270000   11
 180280000   10
 180290000   20
 180300000    5
 180310000    3
 180320000    4
 180330000    3
 180340000    3
 180350000    4
 180360000    4
 180370000    4
 180380000    4
 180390000    7
 180400000   10
 180410000    5
 180420000    5
 180430000    4
 180440000    3
 180450000    6
 180460000    5
 180470000    7
 180480000   12
 180490000    7
 180500000    4
 180510000    3
 180520000    4
 180530000    3
 180540000    4
 180550000    4
 180560000    4
 180570000    5
 180580000    5
 180590000    6
 180600000    3
 180610000    4
 180620000    4
 180630000    4
 180640000    2
 180650000    3
 180660000    4
 180670000    4
 180680000    5
 180690000    4
 180700000    5
 180710000    5
 180720000    8
 180730000    5
 180740000    7
 180750000    4
 180760000    6
 180770000    6
 180780000    5
 180790000    5
 180800000    3
 180810000    3
 180820000    5
 180830000    3
 180840000    4
 180850000    4
 180860000    4
 180870000    5
 180880000    4
 180890000    5
 180900000    7
 180910000    4
 180920000    3
 180930000    5
 180940000    6
 180950000    7
 180960000    4
 180970000    4
 180980000   10
 180990000   16
 181000000   14
 181010000   13
 181020000   18
 181030000   23
 181040000   11
 181050000   15
 181060000   19
 181070000   21
 181080000   23
 181090000   23
 181100000   23
 181110000   25
 181120000   25
 181130000   23
 181140000   23
 181150000   20
 181160000   22
 181170000   23
 181180000   23
 181190000   22
 181200000   24
 181210000   17
 181220000   12
 181230000   21
 181240000   18
 181250000   21
 181260000   21
 181270000   24
 181280000   24
 181290000   26
 181300000   21
 181310000   23
 181320000   23
 181330000   17
 181340000   16
 181350000   17
 181360000   19
 181370000   12
 181380000    4
 181390000    5
 181400000   14
 181410000    6
 181420000    4
 181430000    7
 181440000    5
 181450000    3
 181460000    3
 181470000    3
 181480000    4
 181490000    4
 181500000    4
 181510000    3
 181520000    4
 181530000    3
 181540000    3
 181550000    5
 181560000    4
 181570000    3
 181580000    4
 181590000    3
 181600000    8
 181610000    4
 181620000    5
 181630000    3
 181640000    3
 181650000    2
 181660000    4
 181670000    3
 181680000    3
 181690000    4
 181700000    4
 181710000    3
 181720000    3
 181730000    3
 181740000    2
 181750000    4
 181760000    4
 181770000    4
 181780000    5
 181790000   18
 181800000   16
 181810000   18
 181820000   12
 181830000    4
 181840000    4
 181850000    4
 181860000    4
 181870000    3
 181880000    3
 181890000    4
 181900000    7
 181910000    3
 181920000    2
 181930000    4
 181940000    3
 181950000    3
 181960000    8
 181970000    5
 181980000   13
 181990000    2
 182000000    5
 182010000    3
 182020000    4
 182030000    3
 182040000    2
 182050000    5
 182060000    3
 182070000    2
 182080000    4
 182090000    3
 182100000    4
 182110000    5
 182120000    4
 182130000    3
 182140000    4
 182150000    3
 182160000    3
 182170000    4
 182180000    4
 182190000    4
 182200000    4
 182210000    3
 182220000    4
 182230000    4
 182240000    4
 182250000   15
 182260000    4
 182270000    3
 182280000    7
 182290000    6
 182300000    5
 182310000    4
 182320000    3
 182330000    2
 182340000   18
 182350000    4
 182360000    3
 182370000    5
 182380000    4
 182390000    5
 182400000    4
 182410000    2
 182420000    3
 182430000    3
 182440000    5
 182450000    3
 182460000    3
 182470000    4
 182480000    4
 182490000    3
 182500000    3
 182510000    3
 182520000    3
 182530000    3
 182540000    3
 182550000    3
 182560000    3
 182570000    4
 182580000    3
 182590000    4
 182600000    4
 182610000    4
 182620000    4
 182630000    5
 182640000    6
 182650000    3
 182660000    4
 182670000    4
 182680000    4
 182690000    4
 182700000    4
 182710000    4
 182720000    4
 182730000    4
 182740000    5
 182750000    3
 182760000    5
 182770000    5
 182780000    4
 182790000    5
 182800000    5
 182810000    3
 182820000    5
 182830000    5
 182840000    4
 182850000    3
 182860000    3
 182870000    5
 182880000    5
 182890000    3
 182900000    5
 182910000    4
 182920000    5
 182930000    5
 182940000    7
 182950000    4
 182960000    3
 182970000    4
 182980000    3
 182990000    3
 183000000    9
 183010000    3
 183020000    3
 183030000    2
 183040000    4
 183050000    3
 183060000    3
 183070000    9
 183080000    3
 183090000    4
 183100000    3
 183110000    4
 183120000    4
 183130000    3
 183140000    4
 183150000    5
 183160000    4
 183170000    2
 183180000    4
 183190000    4
 183200000    4
 183210000    4
 183220000    5
 183230000    4
 183240000    4
 183250000    3
 183260000    5
 183270000    6
 183280000   13
 183290000    4
 183300000    4
 183310000    3
 183320000    4
 183330000    3
 183340000    3
 183350000    5
 183360000    4
 183370000    3
 183380000    4
 183390000    4
 183400000    5
 183410000    4
 183420000    3
 183430000    5
 183440000    3
 183450000    4
 183460000    4
 183470000    5
 183480000    5
 183490000    5
 183500000    5
 183510000    4
 183520000    5
 183530000    5
 183540000    5
 183550000    4
 183560000    3
 183570000    4
 183580000    3
 183590000    4
 183600000    4
 183610000    2
 183620000    3
 183630000    3
 183640000    4
 183650000    3
 183660000    4
 183670000    4
 183680000    4
 183690000    2
 183700000    3
 183710000    2
 183720000    3
 183730000    2
 183740000    3
 183750000    3
 183760000    2
 183770000    3
 183780000    3
 183790000    4
 183800000    3
 183810000    3
 183820000    3
 183830000    3
 183840000    3
 183850000    4
 183860000    4
 183870000    4
 183880000    5
 183890000    2
 183900000    3
 183910000    1
 183920000    3
 183930000    2
 183940000    3
 183950000    4
 183960000    5
 183970000    5
 183980000    3
 183990000    4
 184000000    4
 184010000    3
 184020000    4
 184030000    4
 184040000    4
 184050000    3
 184060000    4
 184070000    3
 184080000   10
 184090000   17
 184100000   19
 184110000   16
 184120000   20
 184130000    4
 184140000    5
 184150000    4
 184160000    5
 184170000    5
 184180000    4
 184190000    5
 184200000    5
 184210000    5
 184220000    6
 184230000    7
 184240000    4
 184250000    5
 184260000    5
 184270000    3
 184280000    3
 184290000    5
 184300000    5
 184310000    6
 184320000    8
 184330000   19
 184340000   21
 184350000   21
 184360000    6
 184370000    5
 184380000    5
 184390000    3
 184400000    5
 184410000    4
 184420000    4
 184430000    3
 184440000    4
 184450000    3
 184460000    3
 184470000    4
 184480000    4
 184490000    4
 184500000    4
 184510000    4
 184520000    8
 184530000    6
 184540000    3
 184550000    4
 184560000   17
 184570000   21
 184580000   21
 184590000   20
 184600000   18
 184610000   19
 184620000   11
 184630000    6
 184640000    4
 184650000    4
 184660000    3
 184670000    3
 184680000    5
 184690000    4
 184700000    3
 184710000    5
 184720000    4
 184730000    4
 184740000    3
 184750000    3
 184760000    5
 184770000    3
 184780000   19
 184790000   15
 184800000   19
 184810000    5
 184820000    5
 184830000    5
 184840000    4
 184850000    4
 184860000    3
 184870000    5
 184880000   14
 184890000   16
 184900000   17
 184910000    6
 184920000   19
 184930000   21
 184940000   13
 184950000   16
 184960000   12
 184970000   16
 184980000   14
 184990000   18
 185000000   19
 185010000    5
 185020000    3
 185030000    2
 185040000    4
 185050000    5
 185060000    4
 185070000    4
 185080000    3
 185090000    4
 185100000    4
 185110000    4
 185120000    2
 185130000    2
 185140000    3
 185150000    3
 185160000    4
 185170000    4
 185180000    3
 185190000    3
 185200000    3
 185210000    3
 185220000    5
 185230000    3
 185240000    3
 185250000    3
 185260000    4
 185270000    4
 185280000    4
 185290000    4
 185300000    4
 185310000    4
 185320000    3
 185330000    4
 185340000    3
 185350000    5
 185360000    7
 185370000   18
 185380000   18
 185390000   11
 185400000    9
 185410000    4
 185420000    3
 185430000    4
 185440000    4
 185450000    8
 185460000    4
 185470000    3
 185480000    2
 185490000    4
 185500000    4
 185510000    4
 185520000    4
 185530000    5
 185540000    5
 185550000    6
 185560000    3
 185570000    5
 185580000   14
 185590000   17
 185600000    9
 185610000    7
 185620000   12
 185630000    3
 185640000    4
 185650000    5
 185660000    4
 185670000    7
 185680000    5
 185690000    4
 185700000    3
 185710000    2
 185720000    4
 185730000    3
 185740000    3
 185750000    5
 185760000    3
 185770000    4
 185780000    4
 185790000    7
 185800000    4
 185810000    2
 185820000    4
 185830000    3
 185840000    2
 185850000    4
 185860000    3
 185870000    4
 185880000    4
 185890000    4
 185900000    4
 185910000    3
 185920000    4
 185930000    3
 185940000    3
 185950000    4
 185960000    5
 185970000    4
 185980000    3
 185990000    3
 186000000    4
 186010000    4
 186020000   12
 186030000   11
 186040000   19
 186050000   15
 186060000   15
 186070000   12
 186080000   20
 186090000   10
 186100000   16
 186110000   14
 186120000   14
 186130000   12
 186140000   17
 186150000   21
 186160000   18
 186170000   16
 186180000   19
 186190000   17
 186200000   14
 186210000   23
 186220000   13
 186230000   23
 186240000   22
 186250000   23
 186260000   24
 186270000   19
 186280000   18
 186290000    6
 186300000    9
 186310000    5
 186320000    5
 186330000    4
 186340000    2
 186350000    7
 186360000    6
 186370000    4
 186380000    3
 186390000    7
 186400000    9
 186410000    5
 186420000    5
 186430000    5
 186440000    3
 186450000    3
 186460000    6
 186470000    4
 186480000    4
 186490000    7
 186500000   25
 186510000   14
 186520000   10
 186530000    5
 186540000    7
 186550000    5
 186560000    3
 186570000    7
 186580000    5
 186590000    4
 186600000    4
 186610000    3
 186620000    4
 186630000    3
 186640000    7
 186650000    5
 186660000    4
 186670000    2
 186680000    5
 186690000    5
 186700000    4
 186710000    4
 186720000    4
 186730000    4
 186740000    3
 186750000    4
 186760000    7
 186770000    4
 186780000    5
 186790000    7
 186800000    4
 186810000    4
 186820000    5
 186830000    9
 186840000   17
 186850000    6
 186860000    5
 186870000    5
 186880000    4
 186890000    2
 186900000    5
 186910000    4
 186920000    5
 186930000    5
 186940000    4
 186950000    4
 186960000    4
 186970000    4
 186980000    3
 186990000    4
 187000000    3
 187010000    4
 187020000    3
 187030000    3
 187040000    3
 187050000    7
 187060000    3
 187070000    2
 187080000    7
 187090000    5
 187100000    5
 187110000    5
 187120000    2
 187130000    3
 187140000    5
 187150000    3
 187160000    5
 187170000    5
 187180000    5
 187190000    6
 187200000    9
 187210000    5
 187220000   13
 187230000   11
 187240000    4
 187250000    5
 187260000    4
 187270000    5
 187280000    5
 187290000    4
 187300000    5
 187310000    5
 187320000    3
 187330000    2
 187340000    4
 187350000    5
 187360000    6
 187370000   12
 187380000    3
 187390000    4
 187400000    4
 187410000    4
 187420000    5
 187430000    2
 187440000    7
 187450000    4
 187460000    4
 187470000    5
 187480000    5
 187490000    4
 187500000    4
 187510000    4
 187520000   15
 187530000   18
 187540000   18
 187550000   18
 187560000   12
 187570000    4
 187580000    8
 187590000    5
 187600000    7
 187610000    5
 187620000    4
 187630000    5
 187640000    4
 187650000    4
 187660000    4
 187670000    4
 187680000    5
 187690000    4
 187700000    2
 187710000    5
 187720000    6
 187730000    4
 187740000    5
 187750000    6
 187760000   10
 187770000    4
 187780000    2
 187790000    4
 187800000    2
 187810000    2
 187820000    5
 187830000    9
 187840000    2
 187850000    5
 187860000    3
 187870000    3
 187880000    4
 187890000    3
 187900000    4
 187910000    4
 187920000   10
 187930000    4
 187940000    3
 187950000    3
 187960000    4
 187970000    3
 187980000    3
 187990000    3
 188000000    3
 188010000    3
 188020000    3
 188030000    3
 188040000    5
 188050000    7
 188060000   15
 188070000    3
 188080000    4
 188090000    7
 188100000    3
 188110000   10
 188120000    5
 188130000    5
 188140000    4
 188150000    3
 188160000    4
 188170000    3
 188180000    3
 188190000    2
 188200000    3
 188210000    2
 188220000    4
 188230000    3
 188240000    4
 188250000   18
 188260000   16
 188270000    7
 188280000    4
 188290000    3
 188300000    4
 188310000    3
 188320000    4
 188330000    3
 188340000    4
 188350000    4
 188360000    4
 188370000    4
 188380000    4
 188390000    5
 188400000    4
 188410000    4
 188420000    5
 188430000    5
 188440000    3
 188450000   18
 188460000   14
 188470000   17
 188480000   19
 188490000   12
 188500000   19
 188510000   17
 188520000   11
 188530000   13
 188540000    6
 188550000   19
 188560000   11
 188570000   16
 188580000   12
 188590000   14
 188600000   11
 188610000   13
 188620000   14
 188630000   16
 188640000    8
 188650000   11
 188660000    8
 188670000    2
 188680000    4
 188690000    3
 188700000    3
 188710000    4
 188720000    7
 188730000    2
 188740000    7
 188750000    3
 188760000    3
 188770000    3
 188780000    4
 188790000    4
 188800000    3
 188810000    2
 188820000    3
 188830000    4
 188840000    4
 188850000    3
 188860000    4
 188870000    3
 188880000    3
 188890000    3
 188900000    3
 188910000    3
 188920000    4
 188930000    3
 188940000    3
 188950000   14
 188960000    3
 188970000    3
 188980000    3
 188990000   18
 189000000    4
 189010000   12
 189020000    5
 189030000    4
 189040000    3
 189050000    3
 189060000    2
 189070000    3
 189080000    3
 189090000    3
 189100000    3
 189110000    3
 189120000    3
 189130000    4
 189140000    2
 189150000    2
 189160000    3
 189170000    3
 189180000    3
 189190000    3
 189200000    3
 189210000    3
 189220000    3
 189230000    3
 189240000    3
 189250000    3
 189260000    2
 189270000    3
 189280000    4
 189290000    2
 189300000    3
 189310000    3
 189320000    4
 189330000    3
 189340000    4
 189350000    4
 189360000    2
 189370000    2
 189380000    3
 189390000    3
 189400000    3
 189410000   11
 189420000    3
 189430000    2
 189440000    2
 189450000    3
 189460000    4
 189470000    2
 189480000    4
 189490000    4
 189500000    4
 189510000    4
 189520000    4
 189530000    7
 189540000    3
 189550000    4
 189560000    4
 189570000    2
 189580000    3
 189590000    3
 189600000    4
 189610000    3
 189620000    3
 189630000    3
 189640000    3
 189650000    3
 189660000    3
 189670000    4
 189680000    3
 189690000    4
 189700000    3
 189710000    5
 189720000    4
 189730000    4
 189740000    4
 189750000    4
 189760000    4
 189770000    5
 189780000    4
 189790000    4
 189800000    3
 189810000    3
 189820000    4
 189830000    4
 189840000    4
 189850000    4
 189860000    3
 189870000    3
 189880000    4
 189890000    5
 189900000    4
 189910000    5
 189920000    4
 189930000    4
 189940000    3
 189950000    4
 189960000    3
 189970000    5
 189980000    3
 189990000    8
 190000000    4
 190010000    3
 190020000    4
 190030000    3
 190040000    3
 190050000    7
 190060000    2
 190070000    4
 190080000    5
 190090000    5
 190100000    5
 190110000    5
 190120000    4
 190130000    9
 190140000    3
 190150000    7
 190160000    5
 190170000    5
 190180000    6
 190190000    3
 190200000    6
 190210000   19
 190220000   22
 190230000   13
 190240000    6
 190250000    5
 190260000    7
 190270000    3
 190280000    4
 190290000    4
 190300000    2
 190310000    5
 190320000    6
 190330000   19
 190340000   16
 190350000   22
 190360000   17
 190370000   15
 190380000    4
 190390000    4
 190400000    3
 190410000    5
 190420000    7
 190430000    4
 190440000    3
 190450000    4
 190460000    6
 190470000    4
 190480000    5
 190490000    5
 190500000    3
 190510000    3
 190520000    4
 190530000    5
 190540000    6
 190550000    4
 190560000    8
 190570000    3
 190580000    3
 190590000    9
 190600000    5
 190610000    3
 190620000    4
 190630000    4
 190640000    5
 190650000    3
 190660000    4
 190670000    3
 190680000    7
 190690000    4
 190700000    2
 190710000    2
 190720000    3
 190730000    4
 190740000    3
 190750000    5
 190760000    5
 190770000    4
 190780000    2
 190790000    2
 190800000    4
 190810000    4
 190820000    4
 190830000    3
 190840000    5
 190850000    4
 190860000    5
 190870000    4
 190880000    3
 190890000    5
 190900000    3
 190910000    4
 190920000    5
 190930000    4
 190940000    3
 190950000    3
 190960000    4
 190970000    2
 190980000    3
 190990000    4
 191000000    4
 191010000    4
 191020000    4
 191030000    5
 191040000    5
 191050000    4
 191060000    5
 191070000    5
 191080000   13
 191090000    4
 191100000    5
 191110000    4
 191120000    5
 191130000    5
 191140000    4
 191150000    4
 191160000    5
 191170000    4
 191180000    5
 191190000    4
 191200000    3
 191210000    4
 191220000    4
 191230000    4
 191240000    3
 191250000    4
 191260000    4
 191270000    3
 191280000    4
 191290000    4
 191300000    4
 191310000    4
 191320000    4
 191330000    3
 191340000    2
 191350000    5
 191360000    4
 191370000    4
 191380000    7
 191390000    8
 191400000    7
 191410000    5
 191420000    4
 191430000    4
 191440000    3
 191450000    3
 191460000    4
 191470000    4
 191480000    5
 191490000    4
 191500000    4
 191510000    4
 191520000    3
 191530000    5
 191540000    4
 191550000    5
 191560000    7
 191570000    5
 191580000    5
 191590000    4
 191600000    4
 191610000    5
 191620000    5
 191630000    8
 191640000   10
 191650000    7
 191660000    5
 191670000    5
 191680000    4
 191690000    4
 191700000    4
 191710000    5
 191720000    4
 191730000    3
 191740000    3
 191750000    2
 191760000    3
 191770000    3
 191780000    4
 191790000    4
 191800000    9
 191810000    4
 191820000    5
 191830000    4
 191840000    5
 191850000    7
 191860000    5
 191870000    8
 191880000    4
 191890000    4
 191900000    6
 191910000    4
 191920000    5
 191930000    5
 191940000    4
 191950000    3
 191960000    5
 191970000    5
 191980000    3
 191990000    7
 192000000    3
 192010000    3
 192020000   15
 192030000   19
 192040000   19
 192050000    4
 192060000   19
 192070000   20
 192080000   21
 192090000   22
 192100000   20
 192110000   25
 192120000   20
 192130000   21
 192140000   19
 192150000   15
 192160000    7
 192170000    3
 192180000    4
 192190000    6
 192200000    9
 192210000    7
 192220000    3
 192230000    4
 192240000    7
 192250000    7
 192260000    7
 192270000    5
 192280000   13
 192290000   18
 192300000   19
 192310000   20
 192320000   21
 192330000   19
 192340000   22
 192350000   19
 192360000   21
 192370000   16
 192380000   10
 192390000   16
 192400000   11
 192410000   22
 192420000   19
 192430000   19
 192440000   19
 192450000   20
 192460000   18
 192470000   19
 192480000   17
 192490000   18
 192500000   11
 192510000   19
 192520000   16
 192530000   19
 192540000   19
 192550000   24
 192560000   26
 192570000   24
 192580000   26
 192590000   26
 192600000   22
 192610000   20
 192620000   18
 192630000   18
 192640000   18
 192650000   17
 192660000    4
 192670000   10
 192680000    3
 192690000    7
 192700000    4
 192710000    4
 192720000    5
 192730000    6
 192740000    7
 192750000    5
 192760000    4
 192770000    4
 192780000    8
 192790000    5
 192800000    4
 192810000    5
 192820000    4
 192830000    6
 192840000    5
 192850000    4
 192860000    5
 192870000    2
 192880000    5
 192890000    4
 192900000    6
 192910000    7
 192920000   10
 192930000    5
 192940000    5
 192950000    5
 192960000    5
 192970000    8
 192980000    5
 192990000    2
 193000000    4
 193010000    3
 193020000    4
 193030000    3
 193040000    4
 193050000    4
 193060000    2
 193070000    4
 193080000    9
 193090000    5
 193100000   12
 193110000   23
 193120000   18
 193130000   22
 193140000   19
 193150000   21
 193160000   22
 193170000   22
 193180000   21
 193190000   23
 193200000   21
 193210000   24
 193220000   23
 193230000   22
 193240000   23
 193250000   20
 193260000   26
 193270000   23
 193280000   23
 193290000   18
 193300000    8
 193310000    7
 193320000    7
 193330000   19
 193340000   16
 193350000   19
 193360000   17
 193370000   19
 193380000   20
 193390000   17
 193400000   18
 193410000   19
 193420000   15
 193430000    5
 193440000   18
 193450000   18
 193460000   24
 193470000   18
 193480000   23
 193490000    6
 193500000    4
 193510000    4
 193520000    4
 193530000    5
 193540000    5
 193550000    5
 193560000    7
 193570000    5
 193580000    5
 193590000    5
 193600000    5
 193610000    4
 193620000    4
 193630000    5
 193640000    9
 193650000    5
 193660000    4
 193670000    5
 193680000    5
 193690000    4
 193700000    5
 193710000    5
 193720000    5
 193730000    4
 193740000    7
 193750000    6
 193760000    7
 193770000    5
 193780000    6
 193790000    9
 193800000   10
 193810000    6
 193820000    2
 193830000    4
 193840000    5
 193850000    4
 193860000    7
 193870000    7
 193880000    7
 193890000    5
 193900000   14
 193910000    4
 193920000    3
 193930000    3
 193940000    2
 193950000    3
 193960000    4
 193970000    4
 193980000    5
 193990000    4
 194000000    7
 194010000    5
 194020000    5
 194030000    5
 194040000    4
 194050000    4
 194060000    7
 194070000    7
 194080000    4
 194090000    6
 194100000    5
 194110000    6
 194120000    7
 194130000    9
 194140000    5
 194150000    5
 194160000    2
 194170000    5
 194180000    4
 194190000    5
 194200000    6
 194210000    5
 194220000    9
 194230000    5
 194240000    5
 194250000    4
 194260000    5
 194270000    7
 194280000   10
 194290000    7
 194300000    9
 194310000    5
 194320000    6
 194330000    3
 194340000    4
 194350000    5
 194360000    7
 194370000    5
 194380000    5
 194390000    4
 194400000    5
 194410000    3
 194420000    3
 194430000    5
 194440000   13
 194450000   14
 194460000    8
 194470000   14
 194480000    8
 194490000   15
 194500000   22
 194510000   17
 194520000   19
 194530000   21
 194540000   20
 194550000   16
 194560000   21
 194570000   24
 194580000   21
 194590000   16
 194600000    4
 194610000    5
 194620000    3
 194630000    4
 194640000    4
 194650000    5
 194660000    7
 194670000    4
 194680000    5
 194690000   14
 194700000   16
 194710000    5
 194720000    4
 194730000    4
 194740000    4
 194750000    3
 194760000    3
 194770000    3
 194780000    2
 194790000    7
 194800000    5
 194810000    5
 194820000    4
 194830000   10
 194840000    5
 194850000    7
 194860000    6
 194870000    3
 194880000    4
 194890000    4
 194900000    4
 194910000    5
 194920000    5
 194930000    5
 194940000    5
 194950000    8
 194960000    7
 194970000    5
 194980000    4
 194990000    5
 195000000    7
 195010000    4
 195020000    7
 195030000    7
 195040000    7
 195050000   18
 195060000   22
 195070000   21
 195080000   23
 195090000   24
 195100000   23
 195110000   23
 195120000    9
 195130000   22
 195140000   22
 195150000   24
 195160000   23
 195170000   25
 195180000   18
 195190000    5
 195200000    4
 195210000    5
 195220000    9
 195230000    5
 195240000    3
 195250000   14
 195260000   20
 195270000   21
 195280000   16
 195290000   16
 195300000   23
 195310000   23
 195320000   23
 195330000   21
 195340000   23
 195350000   25
 195360000   21
 195370000   24
 195380000   23
 195390000   26
 195400000   25
 195410000   24
 195420000   24
 195430000   23
 195440000   26
 195450000   23
 195460000   24
 195470000   25
 195480000   26
 195490000   28
 195500000   26
 195510000   22
 195520000   26
 195530000   22
 195540000   19
 195550000   27
 195560000   25
 195570000   23
 195580000   26
 195590000   22
 195600000   23
 195610000   24
 195620000   24
 195630000   21
 195640000   21
 195650000   22
 195660000   16
 195670000   19
 195680000   26
 195690000   23
 195700000   22
 195710000   26
 195720000   21
 195730000   26
 195740000   21
 195750000   24
 195760000   20
 195770000   22
 195780000   22
 195790000   19
 195800000   23
 195810000   19
 195820000   21
 195830000   16
 195840000   23
 195850000   19
 195860000   18
 195870000   21
 195880000   19
 195890000   22
 195900000   23
 195910000   19
 195920000   18
 195930000   19
 195940000   15
 195950000   19
 195960000   17
 195970000   21
 195980000   17
 195990000   21
 196000000   22
 196010000   19
 196020000   21
 196030000   22
 196040000   17
 196050000    6
 196060000   16
 196070000   25
 196080000   15
 196090000   15
 196100000   13
 196110000    9
 196120000   20
 196130000   19
 196140000   14
 196150000   14
 196160000   21
 196170000   23
 196180000   18
 196190000   14
 196200000   22
 196210000   21
 196220000   19
 196230000   16
 196240000   16
 196250000   14
 196260000   19
 196270000   11
 196280000   20
 196290000   16
 196300000   12
 196310000   12
 196320000   12
 196330000   18
 196340000   12
 196350000   17
 196360000   15
 196370000    7
 196380000   11
 196390000   11
 196400000   17
 196410000   17
 196420000   15
 196430000   13
 196440000    8
 196450000   12
 196460000   19
 196470000   13
 196480000    3
 196490000    4
 196500000    4
 196510000    5
 196520000    5
 196530000    5
 196540000    4
 196550000    3
 196560000    3
 196570000    4
 196580000    9
 196590000    3
 196600000    5
 196610000    5
 196620000    5
 196630000    5
 196640000    4
 196650000   10
 196660000   11
 196670000   19
 196680000   18
 196690000   21
 196700000   13
 196710000    3
 196720000    4
 196730000    6
 196740000    4
 196750000    5
 196760000    5
 196770000    7
 196780000    5
 196790000    4
 196800000    4
 196810000    4
 196820000    5
 196830000    3
 196840000    4
 196850000    5
 196860000    3
 196870000    4
 196880000    4
 196890000    4
 196900000    4
 196910000    2
 196920000    5
 196930000    5
 196940000    4
 196950000    5
 196960000    5
 196970000   12
 196980000   15
 196990000   16
 197000000   17
 197010000   18
 197020000   19
 197030000    4
 197040000    4
 197050000    4
 197060000    3
 197070000    4
 197080000    3
 197090000    4
 197100000    5
 197110000    4
 197120000    4
 197130000    4
 197140000    5
 197150000    4
 197160000    4
 197170000    3
 197180000    2
 197190000    4
 197200000    4
 197210000    4
 197220000    4
 197230000    4
 197240000    4
 197250000    3
 197260000    4
 197270000    4
 197280000    4
 197290000    2
 197300000    5
 197310000    4
 197320000    3
 197330000    4
 197340000    4
 197350000    3
 197360000    5
 197370000    3
 197380000    4
 197390000    4
 197400000    3
 197410000    3
 197420000    3
 197430000    4
 197440000    3
 197450000    4
 197460000    3
 197470000    2
 197480000    2
 197490000    4
 197500000    3
 197510000    5
 197520000    4
 197530000    4
 197540000    4
 197550000    4
 197560000    3
 197570000    3
 197580000    4
 197590000    3
 197600000    2
 197610000    4
 197620000    3
 197630000    3
 197640000   10
 197650000    5
 197660000    3
 197670000    2
 197680000    4
 197690000    4
 197700000    5
 197710000    4
 197720000    4
 197730000    4
 197740000    4
 197750000    3
 197760000    3
 197770000    3
 197780000    5
 197790000    4
 197800000    5
 197810000    4
 197820000    4
 197830000    2
 197840000    3
 197850000    4
 197860000    5
 197870000    4
 197880000    4
 197890000    4
 197900000    3
 197910000    3
 197920000    4
 197930000    6
 197940000    3
 197950000    7
 197960000    3
 197970000    3
 197980000    3
 197990000    4
 198000000    4
 198010000    5
 198020000    4
 198030000   16
 198040000   19
 198050000   17
 198060000   22
 198070000   19
 198080000    4
 198090000    3
 198100000    3
 198110000    3
 198120000    5
 198130000    7
 198140000    2
 198150000    4
 198160000    5
 198170000    5
 198180000    5
 198190000    4
 198200000    5
 198210000    5
 198220000    4
 198230000    4
 198240000    4
 198250000    4
 198260000    6
 198270000    5
 198280000    4
 198290000    6
 198300000    5
 198310000    4
 198320000    8
 198330000    3
 198340000    5
 198350000    5
 198360000    5
 198370000    5
 198380000    5
 198390000    6
 198400000    5
 198410000    4
 198420000    5
 198430000    5
 198440000    6
 198450000    3
 198460000    5
 198470000    4
 198480000    3
 198490000    4
 198500000    5
 198510000    7
 198520000    5
 198530000    5
 198540000    5
 198550000    4
 198560000    4
 198570000   15
 198580000    8
 198590000   21
 198600000   24
 198610000   18
 198620000    4
 198630000    3
 198640000   11
 198650000    4
 198660000    5
 198670000    7
 198680000    5
 198690000    4
 198700000    4
 198710000    3
 198720000    5
 198730000    3
 198740000    5
 198750000    5
 198760000    4
 198770000    4
 198780000    4
 198790000    2
 198800000    4
 198810000    4
 198820000    2
 198830000    8
 198840000    5
 198850000    5
 198860000    4
 198870000    5
 198880000    4
 198890000    3
 198900000    2
 198910000    4
 198920000    4
 198930000    5
 198940000    5
 198950000    5
 198960000    4
 198970000    5
 198980000    8
 198990000    5
 199000000    5
 199010000    3
 199020000    7
 199030000    4
 199040000    4
 199050000    3
 199060000    3
 199070000    4
 199080000    3
 199090000    5
 199100000    4
 199110000    3
 199120000    2
 199130000    3
 199140000    3
 199150000    5
 199160000    4
 199170000    4
 199180000    4
 199190000    3
 199200000    3
 199210000    4
 199220000    7
 199230000    4
 199240000    2
 199250000    3
 199260000    4
 199270000    3
 199280000    5
 199290000    7
 199300000    4
 199310000    8
 199320000    4
 199330000    5
 199340000    3
 199350000    3
 199360000    5
 199370000    3
 199380000    4
 199390000    4
 199400000    4
 199410000    3
 199420000    4
 199430000    7
 199440000    5
 199450000    4
 199460000   11
 199470000    4
 199480000    6
 199490000    6
 199500000    5
 199510000    5
 199520000    5
 199530000    4
 199540000    5
 199550000    5
 199560000    2
 199570000    3
 199580000    5
 199590000    5
 199600000    5
 199610000    4
 199620000    3
 199630000    5
 199640000    4
 199650000    5
 199660000    4
 199670000    5
 199680000    5
 199690000    7
 199700000    4
 199710000   19
 199720000   13
 199730000   16
 199740000   16
 199750000    6
 199760000   17
 199770000   18
 199780000   21
 199790000   22
 199800000   16
 199810000   20
 199820000    9
 199830000   11
 199840000   14
 199850000   18
 199860000   16
 199870000   18
 199880000   13
 199890000   14
 199900000   15
 199910000   18
 199920000   18
 199930000    4
 199940000    3
 199950000    7
 199960000    5
 199970000    5
 199980000    5
 199990000    8
 200000000    3
 200000000    3
 200010000    3
 200020000    5
 200030000    6
 200040000    4
 200050000    2
 200060000    3
 200070000    3
 200080000    4
 200090000    4
 200100000    5
 200110000    4
 200120000    5
 200130000    4
 200140000    5
 200150000    4
 200160000    4
 200170000    5
 200180000    5
 200190000    5
 200200000    4
 200210000    3
 200220000    3
 200230000   15
 200240000   15
 200250000   16
 200260000   14
 200270000    8
 200280000    4
 200290000   15
 200300000    3
 200310000    3
 200320000    4
 200330000    3
 200340000    4
 200350000    3
 200360000    3
 200370000    5
 200380000    5
 200390000    4
 200400000    5
 200410000    4
 200420000    3
 200430000    3
 200440000    4
 200450000    5
 200460000    4
 200470000    4
 200480000    5
 200490000    5
 200500000    4
 200510000    3
 200520000    3
 200530000    2
 200540000    3
 200550000    3
 200560000    5
 200570000    3
 200580000   17
 200590000    9
 200600000    3
 200610000    3
 200620000    6
 200630000    4
 200640000    4
 200650000    3
 200660000    7
 200670000    5
 200680000    4
 200690000    5
 200700000    5
 200710000    7
 200720000    4
 200730000    5
 200740000    3
 200750000    4
 200760000    3
 200770000    3
 200780000    3
 200790000    3
 200800000    3
 200810000    3
 200820000    3
 200830000    4
 200840000    4
 200850000    3
 200860000    3
 200870000    2
 200880000    5
 200890000    4
 200900000    5
 200910000    5
 200920000    5
 200930000    3
 200940000    5
 200950000    4
 200960000    3
 200970000    4
 200980000    3
 200990000    3
 201000000    4
 201010000    4
 201020000    3
 201030000    4
 201040000    2
 201050000    3
 201060000    4
 201070000    3
 201080000    6
 201090000    5
 201100000    4
 201110000    3
 201120000    2
 201130000    7
 201140000    9
 201150000   15
 201160000    6
 201170000    2
 201180000    3
 201190000    4
 201200000    3
 201210000    3
 201220000    4
 201230000    5
 201240000    5
 201250000    5
 201260000    5
 201270000    4
 201280000    5
 201290000    5
 201300000    4
 201310000    4
 201320000    3
 201330000    2
 201340000    4
 201350000    5
 201360000    4
 201370000    4
 201380000    4
 201390000    5
 201400000    5
 201410000    5
 201420000    3
 201430000    5
 201440000    4
 201450000    4
 201460000    5
 201470000    4
 201480000    5
 201490000    5
 201500000    4
 201510000    4
 201520000    5
 201530000    4
 201540000    4
 201550000    5
 201560000    5
 201570000    4
 201580000    6
 201590000    4
 201600000    3
 201610000    5
 201620000    6
 201630000    4
 201640000    4
 201650000    4
 201660000    3
 201670000    4
 201680000    5
 201690000    4
 201700000    5
 201710000    5
 201720000    4
 201730000    3
 201740000    3
 201750000    3
 201760000    4
 201770000    4
 201780000    2
 201790000    3
 201800000    4
 201810000   12
 201820000   14
 201830000    3
 201840000    3
 201850000    5
 201860000    4
 201870000    4
 201880000    4
 201890000    3
 201900000    4
 201910000    3
 201920000    3
 201930000    2
 201940000    4
 201950000    3
 201960000    3
 201970000    2
 201980000    3
 201990000    3
 202000000    3
 202010000    2
 202020000    3
 202030000    3
 202040000    4
 202050000    3
 202060000    4
 202070000    4
 202080000    3
 202090000    3
 202100000    5
 202110000    8
 202120000    3
 202130000    3
 202140000    4
 202150000    3
 202160000    4
 202170000    2
 202180000    3
 202190000    3
 202200000    5
 202210000    4
 202220000    5
 202230000    5
 202240000   18
 202250000   16
 202260000    5
 202270000    5
 202280000    4
 202290000   12
 202300000    8
 202310000    5
 202320000    4
 202330000    4
 202340000    5
 202350000    6
 202360000    4
 202370000    3
 202380000    3
 202390000    6
 202400000    5
 202410000    4
 202420000    7
 202430000    7
 202440000    3
 202450000    5
 202460000    5
 202470000    5
 202480000    4
 202490000    4
 202500000    2
 202510000    3
 202520000    4
 202530000    5
 202540000    6
 202550000    5
 202560000    4
 202570000    4
 202580000    5
 202590000    3
 202600000    5
 202610000    5
 202620000    5
 202630000    4
 202640000    4
 202650000    4
 202660000   11
 202670000   12
 202680000    8
 202690000    3
 202700000    4
 202710000    3
 202720000    4
 202730000    4
 202740000    5
 202750000    4
 202760000    7
 202770000    5
 202780000    5
 202790000    7
 202800000    3
 202810000    4
 202820000    3
 202830000    4
 202840000    3
 202850000    3
 202860000    3
 202870000    3
 202880000    3
 202890000    4
 202900000    4
 202910000    3
 202920000    2
 202930000    3
 202940000   10
 202950000    4
 202960000    4
 202970000    4
 202980000    4
 202990000    3
 203000000    3
 203010000    3
 203020000    3
 203030000    3
 203040000    2
 203050000    6
 203060000    5
 203070000    4
 203080000    4
 203090000    4
 203100000    3
 203110000    3
 203120000    4
 203130000    3
 203140000    4
 203150000    3
 203160000    4
 203170000    4
 203180000   18
 203190000   21
 203200000   13
 203210000    4
 203220000    3
 203230000    3
 203240000    4
 203250000    3
 203260000    6
 203270000    3
 203280000    2
 203290000    4
 203300000    3
 203310000    4
 203320000    3
 203330000    4
 203340000    4
 203350000    2
 203360000    4
 203370000    3
 203380000    4
 203390000    4
 203400000    3
 203410000    5
 203420000    3
 203430000    5
 203440000    3
 203450000    3
 203460000    3
 203470000    4
 203480000    4
 203490000    4
 203500000    4
 203510000    3
 203520000    5
 203530000    5
 203540000    3
 203550000    3
 203560000    3
 203570000    3
 203580000    4
 203590000    4
 203600000    5
 203610000    4
 203620000    4
 203630000    4
 203640000    5
 203650000    4
 203660000    4
 203670000    4
 203680000    4
 203690000    2
 203700000    4
 203710000    4
 203720000    3
 203730000    3
 203740000    4
 203750000    4
 203760000    3
 203770000    5
 203780000    3
 203790000    3
 203800000    2
 203810000    3
 203820000    4
 203830000    3
 203840000    3
 203850000    5
 203860000    5
 203870000    4
 203880000    5
 203890000    3
 203900000    4
 203910000    2
 203920000    2
 203930000    3
 203940000    4
 203950000    5
 203960000    5
 203970000    5
 203980000    5
 203990000    5
 204000000    4
 204010000    5
 204020000    4
 204030000    4
 204040000    7
 204050000    7
 204060000    7
 204070000    8
 204080000   14
 204090000    4
 204100000    5
 204110000    8
 204120000    6
 204130000    3
 204140000    5
 204150000    6
 204160000    5
 204170000    4
 204180000    5
 204190000    4
 204200000    5
 204210000    3
 204220000    4
 204230000    5
 204240000    4
 204250000    5
 204260000    3
 204270000    4
 204280000    4
 204290000    3
 204300000    3
 204310000    4
 204320000    4
 204330000    4
 204340000   12
 204350000    5
 204360000    3
 204370000    3
 204380000    5
 204390000    4
 204400000    2
 204410000    4
 204420000    2
 204430000    5
 204440000    4
 204450000    3
 204460000    3
 204470000    3
 204480000    4
 204490000   10
 204500000    4
 204510000    3
 204520000    3
 204530000    3
 204540000    4
 204550000    3
 204560000    3
 204570000    3
 204580000    4
 204590000    3
 204600000   15
 204610000   18
 204620000   20
 204630000   20
 204640000   17
 204650000   19
 204660000   19
 204670000   11
 204680000   12
 204690000   15
 204700000   17
 204710000   17
 204720000   19
 204730000    9
 204740000   13
 204750000   17
 204760000   15
 204770000   19
 204780000   10
 204790000   17
 204800000   16
 204810000   12
 204820000    8
 204830000   19
 204840000   17
 204850000   21
 204860000   19
 204870000    4
 204880000   20
 204890000   22
 204900000   14
 204910000    9
 204920000    5
 204930000    4
 204940000    3
 204950000    4
 204960000    2
 204970000    4
 204980000    2
 204990000    4
 205000000    4
 205010000    3
 205020000    3
 205030000    4
 205040000    3
 205050000    2
 205060000    4
 205070000    3
 205080000    4
 205090000    5
 205100000    4
 205110000    3
 205120000    5
 205130000    4
 205140000   13
 205150000    2
 205160000    5
 205170000    5
 205180000    5
 205190000    3
 205200000    4
 205210000    5
 205220000    5
 205230000    3
 205240000    5
 205250000    5
 205260000    6
 205270000    4
 205280000    4
 205290000    3
 205300000    5
 205310000   10
 205320000   12
 205330000    6
 205340000    5
 205350000    4
 205360000    8
 205370000    3
 205380000    5
 205390000    5
 205400000    5
 205410000    6
 205420000    4
 205430000    4
 205440000    5
 205450000    7
 205460000    4
 205470000    5
 205480000    3
 205490000    5
 205500000    4
 205510000    3
 205520000    5
 205530000    3
 205540000    3
 205550000    3
 205560000    3
 205570000    2
 205580000    3
 205590000    3
 205600000    3
 205610000    3
 205620000    4
 205630000    3
 205640000    3
 205650000    3
 205660000    3
 205670000    3
 205680000    3
 205690000    3
 205700000    3
 205710000    3
 205720000    8
 205730000    3
 205740000   13
 205750000    8
 205760000   16
 205770000   13
 205780000   15
 205790000   16
 205800000   22
 205810000   19
 205820000   22
 205830000   20
 205840000   23
 205850000   22
 205860000   21
 205870000   19
 205880000   22
 205890000   21
 205900000   19
 205910000   22
 205920000   18
 205930000   12
 205940000    3
 205950000    4
 205960000    4
 205970000    3
 205980000    3
 205990000    3
 206000000    4
 206010000    3
 206020000    2
 206030000    3
 206040000    4
 206050000    3
 206060000    5
 206070000    4
 206080000    4
 206090000    3
 206100000    3
 206110000    4
 206120000    3
 206130000    4
 206140000    4
 206150000    3
 206160000    5
 206170000    3
 206180000    3
 206190000    4
 206200000    4
 206210000    3
 206220000    4
 206230000    3
 206240000    5
 206250000    4
 206260000    4
 206270000    4
 206280000    4
 206290000    4
 206300000    6
 206310000    4
 206320000    3
 206330000    4
 206340000    4
 206350000    4
 206360000    3
 206370000    5
 206380000    4
 206390000    4
 206400000    3
 206410000    3
 206420000    4
 206430000    3
 206440000    4
 206450000    4
 206460000    5
 206470000    6
 206480000    5
 206490000    4
 206500000    3
 206510000    4
 206520000    3
 206530000    3
 206540000    3
 206550000    4
 206560000    3
 206570000    2
 206580000    4
 206590000    5
 206600000    3
 206610000    4
 206620000    3
 206630000    5
 206640000    4
 206650000    3
 206660000    6
 206670000    3
 206680000    7
 206690000    7
 206700000    2
 206710000    4
 206720000    4
 206730000    5
 206740000    3
 206750000    7
 206760000    4
 206770000    2
 206780000    4
 206790000    3
 206800000    3
 206810000    4
 206820000    4
 206830000    2
 206840000    4
 206850000    4
 206860000    3
 206870000    3
 206880000    4
 206890000    4
 206900000    3
 206910000    3
 206920000    2
 206930000    3
 206940000    5
 206950000   11
 206960000    2
 206970000    4
 206980000    4
 206990000    4
 207000000    3
 207010000    3
 207020000    3
 207030000    3
 207040000    3
 207050000    2
 207060000    4
 207070000    3
 207080000    3
 207090000    3
 207100000    3
 207110000    3
 207120000    3
 207130000    3
 207140000    2
 207150000    9
 207160000   12
 207170000    4
 207180000    4
 207190000    3
 207200000    4
 207210000    3
 207220000    3
 207230000    6
 207240000    6
 207250000    4
 207260000    3
 207270000    5
 207280000    3
 207290000    4
 207300000    5
 207310000    3
 207320000    5
 207330000    5
 207340000    5
 207350000    5
 207360000    4
 207370000    5
 207380000    4
 207390000   16
 207400000   18
 207410000   17
 207420000   21
 207430000   14
 207440000   10
 207450000    7
 207460000    4
 207470000    3
 207480000    6
 207490000    5
 207500000    4
 207510000    5
 207520000    2
 207530000    5
 207540000    4
 207550000    3
 207560000    4
 207570000    5
 207580000    5
 207590000    4
 207600000    6
 207610000    4
 207620000    7
 207630000    6
 207640000    3
 207650000    4
 207660000    3
 207670000    7
 207680000    3
 207690000    4
 207700000    3
 207710000    4
 207720000    4
 207730000    4
 207740000    4
 207750000    7
 207760000    7
 207770000    4
 207780000    4
 207790000    5
 207800000    5
 207810000    8
 207820000    4
 207830000    5
 207840000    4
 207850000    5
 207860000    5
 207870000    4
 207880000    3
 207890000    7
 207900000    5
 207910000   10
 207920000    4
 207930000    4
 207940000    9
 207950000    3
 207960000    4
 207970000    4
 207980000    3
 207990000    5
 208000000    5
 208010000    7
 208020000    4
 208030000    7
 208040000    4
 208050000    4
 208060000    5
 208070000    4
 208080000    3
 208090000    5
 208100000    6
 208110000    7
 208120000    5
 208130000   14
 208140000    7
 208150000    5
 208160000    4
 208170000    5
 208180000   10
 208190000    4
 208200000    5
 208210000    5
 208220000    5
 208230000    4
 208240000    7
 208250000    4
 208260000    5
 208270000    5
 208280000    5
 208290000    5
 208300000    4
 208310000    4
 208320000    3
 208330000    4
 208340000    2
 208350000    3
 208360000    5
 208370000    6
 208380000    4
 208390000    3
 208400000    5
 208410000    5
 208420000    5
 208430000    5
 208440000    5
 208450000    4
 208460000    4
 208470000    3
 208480000    3
 208490000    3
 208500000    3
 208510000    4
 208520000    4
 208530000    3
 208540000    5
 208550000    5
 208560000    4
 208570000    2
 208580000    5
 208590000    6
 208600000    3
 208610000    4
 208620000    4
 208630000    3
 208640000    3
 208650000    4
 208660000    3
 208670000    4
 208680000    3
 208690000    3
 208700000    3
 208710000    3
 208720000    4
 208730000    3
 208740000    4
 208750000    3
 208760000    4
 208770000    2
 208780000    4
 208790000    6
 208800000    5
 208810000    4
 208820000    4
 208830000    4
 208840000    4
 208850000    5
 208860000    2
 208870000    4
 208880000    3
 208890000    3
 208900000    3
 208910000    8
 208920000    8
 208930000   20
 208940000   24
 208950000   21
 208960000    7
 208970000   22
 208980000   21
 208990000   20
 209000000   22
 209010000   23
 209020000   21
 209030000   26
 209040000   21
 209050000   21
 209060000   21
 209070000   23
 209080000   27
 209090000   22
 209100000   25
 209110000   25
 209120000   27
 209130000   26
 209140000   24
 209150000   26
 209160000   26
 209170000   23
 209180000   27
 209190000   24
 209200000   23
 209210000   25
 209220000   24
 209230000   26
 209240000   20
 209250000   25
 209260000   24
 209270000   24
 209280000   22
 209290000   24
 209300000   22
 209310000   19
 209320000   26
 209330000   25
 209340000   25
 209350000   24
 209360000   22
 209370000   24
 209380000   22
 209390000   21
 209400000   24
 209410000   22
 209420000   22
 209430000   21
 209440000   19
 209450000   22
 209460000   21
 209470000   18
 209480000   18
 209490000   22
 209500000   23
 209510000   19
 209520000   22
 209530000   27
 209540000   22
 209550000   21
 209560000   22
 209570000   19
 209580000   21
 209590000   25
 209600000   22
 209610000   19
 209620000   21
 209630000   19
 209640000   22
 209650000   19
 209660000   22
 209670000   19
 209680000   25
 209690000   27
 209700000   26
 209710000   23
 209720000   25
 209730000   19
 209740000   21
 209750000   22
 209760000   22
 209770000   20
 209780000   21
 209790000   20
 209800000   20
 209810000   19
 209820000   19
 209830000   12
 209840000    4
 209850000    5
 209860000    5
 209870000    5
 209880000    4
 209890000   15
 209900000    8
 209910000   21
 209920000   22
 209930000   24
 209940000   22
 209950000   21
 209960000   19
 209970000   23
 209980000   18
 209990000   23
 210000000   20
 210010000   21
 210020000   22
 210030000   26
 210040000   21
 210050000   25
 210060000   23
 210070000   26
 210080000   24
 210090000   23
 210100000   25
 210110000   22
 210120000   26
 210130000   23
 210140000   27
 210150000   25
 210160000   23
 210170000   26
 210180000   26
 210190000   25
 210200000   24
 210210000   28
 210220000   23
 210230000   22
 210240000   24
 210250000   33
 210260000   33
 210270000   25
 210280000   26
 210290000   26
 210300000   21
 210310000   27
 210320000   26
 210330000   30
 210340000   30
 210350000   29
 210360000   21
 210370000   25
 210380000   23
 210390000   22
 210400000   19
 210410000   17
 210420000   24
 210430000   22
 210440000   21
 210450000   23
 210460000   13
 210470000    5
 210480000    6
 210490000    3
 210500000    4
 210510000    4
 210520000    3
 210530000    4
 210540000    7
 210550000    4
 210560000    3
 210570000    3
 210580000    4
 210590000    3
 210600000    3
 210610000    2
 210620000    2
 210630000    5
 210640000    4
 210650000    4
 210660000    7
 210670000    8
 210680000    6
 210690000   15
 210700000   19
 210710000   12
 210720000   17
 210730000   20
 210740000   21
 210750000   19
 210760000   22
 210770000   24
 210780000   17
 210790000   22
 210800000   19
 210810000   13
 210820000   16
 210830000   19
 210840000   14
 210850000    3
 210860000    3
 210870000    4
 210880000    3
 210890000    4
 210900000    3
 210910000    3
 210920000    4
 210930000    4
 210940000    5
 210950000    4
 210960000    4
 210970000    5
 210980000    5
 210990000    5
 211000000    3
 211010000    5
 211020000    5
 211030000    4
 211040000    4
 211050000    4
 211060000    5
 211070000    4
 211080000    3
 211090000    4
 211100000    4
 211110000    5
 211120000    5
 211130000    3
 211140000    3
 211150000    4
 211160000    4
 211170000    4
 211180000    4
 211190000    4
 211200000    3
 211210000    4
 211220000    2
 211230000    4
 211240000    2
 211250000    2
 211260000    2
 211270000    3
 211280000    4
 211290000    4
 211300000    4
 211310000    4
 211320000    4
 211330000    4
 211340000    5
 211350000    4
 211360000    5
 211370000    3
 211380000    4
 211390000    5
 211400000    4
 211410000    7
 211420000    3
 211430000    3
 211440000    4
 211450000    4
 211460000    4
 211470000    4
 211480000    3
 211490000    3
 211500000    5
 211510000    5
 211520000    4
 211530000    3
 211540000    3
 211550000    3
 211560000    4
 211570000    3
 211580000    4
 211590000    4
 211600000    5
 211610000    5
 211620000    4
 211630000    7
 211640000    5
 211650000    4
 211660000    6
 211670000    5
 211680000    7
 211690000    2
 211700000    5
 211710000    5
 211720000    8
 211730000    5
 211740000    5
 211750000    7
 211760000    3
 211770000    4
 211780000    4
 211790000    4
 211800000    3
 211810000    4
 211820000    4
 211830000    4
 211840000    3
 211850000    4
 211860000    4
 211870000    2
 211880000    2
 211890000    3
 211900000    3
 211910000    4
 211920000    3
 211930000    4
 211940000    5
 211950000    4
 211960000    4
 211970000    5
 211980000    4
 211990000    5
 212000000    4
 212010000    4
 212020000    3
 212030000    7
 212040000    3
 212050000    3
 212060000    3
 212070000    4
 212080000    2
 212090000    4
 212100000   10
 212110000   10
 212120000   22
 212130000   22
 212140000   25
 212150000   24
 212160000   26
 212170000   22
 212180000   22
 212190000   24
 212200000   25
 212210000   22
 212220000   23
 212230000   22
 212240000   22
 212250000   22
 212260000   21
 212270000   26
 212280000   25
 212290000   22
 212300000   24
 212310000   23
 212320000   22
 212330000   26
 212340000   17
 212350000   21
 212360000   21
 212370000   22
 212380000   26
 212390000   26
 212400000   24
 212410000   26
 212420000   21
 212430000   23
 212440000   21
 212450000   19
 212460000   21
 212470000   22
 212480000   24
 212490000   23
 212500000   26
 212510000   24
 212520000   26
 212530000   25
 212540000   21
 212550000   22
 212560000   28
 212570000   26
 212580000   23
 212590000   21
 212600000   26
 212610000   23
 212620000   22
 212630000   23
 212640000   34
 212650000   26
 212660000   22
 212670000   21
 212680000   20
 212690000   10
 212700000   18
 212710000    5
 212720000    4
 212730000    5
 212740000    4
 212750000    4
 212760000    5
 212770000    4
 212780000    5
 212790000    5
 212800000    5
 212810000    5
 212820000    6
 212830000    7
 212840000    5
 212850000    5
 212860000    3
 212870000    4
 212880000    7
 212890000    5
 212900000    5
 212910000    5
 212920000    5
 212930000    5
 212940000    4
 212950000    8
 212960000    4
 212970000    2
 212980000   10
 212990000    4
 213000000    4
 213010000    3
 213020000    4
 213030000    2
 213040000    3
 213050000    5
 213060000    2
 213070000    4
 213080000    3
 213090000    3
 213100000    3
 213110000    5
 213120000    7
 213130000    7
 213140000    6
 213150000    5
 213160000    5
 213170000    3
 213180000    4
 213190000    3
 213200000    4
 213210000    4
 213220000    2
 213230000    5
 213240000    7
 213250000    5
 213260000    5
 213270000    5
 213280000    3
 213290000    3
 213300000    4
 213310000    5
 213320000    3
 213330000    4
 213340000    4
 213350000    6
 213360000    4
 213370000    4
 213380000    9
 213390000   24
 213400000   11
 213410000   22
 213420000    7
 213430000    2
 213440000    3
 213450000    7
 213460000    5
 213470000    5
 213480000    4
 213490000    6
 213500000    4
 213510000    4
 213520000    4
 213530000    3
 213540000    3
 213550000    4
 213560000    5
 213570000    4
 213580000    3
 213590000    4
 213600000    3
 213610000    3
 213620000    2
 213630000    3
 213640000    2
 213650000    4
 213660000    5
 213670000    3
 213680000    5
 213690000    3
 213700000    3
 213710000    3
 213720000    4
 213730000    3
 213740000    4
 213750000    3
 213760000    3
 213770000    9
 213780000    3
 213790000    4
 213800000    5
 213810000   18
 213820000   13
 213830000   19
 213840000   10
 213850000   14
 213860000    3
 213870000    6
 213880000    8
 213890000   11
 213900000   16
 213910000    3
 213920000    7
 213930000    5
 213940000    4
 213950000    3
 213960000    3
 213970000    4
 213980000    5
 213990000    5
 214000000    4
 214010000    4
 214020000    3
 214030000    3
 214040000   12
 214050000   15
 214060000    4
 214070000    4
 214080000    3
 214090000    4
 214100000    3
 214110000    4
 214120000    5
 214130000    3
 214140000    3
 214150000    3
 214160000    5
 214170000    5
 214180000    7
 214190000    7
 214200000    4
 214210000    4
 214220000    4
 214230000    3
 214240000    3
 214250000    3
 214260000    3
 214270000    3
 214280000    6
 214290000    7
 214300000   11
 214310000    5
 214320000    5
 214330000    5
 214340000    7
 214350000    7
 214360000    2
 214370000    4
 214380000    2
 214390000    3
 214400000    4
 214410000    3
 214420000    5
 214430000    4
 214440000    6
 214450000    5
 214460000    3
 214470000    3
 214480000    3
 214490000    3
 214500000    4
 214510000    4
 214520000    5
 214530000    3
 214540000    4
 214550000    4
 214560000    4
 214570000    5
 214580000    4
 214590000    3
 214600000   15
 214610000    3
 214620000    4
 214630000    3
 214640000    3
 214650000    4
 214660000    3
 214670000    4
 214680000    6
 214690000    4
 214700000    4
 214710000    3
 214720000    4
 214730000    4
 214740000    5
 214750000    7
 214760000    3
 214770000    7
 214780000    4
 214790000    7
 214800000    6
 214810000    4
 214820000    5
 214830000    7
 214840000    4
 214850000    4
 214860000    7
 214870000    5
 214880000    4
 214890000    4
 214900000    5
 214910000    5
 214920000    7
 214930000    5
 214940000    2
 214950000    4
 214960000    4
 214970000    2
 214980000    2
 214990000    4
 215000000    4
 215010000   12
 215020000    3
 215030000    5
 215040000    5
 215050000    4
 215060000    5
 215070000    4
 215080000    7
 215090000    7
 215100000    5
 215110000    4
 215120000    4
 215130000    5
 215140000    5
 215150000    6
 215160000    6
 215170000   11
 215180000    7
 215190000    9
 215200000   16
 215210000    5
 215220000    5
 215230000    6
 215240000    9
 215250000    4
 215260000    5
 215270000    7
 215280000    6
 215290000    4
 215300000    5
 215310000    2
 215320000   24
 215330000   21
 215340000   26
 215350000   26
 215360000   25
 215370000   21
 215380000   22
 215390000   20
 215400000   19
 215410000   19
 215420000   15
 215430000   22
 215440000   24
 215450000   21
 215460000   20
 215470000   20
 215480000   19
 215490000    8
 215500000    7
 215510000   19
 215520000   18
 215530000   18
 215540000    6
 215550000   14
 215560000   15
 215570000    5
 215580000    7
 215590000    5
 215600000   15
 215610000    5
 215620000    4
 215630000    4
 215640000    2
 215650000    5
 215660000    6
 215670000    4
 215680000    4
 215690000    5
 215700000    4
 215710000    5
 215720000   13
 215730000   18
 215740000    3
 215750000    7
 215760000    4
 215770000    4
 215780000    3
 215790000    4
 215800000    3
 215810000    4
 215820000    4
 215830000    3
 215840000    4
 215850000    5
 215860000    4
 215870000    5
 215880000    5
 215890000    5
 215900000    3
 215910000    4
 215920000    3
 215930000    2
 215940000    4
 215950000    3
 215960000    5
 215970000    7
 215980000    3
 215990000    5
 216000000    7
 216010000    5
 216020000    8
 216030000    4
 216040000    4
 216050000    5
 216060000    4
 216070000    5
 216080000    3
 216090000    5
 216100000    5
 216110000    4
 216120000    4
 216130000    4
 216140000    2
 216150000    3
 216160000    5
 216170000    5
 216180000   13
 216190000   14
 216200000    9
 216210000    7
 216220000    5
 216230000    4
 216240000    3
 216250000    4
 216260000    4
 216270000    5
 216280000    6
 216290000    5
 216300000    4
 216310000    3
 216320000    2
 216330000    4
 216340000    4
 216350000    4
 216360000    6
 216370000    5
 216380000    6
 216390000    7
 216400000    6
 216410000   14
 216420000    7
 216430000    7
 216440000   21
 216450000   23
 216460000   26
 216470000   27
 216480000   25
 216490000   23
 216500000   28
 216510000   24
 216520000   25
 216530000   24
 216540000   27
 216550000   26
 216560000   25
 216570000   26
 216580000   26
 216590000   27
 216600000   25
 216610000   26
 216620000   26
 216630000   26
 216640000   27
 216650000   27
 216660000   28
 216670000   35
 216680000   28
 216690000   27
 216700000   26
 216710000   22
 216720000   19
 216730000   15
 216740000   23
 216750000   21
 216760000   13
 216770000   15
 216780000    5
 216790000    5
 216800000    7
 216810000    9
 216820000    4
 216830000    5
 216840000    5
 216850000    4
 216860000    5
 216870000    4
 216880000    5
 216890000    5
 216900000    7
 216910000    7
 216920000    3
 216930000    5
 216940000    2
 216950000    4
 216960000    3
 216970000    3
 216980000    5
 216990000    4
 217000000    5
 217010000    4
 217020000    3
 217030000    4
 217040000    3
 217050000    2
 217060000    4
 217070000    4
 217080000    4
 217090000    6
 217100000    6
 217110000    5
 217120000    6
 217130000    7
 217140000    4
 217150000    5
 217160000    5
 217170000    4
 217180000    3
 217190000    3
 217200000    4
 217210000    4
 217220000    3
 217230000    4
 217240000    3
 217250000    3
 217260000    3
 217270000    3
 217280000    3
 217290000    4
 217300000    4
 217310000    4
 217320000    4
 217330000    4
 217340000    5
 217350000    5
 217360000    5
 217370000    4
 217380000    5
 217390000    5
 217400000    5
 217410000    7
 217420000    5
 217430000    3
 217440000    3
 217450000    3
 217460000    5
 217470000    5
 217480000    5
 217490000    5
 217500000    4
 217510000    6
 217520000    6
 217530000    6
 217540000    4
 217550000    3
 217560000    2
 217570000    3
 217580000    4
 217590000    3
 217600000    4
 217610000    4
 217620000    4
 217630000    4
 217640000    4
 217650000    7
 217660000    4
 217670000    4
 217680000    5
 217690000    5
 217700000    4
 217710000    4
 217720000    5
 217730000    5
 217740000    5
 217750000    3
 217760000    7
 217770000    4
 217780000    5
 217790000    5
 217800000    5
 217810000    5
 217820000    5
 217830000    3
 217840000    3
 217850000    3
 217860000    2
 217870000    3
 217880000    3
 217890000    3
 217900000    2
 217910000    3
 217920000    3
 217930000    4
 217940000    2
 217950000    4
 217960000    2
 217970000    4
 217980000    4
 217990000    4
 218000000    5
 218010000    5
 218020000    4
 218030000    5
 218040000    4
 218050000    4
 218060000   16
 218070000    5
 218080000    5
 218090000    5
 218100000    4
 218110000    5
 218120000    3
 218130000    6
 218140000    4
 218150000    5
 218160000    5
 218170000    4
 218180000    4
 218190000    5
 218200000    7
 218210000    5
 218220000    6
 218230000    5
 218240000    3
 218250000    4
 218260000    4
 218270000    3
 218280000    4
 218290000    4
 218300000    4
 218310000    3
 218320000    4
 218330000    5
 218340000    5
 218350000    5
 218360000    4
 218370000    4
 218380000    3
 218390000    3
 218400000    3
 218410000    4
 218420000    3
 218430000    5
 218440000    4
 218450000    2
 218460000    4
 218470000    4
 218480000    4
 218490000    4
 218500000    5
 218510000    4
 218520000    4
 218530000    4
 218540000    4
 218550000    3
 218560000    3
 218570000    3
 218580000    2
 218590000    3
 218600000    2
 218610000    2
 218620000    3
 218630000    3
 218640000    3
 218650000    4
 218660000    4
 218670000    3
 218680000    3
 218690000    3
 218700000    3
 218710000    4
 218720000    4
 218730000    4
 218740000    3
 218750000    4
 218760000    4
 218770000    5
 218780000    2
 218790000    3
 218800000    3
 218810000    5
 218820000    5
 218830000    3
 218840000    5
 218850000    4
 218860000    4
 218870000    5
 218880000    3
 218890000    4
 218900000    3
 218910000    3
 218920000    3
 218930000   11
 218940000   19
 218950000   19
 218960000   17
 218970000   19
 218980000   18
 218990000   18
 219000000   19
 219010000   11
 219020000    7
 219030000    8
 219040000    9
 219050000   18
 219060000   21
 219070000   20
 219080000   12
 219090000    6
 219100000    5
 219110000    5
 219120000    5
 219130000    5
 219140000    5
 219150000    4
 219160000    5
 219170000    4
 219180000    3
 219190000    4
 219200000    3
 219210000    4
 219220000    4
 219230000    4
 219240000    4
 219250000    4
 219260000    4
 219270000    4
 219280000    3
 219290000    4
 219300000    4
 219310000    3
 219320000    3
 219330000    4
 219340000    4
 219350000    5
 219360000    4
 219370000    4
 219380000    4
 219390000    2
 219400000    4
 219410000   14
 219420000    4
 219430000    4
 219440000    4
 219450000    3
 219460000    3
 219470000    2
 219480000    3
 219490000    3
 219500000    2
 219510000   11
 219520000    3
 219530000    3
 219540000    4
 219550000    4
 219560000    8
 219570000    4
 219580000    5
 219590000    7
 219600000    5
 219610000    4
 219620000    6
 219630000    9
 219640000    6
 219650000    4
 219660000    7
 219670000    7
 219680000    5
 219690000    5
 219700000    5
 219710000    6
 219720000   14
 219730000    6
 219740000    5
 219750000    5
 219760000    7
 219770000    5
 219780000   12
 219790000    9
 219800000    4
 219810000    6
 219820000   16
 219830000   18
 219840000   21
 219850000   19
 219860000   21
 219870000   21
 219880000   21
 219890000   22
 219900000   19
 219910000   27
 219920000   25
 219930000   21
 219940000   25
 219950000   23
 219960000   21
 219970000   21
 219980000   22
 219990000   21
 220000000   24
 220010000   24
 220020000   23
 220030000   23
 220040000   21
 220050000   21
 220060000   24
 220070000   21
 220080000   19
 220090000   15
 220100000   20
 220110000   19
 220120000   14
 220130000   21
 220140000   22
 220150000   19
 220160000   16
 220170000   20
 220180000   16
 220190000   22
 220200000   19
 220210000   21
 220220000   21
 220230000   25
 220240000   22
 220250000   22
 220260000   20
 220270000   22
 220280000   26
 220290000   23
 220300000   20
 220310000   24
 220320000   23
 220330000   19
 220340000   23
 220350000   22
 220360000   25
 220370000   23
 220380000   23
 220390000   24
 220400000   22
 220410000   22
 220420000   18
 220430000   21
 220440000   22
 220450000   20
 220460000   18
 220470000   21
 220480000   19
 220490000   21
 220500000   20
 220510000   23
 220520000   26
 220530000   22
 220540000   19
 220550000   23
 220560000   22
 220570000   22
 220580000   25
 220590000   23
 220600000   26
 220610000   25
 220620000   21
 220630000   19
 220640000   22
 220650000   21
 220660000   19
 220670000   18
 220680000   21
 220690000   22
 220700000   23
 220710000   20
 220720000   17
 220730000   23
 220740000   17
 220750000   19
 220760000   25
 220770000   24
 220780000   23
 220790000   22
 220800000   10
 220810000   10
 220820000    6
 220830000    4
 220840000    5
 220850000    5
 220860000    7
 220870000    5
 220880000    5
 220890000    4
 220900000    2
 220910000    3
 220920000    3
 220930000    3
 220940000    3
 220950000    4
 220960000    4
 220970000    4
 220980000    4
 220990000    2
 221000000    4
 221010000    5
 221020000    4
 221030000   10
 221040000    5
 221050000    3
 221060000    4
 221070000    4
 221080000    4
 221090000    3
 221100000    3
 221110000    5
 221120000    4
 221130000    3
 221140000    7
 221150000    3
 221160000    3
 221170000    4
 221180000    5
 221190000    4
 221200000    4
 221210000    3
 221220000    8
 221230000    4
 221240000    3
 221250000    7
 221260000    3
 221270000    4
 221280000    3
 221290000    5
 221300000    4
 221310000    5
 221320000    5
 221330000    6
 221340000    3
 221350000    2
 221360000    3
 221370000    3
 221380000    5
 221390000    4
 221400000    3
 221410000    5
 221420000    3
 221430000    3
 221440000    4
 221450000    5
 221460000    4
 221470000    3
 221480000    3
 221490000    4
 221500000    5
 221510000    3
 221520000    2
 221530000    4
 221540000    3
 221550000    3
 221560000    4
 221570000    4
 221580000    4
 221590000    3
 221600000    5
 221610000    4
 221620000    3
 221630000    5
 221640000    3
 221650000    3
 221660000    2
 221670000    3
 221680000    4
 221690000    4
 221700000    3
 221710000    4
 221720000    4
 221730000    3
 221740000    9
 221750000    4
 221760000    5
 221770000    5
 221780000    4
 221790000    3
 221800000    3
 221810000    4
 221820000    5
 221830000    5
 221840000    4
 221850000    3
 221860000    3
 221870000    4
 221880000    4
 221890000    4
 221900000    5
 221910000    3
 221920000    3
 221930000    3
 221940000    4
 221950000    4
 221960000    4
 221970000    3
 221980000    4
 221990000    3
 222000000    3
 222010000    3
 222020000    6
 222030000    4
 222040000    4
 222050000    4
 222060000    4
 222070000    4
 222080000    4
 222090000    5
 222100000    4
 222110000    3
 222120000    4
 222130000    4
 222140000    4
 222150000    3
 222160000    3
 222170000    4
 222180000    4
 222190000    4
 222200000    5
 222210000    4
 222220000    4
 222230000    3
 222240000    3
 222250000    3
 222260000    6
 222270000    4
 222280000    4
 222290000    5
 222300000    4
 222310000    5
 222320000    4
 222330000    4
 222340000    5
 222350000    4
 222360000    4
 222370000    4
 222380000    3
 222390000    7
 222400000    5
 222410000    2
 222420000    4
 222430000    3
 222440000    5
 222450000    4
 222460000    4
 222470000    6
 222480000    5
 222490000    5
 222500000    5
 222510000    3
 222520000    4
 222530000    7
 222540000    4
 222550000    7
 222560000    3
 222570000    3
 222580000    3
 222590000    4
 222600000    4
 222610000    4
 222620000    4
 222630000    4
 222640000    6
 222650000    5
 222660000    5
 222670000    4
 222680000    4
 222690000    5
 222700000    3
 222710000    5
 222720000    7
 222730000    4
 222740000    4
 222750000    5
 222760000    3
 222770000    3
 222780000    3
 222790000    4
 222800000    5
 222810000    3
 222820000    2
 222830000    3
 222840000    3
 222850000    5
 222860000    5
 222870000    7
 222880000    5
 222890000    5
 222900000    5
 222910000    7
 222920000    7
 222930000    5
 222940000    5
 222950000    5
 222960000    4
 222970000    3
 222980000    5
 222990000    5
 223000000    5
 223010000    3
 223020000    3
 223030000    3
 223040000    3
 223050000    3
 223060000    3
 223070000    4
 223080000    4
 223090000    3
 223100000    4
 223110000    4
 223120000    4
 223130000    5
 223140000    4
 223150000    4
 223160000    3
 223170000    6
 223180000    5
 223190000    3
 223200000   13
 223210000   16
 223220000   19
 223230000   18
 223240000   17
 223250000   16
 223260000   19
 223270000   22
 223280000   15
 223290000   20
 223300000   17
 223310000   11
 223320000    3
 223330000    5
 223340000    5
 223350000    5
 223360000    4
 223370000    5
 223380000    5
 223390000    5
 223400000    5
 223410000    4
 223420000    6
 223430000    4
 223440000    4
 223450000    4
 223460000    4
 223470000    3
 223480000    4
 223490000    5
 223500000    6
 223510000    5
 223520000    6
 223530000    5
 223540000    5
 223550000    7
 223560000    4
 223570000    5
 223580000    3
 223590000   15
 223600000   18
 223610000   16
 223620000   19
 223630000   23
 223640000   21
 223650000   19
 223660000   17
 223670000   16
 223680000   19
 223690000   23
 223700000    4
 223710000    4
 223720000    4
 223730000    7
 223740000    3
 223750000    5
 223760000    4
 223770000    4
 223780000    3
 223790000    3
 223800000    3
 223810000    3
 223820000    5
 223830000    4
 223840000    3
 223850000    4
 223860000    5
 223870000    6
 223880000    3
 223890000    4
 223900000    4
 223910000    3
 223920000    3
 223930000    4
 223940000   16
 223950000   19
 223960000   17
 223970000   19
 223980000   17
 223990000   18
 224000000   21
 224010000   24
 224020000   25
 224030000   17
 224040000   19
 224050000   19
 224060000   19
 224070000   21
 224080000   23
 224090000   22
 224100000   15
 224110000   19
 224120000   17
 224130000   10
 224140000   19
 224150000   16
 224160000   19
 224170000    8
 224180000   18
 224190000    9
 224200000   12
 224210000    3
 224220000    3
 224230000    3
 224240000    3
 224250000    1
 224260000    4
 224270000    2
 224280000    4
 224290000    5
 224300000    4
 224310000    3
 224320000    3
 224330000    4
 224340000    4
 224350000    3
 224360000    3
 224370000    5
 224380000    4
 224390000    5
 224400000    5
 224410000    3
 224420000    3
 224430000    3
 224440000    5
 224450000    4
 224460000   13
 224470000    3
 224480000    3
 224490000    3
 224500000    5
 224510000    5
 224520000    5
 224530000    4
 224540000    4
 224550000    5
 224560000    5
 224570000    4
 224580000    5
 224590000    4
 224600000    3
 224610000    4
 224620000    4
 224630000    4
 224640000    4
 224650000    6
 224660000    5
 224670000    5
 224680000    7
 224690000    5
 224700000    5
 224710000    3
 224720000    5
 224730000    5
 224740000    6
 224750000    9
 224760000   11
 224770000   16
 224780000   10
 224790000   17
 224800000    8
 224810000    7
 224820000    8
 224830000    6
 224840000    6
 224850000    8
 224860000    9
 224870000    7
 224880000    5
 224890000    5
 224900000    6
 224910000    5
 224920000    8
 224930000   18
 224940000    5
 224950000    4
 224960000    6
 224970000   10
 224980000    6
 224990000    5
 225000000    4
 225010000    5
 225020000    5
 225030000    7
 225040000    4
 225050000    5
 225060000    5
 225070000    5
 225080000    5
 225090000    4
 225100000    7
 225110000    7
 225120000    5
 225130000    5
 225140000    7
 225150000    4
 225160000    7
 225170000    5
 225180000    5
 225190000    4
 225200000    3
 225210000    5
 225220000    7
 225230000    4
 225240000    7
 225250000    4
 225260000    4
 225270000    4
 225280000    4
 225290000    3
 225300000    5
 225310000    6
 225320000    7
 225330000    7
 225340000    7
 225350000    6
 225360000    7
 225370000    7
 225380000    7
 225390000    7
 225400000    5
 225410000    3
 225420000    4
 225430000    4
 225440000    6
 225450000    3
 225460000    8
 225470000    7
 225480000    4
 225490000    5
 225500000    5
 225510000    4
 225520000    4
 225530000    4
 225540000    4
 225550000    4
 225560000    3
 225570000    3
 225580000    4
 225590000    4
 225600000    3
 225610000    3
 225620000    3
 225630000    3
 225640000    4
 225650000    3
 225660000    4
 225670000    3
 225680000    5
 225690000    4
 225700000    3
 225710000    2
 225720000    2
 225730000    3
 225740000    4
 225750000    3
 225760000    5
 225770000    7
 225780000    7
 225790000    5
 225800000    4
 225810000    4
 225820000    4
 225830000    3
 225840000    3
 225850000    4
 225860000    4
 225870000   12
 225880000    9
 225890000    3
 225900000    4
 225910000    4
 225920000    4
 225930000    5
 225940000    5
 225950000    4
 225960000    3
 225970000    4
 225980000    4
 225990000    2
 226000000    4
 226010000    5
 226020000    4
 226030000    4
 226040000    3
 226050000    3
 226060000    3
 226070000    4
 226080000    3
 226090000    3
 226100000    3
 226110000    3
 226120000    3
 226130000    3
 226140000    4
 226150000    4
 226160000    5
 226170000    4
 226180000    5
 226190000    4
 226200000    5
 226210000    8
 226220000    4
 226230000    2
 226240000    4
 226250000    2
 226260000    4
 226270000    2
 226280000    4
 226290000    4
 226300000    3
 226310000    4
 226320000    4
 226330000    4
 226340000    3
 226350000    3
 226360000    4
 226370000    3
 226380000    3
 226390000    3
 226400000    4
 226410000    3
 226420000    3
 226430000    2
 226440000    3
 226450000    3
 226460000    2
 226470000    3
 226480000    3
 226490000    4
 226500000    2
 226510000    3
 226520000    4
 226530000    3
 226540000    3
 226550000    5
 226560000    3
 226570000    4
 226580000    2
 226590000    4
 226600000    7
 226610000    5
 226620000   13
 226630000    3
 226640000    3
 226650000    4
 226660000    3
 226670000    3
 226680000    4
 226690000    2
 226700000    4
 226710000    5
 226720000   11
 226730000   10
 226740000   13
 226750000   14
 226760000   12
 226770000   12
 226780000    9
 226790000   15
 226800000   17
 226810000   16
 226820000   14
 226830000   11
 226840000    5
 226850000    5
 226860000    5
 226870000    7
 226880000    3
 226890000    7
 226900000    5
 226910000   14
 226920000   10
 226930000    5
 226940000    4
 226950000    4
 226960000    4
 226970000    7
 226980000    7
 226990000   19
 227000000   21
 227010000   21
 227020000   19
 227030000   15
 227040000    4
 227050000    5
 227060000    4
 227070000    4
 227080000    3
 227090000    5
 227100000    4
 227110000    6
 227120000   12
 227130000   19
 227140000   19
 227150000   19
 227160000    5
 227170000    4
 227180000    5
 227190000    4
 227200000    4
 227210000    4
 227220000    9
 227230000    8
 227240000    5
 227250000    4
 227260000    4
 227270000    3
 227280000    6
 227290000    4
 227300000    4
 227310000    3
 227320000    2
 227330000    2
 227340000    6
 227350000    4
 227360000    5
 227370000    4
 227380000    3
 227390000    3
 227400000    3
 227410000    4
 227420000    5
 227430000   10
 227440000    7
 227450000    6
 227460000    5
 227470000    5
 227480000    5
 227490000   11
 227500000    5
 227510000    4
 227520000    3
 227530000    4
 227540000    2
 227550000    3
 227560000    4
 227570000    2
 227580000    3
 227590000    3
 227600000    3
 227610000    3
 227620000    4
 227630000    5
 227640000    5
 227650000    4
 227660000    3
 227670000    4
 227680000    2
 227690000    4
 227700000    2
 227710000    3
 227720000    4
 227730000    5
 227740000    4
 227750000    3
 227760000    4
 227770000    2
 227780000    3
 227790000    5
 227800000    4
 227810000    4
 227820000    3
 227830000    3
 227840000    4
 227850000    6
 227860000    3
 227870000    9
 227880000    5
 227890000    3
 227900000    5
 227910000    3
 227920000    3
 227930000    4
 227940000    5
 227950000    4
 227960000    3
 227970000    3
 227980000    4
 227990000    2
 228000000    4
 228010000    3
 228020000    4
 228030000    3
 228040000    5
 228050000    4
 228060000    7
 228070000    5
 228080000    2
 228090000    4
 228100000    4
 228110000    4
 228120000    3
 228130000    3
 228140000    4
 228150000    4
 228160000    4
 228170000    3
 228180000    5
 228190000    5
 228200000    3
 228210000    4
 228220000    5
 228230000    5
 228240000    5
 228250000    8
 228260000    3
 228270000    5
 228280000    5
 228290000    7
 228300000   12
 228310000    9
 228320000    7
 228330000    7
 228340000    5
 228350000    4
 228360000    5
 228370000    4
 228380000    5
 228390000    5
 228400000    4
 228410000    4
 228420000    4
 228430000    4
 228440000    3
 228450000    5
 228460000   16
 228470000   21
 228480000   21
 228490000   19
 228500000   21
 228510000   21
 228520000   23
 228530000   26
 228540000   26
 228550000   26
 228560000   27
 228570000   27
 228580000   27
 228590000   25
 228600000   24
 228610000   23
 228620000   26
 228630000   28
 228640000   26
 228650000   24
 228660000   26
 228670000   26
 228680000   26
 228690000   22
 228700000   24
 228710000   21
 228720000   25
 228730000   24
 228740000   22
 228750000   27
 228760000   20
 228770000   21
 228780000   22
 228790000   22
 228800000   18
 228810000   21
 228820000   26
 228830000   21
 228840000   21
 228850000   23
 228860000   25
 228870000   23
 228880000   24
 228890000   22
 228900000   21
 228910000   22
 228920000   19
 228930000   17
 228940000   21
 228950000   19
 228960000   19
 228970000   24
 228980000   19
 228990000   21
 229000000   18
 229010000   22
 229020000   26
 229030000   14
 229040000   21
 229050000   24
 229060000   19
 229070000   25
 229080000   21
 229090000   21
 229100000   22
 229110000   22
 229120000   19
 229130000   19
 229140000   21
 229150000   21
 229160000   23
 229170000   21
 229180000   21
 229190000   24
 229200000   22
 229210000   21
 229220000   23
 229230000   20
 229240000   24
 229250000   22
 229260000   21
 229270000   23
 229280000   23
 229290000   20
 229300000   14
 229310000   26
 229320000   25
 229330000   20
 229340000   21
 229350000   22
 229360000   17
 229370000   10
 229380000   19
 229390000   21
 229400000   24
 229410000   19
 229420000   19
 229430000   20
 229440000   23
 229450000   21
 229460000   21
 229470000   21
 229480000   26
 229490000   27
 229500000   27
 229510000   24
 229520000   26
 229530000   23
 229540000   24
 229550000   25
 229560000   22
 229570000   25
 229580000   22
 229590000   22
 229600000   24
 229610000   25
 229620000   27
 229630000   24
 229640000   22
 229650000   19
 229660000   23
 229670000   21
 229680000   23
 229690000   23
 229700000   24
 229710000   26
 229720000   26
 229730000   26
 229740000   21
 229750000   21
 229760000   26
 229770000   20
 229780000   22
 229790000   26
 229800000   26
 229810000   26
 229820000   22
 229830000   19
 229840000   23
 229850000   16
 229860000   26
 229870000   25
 229880000   23
 229890000   27
 229900000   25
 229910000   27
 229920000   22
 229930000   23
 229940000   24
 229950000   23
 229960000   22
 229970000   24
 229980000   27
 229990000   26
 230000000   25
 230010000   28
 230020000   19
 230030000   22
 230040000   23
 230050000   20
 230060000   17
 230070000   12
 230080000   17
 230090000   18
 230100000   19
 230110000   20
 230120000   21
 230130000   17
 230140000   24
 230150000   25
 230160000   24
 230170000   23
 230180000   21
 230190000   25
 230200000   25
 230210000   22
 230220000   26
 230230000   23
 230240000   22
 230250000   23
 230260000   23
 230270000   26
 230280000   21
 230290000   26
 230300000   24
 230310000   21
 230320000   26
 230330000   23
 230340000   25
 230350000   22
 230360000   26
 230370000   24
 230380000   26
 230390000   25
 230400000   27
 230410000   23
 230420000   27
 230430000   27
 230440000   27
 230450000   28
 230460000   23
 230470000   26
 230480000   26
 230490000   26
 230500000   26
 230510000   18
 230520000   21
 230530000   12
 230540000   25
 230550000   22
 230560000   26
 230570000   23
 230580000    6
 230590000    6
 230600000    3
 230610000    4
 230620000    7
 230630000    6
 230640000    9
 230650000    4
 230660000    5
 230670000   15
 230680000    6
 230690000    4
 230700000    4
 230710000    8
 230720000    4
 230730000    5
 230740000    7
 230750000   14
 230760000   11
 230770000    5
 230780000    4
 230790000   12
 230800000    4
 230810000    7
 230820000    4
 230830000    7
 230840000    5
 230850000    7
 230860000    7
 230870000    7
 230880000    9
 230890000    7
 230900000    4
 230910000    4
 230920000    3
 230930000    3
 230940000    7
 230950000    2
 230960000    5
 230970000   18
 230980000    5
 230990000    7
 231000000    4
 231010000    4
 231020000    3
 231030000    4
 231040000    5
 231050000    4
 231060000    4
 231070000    3
 231080000    4
 231090000    3
 231100000    4
 231110000    5
 231120000    5
 231130000    4
 231140000   10
 231150000    4
 231160000    6
 231170000    9
 231180000    7
 231190000    4
 231200000    6
 231210000    4
 231220000    3
 231230000    3
 231240000    3
 231250000    4
 231260000    2
 231270000    5
 231280000    3
 231290000    4
 231300000    4
 231310000    5
 231320000    5
 231330000    7
 231340000    3
 231350000    3
 231360000   11
 231370000   16
 231380000    7
 231390000    3
 231400000    5
 231410000    4
 231420000    3
 231430000    2
 231440000    4
 231450000    5
 231460000    3
 231470000    4
 231480000    4
 231490000    4
 231500000    3
 231510000    3
 231520000    5
 231530000   20
 231540000   17
 231550000   18
 231560000   19
 231570000   18
 231580000   10
 231590000   19
 231600000   17
 231610000   17
 231620000   17
 231630000   20
 231640000   22
 231650000   21
 231660000   21
 231670000   17
 231680000   17
 231690000   20
 231700000   21
 231710000   22
 231720000   21
 231730000   24
 231740000   22
 231750000   21
 231760000   21
 231770000   20
 231780000   19
 231790000   19
 231800000   21
 231810000   23
 231820000   20
 231830000   20
 231840000   22
 231850000   22
 231860000   19
 231870000   25
 231880000   25
 231890000   27
 231900000   24
 231910000   19
 231920000   21
 231930000   13
 231940000   30
 231950000   21
 231960000   22
 231970000   22
 231980000   22
 231990000   21
 232000000   19
 232010000   22
 232020000   20
 232030000    5
 232040000    4
 232050000    4
 232060000    5
 232070000    4
 232080000    7
 232090000    4
 232100000    3
 232110000    3
 232120000    4
 232130000    5
 232140000    4
 232150000    4
 232160000    6
 232170000    3
 232180000    4
 232190000    3
 232200000    5
 232210000    3
 232220000    2
 232230000    3
 232240000    2
 232250000    3
 232260000    3
 232270000    4
 232280000    3
 232290000    3
 232300000    3
 232310000    3
 232320000    4
 232330000    7
 232340000   13
 232350000    5
 232360000    4
 232370000    4
 232380000    4
 232390000    4
 232400000    5
 232410000    5
 232420000    4
 232430000    4
 232440000    4
 232450000    8
 232460000    3
 232470000    2
 232480000    2
 232490000    2
 232500000    3
 232510000    4
 232520000    4
 232530000    2
 232540000    5
 232550000    5
 232560000    4
 232570000    3
 232580000    7
 232590000    5
 232600000   10
 232610000    4
 232620000    5
 232630000    4
 232640000    4
 232650000    5
 232660000    3
 232670000    4
 232680000    3
 232690000    3
 232700000    5
 232710000    3
 232720000    3
 232730000    4
 232740000    3
 232750000    3
 232760000    3
 232770000    4
 232780000    5
 232790000    3
 232800000    7
 232810000    5
 232820000    2
 232830000    5
 232840000    2
 232850000    4
 232860000    7
 232870000    4
 232880000    5
 232890000    6
 232900000    7
 232910000    5
 232920000    7
 232930000    3
 232940000    6
 232950000    4
 232960000    5
 232970000    6
 232980000    4
 232990000    4
 233000000    4
 233010000    5
 233020000    7
 233030000    8
 233040000    4
 233050000    4
 233060000    2
 233070000    4
 233080000    4
 233090000    4
 233100000    4
 233110000    3
 233120000    5
 233130000    2
 233140000    3
 233150000    4
 233160000    4
 233170000    3
 233180000    3
 233190000    4
 233200000    4
 233210000    3
 233220000    3
 233230000    3
 233240000    4
 233250000    3
 233260000    3
 233270000    3
 233280000    4
 233290000    5
 233300000    5
 233310000    2
 233320000    4
 233330000    4
 233340000    5
 233350000    4
 233360000    4
 233370000    5
 233380000    5
 233390000    4
 233400000    5
 233410000    3
 233420000    5
 233430000    3
 233440000    5
 233450000    4
 233460000    4
 233470000    6
 233480000    5
 233490000    5
 233500000    5
 233510000   12
 233520000    3
 233530000    4
 233540000    3
 233550000    5
 233560000    4
 233570000    4
 233580000    3
 233590000    4
 233600000    4
 233610000    3
 233620000    4
 233630000    4
 233640000    3
 233650000    5
 233660000    5
 233670000    5
 233680000    5
 233690000    4
 233700000    5
 233710000    6
 233720000    7
 233730000    6
 233740000    4
 233750000    4
 233760000    3
 233770000    5
 233780000    3
 233790000    4
 233800000    3
 233810000    4
 233820000    5
 233830000    9
 233840000    5
 233850000    5
 233860000    5
 233870000    7
 233880000    5
 233890000    3
 233900000    4
 233910000    5
 233920000    5
 233930000    5
 233940000    4
 233950000    4
 233960000    4
 233970000    3
 233980000    5
 233990000    3
 234000000    4
 234010000    6
 234020000    4
 234030000    2
 234040000    3
 234050000    3
 234060000    4
 234070000    3
 234080000    5
 234090000    4
 234100000    4
 234110000    4
 234120000    4
 234130000    4
 234140000    4
 234150000    3
 234160000    3
 234170000    3
 234180000    4
 234190000    4
 234200000    3
 234210000    3
 234220000    2
 234230000    4
 234240000    3
 234250000    3
 234260000    3
 234270000    4
 234280000    4
 234290000    4
 234300000    4
 234310000    5
 234320000    7
 234330000    5
 234340000    4
 234350000    3
 234360000    7
 234370000    4
 234380000    7
 234390000    3
 234400000    3
 234410000    3
 234420000    3
 234430000    8
 234440000    4
 234450000    4
 234460000    6
 234470000    3
 234480000    4
 234490000    2
 234500000    5
 234510000    4
 234520000    4
 234530000    5
 234540000    4
 234550000    4
 234560000    4
 234570000    7
 234580000    7
 234590000   18
 234600000   19
 234610000   18
 234620000   21
 234630000   18
 234640000   11
 234650000   23
 234660000   15
 234670000   17
 234680000   11
 234690000    9
 234700000    3
 234710000    8
 234720000   14
 234730000    3
 234740000    2
 234750000    3
 234760000    3
 234770000    3
 234780000    3
 234790000    3
 234800000    4
 234810000    5
 234820000    4
 234830000    3
 234840000    4
 234850000    3
 234860000    3
 234870000    4
 234880000    3
 234890000    3
 234900000    5
 234910000    5
 234920000    3
 234930000    4
 234940000    2
 234950000    3
 234960000    3
 234970000    4
 234980000    3
 234990000    4
 235000000    3
 235010000    2
 235020000    3
 235030000    3
 235040000    3
 235050000    4
 235060000    5
 235070000   10
 235080000    5
 235090000    4
 235100000    6
 235110000    4
 235120000    3
 235130000    3
 235140000    5
 235150000    5
 235160000    3
 235170000    3
 235180000    2
 235190000    5
 235200000   19
 235210000   15
 235220000    4
 235230000    4
 235240000    4
 235250000    3
 235260000    5
 235270000    2
 235280000    4
 235290000    3
 235300000   19
 235310000   26
 235320000   22
 235330000   25
 235340000   26
 235350000   21
 235360000   24
 235370000   16
 235380000   23
 235390000   15
 235400000   20
 235410000   21
 235420000   28
 235430000   25
 235440000   21
 235450000   25
 235460000   15
 235470000   15
 235480000   19
 235490000   22
 235500000   24
 235510000   15
 235520000   18
 235530000   18
 235540000   22
 235550000   21
 235560000   19
 235570000   19
 235580000   22
 235590000   20
 235600000   24
 235610000   19
 235620000   21
 235630000   18
 235640000   22
 235650000   17
 235660000   19
 235670000   21
 235680000   16
 235690000   10
 235700000   24
 235710000   14
 235720000   18
 235730000   19
 235740000    9
 235750000    4
 235760000    4
 235770000    3
 235780000    3
 235790000    3
 235800000    3
 235810000    4
 235820000    4
 235830000    7
 235840000    4
 235850000    5
 235860000    6
 235870000    5
 235880000    4
 235890000    4
 235900000    3
 235910000    3
 235920000    3
 235930000    3
 235940000    3
 235950000    5
 235960000    2
 235970000    4
 235980000    3
 235990000    3
 236000000    4
 236010000    5
 236020000    4
 236030000    4
 236040000    4
 236050000    4
 236060000    4
 236070000    2
 236080000    4
 236090000    5
 236100000    4
 236110000   15
 236120000   15
 236130000    3
 236140000    5
 236150000    6
 236160000    7
 236170000    4
 236180000    3
 236190000    9
 236200000    4
 236210000   19
 236220000    7
 236230000    4
 236240000   20
 236250000   12
 236260000   17
 236270000    9
 236280000   19
 236290000   17
 236300000   18
 236310000    7
 236320000    5
 236330000    5
 236340000    3
 236350000    3
 236360000    4
 236370000    4
 236380000    3
 236390000    4
 236400000    3
 236410000    5
 236420000    5
 236430000   11
 236440000    4
 236450000   16
 236460000    8
 236470000    4
 236480000    5
 236490000    5
 236500000    4
 236510000    2
 236520000    2
 236530000    3
 236540000    3
 236550000    4
 236560000    4
 236570000    3
 236580000    4
 236590000    5
 236600000    3
 236610000    3
 236620000    5
 236630000    3
 236640000    7
 236650000    5
 236660000   13
 236670000   10
 236680000    7
 236690000   19
 236700000    8
 236710000    6
 236720000    6
 236730000    4
 236740000    5
 236750000    4
 236760000    4
 236770000    4
 236780000    7
 236790000   19
 236800000   18
 236810000   18
 236820000   19
 236830000   22
 236840000   22
 236850000   10
 236860000   11
 236870000   14
 236880000   19
 236890000   19
 236900000   17
 236910000   20
 236920000    6
 236930000    7
 236940000   22
 236950000   12
 236960000    4
 236970000    4
 236980000    4
 236990000    5
 237000000    2
 237010000    4
 237020000    5
 237030000    3
 237040000    3
 237050000    4
 237060000    5
 237070000    5
 237080000    5
 237090000    3
 237100000    3
 237110000    2
 237120000    3
 237130000    3
 237140000    4
 237150000    3
 237160000    3
 237170000    3
 237180000    4
 237190000    4
 237200000    4
 237210000    5
 237220000    7
 237230000    4
 237240000    6
 237250000    5
 237260000    5
 237270000    7
 237280000   16
 237290000    9
 237300000    4
 237310000    3
 237320000    4
 237330000    3
 237340000    2
 237350000    3
 237360000    4
 237370000    4
 237380000    7
 237390000    5
 237400000    6
 237410000    3
 237420000    3
 237430000    4
 237440000    4
 237450000    5
 237460000    4
 237470000    4
 237480000    4
 237490000    7
 237500000    7
 237510000    4
 237520000    5
 237530000    4
 237540000    2
 237550000   16
 237560000   21
 237570000   16
 237580000    5
 237590000    2
 237600000    7
 237610000    4
 237620000    3
 237630000    5
 237640000   19
 237650000    4
 237660000    5
 237670000    5
 237680000    5
 237690000    5
 237700000    7
 237710000    8
 237720000   16
 237730000   15
 237740000   19
 237750000   15
 237760000   19
 237770000   17
 237780000   19
 237790000   19
 237800000   23
 237810000   21
 237820000   19
 237830000   21
 237840000   23
 237850000   15
 237860000   19
 237870000   21
 237880000   21
 237890000   19
 237900000   24
 237910000   19
 237920000   21
 237930000   19
 237940000   15
 237950000   21
 237960000   20
 237970000   15
 237980000   21
 237990000   15
 238000000   15
 238010000    6
 238020000    5
 238030000    5
 238040000    4
 238050000    3
 238060000   12
 238070000    4
 238080000    4
 238090000    4
 238100000    3
 238110000    4
 238120000    5
 238130000    6
 238140000    4
 238150000    4
 238160000    3
 238170000   14
 238180000   10
 238190000    5
 238200000   20
 238210000   11
 238220000    3
 238230000    9
 238240000    3
 238250000    1
 238260000    5
 238270000    4
 238280000    4
 238290000    5
 238300000    5
 238310000    5
 238320000    6
 238330000    7
 238340000    3
 238350000    6
 238360000    3
 238370000    4
 238380000    3
 238390000    3
 238400000    5
 238410000    4
 238420000    5
 238430000    3
 238440000    4
 238450000    4
 238460000    4
 238470000    5
 238480000    7
 238490000    5
 238500000    5
 238510000    4
 238520000   10
 238530000    7
 238540000    4
 238550000    5
 238560000    4
 238570000    4
 238580000    4
 238590000    5
 238600000    3
 238610000    5
 238620000    4
 238630000    4
 238640000    5
 238650000    4
 238660000    4
 238670000    3
 238680000    3
 238690000    7
 238700000    4
 238710000    4
 238720000   12
 238730000    4
 238740000    4
 238750000   17
 238760000   13
 238770000   14
 238780000   18
 238790000   22
 238800000   16
 238810000    5
 238820000    5
 238830000    4
 238840000    4
 238850000   18
 238860000   17
 238870000    6
 238880000    4
 238890000    4
 238900000    5
 238910000    3
 238920000    4
 238930000    3
 238940000    5
 238950000    5
 238960000    5
 238970000    5
 238980000    5
 238990000    7
 239000000    5
 239010000    3
 239020000    3
 239030000    3
 239040000    4
 239050000    6
 239060000    5
 239070000    5
 239080000    4
 239090000    8
 239100000    5
 239110000    8
 239120000    8
 239130000    4
 239140000    7
 239150000    7
 239160000    5
 239170000    4
 239180000    9
 239190000    7
 239200000    7
 239210000    7
 239220000    5
 239230000    7
 239240000    6
 239250000    7
 239260000    6
 239270000    7
 239280000    5
 239290000    6
 239300000    3
 239310000    4
 239320000    6
 239330000    6
 239340000    4
 239350000    7
 239360000    5
 239370000    3
 239380000    4
 239390000    4
 239400000    4
 239410000   11
 239420000   18
 239430000   14
 239440000    7
 239450000    5
 239460000    5
 239470000    7
 239480000    5
 239490000    3
 239500000    4
 239510000    3
 239520000    3
 239530000    3
 239540000    5
 239550000    5
 239560000    4
 239570000    5
 239580000    6
 239590000    4
 239600000    5
 239610000    5
 239620000    5
 239630000    3
 239640000    3
 239650000    5
 239660000    4
 239670000    3
 239680000    2
 239690000    2
 239700000    3
 239710000    5
 239720000    5
 239730000    4
 239740000    2
 239750000    3
 239760000    3
 239770000    4
 239780000    3
 239790000    3
 239800000    4
 239810000    3
 239820000    3
 239830000    4
 239840000    4
 239850000    4
 239860000    4
 239870000    3
 239880000    3
 239890000    5
 239900000    4
 239910000    7
 239920000    3
 239930000    5
 239940000    3
 239950000    4
 239960000    3
 239970000    3
 239980000    2
 239990000    3
 240000000    4
 240010000    6
 240020000    4
 240030000    3
 240040000    3
 240050000   14
 240060000   19
 240070000    4
 240080000    4
 240090000    5
 240100000    3
 240110000    4
 240120000    6
 240130000    4
 240140000    5
 240150000    4
 240160000    5
 240170000    4
 240180000    5
 240190000    4
 240200000    2
 240210000    4
 240220000    6
 240230000    5
 240240000    5
 240250000    5
 240260000    5
 240270000    3
 240280000    7
 240290000    5
 240300000    4
 240310000   10
 240320000    4
 240330000    4
 240340000    5
 240350000    3
 240360000    5
 240370000    5
 240380000    5
 240390000    5
 240400000    4
 240410000    3
 240420000    2
 240430000    3
 240440000    4
 240450000    2
 240460000    3
 240470000    4
 240480000    3
 240490000    4
 240500000    3
 240510000    4
 240520000    5
 240530000    4
 240540000    3
 240550000    4
 240560000    3
 240570000    5
 240580000    3
 240590000    5
 240600000    4
 240610000    6
 240620000    5
 240630000    6
 240640000    3
 240650000    4
 240660000    3
 240670000    4
 240680000    3
 240690000    3
 240700000    3
 240710000    3
 240720000    3
 240730000    4
 240740000    3
 240750000    4
 240760000    5
 240770000    6
 240780000    4
 240790000    9
 240800000   11
 240810000    4
 240820000    4
 240830000    3
 240840000    5
 240850000    3
 240860000    4
 240870000    5
 240880000    4
 240890000    4
 240900000    3
 240910000    6
 240920000    4
 240930000    4
 240940000    3
 240950000    3
 240960000    3
 240970000    4
 240980000    4
 240990000    3
 241000000    4
 241010000    2
 241020000    4
 241030000    4
 241040000    3
 241050000    4
 241060000    3
 241070000    3
 241080000    3
 241090000    4
 241100000    4
 241110000    3
 241120000    4
 241130000    4
 241140000    3
 241150000    3
 241160000    4
 241170000    6
 241180000    4
 241190000    4
 241200000    4
 241210000    3
 241220000    3
 241230000    3
 241240000    4
 241250000    3
 241260000    5
 241270000    5
 241280000    6
 241290000   12
 241300000    4
 241310000    5
 241320000    9
 241330000    6
 241340000    7
 241350000    5
 241360000    4
 241370000    5
 241380000    4
 241390000    5
 241400000    5
 241410000    5
 241420000    6
 241430000    5
 241440000    8
 241450000    5
 241460000    4
 241470000    5
 241480000    4
 241490000    5
 241500000    6
 241510000    4
 241520000    4
 241530000    4
 241540000    3
 241550000    3
 241560000    3
 241570000    3
 241580000    4
 241590000    4
 241600000    4
 241610000    5
 241620000    4
 241630000    5
 241640000    3
 241650000    5
 241660000   13
 241670000    4
 241680000    7
 241690000    4
 241700000    5
 241710000    5
 241720000    5
 241730000    3
 241740000    5
 241750000    5
 241760000    4
 241770000    4
 241780000    4
 241790000    6
 241800000    4
 241810000    3
 241820000    5
 241830000    5
 241840000    7
 241850000    5
 241860000    7
 241870000    5
 241880000    3
 241890000   17
 241900000   17
 241910000   14
 241920000   16
 241930000   18
 241940000    8
 241950000   15
 241960000   22
 241970000   16
 241980000   16
 241990000   19
 242000000   11
 242010000   19
 242020000   10
 242030000   16
 242040000   18
 242050000   14
 242060000   19
 242070000   20
 242080000   17
 242090000   16
 242100000   21
 242110000   19
 242120000   19
 242130000   15
 242140000   14
 242150000   13
 242160000   13
 242170000   15
 242180000   20
 242190000   15
 242200000    8
 242210000    4
 242220000    4
 242230000    5
 242240000    3
 242250000    3
 242260000    5
 242270000    5
 242280000    6
 242290000    4
 242300000   15
 242310000    3
 242320000    3
 242330000    4
 242340000    4
 242350000    4
 242360000    5
 242370000    3
 242380000    5
 242390000    4
 242400000    6
 242410000    6
 242420000    5
 242430000    4
 242440000    6
 242450000    7
 242460000    7
 242470000    7
 242480000    5
 242490000    5
 242500000    3
 242510000    4
 242520000    5
 242530000    8
 242540000    5
 242550000    5
 242560000    6
 242570000    5
 242580000    5
 242590000    4
 242600000    5
 242610000    5
 242620000    7
 242630000    3
 242640000    5
 242650000    3
 242660000    4
 242670000    4
 242680000    3
 242690000    4
 242700000    3
 242710000    4
 242720000    5
 242730000    3
 242740000    4
 242750000    4
 242760000    5
 242770000    9
 242780000   19
 242790000   14
 242800000   21
 242810000   18
 242820000   21
 242830000   17
 242840000   13
 242850000    3
 242860000    4
 242870000    3
 242880000    3
 242890000    3
 242900000    5
 242910000    3
 242920000    4
 242930000    4
 242940000    3
 242950000    4
 242960000    3
 242970000    5
 242980000    5
 242990000    4
 243000000    3
 243010000    4
 243020000    4
 243030000    4
 243040000    3
 243050000    3
 243060000    4
 243070000    5
 243080000    3
 243090000    6
 243100000    7
 243110000    4
 243120000    4
 243130000    5
 243140000    7
 243150000    8
 243160000    6
 243170000    5
 243180000    6
 243190000    7
 243200000    5
 243210000    4
 243220000   16
 243230000   16
 243240000    4
 243250000    5
 243260000    3
 243270000    4
 243280000    4
 243290000    3
 243300000    3
 243310000    2
 243320000    7
 243330000    4
 243340000    6
 243350000    4
 243360000    6
 243370000    5
 243380000    3
 243390000    4
 243400000   18
 243410000   21
 243420000   17
 243430000   20
 243440000   27
 243450000   21
 243460000   13
 243470000   23
 243480000   16
 243490000    6
 243500000    5
 243510000   14
 243520000   15
 243530000   19
 243540000   21
 243550000   19
 243560000   18
 243570000   19
 243580000   22
 243590000   27
 243600000   24
 243610000   19
 243620000   17
 243630000   11
 243640000   23
 243650000   19
 243660000   21
 243670000   19
 243680000   20
 243690000   20
 243700000   19
 243710000   22
 243720000   25
 243730000   26
 243740000   26
 243750000   21
 243760000   22
 243770000   26
 243780000   24
 243790000   19
 243800000   15
 243810000    4
 243820000    4
 243830000    5
 243840000   15
 243850000   15
 243860000    6
 243870000   11
 243880000    5
 243890000    3
 243900000    7
 243910000    5
 243920000    5
 243930000    4
 243940000    2
 243950000    4
 243960000    3
 243970000    4
 243980000    3
 243990000    3
 244000000    5
 244010000    4
 244020000    4
 244030000    3
 244040000    4
 244050000    3
 244060000    5
 244070000    4
 244080000    4
 244090000    4
 244100000    3
 244110000    4
 244120000    4
 244130000    3
 244140000    3
 244150000    3
 244160000    3
 244170000    3
 244180000    3
 244190000    5
 244200000    3
 244210000    5
 244220000    4
 244230000    4
 244240000    4
 244250000    4
 244260000    4
 244270000    5
 244280000    5
 244290000    4
 244300000    3
 244310000    3
 244320000    4
 244330000    3
 244340000    4
 244350000    3
 244360000    5
 244370000    5
 244380000    6
 244390000    5
 244400000    7
 244410000    4
 244420000    7
 244430000    5
 244440000    4
 244450000    5
 244460000    4
 244470000    4
 244480000    5
 244490000    5
 244500000    6
 244510000    6
 244520000    6
 244530000    5
 244540000    5
 244550000    5
 244560000    7
 244570000   10
 244580000   11
 244590000    8
 244600000    4
 244610000    6
 244620000    7
 244630000    2
 244640000    6
 244650000   13
 244660000    4
 244670000    4
 244680000    5
 244690000    4
 244700000    5
 244710000    9
 244720000    3
 244730000    6
 244740000    4
 244750000    5
 244760000    5
 244770000    9
 244780000    4
 244790000    5
 244800000    5
 244810000    5
 244820000    5
 244830000    4
 244840000    6
 244850000    5
 244860000    6
 244870000    5
 244880000    4
 244890000    5
 244900000    7
 244910000    5
 244920000    5
 244930000    5
 244940000    3
 244950000    5
 244960000    7
 244970000    3
 244980000    4
 244990000    4
 245000000    5
 245010000    4
 245020000    4
 245030000    3
 245040000    3
 245050000    4
 245060000    3
 245070000    5
 245080000    3
 245090000    3
 245100000    4
 245110000    4
 245120000    4
 245130000    4
 245140000    3
 245150000    3
 245160000    4
 245170000    4
 245180000    5
 245190000    4
 245200000    4
 245210000    2
 245220000   13
 245230000    4
 245240000    4
 245250000    4
 245260000    3
 245270000    5
 245280000    5
 245290000   12
 245300000    4
 245310000    4
 245320000    4
 245330000    3
 245340000    5
 245350000    5
 245360000    4
 245370000    5
 245380000    4
 245390000    5
 245400000    5
 245410000    5
 245420000    4
 245430000    6
 245440000    6
 245450000    5
 245460000    7
 245470000    4
 245480000    4
 245490000    4
 245500000    4
 245510000    4
 245520000    3
 245530000    4
 245540000    5
 245550000    3
 245560000    4
 245570000    5
 245580000    3
 245590000    4
 245600000    2
 245610000    5
 245620000    5
 245630000    3
 245640000    4
 245650000    5
 245660000    4
 245670000    5
 245680000    8
 245690000    9
 245700000    5
 245710000    3
 245720000    3
 245730000    3
 245740000    4
 245750000    4
 245760000    4
 245770000    4
 245780000    4
 245790000   17
 245800000    4
 245810000    6
 245820000    8
 245830000    5
 245840000    6
 245850000    5
 245860000    6
 245870000    9
 245880000   17
 245890000   13
 245900000   17
 245910000   19
 245920000   10
 245930000   21
 245940000   16
 245950000    8
 245960000   10
 245970000   18
 245980000   14
 245990000   15
 246000000   21
 246010000    8
 246020000   13
 246030000    7
 246040000    7
 246050000    5
 246060000   16
 246070000    5
 246080000    5
 246090000    4
 246100000    5
 246110000    6
 246120000    6
 246130000    4
 246140000    4
 246150000    4
 246160000    5
 246170000    4
 246180000    5
 246190000    5
 246200000    4
 246210000    4
 246220000    3
 246230000    4
 246240000    4
 246250000    2
 246260000    4
 246270000    3
 246280000    3
 246290000    2
 246300000    3
 246310000    3
 246320000    2
 246330000    4
 246340000    3
 246350000    4
 246360000    3
 246370000    8
 246380000    6
 246390000    3
 246400000    3
 246410000    3
 246420000    3
 246430000    4
 246440000    4
 246450000    4
 246460000    4
 246470000   20
 246480000   26
 246490000   23
 246500000   26
 246510000   23
 246520000   25
 246530000   23
 246540000   21
 246550000   21
 246560000   15
 246570000   22
 246580000   24
 246590000   26
 246600000   24
 246610000   26
 246620000   27
 246630000   23
 246640000    7
 246650000    3
 246660000   18
 246670000    5
 246680000    7
 246690000    3
 246700000    5
 246710000    6
 246720000    5
 246730000    4
 246740000    4
 246750000    5
 246760000    5
 246770000   12
 246780000    4
 246790000    3
 246800000    7
 246810000    5
 246820000    6
 246830000    6
 246840000    5
 246850000    7
 246860000    4
 246870000    4
 246880000    4
 246890000    5
 246900000    7
 246910000    4
 246920000    4
 246930000    5
 246940000    5
 246950000    8
 246960000    7
 246970000   19
 246980000   10
 246990000   14
 247000000    7
 247010000    5
 247020000    5
 247030000    7
 247040000   14
 247050000   18
 247060000   15
 247070000   20
 247080000   23
 247090000   20
 247100000   23
 247110000   15
 247120000    7
 247130000    5
 247140000   10
 247150000   26
 247160000   22
 247170000   10
 247180000   20
 247190000   23
 247200000   21
 247210000   24
 247220000   22
 247230000   22
 247240000   25
 247250000   26
 247260000   27
 247270000   27
 247280000   26
 247290000   27
 247300000   27
 247310000   26
 247320000   26
 247330000   26
 247340000   26
 247350000   24
 247360000   27
 247370000   27
 247380000   21
 247390000   26
 247400000   27
 247410000   28
 247420000   27
 247430000   25
 247440000   26
 247450000   21
 247460000   23
 247470000   25
 247480000   27
 247490000   23
 247500000   23
 247510000   26
 247520000   25
 247530000   28
 247540000   27
 247550000   24
 247560000   24
 247570000   22
 247580000   26
 247590000   26
 247600000   26
 247610000   26
 247620000   23
 247630000   27
 247640000   28
 247650000   24
 247660000   26
 247670000   26
 247680000   26
 247690000   23
 247700000   26
 247710000   21
 247720000   24
 247730000   25
 247740000   26
 247750000   23
 247760000   26
 247770000   21
 247780000   21
 247790000   15
 247800000   19
 247810000   14
 247820000    9
 247830000    5
 247840000    4
 247850000    4
 247860000    6
 247870000    5
 247880000    5
 247890000    5
 247900000    5
 247910000    4
 247920000    5
 247930000    5
 247940000    5
 247950000    3
 247960000    6
 247970000    3
 247980000    5
 247990000   10
 248000000    5
 248010000    4
 248020000    5
 248030000    4
 248040000    6
 248050000    4
 248060000    5
 248070000   12
 248080000    6
 248090000    3
 248100000    6
 248110000    5
 248120000    6
 248130000   13
 248140000    5
 248150000    5
 248160000    3
 248170000    5
 248180000    7
 248190000    4
 248200000    7
 248210000    7
 248220000    7
 248230000   13
 248240000    7
 248250000   11
 248260000    5
 248270000    5
 248280000    4
 248290000    8
 248300000    4
 248310000    4
 248320000    4
 248330000    3
 248340000    4
 248350000    3
 248360000    3
 248370000    9
 248380000    6
 248390000    7
 248400000    5
 248410000    7
 248420000    6
 248430000    3
 248440000    5
 248450000    8
 248460000    4
 248470000    4
 248480000    5
 248490000    5
 248500000    2
 248510000    5
 248520000    7
 248530000    7
 248540000   21
 248550000   19
 248560000   22
 248570000   19
 248580000   25
 248590000   24
 248600000   26
 248610000   24
 248620000   21
 248630000   21
 248640000   21
 248650000   21
 248660000   21
 248670000   21
 248680000   19
 248690000   16
 248700000   19
 248710000   12
 248720000    3
 248730000    4
 248740000    3
 248750000    4
 248760000    2
 248770000    4
 248780000    3
 248790000    5
 248800000    5
 248810000    7
 248820000    7
 248830000    4
 248840000    3
 248850000    5
 248860000    5
 248870000    5
 248880000    4
 248890000    4
 248900000    5
 248910000    4
 248920000    5
 248930000    6
 248940000    4
 248950000    8
 248960000    4
 248970000    5
 248980000    4
 248990000    6
 249000000    6
 249010000    4
 249020000    5
 249030000    5
 249040000    5
 249050000    4
 249060000    4
 249070000    3
 249080000    5
 249090000    3
 249100000    6
 249110000    5
 249120000    7
 249130000    5
 249140000    5
 249150000    6
 249160000   13
 249170000    5
 249180000    5
 249190000    4
 249200000    5
 249210000    5
 249220000    3
 249230000    3
 249240000    4
 249250000    4
 249260000    4
 249270000    6
 249280000    4
 249290000    4
 249300000    3
 249310000    5
 249320000    4
 249330000    5
 249340000   17
 249350000    3
 249360000    3
 249370000    3
 249380000    2
 249390000    3
 249400000    4
 249410000    5
 249420000    5
 249430000    5
 249440000    5
 249450000    4
 249460000    4
 249470000    5
 249480000    9
 249490000    4
 249500000    5
 249510000    5
 249520000    7
 249530000   11
 249540000    7
 249550000    5
 249560000    5
 249570000    5
 249580000    5
 249590000    4
 249600000    4
 249610000    4
 249620000    3
 249630000    4
 249640000    7
 249650000    5
 249660000    5
 249670000    5
 249680000    6
 249690000    6
 249700000    7
 249710000   10
 249720000   11
 249730000    6
 249740000    5
 249750000    5
 249760000   16
 249770000    4
 249780000    4
 249790000    5
 249800000    5
 249810000    5
 249820000    4
 249830000    8
 249840000   19
 249850000   19
[truncated: 880,417 more chars]
