# Supplementary material for: Directional translocation resistance of Zika xrRNA
Source: Nat Commun. 2020 Jul 27;11:3749. doi: 10.1038/s41467-020-17508-7 (PMC7385498; doi:10.1038/s41467-020-17508-7)
Supplement: Supplementary file 4 — Source Data [file 41467_2020_17508_MOESM4_ESM.zip › Source_Data_Figures/Fig2B/5'translocation-rate_r0-T300K/r_15_translocated_portion.dat]

# Trajectory file ../../zika_rna/03_translocation_by_force_ramping/TP_END1/rate1x/t95/r_15/dump_t95_Rramped.lammpstrj
# time  length_translocated_portion
         0    3
     10000    3
     20000    2
     30000    4
     40000    3
     50000    3
     60000    3
     70000    2
     80000    3
     90000    2
    100000    2
    110000    3
    120000    4
    130000    3
    140000    2
    150000    3
    160000    2
    170000    3
    180000    3
    190000    2
    200000    3
    210000    4
    220000    2
    230000    3
    240000    3
    250000    3
    260000    4
    270000    2
    280000    3
    290000    2
    300000    2
    310000    3
    320000    3
    330000    3
    340000    2
    350000    2
    360000    3
    370000    3
    380000    3
    390000    2
    400000    4
    410000    2
    420000    4
    430000    3
    440000    2
    450000    4
    460000    3
    470000    3
    480000    3
    490000    4
    500000    3
    510000    3
    520000    4
    530000    3
    540000    2
    550000    6
    560000    4
    570000    3
    580000    3
    590000    4
    600000    4
    610000    3
    620000    3
    630000    2
    640000    3
    650000    3
    660000    3
    670000    3
    680000    4
    690000    3
    700000    2
    710000    3
    720000    3
    730000    2
    740000    4
    750000    3
    760000    3
    770000    7
    780000    4
    790000    5
    800000    4
    810000    3
    820000    4
    830000    3
    840000    2
    850000    2
    860000    4
    870000    3
    880000    2
    890000    3
    900000    3
    910000    2
    920000    3
    930000    2
    940000    3
    950000    4
    960000    3
    970000    4
    980000    3
    990000    2
   1000000    3
   1010000    4
   1020000    4
   1030000    3
   1040000    4
   1050000    3
   1060000    2
   1070000    3
   1080000    4
   1090000    4
   1100000    3
   1110000    4
   1120000    4
   1130000    3
   1140000    6
   1150000    4
   1160000    3
   1170000    3
   1180000    5
   1190000    4
   1200000    4
   1210000    2
   1220000    3
   1230000    4
   1240000    2
   1250000    2
   1260000    3
   1270000    3
   1280000    4
   1290000    3
   1300000    3
   1310000    3
   1320000    3
   1330000    2
   1340000    3
   1350000    3
   1360000    2
   1370000    4
   1380000    3
   1390000    1
   1400000    2
   1410000    3
   1420000    3
   1430000    3
   1440000    2
   1450000    3
   1460000    3
   1470000    3
   1480000    3
   1490000    2
   1500000    3
   1510000    3
   1520000    3
   1530000    3
   1540000    3
   1550000    2
   1560000    4
   1570000    3
   1580000    3
   1590000    4
   1600000    3
   1610000    2
   1620000    3
   1630000    3
   1640000    3
   1650000    3
   1660000    2
   1670000    2
   1680000    4
   1690000    3
   1700000    3
   1710000    2
   1720000    2
   1730000    3
   1740000    5
   1750000    3
   1760000    4
   1770000    3
   1780000    4
   1790000    3
   1800000    3
   1810000    4
   1820000    4
   1830000    4
   1840000    2
   1850000    3
   1860000    2
   1870000    2
   1880000    3
   1890000    2
   1900000    3
   1910000    3
   1920000    3
   1930000    3
   1940000    3
   1950000    3
   1960000    3
   1970000    4
   1980000    3
   1990000    3
   2000000    2
   2010000    2
   2020000    2
   2030000    3
   2040000    4
   2050000    5
   2060000    3
   2070000    3
   2080000    3
   2090000    3
   2100000    3
   2110000    3
   2120000    3
   2130000    4
   2140000    3
   2150000    3
   2160000    3
   2170000    3
   2180000    3
   2190000    2
   2200000    2
   2210000    3
   2220000    2
   2230000    4
   2240000    4
   2250000    2
   2260000    3
   2270000    2
   2280000    3
   2290000    2
   2300000    2
   2310000    2
   2320000    3
   2330000    2
   2340000    2
   2350000    3
   2360000    3
   2370000   10
   2380000    3
   2390000    3
   2400000    3
   2410000    2
   2420000    4
   2430000    3
   2440000    3
   2450000    2
   2460000    3
   2470000    3
   2480000    3
   2490000    4
   2500000    3
   2510000    2
   2520000    3
   2530000    3
   2540000    3
   2550000    3
   2560000    3
   2570000    2
   2580000    3
   2590000    3
   2600000    2
   2610000    4
   2620000    3
   2630000    3
   2640000    3
   2650000    2
   2660000    3
   2670000    3
   2680000    3
   2690000    3
   2700000    3
   2710000    3
   2720000    3
   2730000    2
   2740000    3
   2750000    3
   2760000    3
   2770000    4
   2780000    4
   2790000    2
   2800000    3
   2810000    3
   2820000    3
   2830000    3
   2840000    3
   2850000    2
   2860000    3
   2870000    3
   2880000    3
   2890000    3
   2900000    3
   2910000    3
   2920000    3
   2930000    3
   2940000    3
   2950000    6
   2960000    3
   2970000    3
   2980000    3
   2990000    3
   3000000    2
   3010000    2
   3020000    3
   3030000    3
   3040000    3
   3050000    3
   3060000    4
   3070000    3
   3080000    2
   3090000    4
   3100000    3
   3110000    3
   3120000    2
   3130000    3
   3140000    2
   3150000    3
   3160000    3
   3170000    3
   3180000    2
   3190000    3
   3200000    3
   3210000    4
   3220000    3
   3230000    4
   3240000    4
   3250000    4
   3260000    9
   3270000   10
   3280000    4
   3290000    9
   3300000    3
   3310000    2
   3320000    3
   3330000    3
   3340000    3
   3350000    2
   3360000    3
   3370000    3
   3380000    3
   3390000    2
   3400000    4
   3410000    3
   3420000    2
   3430000    4
   3440000    3
   3450000    3
   3460000    3
   3470000    2
   3480000    3
   3490000    3
   3500000    3
   3510000    2
   3520000    2
   3530000    3
   3540000    3
   3550000    3
   3560000    2
   3570000    2
   3580000    3
   3590000    4
   3600000    7
   3610000    2
   3620000    2
   3630000    4
   3640000    3
   3650000    3
   3660000    3
   3670000    3
   3680000    3
   3690000    3
   3700000    2
   3710000    3
   3720000    4
   3730000    3
   3740000    2
   3750000    3
   3760000    3
   3770000    2
   3780000    3
   3790000    3
   3800000    3
   3810000    3
   3820000    3
   3830000    3
   3840000    3
   3850000   10
   3860000    3
   3870000    2
   3880000    2
   3890000    8
   3900000    3
   3910000    5
   3920000    3
   3930000    3
   3940000    2
   3950000    3
   3960000    2
   3970000    2
   3980000    4
   3990000    3
   4000000    3
   4010000    4
   4020000    3
   4030000    2
   4040000    4
   4050000    3
   4060000    3
   4070000    2
   4080000    3
   4090000    3
   4100000    4
   4110000    5
   4120000    3
   4130000    3
   4140000    2
   4150000    2
   4160000    3
   4170000    3
   4180000    3
   4190000    2
   4200000    2
   4210000    2
   4220000    4
   4230000    3
   4240000    3
   4250000    4
   4260000    4
   4270000    3
   4280000    4
   4290000    4
   4300000    3
   4310000    3
   4320000    3
   4330000    5
   4340000    5
   4350000    3
   4360000    4
   4370000    3
   4380000    3
   4390000    3
   4400000    4
   4410000    3
   4420000    3
   4430000    2
   4440000    2
   4450000    3
   4460000    4
   4470000    2
   4480000    3
   4490000    3
   4500000    2
   4510000    3
   4520000    3
   4530000    3
   4540000    3
   4550000    2
   4560000    3
   4570000    2
   4580000    3
   4590000    2
   4600000    2
   4610000    8
   4620000    2
   4630000    3
   4640000    2
   4650000    3
   4660000    3
   4670000    3
   4680000    3
   4690000    2
   4700000    3
   4710000    3
   4720000    3
   4730000    5
   4740000    3
   4750000    3
   4760000    2
   4770000    2
   4780000    3
   4790000    4
   4800000    3
   4810000    3
   4820000    3
   4830000    3
   4840000    3
   4850000    3
   4860000    4
   4870000    4
   4880000    3
   4890000    4
   4900000    2
   4910000    3
   4920000    3
   4930000    4
   4940000    2
   4950000    3
   4960000    3
   4970000    3
   4980000    2
   4990000    2
   5000000    4
   5010000    2
   5020000    3
   5030000    3
   5040000    3
   5050000    2
   5060000    2
   5070000    2
   5080000    3
   5090000    3
   5100000    3
   5110000    3
   5120000    3
   5130000    3
   5140000    3
   5150000    2
   5160000    4
   5170000    3
   5180000    3
   5190000    3
   5200000    3
   5210000    2
   5220000    2
   5230000    3
   5240000    3
   5250000    3
   5260000    3
   5270000    2
   5280000    3
   5290000    5
   5300000    4
   5310000    3
   5320000    2
   5330000    3
   5340000    3
   5350000    3
   5360000    2
   5370000    3
   5380000    2
   5390000    4
   5400000    3
   5410000    3
   5420000    3
   5430000    3
   5440000    4
   5450000    3
   5460000    3
   5470000    3
   5480000    2
   5490000    3
   5500000    2
   5510000    2
   5520000    3
   5530000    4
   5540000    3
   5550000    3
   5560000    3
   5570000    3
   5580000    3
   5590000    2
   5600000    3
   5610000    4
   5620000    9
   5630000    6
   5640000    4
   5650000    4
   5660000    3
   5670000    4
   5680000    4
   5690000    4
   5700000    4
   5710000    5
   5720000    3
   5730000    4
   5740000    4
   5750000    5
   5760000    2
   5770000    3
   5780000    3
   5790000    3
   5800000    3
   5810000    4
   5820000    4
   5830000    4
   5840000    3
   5850000    3
   5860000    3
   5870000    5
   5880000    5
   5890000    2
   5900000    3
   5910000    2
   5920000    2
   5930000    4
   5940000    4
   5950000    4
   5960000    4
   5970000    4
   5980000    4
   5990000    3
   6000000    2
   6010000    3
   6020000    3
   6030000    4
   6040000    3
   6050000    3
   6060000    3
   6070000    3
   6080000    3
   6090000    3
   6100000    2
   6110000    2
   6120000    4
   6130000    3
   6140000    2
   6150000    3
   6160000    3
   6170000    3
   6180000    3
   6190000    3
   6200000    2
   6210000    2
   6220000    4
   6230000    3
   6240000    8
   6250000    4
   6260000    2
   6270000    3
   6280000    3
   6290000    3
   6300000    3
   6310000    2
   6320000    3
   6330000    2
   6340000    2
   6350000    3
   6360000    3
   6370000    3
   6380000    2
   6390000    4
   6400000    4
   6410000    3
   6420000    4
   6430000    3
   6440000    3
   6450000    2
   6460000    3
   6470000    3
   6480000    2
   6490000    3
   6500000    3
   6510000    3
   6520000    2
   6530000    3
   6540000    3
   6550000    3
   6560000    5
   6570000    8
   6580000    2
   6590000    3
   6600000    2
   6610000    2
   6620000    3
   6630000    3
   6640000    3
   6650000    3
   6660000    2
   6670000    3
   6680000    2
   6690000    3
   6700000    5
   6710000    3
   6720000    3
   6730000    2
   6740000    2
   6750000    3
   6760000    3
   6770000    3
   6780000    3
   6790000    3
   6800000    3
   6810000    3
   6820000    3
   6830000    3
   6840000    3
   6850000    2
   6860000    4
   6870000    2
   6880000    4
   6890000    2
   6900000    3
   6910000    3
   6920000    3
   6930000    3
   6940000    4
   6950000    4
   6960000    4
   6970000    3
   6980000    3
   6990000    3
   7000000    3
   7010000    3
   7020000    3
   7030000    3
   7040000    4
   7050000    3
   7060000    2
   7070000    3
   7080000    3
   7090000    3
   7100000    3
   7110000    2
   7120000    3
   7130000    3
   7140000    4
   7150000    4
   7160000    4
   7170000    4
   7180000    2
   7190000    3
   7200000    3
   7210000    3
   7220000    4
   7230000    3
   7240000    5
   7250000    2
   7260000    3
   7270000    3
   7280000    2
   7290000    3
   7300000    3
   7310000    3
   7320000    3
   7330000    3
   7340000    3
   7350000    3
   7360000    4
   7370000    3
   7380000    3
   7390000    5
   7400000    3
   7410000    3
   7420000    3
   7430000    3
   7440000    4
   7450000    3
   7460000    2
   7470000    3
   7480000    2
   7490000    2
   7500000    3
   7510000    3
   7520000    3
   7530000    2
   7540000    3
   7550000    3
   7560000    3
   7570000    2
   7580000    3
   7590000    3
   7600000    2
   7610000    3
   7620000    3
   7630000    3
   7640000    4
   7650000    3
   7660000    4
   7670000    4
   7680000    3
   7690000    5
   7700000    3
   7710000    3
   7720000    4
   7730000    3
   7740000    2
   7750000    3
   7760000    3
   7770000    2
   7780000    4
   7790000    3
   7800000    3
   7810000    3
   7820000    2
   7830000    2
   7840000    4
   7850000    5
   7860000    4
   7870000    3
   7880000    4
   7890000    3
   7900000    3
   7910000   10
   7920000   11
   7930000    4
   7940000    4
   7950000    4
   7960000    4
   7970000    5
   7980000    3
   7990000    5
   8000000    4
   8010000    3
   8020000    4
   8030000    5
   8040000    7
   8050000    4
   8060000    8
   8070000    4
   8080000    4
   8090000    4
   8100000    3
   8110000    3
   8120000    2
   8130000    2
   8140000    4
   8150000    4
   8160000    3
   8170000    3
   8180000    3
   8190000    2
   8200000    3
   8210000    3
   8220000    3
   8230000    3
   8240000    5
   8250000    3
   8260000    8
   8270000    3
   8280000    4
   8290000    4
   8300000    2
   8310000    3
   8320000    3
   8330000    2
   8340000    3
   8350000    3
   8360000    3
   8370000    3
   8380000    3
   8390000    3
   8400000    3
   8410000    4
   8420000    2
   8430000    3
   8440000    6
   8450000    7
   8460000   12
   8470000   18
   8480000    5
   8490000    7
   8500000    3
   8510000    3
   8520000    4
   8530000    3
   8540000    3
   8550000    4
   8560000    3
   8570000    3
   8580000    2
   8590000    3
   8600000    6
   8610000    4
   8620000    3
   8630000    4
   8640000    4
   8650000    3
   8660000    3
   8670000    5
   8680000    5
   8690000    5
   8700000   13
   8710000   15
   8720000   22
   8730000   22
   8740000   20
   8750000   18
   8760000   22
   8770000   19
   8780000   10
   8790000    3
   8800000    3
   8810000    3
   8820000    3
   8830000    2
   8840000    3
   8850000    3
   8860000    5
   8870000    3
   8880000    4
   8890000    3
   8900000    4
   8910000    3
   8920000    4
   8930000    3
   8940000    3
   8950000    3
   8960000    4
   8970000    3
   8980000    4
   8990000    2
   9000000    2
   9010000    3
   9020000    2
   9030000    3
   9040000    3
   9050000    3
   9060000    3
   9070000    3
   9080000    3
   9090000    3
   9100000    2
   9110000    4
   9120000    2
   9130000    4
   9140000    3
   9150000    3
   9160000    3
   9170000    3
   9180000    2
   9190000    3
   9200000    4
   9210000    3
   9220000    3
   9230000    4
   9240000    3
   9250000    3
   9260000    4
   9270000    3
   9280000    3
   9290000    2
   9300000    3
   9310000    2
   9320000    3
   9330000    3
   9340000    3
   9350000    2
   9360000    3
   9370000    3
   9380000    3
   9390000    2
   9400000    2
   9410000    2
   9420000    3
   9430000    3
   9440000    3
   9450000    3
   9460000    5
   9470000    4
   9480000    4
   9490000    3
   9500000    3
   9510000    5
   9520000    4
   9530000    3
   9540000    4
   9550000    3
   9560000    3
   9570000    1
   9580000    3
   9590000    3
   9600000    3
   9610000    3
   9620000    3
   9630000    4
   9640000    3
   9650000    3
   9660000    3
   9670000    4
   9680000    3
   9690000    2
   9700000    4
   9710000    3
   9720000    3
   9730000    3
   9740000    4
   9750000    3
   9760000    3
   9770000    3
   9780000    3
   9790000    3
   9800000    4
   9810000    2
   9820000    3
   9830000    2
   9840000    3
   9850000    2
   9860000    4
   9870000    3
   9880000    3
   9890000    3
   9900000    4
   9910000    3
   9920000    2
   9930000    2
   9940000    3
   9950000    3
   9960000    4
   9970000    2
   9980000    2
   9990000    2
  10000000    3
  10010000    4
  10020000    3
  10030000    2
  10040000    4
  10050000    8
  10060000    6
  10070000    4
  10080000    3
  10090000    3
  10100000    3
  10110000    3
  10120000    3
  10130000    3
  10140000    4
  10150000    3
  10160000    4
  10170000    3
  10180000    4
  10190000    3
  10200000    3
  10210000   12
  10220000    3
  10230000    3
  10240000    4
  10250000    3
  10260000    3
  10270000    2
  10280000    3
  10290000    4
  10300000    3
  10310000    3
  10320000    3
  10330000    4
  10340000   14
  10350000    3
  10360000    3
  10370000    3
  10380000    3
  10390000    3
  10400000    3
  10410000    3
  10420000    3
  10430000    3
  10440000    3
  10450000    3
  10460000    4
  10470000    3
  10480000    3
  10490000    3
  10500000    3
  10510000    3
  10520000    4
  10530000    3
  10540000    3
  10550000    3
  10560000    4
  10570000    3
  10580000    3
  10590000    4
  10600000    5
  10610000    4
  10620000    3
  10630000    3
  10640000    2
  10650000    3
  10660000    3
  10670000    3
  10680000    3
  10690000    3
  10700000    4
  10710000   16
  10720000   11
  10730000    4
  10740000    4
  10750000    3
  10760000   11
  10770000   15
  10780000   13
  10790000   10
  10800000   15
  10810000   10
  10820000   18
  10830000   11
  10840000   10
  10850000   15
  10860000   11
  10870000    9
  10880000   15
  10890000    4
  10900000    5
  10910000    3
  10920000    4
  10930000    4
  10940000    3
  10950000    2
  10960000    3
  10970000    2
  10980000    3
  10990000    2
  11000000    3
  11010000    4
  11020000    3
  11030000    3
  11040000    3
  11050000    3
  11060000    3
  11070000    3
  11080000    2
  11090000    2
  11100000    3
  11110000    3
  11120000    3
  11130000    3
  11140000    3
  11150000    3
  11160000    3
  11170000    3
  11180000    3
  11190000    2
  11200000    3
  11210000    5
  11220000    3
  11230000    3
  11240000    3
  11250000    3
  11260000    3
  11270000    2
  11280000    3
  11290000    3
  11300000    2
  11310000    5
  11320000    2
  11330000    2
  11340000    3
  11350000    3
  11360000    4
  11370000    4
  11380000    3
  11390000    3
  11400000    2
  11410000    2
  11420000    3
  11430000    4
  11440000    3
  11450000    2
  11460000    5
  11470000    3
  11480000    4
  11490000    3
  11500000    3
  11510000    3
  11520000    4
  11530000    3
  11540000    3
  11550000    3
  11560000    5
  11570000    5
  11580000    3
  11590000    3
  11600000    4
  11610000    4
  11620000    4
  11630000    3
  11640000    3
  11650000    5
  11660000    4
  11670000    3
  11680000    4
  11690000    4
  11700000    3
  11710000    3
  11720000    5
  11730000    2
  11740000    3
  11750000    3
  11760000    5
  11770000    4
  11780000    4
  11790000    3
  11800000    4
  11810000    3
  11820000    3
  11830000    4
  11840000    2
  11850000    2
  11860000    4
  11870000    3
  11880000    3
  11890000    3
  11900000    4
  11910000    2
  11920000    4
  11930000    4
  11940000    3
  11950000    4
  11960000    3
  11970000    4
  11980000    4
  11990000    4
  12000000    2
  12010000    3
  12020000    3
  12030000    3
  12040000    2
  12050000    2
  12060000    4
  12070000    3
  12080000    4
  12090000    7
  12100000    2
  12110000    3
  12120000    3
  12130000    3
  12140000    2
  12150000    3
  12160000    2
  12170000    3
  12180000    3
  12190000    3
  12200000    3
  12210000    3
  12220000    3
  12230000    4
  12240000    2
  12250000    3
  12260000    3
  12270000    2
  12280000    3
  12290000    4
  12300000    3
  12310000    3
  12320000    5
  12330000    2
  12340000    3
  12350000    4
  12360000    3
  12370000    4
  12380000    3
  12390000    4
  12400000    5
  12410000    6
  12420000    2
  12430000    5
  12440000    3
  12450000    2
  12460000    9
  12470000    3
  12480000    3
  12490000    3
  12500000    3
  12510000    3
  12520000    3
  12530000    3
  12540000    3
  12550000    5
  12560000    3
  12570000    5
  12580000    3
  12590000    2
  12600000    4
  12610000    3
  12620000    4
  12630000    2
  12640000    2
  12650000    3
  12660000    4
  12670000    3
  12680000    3
  12690000    2
  12700000    4
  12710000    3
  12720000    3
  12730000    4
  12740000    3
  12750000    3
  12760000    4
  12770000    5
  12780000    3
  12790000    5
  12800000    5
  12810000    3
  12820000    4
  12830000    2
  12840000    3
  12850000    2
  12860000    5
  12870000    2
  12880000    5
  12890000    2
  12900000    3
  12910000    3
  12920000    3
  12930000    4
  12940000    4
  12950000    5
  12960000    3
  12970000    3
  12980000    2
  12990000    2
  13000000    2
  13010000    3
  13020000    3
  13030000    4
  13040000    5
  13050000    5
  13060000    4
  13070000    4
  13080000    2
  13090000    3
  13100000    4
  13110000    4
  13120000    4
  13130000    2
  13140000    3
  13150000    4
  13160000    3
  13170000    3
  13180000    4
  13190000    5
  13200000    3
  13210000    5
  13220000    5
  13230000    4
  13240000    3
  13250000    3
  13260000    2
  13270000    3
  13280000    4
  13290000    2
  13300000    4
  13310000    3
  13320000    4
  13330000    4
  13340000    4
  13350000    3
  13360000    3
  13370000    3
  13380000    4
  13390000    4
  13400000    4
  13410000    3
  13420000    3
  13430000    3
  13440000    3
  13450000    4
  13460000    3
  13470000    4
  13480000    3
  13490000    2
  13500000    3
  13510000    3
  13520000    2
  13530000    3
  13540000    8
  13550000    3
  13560000    8
  13570000    3
  13580000    3
  13590000    2
  13600000    2
  13610000    3
  13620000    3
  13630000    4
  13640000    3
  13650000    2
  13660000    3
  13670000    3
  13680000    3
  13690000    3
  13700000    3
  13710000    3
  13720000    2
  13730000    3
  13740000    4
  13750000    3
  13760000    4
  13770000    7
  13780000    4
  13790000    3
  13800000    2
  13810000    3
  13820000    2
  13830000    3
  13840000    3
  13850000    4
  13860000    2
  13870000    3
  13880000    3
  13890000    2
  13900000    4
  13910000    3
  13920000    3
  13930000    3
  13940000    2
  13950000    3
  13960000    4
  13970000    3
  13980000    3
  13990000    3
  14000000    3
  14010000    2
  14020000    3
  14030000    2
  14040000    3
  14050000    3
  14060000    3
  14070000    4
  14080000    2
  14090000    3
  14100000    3
  14110000    3
  14120000    2
  14130000    4
  14140000    2
  14150000    3
  14160000    4
  14170000    2
  14180000    3
  14190000    2
  14200000    3
  14210000    3
  14220000    3
  14230000    2
  14240000    2
  14250000    2
  14260000    3
  14270000    3
  14280000    5
  14290000    5
  14300000    3
  14310000    3
  14320000    4
  14330000    4
  14340000    4
  14350000    2
  14360000    3
  14370000    3
  14380000    3
  14390000    2
  14400000    2
  14410000    2
  14420000    3
  14430000    3
  14440000    5
  14450000    2
  14460000    3
  14470000    4
  14480000    5
  14490000    3
  14500000    3
  14510000    2
  14520000    4
  14530000    3
  14540000    7
  14550000    3
  14560000    3
  14570000    2
  14580000    5
  14590000    5
  14600000    5
  14610000    6
  14620000    5
  14630000    3
  14640000    4
  14650000    6
  14660000    5
  14670000    2
  14680000    3
  14690000    4
  14700000    4
  14710000    3
  14720000    5
  14730000    5
  14740000    4
  14750000    4
  14760000    3
  14770000    3
  14780000    3
  14790000    3
  14800000    3
  14810000    2
  14820000    3
  14830000    2
  14840000    3
  14850000    4
  14860000    4
  14870000    7
  14880000    5
  14890000    2
  14900000    4
  14910000    3
  14920000    3
  14930000    7
  14940000    5
  14950000    7
  14960000    8
  14970000    3
  14980000    2
  14990000    4
  15000000    3
  15010000    3
  15020000    2
  15030000    3
  15040000    4
  15050000    3
  15060000    4
  15070000    4
  15080000    2
  15090000    4
  15100000    2
  15110000    2
  15120000    3
  15130000    3
  15140000    4
  15150000    4
  15160000    3
  15170000    4
  15180000    2
  15190000    3
  15200000    3
  15210000    3
  15220000    3
  15230000    4
  15240000    3
  15250000    2
  15260000    3
  15270000    2
  15280000    3
  15290000    3
  15300000    3
  15310000    2
  15320000    3
  15330000    3
  15340000    2
  15350000    4
  15360000    3
  15370000    3
  15380000    2
  15390000    4
  15400000    3
  15410000    3
  15420000    2
  15430000    2
  15440000    2
  15450000    3
  15460000    2
  15470000    3
  15480000    3
  15490000    3
  15500000    2
  15510000    3
  15520000    3
  15530000    4
  15540000    3
  15550000    3
  15560000    3
  15570000    3
  15580000    3
  15590000    3
  15600000    3
  15610000    4
  15620000    6
  15630000    3
  15640000    5
  15650000    4
  15660000    9
  15670000    7
  15680000    3
  15690000    3
  15700000    3
  15710000    4
  15720000    3
  15730000    3
  15740000    4
  15750000    3
  15760000    3
  15770000    2
  15780000    2
  15790000    6
  15800000    2
  15810000    2
  15820000    4
  15830000    3
  15840000    3
  15850000    2
  15860000    2
  15870000    2
  15880000    3
  15890000    3
  15900000    2
  15910000    6
  15920000    3
  15930000    3
  15940000    3
  15950000    3
  15960000    3
  15970000    4
  15980000    4
  15990000    3
  16000000    4
  16010000    4
  16020000   13
  16030000    4
  16040000    6
  16050000   15
  16060000    8
  16070000    3
  16080000    3
  16090000    4
  16100000    4
  16110000    2
  16120000    3
  16130000    2
  16140000    4
  16150000    3
  16160000    3
  16170000    3
  16180000    3
  16190000    2
  16200000    3
  16210000    3
  16220000    3
  16230000    3
  16240000    3
  16250000    3
  16260000    3
  16270000    4
  16280000    3
  16290000    4
  16300000    3
  16310000    5
  16320000    4
  16330000    3
  16340000    3
  16350000    3
  16360000    3
  16370000    3
  16380000    4
  16390000    4
  16400000    2
  16410000    3
  16420000    3
  16430000    3
  16440000    4
  16450000    3
  16460000    4
  16470000    3
  16480000    4
  16490000    4
  16500000    3
  16510000    4
  16520000    3
  16530000    3
  16540000    5
  16550000    4
  16560000    3
  16570000    3
  16580000    3
  16590000    4
  16600000    3
  16610000    2
  16620000    5
  16630000    3
  16640000    3
  16650000    3
  16660000    3
  16670000    4
  16680000    3
  16690000    2
  16700000    3
  16710000    3
  16720000    3
  16730000    3
  16740000    3
  16750000    3
  16760000    3
  16770000    3
  16780000    2
  16790000    4
  16800000    3
  16810000    3
  16820000    4
  16830000    3
  16840000    3
  16850000    3
  16860000    3
  16870000    3
  16880000    2
  16890000    3
  16900000    4
  16910000    4
  16920000   17
  16930000    3
  16940000    3
  16950000    3
  16960000    3
  16970000    3
  16980000    4
  16990000    3
  17000000    4
  17010000    3
  17020000    4
  17030000    3
  17040000    3
  17050000    3
  17060000    3
  17070000    4
  17080000    4
  17090000    4
  17100000    3
  17110000    3
  17120000    3
  17130000    3
  17140000    3
  17150000    2
  17160000    3
  17170000    2
  17180000    3
  17190000    3
  17200000    3
  17210000    3
  17220000    2
  17230000    4
  17240000    2
  17250000    2
  17260000    4
  17270000    4
  17280000    3
  17290000    4
  17300000    3
  17310000    2
  17320000    5
  17330000    2
  17340000    3
  17350000    3
  17360000    3
  17370000    3
  17380000    4
  17390000    3
  17400000    5
  17410000    5
  17420000    4
  17430000    3
  17440000    2
  17450000    2
  17460000    3
  17470000    3
  17480000    3
  17490000    3
  17500000    3
  17510000    4
  17520000    3
  17530000    4
  17540000    3
  17550000    4
  17560000    3
  17570000    3
  17580000    4
  17590000    3
  17600000    3
  17610000    4
  17620000    3
  17630000    3
  17640000    3
  17650000    4
  17660000    3
  17670000    2
  17680000    4
  17690000    5
  17700000    3
  17710000    3
  17720000    3
  17730000    4
  17740000    3
  17750000    5
  17760000    4
  17770000   19
  17780000    5
  17790000   14
  17800000    3
  17810000    3
  17820000    3
  17830000    3
  17840000    4
  17850000    3
  17860000    3
  17870000    3
  17880000    3
  17890000    3
  17900000    4
  17910000    2
  17920000    3
  17930000    3
  17940000    4
  17950000    4
  17960000    3
  17970000    4
  17980000    3
  17990000    5
  18000000    3
  18010000    3
  18020000    3
  18030000    3
  18040000    3
  18050000    3
  18060000    7
  18070000    3
  18080000    3
  18090000    5
  18100000    3
  18110000    4
  18120000    3
  18130000    4
  18140000    2
  18150000    2
  18160000    2
  18170000    3
  18180000    3
  18190000    4
  18200000    2
  18210000    3
  18220000    3
  18230000    3
  18240000    3
  18250000    3
  18260000    2
  18270000    5
  18280000    4
  18290000    3
  18300000    2
  18310000    3
  18320000    3
  18330000    3
  18340000    2
  18350000    3
  18360000    4
  18370000    5
  18380000    4
  18390000    4
  18400000    4
  18410000    5
  18420000    4
  18430000    2
  18440000    4
  18450000    4
  18460000    3
  18470000    5
  18480000    3
  18490000    3
  18500000    2
  18510000    3
  18520000    3
  18530000    3
  18540000    2
  18550000    4
  18560000    5
  18570000    3
  18580000    3
  18590000    5
  18600000    2
  18610000    3
  18620000    3
  18630000    4
  18640000    4
  18650000    2
  18660000    3
  18670000    3
  18680000    2
  18690000    2
  18700000    2
  18710000    3
  18720000    4
  18730000    4
  18740000    2
  18750000    3
  18760000    2
  18770000    2
  18780000    4
  18790000    2
  18800000    4
  18810000    2
  18820000    2
  18830000    3
  18840000    2
  18850000    3
  18860000    2
  18870000    2
  18880000    4
  18890000    2
  18900000    3
  18910000    3
  18920000    5
  18930000    3
  18940000    2
  18950000    3
  18960000    3
  18970000    2
  18980000    3
  18990000    4
  19000000    5
  19010000    4
  19020000    4
  19030000    5
  19040000    2
  19050000    4
  19060000    4
  19070000    3
  19080000    2
  19090000    2
  19100000    3
  19110000    3
  19120000    2
  19130000    4
  19140000    4
  19150000    3
  19160000    3
  19170000    3
  19180000    3
  19190000    3
  19200000    2
  19210000    4
  19220000    3
  19230000    3
  19240000    4
  19250000    3
  19260000    3
  19270000    4
  19280000    4
  19290000    4
  19300000    3
  19310000    2
  19320000    2
  19330000    3
  19340000    3
  19350000    5
  19360000    3
  19370000    2
  19380000    4
  19390000    4
  19400000    3
  19410000    2
  19420000    3
  19430000    3
  19440000    3
  19450000    3
  19460000    3
  19470000    2
  19480000    2
  19490000    3
  19500000    2
  19510000    3
  19520000    3
  19530000    3
  19540000    3
  19550000    4
  19560000    4
  19570000    4
  19580000    4
  19590000    3
  19600000    2
  19610000    4
  19620000    4
  19630000    2
  19640000    3
  19650000    2
  19660000    4
  19670000    2
  19680000    3
  19690000    2
  19700000    3
  19710000    3
  19720000    4
  19730000    4
  19740000   10
  19750000    4
  19760000    2
  19770000    2
  19780000    2
  19790000    2
  19800000    3
  19810000    3
  19820000    5
  19830000    3
  19840000    2
  19850000    3
  19860000    3
  19870000    3
  19880000    2
  19890000    3
  19900000    3
  19910000    3
  19920000    8
  19930000    4
  19940000    3
  19950000    2
  19960000    2
  19970000    3
  19980000    1
  19990000    3
  20000000    3
  20010000    3
  20020000    2
  20030000    3
  20040000    5
  20050000    7
  20060000    8
  20070000    4
  20080000    4
  20090000    5
  20100000    4
  20110000    4
  20120000    3
  20130000    4
  20140000    3
  20150000    3
  20160000    3
  20170000    5
  20180000    3
  20190000    2
  20200000    3
  20210000    4
  20220000    3
  20230000    7
  20240000    3
  20250000    4
  20260000    3
  20270000    5
  20280000    4
  20290000    4
  20300000    4
  20310000    3
  20320000    3
  20330000    3
  20340000    3
  20350000    3
  20360000    3
  20370000    3
  20380000    3
  20390000    4
  20400000    5
  20410000    3
  20420000    2
  20430000    4
  20440000    4
  20450000    4
  20460000    4
  20470000    2
  20480000    3
  20490000    2
  20500000    3
  20510000    2
  20520000    3
  20530000    4
  20540000    7
  20550000    2
  20560000    3
  20570000    3
  20580000    3
  20590000    2
  20600000    3
  20610000    2
  20620000    3
  20630000    3
  20640000    3
  20650000    3
  20660000    3
  20670000    4
  20680000    4
  20690000    3
  20700000    3
  20710000    2
  20720000    7
  20730000    7
  20740000    3
  20750000    3
  20760000    4
  20770000    2
  20780000    6
  20790000    3
  20800000    2
  20810000    3
  20820000    2
  20830000    3
  20840000    4
  20850000    3
  20860000    3
  20870000    2
  20880000    3
  20890000    4
  20900000    5
  20910000   11
  20920000    4
  20930000    3
  20940000    3
  20950000    3
  20960000    3
  20970000    3
  20980000    2
  20990000    4
  21000000    2
  21010000    5
  21020000    3
  21030000    3
  21040000    2
  21050000    3
  21060000    6
  21070000    3
  21080000    2
  21090000    3
  21100000    4
  21110000    3
  21120000    2
  21130000    4
  21140000    3
  21150000    2
  21160000    2
  21170000    3
  21180000    2
  21190000    2
  21200000    3
  21210000    3
  21220000    2
  21230000    3
  21240000    2
  21250000    2
  21260000    3
  21270000    4
  21280000    2
  21290000    4
  21300000    4
  21310000    2
  21320000    3
  21330000    2
  21340000    3
  21350000    2
  21360000    2
  21370000    3
  21380000    3
  21390000    3
  21400000    3
  21410000    3
  21420000    3
  21430000    1
  21440000    3
  21450000    4
  21460000    4
  21470000    2
  21480000    2
  21490000    2
  21500000    2
  21510000    2
  21520000    3
  21530000    3
  21540000    4
  21550000    2
  21560000    2
  21570000    4
  21580000    3
  21590000    5
  21600000    5
  21610000    4
  21620000    2
  21630000    2
  21640000    2
  21650000    3
  21660000    7
  21670000    3
  21680000    3
  21690000    3
  21700000    3
  21710000    7
  21720000    2
  21730000    4
  21740000    4
  21750000    2
  21760000    6
  21770000    5
  21780000    5
  21790000    4
  21800000    3
  21810000    7
  21820000    3
  21830000    4
  21840000    3
  21850000    3
  21860000    3
  21870000    3
  21880000    3
  21890000    5
  21900000    2
  21910000    3
  21920000    3
  21930000    4
  21940000    4
  21950000    2
  21960000    2
  21970000    2
  21980000    3
  21990000    3
  22000000    2
  22010000    3
  22020000    3
  22030000    2
  22040000    3
  22050000    2
  22060000    2
  22070000    2
  22080000    3
  22090000    3
  22100000    3
  22110000    3
  22120000    3
  22130000    3
  22140000    3
  22150000    3
  22160000    3
  22170000    3
  22180000    3
  22190000    3
  22200000    4
  22210000    3
  22220000    4
  22230000    5
  22240000    7
  22250000    4
  22260000    2
  22270000    4
  22280000    3
  22290000    3
  22300000    3
  22310000    3
  22320000    2
  22330000    5
  22340000    3
  22350000    3
  22360000    3
  22370000    3
  22380000    3
  22390000    2
  22400000    3
  22410000    3
  22420000    2
  22430000    3
  22440000    3
  22450000    3
  22460000    2
  22470000    3
  22480000    2
  22490000    4
  22500000    5
  22510000    3
  22520000    3
  22530000    7
  22540000    2
  22550000    3
  22560000    3
  22570000    3
  22580000    3
  22590000    4
  22600000    4
  22610000    3
  22620000    2
  22630000    3
  22640000    4
  22650000    1
  22660000    4
  22670000    3
  22680000    3
  22690000    3
  22700000    4
  22710000    3
  22720000    6
  22730000    4
  22740000    2
  22750000    5
  22760000    3
  22770000    3
  22780000    3
  22790000    4
  22800000    4
  22810000    3
  22820000    4
  22830000    4
  22840000    4
  22850000    5
  22860000    3
  22870000    5
  22880000    8
  22890000   16
  22900000    3
  22910000    3
  22920000    4
  22930000    5
  22940000    3
  22950000    4
  22960000    3
  22970000    3
  22980000    2
  22990000    3
  23000000    5
  23010000    3
  23020000    4
  23030000    5
  23040000    3
  23050000    4
  23060000    3
  23070000    5
  23080000    3
  23090000    3
  23100000    3
  23110000    4
  23120000    2
  23130000    3
  23140000    3
  23150000    3
  23160000    4
  23170000    3
  23180000    2
  23190000    3
  23200000    2
  23210000    2
  23220000    2
  23230000    3
  23240000    2
  23250000    3
  23260000    2
  23270000    3
  23280000    3
  23290000    3
  23300000    3
  23310000    3
  23320000    3
  23330000    3
  23340000    7
  23350000    4
  23360000    3
  23370000    3
  23380000    4
  23390000    4
  23400000    3
  23410000    4
  23420000    2
  23430000    2
  23440000    5
  23450000    2
  23460000    3
  23470000    4
  23480000    3
  23490000    3
  23500000    4
  23510000    3
  23520000    2
  23530000    3
  23540000    3
  23550000    3
  23560000    3
  23570000    3
  23580000    4
  23590000    4
  23600000    3
  23610000    2
  23620000    3
  23630000    2
  23640000    3
  23650000    2
  23660000    2
  23670000    4
  23680000    3
  23690000    2
  23700000    3
  23710000    3
  23720000    2
  23730000    3
  23740000    3
  23750000    4
  23760000    3
  23770000    2
  23780000    3
  23790000    7
  23800000    2
  23810000    2
  23820000    3
  23830000    4
  23840000    4
  23850000    3
  23860000    1
  23870000    2
  23880000    2
  23890000    2
  23900000    5
  23910000    4
  23920000    4
  23930000   15
  23940000    6
  23950000   13
  23960000    2
  23970000    4
  23980000    5
  23990000    4
  24000000    2
  24010000    2
  24020000    4
  24030000    3
  24040000    2
  24050000    7
  24060000    3
  24070000    3
  24080000    2
  24090000    4
  24100000    4
  24110000    5
  24120000    2
  24130000    3
  24140000    2
  24150000    4
  24160000    3
  24170000    3
  24180000    3
  24190000    4
  24200000    4
  24210000    3
  24220000    2
  24230000    3
  24240000    2
  24250000    3
  24260000    3
  24270000    2
  24280000    5
  24290000    4
  24300000    2
  24310000    4
  24320000    2
  24330000    5
  24340000    5
  24350000    3
  24360000    4
  24370000    4
  24380000    5
  24390000    3
  24400000    3
  24410000    3
  24420000    5
  24430000    6
  24440000    2
  24450000    2
  24460000    2
  24470000    3
  24480000    3
  24490000    2
  24500000    5
  24510000    3
  24520000    4
  24530000    3
  24540000    3
  24550000    3
  24560000    3
  24570000    3
  24580000    4
  24590000    3
  24600000    3
  24610000    3
  24620000    2
  24630000    4
  24640000    4
  24650000    5
  24660000    3
  24670000    4
  24680000    3
  24690000    2
  24700000    4
  24710000    3
  24720000    3
  24730000    4
  24740000    2
  24750000    5
  24760000    3
  24770000    5
  24780000    4
  24790000    3
  24800000    3
  24810000    3
  24820000    3
  24830000    4
  24840000    3
  24850000    2
  24860000    4
  24870000    3
  24880000    2
  24890000    3
  24900000    2
  24910000    3
  24920000    3
  24930000    3
  24940000    3
  24950000    3
  24960000    3
  24970000   14
  24980000    5
  24990000    3
  25000000    2
  25010000    3
  25020000    2
  25030000    2
  25040000    2
  25050000    9
  25060000    1
  25070000    3
  25080000    3
  25090000    3
  25100000    3
  25110000    3
  25120000    3
  25130000    2
  25140000    2
  25150000    3
  25160000    3
  25170000    2
  25180000    3
  25190000    3
  25200000    3
  25210000    3
  25220000    2
  25230000    5
  25240000    3
  25250000    2
  25260000    3
  25270000    3
  25280000    2
  25290000    2
  25300000    2
  25310000    2
  25320000    2
  25330000    4
  25340000    3
  25350000    4
  25360000    3
  25370000    5
  25380000    4
  25390000    3
  25400000    3
  25410000    5
  25420000    2
  25430000    4
  25440000    4
  25450000    4
  25460000    5
  25470000    4
  25480000    3
  25490000    3
  25500000   11
  25510000    3
  25520000    4
  25530000    4
  25540000    2
  25550000    3
  25560000    3
  25570000    3
  25580000    4
  25590000    4
  25600000    3
  25610000    3
  25620000    4
  25630000    4
  25640000    5
  25650000    4
  25660000    4
  25670000    3
  25680000    4
  25690000    7
  25700000    5
  25710000    3
  25720000    4
  25730000    4
  25740000    5
  25750000    3
  25760000    3
  25770000    3
  25780000    5
  25790000    3
  25800000    5
  25810000    5
  25820000    2
  25830000    4
  25840000    3
  25850000    3
  25860000    2
  25870000    5
  25880000    3
  25890000    4
  25900000    3
  25910000    4
  25920000    3
  25930000    5
  25940000    2
  25950000    4
  25960000    4
  25970000    4
  25980000    4
  25990000    3
  26000000    3
  26010000    4
  26020000    9
  26030000    5
  26040000    4
  26050000    4
  26060000   10
  26070000    5
  26080000    5
  26090000    3
  26100000    4
  26110000    4
  26120000    4
  26130000   18
  26140000    6
  26150000    5
  26160000    4
  26170000   13
  26180000    4
  26190000    3
  26200000    3
  26210000    2
  26220000    3
  26230000    4
  26240000    3
  26250000    3
  26260000    3
  26270000    3
  26280000    2
  26290000    4
  26300000    3
  26310000    3
  26320000    2
  26330000    2
  26340000    3
  26350000    3
  26360000    2
  26370000    2
  26380000    3
  26390000    4
  26400000    3
  26410000    2
  26420000    2
  26430000    2
  26440000    4
  26450000    3
  26460000   20
  26470000    4
  26480000    6
  26490000    3
  26500000    3
  26510000    4
  26520000    3
  26530000    5
  26540000    5
  26550000    3
  26560000    4
  26570000    2
  26580000    3
  26590000    2
  26600000    4
  26610000    3
  26620000    3
  26630000    3
  26640000    3
  26650000    2
  26660000    3
  26670000    2
  26680000    3
  26690000    2
  26700000    3
  26710000    4
  26720000    3
  26730000    3
  26740000    4
  26750000    4
  26760000    2
  26770000    2
  26780000    3
  26790000    3
  26800000    3
  26810000    3
  26820000    2
  26830000    3
  26840000    4
  26850000    4
  26860000    5
  26870000    4
  26880000    3
  26890000    2
  26900000    3
  26910000    3
  26920000    3
  26930000    3
  26940000    3
  26950000    3
  26960000    3
  26970000    3
  26980000    3
  26990000    3
  27000000    4
  27010000    3
  27020000    3
  27030000    2
  27040000    2
  27050000    2
  27060000    4
  27070000    3
  27080000    3
  27090000    3
  27100000    4
  27110000    5
  27120000    3
  27130000    3
  27140000    4
  27150000    3
  27160000    4
  27170000    5
  27180000    4
  27190000    3
  27200000    2
  27210000    5
  27220000    3
  27230000    5
  27240000    5
  27250000    6
  27260000    9
  27270000    5
  27280000    4
  27290000    4
  27300000    7
  27310000    4
  27320000    4
  27330000    2
  27340000    5
  27350000    4
  27360000    4
  27370000    4
  27380000    3
  27390000    4
  27400000    3
  27410000    3
  27420000    2
  27430000    5
  27440000    3
  27450000    3
  27460000    3
  27470000    4
  27480000    3
  27490000    3
  27500000    3
  27510000    3
  27520000    5
  27530000    4
  27540000    5
  27550000    6
  27560000    3
  27570000    2
  27580000    4
  27590000    3
  27600000    4
  27610000    3
  27620000    3
  27630000    3
  27640000    3
  27650000    2
  27660000    3
  27670000    3
  27680000    3
  27690000    3
  27700000    3
  27710000    3
  27720000    3
  27730000    4
  27740000    3
  27750000    3
  27760000    3
  27770000    3
  27780000    3
  27790000    4
  27800000    5
  27810000    4
  27820000    2
  27830000    4
  27840000    2
  27850000    2
  27860000    3
  27870000    4
  27880000    2
  27890000    3
  27900000    3
  27910000    3
  27920000    3
  27930000    3
  27940000   13
  27950000   14
  27960000   10
  27970000    2
  27980000    3
  27990000    3
  28000000    4
  28010000    3
  28020000    3
  28030000    3
  28040000    2
  28050000    4
  28060000    3
  28070000    4
  28080000    4
  28090000    3
  28100000    4
  28110000    2
  28120000    4
  28130000    3
  28140000    2
  28150000    3
  28160000    4
  28170000    4
  28180000    5
  28190000    5
  28200000    3
  28210000    3
  28220000    2
  28230000    2
  28240000    3
  28250000    3
  28260000    3
  28270000    3
  28280000    3
  28290000    2
  28300000    2
  28310000    2
  28320000    3
  28330000    6
  28340000    4
  28350000    4
  28360000    2
  28370000    3
  28380000    2
  28390000    4
  28400000    3
  28410000    4
  28420000    3
  28430000    3
  28440000    2
  28450000    3
  28460000    4
  28470000    3
  28480000    2
  28490000    3
  28500000    3
  28510000    3
  28520000    4
  28530000    3
  28540000    3
  28550000    2
  28560000    3
  28570000    4
  28580000    3
  28590000    5
  28600000    3
  28610000    3
  28620000    3
  28630000    2
  28640000    2
  28650000    4
  28660000    3
  28670000    2
  28680000    3
  28690000    2
  28700000    3
  28710000    3
  28720000    4
  28730000    2
  28740000    3
  28750000    2
  28760000    3
  28770000    2
  28780000    2
  28790000    2
  28800000    5
  28810000    3
  28820000    4
  28830000    2
  28840000    3
  28850000    3
  28860000    3
  28870000    4
  28880000    3
  28890000    2
  28900000    3
  28910000    3
  28920000    2
  28930000    3
  28940000    3
  28950000    3
  28960000    3
  28970000    3
  28980000    3
  28990000    3
  29000000    3
  29010000    6
  29020000    4
  29030000    7
  29040000    4
  29050000    4
  29060000    3
  29070000    3
  29080000    4
  29090000    3
  29100000    3
  29110000    2
  29120000    2
  29130000    2
  29140000    4
  29150000    3
  29160000    3
  29170000    3
  29180000    3
  29190000    3
  29200000    3
  29210000    4
  29220000    5
  29230000    2
  29240000    3
  29250000    7
  29260000    3
  29270000    4
  29280000    4
  29290000    2
  29300000    2
  29310000    3
  29320000    4
  29330000    3
  29340000    3
  29350000    3
  29360000    4
  29370000    3
  29380000    3
  29390000    3
  29400000    4
  29410000    5
  29420000   16
  29430000    3
  29440000    4
  29450000    4
  29460000    4
  29470000    3
  29480000    3
  29490000    2
  29500000    3
  29510000    3
  29520000    3
  29530000    3
  29540000    3
  29550000    4
  29560000    3
  29570000    2
  29580000    3
  29590000    2
  29600000    2
  29610000    2
  29620000    3
  29630000    3
  29640000    3
  29650000    5
  29660000    3
  29670000    3
  29680000    2
  29690000    3
  29700000    3
  29710000    3
  29720000    3
  29730000    3
  29740000    2
  29750000    3
  29760000    4
  29770000    4
  29780000    4
  29790000    5
  29800000    3
  29810000    2
  29820000    3
  29830000    3
  29840000    3
  29850000    2
  29860000    3
  29870000    3
  29880000    3
  29890000    3
  29900000    3
  29910000    4
  29920000    4
  29930000    4
  29940000    3
  29950000    3
  29960000    3
  29970000    3
  29980000    3
  29990000    3
  30000000    3
  30010000    3
  30020000    2
  30030000    3
  30040000    3
  30050000    2
  30060000    3
  30070000    3
  30080000    6
  30090000    3
  30100000    2
  30110000    3
  30120000    3
  30130000    2
  30140000    3
  30150000    3
  30160000    3
  30170000    3
  30180000    2
  30190000    4
  30200000    4
  30210000    3
  30220000    3
  30230000    5
  30240000    3
  30250000    2
  30260000    4
  30270000    5
  30280000    4
  30290000    2
  30300000    2
  30310000    3
  30320000    3
  30330000    3
  30340000    3
  30350000    2
  30360000    3
  30370000    2
  30380000    3
  30390000    3
  30400000    2
  30410000    4
  30420000    2
  30430000    3
  30440000    2
  30450000    5
  30460000    2
  30470000    3
  30480000    3
  30490000    3
  30500000    3
  30510000    3
  30520000    3
  30530000    3
  30540000    5
  30550000    3
  30560000    3
  30570000    2
  30580000    3
  30590000    3
  30600000    2
  30610000    5
  30620000    4
  30630000    3
  30640000    3
  30650000    6
  30660000   14
  30670000   16
  30680000   11
  30690000   17
  30700000    8
  30710000    3
  30720000    3
  30730000    2
  30740000    3
  30750000    4
  30760000    2
  30770000    5
  30780000    3
  30790000    4
  30800000    4
  30810000    4
  30820000    2
  30830000    3
  30840000    3
  30850000    2
  30860000    4
  30870000    3
  30880000    4
  30890000    3
  30900000    3
  30910000    5
  30920000    2
  30930000    3
  30940000    3
  30950000    3
  30960000    4
  30970000    3
  30980000    3
  30990000    4
  31000000    3
  31010000    3
  31020000    3
  31030000    2
  31040000    2
  31050000    2
  31060000    4
  31070000    3
  31080000    3
  31090000    2
  31100000    2
  31110000    3
  31120000    3
  31130000    4
  31140000    3
  31150000    3
  31160000    3
  31170000    3
  31180000    3
  31190000    3
  31200000    3
  31210000    4
  31220000    4
  31230000   11
  31240000    4
  31250000    3
  31260000    3
  31270000    3
  31280000    2
  31290000    3
  31300000    3
  31310000    4
  31320000    5
  31330000    3
  31340000    4
  31350000    3
  31360000    3
  31370000    3
  31380000    4
  31390000    4
  31400000    5
  31410000    4
  31420000    8
  31430000    3
  31440000    2
  31450000    4
  31460000    4
  31470000    2
  31480000    3
  31490000    5
  31500000    3
  31510000    5
  31520000    3
  31530000    2
  31540000    3
  31550000    5
  31560000    5
  31570000    2
  31580000    7
  31590000    3
  31600000    3
  31610000    3
  31620000    4
  31630000    4
  31640000    4
  31650000    3
  31660000    3
  31670000    4
  31680000    3
  31690000    2
  31700000    2
  31710000    3
  31720000    2
  31730000    3
  31740000    3
  31750000    3
  31760000    5
  31770000    2
  31780000    3
  31790000    3
  31800000    3
  31810000    3
  31820000    4
  31830000    3
  31840000   14
  31850000   19
  31860000   10
  31870000   13
  31880000    2
  31890000    3
  31900000    3
  31910000    5
  31920000    4
  31930000    3
  31940000    5
  31950000    3
  31960000    5
  31970000    5
  31980000    7
  31990000    6
  32000000    4
  32010000    5
  32020000    4
  32030000    4
  32040000    3
  32050000    3
  32060000    3
  32070000    3
  32080000    3
  32090000    4
  32100000    2
  32110000    4
  32120000    2
  32130000    3
  32140000    3
  32150000    2
  32160000    2
  32170000    2
  32180000    3
  32190000    4
  32200000    3
  32210000    6
  32220000    3
  32230000    4
  32240000    3
  32250000    3
  32260000    3
  32270000    5
  32280000    4
  32290000    4
  32300000    4
  32310000    4
  32320000    2
  32330000    3
  32340000    3
  32350000    4
  32360000    3
  32370000    3
  32380000    3
  32390000    3
  32400000    4
  32410000    2
  32420000    4
  32430000    3
  32440000    4
  32450000    3
  32460000    3
  32470000    5
  32480000    4
  32490000    3
  32500000    3
  32510000    2
  32520000    3
  32530000    4
  32540000    3
  32550000    3
  32560000    3
  32570000    2
  32580000    2
  32590000    2
  32600000    2
  32610000    2
  32620000    3
  32630000    2
  32640000    3
  32650000    4
  32660000    4
  32670000    2
  32680000    3
  32690000    5
  32700000    4
  32710000    3
  32720000    2
  32730000    3
  32740000    4
  32750000    3
  32760000   11
  32770000    9
  32780000    3
  32790000    3
  32800000    3
  32810000    3
  32820000    3
  32830000    3
  32840000    4
  32850000    3
  32860000    2
  32870000    4
  32880000    3
  32890000    2
  32900000    2
  32910000    3
  32920000    4
  32930000    5
  32940000    3
  32950000    4
  32960000    3
  32970000    3
  32980000    4
  32990000    3
  33000000    4
  33010000    3
  33020000    4
  33030000    2
  33040000    3
  33050000    6
  33060000    3
  33070000    3
  33080000    4
  33090000    3
  33100000    2
  33110000    2
  33120000    3
  33130000    2
  33140000    3
  33150000    3
  33160000    3
  33170000    4
  33180000    3
  33190000    5
  33200000    3
  33210000    4
  33220000    3
  33230000    3
  33240000    4
  33250000    7
  33260000    4
  33270000    7
  33280000    4
  33290000    4
  33300000    4
  33310000    5
  33320000    5
  33330000    5
  33340000   10
  33350000   19
  33360000   23
  33370000   19
  33380000   19
  33390000   21
  33400000   23
  33410000   21
  33420000   19
  33430000   23
  33440000   22
  33450000   19
  33460000   23
  33470000   21
  33480000   21
  33490000   22
  33500000   21
  33510000   22
  33520000   15
  33530000   21
  33540000   19
  33550000   25
  33560000   20
  33570000   21
  33580000   24
  33590000   24
  33600000   20
  33610000   25
  33620000   19
  33630000   17
  33640000   14
  33650000   12
  33660000   15
  33670000   17
  33680000   18
  33690000   19
  33700000   18
  33710000   21
  33720000   25
  33730000   22
  33740000   19
  33750000   25
  33760000   23
  33770000   23
  33780000   22
  33790000   21
  33800000   21
  33810000   20
  33820000   16
  33830000   13
  33840000    4
  33850000    3
  33860000    2
  33870000    2
  33880000    3
  33890000    4
  33900000    4
  33910000    3
  33920000    3
  33930000    3
  33940000    5
  33950000    4
  33960000    2
  33970000    2
  33980000    5
  33990000    2
  34000000    7
  34010000    4
  34020000    4
  34030000    4
  34040000    3
  34050000    3
  34060000    3
  34070000    3
  34080000    3
  34090000    3
  34100000    3
  34110000    2
  34120000    2
  34130000    2
  34140000    3
  34150000    3
  34160000    3
  34170000    3
  34180000    3
  34190000    3
  34200000    3
  34210000    3
  34220000    3
  34230000    4
  34240000    3
  34250000    2
  34260000    4
  34270000    3
  34280000    3
  34290000    3
  34300000    3
  34310000    3
  34320000    4
  34330000    3
  34340000    3
  34350000    3
  34360000    3
  34370000    3
  34380000    3
  34390000    3
  34400000    2
  34410000    3
  34420000    3
  34430000    2
  34440000    3
  34450000    4
  34460000    3
  34470000    4
  34480000    4
  34490000    2
  34500000    4
  34510000    4
  34520000    3
  34530000    3
  34540000    3
  34550000    2
  34560000    3
  34570000    3
  34580000    3
  34590000    2
  34600000    2
  34610000    2
  34620000    3
  34630000    3
  34640000    3
  34650000    5
  34660000    5
  34670000    3
  34680000    2
  34690000    3
  34700000    4
  34710000    4
  34720000    3
  34730000    2
  34740000    3
  34750000    3
  34760000    2
  34770000    4
  34780000    4
  34790000    3
  34800000    3
  34810000    3
  34820000    3
  34830000    4
  34840000    4
  34850000    4
  34860000    3
  34870000    4
  34880000    5
  34890000    5
  34900000    6
  34910000    3
  34920000    2
  34930000    2
  34940000    4
  34950000    5
  34960000    4
  34970000    7
  34980000    4
  34990000    3
  35000000    4
  35010000    4
  35020000    5
  35030000    2
  35040000    4
  35050000    3
  35060000    2
  35070000    2
  35080000    3
  35090000    4
  35100000    2
  35110000    3
  35120000    3
  35130000    2
  35140000    4
  35150000    3
  35160000    3
  35170000    3
  35180000    3
  35190000    3
  35200000    3
  35210000    3
  35220000    3
  35230000    4
  35240000    5
  35250000    3
  35260000    4
  35270000    3
  35280000    2
  35290000    2
  35300000    3
  35310000    4
  35320000    4
  35330000    3
  35340000    3
  35350000    3
  35360000    3
  35370000    3
  35380000    4
  35390000    2
  35400000    3
  35410000    2
  35420000    3
  35430000    4
  35440000    2
  35450000    3
  35460000    3
  35470000    3
  35480000    2
  35490000    2
  35500000    2
  35510000    3
  35520000    3
  35530000    4
  35540000    3
  35550000    2
  35560000    3
  35570000    3
  35580000    3
  35590000    4
  35600000    3
  35610000    3
  35620000    2
  35630000    3
  35640000    5
  35650000    2
  35660000    4
  35670000    4
  35680000    3
  35690000    4
  35700000    3
  35710000    5
  35720000    4
  35730000    4
  35740000    2
  35750000   11
  35760000    2
  35770000    3
  35780000    3
  35790000    4
  35800000    2
  35810000    4
  35820000    3
  35830000    5
  35840000    3
  35850000    3
  35860000    3
  35870000    3
  35880000    3
  35890000    3
  35900000    4
  35910000    3
  35920000    3
  35930000    3
  35940000    2
  35950000    3
  35960000    3
  35970000    4
  35980000    3
  35990000    4
  36000000    3
  36010000    3
  36020000    4
  36030000    2
  36040000    3
  36050000    3
  36060000    2
  36070000    2
  36080000    2
  36090000    3
  36100000    3
  36110000    4
  36120000    3
  36130000    3
  36140000    3
  36150000    2
  36160000    3
  36170000    2
  36180000    3
  36190000    2
  36200000    3
  36210000    3
  36220000    3
  36230000    4
  36240000    4
  36250000    3
  36260000    3
  36270000    2
  36280000    6
  36290000    3
  36300000    4
  36310000    3
  36320000    3
  36330000    3
  36340000    3
  36350000    2
  36360000    2
  36370000    4
  36380000    3
  36390000    4
  36400000    3
  36410000    4
  36420000    4
  36430000    4
  36440000    4
  36450000    3
  36460000    2
  36470000    4
  36480000    5
  36490000    4
  36500000    3
  36510000    3
  36520000    5
  36530000    4
  36540000    3
  36550000    2
  36560000    5
  36570000    2
  36580000    4
  36590000    2
  36600000    2
  36610000    4
  36620000    2
  36630000    3
  36640000    3
  36650000    3
  36660000    3
  36670000    3
  36680000    5
  36690000    2
  36700000    3
  36710000    4
  36720000    3
  36730000    4
  36740000    4
  36750000    3
  36760000    4
  36770000    3
  36780000    3
  36790000    2
  36800000    3
  36810000    2
  36820000    4
  36830000    2
  36840000    3
  36850000    4
  36860000    2
  36870000    7
  36880000    5
  36890000    3
  36900000    2
  36910000    3
  36920000    7
  36930000    3
  36940000    3
  36950000    2
  36960000    3
  36970000    3
  36980000    4
  36990000    3
  37000000    3
  37010000    2
  37020000    3
  37030000    2
  37040000    4
  37050000    3
  37060000    3
  37070000    2
  37080000    2
  37090000    2
  37100000    3
  37110000    3
  37120000    3
  37130000    3
  37140000    2
  37150000    4
  37160000    3
  37170000    3
  37180000    3
  37190000    2
  37200000    3
  37210000    2
  37220000    3
  37230000    3
  37240000    4
  37250000    3
  37260000    4
  37270000    3
  37280000    6
  37290000    3
  37300000    3
  37310000    4
  37320000    3
  37330000    4
  37340000    3
  37350000    2
  37360000    2
  37370000    3
  37380000    4
  37390000    3
  37400000    3
  37410000    2
  37420000    3
  37430000    3
  37440000    3
  37450000    3
  37460000    4
  37470000    2
  37480000    3
  37490000    4
  37500000    3
  37510000    4
  37520000    3
  37530000    3
  37540000    3
  37550000    4
  37560000    3
  37570000    4
  37580000    5
  37590000    4
  37600000    3
  37610000    3
  37620000    3
  37630000    4
  37640000    2
  37650000    3
  37660000    3
  37670000    3
  37680000    4
  37690000    3
  37700000    3
  37710000    4
  37720000    3
  37730000    2
  37740000    4
  37750000    3
  37760000    3
  37770000    2
  37780000    3
  37790000    2
  37800000    2
  37810000    2
  37820000    5
  37830000    3
  37840000    4
  37850000    9
  37860000   14
  37870000    3
  37880000    2
  37890000    3
  37900000    3
  37910000    3
  37920000    3
  37930000    3
  37940000    2
  37950000    2
  37960000    4
  37970000    3
  37980000    2
  37990000    2
  38000000    4
  38010000    2
  38020000    4
  38030000    3
  38040000    4
  38050000    3
  38060000    4
  38070000    3
  38080000    3
  38090000    3
  38100000    2
  38110000    2
  38120000    3
  38130000    2
  38140000    3
  38150000    4
  38160000    4
  38170000    4
  38180000    3
  38190000    3
  38200000    5
  38210000    9
  38220000    5
  38230000    2
  38240000    3
  38250000    3
  38260000    3
  38270000    4
  38280000    6
  38290000    4
  38300000    2
  38310000    3
  38320000   13
  38330000   15
  38340000    3
  38350000    2
  38360000    2
  38370000    4
  38380000    3
  38390000    2
  38400000    4
  38410000    3
  38420000    5
  38430000    3
  38440000    4
  38450000    2
  38460000    2
  38470000    3
  38480000    5
  38490000    3
  38500000    4
  38510000    2
  38520000    2
  38530000    3
  38540000    3
  38550000    3
  38560000    3
  38570000    3
  38580000    2
  38590000    6
  38600000    4
  38610000    3
  38620000    3
  38630000    3
  38640000    2
  38650000    3
  38660000    3
  38670000    2
  38680000    3
  38690000    3
  38700000    3
  38710000    4
  38720000    3
  38730000    3
  38740000    3
  38750000    3
  38760000    3
  38770000    3
  38780000    6
  38790000    4
  38800000    3
  38810000    2
  38820000    3
  38830000    3
  38840000    2
  38850000    3
  38860000    3
  38870000    4
  38880000    3
  38890000    3
  38900000    4
  38910000    3
  38920000    2
  38930000    3
  38940000    3
  38950000    3
  38960000    3
  38970000    5
  38980000    3
  38990000    3
  39000000    2
  39010000    3
  39020000    2
  39030000    2
  39040000    2
  39050000    3
  39060000    4
  39070000    3
  39080000    4
  39090000    3
  39100000    3
  39110000    3
  39120000    2
  39130000    3
  39140000    3
  39150000    3
  39160000    3
  39170000    3
  39180000    2
  39190000    3
  39200000    3
  39210000    3
  39220000    4
  39230000    3
  39240000    1
  39250000    2
  39260000    4
  39270000    3
  39280000    3
  39290000    2
  39300000    3
  39310000    3
  39320000    4
  39330000    3
  39340000    2
  39350000    4
  39360000    3
  39370000    2
  39380000    4
  39390000    3
  39400000    4
  39410000    4
  39420000    3
  39430000    3
  39440000    3
  39450000    2
  39460000    3
  39470000    4
  39480000    4
  39490000    3
  39500000    2
  39510000    3
  39520000    3
  39530000    4
  39540000    3
  39550000    2
  39560000    3
  39570000    3
  39580000    3
  39590000    3
  39600000    3
  39610000    2
  39620000    3
  39630000    4
  39640000    3
  39650000    2
  39660000    2
  39670000    3
  39680000    2
  39690000    4
  39700000    4
  39710000    4
  39720000    3
  39730000    3
  39740000    3
  39750000    4
  39760000    3
  39770000    4
  39780000    3
  39790000    3
  39800000    2
  39810000    3
  39820000    4
  39830000    3
  39840000    3
  39850000    3
  39860000    2
  39870000    4
  39880000    4
  39890000   13
  39900000    4
  39910000    4
  39920000    3
  39930000    3
  39940000    2
  39950000    3
  39960000    3
  39970000    4
  39980000    3
  39990000    3
  40000000    3
  40010000    3
  40020000    2
  40030000    2
  40040000    3
  40050000    2
  40060000    3
  40070000    2
  40080000    3
  40090000    2
  40100000    2
  40110000    3
  40120000    4
  40130000    3
  40140000    4
  40150000    3
  40160000    3
  40170000    3
  40180000    2
  40190000    4
  40200000    5
  40210000    5
  40220000    6
  40230000    5
  40240000    4
  40250000    3
  40260000    3
  40270000    4
  40280000    3
  40290000    6
  40300000    5
  40310000    6
  40320000    5
  40330000    4
  40340000    4
  40350000    3
  40360000    3
  40370000    3
  40380000    3
  40390000    4
  40400000    4
  40410000    3
  40420000    4
  40430000    3
  40440000    5
  40450000    3
  40460000    4
  40470000    3
  40480000    3
  40490000    3
  40500000    4
  40510000    3
  40520000    5
  40530000    5
  40540000    5
  40550000    5
  40560000    4
  40570000    5
  40580000    4
  40590000    4
  40600000    4
  40610000    2
  40620000   10
  40630000   13
  40640000   19
  40650000   11
  40660000   18
  40670000   19
  40680000   16
  40690000   19
  40700000   10
  40710000    3
  40720000    3
  40730000    4
  40740000    3
  40750000    3
  40760000    2
  40770000    2
  40780000    2
  40790000    2
  40800000    3
  40810000    3
  40820000    2
  40830000    3
  40840000    4
  40850000    3
  40860000    3
  40870000    2
  40880000    3
  40890000    3
  40900000    4
  40910000    3
  40920000    3
  40930000    3
  40940000    3
  40950000    3
  40960000    3
  40970000    2
  40980000    4
  40990000    3
  41000000    3
  41010000    3
  41020000    3
  41030000    4
  41040000    3
  41050000    3
  41060000    2
  41070000    4
  41080000    3
  41090000    4
  41100000    4
  41110000    3
  41120000    3
  41130000    3
  41140000    2
  41150000    3
  41160000    3
  41170000    3
  41180000    3
  41190000    4
  41200000    3
  41210000    1
  41220000    5
  41230000    2
  41240000    3
  41250000    3
  41260000    2
  41270000    3
  41280000    2
  41290000    3
  41300000    2
  41310000    3
  41320000    2
  41330000    3
  41340000    3
  41350000    3
  41360000    4
  41370000    3
  41380000    3
  41390000    4
  41400000    4
  41410000    4
  41420000    4
  41430000    3
  41440000    4
  41450000    3
  41460000    3
  41470000    3
  41480000    2
  41490000    4
  41500000    3
  41510000    4
  41520000    3
  41530000    2
  41540000    4
  41550000    3
  41560000    2
  41570000    3
  41580000    2
  41590000    3
  41600000    2
  41610000    3
  41620000    3
  41630000    3
  41640000    3
  41650000    3
  41660000    3
  41670000    3
  41680000    3
  41690000    3
  41700000    3
  41710000    3
  41720000    4
  41730000    3
  41740000    4
  41750000    3
  41760000    3
  41770000    3
  41780000    3
  41790000    3
  41800000    3
  41810000    4
  41820000    4
  41830000    4
  41840000    3
  41850000    2
  41860000    3
  41870000    3
  41880000    2
  41890000    4
  41900000    3
  41910000    3
  41920000    3
  41930000    3
  41940000    3
  41950000    3
  41960000    4
  41970000    3
  41980000    2
  41990000    3
  42000000    3
  42010000    4
  42020000    2
  42030000    2
  42040000    4
  42050000    3
  42060000    3
  42070000    2
  42080000    3
  42090000    3
  42100000    5
  42110000    3
  42120000    2
  42130000    3
  42140000    3
  42150000    2
  42160000    3
  42170000    3
  42180000    2
  42190000    4
  42200000    3
  42210000    2
  42220000    2
  42230000    3
  42240000    3
  42250000    3
  42260000    3
  42270000    3
  42280000    3
  42290000    3
  42300000    4
  42310000    3
  42320000    3
  42330000    2
  42340000    3
  42350000    3
  42360000    3
  42370000    3
  42380000    3
  42390000    2
  42400000    3
  42410000    3
  42420000    4
  42430000    5
  42440000    2
  42450000    3
  42460000    4
  42470000    5
  42480000    4
  42490000    3
  42500000    4
  42510000    4
  42520000    3
  42530000    3
  42540000    4
  42550000    4
  42560000    2
  42570000    4
  42580000    2
  42590000    3
  42600000    2
  42610000    3
  42620000    2
  42630000    4
  42640000    3
  42650000    3
  42660000    2
  42670000    3
  42680000    2
  42690000    2
  42700000    4
  42710000    4
  42720000    4
  42730000    4
  42740000    5
  42750000    5
  42760000    4
  42770000    4
  42780000    4
  42790000    3
  42800000    5
  42810000    3
  42820000    2
  42830000    4
  42840000    4
  42850000    2
  42860000    2
  42870000    5
  42880000    5
  42890000    7
  42900000    5
  42910000    5
  42920000    3
  42930000    4
  42940000    3
  42950000    3
  42960000    2
  42970000    2
  42980000    2
  42990000    3
  43000000    2
  43010000    2
  43020000    3
  43030000    3
  43040000    2
  43050000    4
  43060000    4
  43070000    4
  43080000    4
  43090000    5
  43100000    4
  43110000    9
  43120000    3
  43130000    2
  43140000    4
  43150000    3
  43160000    3
  43170000    3
  43180000    3
  43190000    3
  43200000   13
  43210000   21
  43220000    6
  43230000   16
  43240000   12
  43250000    9
  43260000   12
  43270000    3
  43280000    4
  43290000   10
  43300000    4
  43310000    8
  43320000    6
  43330000   13
  43340000   13
  43350000    6
  43360000    3
  43370000    3
  43380000    2
  43390000    4
  43400000    3
  43410000    3
  43420000    3
  43430000    4
  43440000    3
  43450000    4
  43460000    4
  43470000    2
  43480000    4
  43490000    2
  43500000    3
  43510000    4
  43520000    2
  43530000    3
  43540000    3
  43550000    2
  43560000    3
  43570000    2
  43580000    3
  43590000    2
  43600000    3
  43610000    4
  43620000    3
  43630000    3
  43640000    3
  43650000    3
  43660000    2
  43670000    4
  43680000    4
  43690000    2
  43700000    4
  43710000    3
  43720000    2
  43730000    3
  43740000    3
  43750000    3
  43760000    3
  43770000    4
  43780000    2
  43790000    3
  43800000    2
  43810000    4
  43820000    3
  43830000    3
  43840000    3
  43850000    3
  43860000    2
  43870000    2
  43880000    3
  43890000    3
  43900000    3
  43910000    6
  43920000    5
  43930000    3
  43940000    5
  43950000    3
  43960000    4
  43970000    2
  43980000    3
  43990000    3
  44000000    3
  44010000    3
  44020000    2
  44030000    4
  44040000    2
  44050000    2
  44060000    3
  44070000    3
  44080000    3
  44090000    3
  44100000    2
  44110000    2
  44120000    3
  44130000    3
  44140000    3
  44150000    3
  44160000    3
  44170000    3
  44180000    4
  44190000    3
  44200000    4
  44210000    4
  44220000    2
  44230000    4
  44240000    3
  44250000    3
  44260000    3
  44270000    2
  44280000   12
  44290000   12
  44300000    6
  44310000    5
  44320000    5
  44330000    4
  44340000    3
  44350000    5
  44360000    3
  44370000    3
  44380000    3
  44390000    3
  44400000    2
  44410000    3
  44420000    2
  44430000    2
  44440000    3
  44450000    3
  44460000    2
  44470000    3
  44480000    3
  44490000    3
  44500000    3
  44510000    3
  44520000    3
  44530000    3
  44540000    4
  44550000    2
  44560000    2
  44570000    5
  44580000    3
  44590000    4
  44600000    2
  44610000    4
  44620000    4
  44630000    2
  44640000    3
  44650000    4
  44660000    3
  44670000    3
  44680000    3
  44690000    5
  44700000    2
  44710000    3
  44720000    3
  44730000    3
  44740000    3
  44750000    3
  44760000    3
  44770000    4
  44780000    3
  44790000    3
  44800000    3
  44810000    3
  44820000    3
  44830000    3
  44840000    5
  44850000    2
  44860000    5
  44870000    4
  44880000    3
  44890000    5
  44900000    3
  44910000    4
  44920000    3
  44930000    3
  44940000    3
  44950000    3
  44960000    5
  44970000    4
  44980000    4
  44990000    4
  45000000    3
  45010000    2
  45020000    3
  45030000    4
  45040000    3
  45050000    4
  45060000    4
  45070000    3
  45080000    7
  45090000    3
  45100000    2
  45110000    2
  45120000    9
  45130000    3
  45140000    4
  45150000    3
  45160000    3
  45170000    2
  45180000    3
  45190000    3
  45200000    2
  45210000    3
  45220000    2
  45230000    4
  45240000    4
  45250000    3
  45260000    2
  45270000    3
  45280000    3
  45290000    4
  45300000    3
  45310000    3
  45320000    3
  45330000    4
  45340000    2
  45350000    3
  45360000    4
  45370000    4
  45380000    3
  45390000    3
  45400000    3
  45410000    3
  45420000    3
  45430000    3
  45440000    3
  45450000    3
  45460000    4
  45470000    3
  45480000    3
  45490000    4
  45500000    2
  45510000    3
  45520000    5
  45530000    2
  45540000    5
  45550000    3
  45560000    4
  45570000   14
  45580000   16
  45590000    6
  45600000   14
  45610000    5
  45620000    4
  45630000    3
  45640000    4
  45650000    4
  45660000    2
  45670000   10
  45680000   16
  45690000    2
  45700000    5
  45710000    3
  45720000    3
  45730000    2
  45740000    4
  45750000    4
  45760000    3
  45770000    3
  45780000    4
  45790000    3
  45800000    5
  45810000    3
  45820000    3
  45830000    3
  45840000    3
  45850000    3
  45860000    2
  45870000    2
  45880000    4
  45890000    4
  45900000    3
  45910000    5
  45920000    3
  45930000    4
  45940000    3
  45950000    2
  45960000    2
  45970000    3
  45980000    3
  45990000    2
  46000000    5
  46010000    2
  46020000    2
  46030000    3
  46040000    7
  46050000    5
  46060000    3
  46070000    3
  46080000    3
  46090000    3
  46100000    4
  46110000    5
  46120000    5
  46130000    2
  46140000    3
  46150000    4
  46160000    4
  46170000    4
  46180000    3
  46190000    4
  46200000    4
  46210000    4
  46220000    3
  46230000    3
  46240000    2
  46250000    2
  46260000    2
  46270000    2
  46280000    3
  46290000    3
  46300000    2
  46310000    2
  46320000    4
  46330000    3
  46340000    5
  46350000    5
  46360000    2
  46370000    5
  46380000    4
  46390000    5
  46400000    3
  46410000    2
  46420000    5
  46430000    3
  46440000    3
  46450000    3
  46460000    5
  46470000    4
  46480000    5
  46490000    5
  46500000    2
  46510000    3
  46520000    4
  46530000    3
  46540000    3
  46550000    2
  46560000    3
  46570000    3
  46580000    5
  46590000    3
  46600000    4
  46610000    3
  46620000    3
  46630000    2
  46640000    2
  46650000    3
  46660000    3
  46670000    3
  46680000    3
  46690000    3
  46700000    3
  46710000    4
  46720000    4
  46730000    3
  46740000    2
  46750000    2
  46760000    4
  46770000    3
  46780000    3
  46790000    3
  46800000    3
  46810000    4
  46820000    2
  46830000    3
  46840000    2
  46850000    3
  46860000    2
  46870000    3
  46880000    3
  46890000    3
  46900000    2
  46910000    2
  46920000    3
  46930000    2
  46940000    2
  46950000    3
  46960000    2
  46970000    4
  46980000    4
  46990000    3
  47000000    4
  47010000    2
  47020000    3
  47030000    3
  47040000    4
  47050000    3
  47060000    5
  47070000    3
  47080000    4
  47090000    3
  47100000    2
  47110000    4
  47120000    3
  47130000    4
  47140000    4
  47150000    5
  47160000    4
  47170000    5
  47180000    3
  47190000    3
  47200000    4
  47210000    2
  47220000    4
  47230000    4
  47240000    3
  47250000    3
  47260000    1
  47270000    4
  47280000    4
  47290000    5
  47300000    3
  47310000    4
  47320000    5
  47330000    3
  47340000    3
  47350000    3
  47360000    4
  47370000    4
  47380000    8
  47390000    9
  47400000   17
  47410000   20
  47420000   20
  47430000    9
  47440000    4
  47450000   21
  47460000    3
  47470000    4
  47480000    2
  47490000    3
  47500000    3
  47510000    5
  47520000    2
  47530000    4
  47540000    4
  47550000    3
  47560000    2
  47570000    3
  47580000    3
  47590000    4
  47600000    2
  47610000    4
  47620000    3
  47630000    3
  47640000    4
  47650000    7
  47660000    4
  47670000    2
  47680000    3
  47690000    5
  47700000    3
  47710000    3
  47720000    4
  47730000    4
  47740000    3
  47750000    5
  47760000    4
  47770000    4
  47780000    3
  47790000    2
  47800000    4
  47810000    2
  47820000    3
  47830000    3
  47840000    4
  47850000    3
  47860000    3
  47870000    4
  47880000    5
  47890000    5
  47900000    3
  47910000    3
  47920000    2
  47930000    5
  47940000    4
  47950000    5
  47960000    3
  47970000    5
  47980000    3
  47990000    4
  48000000    3
  48010000    4
  48020000    3
  48030000    3
  48040000    3
  48050000    2
  48060000    3
  48070000    4
  48080000    5
  48090000    2
  48100000    3
  48110000    3
  48120000    3
  48130000    3
  48140000    2
  48150000    3
  48160000    4
  48170000    3
  48180000    2
  48190000    3
  48200000    3
  48210000    4
  48220000    3
  48230000    3
  48240000    3
  48250000    3
  48260000    3
  48270000    5
  48280000    3
  48290000    2
  48300000    3
  48310000    3
  48320000    3
  48330000    3
  48340000    2
  48350000    2
  48360000    3
  48370000    3
  48380000   13
  48390000   10
  48400000   10
  48410000    3
  48420000    4
  48430000    2
  48440000    2
  48450000    3
  48460000    2
  48470000    4
  48480000    3
  48490000    2
  48500000    3
  48510000    3
  48520000    3
  48530000    5
  48540000    3
  48550000    4
  48560000    4
  48570000   13
  48580000   15
  48590000    5
  48600000    4
  48610000    3
  48620000    3
  48630000    3
  48640000    2
  48650000    2
  48660000    3
  48670000    4
  48680000    4
  48690000    3
  48700000    4
  48710000    3
  48720000    4
  48730000    5
  48740000    2
  48750000    3
  48760000    4
  48770000    2
  48780000    3
  48790000    8
  48800000    3
  48810000    3
  48820000    3
  48830000    3
  48840000    3
  48850000    4
  48860000    3
  48870000    3
  48880000    3
  48890000    4
  48900000    3
  48910000    4
  48920000   13
  48930000    8
  48940000    9
  48950000    4
  48960000    3
  48970000    4
  48980000    2
  48990000    3
  49000000    3
  49010000    5
  49020000    3
  49030000    3
  49040000    2
  49050000    3
  49060000    2
  49070000    4
  49080000    2
  49090000    3
  49100000    3
  49110000    5
  49120000    3
  49130000    5
  49140000    3
  49150000    4
  49160000    4
  49170000    3
  49180000    3
  49190000    4
  49200000    4
  49210000    2
  49220000    3
  49230000    3
  49240000    3
  49250000    3
  49260000    5
  49270000    3
  49280000    4
  49290000    4
  49300000    3
  49310000    4
  49320000    2
  49330000    2
  49340000    3
  49350000    4
  49360000    3
  49370000    3
  49380000    3
  49390000    5
  49400000    2
  49410000    3
  49420000    4
  49430000    3
  49440000    3
  49450000    4
  49460000    3
  49470000    2
  49480000    3
  49490000    4
  49500000    3
  49510000    4
  49520000    2
  49530000    3
  49540000    4
  49550000    4
  49560000    3
  49570000    3
  49580000    2
  49590000    4
  49600000    2
  49610000    5
  49620000    4
  49630000    3
  49640000    3
  49650000    3
  49660000    3
  49670000    3
  49680000    3
  49690000    3
  49700000    3
  49710000    3
  49720000    3
  49730000    4
  49740000    3
  49750000    3
  49760000    3
  49770000    2
  49780000    4
  49790000    3
  49800000    4
  49810000    4
  49820000    5
  49830000    5
  49840000    3
  49850000    4
  49860000    2
  49870000    3
  49880000    3
  49890000    3
  49900000    3
  49910000    4
  49920000    2
  49930000    3
  49940000    3
  49950000    4
  49960000    3
  49970000    3
  49980000    2
  49990000    2
  50000000    3
  50000000    3
  50010000    3
  50020000    3
  50030000    3
  50040000    4
  50050000    4
  50060000    2
  50070000    4
  50080000    4
  50090000    5
  50100000    4
  50110000   15
  50120000    9
  50130000   10
  50140000    3
  50150000    3
  50160000    4
  50170000    3
  50180000    2
  50190000    5
  50200000    2
  50210000    4
  50220000    4
  50230000    3
  50240000    2
  50250000    2
  50260000    4
  50270000    4
  50280000    4
  50290000    7
  50300000    4
  50310000    3
  50320000    3
  50330000    2
  50340000    3
  50350000    3
  50360000    3
  50370000    4
  50380000    2
  50390000    4
  50400000    2
  50410000    2
  50420000    3
  50430000    3
  50440000    3
  50450000    3
  50460000    2
  50470000    5
  50480000    4
  50490000    2
  50500000    2
  50510000    4
  50520000    3
  50530000    3
  50540000    4
  50550000    3
  50560000    4
  50570000    4
  50580000    3
  50590000    2
  50600000    4
  50610000    5
  50620000    3
  50630000    3
  50640000    3
  50650000    4
  50660000    3
  50670000    2
  50680000    2
  50690000    3
  50700000    3
  50710000    4
  50720000    3
  50730000    4
  50740000    2
  50750000    2
  50760000    4
  50770000    4
  50780000    3
  50790000    3
  50800000    4
  50810000    2
  50820000    2
  50830000    4
  50840000    5
  50850000    4
  50860000    4
  50870000    3
  50880000    3
  50890000    2
  50900000    4
  50910000    2
  50920000    3
  50930000    2
  50940000    4
  50950000    4
  50960000    4
  50970000    2
  50980000    3
  50990000    3
  51000000    5
  51010000    5
  51020000    3
  51030000    3
  51040000    4
  51050000    4
  51060000    3
  51070000    3
  51080000    5
  51090000    2
  51100000    2
  51110000    3
  51120000    3
  51130000    3
  51140000    3
  51150000    3
  51160000    3
  51170000    3
  51180000    3
  51190000    4
  51200000    4
  51210000    2
  51220000    4
  51230000    5
  51240000    4
  51250000    6
  51260000    4
  51270000    3
  51280000    2
  51290000    2
  51300000    4
  51310000    7
  51320000    3
  51330000    3
  51340000    4
  51350000    5
  51360000    3
  51370000    3
  51380000    3
  51390000    3
  51400000    4
  51410000    4
  51420000    4
  51430000    3
  51440000    6
  51450000    2
  51460000    6
  51470000    3
  51480000    6
  51490000    3
  51500000    3
  51510000    4
  51520000    3
  51530000    3
  51540000    5
  51550000    3
  51560000    4
  51570000    3
  51580000    2
  51590000    3
  51600000    4
  51610000    4
  51620000    3
  51630000    4
  51640000    4
  51650000   14
  51660000    3
  51670000    3
  51680000    3
  51690000    3
  51700000    4
  51710000    3
  51720000    2
  51730000    2
  51740000    2
  51750000    2
  51760000    3
  51770000    1
  51780000    2
  51790000    2
  51800000    3
  51810000    4
  51820000    4
  51830000    2
  51840000    3
  51850000    4
  51860000    3
  51870000    4
  51880000    4
  51890000    3
  51900000    3
  51910000    3
  51920000    3
  51930000    3
  51940000    3
  51950000    3
  51960000    3
  51970000    2
  51980000    3
  51990000    3
  52000000    2
  52010000    3
  52020000    3
  52030000    3
  52040000    2
  52050000    3
  52060000    2
  52070000    2
  52080000    3
  52090000    3
  52100000    2
  52110000    3
  52120000    3
  52130000    2
  52140000    3
  52150000    3
  52160000    2
  52170000    2
  52180000    3
  52190000    2
  52200000    3
  52210000    3
  52220000    2
  52230000    2
  52240000    3
  52250000    3
  52260000    4
  52270000    3
  52280000    3
  52290000    4
  52300000    3
  52310000    2
  52320000    4
  52330000    5
  52340000    5
  52350000    3
  52360000    3
  52370000    3
  52380000    3
  52390000    2
  52400000    3
  52410000    5
  52420000    4
  52430000    3
  52440000    3
  52450000    3
  52460000    4
  52470000    5
  52480000    4
  52490000    4
  52500000    2
  52510000    4
  52520000    3
  52530000    3
  52540000    4
  52550000    4
  52560000    3
  52570000    2
  52580000    4
  52590000    4
  52600000    3
  52610000    3
  52620000    3
  52630000    3
  52640000    3
  52650000    2
  52660000    3
  52670000    4
  52680000    5
  52690000    3
  52700000    4
  52710000    4
  52720000    2
  52730000    4
  52740000    3
  52750000    4
  52760000    3
  52770000    5
  52780000    6
  52790000    5
  52800000    4
  52810000    2
  52820000    3
  52830000    3
  52840000    3
  52850000    3
  52860000    3
  52870000    3
  52880000    3
  52890000    4
  52900000    2
  52910000    5
  52920000    4
  52930000    3
  52940000    4
  52950000    3
  52960000    4
  52970000    3
  52980000    3
  52990000    3
  53000000    2
  53010000    4
  53020000    3
  53030000    3
  53040000    3
  53050000    3
  53060000    3
  53070000    5
  53080000    3
  53090000    6
  53100000    3
  53110000    3
  53120000    4
  53130000    3
  53140000    3
  53150000    5
  53160000    4
  53170000    4
  53180000    4
  53190000    3
  53200000    3
  53210000    4
  53220000    3
  53230000    4
  53240000    2
  53250000    3
  53260000    4
  53270000    2
  53280000    3
  53290000    3
  53300000    3
  53310000    4
  53320000    4
  53330000    3
  53340000    2
  53350000    3
  53360000    3
  53370000    3
  53380000    6
  53390000    2
  53400000    3
  53410000    3
  53420000    3
  53430000    3
  53440000    3
  53450000    2
  53460000    3
  53470000    3
  53480000    3
  53490000    2
  53500000    2
  53510000    3
  53520000    4
  53530000    3
  53540000    3
  53550000    3
  53560000    3
  53570000    3
  53580000    3
  53590000    2
  53600000    3
  53610000    4
  53620000    3
  53630000    3
  53640000    4
  53650000    2
  53660000    3
  53670000    2
  53680000    7
  53690000    7
  53700000    3
  53710000    5
  53720000    3
  53730000    4
  53740000    5
  53750000    2
  53760000    3
  53770000    5
  53780000    2
  53790000    3
  53800000    5
  53810000    4
  53820000    4
  53830000    5
  53840000    4
  53850000    3
  53860000    4
  53870000    3
  53880000    7
  53890000    4
  53900000    4
  53910000    4
  53920000    4
  53930000    3
  53940000    3
  53950000    4
  53960000    3
  53970000    5
  53980000    3
  53990000    3
  54000000    3
  54010000    4
  54020000    3
  54030000    4
  54040000    4
  54050000    4
  54060000    3
  54070000    3
  54080000    5
  54090000    2
  54100000    5
  54110000    3
  54120000    3
  54130000    3
  54140000    4
  54150000    3
  54160000    4
  54170000    4
  54180000    3
  54190000    3
  54200000    2
  54210000    5
  54220000    5
  54230000    4
  54240000    4
  54250000    5
  54260000    6
  54270000    4
  54280000    4
  54290000    5
  54300000    4
  54310000    4
  54320000    3
  54330000    4
  54340000    3
  54350000    3
  54360000    3
  54370000    3
  54380000    4
  54390000    4
  54400000    3
  54410000    3
  54420000    3
  54430000    3
  54440000    3
  54450000    2
  54460000    2
  54470000    4
  54480000    3
  54490000    3
  54500000    3
  54510000    4
  54520000    4
  54530000    5
  54540000    5
  54550000    4
  54560000    4
  54570000    2
  54580000    3
  54590000    3
  54600000    2
  54610000    2
  54620000    4
  54630000    4
  54640000    2
  54650000    3
  54660000    3
  54670000    3
  54680000    2
  54690000    2
  54700000    4
  54710000   10
  54720000    6
  54730000    2
  54740000    2
  54750000    4
  54760000    4
  54770000    4
  54780000    3
  54790000    2
  54800000    4
  54810000    5
  54820000    4
  54830000    2
  54840000    3
  54850000    3
  54860000    2
  54870000    3
  54880000    2
  54890000    3
  54900000    3
  54910000    2
  54920000    4
  54930000    3
  54940000    3
  54950000    2
  54960000    2
  54970000    3
  54980000    3
  54990000    2
  55000000    3
  55010000    3
  55020000    4
  55030000    3
  55040000    3
  55050000    2
  55060000    3
  55070000    3
  55080000    2
  55090000    3
  55100000    2
  55110000    3
  55120000    3
  55130000    2
  55140000    2
  55150000    3
  55160000    3
  55170000    3
  55180000    3
  55190000    3
  55200000    2
  55210000    4
  55220000   10
  55230000    3
  55240000    3
  55250000    3
  55260000    3
  55270000    3
  55280000    3
  55290000    2
  55300000    3
  55310000    4
  55320000    3
  55330000    2
  55340000    3
  55350000    4
  55360000    4
  55370000    2
  55380000    4
  55390000    5
  55400000    4
  55410000    3
  55420000    3
  55430000    3
  55440000    4
  55450000    3
  55460000    5
  55470000    3
  55480000    2
  55490000    2
  55500000    3
  55510000    2
  55520000    3
  55530000    2
  55540000    4
  55550000    3
  55560000    3
  55570000    5
  55580000    4
  55590000    3
  55600000    3
  55610000    3
  55620000    2
  55630000    6
  55640000    4
  55650000   14
  55660000   14
  55670000    4
  55680000    3
  55690000    3
  55700000    4
  55710000    2
  55720000    4
  55730000    5
  55740000    4
  55750000    4
  55760000    4
  55770000    2
  55780000    3
  55790000    4
  55800000    3
  55810000    3
  55820000    2
  55830000    4
  55840000    2
  55850000    2
  55860000    3
  55870000    4
  55880000    3
  55890000    5
  55900000    6
  55910000    8
  55920000    3
  55930000    4
  55940000    3
  55950000    3
  55960000    3
  55970000    4
  55980000    4
  55990000    2
  56000000    4
  56010000    4
  56020000    4
  56030000    3
  56040000    3
  56050000    3
  56060000    3
  56070000    4
  56080000    3
  56090000    2
  56100000    4
  56110000    4
  56120000    4
  56130000    3
  56140000    3
  56150000    2
  56160000    3
  56170000    3
  56180000    2
  56190000    3
  56200000    2
  56210000    3
  56220000    9
  56230000    2
  56240000    2
  56250000    3
  56260000    4
  56270000    3
  56280000    3
  56290000    2
  56300000    2
  56310000    4
  56320000    3
  56330000    4
  56340000    3
  56350000    3
  56360000    4
  56370000    3
  56380000    2
  56390000    3
  56400000    4
  56410000    4
  56420000    4
  56430000    4
  56440000    4
  56450000    3
  56460000    4
  56470000    3
  56480000    3
  56490000    3
  56500000    3
  56510000    3
  56520000    3
  56530000    3
  56540000   11
  56550000    3
  56560000    7
  56570000    4
  56580000    3
  56590000    3
  56600000    3
  56610000    3
  56620000    4
  56630000    5
  56640000    3
  56650000    3
  56660000    4
  56670000    5
  56680000    4
  56690000    4
  56700000    5
  56710000    7
  56720000    5
  56730000    3
  56740000    5
  56750000    4
  56760000    4
  56770000    7
  56780000    4
  56790000    3
  56800000    2
  56810000    2
  56820000    4
  56830000    3
  56840000    4
  56850000    3
  56860000    3
  56870000    3
  56880000    2
  56890000    5
  56900000    2
  56910000    2
  56920000    3
  56930000    4
  56940000    4
  56950000    3
  56960000    5
  56970000   10
  56980000    3
  56990000    3
  57000000    3
  57010000    3
  57020000    2
  57030000    4
  57040000    2
  57050000    3
  57060000    5
  57070000    5
  57080000    2
  57090000    3
  57100000    3
  57110000    3
  57120000    3
  57130000    3
  57140000    3
  57150000    3
  57160000    4
  57170000    4
  57180000    4
  57190000    4
  57200000    4
  57210000    4
  57220000    2
  57230000    3
  57240000    3
  57250000    4
  57260000    2
  57270000    4
  57280000    2
  57290000    2
  57300000    4
  57310000    4
  57320000    3
  57330000    3
  57340000    2
  57350000    3
  57360000    3
  57370000    3
  57380000    3
  57390000    3
  57400000    3
  57410000    3
  57420000    3
  57430000    3
  57440000    4
  57450000    3
  57460000    4
  57470000    4
  57480000    3
  57490000    4
  57500000    7
  57510000    4
  57520000   10
  57530000   13
  57540000   12
  57550000   18
  57560000    7
  57570000    6
  57580000    6
  57590000   15
  57600000   20
  57610000   19
  57620000   12
  57630000    5
  57640000   19
  57650000   16
  57660000   16
  57670000    3
  57680000    5
  57690000    4
  57700000    5
  57710000    5
  57720000    4
  57730000    5
  57740000    7
  57750000    3
  57760000    2
  57770000    5
  57780000    4
  57790000    4
  57800000    3
  57810000    6
  57820000    3
  57830000    3
  57840000    3
  57850000    2
  57860000    2
  57870000    3
  57880000    3
  57890000    2
  57900000    3
  57910000    3
  57920000    3
  57930000    5
  57940000    3
  57950000    3
  57960000    3
  57970000    3
  57980000    3
  57990000    2
  58000000    3
  58010000    2
  58020000    3
  58030000    4
  58040000    2
  58050000    4
  58060000    3
  58070000    3
  58080000    3
  58090000    3
  58100000    4
  58110000    3
  58120000    3
  58130000    5
  58140000    2
  58150000    4
  58160000    4
  58170000    3
  58180000    2
  58190000    3
  58200000    3
  58210000    4
  58220000    4
  58230000    2
  58240000    4
  58250000    3
  58260000    4
  58270000    3
  58280000    3
  58290000    4
  58300000    3
  58310000    4
  58320000    2
  58330000    3
  58340000    2
  58350000    5
  58360000    3
  58370000    3
  58380000    3
  58390000    3
  58400000    4
  58410000    5
  58420000    4
  58430000    4
  58440000    4
  58450000    3
  58460000    6
  58470000    4
  58480000    4
  58490000    4
  58500000    3
  58510000    2
  58520000    6
  58530000    6
  58540000    3
  58550000    4
  58560000    4
  58570000    3
  58580000    3
  58590000    4
  58600000    3
  58610000    4
  58620000    4
  58630000    4
  58640000    3
  58650000    3
  58660000    4
  58670000    2
  58680000    3
  58690000    3
  58700000    4
  58710000    5
  58720000    3
  58730000    3
  58740000    3
  58750000    3
  58760000    5
  58770000    3
  58780000    4
  58790000    4
  58800000    3
  58810000    4
  58820000    4
  58830000    7
  58840000    3
  58850000    3
  58860000    4
  58870000    3
  58880000    6
  58890000    3
  58900000    4
  58910000    3
  58920000    4
  58930000    3
  58940000    4
  58950000    3
  58960000    7
  58970000    4
  58980000    3
  58990000    3
  59000000    3
  59010000    2
  59020000    2
  59030000    3
  59040000    3
  59050000    3
  59060000    2
  59070000    3
  59080000    3
  59090000    3
  59100000    2
  59110000    5
  59120000    4
  59130000    3
  59140000    4
  59150000    3
  59160000    4
  59170000    2
  59180000    5
  59190000    4
  59200000    4
  59210000    5
  59220000    3
  59230000    3
  59240000    4
  59250000    3
  59260000    3
  59270000    3
  59280000    4
  59290000    5
  59300000    5
  59310000    5
  59320000    3
  59330000    2
  59340000    4
  59350000    4
  59360000    5
  59370000    4
  59380000    5
  59390000    3
  59400000    4
  59410000    5
  59420000   11
  59430000    4
  59440000    5
  59450000    3
  59460000    5
  59470000    3
  59480000    8
  59490000    3
  59500000    4
  59510000    4
  59520000    4
  59530000    7
  59540000    3
  59550000    4
  59560000    4
  59570000    3
  59580000    4
  59590000    3
  59600000    4
  59610000    3
  59620000   13
  59630000   14
  59640000    7
  59650000   11
  59660000    3
  59670000    4
  59680000    2
  59690000    5
  59700000    5
  59710000    4
  59720000    3
  59730000    2
  59740000    2
  59750000    2
  59760000    3
  59770000    3
  59780000    3
  59790000    5
  59800000    2
  59810000    3
  59820000    3
  59830000    4
  59840000    3
  59850000    2
  59860000    3
  59870000    2
  59880000    2
  59890000    3
  59900000    3
  59910000    3
  59920000    3
  59930000    3
  59940000    3
  59950000    3
  59960000    2
  59970000    4
  59980000    3
  59990000    3
  60000000    9
  60010000    4
  60020000    3
  60030000    3
  60040000    4
  60050000    3
  60060000    3
  60070000    3
  60080000    2
  60090000    3
  60100000    3
  60110000    3
  60120000    3
  60130000    4
  60140000    2
  60150000    3
  60160000    4
  60170000    3
  60180000    2
  60190000    3
  60200000    2
  60210000    4
  60220000    5
  60230000    4
  60240000    3
  60250000    2
  60260000    3
  60270000    3
  60280000    4
  60290000    2
  60300000    9
  60310000    3
  60320000    3
  60330000    1
  60340000    3
  60350000    3
  60360000    3
  60370000    3
  60380000    4
  60390000    3
  60400000    3
  60410000    4
  60420000    2
  60430000    3
  60440000    3
  60450000    3
  60460000    5
  60470000    3
  60480000    4
  60490000    3
  60500000    4
  60510000    4
  60520000    3
  60530000    2
  60540000    2
  60550000    3
  60560000    4
  60570000    3
  60580000    3
  60590000    3
  60600000    3
  60610000    3
  60620000    3
  60630000    2
  60640000    3
  60650000    3
  60660000    3
  60670000    3
  60680000    3
  60690000    5
  60700000    2
  60710000    4
  60720000    3
  60730000    3
  60740000    5
  60750000    5
  60760000    3
  60770000    4
  60780000    7
  60790000    5
  60800000    3
  60810000    3
  60820000    3
  60830000    3
  60840000    3
  60850000    3
  60860000    4
  60870000    3
  60880000    2
  60890000    2
  60900000    2
  60910000    3
  60920000    3
  60930000    2
  60940000    3
  60950000    4
  60960000    3
  60970000    3
  60980000    4
  60990000    3
  61000000    3
  61010000    3
  61020000    5
  61030000    4
  61040000    2
  61050000    2
  61060000    3
  61070000    3
  61080000    3
  61090000    3
  61100000    4
  61110000    3
  61120000    3
  61130000    5
  61140000    5
  61150000    3
  61160000    2
  61170000    3
  61180000    3
  61190000    3
  61200000    2
  61210000    3
  61220000    3
  61230000    4
  61240000    3
  61250000    4
  61260000    3
  61270000    3
  61280000    5
  61290000    2
  61300000    3
  61310000    3
  61320000    3
  61330000    4
  61340000   13
  61350000   16
  61360000   15
  61370000   13
  61380000   11
  61390000    4
  61400000    3
  61410000    3
  61420000    3
  61430000    3
  61440000    3
  61450000    3
  61460000    2
  61470000    3
  61480000    4
  61490000    3
  61500000    4
  61510000    3
  61520000    3
  61530000    3
  61540000    3
  61550000    2
  61560000    3
  61570000    2
  61580000    4
  61590000    3
  61600000    3
  61610000    3
  61620000    3
  61630000    4
  61640000    3
  61650000    7
  61660000    4
  61670000    4
  61680000    3
  61690000    3
  61700000    3
  61710000    2
  61720000    3
  61730000    3
  61740000    4
  61750000    3
  61760000    4
  61770000    3
  61780000    3
  61790000    2
  61800000    3
  61810000    6
  61820000    4
  61830000    4
  61840000    4
  61850000    4
  61860000    4
  61870000    3
  61880000    4
  61890000    5
  61900000    2
  61910000    4
  61920000    3
  61930000    3
  61940000    3
  61950000    4
  61960000    4
  61970000    4
  61980000    3
  61990000    4
  62000000    4
  62010000    4
  62020000    5
  62030000    4
  62040000    4
  62050000    3
  62060000    4
  62070000    3
  62080000    6
  62090000    4
  62100000    4
  62110000    3
  62120000    4
  62130000    3
  62140000    5
  62150000    4
  62160000    4
  62170000    3
  62180000    2
  62190000    3
  62200000    3
  62210000    2
  62220000    2
  62230000    1
  62240000    3
  62250000    2
  62260000    3
  62270000    2
  62280000    2
  62290000    2
  62300000    3
  62310000    3
  62320000    3
  62330000    3
  62340000    4
  62350000    2
  62360000    3
  62370000    3
  62380000    4
  62390000    2
  62400000    3
  62410000    2
  62420000    2
  62430000    2
  62440000    3
  62450000    4
  62460000    3
  62470000    3
  62480000    3
  62490000    3
  62500000    2
  62510000    2
  62520000   12
  62530000    4
  62540000    3
  62550000    4
  62560000    3
  62570000    2
  62580000    3
  62590000    4
  62600000    5
  62610000    4
  62620000    5
  62630000    5
  62640000    5
  62650000    6
  62660000    4
  62670000    3
  62680000    2
  62690000    5
  62700000    4
  62710000    3
  62720000    4
  62730000    5
  62740000    3
  62750000    3
  62760000    3
  62770000    4
  62780000    5
  62790000    3
  62800000    3
  62810000    5
  62820000    4
  62830000    2
  62840000    3
  62850000    3
  62860000    3
  62870000    3
  62880000    3
  62890000    3
  62900000    3
  62910000    3
  62920000    3
  62930000    3
  62940000    3
  62950000    3
  62960000    3
  62970000    3
  62980000    2
  62990000    3
  63000000    4
  63010000    3
  63020000    4
  63030000    2
  63040000    3
  63050000    3
  63060000    2
  63070000    2
  63080000    4
  63090000    3
  63100000    3
  63110000    3
  63120000    3
  63130000    2
  63140000    3
  63150000    3
  63160000    2
  63170000    4
  63180000    3
  63190000    4
  63200000    1
  63210000    2
  63220000    4
  63230000    3
  63240000    3
  63250000    3
  63260000    2
  63270000    4
  63280000    3
  63290000    3
  63300000    3
  63310000    2
  63320000    3
  63330000    3
  63340000    2
  63350000    2
  63360000    2
  63370000    4
  63380000    3
  63390000    3
  63400000    3
  63410000    3
  63420000    2
  63430000    2
  63440000    2
  63450000    4
  63460000    4
  63470000    3
  63480000    4
  63490000    2
  63500000    3
  63510000    3
  63520000    3
  63530000    3
  63540000    3
  63550000    3
  63560000    3
  63570000    3
  63580000    2
  63590000    3
  63600000    2
  63610000    5
  63620000    2
  63630000    4
  63640000    4
  63650000    4
  63660000    2
  63670000    3
  63680000    4
  63690000    3
  63700000    2
  63710000    3
  63720000    2
  63730000    4
  63740000    3
  63750000    3
  63760000    2
  63770000    5
  63780000    2
  63790000    4
  63800000    3
  63810000    5
  63820000    3
  63830000    3
  63840000    3
  63850000    3
  63860000    3
  63870000    4
  63880000    4
  63890000    3
  63900000    3
  63910000    3
  63920000    3
  63930000    3
  63940000    3
  63950000    4
  63960000    3
  63970000    4
  63980000    4
  63990000    2
  64000000    4
  64010000    3
  64020000    4
  64030000    3
  64040000    2
  64050000    3
  64060000    2
  64070000    4
  64080000    5
  64090000    4
  64100000    3
  64110000    4
  64120000   12
  64130000   10
  64140000    7
  64150000    2
  64160000    3
  64170000    3
  64180000    2
  64190000    3
  64200000    5
  64210000    4
  64220000    4
  64230000    3
  64240000    3
  64250000    3
  64260000    2
  64270000    4
  64280000    3
  64290000    2
  64300000    4
  64310000    3
  64320000    3
  64330000    3
  64340000    3
  64350000    4
  64360000    3
  64370000    2
  64380000    3
  64390000    4
  64400000    4
  64410000    4
  64420000    3
  64430000    3
  64440000    8
  64450000    9
  64460000    3
  64470000    2
  64480000    5
  64490000    5
  64500000    4
  64510000    5
  64520000    2
  64530000    3
  64540000    5
  64550000    3
  64560000    2
  64570000    2
  64580000    3
  64590000    3
  64600000    3
  64610000    2
  64620000    3
  64630000    3
  64640000    4
  64650000    3
  64660000    4
  64670000    3
  64680000    2
  64690000    3
  64700000    3
  64710000    3
  64720000    2
  64730000    3
  64740000    2
  64750000    3
  64760000    2
  64770000    3
  64780000    3
  64790000    3
  64800000    2
  64810000    2
  64820000    4
  64830000    3
  64840000    3
  64850000    3
  64860000    3
  64870000    3
  64880000    2
  64890000    3
  64900000    3
  64910000    3
  64920000    2
  64930000    4
  64940000    2
  64950000    3
  64960000    3
  64970000    3
  64980000    3
  64990000    9
  65000000   13
  65010000   13
  65020000    3
  65030000   14
  65040000    8
  65050000   12
  65060000   10
  65070000    9
  65080000   13
  65090000   15
  65100000   13
  65110000   16
  65120000   14
  65130000   13
  65140000   20
  65150000   22
  65160000   13
  65170000   18
  65180000   19
  65190000    9
  65200000   14
  65210000   19
  65220000   16
  65230000   17
  65240000   14
  65250000   17
  65260000   18
  65270000    5
  65280000    4
  65290000    4
  65300000    3
  65310000    4
  65320000    3
  65330000    4
  65340000    3
  65350000    3
  65360000    4
  65370000    3
  65380000    5
  65390000    4
  65400000    4
  65410000    5
  65420000    3
  65430000    5
  65440000    3
  65450000    4
  65460000    3
  65470000    3
  65480000    3
  65490000    3
  65500000    4
  65510000    3
  65520000    3
  65530000    3
  65540000    4
  65550000    4
  65560000    2
  65570000    2
  65580000    3
  65590000    3
  65600000    3
  65610000    7
  65620000    3
  65630000    4
  65640000    4
  65650000    3
  65660000    2
  65670000    3
  65680000    3
  65690000    4
  65700000    3
  65710000    3
  65720000    5
  65730000    4
  65740000    3
  65750000    3
  65760000    3
  65770000    3
  65780000    3
  65790000    3
  65800000    4
  65810000    3
  65820000    4
  65830000    3
  65840000    3
  65850000    3
  65860000    2
  65870000    3
  65880000    3
  65890000    2
  65900000    2
  65910000    3
  65920000    3
  65930000    2
  65940000    2
  65950000    3
  65960000    4
  65970000    4
  65980000    2
  65990000    2
  66000000    9
  66010000    7
  66020000    9
  66030000   17
  66040000   10
  66050000   12
  66060000    3
  66070000    2
  66080000    4
  66090000    4
  66100000    2
  66110000    4
  66120000    4
  66130000    2
  66140000    4
  66150000    4
  66160000    3
  66170000    3
  66180000    5
  66190000    3
  66200000    3
  66210000    3
  66220000    3
  66230000    2
  66240000    2
  66250000    2
  66260000    3
  66270000    3
  66280000    3
  66290000    3
  66300000    3
  66310000    3
  66320000    3
  66330000    3
  66340000    3
  66350000    4
  66360000    4
  66370000    4
  66380000    2
  66390000    4
  66400000    3
  66410000    2
  66420000    4
  66430000   15
  66440000    8
  66450000    3
  66460000   12
  66470000    9
  66480000    3
  66490000    5
  66500000    3
  66510000    3
  66520000    2
  66530000    3
  66540000    3
  66550000    3
  66560000    5
  66570000    3
  66580000    4
  66590000    4
  66600000    3
  66610000    4
  66620000    4
  66630000    3
  66640000    3
  66650000    3
  66660000    3
  66670000    3
  66680000    3
  66690000    4
  66700000    3
  66710000    4
  66720000    3
  66730000    3
  66740000    3
  66750000    3
  66760000    4
  66770000    4
  66780000    4
  66790000   16
  66800000   16
  66810000   15
  66820000   19
  66830000   17
  66840000   22
  66850000   13
  66860000   21
  66870000   14
  66880000    6
  66890000    7
  66900000    5
  66910000    5
  66920000    4
  66930000    4
  66940000    4
  66950000    7
  66960000    4
  66970000    4
  66980000    2
  66990000    4
  67000000    4
  67010000    4
  67020000    5
  67030000    3
  67040000    2
  67050000    4
  67060000    4
  67070000    4
  67080000    3
  67090000    4
  67100000    5
  67110000    4
  67120000    3
  67130000    3
  67140000    4
  67150000    3
  67160000    3
  67170000    4
  67180000    4
  67190000    4
  67200000    3
  67210000    2
  67220000    5
  67230000    3
  67240000    3
  67250000    3
  67260000    5
  67270000    3
  67280000    3
  67290000    3
  67300000    3
  67310000    4
  67320000    5
  67330000    3
  67340000    4
  67350000    4
  67360000    4
  67370000    3
  67380000    3
  67390000    4
  67400000    4
  67410000    4
  67420000    3
  67430000    3
  67440000    4
  67450000    3
  67460000    4
  67470000    4
  67480000    4
  67490000    3
  67500000    3
  67510000    3
  67520000    3
  67530000    4
  67540000    4
  67550000    4
  67560000    3
  67570000    3
  67580000   12
  67590000    3
  67600000    2
  67610000    2
  67620000    3
  67630000    2
  67640000    3
  67650000    4
  67660000    3
  67670000    6
  67680000    3
  67690000    4
  67700000    3
  67710000    5
  67720000    3
  67730000    5
  67740000    3
  67750000    3
  67760000    4
  67770000    4
  67780000    5
  67790000    4
  67800000    3
  67810000    2
  67820000    3
  67830000    5
  67840000    3
  67850000    3
  67860000    3
  67870000    3
  67880000    7
  67890000    4
  67900000    3
  67910000    4
  67920000    4
  67930000    3
  67940000    3
  67950000    3
  67960000    2
  67970000    5
  67980000    3
  67990000    4
  68000000   12
  68010000    3
  68020000    4
  68030000    3
  68040000    3
  68050000    3
  68060000    4
  68070000    4
  68080000    3
  68090000    3
  68100000    3
  68110000    3
  68120000    3
  68130000    3
  68140000    5
  68150000    3
  68160000    3
  68170000    4
  68180000    1
  68190000    3
  68200000    3
  68210000    4
  68220000    3
  68230000    4
  68240000    4
  68250000    3
  68260000    2
  68270000    2
  68280000    4
  68290000    4
  68300000    3
  68310000    3
  68320000    3
  68330000    2
  68340000    2
  68350000    4
  68360000    5
  68370000    2
  68380000    4
  68390000    2
  68400000    2
  68410000    2
  68420000    6
  68430000    4
  68440000    5
  68450000    3
  68460000    3
  68470000    3
  68480000    4
  68490000    2
  68500000    2
  68510000    3
  68520000    3
  68530000    5
  68540000    3
  68550000    3
  68560000    4
  68570000    5
  68580000    3
  68590000    3
  68600000    3
  68610000    3
  68620000    3
  68630000    3
  68640000    2
  68650000    2
  68660000    4
  68670000    3
  68680000    3
  68690000    3
  68700000    2
  68710000    2
  68720000    3
  68730000    2
  68740000    3
  68750000    4
  68760000    3
  68770000    3
  68780000    3
  68790000    4
  68800000    3
  68810000    3
  68820000    4
  68830000    2
  68840000    3
  68850000    3
  68860000    3
  68870000    2
  68880000    3
  68890000    3
  68900000    3
  68910000    4
  68920000    3
  68930000    3
  68940000    3
  68950000    3
  68960000    1
  68970000    3
  68980000    3
  68990000    2
  69000000    3
  69010000    3
  69020000    3
  69030000    3
  69040000    3
  69050000    3
  69060000    2
  69070000    4
  69080000    4
  69090000    4
  69100000    3
  69110000    4
  69120000    4
  69130000    4
  69140000    4
  69150000    7
  69160000    3
  69170000    5
  69180000    5
  69190000    2
  69200000    3
  69210000    3
  69220000    3
  69230000    4
  69240000    3
  69250000    4
  69260000    4
  69270000    5
  69280000    5
  69290000    5
  69300000    2
  69310000    5
  69320000   15
  69330000   12
  69340000   11
  69350000   17
  69360000    4
  69370000    4
  69380000    3
  69390000    3
  69400000    3
  69410000    6
  69420000    7
  69430000    7
  69440000    4
  69450000    5
  69460000    6
  69470000    4
  69480000    4
  69490000    3
  69500000    5
  69510000    5
  69520000    4
  69530000   15
  69540000   18
  69550000   19
  69560000   18
  69570000   16
  69580000   15
  69590000   17
  69600000   25
  69610000   24
  69620000   20
  69630000   17
  69640000   22
  69650000   23
  69660000   16
  69670000   13
  69680000   17
  69690000   22
  69700000   21
  69710000   19
  69720000   22
  69730000   23
  69740000   21
  69750000   16
  69760000   19
  69770000   22
  69780000   16
  69790000   22
  69800000   22
  69810000   21
  69820000   19
  69830000   15
  69840000   13
  69850000   11
  69860000   15
  69870000    9
  69880000    4
  69890000    3
  69900000    3
  69910000    4
  69920000    4
  69930000    2
  69940000    5
  69950000    2
  69960000    3
  69970000    3
  69980000    3
  69990000    2
  70000000    3
  70010000    3
  70020000    3
  70030000    2
  70040000    3
  70050000    4
  70060000    3
  70070000    3
  70080000    3
  70090000    4
  70100000    2
  70110000    3
  70120000    2
  70130000    3
  70140000    3
  70150000    3
  70160000    2
  70170000    3
  70180000    3
  70190000    4
  70200000    4
  70210000    4
  70220000    3
  70230000    3
  70240000    2
  70250000    7
  70260000    4
  70270000    3
  70280000    2
  70290000    3
  70300000    3
  70310000    4
  70320000    3
  70330000    4
  70340000    3
  70350000    4
  70360000    3
  70370000    3
  70380000    4
  70390000    4
  70400000    5
  70410000    3
  70420000    4
  70430000    3
  70440000    3
  70450000    3
  70460000    4
  70470000    3
  70480000    3
  70490000    5
  70500000    5
  70510000    4
  70520000    3
  70530000    2
  70540000    3
  70550000    3
  70560000    3
  70570000    4
  70580000    3
  70590000    3
  70600000    2
  70610000    4
  70620000    3
  70630000    4
  70640000    5
  70650000    4
  70660000    2
  70670000    2
  70680000    3
  70690000    4
  70700000    3
  70710000    4
  70720000    3
  70730000    3
  70740000    4
  70750000    5
  70760000    3
  70770000    4
  70780000    3
  70790000    2
  70800000    4
  70810000    3
  70820000    4
  70830000    7
  70840000    5
  70850000    4
  70860000    3
  70870000    2
  70880000    5
  70890000    4
  70900000    4
  70910000    4
  70920000   11
  70930000    5
  70940000    3
  70950000    4
  70960000    3
  70970000    4
  70980000    3
  70990000    3
  71000000    5
  71010000    3
  71020000    3
  71030000    3
  71040000    4
  71050000    3
  71060000    3
  71070000    4
  71080000    3
  71090000    4
  71100000    3
  71110000    3
  71120000    3
  71130000    4
  71140000    4
  71150000    5
  71160000    3
  71170000    4
  71180000    3
  71190000    3
  71200000    5
  71210000    5
  71220000    5
  71230000    6
  71240000    3
  71250000    5
  71260000    4
  71270000   12
  71280000    3
  71290000    5
  71300000    5
  71310000    3
  71320000    4
  71330000    2
  71340000    3
  71350000    4
  71360000    5
  71370000    4
  71380000    3
  71390000    3
  71400000    4
  71410000    3
  71420000    3
  71430000    5
  71440000    3
  71450000    3
  71460000    3
  71470000    3
  71480000    3
  71490000    3
  71500000    2
  71510000    4
  71520000    4
  71530000    3
  71540000    3
  71550000    2
  71560000    4
  71570000    2
  71580000    3
  71590000    5
  71600000    2
  71610000    2
  71620000    4
  71630000    3
  71640000    3
  71650000    4
  71660000    4
  71670000    3
  71680000    4
  71690000    3
  71700000    2
  71710000    4
  71720000    3
  71730000    4
  71740000    2
  71750000    3
  71760000    3
  71770000    3
  71780000    2
  71790000    5
  71800000    4
  71810000    4
  71820000    3
  71830000    4
  71840000    1
  71850000    3
  71860000    4
  71870000    4
  71880000    3
  71890000    4
  71900000    4
  71910000    4
  71920000    4
  71930000    3
  71940000    4
  71950000    2
  71960000    3
  71970000    3
  71980000    3
  71990000    3
  72000000    5
  72010000    3
  72020000    4
  72030000    4
  72040000    3
  72050000    2
  72060000    3
  72070000    3
  72080000    3
  72090000    3
  72100000    3
  72110000    3
  72120000    2
  72130000    3
  72140000    4
  72150000    2
  72160000    4
  72170000    5
  72180000    3
  72190000    2
  72200000    3
  72210000    3
  72220000    3
  72230000    3
  72240000    3
  72250000    3
  72260000    3
  72270000    2
  72280000    3
  72290000    3
  72300000    3
  72310000    3
  72320000    2
  72330000    3
  72340000    3
  72350000    4
  72360000    3
  72370000    4
  72380000    4
  72390000    3
  72400000    3
  72410000    3
  72420000    2
  72430000    2
  72440000    2
  72450000    3
  72460000    4
  72470000    8
  72480000    3
  72490000   19
  72500000    4
  72510000    4
  72520000    3
  72530000    2
  72540000    4
  72550000    2
  72560000    5
  72570000    4
  72580000    3
  72590000    2
  72600000    3
  72610000    2
  72620000    3
  72630000    3
  72640000    5
  72650000    4
  72660000    4
  72670000    2
  72680000   11
  72690000   13
  72700000   14
  72710000   17
  72720000   10
  72730000   13
  72740000    9
  72750000    4
  72760000    4
  72770000    2
  72780000    4
  72790000    3
  72800000    4
  72810000    3
  72820000    3
  72830000    3
  72840000    3
  72850000    3
  72860000    4
  72870000    2
  72880000    2
  72890000    4
  72900000    3
  72910000    3
  72920000    3
  72930000    3
  72940000    3
  72950000    6
  72960000    4
  72970000    3
  72980000    4
  72990000    3
  73000000    2
  73010000    3
  73020000    3
  73030000    4
  73040000    3
  73050000    3
  73060000    3
  73070000    2
  73080000    3
  73090000    2
  73100000    4
  73110000    3
  73120000    3
  73130000    5
  73140000    4
  73150000    3
  73160000    3
  73170000    4
  73180000    3
  73190000    4
  73200000    3
  73210000    2
  73220000    3
  73230000    4
  73240000    5
  73250000    4
  73260000    4
  73270000    3
  73280000    3
  73290000    3
  73300000    4
  73310000    3
  73320000   10
  73330000    3
  73340000    4
  73350000    4
  73360000    4
  73370000    2
  73380000    4
  73390000    7
  73400000    3
  73410000    4
  73420000    3
  73430000    2
  73440000    4
  73450000    3
  73460000    3
  73470000    3
  73480000    3
  73490000    3
  73500000    4
  73510000    4
  73520000    3
  73530000    2
  73540000    5
  73550000    4
  73560000    5
  73570000    3
  73580000    4
  73590000    2
  73600000    4
  73610000    4
  73620000    4
  73630000    3
  73640000    4
  73650000    4
  73660000    3
  73670000    3
  73680000    3
  73690000    4
  73700000    3
  73710000    3
  73720000    3
  73730000    4
  73740000    2
  73750000    5
  73760000    3
  73770000    4
  73780000    3
  73790000    3
  73800000    3
  73810000    3
  73820000    4
  73830000    3
  73840000    4
  73850000    3
  73860000    3
  73870000    3
  73880000    3
  73890000    4
  73900000    5
  73910000    4
  73920000    3
  73930000    4
  73940000    3
  73950000    4
  73960000    4
  73970000    4
  73980000    2
  73990000    3
  74000000    3
  74010000    2
  74020000    2
  74030000    3
  74040000   15
  74050000    3
  74060000    3
  74070000    3
  74080000    3
  74090000    2
  74100000    3
  74110000    2
  74120000    3
  74130000    4
  74140000    3
  74150000    3
  74160000    4
  74170000    3
  74180000    3
  74190000    3
  74200000    2
  74210000    3
  74220000    2
  74230000    4
  74240000    4
  74250000    3
  74260000    5
  74270000    4
  74280000    4
  74290000    3
  74300000    4
  74310000    3
  74320000    2
  74330000    3
  74340000    5
  74350000    4
  74360000    5
  74370000    4
  74380000    3
  74390000    4
  74400000    5
  74410000    3
  74420000    3
  74430000    3
  74440000    3
  74450000    3
  74460000    2
  74470000    2
  74480000    4
  74490000    2
  74500000    3
  74510000    2
  74520000    4
  74530000    3
  74540000    3
  74550000    4
  74560000    3
  74570000    4
  74580000    4
  74590000    3
  74600000    3
  74610000    3
  74620000    4
  74630000    5
  74640000    3
  74650000    3
  74660000    3
  74670000    3
  74680000    2
  74690000    2
  74700000    4
  74710000    4
  74720000    4
  74730000    5
  74740000   14
  74750000   16
  74760000    2
  74770000    4
  74780000    4
  74790000    3
  74800000    4
  74810000    3
  74820000    3
  74830000    3
  74840000    3
  74850000    3
  74860000    3
  74870000    3
  74880000    2
  74890000    3
  74900000    3
  74910000    3
  74920000    2
  74930000    2
  74940000    3
  74950000    4
  74960000    2
  74970000    3
  74980000    2
  74990000    3
  75000000    3
  75010000    4
  75020000    3
  75030000    3
  75040000    3
  75050000    3
  75060000    3
  75070000    3
  75080000    2
  75090000    3
  75100000    3
  75110000    3
  75120000    3
  75130000    3
  75140000    3
  75150000    6
  75160000    3
  75170000    7
  75180000    2
  75190000    2
  75200000    3
  75210000    5
  75220000    3
  75230000    3
  75240000    2
  75250000    3
  75260000    3
  75270000    4
  75280000    4
  75290000    3
  75300000    3
  75310000    3
  75320000    4
  75330000    4
  75340000    4
  75350000    5
  75360000    4
  75370000    6
  75380000    3
  75390000    3
  75400000    3
  75410000    5
  75420000    4
  75430000    2
  75440000    2
  75450000    3
  75460000    2
  75470000    3
  75480000    3
  75490000    2
  75500000    3
  75510000    3
  75520000    4
  75530000    2
  75540000    3
  75550000    3
  75560000    4
  75570000    3
  75580000    3
  75590000    3
  75600000    3
  75610000    3
  75620000    3
  75630000    3
  75640000    3
  75650000    4
  75660000    4
  75670000    4
  75680000    5
  75690000    5
  75700000    4
  75710000    4
  75720000   10
  75730000   14
  75740000    4
  75750000    4
  75760000    4
  75770000    4
  75780000    3
  75790000    3
  75800000    4
  75810000    3
  75820000    4
  75830000    5
  75840000    4
  75850000    4
  75860000    3
  75870000    2
  75880000    3
  75890000    3
  75900000    2
  75910000    2
  75920000    4
  75930000    3
  75940000    2
  75950000    2
  75960000    2
  75970000    3
  75980000    4
  75990000    5
  76000000    3
  76010000    3
  76020000    4
  76030000    3
  76040000    7
  76050000    4
  76060000    3
  76070000    4
  76080000    4
  76090000    7
  76100000    5
  76110000    5
  76120000    6
  76130000    6
  76140000    7
  76150000   12
  76160000    2
  76170000    3
  76180000    5
  76190000    4
  76200000    2
  76210000    3
  76220000    3
  76230000    4
  76240000    3
  76250000    3
  76260000    4
  76270000    3
  76280000    4
  76290000    4
  76300000    3
  76310000    3
  76320000    3
  76330000    4
  76340000    3
  76350000    4
  76360000    3
  76370000    4
  76380000    3
  76390000    4
  76400000    3
  76410000    3
  76420000    4
  76430000    3
  76440000    3
  76450000    6
  76460000    4
  76470000    6
  76480000    3
  76490000    3
  76500000    2
  76510000    3
  76520000    3
  76530000    3
  76540000    4
  76550000    3
  76560000    5
  76570000    3
  76580000    4
  76590000    3
  76600000    3
  76610000    3
  76620000    3
  76630000    4
  76640000    2
  76650000    4
  76660000    4
  76670000    5
  76680000    5
  76690000    3
  76700000    3
  76710000    3
  76720000    5
  76730000    3
  76740000    4
  76750000    3
  76760000    3
  76770000    7
  76780000    3
  76790000    3
  76800000    2
  76810000    4
  76820000    3
  76830000    4
  76840000    2
  76850000    4
  76860000    3
  76870000    3
  76880000    6
  76890000    4
  76900000    5
  76910000    3
  76920000    2
  76930000    4
  76940000    5
  76950000    3
  76960000    3
  76970000    6
  76980000    2
  76990000    3
  77000000    3
  77010000    4
  77020000    2
  77030000    5
  77040000    3
  77050000    4
  77060000    3
  77070000    4
  77080000    2
  77090000    4
  77100000    3
  77110000    3
  77120000    4
  77130000    3
  77140000    4
  77150000    3
  77160000    3
  77170000    3
  77180000    6
  77190000    2
  77200000    3
  77210000    3
  77220000    3
  77230000    3
  77240000    3
  77250000    3
  77260000    5
  77270000    3
  77280000    2
  77290000    4
  77300000    3
  77310000    2
  77320000    2
  77330000    5
  77340000    3
  77350000    3
  77360000    4
  77370000    3
  77380000    3
  77390000    3
  77400000    4
  77410000    3
  77420000    3
  77430000    3
  77440000    3
  77450000    3
  77460000    3
  77470000    3
  77480000    3
  77490000    4
  77500000    3
  77510000    3
  77520000    4
  77530000    2
  77540000    4
  77550000    3
  77560000    3
  77570000    2
  77580000    3
  77590000    3
  77600000    2
  77610000    2
  77620000    2
  77630000    3
  77640000    4
  77650000    3
  77660000    2
  77670000    3
  77680000    2
  77690000    3
  77700000    3
  77710000    3
  77720000    3
  77730000    3
  77740000    3
  77750000    3
  77760000    3
  77770000    3
  77780000    3
  77790000    4
  77800000    4
  77810000    3
  77820000    3
  77830000    2
  77840000    3
  77850000    3
  77860000    3
  77870000    3
  77880000    3
  77890000    2
  77900000    3
  77910000    4
  77920000    3
  77930000    4
  77940000    2
  77950000    2
  77960000    4
  77970000    3
  77980000    4
  77990000    3
  78000000    5
  78010000    3
  78020000    3
  78030000    3
  78040000    3
  78050000    4
  78060000    2
  78070000    2
  78080000    2
  78090000    4
  78100000    2
  78110000    3
  78120000    3
  78130000    4
  78140000    4
  78150000    3
  78160000    7
  78170000    5
  78180000    3
  78190000    4
  78200000    2
  78210000    3
  78220000    4
  78230000    3
  78240000    3
  78250000    3
  78260000    3
  78270000    3
  78280000    2
  78290000    4
  78300000    3
  78310000    1
  78320000    3
  78330000    4
  78340000    3
  78350000    2
  78360000    4
  78370000    4
  78380000    4
  78390000    5
  78400000    4
  78410000    3
  78420000    4
  78430000    3
  78440000    4
  78450000    4
  78460000    4
  78470000    3
  78480000    3
  78490000    4
  78500000    2
  78510000    5
  78520000    2
  78530000    2
  78540000    5
  78550000    3
  78560000    3
  78570000    4
  78580000    3
  78590000    4
  78600000    3
  78610000    4
  78620000    3
  78630000    3
  78640000    5
  78650000    4
  78660000    3
  78670000    2
  78680000    3
  78690000    3
  78700000    3
  78710000    3
  78720000    4
  78730000    4
  78740000    2
  78750000    3
  78760000    3
  78770000    2
  78780000    5
  78790000    4
  78800000    2
  78810000    4
  78820000    3
  78830000    3
  78840000    2
  78850000    3
  78860000    5
  78870000    2
  78880000    4
  78890000    3
  78900000    3
  78910000    5
  78920000    3
  78930000    3
  78940000    2
  78950000    2
  78960000    3
  78970000    4
  78980000    4
  78990000    3
  79000000    3
  79010000    3
  79020000    3
  79030000    2
  79040000    3
  79050000    3
  79060000    2
  79070000    3
  79080000    3
  79090000    3
  79100000    5
  79110000    3
  79120000    5
  79130000    4
  79140000    4
  79150000    5
  79160000    6
  79170000    6
  79180000    3
  79190000    5
  79200000    5
  79210000    7
  79220000    5
  79230000    3
  79240000    2
  79250000    4
  79260000    3
  79270000    3
  79280000    2
  79290000    2
  79300000    3
  79310000    4
  79320000    3
  79330000    3
  79340000    3
  79350000    3
  79360000    3
  79370000    3
  79380000    3
  79390000    4
  79400000    4
  79410000    3
  79420000    4
  79430000    3
  79440000    3
  79450000    4
  79460000    3
  79470000    3
  79480000    4
  79490000    3
  79500000    3
  79510000    4
  79520000    4
  79530000    2
  79540000    4
  79550000    2
  79560000    4
  79570000    4
  79580000    2
  79590000    4
  79600000    2
  79610000    2
  79620000    3
  79630000   10
  79640000    5
  79650000    5
  79660000    5
  79670000    5
  79680000    4
  79690000    5
  79700000    3
  79710000    5
  79720000    6
  79730000    3
  79740000    4
  79750000    3
  79760000    3
  79770000    3
  79780000    5
  79790000    5
  79800000    2
  79810000    3
  79820000    3
  79830000    3
  79840000    3
  79850000    4
  79860000    4
  79870000    7
  79880000   15
  79890000    5
  79900000    2
  79910000    2
  79920000    3
  79930000    4
  79940000    2
  79950000    3
  79960000    5
  79970000    3
  79980000    4
  79990000    3
  80000000    5
  80010000    4
  80020000    2
  80030000    3
  80040000    4
  80050000    3
  80060000    3
  80070000    3
  80080000    2
  80090000    3
  80100000    4
  80110000    3
  80120000    5
  80130000    5
  80140000    4
  80150000    8
  80160000   19
  80170000   10
  80180000    4
  80190000    5
  80200000    5
  80210000    3
  80220000    4
  80230000    3
  80240000    3
  80250000    4
  80260000    4
  80270000    3
  80280000    3
  80290000    4
  80300000    2
  80310000    2
  80320000    3
  80330000    3
  80340000    3
  80350000    3
  80360000    2
  80370000    5
  80380000    5
  80390000    5
  80400000    3
  80410000    4
  80420000    3
  80430000    5
  80440000    3
  80450000    5
  80460000   18
  80470000   17
  80480000   19
  80490000   14
  80500000   17
  80510000    9
  80520000    6
  80530000    4
  80540000    3
  80550000    2
  80560000    3
  80570000    2
  80580000    3
  80590000    3
  80600000    4
  80610000    3
  80620000    4
  80630000    5
  80640000    2
  80650000    3
  80660000    3
  80670000    2
  80680000    3
  80690000    3
  80700000    3
  80710000    3
  80720000    4
  80730000    3
  80740000    3
  80750000    5
  80760000    2
  80770000    4
  80780000    5
  80790000    4
  80800000    4
  80810000    4
  80820000    3
  80830000    4
  80840000    4
  80850000    4
  80860000    3
  80870000    2
  80880000    4
  80890000    3
  80900000    2
  80910000    4
  80920000    2
  80930000    4
  80940000    4
  80950000    5
  80960000    2
  80970000    3
  80980000    3
  80990000   16
  81000000    3
  81010000   15
  81020000   12
  81030000   18
  81040000   10
  81050000   17
  81060000   13
  81070000   18
  81080000   18
  81090000   17
  81100000   12
  81110000   20
  81120000   14
  81130000    9
  81140000   10
  81150000   12
  81160000   13
  81170000   12
  81180000   18
  81190000   17
  81200000   16
  81210000    4
  81220000    2
  81230000    3
  81240000    3
  81250000    3
  81260000    4
  81270000    3
  81280000    3
  81290000    3
  81300000    4
  81310000    4
  81320000    3
  81330000    4
  81340000    3
  81350000    2
  81360000    2
  81370000    3
  81380000    3
  81390000    2
  81400000    4
  81410000    3
  81420000    3
  81430000    3
  81440000    4
  81450000    2
  81460000    2
  81470000    2
  81480000    3
  81490000    4
  81500000    3
  81510000    4
  81520000    4
  81530000    3
  81540000    3
  81550000    4
  81560000    3
  81570000    2
  81580000    3
  81590000   18
  81600000   13
  81610000   12
  81620000    3
  81630000    3
  81640000    3
  81650000    3
  81660000    3
  81670000    3
  81680000    3
  81690000    4
  81700000    5
  81710000    3
  81720000    3
  81730000    4
  81740000    6
  81750000    5
  81760000    5
  81770000    7
  81780000    5
  81790000    4
  81800000   10
  81810000    5
  81820000    4
  81830000    2
  81840000    4
  81850000    4
  81860000    3
  81870000    4
  81880000    2
  81890000    5
  81900000    4
  81910000    5
  81920000    4
  81930000    3
  81940000    3
  81950000    3
  81960000    2
  81970000    3
  81980000    4
  81990000    3
  82000000    3
  82010000    5
  82020000    3
  82030000    4
  82040000    3
  82050000    3
  82060000    2
  82070000    4
  82080000    3
  82090000    3
  82100000    4
  82110000    4
  82120000    3
  82130000    4
  82140000    5
  82150000    4
  82160000    3
  82170000    5
  82180000    4
  82190000    3
  82200000    4
  82210000    4
  82220000    2
  82230000    3
  82240000    3
  82250000    3
  82260000    3
  82270000    3
  82280000    3
  82290000    3
  82300000    3
  82310000    4
  82320000    5
  82330000    3
  82340000    2
  82350000    2
  82360000    3
  82370000    4
  82380000    3
  82390000    4
  82400000    4
  82410000    5
  82420000    4
  82430000    3
  82440000    4
  82450000    3
  82460000    2
  82470000    3
  82480000    3
  82490000    3
  82500000    3
  82510000    3
  82520000    2
  82530000    3
  82540000    3
  82550000    3
  82560000    4
  82570000    3
  82580000    3
  82590000    3
  82600000    3
  82610000    3
  82620000    2
  82630000    4
  82640000    2
  82650000    2
  82660000    4
  82670000    3
  82680000    3
  82690000    4
  82700000    3
  82710000    3
  82720000    3
  82730000    4
  82740000    7
  82750000    5
  82760000    4
  82770000    4
  82780000    4
  82790000    5
  82800000    3
  82810000    3
  82820000    2
  82830000    3
  82840000    4
  82850000    3
  82860000    3
  82870000    3
  82880000    2
  82890000    3
  82900000    3
  82910000    3
  82920000    3
  82930000    2
  82940000    2
  82950000    3
  82960000    3
  82970000    4
  82980000    3
  82990000    3
  83000000    3
  83010000    2
  83020000    4
  83030000    3
  83040000    4
  83050000    4
  83060000    2
  83070000    3
  83080000    4
  83090000    4
  83100000    5
  83110000    4
  83120000    3
  83130000    3
  83140000    4
  83150000    3
  83160000    3
  83170000    2
  83180000    3
  83190000    2
  83200000    2
  83210000    2
  83220000    3
  83230000    4
  83240000    3
  83250000    4
  83260000    4
  83270000    7
  83280000    5
  83290000    5
  83300000    4
  83310000    4
  83320000    5
  83330000    9
  83340000    4
  83350000    4
  83360000    6
  83370000    3
  83380000    5
  83390000    6
  83400000    4
  83410000    4
  83420000    3
  83430000    3
  83440000    4
  83450000    3
  83460000    2
  83470000    4
  83480000    3
  83490000    3
  83500000    3
  83510000    4
  83520000    3
  83530000    4
  83540000    4
  83550000    4
  83560000    5
  83570000    3
  83580000    4
  83590000    7
  83600000    5
  83610000    3
  83620000    3
  83630000    3
  83640000    3
  83650000    3
  83660000    2
  83670000    3
  83680000    3
  83690000    4
  83700000    4
  83710000    3
  83720000    2
  83730000    3
  83740000    2
  83750000    3
  83760000    3
  83770000    3
  83780000    3
  83790000    5
  83800000    5
  83810000    3
  83820000    3
  83830000    4
  83840000    4
  83850000    4
  83860000    3
  83870000    4
  83880000    2
  83890000    3
  83900000    4
  83910000    4
  83920000    2
  83930000    4
  83940000    4
  83950000    3
  83960000    3
  83970000    4
  83980000    3
  83990000    3
  84000000    3
  84010000    3
  84020000    2
  84030000    3
  84040000    2
  84050000    3
  84060000    3
  84070000    4
  84080000    3
  84090000    3
  84100000    3
  84110000    8
  84120000    3
  84130000    3
  84140000    3
  84150000    3
  84160000    3
  84170000    3
  84180000    5
  84190000    3
  84200000    4
  84210000    2
  84220000    3
  84230000    3
  84240000    3
  84250000    4
  84260000    3
  84270000    4
  84280000    2
  84290000    3
  84300000    4
  84310000    7
  84320000    2
  84330000    3
  84340000    3
  84350000    4
  84360000    5
  84370000    2
  84380000    3
  84390000    3
  84400000    3
  84410000    2
  84420000    3
  84430000    3
  84440000    2
  84450000    3
  84460000    3
  84470000    3
  84480000    4
  84490000    3
  84500000    3
  84510000    3
  84520000    3
  84530000    3
  84540000    3
  84550000    3
  84560000    2
  84570000    3
  84580000    4
  84590000    3
  84600000    4
  84610000    2
  84620000    2
  84630000    3
  84640000    4
  84650000    4
  84660000    3
  84670000    3
  84680000    2
  84690000    3
  84700000    5
  84710000    3
  84720000    3
  84730000    2
  84740000    2
  84750000    4
  84760000    2
  84770000    4
  84780000    9
  84790000    8
  84800000    4
  84810000    4
  84820000    4
  84830000    3
  84840000    5
  84850000    7
  84860000    2
  84870000    4
  84880000    5
  84890000    3
  84900000    4
  84910000    3
  84920000    2
  84930000   20
  84940000    6
  84950000    4
  84960000    2
  84970000   12
  84980000   19
  84990000   14
  85000000   17
  85010000   11
  85020000   20
  85030000   21
  85040000   19
  85050000   21
  85060000   19
  85070000   20
  85080000   12
  85090000   17
  85100000    4
  85110000    6
  85120000    3
  85130000    4
  85140000    3
  85150000    3
  85160000    5
  85170000    3
  85180000    3
  85190000    3
  85200000    5
  85210000    4
  85220000    3
  85230000    3
  85240000    4
  85250000    3
  85260000    2
  85270000    4
  85280000    3
  85290000    4
  85300000    3
  85310000    5
  85320000    5
  85330000    2
  85340000    3
  85350000    4
  85360000    3
  85370000    5
  85380000    3
  85390000    3
  85400000    3
  85410000    4
  85420000    3
  85430000    3
  85440000    4
  85450000    3
  85460000    4
  85470000    3
  85480000    3
  85490000    3
  85500000    2
  85510000    3
  85520000    4
  85530000    4
  85540000    3
  85550000    4
  85560000    3
  85570000    3
  85580000    3
  85590000    2
  85600000    3
  85610000    2
  85620000    4
  85630000    3
  85640000    4
  85650000    2
  85660000    3
  85670000    3
  85680000    3
  85690000    4
  85700000    3
  85710000    3
  85720000    2
  85730000    3
  85740000    3
  85750000    2
  85760000    3
  85770000    3
  85780000    3
  85790000    3
  85800000    3
  85810000    3
  85820000    3
  85830000    4
  85840000    4
  85850000    3
  85860000    2
  85870000    3
  85880000    3
  85890000    3
  85900000    4
  85910000    4
  85920000    3
  85930000    3
  85940000    3
  85950000    3
  85960000    3
  85970000    3
  85980000    2
  85990000    4
  86000000   12
  86010000    3
  86020000    3
  86030000    3
  86040000    3
  86050000    2
  86060000    3
  86070000    3
  86080000    3
  86090000    3
  86100000    4
  86110000    4
  86120000    3
  86130000    4
  86140000    3
  86150000    3
  86160000    5
  86170000    3
  86180000    3
  86190000    3
  86200000    4
  86210000    5
  86220000    4
  86230000    2
  86240000    4
  86250000    2
  86260000    2
  86270000    3
  86280000    3
  86290000    2
  86300000    4
  86310000    3
  86320000    4
  86330000    2
  86340000    4
  86350000    2
  86360000    2
  86370000    2
  86380000    2
  86390000    3
  86400000    4
  86410000    3
  86420000    3
  86430000    4
  86440000    3
  86450000    3
  86460000    3
  86470000   10
  86480000    3
  86490000    2
  86500000    2
  86510000    3
  86520000    2
  86530000    4
  86540000    5
  86550000    2
  86560000    2
  86570000    3
  86580000    4
  86590000    4
  86600000    3
  86610000    2
  86620000    3
  86630000    2
  86640000    3
  86650000    3
  86660000    3
  86670000    3
  86680000    3
  86690000    3
  86700000    3
  86710000    3
  86720000    2
  86730000    4
  86740000    3
  86750000    3
  86760000    3
  86770000    4
  86780000    4
  86790000    5
  86800000    4
  86810000    3
  86820000    4
  86830000   13
  86840000    7
  86850000    2
  86860000    3
  86870000    3
  86880000    3
  86890000    4
  86900000    4
  86910000    3
  86920000    3
  86930000    3
  86940000    3
  86950000    4
  86960000    4
  86970000    3
  86980000    3
  86990000    3
  87000000    2
  87010000    3
  87020000    4
  87030000    3
  87040000    3
  87050000    1
  87060000    2
  87070000    6
  87080000    3
  87090000    2
  87100000    2
  87110000    3
  87120000    3
  87130000    2
  87140000    3
  87150000    3
  87160000    4
  87170000    2
  87180000    3
  87190000    3
  87200000    3
  87210000    2
  87220000    3
  87230000    3
  87240000    3
  87250000    3
  87260000    3
  87270000    3
  87280000    2
  87290000    2
  87300000    3
  87310000    4
  87320000    3
  87330000    3
  87340000    2
  87350000    8
  87360000   14
  87370000   12
  87380000   10
  87390000   14
  87400000    8
  87410000   12
  87420000    8
  87430000   10
  87440000   12
  87450000    3
  87460000    3
  87470000    4
  87480000    3
  87490000    2
  87500000    2
  87510000    3
  87520000    4
  87530000    3
  87540000    4
  87550000    3
  87560000    4
  87570000    3
  87580000    3
  87590000    3
  87600000    4
  87610000    3
  87620000    4
  87630000    3
  87640000    3
  87650000    3
  87660000    4
  87670000    3
  87680000    3
  87690000    2
  87700000    4
  87710000    3
  87720000    3
  87730000    3
  87740000    2
  87750000    4
  87760000    3
  87770000    3
  87780000    3
  87790000    3
  87800000    2
  87810000    3
  87820000    3
  87830000    3
  87840000    4
  87850000    3
  87860000    3
  87870000    2
  87880000    3
  87890000    4
  87900000    3
  87910000    3
  87920000    4
  87930000    4
  87940000    5
  87950000    4
  87960000    3
  87970000    2
  87980000    2
  87990000    7
  88000000    3
  88010000    2
  88020000    3
  88030000    3
  88040000    9
  88050000   15
  88060000   16
  88070000    9
  88080000    7
  88090000    7
  88100000   18
  88110000   19
  88120000    7
  88130000   16
  88140000    9
  88150000   21
  88160000    9
  88170000   20
  88180000   15
  88190000   19
  88200000   22
  88210000   15
  88220000   11
  88230000   12
  88240000    3
  88250000    5
  88260000    3
  88270000    4
  88280000    5
  88290000    4
  88300000    4
  88310000    3
  88320000    2
  88330000    4
  88340000    2
  88350000    3
  88360000    5
  88370000    4
  88380000    4
  88390000    3
  88400000    4
  88410000    3
  88420000    3
  88430000    2
  88440000    3
  88450000    3
  88460000    2
  88470000    3
  88480000    4
  88490000    4
  88500000    3
  88510000    4
  88520000    5
  88530000    4
  88540000    5
  88550000    4
  88560000    3
  88570000    3
  88580000    2
  88590000    3
  88600000    3
  88610000    3
  88620000    3
  88630000    5
  88640000    4
  88650000    3
  88660000    4
  88670000    2
  88680000    2
  88690000    3
  88700000    3
  88710000    4
  88720000    4
  88730000    4
  88740000    4
  88750000    5
  88760000    3
  88770000    3
  88780000    3
  88790000    4
  88800000    2
  88810000    3
  88820000    3
  88830000    4
  88840000    3
  88850000    3
  88860000    2
  88870000    3
  88880000    4
  88890000    3
  88900000    4
  88910000    2
  88920000    3
  88930000    3
  88940000    2
  88950000    4
  88960000    3
  88970000    4
  88980000    3
  88990000    4
  89000000    2
  89010000    2
  89020000    3
  89030000    4
  89040000    3
  89050000    3
  89060000    3
  89070000    3
  89080000    3
  89090000    3
  89100000    9
  89110000    4
  89120000    3
  89130000    4
  89140000    2
  89150000    2
  89160000    3
  89170000    3
  89180000    3
  89190000    2
  89200000    3
  89210000    3
  89220000    3
  89230000    3
  89240000    3
  89250000    3
  89260000    2
  89270000    3
  89280000    4
  89290000    4
  89300000    2
  89310000    8
  89320000    3
  89330000    2
  89340000    2
  89350000    2
  89360000    3
  89370000    4
  89380000    4
  89390000    4
  89400000    3
  89410000    3
  89420000    4
  89430000    2
  89440000    4
  89450000    4
  89460000    4
  89470000    5
  89480000    5
  89490000    3
  89500000    4
  89510000    4
  89520000    2
  89530000    5
  89540000    3
  89550000    5
  89560000    3
  89570000    3
  89580000    4
  89590000    5
  89600000    5
  89610000   10
  89620000    7
  89630000    3
  89640000    3
  89650000    3
  89660000    3
  89670000    4
  89680000    3
  89690000    5
  89700000    4
  89710000    4
  89720000    3
  89730000    3
  89740000    3
  89750000    3
  89760000    5
  89770000    3
  89780000    3
  89790000    4
  89800000    3
  89810000    2
  89820000    6
  89830000   11
  89840000    4
  89850000   15
  89860000    3
  89870000    3
  89880000    4
  89890000    3
  89900000    3
  89910000    2
  89920000    4
  89930000    3
  89940000    3
  89950000    3
  89960000    2
  89970000    4
  89980000    4
  89990000    4
  90000000    5
  90010000    4
  90020000    2
  90030000    5
  90040000    5
  90050000    4
  90060000    5
  90070000    3
  90080000    2
  90090000    3
  90100000    3
  90110000    4
  90120000    3
  90130000    4
  90140000    3
  90150000    3
  90160000    3
  90170000    6
  90180000    3
  90190000    3
  90200000    3
  90210000    4
  90220000    4
  90230000    3
  90240000    2
  90250000    3
  90260000   10
  90270000    4
  90280000    4
  90290000    3
  90300000    3
  90310000    3
  90320000    3
  90330000    2
  90340000    2
  90350000    3
  90360000    2
  90370000    3
  90380000    3
  90390000    2
  90400000    3
  90410000    3
  90420000    2
  90430000    2
  90440000    2
  90450000    4
  90460000    5
  90470000    4
  90480000    4
  90490000    5
  90500000    5
  90510000    3
  90520000    3
  90530000    3
  90540000    3
  90550000    2
  90560000    5
  90570000    2
  90580000    3
  90590000    4
  90600000    3
  90610000    3
  90620000    4
  90630000    3
  90640000    7
  90650000   10
  90660000   19
  90670000   16
  90680000   15
  90690000   13
  90700000   22
  90710000   18
  90720000   21
  90730000   21
  90740000   18
  90750000   16
  90760000   15
  90770000   12
  90780000   11
  90790000   19
  90800000   13
  90810000   10
  90820000    4
  90830000    3
  90840000    3
  90850000    3
  90860000    3
  90870000    2
  90880000    3
  90890000    3
  90900000    4
  90910000    4
  90920000    4
  90930000    3
  90940000    3
  90950000    3
  90960000    5
  90970000    3
  90980000    3
  90990000    3
  91000000    2
  91010000    2
  91020000    3
  91030000    3
  91040000    3
  91050000    3
  91060000    3
  91070000    3
  91080000    3
  91090000    2
  91100000    3
  91110000    2
  91120000    3
  91130000    3
  91140000    3
  91150000    7
  91160000    4
  91170000    3
  91180000    3
  91190000    4
  91200000    3
  91210000    3
  91220000    3
  91230000    4
  91240000    4
  91250000    3
  91260000    4
  91270000    4
  91280000    2
  91290000    4
  91300000    5
  91310000    3
  91320000    5
  91330000    3
  91340000    3
  91350000    4
  91360000    4
  91370000    4
  91380000    6
  91390000   10
  91400000    4
  91410000    3
  91420000    3
  91430000    3
  91440000    4
  91450000    4
  91460000    4
  91470000    3
  91480000    3
  91490000    3
  91500000    3
  91510000    4
  91520000    4
  91530000    5
  91540000    5
  91550000    2
  91560000    4
  91570000    3
  91580000    4
  91590000    4
  91600000    3
  91610000    2
  91620000    3
  91630000    3
  91640000    3
  91650000    3
  91660000    3
  91670000    3
  91680000    2
  91690000    3
  91700000    3
  91710000    4
  91720000    3
  91730000    6
  91740000    3
  91750000    5
  91760000    7
  91770000    4
  91780000    2
  91790000    4
  91800000    3
  91810000    4
  91820000    5
  91830000    4
  91840000    4
  91850000    2
  91860000    4
  91870000    3
  91880000    5
  91890000    3
  91900000    3
  91910000    3
  91920000    4
  91930000    5
  91940000    5
  91950000    7
  91960000    6
  91970000   16
  91980000   15
  91990000   22
  92000000   20
  92010000   24
  92020000   22
  92030000   24
  92040000   22
  92050000   23
  92060000   22
  92070000   21
  92080000   21
  92090000   25
  92100000   18
  92110000   10
  92120000   22
  92130000   22
  92140000   19
  92150000   22
  92160000   18
  92170000   19
  92180000   17
  92190000   14
  92200000   17
  92210000   13
  92220000   17
  92230000   11
  92240000   19
  92250000   18
  92260000   12
  92270000   15
  92280000   18
  92290000   16
  92300000   17
  92310000   16
  92320000   20
  92330000   21
  92340000   19
  92350000   17
  92360000   20
  92370000   15
  92380000   18
  92390000   15
  92400000   11
  92410000    3
  92420000    3
  92430000    2
  92440000    3
  92450000    3
  92460000    4
  92470000    4
  92480000    2
  92490000    5
  92500000    3
  92510000    4
  92520000    4
  92530000    4
  92540000    4
  92550000    3
  92560000    3
  92570000    3
  92580000    2
  92590000    3
  92600000    3
  92610000    3
  92620000    3
  92630000    3
  92640000    3
  92650000    2
  92660000    3
  92670000    2
  92680000    3
  92690000    4
  92700000    3
  92710000    5
  92720000    3
  92730000    3
  92740000   13
  92750000    6
  92760000   19
  92770000   13
  92780000    5
  92790000    5
  92800000    3
  92810000    7
  92820000    4
  92830000    3
  92840000    4
  92850000    5
  92860000    3
  92870000    4
  92880000    3
  92890000    6
  92900000    4
  92910000    4
  92920000    4
  92930000    4
  92940000    4
  92950000    3
  92960000    4
  92970000    3
  92980000    3
  92990000    3
  93000000    4
  93010000    5
  93020000    3
  93030000    4
  93040000    3
  93050000    2
  93060000   14
  93070000    3
  93080000    4
  93090000    3
  93100000    3
  93110000    4
  93120000    3
  93130000    3
  93140000    7
  93150000    4
  93160000    4
  93170000    5
  93180000    3
  93190000    4
  93200000    5
  93210000    3
  93220000    5
  93230000    4
  93240000    4
  93250000    3
  93260000    2
  93270000    4
  93280000    3
  93290000    3
  93300000    3
  93310000    4
  93320000    3
  93330000    3
  93340000    4
  93350000    3
  93360000    3
  93370000    5
  93380000    6
  93390000    4
  93400000    5
  93410000    4
  93420000    3
  93430000    3
  93440000    3
  93450000    4
  93460000    3
  93470000    4
  93480000    3
  93490000    2
  93500000    3
  93510000    3
  93520000    3
  93530000    3
  93540000    3
  93550000    2
  93560000    2
  93570000    3
  93580000    3
  93590000    3
  93600000    3
  93610000    4
  93620000    4
  93630000    3
  93640000    3
  93650000    2
  93660000    4
  93670000    3
  93680000    2
  93690000    3
  93700000    3
  93710000    3
  93720000    3
  93730000    3
  93740000    3
  93750000    3
  93760000    3
  93770000    3
  93780000    2
  93790000    3
  93800000    3
  93810000    4
  93820000    5
  93830000    4
  93840000    4
  93850000    3
  93860000    4
  93870000    2
  93880000    3
  93890000    3
  93900000    3
  93910000    3
  93920000    3
  93930000    3
  93940000    5
  93950000    3
  93960000    4
  93970000    3
  93980000    3
  93990000    3
  94000000    4
  94010000    4
  94020000    2
  94030000    3
  94040000    3
  94050000    2
  94060000    5
  94070000    3
  94080000    3
  94090000    3
  94100000    3
  94110000    2
  94120000    4
  94130000    3
  94140000    4
  94150000    2
  94160000    4
  94170000    3
  94180000    3
  94190000    3
  94200000    4
  94210000    3
  94220000    3
  94230000    4
  94240000    3
  94250000    3
  94260000    2
  94270000    3
  94280000    2
  94290000    3
  94300000    2
  94310000    4
  94320000    4
  94330000    4
  94340000    4
  94350000    4
  94360000    3
  94370000    2
  94380000    3
  94390000    3
  94400000    3
  94410000    2
  94420000    3
  94430000    3
  94440000    3
  94450000    3
  94460000    3
  94470000    2
  94480000    3
  94490000    4
  94500000    2
  94510000    3
  94520000    3
  94530000    4
  94540000    3
  94550000    3
  94560000    3
  94570000    4
  94580000    4
  94590000    3
  94600000    3
  94610000    3
  94620000    4
  94630000    3
  94640000    3
  94650000    4
  94660000    3
  94670000    3
  94680000    3
  94690000    3
  94700000    1
  94710000    3
  94720000    3
  94730000    3
  94740000    3
  94750000    3
  94760000    5
  94770000    3
  94780000    3
  94790000    4
  94800000    3
  94810000    3
  94820000    3
  94830000    2
  94840000    5
  94850000    3
  94860000    2
  94870000    3
  94880000    3
  94890000    4
  94900000    3
  94910000    3
  94920000    3
  94930000    3
  94940000    3
  94950000    3
  94960000    4
  94970000    3
  94980000    6
  94990000    4
  95000000    4
  95010000    5
  95020000    4
  95030000    4
  95040000    7
  95050000    5
  95060000    3
  95070000    3
  95080000    3
  95090000    3
  95100000    9
  95110000    2
  95120000    3
  95130000    6
  95140000    3
  95150000    4
  95160000    3
  95170000    4
  95180000    2
  95190000    3
  95200000    3
  95210000    3
  95220000    3
  95230000    5
  95240000    4
  95250000    4
  95260000    5
  95270000    4
  95280000    4
  95290000    5
  95300000    4
  95310000    3
  95320000    2
  95330000    4
  95340000    3
  95350000    3
  95360000    2
  95370000    3
  95380000    2
  95390000    3
  95400000    3
  95410000    3
  95420000    2
  95430000    3
  95440000    2
  95450000    2
  95460000    3
  95470000    4
  95480000    3
  95490000    3
  95500000    3
  95510000    2
  95520000    4
  95530000    2
  95540000    3
  95550000    3
  95560000    2
  95570000    3
  95580000    5
  95590000    3
  95600000    2
  95610000    3
  95620000    3
  95630000    5
  95640000    3
  95650000    3
  95660000    4
  95670000    3
  95680000    3
  95690000    3
  95700000    2
  95710000    4
  95720000    3
  95730000    2
  95740000    5
  95750000    3
  95760000    4
  95770000    4
  95780000    4
  95790000    2
  95800000    3
  95810000    3
  95820000    3
  95830000    3
  95840000    3
  95850000    3
  95860000    2
  95870000    3
  95880000    2
  95890000    3
  95900000    3
  95910000    2
  95920000    3
  95930000    3
  95940000    4
  95950000    3
  95960000    3
  95970000    3
  95980000    3
  95990000    3
  96000000    5
  96010000    3
  96020000    3
  96030000    5
  96040000    4
  96050000    5
  96060000    4
  96070000    2
  96080000    3
  96090000    4
  96100000    4
  96110000    4
  96120000    4
  96130000    5
  96140000    5
  96150000    3
  96160000    4
  96170000    3
  96180000    3
  96190000    4
  96200000    2
  96210000    2
  96220000    3
  96230000    3
  96240000    3
  96250000    3
  96260000    4
  96270000    4
  96280000    3
  96290000    3
  96300000    3
  96310000    2
  96320000    3
  96330000    3
  96340000    2
  96350000    3
  96360000    3
  96370000    4
  96380000    2
  96390000    4
  96400000    4
  96410000    3
  96420000    3
  96430000    4
  96440000    4
  96450000    4
  96460000    2
  96470000    3
  96480000    4
  96490000    3
  96500000    3
  96510000    3
  96520000    3
  96530000    7
  96540000    3
  96550000    3
  96560000    8
  96570000    3
  96580000    4
  96590000    3
  96600000    3
  96610000    2
  96620000    3
  96630000    4
  96640000    2
  96650000    3
  96660000    4
  96670000    3
  96680000    3
  96690000    5
  96700000    2
  96710000    4
  96720000    3
  96730000    2
  96740000    3
  96750000    2
  96760000    2
  96770000    4
  96780000    3
  96790000    4
  96800000    3
  96810000    3
  96820000    2
  96830000    2
  96840000    3
  96850000    3
  96860000    3
  96870000    2
  96880000    3
  96890000    4
  96900000    3
  96910000    4
  96920000    3
  96930000    2
  96940000    2
  96950000    3
  96960000    2
  96970000    1
  96980000    3
  96990000    3
  97000000    3
  97010000    3
  97020000    4
  97030000    4
  97040000    3
  97050000    4
  97060000    4
  97070000    5
  97080000    3
  97090000    4
  97100000    3
  97110000    2
  97120000    3
  97130000    3
  97140000    3
  97150000    4
  97160000    4
  97170000    2
  97180000    4
  97190000    3
  97200000    4
  97210000    3
  97220000    4
  97230000    4
  97240000    3
  97250000    3
  97260000    2
  97270000    3
  97280000    3
  97290000    3
  97300000    3
  97310000    3
  97320000    8
  97330000    2
  97340000    3
  97350000    3
  97360000    1
  97370000    4
  97380000    4
  97390000    3
  97400000    4
  97410000    3
  97420000    3
  97430000    3
  97440000    3
  97450000    3
  97460000    3
  97470000    3
  97480000    3
  97490000    3
  97500000    3
  97510000    6
  97520000    2
  97530000    3
  97540000    2
  97550000    3
  97560000    3
  97570000    2
  97580000    3
  97590000    3
  97600000    2
  97610000    3
  97620000    3
  97630000    3
  97640000    3
  97650000    4
  97660000    4
  97670000    4
  97680000    3
  97690000    3
  97700000    3
  97710000    3
  97720000    4
  97730000    4
  97740000    4
  97750000    3
  97760000    4
  97770000    3
  97780000    3
  97790000    3
  97800000    3
  97810000    4
  97820000    3
  97830000    3
  97840000    3
  97850000    3
  97860000    2
  97870000    3
  97880000    2
  97890000    2
  97900000    2
  97910000    4
  97920000    3
  97930000    2
  97940000    3
  97950000    3
  97960000    3
  97970000    3
  97980000    2
  97990000    4
  98000000    3
  98010000    3
  98020000    3
  98030000    4
  98040000    3
  98050000    4
  98060000    2
  98070000    3
  98080000    2
  98090000    3
  98100000    3
  98110000    3
  98120000    4
  98130000    3
  98140000    3
  98150000    4
  98160000    3
  98170000    3
  98180000    3
  98190000    2
  98200000    2
  98210000    4
  98220000    3
  98230000    1
  98240000    3
  98250000    4
  98260000    3
  98270000    4
  98280000    4
  98290000    3
  98300000    2
  98310000    2
  98320000    2
  98330000    4
  98340000    3
  98350000    3
  98360000    3
  98370000    3
  98380000    4
  98390000    3
  98400000    3
  98410000    2
  98420000    4
  98430000    3
  98440000    2
  98450000    3
  98460000    4
  98470000    2
  98480000    3
  98490000    4
  98500000    3
  98510000    3
  98520000    4
  98530000    4
  98540000    3
  98550000    4
  98560000    5
  98570000    4
  98580000    3
  98590000    2
  98600000    4
  98610000    2
  98620000    3
  98630000    3
  98640000    2
  98650000    3
  98660000    5
  98670000    3
  98680000    4
  98690000    5
  98700000    4
  98710000    2
  98720000    3
  98730000    3
  98740000    3
  98750000    3
  98760000    4
  98770000    3
  98780000    2
  98790000    4
  98800000    4
  98810000    4
  98820000    3
  98830000    9
  98840000    3
  98850000    3
  98860000    3
  98870000    3
  98880000    2
  98890000    2
  98900000    2
  98910000    4
  98920000    3
  98930000    3
  98940000    3
  98950000    3
  98960000    2
  98970000    5
  98980000    3
  98990000    4
  99000000    5
  99010000    3
  99020000    2
  99030000    4
  99040000    4
  99050000    3
  99060000    4
  99070000    2
  99080000    4
  99090000    3
  99100000    3
  99110000    4
  99120000    5
  99130000    4
  99140000    3
  99150000    4
  99160000    3
  99170000    3
  99180000    4
  99190000    3
  99200000    5
  99210000    3
  99220000    3
  99230000    3
  99240000    4
  99250000    3
  99260000    4
  99270000    3
  99280000    3
  99290000    2
  99300000    4
  99310000    3
  99320000    4
  99330000    3
  99340000    3
  99350000    3
  99360000    5
  99370000    3
  99380000    4
  99390000    5
  99400000    3
  99410000    3
  99420000    3
  99430000    4
  99440000    3
  99450000    4
  99460000    3
  99470000    3
  99480000    4
  99490000    3
  99500000    3
  99510000    2
  99520000    4
  99530000    2
  99540000    3
  99550000    3
  99560000    2
  99570000    4
  99580000    5
  99590000   18
  99600000   19
  99610000   21
  99620000   14
  99630000   16
  99640000   16
  99650000   19
  99660000   19
  99670000   15
  99680000   19
  99690000    7
  99700000    5
  99710000    4
  99720000    5
  99730000    3
  99740000    3
  99750000    4
  99760000    3
  99770000    4
  99780000    3
  99790000    3
  99800000    2
  99810000    3
  99820000    4
  99830000    3
  99840000    4
  99850000    4
  99860000    4
  99870000    4
  99880000    5
  99890000    4
  99900000    3
  99910000    3
  99920000    3
  99930000    5
  99940000    4
  99950000    4
  99960000    5
  99970000    7
  99980000    4
  99990000    4
 100000000    5
 100000000    5
 100010000    3
 100020000    4
 100030000    3
 100040000    4
 100050000    6
 100060000    4
 100070000    2
 100080000    4
 100090000    4
 100100000    4
 100110000    3
 100120000    4
 100130000    5
 100140000    4
 100150000    3
 100160000    4
 100170000    4
 100180000    3
 100190000    3
 100200000    4
 100210000    4
 100220000    5
 100230000    4
 100240000    3
 100250000    4
 100260000    4
 100270000    2
 100280000    2
 100290000    3
 100300000    2
 100310000    4
 100320000    3
 100330000    4
 100340000    6
 100350000    3
 100360000    3
 100370000    3
 100380000    3
 100390000    2
 100400000    4
 100410000    3
 100420000    3
 100430000    4
 100440000    3
 100450000    4
 100460000    3
 100470000    3
 100480000    4
 100490000    2
 100500000    3
 100510000    4
 100520000    3
 100530000    4
 100540000    5
 100550000    5
 100560000    4
 100570000    4
 100580000    3
 100590000    5
 100600000    5
 100610000    2
 100620000    5
 100630000    2
 100640000    5
 100650000    3
 100660000    5
 100670000    3
 100680000    5
 100690000    3
 100700000    5
 100710000    5
 100720000    4
 100730000    5
 100740000    4
 100750000    3
 100760000    3
 100770000    4
 100780000    4
 100790000    3
 100800000    3
 100810000    3
 100820000    4
 100830000    3
 100840000    3
 100850000    3
 100860000    3
 100870000    2
 100880000    3
 100890000    2
 100900000    3
 100910000    2
 100920000    4
 100930000    4
 100940000    5
 100950000   11
 100960000    3
 100970000    4
 100980000    2
 100990000    5
 101000000    3
 101010000    3
 101020000    4
 101030000    4
 101040000    5
 101050000    5
 101060000    3
 101070000    5
 101080000    3
 101090000    3
 101100000    3
 101110000    2
 101120000    7
 101130000    4
 101140000    4
 101150000    4
 101160000    3
 101170000    4
 101180000    4
 101190000    3
 101200000    3
 101210000    5
 101220000    3
 101230000    7
 101240000    2
 101250000    3
 101260000    4
 101270000    3
 101280000    3
 101290000    2
 101300000    4
 101310000    5
 101320000    4
 101330000    2
 101340000    6
 101350000    3
 101360000    4
 101370000    4
 101380000    3
 101390000    4
 101400000    4
 101410000    3
 101420000    3
 101430000    3
 101440000    2
 101450000    3
 101460000    3
 101470000    2
 101480000    2
 101490000    4
 101500000    4
 101510000    4
 101520000    3
 101530000    4
 101540000    3
 101550000    3
 101560000    3
 101570000    3
 101580000    2
 101590000    3
 101600000    3
 101610000    3
 101620000    3
 101630000    3
 101640000    3
 101650000    3
 101660000    5
 101670000    4
 101680000    4
 101690000    8
 101700000    6
 101710000    4
 101720000    3
 101730000    7
 101740000    3
 101750000    7
 101760000    4
 101770000    4
 101780000    2
 101790000    4
 101800000    2
 101810000    4
 101820000    4
 101830000    3
 101840000    3
 101850000    4
 101860000    3
 101870000    5
 101880000    4
 101890000    4
 101900000    4
 101910000    9
 101920000    3
 101930000    4
 101940000    3
 101950000    5
 101960000    5
 101970000    5
 101980000    4
 101990000    4
 102000000    4
 102010000    3
 102020000    3
 102030000    2
 102040000    3
 102050000    3
 102060000    5
 102070000    3
 102080000    3
 102090000    3
 102100000    4
 102110000    5
 102120000    4
 102130000    4
 102140000    2
 102150000    3
 102160000    4
 102170000    5
 102180000    3
 102190000    3
 102200000    3
 102210000    3
 102220000    3
 102230000    3
 102240000    3
 102250000    3
 102260000    4
 102270000    3
 102280000    4
 102290000    3
 102300000    4
 102310000    2
 102320000    4
 102330000    3
 102340000    3
 102350000    3
 102360000    3
 102370000    3
 102380000    4
 102390000    3
 102400000    3
 102410000    3
 102420000    4
 102430000    4
 102440000    3
 102450000    3
 102460000    3
 102470000    3
 102480000    3
 102490000    4
 102500000    2
 102510000    5
 102520000    4
 102530000    4
 102540000    4
 102550000    3
 102560000    3
 102570000    3
 102580000    4
 102590000    2
 102600000    3
 102610000    3
 102620000    3
 102630000    4
 102640000    4
 102650000    3
 102660000    3
 102670000    4
 102680000    3
 102690000    2
 102700000    4
 102710000    5
 102720000    5
 102730000    3
 102740000    2
 102750000    3
 102760000    4
 102770000    4
 102780000    4
 102790000    5
 102800000    3
 102810000    2
 102820000    3
 102830000    5
 102840000    4
 102850000    3
 102860000    3
 102870000    4
 102880000    4
 102890000    3
 102900000    3
 102910000    3
 102920000    2
 102930000    3
 102940000    2
 102950000    3
 102960000    3
 102970000    3
 102980000    2
 102990000    3
 103000000    3
 103010000    4
 103020000    3
 103030000    2
 103040000    2
 103050000    3
 103060000    2
 103070000    3
 103080000    2
 103090000    4
 103100000    3
 103110000    3
 103120000    3
 103130000    3
 103140000    2
 103150000    3
 103160000    3
 103170000    5
 103180000    3
 103190000    4
 103200000    4
 103210000    2
 103220000    3
 103230000    4
 103240000    2
 103250000    4
 103260000    3
 103270000    3
 103280000    4
 103290000    3
 103300000    2
 103310000    2
 103320000    4
 103330000    2
 103340000    3
 103350000    3
 103360000    4
 103370000    4
 103380000    2
 103390000    3
 103400000    2
 103410000    3
 103420000    4
 103430000    4
 103440000    3
 103450000    3
 103460000    3
 103470000    3
 103480000    3
 103490000    4
 103500000    3
 103510000    2
 103520000    2
 103530000    3
 103540000    3
 103550000    3
 103560000    2
 103570000    3
 103580000    4
 103590000    3
 103600000    4
 103610000    2
 103620000    3
 103630000    4
 103640000    3
 103650000    3
 103660000    3
 103670000    4
 103680000    3
 103690000    3
 103700000    3
 103710000    4
 103720000    3
 103730000    3
 103740000    3
 103750000    2
 103760000    2
 103770000    2
 103780000    3
 103790000    3
 103800000    4
 103810000    3
 103820000    3
 103830000    4
 103840000    3
 103850000    2
 103860000    1
 103870000    4
 103880000    2
 103890000    3
 103900000    3
 103910000    2
 103920000    3
 103930000    4
 103940000    3
 103950000    3
 103960000    3
 103970000    2
 103980000    2
 103990000    3
 104000000    4
 104010000    3
 104020000    4
 104030000    4
 104040000    2
 104050000    3
 104060000    4
 104070000    4
 104080000    2
 104090000    3
 104100000    2
 104110000    4
 104120000    3
 104130000    3
 104140000    4
 104150000    2
 104160000    3
 104170000    5
 104180000    5
 104190000    3
 104200000    2
 104210000    4
 104220000    4
 104230000    3
 104240000    5
 104250000    5
 104260000    4
 104270000    3
 104280000    3
 104290000    2
 104300000    2
 104310000    3
 104320000    3
 104330000    3
 104340000    3
 104350000    3
 104360000    3
 104370000    4
 104380000    3
 104390000    3
 104400000    3
 104410000    3
 104420000    3
 104430000    3
 104440000    3
 104450000    3
 104460000    3
 104470000    3
 104480000    2
 104490000    3
 104500000    3
 104510000    3
 104520000    4
 104530000    4
 104540000    5
 104550000    3
 104560000    3
 104570000    9
 104580000    7
 104590000    3
 104600000    3
 104610000    3
 104620000    3
 104630000    2
 104640000    3
 104650000    3
 104660000    3
 104670000    3
 104680000    3
 104690000    3
 104700000    3
 104710000    4
 104720000    4
 104730000    4
 104740000    3
 104750000    3
 104760000    4
 104770000    3
 104780000    3
 104790000    2
 104800000    4
 104810000    2
 104820000    4
 104830000    5
 104840000    4
 104850000    4
 104860000    4
 104870000    5
 104880000    4
 104890000    5
 104900000    3
 104910000    2
 104920000    3
 104930000    2
 104940000    4
 104950000    3
 104960000    3
 104970000    4
 104980000    5
 104990000    3
 105000000    5
 105010000    4
 105020000    3
 105030000    4
 105040000    3
 105050000    2
 105060000    3
 105070000    3
 105080000    3
 105090000    4
 105100000    5
 105110000    3
 105120000    5
 105130000    5
 105140000    4
 105150000    3
 105160000    4
 105170000    4
 105180000    6
 105190000    3
 105200000    4
 105210000    4
 105220000    3
 105230000    5
 105240000    3
 105250000    5
 105260000    3
 105270000    3
 105280000    4
 105290000    4
 105300000    5
 105310000    3
 105320000    3
 105330000    4
 105340000    6
 105350000    5
 105360000    4
 105370000    5
 105380000    5
 105390000   14
 105400000    5
 105410000   10
 105420000    5
 105430000    4
 105440000    2
 105450000    3
 105460000    5
 105470000    5
 105480000    4
 105490000    2
 105500000    3
 105510000    4
 105520000    3
 105530000    4
 105540000    4
 105550000    3
 105560000    5
 105570000    4
 105580000    2
 105590000    5
 105600000    2
 105610000    3
 105620000    4
 105630000    4
 105640000    2
 105650000    4
 105660000    3
 105670000    3
 105680000    4
 105690000    4
 105700000    3
 105710000    2
 105720000    3
 105730000    3
 105740000    3
 105750000    5
 105760000    4
 105770000    3
 105780000    5
 105790000    3
 105800000    3
 105810000    2
 105820000    5
 105830000    3
 105840000    3
 105850000    3
 105860000    4
 105870000    3
 105880000    3
 105890000    3
 105900000    3
 105910000    2
 105920000    3
 105930000    3
 105940000    3
 105950000    4
 105960000    3
 105970000    2
 105980000    4
 105990000    5
 106000000    4
 106010000    3
 106020000    3
 106030000    3
 106040000    5
 106050000    2
 106060000    3
 106070000    5
 106080000    5
 106090000    5
 106100000    4
 106110000    3
 106120000    3
 106130000    4
 106140000    3
 106150000    2
 106160000    3
 106170000    3
 106180000    5
 106190000    3
 106200000    3
 106210000    3
 106220000    3
 106230000    5
 106240000    3
 106250000    5
 106260000    3
 106270000    5
 106280000    5
 106290000    5
 106300000    8
 106310000    4
 106320000    5
 106330000    4
 106340000    5
 106350000    9
 106360000    6
 106370000    4
 106380000    3
 106390000    2
 106400000    5
 106410000    3
 106420000    3
 106430000    3
 106440000    4
 106450000    4
 106460000    3
 106470000    6
 106480000    2
 106490000    3
 106500000    3
 106510000    3
 106520000    2
 106530000    3
 106540000    4
 106550000    4
 106560000    3
 106570000    5
 106580000    5
 106590000    3
 106600000    3
 106610000    3
 106620000    5
 106630000    4
 106640000    4
 106650000    4
 106660000    2
 106670000    4
 106680000    3
 106690000    4
 106700000    4
 106710000    4
 106720000    3
 106730000    3
 106740000    4
 106750000    2
 106760000    5
 106770000    3
 106780000    5
 106790000    4
 106800000    4
 106810000    3
 106820000    4
 106830000    4
 106840000   17
 106850000   19
 106860000   16
 106870000   17
 106880000   14
 106890000   16
 106900000   18
 106910000   11
 106920000   15
 106930000   11
 106940000   17
 106950000   12
 106960000    9
 106970000   17
 106980000   12
 106990000   16
 107000000    8
 107010000   13
 107020000   12
 107030000   12
 107040000    8
 107050000   10
 107060000    9
 107070000    3
 107080000    3
 107090000    3
 107100000    4
 107110000    2
 107120000    3
 107130000    3
 107140000    4
 107150000    3
 107160000    3
 107170000    2
 107180000    4
 107190000    3
 107200000    2
 107210000    4
 107220000    2
 107230000    4
 107240000    3
 107250000    4
 107260000    3
 107270000    4
 107280000    4
 107290000    4
 107300000    3
 107310000    5
 107320000    4
 107330000    3
 107340000    4
 107350000    4
 107360000    5
 107370000    4
 107380000    4
 107390000    2
 107400000    3
 107410000    3
 107420000    3
 107430000    3
 107440000    4
 107450000    4
 107460000    2
 107470000    3
 107480000    4
 107490000    3
 107500000    2
 107510000    2
 107520000    3
 107530000    3
 107540000    2
 107550000    3
 107560000    3
 107570000    3
 107580000    3
 107590000    4
 107600000    3
 107610000    3
 107620000    3
 107630000    4
 107640000    2
 107650000    3
 107660000    3
 107670000    3
 107680000    3
 107690000    3
 107700000    3
 107710000    2
 107720000    5
 107730000    2
 107740000    3
 107750000    3
 107760000    3
 107770000    2
 107780000    2
 107790000    4
 107800000    4
 107810000    3
 107820000    3
 107830000    4
 107840000    3
 107850000    3
 107860000    2
 107870000    4
 107880000    5
 107890000    4
 107900000    3
 107910000    2
 107920000    3
 107930000    3
 107940000    4
 107950000    3
 107960000    3
 107970000    3
 107980000    3
 107990000    3
 108000000    3
 108010000    3
 108020000    3
 108030000    3
 108040000    3
 108050000    7
 108060000    3
 108070000    3
 108080000    3
 108090000    2
 108100000    3
 108110000    2
 108120000    3
 108130000    4
 108140000    3
 108150000    5
 108160000    3
 108170000    2
 108180000    3
 108190000    4
 108200000    4
 108210000    5
 108220000    4
 108230000    4
 108240000    2
 108250000    3
 108260000    3
 108270000    4
 108280000    4
 108290000    3
 108300000    4
 108310000    4
 108320000    2
 108330000    3
 108340000    3
 108350000    3
 108360000    3
 108370000    3
 108380000    3
 108390000    3
 108400000    3
 108410000    3
 108420000    3
 108430000    3
 108440000    3
 108450000    3
 108460000    3
 108470000    3
 108480000    3
 108490000    4
 108500000    2
 108510000    2
 108520000    3
 108530000    2
 108540000    3
 108550000    3
 108560000    2
 108570000    3
 108580000    3
 108590000    2
 108600000    3
 108610000    4
 108620000    3
 108630000    2
 108640000    4
 108650000    3
 108660000    3
 108670000    4
 108680000    3
 108690000    2
 108700000    2
 108710000    3
 108720000    3
 108730000    2
 108740000    2
 108750000    3
 108760000    4
 108770000   14
 108780000   16
 108790000   16
 108800000   17
 108810000    8
 108820000    2
 108830000    2
 108840000    7
 108850000    3
 108860000    4
 108870000    4
 108880000    3
 108890000    5
 108900000   12
 108910000   19
 108920000    4
 108930000    7
 108940000    3
 108950000    4
 108960000    5
 108970000    4
 108980000    5
 108990000    3
 109000000    5
 109010000    6
 109020000    4
 109030000    4
 109040000    4
 109050000    3
 109060000    5
 109070000    5
 109080000    3
 109090000    3
 109100000    2
 109110000    4
 109120000    3
 109130000    4
 109140000    3
 109150000    2
 109160000    3
 109170000    3
 109180000    4
 109190000    4
 109200000    3
 109210000    9
 109220000    3
 109230000    5
 109240000    3
 109250000    3
 109260000    3
 109270000    4
 109280000    7
 109290000    3
 109300000    3
 109310000    4
 109320000    4
 109330000    4
 109340000    4
 109350000    2
 109360000    2
 109370000    2
 109380000    4
 109390000    3
 109400000    3
 109410000    4
 109420000    4
 109430000    5
 109440000    3
 109450000    7
 109460000    4
 109470000    6
 109480000    5
 109490000    5
 109500000    3
 109510000    5
 109520000    4
 109530000    4
 109540000    7
 109550000    3
 109560000    3
 109570000   10
 109580000    5
 109590000    4
 109600000    6
 109610000    7
 109620000   13
 109630000   12
 109640000    8
 109650000    3
 109660000    2
 109670000    4
 109680000    3
 109690000    2
 109700000    3
 109710000   17
 109720000    7
 109730000   12
 109740000    5
 109750000   14
 109760000   10
 109770000   10
 109780000   15
 109790000    4
 109800000    5
 109810000    4
 109820000    3
 109830000    3
 109840000    2
 109850000    3
 109860000    3
 109870000    4
 109880000    3
 109890000    5
 109900000    3
 109910000    5
 109920000    5
 109930000    3
 109940000    3
 109950000    5
 109960000    4
 109970000    6
 109980000    3
 109990000    5
 110000000    4
 110010000    3
 110020000    4
 110030000    3
 110040000    4
 110050000    3
 110060000    4
 110070000    3
 110080000    3
 110090000    4
 110100000    4
 110110000    3
 110120000    4
 110130000    4
 110140000    3
 110150000    3
 110160000    3
 110170000    3
 110180000    3
 110190000    3
 110200000    4
 110210000    2
 110220000    4
 110230000    3
 110240000    3
 110250000    4
 110260000    2
 110270000    3
 110280000    4
 110290000    5
 110300000    4
 110310000    5
 110320000    5
 110330000    2
 110340000    4
 110350000    3
 110360000    6
 110370000    3
 110380000    4
 110390000    2
 110400000    1
 110410000    3
 110420000    3
 110430000    4
 110440000    3
 110450000    4
 110460000    3
 110470000    4
 110480000    3
 110490000    4
 110500000    3
 110510000    4
 110520000    3
 110530000    3
 110540000    3
 110550000    2
 110560000    4
 110570000    3
 110580000    3
 110590000    2
 110600000    2
 110610000    2
 110620000    3
 110630000    3
 110640000    2
 110650000    3
 110660000    3
 110670000    3
 110680000    3
 110690000    3
 110700000    3
 110710000    3
 110720000    3
 110730000    2
 110740000    4
 110750000    6
 110760000    3
 110770000    2
 110780000    4
 110790000    3
 110800000    4
 110810000    5
 110820000    3
 110830000    3
 110840000    2
 110850000    2
 110860000    3
 110870000    2
 110880000    4
 110890000    4
 110900000    4
 110910000    4
 110920000    4
 110930000    3
 110940000    4
 110950000    3
 110960000    3
 110970000    3
 110980000    4
 110990000    4
 111000000    3
 111010000    3
 111020000    3
 111030000    3
 111040000    3
 111050000    4
 111060000    2
 111070000    2
 111080000    3
 111090000    3
 111100000    2
 111110000    2
 111120000    5
 111130000    3
 111140000    4
 111150000    2
 111160000    3
 111170000    3
 111180000    4
 111190000    2
 111200000    3
 111210000    3
 111220000    4
 111230000    3
 111240000    3
 111250000    3
 111260000    2
 111270000    4
 111280000    2
 111290000    3
 111300000    3
 111310000    3
 111320000    3
 111330000    4
 111340000    4
 111350000    3
 111360000    3
 111370000    3
 111380000    3
 111390000    2
 111400000    5
 111410000    2
 111420000    2
 111430000    5
 111440000    2
 111450000    2
 111460000    4
 111470000    5
 111480000    4
 111490000    5
 111500000    3
 111510000    4
 111520000    3
 111530000    4
 111540000    3
 111550000    5
 111560000    5
 111570000    5
 111580000    4
 111590000    2
 111600000    2
 111610000   18
 111620000    2
 111630000    3
 111640000    2
 111650000    2
 111660000    3
 111670000    3
 111680000    4
 111690000    3
 111700000    3
 111710000    3
 111720000    4
 111730000    4
 111740000    3
 111750000    2
 111760000    4
 111770000    2
 111780000    3
 111790000    3
 111800000    2
 111810000    7
 111820000    3
 111830000    4
 111840000   14
 111850000    7
 111860000   16
 111870000   19
 111880000   13
 111890000   18
 111900000   19
 111910000   13
 111920000   12
 111930000    7
 111940000   19
 111950000   17
 111960000   21
 111970000   14
 111980000   21
 111990000   19
 112000000   15
 112010000   10
 112020000    3
 112030000   18
 112040000    6
 112050000   16
 112060000   13
 112070000   20
 112080000   15
 112090000   19
 112100000   20
 112110000   10
 112120000    9
 112130000   18
 112140000   19
 112150000   19
 112160000   12
 112170000   19
 112180000   19
 112190000   21
 112200000   12
 112210000   19
 112220000   20
 112230000   21
 112240000   19
 112250000   17
 112260000    8
 112270000   17
 112280000   14
 112290000   14
 112300000    2
 112310000    3
 112320000    2
 112330000    3
 112340000    5
 112350000    3
 112360000    4
 112370000    5
 112380000    4
 112390000    4
 112400000    3
 112410000    2
 112420000    2
 112430000    3
 112440000    4
 112450000    5
 112460000    2
 112470000    5
 112480000    4
 112490000    2
 112500000    4
 112510000    3
 112520000    3
 112530000    2
 112540000    3
 112550000    3
 112560000    3
 112570000    3
 112580000    4
 112590000    4
 112600000    3
 112610000    3
 112620000    5
 112630000    3
 112640000    5
 112650000    4
 112660000    3
 112670000    4
 112680000    4
 112690000    2
 112700000    3
 112710000    4
 112720000    5
 112730000    2
 112740000    3
 112750000    4
 112760000    3
 112770000    3
 112780000    4
 112790000    3
 112800000    4
 112810000    4
 112820000    9
 112830000   16
 112840000    9
 112850000   12
 112860000    3
 112870000    3
 112880000    4
 112890000    3
 112900000    7
 112910000    4
 112920000    3
 112930000    5
 112940000    2
 112950000    3
 112960000    4
 112970000    4
 112980000    4
 112990000    3
 113000000    3
 113010000    4
 113020000    2
 113030000    3
 113040000    4
 113050000    3
 113060000    3
 113070000    3
 113080000    4
 113090000    3
 113100000    3
 113110000    4
 113120000    3
 113130000    3
 113140000    3
 113150000    5
 113160000    5
 113170000    5
 113180000    4
 113190000    4
 113200000    4
 113210000    4
 113220000    2
 113230000    3
 113240000    3
 113250000    3
 113260000    3
 113270000    4
 113280000    3
 113290000    3
 113300000    3
 113310000    3
 113320000    3
 113330000    3
 113340000    2
 113350000    2
 113360000    3
 113370000    4
 113380000    4
 113390000    3
 113400000    3
 113410000    2
 113420000    3
 113430000    3
 113440000    4
 113450000    3
 113460000    5
 113470000    3
 113480000    4
 113490000    4
 113500000    3
 113510000    2
 113520000    3
 113530000    2
 113540000    3
 113550000    3
 113560000    3
 113570000    4
 113580000    2
 113590000    3
 113600000    2
 113610000    3
 113620000    4
 113630000    3
 113640000    4
 113650000    4
 113660000    4
 113670000    5
 113680000    5
 113690000    5
 113700000    3
 113710000    2
 113720000    3
 113730000    4
 113740000    4
 113750000    3
 113760000    3
 113770000   13
 113780000   11
 113790000    5
 113800000    4
 113810000    5
 113820000    5
 113830000    2
 113840000    3
 113850000    3
 113860000    4
 113870000    5
 113880000    5
 113890000    4
 113900000    5
 113910000    5
 113920000    2
 113930000    4
 113940000    5
 113950000    5
 113960000    2
 113970000    3
 113980000    4
 113990000    4
 114000000    4
 114010000    6
 114020000    5
 114030000    7
 114040000    3
 114050000    2
 114060000    3
 114070000    5
 114080000    5
 114090000    3
 114100000    3
 114110000    5
 114120000    5
 114130000    4
 114140000    3
 114150000    4
 114160000    4
 114170000    3
 114180000    3
 114190000    4
 114200000    3
 114210000    2
 114220000    3
 114230000    2
 114240000    3
 114250000    2
 114260000    4
 114270000    4
 114280000    3
 114290000    5
 114300000    5
 114310000    6
 114320000    4
 114330000    3
 114340000    4
 114350000    3
 114360000    4
 114370000    3
 114380000    4
 114390000    3
 114400000    2
 114410000    2
 114420000    3
 114430000    3
 114440000    2
 114450000    4
 114460000    3
 114470000    3
 114480000    4
 114490000    3
 114500000   10
 114510000    4
 114520000    5
 114530000    3
 114540000    3
 114550000    3
 114560000    6
 114570000    5
 114580000    4
 114590000    4
 114600000    5
 114610000    7
 114620000    5
 114630000    5
 114640000    3
 114650000    5
 114660000   18
 114670000   20
 114680000   21
 114690000   21
 114700000   22
 114710000   18
 114720000   22
 114730000   21
 114740000   13
 114750000   13
 114760000    4
 114770000    4
 114780000    2
 114790000    4
 114800000    3
 114810000    3
 114820000    4
 114830000    4
 114840000    4
 114850000    3
 114860000    3
 114870000    1
 114880000    4
 114890000    2
 114900000    3
 114910000    3
 114920000    5
 114930000    4
 114940000    5
 114950000    3
 114960000    5
 114970000    7
 114980000    7
 114990000    6
 115000000    6
 115010000    5
 115020000    3
 115030000    3
 115040000    2
 115050000    2
 115060000    3
 115070000    2
 115080000    3
 115090000    2
 115100000    4
 115110000    2
 115120000    3
 115130000    3
 115140000    4
 115150000    3
 115160000    4
 115170000    3
 115180000    2
 115190000    7
 115200000    2
 115210000    2
 115220000    3
 115230000    2
 115240000    3
 115250000    4
 115260000    3
 115270000    4
 115280000    6
 115290000    5
 115300000    3
 115310000    6
 115320000    3
 115330000    3
 115340000    8
 115350000    2
 115360000    4
 115370000    3
 115380000    2
 115390000    3
 115400000    7
 115410000    4
 115420000    4
 115430000   12
 115440000    7
 115450000    4
 115460000    4
 115470000    4
 115480000    4
 115490000    4
 115500000    4
 115510000    3
 115520000    4
 115530000    3
 115540000    2
 115550000    4
 115560000    4
 115570000    4
 115580000    3
 115590000    7
 115600000   10
 115610000    5
 115620000    5
 115630000    3
 115640000    4
 115650000    5
 115660000    4
 115670000    7
 115680000    5
 115690000    8
 115700000    4
 115710000    5
 115720000    5
 115730000    4
 115740000    5
 115750000    3
 115760000    4
 115770000    2
 115780000    3
 115790000    4
 115800000    4
 115810000    3
 115820000    4
 115830000    3
 115840000    3
 115850000    4
 115860000    4
 115870000    5
 115880000    4
 115890000    4
 115900000    5
 115910000    5
 115920000    9
 115930000    4
 115940000    5
 115950000   10
 115960000    5
 115970000    4
 115980000    5
 115990000    3
 116000000    6
 116010000    4
 116020000   15
 116030000   18
 116040000   21
 116050000   19
 116060000   21
 116070000   27
 116080000   26
 116090000   20
 116100000   26
 116110000   22
 116120000   21
 116130000   18
 116140000   23
 116150000   24
 116160000   25
 116170000   26
 116180000   22
 116190000   23
 116200000   26
 116210000   25
 116220000   26
 116230000   26
 116240000   25
 116250000   24
 116260000   21
 116270000   19
 116280000   20
 116290000   26
 116300000   23
 116310000   24
 116320000   25
 116330000   23
 116340000   26
 116350000   16
 116360000   26
 116370000   26
 116380000   25
 116390000   25
 116400000   26
 116410000   24
 116420000   25
 116430000   27
 116440000   22
 116450000   24
 116460000   26
 116470000   24
 116480000   22
 116490000   19
 116500000   24
 116510000   19
 116520000   15
 116530000   20
 116540000   19
 116550000    4
 116560000    9
 116570000    5
 116580000   10
 116590000    3
 116600000   14
 116610000    4
 116620000    4
 116630000    5
 116640000    4
 116650000    4
 116660000    4
 116670000    2
 116680000    4
 116690000    3
 116700000    4
 116710000    5
 116720000    4
 116730000    4
 116740000    4
 116750000    5
 116760000    3
 116770000    5
 116780000    3
 116790000    3
 116800000    2
 116810000    5
 116820000    3
 116830000    5
 116840000    4
 116850000    3
 116860000    3
 116870000    4
 116880000    4
 116890000    4
 116900000    4
 116910000    4
 116920000    4
 116930000    4
 116940000    3
 116950000    4
 116960000    2
 116970000    3
 116980000    2
 116990000    3
 117000000    3
 117010000    3
 117020000    3
 117030000    4
 117040000    4
 117050000    4
 117060000    2
 117070000    5
 117080000    3
 117090000    2
 117100000    3
 117110000    4
 117120000    5
 117130000    4
 117140000    4
 117150000    4
 117160000    5
 117170000    3
 117180000    2
 117190000    3
 117200000    4
 117210000    4
 117220000    3
 117230000    2
 117240000    4
 117250000    3
 117260000    3
 117270000    5
 117280000    5
 117290000    4
 117300000    6
 117310000    3
 117320000    4
 117330000    3
 117340000    3
 117350000    4
 117360000    3
 117370000    3
 117380000    7
 117390000    3
 117400000    3
 117410000    3
 117420000    3
 117430000    3
 117440000    3
 117450000    4
 117460000    6
 117470000    3
 117480000    2
 117490000    4
 117500000    3
 117510000    3
 117520000    3
 117530000    5
 117540000    5
 117550000    4
 117560000    5
 117570000    4
 117580000    4
 117590000    4
 117600000    4
 117610000    5
 117620000    7
 117630000    7
 117640000    4
 117650000    4
 117660000    3
 117670000    5
 117680000    3
 117690000    3
 117700000    4
 117710000    4
 117720000    2
 117730000    4
 117740000    5
 117750000    3
 117760000    2
 117770000    4
 117780000    4
 117790000    3
 117800000    3
 117810000    4
 117820000    3
 117830000    2
 117840000    4
 117850000    3
 117860000    3
 117870000    3
 117880000    4
 117890000    3
 117900000    3
 117910000    2
 117920000    2
 117930000    3
 117940000    3
 117950000    2
 117960000    2
 117970000   10
 117980000    3
 117990000    3
 118000000    3
 118010000    4
 118020000    4
 118030000    3
 118040000    3
 118050000    3
 118060000    4
 118070000    2
 118080000    5
 118090000   10
 118100000    2
 118110000    4
 118120000    2
 118130000    3
 118140000    2
 118150000    2
 118160000    3
 118170000    3
 118180000    3
 118190000    3
 118200000    3
 118210000    2
 118220000    3
 118230000    3
 118240000    2
 118250000    4
 118260000    5
 118270000    4
 118280000   11
 118290000   12
 118300000    7
 118310000    3
 118320000    3
 118330000    5
 118340000    4
 118350000    5
 118360000    4
 118370000    4
 118380000    3
 118390000    5
 118400000    4
 118410000   10
 118420000    6
 118430000    5
 118440000    4
 118450000    3
 118460000    4
 118470000    4
 118480000    5
 118490000    4
 118500000    5
 118510000    3
 118520000    3
 118530000    3
 118540000    3
 118550000    4
 118560000    4
 118570000    3
 118580000    9
 118590000    4
 118600000    4
 118610000    8
 118620000    7
 118630000    8
 118640000   11
 118650000    8
 118660000   16
 118670000   17
 118680000   19
 118690000   16
 118700000   18
 118710000   16
 118720000    3
 118730000    6
 118740000    3
 118750000    3
 118760000    4
 118770000    2
 118780000    3
 118790000    6
 118800000    2
 118810000    5
 118820000    3
 118830000    3
 118840000    3
 118850000    4
 118860000    3
 118870000    3
 118880000    4
 118890000    4
 118900000    4
 118910000    4
 118920000    4
 118930000    4
 118940000    4
 118950000    4
 118960000    2
 118970000    3
 118980000    4
 118990000    4
 119000000    3
 119010000    3
 119020000    3
 119030000    2
 119040000    3
 119050000    3
 119060000    3
 119070000    4
 119080000    3
 119090000    7
 119100000    6
 119110000    4
 119120000    4
 119130000    3
 119140000    3
 119150000    3
 119160000    3
 119170000    4
 119180000    3
 119190000    3
 119200000    4
 119210000    2
 119220000    3
 119230000    3
 119240000    4
 119250000    3
 119260000    3
 119270000    4
 119280000    3
 119290000    3
 119300000    3
 119310000    3
 119320000    4
 119330000    4
 119340000    3
 119350000    3
 119360000    3
 119370000    3
 119380000    3
 119390000    4
 119400000    3
 119410000    2
 119420000    4
 119430000    3
 119440000    2
 119450000    4
 119460000    4
 119470000    4
 119480000    3
 119490000    2
 119500000    4
 119510000    3
 119520000    5
 119530000    4
 119540000    3
 119550000    2
 119560000    4
 119570000    3
 119580000    4
 119590000    3
 119600000    3
 119610000    3
 119620000    3
 119630000    3
 119640000    3
 119650000    2
 119660000    3
 119670000    3
 119680000    3
 119690000    3
 119700000    3
 119710000    4
 119720000    4
 119730000    3
 119740000    3
 119750000    4
 119760000    5
 119770000    4
 119780000    3
 119790000   18
 119800000    5
 119810000    4
 119820000    2
 119830000    3
 119840000    3
 119850000    4
 119860000    4
 119870000    3
 119880000    2
 119890000    4
 119900000    3
 119910000    5
 119920000    7
 119930000    2
 119940000    3
 119950000    3
 119960000    2
 119970000    3
 119980000    3
 119990000    4
 120000000    3
 120010000    3
 120020000    4
 120030000    4
 120040000    4
 120050000    4
 120060000    5
 120070000    5
 120080000    4
 120090000    4
 120100000    3
 120110000    4
 120120000    3
 120130000    3
 120140000    2
 120150000    2
 120160000    4
 120170000   16
 120180000    7
 120190000    7
 120200000    3
 120210000    2
 120220000    3
 120230000    3
 120240000    2
 120250000    2
 120260000    3
 120270000    2
 120280000    2
 120290000    3
 120300000    3
 120310000    2
 120320000    3
 120330000    3
 120340000    2
 120350000    3
 120360000    3
 120370000    4
 120380000    3
 120390000    4
 120400000    3
 120410000    3
 120420000    3
 120430000    2
 120440000    3
 120450000    3
 120460000    3
 120470000    2
 120480000    3
 120490000    4
 120500000    3
 120510000    3
 120520000    2
 120530000    5
 120540000    5
 120550000    4
 120560000    3
 120570000    6
 120580000    5
 120590000    4
 120600000    4
 120610000    4
 120620000    8
 120630000    4
 120640000    3
 120650000    4
 120660000    3
 120670000    3
 120680000    3
 120690000    3
 120700000    5
 120710000    5
 120720000    4
 120730000    4
 120740000    3
 120750000    3
 120760000    3
 120770000    9
 120780000    5
 120790000    4
 120800000    7
 120810000    4
 120820000    4
 120830000    4
 120840000    4
 120850000    3
 120860000    3
 120870000    3
 120880000    3
 120890000    3
 120900000    3
 120910000    4
 120920000    5
 120930000   20
 120940000   19
 120950000   19
 120960000   19
 120970000   21
 120980000   15
 120990000   16
 121000000   13
 121010000   10
 121020000   16
 121030000   17
 121040000   19
 121050000   21
 121060000   18
 121070000   11
 121080000   12
 121090000    4
 121100000    4
 121110000    4
 121120000    3
 121130000    2
 121140000    3
 121150000    3
 121160000    3
 121170000    4
 121180000    3
 121190000    3
 121200000    4
 121210000    4
 121220000    2
 121230000    4
 121240000    3
 121250000    4
 121260000    3
 121270000    3
 121280000    2
 121290000    3
 121300000    3
 121310000    1
 121320000    7
 121330000    1
 121340000    4
 121350000    4
 121360000    3
 121370000    4
 121380000    3
 121390000    3
 121400000    3
 121410000    5
 121420000    5
 121430000    3
 121440000    4
 121450000    3
 121460000    3
 121470000    2
 121480000    5
 121490000    3
 121500000    5
 121510000    3
 121520000    4
 121530000    5
 121540000    3
 121550000    2
 121560000    3
 121570000    3
 121580000    2
 121590000    4
 121600000    3
 121610000    5
 121620000    2
 121630000    2
 121640000    6
 121650000    6
 121660000    7
 121670000    5
 121680000    9
 121690000    4
 121700000    4
 121710000    3
 121720000    4
 121730000    5
 121740000    5
 121750000    3
 121760000    2
 121770000    2
 121780000    3
 121790000    4
 121800000    4
 121810000    3
 121820000    3
 121830000    3
 121840000    5
 121850000    3
 121860000    3
 121870000    4
 121880000    3
 121890000    3
 121900000    2
 121910000    3
 121920000    3
 121930000    3
 121940000    3
 121950000    3
 121960000    2
 121970000    3
 121980000    3
 121990000    2
 122000000    3
 122010000    2
 122020000    3
 122030000    3
 122040000    4
 122050000    3
 122060000    5
 122070000    3
 122080000    5
 122090000    4
 122100000    5
 122110000   11
 122120000    6
 122130000   14
 122140000   19
 122150000   15
 122160000   11
 122170000    3
 122180000    4
 122190000    4
 122200000    3
 122210000    4
 122220000    2
 122230000    3
 122240000    3
 122250000    2
 122260000    3
 122270000    3
 122280000    4
 122290000    2
 122300000    3
 122310000    2
 122320000    3
 122330000    3
 122340000    3
 122350000    3
 122360000    3
 122370000    3
 122380000    3
 122390000    3
 122400000    3
 122410000    3
 122420000    4
 122430000    2
 122440000    3
 122450000    3
 122460000    2
 122470000    4
 122480000    3
 122490000    3
 122500000    3
 122510000    4
 122520000    2
 122530000    4
 122540000    3
 122550000    3
 122560000    3
 122570000    3
 122580000    4
 122590000    2
 122600000    2
 122610000    2
 122620000    3
 122630000    3
 122640000    4
 122650000    3
 122660000    4
 122670000    5
 122680000    4
 122690000    3
 122700000    3
 122710000    3
 122720000    2
 122730000    2
 122740000    4
 122750000    3
 122760000    3
 122770000    2
 122780000    3
 122790000    3
 122800000    3
 122810000    3
 122820000    4
 122830000    3
 122840000    3
 122850000    7
 122860000    3
 122870000    3
 122880000    5
 122890000    4
 122900000    5
 122910000    3
 122920000    2
 122930000    4
 122940000    4
 122950000    3
 122960000    3
 122970000    4
 122980000    2
 122990000    3
 123000000    4
 123010000    3
 123020000    2
 123030000    3
 123040000    4
 123050000    2
 123060000    3
 123070000    3
 123080000    2
 123090000    2
 123100000    3
 123110000    3
 123120000    4
 123130000    3
 123140000    4
 123150000    3
 123160000    9
 123170000    4
 123180000    2
 123190000    4
 123200000    3
 123210000    6
 123220000    6
 123230000    2
 123240000    3
 123250000    3
 123260000    2
 123270000    2
 123280000    4
 123290000    3
 123300000    3
 123310000    3
 123320000    3
 123330000    4
 123340000    4
 123350000    2
 123360000    2
 123370000    1
 123380000    5
 123390000    4
 123400000    4
 123410000    4
 123420000    5
 123430000    3
 123440000    6
 123450000    3
 123460000    3
 123470000    3
 123480000    4
 123490000    3
 123500000    3
 123510000    3
 123520000    5
 123530000    3
 123540000    3
 123550000    3
 123560000    4
 123570000    3
 123580000    3
 123590000    3
 123600000    3
 123610000    3
 123620000    4
 123630000    3
 123640000    2
 123650000    3
 123660000    3
 123670000    2
 123680000    4
 123690000    4
 123700000    4
 123710000    4
 123720000    3
 123730000    6
 123740000    3
 123750000    9
 123760000    3
 123770000    3
 123780000    4
 123790000    3
 123800000    3
 123810000    5
 123820000    4
 123830000   11
 123840000    3
 123850000    4
 123860000    4
 123870000    3
 123880000    3
 123890000    4
 123900000    3
 123910000    4
 123920000    3
 123930000    4
 123940000    3
 123950000    2
 123960000    5
 123970000    3
 123980000    3
 123990000    4
 124000000    3
 124010000    2
 124020000    4
 124030000    2
 124040000    2
 124050000    2
 124060000    7
 124070000    4
 124080000    3
 124090000    3
 124100000    3
 124110000   14
 124120000   12
 124130000    8
 124140000   15
 124150000   16
 124160000   16
 124170000   14
 124180000   17
 124190000   19
 124200000   10
 124210000    3
 124220000    3
 124230000    3
 124240000    4
 124250000    2
 124260000    3
 124270000    3
 124280000    4
 124290000    5
 124300000    3
 124310000    5
 124320000    5
 124330000    3
 124340000    3
 124350000    3
 124360000    3
 124370000    3
 124380000    4
 124390000    4
 124400000    3
 124410000    3
 124420000    2
 124430000    4
 124440000    4
 124450000    3
 124460000    4
 124470000    4
 124480000    2
 124490000    5
 124500000    4
 124510000    6
 124520000    3
 124530000    3
 124540000    4
 124550000    3
 124560000    4
 124570000    6
 124580000    3
 124590000    7
 124600000    4
 124610000    4
 124620000    4
 124630000    3
 124640000    3
 124650000    5
 124660000    5
 124670000    3
 124680000    4
 124690000    4
 124700000    4
 124710000    3
 124720000    3
 124730000    5
 124740000    4
 124750000    5
 124760000    4
 124770000    2
 124780000    3
 124790000    3
 124800000    3
 124810000    3
 124820000    3
 124830000    3
 124840000    3
 124850000    7
 124860000    3
 124870000    2
 124880000    3
 124890000    3
 124900000    4
 124910000    4
 124920000    4
 124930000    4
 124940000    3
 124950000    3
 124960000    4
 124970000    3
 124980000    3
 124990000    4
 125000000    4
 125010000    5
 125020000    5
 125030000    4
 125040000    3
 125050000    4
 125060000    4
 125070000    3
 125080000    3
 125090000    3
 125100000    4
 125110000    3
 125120000    4
 125130000    3
 125140000    4
 125150000    3
 125160000    4
 125170000    3
 125180000    3
 125190000    4
 125200000    3
 125210000    3
 125220000    4
 125230000    6
 125240000    6
 125250000    3
 125260000    4
 125270000    5
 125280000    3
 125290000    3
 125300000    7
 125310000    4
 125320000    4
 125330000   13
 125340000    9
 125350000    3
 125360000    3
 125370000    4
 125380000    3
 125390000   15
 125400000   14
 125410000   13
 125420000    9
 125430000    4
 125440000    3
 125450000    5
 125460000    5
 125470000    4
 125480000    4
 125490000    4
 125500000    3
 125510000    4
 125520000    5
 125530000    6
 125540000    4
 125550000    4
 125560000    3
 125570000    5
 125580000    4
 125590000    5
 125600000    2
 125610000    2
 125620000    5
 125630000    4
 125640000    2
 125650000    3
 125660000    4
 125670000    2
 125680000    4
 125690000    4
 125700000    4
 125710000    4
 125720000    4
 125730000    5
 125740000    3
 125750000    3
 125760000    3
 125770000    4
 125780000    8
 125790000    5
 125800000    3
 125810000    4
 125820000    3
 125830000    3
 125840000    3
 125850000    4
 125860000    4
 125870000    5
 125880000    4
 125890000    3
 125900000    5
 125910000    3
 125920000    4
 125930000    4
 125940000    3
 125950000    4
 125960000    2
 125970000    3
 125980000    2
 125990000    3
 126000000    3
 126010000    3
 126020000    2
 126030000    6
 126040000    4
 126050000    2
 126060000    5
 126070000    3
 126080000    3
 126090000    3
 126100000    3
 126110000    3
 126120000    3
 126130000    3
 126140000    3
 126150000    3
 126160000    3
 126170000    3
 126180000    9
 126190000    6
 126200000    4
 126210000    2
 126220000    5
 126230000    5
 126240000    4
 126250000    4
 126260000    4
 126270000    3
 126280000    3
 126290000    4
 126300000    3
 126310000    7
 126320000    4
 126330000    2
 126340000    4
 126350000    4
 126360000    4
 126370000    4
 126380000    3
 126390000    4
 126400000    5
 126410000    5
 126420000    5
 126430000    4
 126440000    5
 126450000    5
 126460000    6
 126470000    5
 126480000    4
 126490000   12
 126500000    9
 126510000    5
 126520000    4
 126530000    3
 126540000    4
 126550000    2
 126560000    3
 126570000    4
 126580000    3
 126590000    4
 126600000    6
 126610000    5
 126620000    4
 126630000    4
 126640000    3
 126650000    5
 126660000    4
 126670000    3
 126680000    4
 126690000    3
 126700000    3
 126710000    3
 126720000    4
 126730000    3
 126740000    4
 126750000    7
 126760000    3
 126770000    4
 126780000    4
 126790000    4
 126800000    3
 126810000    3
 126820000   10
 126830000    3
 126840000    3
 126850000    7
 126860000    5
 126870000    3
 126880000    3
 126890000    5
 126900000    2
 126910000    3
 126920000    2
 126930000    2
 126940000    3
 126950000    5
 126960000    4
 126970000    3
 126980000    2
 126990000    4
 127000000    3
 127010000    3
 127020000    3
 127030000    3
 127040000    3
 127050000    4
 127060000    4
 127070000    3
 127080000    6
 127090000    4
 127100000    3
 127110000    3
 127120000    3
 127130000    2
 127140000    4
 127150000    3
 127160000    3
 127170000    2
 127180000    3
 127190000    2
 127200000    3
 127210000    3
 127220000    3
 127230000    3
 127240000    3
 127250000    4
 127260000    4
 127270000    3
 127280000    3
 127290000    3
 127300000    2
 127310000    2
 127320000    5
 127330000    5
 127340000    3
 127350000    2
 127360000    3
 127370000    3
 127380000    2
 127390000    4
 127400000    3
 127410000    2
 127420000    2
 127430000    3
 127440000    2
 127450000    3
 127460000    2
 127470000    4
 127480000    2
 127490000    3
 127500000    3
 127510000    2
 127520000    6
 127530000    3
 127540000    5
 127550000    3
 127560000    3
 127570000    3
 127580000    5
 127590000    4
 127600000    2
 127610000    5
 127620000   10
 127630000   19
 127640000   19
 127650000   17
 127660000    6
 127670000   10
 127680000    4
 127690000    6
 127700000   18
 127710000   21
 127720000    4
 127730000    7
 127740000    4
 127750000    3
 127760000    5
 127770000    4
 127780000    2
 127790000    5
 127800000    4
 127810000    4
 127820000    4
 127830000    3
 127840000    3
 127850000    3
 127860000    3
 127870000    4
 127880000    4
 127890000    8
 127900000    4
 127910000    4
 127920000    3
 127930000    3
 127940000    3
 127950000    4
 127960000    3
 127970000    3
 127980000    5
 127990000    3
 128000000    3
 128010000    2
 128020000    2
 128030000    4
 128040000    2
 128050000    3
 128060000    2
 128070000    3
 128080000    3
 128090000    3
 128100000    4
 128110000    3
 128120000    3
 128130000    4
 128140000    3
 128150000    6
 128160000    4
 128170000    4
 128180000   10
 128190000    4
 128200000    4
 128210000    4
 128220000    4
 128230000    3
 128240000    3
 128250000    3
 128260000    3
 128270000    4
 128280000    9
 128290000   19
 128300000   23
 128310000   15
 128320000   20
 128330000   19
 128340000   19
 128350000   23
 128360000   16
 128370000   22
 128380000   20
 128390000   19
 128400000   21
 128410000   23
 128420000   23
 128430000   23
 128440000   25
 128450000   21
 128460000   23
 128470000   22
 128480000   14
 128490000   23
 128500000   18
 128510000   21
 128520000   15
 128530000   19
 128540000   16
 128550000   19
 128560000   19
 128570000    4
 128580000   16
 128590000    4
 128600000    3
 128610000    3
 128620000    3
 128630000    2
 128640000    3
 128650000    4
 128660000    4
 128670000    3
 128680000    5
 128690000    4
 128700000    4
 128710000   17
 128720000   18
 128730000    2
 128740000    3
 128750000    3
 128760000    3
 128770000    4
 128780000    4
 128790000    5
 128800000    5
 128810000   10
 128820000   16
 128830000   17
 128840000    9
 128850000    5
 128860000    7
 128870000    4
 128880000    5
 128890000    4
 128900000    5
 128910000    4
 128920000    3
 128930000    3
 128940000    3
 128950000    3
 128960000    4
 128970000    5
 128980000    4
 128990000    5
 129000000    2
 129010000    4
 129020000    5
 129030000    3
 129040000    4
 129050000    4
 129060000    4
 129070000    7
 129080000    4
 129090000    4
 129100000    4
 129110000    4
 129120000    6
 129130000    8
 129140000    4
 129150000    4
 129160000    4
 129170000    3
 129180000    2
 129190000    4
 129200000    3
 129210000    3
 129220000    3
 129230000    3
 129240000    3
 129250000    3
 129260000    5
 129270000    3
 129280000    3
 129290000    1
 129300000    3
 129310000    3
 129320000    3
 129330000    2
 129340000    3
 129350000    3
 129360000    3
 129370000    4
 129380000    5
 129390000    2
 129400000    4
 129410000    4
 129420000    3
 129430000   13
 129440000   15
 129450000    8
 129460000    3
 129470000    3
 129480000    4
 129490000    3
 129500000    2
 129510000    3
 129520000    3
 129530000    3
 129540000    2
 129550000    3
 129560000    3
 129570000    4
 129580000    4
 129590000    4
 129600000    7
 129610000    8
 129620000    3
 129630000    5
 129640000    6
 129650000    5
 129660000    5
 129670000    5
 129680000    4
 129690000    2
 129700000    4
 129710000    5
 129720000    4
 129730000    4
 129740000    3
 129750000    8
 129760000   17
 129770000   14
 129780000   15
 129790000   17
 129800000   12
 129810000   18
 129820000   22
 129830000   21
 129840000    8
 129850000    6
 129860000    5
 129870000    5
 129880000    3
 129890000    3
 129900000    5
 129910000    3
 129920000    3
 129930000    4
 129940000    4
 129950000    4
 129960000   12
 129970000    3
 129980000    4
 129990000    3
 130000000    3
 130010000    2
 130020000    2
 130030000    2
 130040000    2
 130050000    2
 130060000    3
 130070000    2
 130080000    3
 130090000    3
 130100000    3
 130110000    3
 130120000    4
 130130000    3
 130140000    4
 130150000    2
 130160000    2
 130170000    3
 130180000    3
 130190000    4
 130200000    5
 130210000    6
 130220000    5
 130230000   18
 130240000   11
 130250000   21
 130260000   12
 130270000    4
 130280000    4
 130290000    3
 130300000    3
 130310000    7
 130320000    5
 130330000    5
 130340000    4
 130350000    5
 130360000    5
 130370000   16
 130380000    5
 130390000    7
 130400000    3
 130410000    4
 130420000    3
 130430000    3
 130440000    4
 130450000    4
 130460000    4
 130470000    4
 130480000    4
 130490000    5
 130500000    4
 130510000    2
 130520000    3
 130530000    3
 130540000    3
 130550000    5
 130560000    7
 130570000    5
 130580000    3
 130590000    4
 130600000    4
 130610000    6
 130620000    5
 130630000    3
 130640000    7
 130650000    5
 130660000    2
 130670000    3
 130680000    5
 130690000    4
 130700000    5
 130710000    4
 130720000    4
 130730000    3
 130740000    2
 130750000    4
 130760000    3
 130770000    4
 130780000    2
 130790000    3
 130800000    3
 130810000    2
 130820000    4
 130830000   20
 130840000   18
 130850000    5
 130860000    5
 130870000    4
 130880000    4
 130890000    5
 130900000    4
 130910000    3
 130920000    2
 130930000    4
 130940000    5
 130950000    4
 130960000    3
 130970000    5
 130980000    5
 130990000    4
 131000000    4
 131010000    4
 131020000    4
 131030000    3
 131040000    4
 131050000    3
 131060000    3
 131070000    4
 131080000    4
 131090000    4
 131100000    3
 131110000    4
 131120000    4
 131130000    2
 131140000    4
 131150000    5
 131160000    2
 131170000    4
 131180000    4
 131190000    2
 131200000    2
 131210000    3
 131220000    3
 131230000    4
 131240000    2
 131250000    4
 131260000    4
 131270000    3
 131280000    4
 131290000    2
 131300000    3
 131310000    3
 131320000    2
 131330000    3
 131340000    2
 131350000    5
 131360000    4
 131370000    3
 131380000    3
 131390000    3
 131400000    4
 131410000    3
 131420000    3
 131430000    3
 131440000    3
 131450000    3
 131460000    3
 131470000    3
 131480000    3
 131490000    2
 131500000    3
 131510000    3
 131520000    3
 131530000    3
 131540000    3
 131550000    3
 131560000    3
 131570000    6
 131580000    3
 131590000    3
 131600000    2
 131610000    3
 131620000    4
 131630000    2
 131640000    4
 131650000    3
 131660000    4
 131670000    4
 131680000    5
 131690000    5
 131700000    5
 131710000    4
 131720000    4
 131730000    4
 131740000    3
 131750000    2
 131760000    3
 131770000    2
 131780000    4
 131790000    5
 131800000    3
 131810000    2
 131820000    5
 131830000    4
 131840000    3
 131850000    5
 131860000    4
 131870000    4
 131880000    3
 131890000    3
 131900000    3
 131910000    3
 131920000    2
 131930000    2
 131940000    3
 131950000    3
 131960000    3
 131970000    3
 131980000    3
 131990000    3
 132000000    3
 132010000    4
 132020000    3
 132030000    3
 132040000    3
 132050000    2
 132060000    2
 132070000    4
 132080000    5
 132090000    4
 132100000    3
 132110000    4
 132120000    2
 132130000    3
 132140000    4
 132150000    3
 132160000    4
 132170000    3
 132180000    4
 132190000    3
 132200000    7
 132210000    2
 132220000    3
 132230000    4
 132240000    6
 132250000    4
 132260000    5
 132270000    3
 132280000    3
 132290000    4
 132300000    3
 132310000    3
 132320000    3
 132330000    4
 132340000    3
 132350000    2
 132360000    1
 132370000    4
 132380000    2
 132390000    4
 132400000    4
 132410000    4
 132420000    5
 132430000    5
 132440000    4
 132450000    3
 132460000    5
 132470000    5
 132480000    3
 132490000    5
 132500000    4
 132510000    3
 132520000    4
 132530000    5
 132540000    4
 132550000    3
 132560000    3
 132570000    3
 132580000    2
 132590000    2
 132600000    3
 132610000    4
 132620000    4
 132630000    3
 132640000   14
 132650000   15
 132660000   17
 132670000   20
 132680000   18
 132690000   21
 132700000   20
 132710000   14
 132720000   14
 132730000   18
 132740000   19
 132750000   13
 132760000   15
 132770000   19
 132780000   16
 132790000   19
 132800000   12
 132810000   19
 132820000   17
 132830000   17
 132840000   17
 132850000   21
 132860000   19
 132870000   16
 132880000   21
 132890000   21
 132900000   17
 132910000   19
 132920000   23
 132930000   23
 132940000   15
 132950000   20
 132960000   17
 132970000   27
 132980000   26
 132990000   23
 133000000   22
 133010000   23
 133020000   23
 133030000   21
 133040000   23
 133050000   21
 133060000   18
 133070000   21
 133080000   21
 133090000   19
 133100000   19
 133110000   17
 133120000   20
 133130000   21
 133140000   22
 133150000   18
 133160000   21
 133170000   21
 133180000   21
 133190000   19
 133200000   26
 133210000   21
 133220000   20
 133230000   16
 133240000   13
 133250000   16
 133260000   18
 133270000   15
 133280000   13
 133290000   10
 133300000   18
 133310000   12
 133320000   16
 133330000   17
 133340000   16
 133350000   18
 133360000    7
 133370000   17
 133380000   17
 133390000   16
 133400000   17
 133410000   20
 133420000   18
 133430000   17
 133440000   17
 133450000   13
 133460000   19
 133470000   10
 133480000   12
 133490000   20
 133500000   21
 133510000   14
 133520000    5
 133530000    7
 133540000    7
 133550000    4
 133560000    5
 133570000    8
 133580000    5
 133590000    4
 133600000    5
 133610000    6
 133620000    3
 133630000    4
 133640000    2
 133650000    4
 133660000    5
 133670000    4
 133680000    7
 133690000    4
 133700000    3
 133710000    3
 133720000    6
 133730000    6
 133740000    4
 133750000    4
 133760000    4
 133770000    3
 133780000    4
 133790000    4
 133800000    5
 133810000    3
 133820000    5
 133830000    4
 133840000    3
 133850000    5
 133860000    4
 133870000   10
 133880000   12
 133890000   19
 133900000   14
 133910000    5
 133920000    4
 133930000    4
 133940000   17
 133950000   24
 133960000   16
 133970000   16
 133980000    7
 133990000    5
 134000000    4
 134010000    2
 134020000    3
 134030000    4
 134040000    3
 134050000    4
 134060000    3
 134070000    2
 134080000    2
 134090000    2
 134100000    2
 134110000    3
 134120000    3
 134130000    3
 134140000    3
 134150000    3
 134160000    3
 134170000    2
 134180000    3
 134190000    5
 134200000    5
 134210000    5
 134220000    3
 134230000    4
 134240000    5
 134250000    3
 134260000    3
 134270000    4
 134280000    3
 134290000    2
 134300000    5
 134310000    4
 134320000    3
 134330000    4
 134340000    3
 134350000    5
 134360000    4
 134370000    3
 134380000    4
 134390000    4
 134400000    4
 134410000    5
 134420000    3
 134430000    4
 134440000    5
 134450000    5
 134460000    4
 134470000    3
 134480000    5
 134490000    2
 134500000    5
 134510000    5
 134520000    3
 134530000    3
 134540000    4
 134550000    3
 134560000    4
 134570000    5
 134580000    4
 134590000    5
 134600000    4
 134610000    4
 134620000    5
 134630000    7
 134640000    7
 134650000    3
 134660000    3
 134670000    3
 134680000    3
 134690000    3
 134700000   10
 134710000    3
 134720000    3
 134730000    8
 134740000   21
 134750000   15
 134760000   14
 134770000   16
 134780000   18
 134790000   26
 134800000   21
 134810000   21
 134820000   20
 134830000   20
 134840000    4
 134850000    3
 134860000    3
 134870000    4
 134880000    3
 134890000    4
 134900000    3
 134910000    3
 134920000    3
 134930000    2
 134940000    4
 134950000    3
 134960000    4
 134970000    4
 134980000    7
 134990000    3
 135000000    5
 135010000    4
 135020000    3
 135030000   14
 135040000    3
 135050000    3
 135060000    3
 135070000    4
 135080000    5
 135090000    4
 135100000    5
 135110000   10
 135120000   13
 135130000   17
 135140000   11
 135150000    6
 135160000    4
 135170000    9
 135180000    4
 135190000    3
 135200000    5
 135210000    2
 135220000    5
 135230000    4
 135240000    3
 135250000    3
 135260000    3
 135270000    4
 135280000    3
 135290000    2
 135300000    3
 135310000    3
 135320000    4
 135330000    3
 135340000    4
 135350000    2
 135360000    4
 135370000    3
 135380000    3
 135390000    3
 135400000    3
 135410000    4
 135420000    4
 135430000    4
 135440000    5
 135450000    5
 135460000    5
 135470000    4
 135480000    7
 135490000    4
 135500000    3
 135510000    3
 135520000    3
 135530000    2
 135540000    3
 135550000    5
 135560000    4
 135570000    4
 135580000    5
 135590000    3
 135600000    3
 135610000    5
 135620000    2
 135630000    4
 135640000    4
 135650000    4
 135660000    4
 135670000    5
 135680000    3
 135690000    5
 135700000    4
 135710000    3
 135720000    7
 135730000    3
 135740000    3
 135750000    3
 135760000    3
 135770000    4
 135780000    4
 135790000    3
 135800000    3
 135810000    3
 135820000    4
 135830000    4
 135840000    4
 135850000    2
 135860000    3
 135870000    3
 135880000    2
 135890000    3
 135900000    3
 135910000    5
 135920000    5
 135930000    2
 135940000    3
 135950000    2
 135960000    3
 135970000    2
 135980000    3
 135990000    4
 136000000    4
 136010000    7
 136020000    3
 136030000    4
 136040000    3
 136050000    3
 136060000    3
 136070000    3
 136080000    4
 136090000    9
 136100000    3
 136110000    5
 136120000    5
 136130000    3
 136140000    5
 136150000    3
 136160000   11
 136170000    3
 136180000    3
 136190000    4
 136200000    3
 136210000    3
 136220000    4
 136230000    3
 136240000    6
 136250000    5
 136260000    3
 136270000    3
 136280000    5
 136290000    3
 136300000    3
 136310000    5
 136320000    4
 136330000    4
 136340000    4
 136350000   15
 136360000   18
 136370000   21
 136380000   18
 136390000   15
 136400000   15
 136410000    6
 136420000   10
 136430000    4
 136440000    3
 136450000    4
 136460000    8
 136470000    4
 136480000    4
 136490000    3
 136500000    3
 136510000    3
 136520000    4
 136530000    4
 136540000    2
 136550000    5
 136560000    3
 136570000    3
 136580000    5
 136590000    4
 136600000    3
 136610000    5
 136620000    3
 136630000    3
 136640000    3
 136650000    4
 136660000    3
 136670000    2
 136680000    2
 136690000    4
 136700000    4
 136710000    4
 136720000    5
 136730000    3
 136740000    3
 136750000    3
 136760000    3
 136770000    3
 136780000    4
 136790000    4
 136800000    3
 136810000    4
 136820000    4
 136830000    3
 136840000    5
 136850000    4
 136860000    4
 136870000    3
 136880000    2
 136890000    6
 136900000    4
 136910000    3
 136920000    3
 136930000    3
 136940000    4
 136950000    7
 136960000    4
 136970000    4
 136980000    3
 136990000    5
 137000000    3
 137010000    3
 137020000    4
 137030000    5
 137040000    5
 137050000    4
 137060000    3
 137070000    4
 137080000    9
 137090000    5
 137100000    5
 137110000    4
 137120000    5
 137130000    5
 137140000    8
 137150000    4
 137160000    3
 137170000    5
 137180000    3
 137190000    5
 137200000    4
 137210000    8
 137220000    4
 137230000    5
 137240000    3
 137250000    4
 137260000    3
 137270000    4
 137280000    3
 137290000    5
 137300000    5
 137310000    4
 137320000    5
 137330000    4
 137340000    4
 137350000    5
 137360000    5
 137370000    3
 137380000    3
 137390000    4
 137400000    4
 137410000    2
 137420000    4
 137430000    3
 137440000    3
 137450000    4
 137460000    3
 137470000    4
 137480000    3
 137490000    4
 137500000    2
 137510000    2
 137520000    3
 137530000    3
 137540000    2
 137550000    3
 137560000    3
 137570000    2
 137580000    3
 137590000    4
 137600000    2
 137610000    2
 137620000    3
 137630000    4
 137640000    2
 137650000    4
 137660000    3
 137670000    3
 137680000    4
 137690000    4
 137700000    6
 137710000    3
 137720000    4
 137730000    3
 137740000    8
 137750000    2
 137760000    4
 137770000    3
 137780000    2
 137790000    2
 137800000    2
 137810000    4
 137820000    2
 137830000    3
 137840000    3
 137850000    2
 137860000    3
 137870000    3
 137880000    2
 137890000    4
 137900000    4
 137910000    3
 137920000    4
 137930000    6
 137940000    5
 137950000    2
 137960000    4
 137970000    3
 137980000    3
 137990000    3
 138000000    2
 138010000    3
 138020000    3
 138030000    5
 138040000    3
 138050000    3
 138060000    3
 138070000    5
 138080000    3
 138090000    3
 138100000    3
 138110000    4
 138120000    3
 138130000    3
 138140000    3
 138150000    3
 138160000    4
 138170000    4
 138180000    3
 138190000    3
 138200000    3
 138210000    4
 138220000    3
 138230000    3
 138240000    3
 138250000    3
 138260000    3
 138270000    4
 138280000    5
 138290000    5
 138300000    4
 138310000    4
 138320000    5
 138330000    5
 138340000    5
 138350000    3
 138360000    7
 138370000    4
 138380000    4
 138390000    4
 138400000    5
 138410000    3
 138420000    4
 138430000    3
 138440000    2
 138450000    5
 138460000    4
 138470000    3
 138480000    3
 138490000    4
 138500000    3
 138510000    3
 138520000    3
 138530000    3
 138540000    3
 138550000    3
 138560000    4
 138570000    3
 138580000    3
 138590000    3
 138600000    4
 138610000    3
 138620000    5
 138630000    3
 138640000    5
 138650000    4
 138660000    3
 138670000    3
 138680000    4
 138690000    9
 138700000    4
 138710000    3
 138720000    4
 138730000    3
 138740000    3
 138750000    5
 138760000    3
 138770000    4
 138780000    3
 138790000    4
 138800000    3
 138810000    4
 138820000    5
 138830000    3
 138840000    3
 138850000    3
 138860000    4
 138870000    3
 138880000    4
 138890000    3
 138900000    3
 138910000    2
 138920000    2
 138930000    4
 138940000    3
 138950000    3
 138960000    2
 138970000    3
 138980000    2
 138990000    3
 139000000    2
 139010000    3
 139020000    2
 139030000    3
 139040000    3
 139050000    3
 139060000    4
 139070000    2
 139080000    4
 139090000    4
 139100000    4
 139110000    3
 139120000    3
 139130000    2
 139140000    3
 139150000    3
 139160000    4
 139170000    8
 139180000    5
 139190000    8
 139200000    9
 139210000    6
 139220000    3
 139230000   11
 139240000    8
 139250000    9
 139260000    7
 139270000    9
 139280000   20
 139290000   21
 139300000   21
 139310000   16
 139320000   19
 139330000   18
 139340000   17
 139350000   10
 139360000   16
 139370000   17
 139380000   15
 139390000   15
 139400000   25
 139410000   22
 139420000   17
 139430000   17
 139440000   15
 139450000   11
 139460000   20
 139470000   26
 139480000   18
 139490000    4
 139500000    3
 139510000    4
 139520000    6
 139530000    3
 139540000    5
 139550000    4
 139560000    3
 139570000    3
 139580000    5
 139590000    4
 139600000    1
 139610000    3
 139620000    3
 139630000    4
 139640000    3
 139650000    3
 139660000    3
 139670000    2
 139680000    4
 139690000    3
 139700000    4
 139710000    3
 139720000    3
 139730000    2
 139740000    3
 139750000    3
 139760000    3
 139770000    2
 139780000    3
 139790000    2
 139800000    3
 139810000    2
 139820000    3
 139830000    2
 139840000    2
 139850000    3
 139860000    2
 139870000    3
 139880000    3
 139890000    3
 139900000    3
 139910000    3
 139920000    3
 139930000    3
 139940000    4
 139950000    3
 139960000    3
 139970000    4
 139980000    3
 139990000    3
 140000000    3
 140010000    3
 140020000    5
 140030000    3
 140040000    2
 140050000    3
 140060000    4
 140070000    2
 140080000    4
 140090000    2
 140100000    2
 140110000    3
 140120000    2
 140130000    3
 140140000    3
 140150000    3
 140160000    4
 140170000    2
 140180000    3
 140190000    4
 140200000    3
 140210000    3
 140220000    2
 140230000    3
 140240000    2
 140250000    3
 140260000    4
 140270000    4
 140280000    3
 140290000    4
 140300000    4
 140310000    2
 140320000    3
 140330000    3
 140340000    3
 140350000    3
 140360000    4
 140370000    4
 140380000    4
 140390000    3
 140400000    5
 140410000    3
 140420000    4
 140430000    3
 140440000    3
 140450000    4
 140460000    3
 140470000    2
 140480000    3
 140490000    4
 140500000    4
 140510000    3
 140520000    3
 140530000    3
 140540000    4
 140550000    4
 140560000    5
 140570000    3
 140580000    2
 140590000    2
 140600000    3
 140610000    3
 140620000    3
 140630000    3
 140640000    2
 140650000    3
 140660000    3
 140670000    3
 140680000    3
 140690000    4
 140700000   17
 140710000   21
 140720000   16
 140730000    6
 140740000    3
 140750000    3
 140760000    5
 140770000    3
 140780000    4
 140790000    3
 140800000    4
 140810000    3
 140820000    5
 140830000    5
 140840000    4
 140850000    5
 140860000    3
 140870000    4
 140880000    4
 140890000    4
 140900000    5
 140910000    5
 140920000    5
 140930000    8
 140940000    4
 140950000    5
 140960000    4
 140970000    3
 140980000    3
 140990000    5
 141000000    4
 141010000    4
 141020000    5
 141030000    5
 141040000    6
 141050000    7
 141060000    6
 141070000    4
 141080000    7
 141090000    3
 141100000    2
 141110000    4
 141120000    3
 141130000    4
 141140000    3
 141150000    4
 141160000    3
 141170000    2
 141180000    3
 141190000    2
 141200000    3
 141210000    4
 141220000    3
 141230000    2
 141240000    3
 141250000    6
 141260000    3
 141270000    3
 141280000    2
 141290000    4
 141300000    3
 141310000    2
 141320000    2
 141330000    3
 141340000    2
 141350000    4
 141360000    3
 141370000    3
 141380000    4
 141390000    4
 141400000    3
 141410000    4
 141420000    4
 141430000    3
 141440000    2
 141450000    5
 141460000    3
 141470000    3
 141480000    2
 141490000    4
 141500000    8
 141510000    4
 141520000    5
 141530000    4
 141540000    3
 141550000    4
 141560000    4
 141570000    4
 141580000    8
 141590000    4
 141600000    2
 141610000    3
 141620000    4
 141630000    3
 141640000    5
 141650000    4
 141660000    3
 141670000    4
 141680000    3
 141690000    4
 141700000    2
 141710000    5
 141720000    5
 141730000    3
 141740000    7
 141750000    3
 141760000    3
 141770000    4
 141780000    3
 141790000    3
 141800000    3
 141810000    4
 141820000    4
 141830000    2
 141840000    5
 141850000    3
 141860000    2
 141870000    2
 141880000    3
 141890000    3
 141900000    4
 141910000    3
 141920000    4
 141930000    4
 141940000    4
 141950000    5
 141960000    4
 141970000    4
 141980000    5
 141990000    4
 142000000    5
 142010000    6
 142020000    5
 142030000    4
 142040000    6
 142050000    4
 142060000    2
 142070000    2
 142080000    4
 142090000    3
 142100000    4
 142110000    4
 142120000    3
 142130000    5
 142140000    3
 142150000    3
 142160000    3
 142170000    4
 142180000    4
 142190000    3
 142200000    3
 142210000    4
 142220000    4
 142230000    4
 142240000    5
 142250000    5
 142260000    6
 142270000    6
 142280000    5
 142290000    4
 142300000    3
 142310000    4
 142320000    4
 142330000    3
 142340000    4
 142350000    4
 142360000    2
 142370000    7
 142380000    5
 142390000    4
 142400000    4
 142410000    4
 142420000    4
 142430000    5
 142440000    3
 142450000    5
 142460000    2
 142470000    3
 142480000    4
 142490000    4
 142500000    4
 142510000    4
 142520000    5
 142530000    4
 142540000   10
 142550000    3
 142560000    3
 142570000    5
 142580000    3
 142590000    3
 142600000    3
 142610000    3
 142620000    4
 142630000    3
 142640000    3
 142650000    4
 142660000    4
 142670000    5
 142680000    4
 142690000    3
 142700000    3
 142710000    4
 142720000    4
 142730000   20
 142740000   13
 142750000   16
 142760000    4
 142770000    7
 142780000    4
 142790000    4
 142800000    4
 142810000    5
 142820000    3
 142830000    5
 142840000    4
 142850000    5
 142860000   14
 142870000   18
 142880000    7
 142890000    5
 142900000    4
 142910000    3
 142920000    3
 142930000    3
 142940000    2
 142950000    3
 142960000    3
 142970000    4
 142980000    4
 142990000    2
 143000000    5
 143010000    5
 143020000    7
 143030000    6
 143040000    4
 143050000    3
 143060000    4
 143070000    4
 143080000    5
 143090000    3
 143100000    5
 143110000    4
 143120000    4
 143130000    4
 143140000    2
 143150000    3
 143160000    7
 143170000    5
 143180000    5
 143190000    4
 143200000    3
 143210000    3
 143220000    5
 143230000    3
 143240000    3
 143250000    4
 143260000    5
 143270000    3
 143280000    3
 143290000    2
 143300000    2
 143310000    4
 143320000    2
 143330000    2
 143340000    6
 143350000    6
 143360000    6
 143370000    4
 143380000    6
 143390000    5
 143400000    7
 143410000    6
 143420000   10
 143430000    6
 143440000    4
 143450000    4
 143460000    4
 143470000    4
 143480000    7
 143490000    4
 143500000    4
 143510000    5
 143520000    2
 143530000    5
 143540000    5
 143550000    3
 143560000    4
 143570000    3
 143580000    3
 143590000    3
 143600000    4
 143610000    4
 143620000    5
 143630000    5
 143640000    5
 143650000    4
 143660000    4
 143670000    3
 143680000    4
 143690000    5
 143700000    5
 143710000    7
 143720000    5
 143730000    5
 143740000   10
 143750000    9
 143760000    7
 143770000    4
 143780000    4
 143790000    5
 143800000    4
 143810000   12
 143820000   14
 143830000   16
 143840000   19
 143850000   19
 143860000   15
 143870000   22
 143880000   26
 143890000   19
 143900000   22
 143910000   22
 143920000   24
 143930000   22
 143940000   21
 143950000   24
 143960000   24
 143970000   24
 143980000   23
 143990000   25
 144000000   23
 144010000   22
 144020000   22
 144030000   24
 144040000   19
 144050000   18
 144060000   16
 144070000   22
 144080000   19
 144090000   20
 144100000   19
 144110000   13
 144120000   17
 144130000   14
 144140000   17
 144150000   19
 144160000    7
 144170000    9
 144180000    8
 144190000   11
 144200000   16
 144210000    4
 144220000    3
 144230000    3
 144240000    4
 144250000    3
 144260000    5
 144270000    5
 144280000    9
 144290000    7
 144300000    5
 144310000    5
 144320000    7
 144330000    5
 144340000    7
 144350000    5
 144360000    4
 144370000    3
 144380000    4
 144390000    7
 144400000    7
 144410000    4
 144420000    2
 144430000    4
 144440000    5
 144450000    2
 144460000    2
 144470000    4
 144480000    3
 144490000    4
 144500000    3
 144510000    4
 144520000    3
 144530000    2
 144540000    3
 144550000    2
 144560000    3
 144570000    4
 144580000    4
 144590000    4
 144600000    5
 144610000    2
 144620000    3
 144630000    3
 144640000    4
 144650000    4
 144660000    4
 144670000    2
 144680000    3
 144690000    4
 144700000    6
 144710000    5
 144720000    5
 144730000    4
 144740000    3
 144750000    3
 144760000    4
 144770000    4
 144780000    4
 144790000    4
 144800000    4
 144810000    4
 144820000    3
 144830000    4
 144840000    5
 144850000    3
 144860000    4
 144870000   13
 144880000   21
 144890000   20
 144900000   21
 144910000   19
 144920000   22
 144930000   19
 144940000   15
 144950000   18
 144960000   22
 144970000   19
 144980000   18
 144990000    4
 145000000    4
 145010000    4
 145020000    3
 145030000    4
 145040000    6
 145050000    4
 145060000    5
 145070000    4
 145080000    5
 145090000    4
 145100000    4
 145110000    8
 145120000    6
 145130000    5
 145140000    2
 145150000    5
 145160000    4
 145170000    7
 145180000    7
 145190000    4
 145200000    5
 145210000    7
 145220000    3
 145230000    3
 145240000    7
 145250000    5
 145260000    3
 145270000   12
 145280000   13
 145290000   12
 145300000    6
 145310000    7
 145320000    4
 145330000    4
 145340000    5
 145350000    5
 145360000    3
 145370000    5
 145380000    5
 145390000    3
 145400000    7
 145410000    4
 145420000    5
 145430000    4
 145440000    4
 145450000    4
 145460000    3
 145470000    3
 145480000    3
 145490000    3
 145500000    4
 145510000    2
 145520000    4
 145530000    4
 145540000   19
 145550000   15
 145560000   14
 145570000   12
 145580000    3
 145590000    5
 145600000    3
 145610000    3
 145620000    2
 145630000    4
 145640000    5
 145650000    3
 145660000    4
 145670000    3
 145680000    2
 145690000    3
 145700000    4
 145710000    2
 145720000    4
 145730000    2
 145740000    2
 145750000    3
 145760000    4
 145770000    3
 145780000    3
 145790000    4
 145800000    5
 145810000    4
 145820000    3
 145830000    4
 145840000    3
 145850000    4
 145860000    4
 145870000    4
 145880000    5
 145890000    4
 145900000    1
 145910000    5
 145920000    5
 145930000    3
 145940000    5
 145950000    2
 145960000    5
 145970000    4
 145980000    5
 145990000    5
 146000000    5
 146010000    3
 146020000    4
 146030000    1
 146040000    2
 146050000    3
 146060000    4
 146070000    2
 146080000    2
 146090000    4
 146100000   13
 146110000    5
 146120000    4
 146130000    4
 146140000    4
 146150000    4
 146160000    3
 146170000    4
 146180000    4
 146190000    3
 146200000    3
 146210000    4
 146220000    4
 146230000    5
 146240000    3
 146250000    5
 146260000    3
 146270000    3
 146280000    4
 146290000    5
 146300000    4
 146310000    3
 146320000    3
 146330000    3
 146340000    3
 146350000    2
 146360000    2
 146370000    5
 146380000    3
 146390000    3
 146400000    4
 146410000    6
 146420000    4
 146430000    4
 146440000    3
 146450000    3
 146460000    5
 146470000    3
 146480000    4
 146490000    5
 146500000    3
 146510000    4
 146520000    3
 146530000    5
 146540000    3
 146550000    3
 146560000    3
 146570000    4
 146580000    3
 146590000    5
 146600000    3
 146610000    5
 146620000    4
 146630000    3
 146640000    5
 146650000    5
 146660000    5
 146670000    9
 146680000   20
 146690000   21
 146700000   26
 146710000   26
 146720000   23
 146730000   26
 146740000   21
 146750000   19
 146760000   19
 146770000   16
 146780000   24
 146790000   22
 146800000   22
 146810000   21
 146820000   20
 146830000   22
 146840000   19
 146850000   22
 146860000   16
 146870000   21
 146880000   22
 146890000   22
 146900000   20
 146910000   20
 146920000   21
 146930000   22
 146940000   18
 146950000   19
 146960000   15
 146970000   22
 146980000   19
 146990000    8
 147000000   15
 147010000   17
 147020000   20
 147030000   21
 147040000   23
 147050000   19
 147060000   16
 147070000    4
 147080000    8
 147090000    4
 147100000    4
 147110000    3
 147120000    2
 147130000    5
 147140000    7
 147150000    7
 147160000    7
 147170000    9
 147180000    4
 147190000    4
 147200000    4
 147210000    2
 147220000    2
 147230000    3
 147240000    4
 147250000    2
 147260000    3
 147270000    3
 147280000    5
 147290000    3
 147300000    5
 147310000    4
 147320000    4
 147330000    2
 147340000    2
 147350000    3
 147360000    4
 147370000    4
 147380000    2
 147390000    4
 147400000    4
 147410000    5
 147420000    2
 147430000    5
 147440000    3
 147450000    3
 147460000    4
 147470000    3
 147480000    2
 147490000    4
 147500000    3
 147510000    3
 147520000    4
 147530000    3
 147540000    4
 147550000    3
 147560000    3
 147570000    3
 147580000    3
 147590000    2
 147600000    4
 147610000    2
 147620000    4
 147630000    3
 147640000    4
 147650000    3
 147660000    5
 147670000    4
 147680000    3
 147690000    5
 147700000    4
 147710000    4
 147720000    3
 147730000    3
 147740000    2
 147750000    2
 147760000    3
 147770000    3
 147780000    2
 147790000    2
 147800000    3
 147810000    5
 147820000    4
 147830000    3
 147840000    3
 147850000    3
 147860000    4
 147870000    3
 147880000    4
 147890000    3
 147900000    4
 147910000    3
 147920000    2
 147930000    2
 147940000    4
 147950000    4
 147960000    8
 147970000    6
 147980000    4
 147990000    4
 148000000    5
 148010000    3
 148020000    3
 148030000    4
 148040000    4
 148050000    5
 148060000    4
 148070000    5
 148080000    3
 148090000    4
 148100000    4
 148110000    3
 148120000    4
 148130000    3
 148140000    5
 148150000    5
 148160000    4
 148170000    4
 148180000    5
 148190000    5
 148200000    4
 148210000    4
 148220000    4
 148230000    7
 148240000    7
 148250000    3
 148260000    5
 148270000    5
 148280000    5
 148290000    2
 148300000    8
 148310000    5
 148320000    5
 148330000    4
 148340000    5
 148350000    2
 148360000    3
 148370000    3
 148380000    4
 148390000    9
 148400000    7
 148410000    3
 148420000    4
 148430000    3
 148440000    2
 148450000    3
 148460000    3
 148470000    5
 148480000    3
 148490000    4
 148500000    5
 148510000    5
 148520000    4
 148530000    5
 148540000    3
 148550000    5
 148560000    5
 148570000    3
 148580000    5
 148590000    4
 148600000    4
 148610000    4
 148620000    4
 148630000    3
 148640000    4
 148650000    5
 148660000    3
 148670000    3
 148680000    3
 148690000    3
 148700000    5
 148710000    3
 148720000    3
 148730000    4
 148740000    4
 148750000    5
 148760000    3
 148770000    3
 148780000    3
 148790000    4
 148800000    3
 148810000    4
 148820000    5
 148830000    6
 148840000    3
 148850000    4
 148860000    4
 148870000    4
 148880000    3
 148890000    4
 148900000    4
 148910000    4
 148920000    5
 148930000    5
 148940000    5
 148950000    2
 148960000    4
 148970000    2
 148980000    5
 148990000    5
 149000000    7
 149010000    5
 149020000    4
 149030000    4
 149040000    3
 149050000    4
 149060000    5
 149070000    2
 149080000    5
 149090000    5
 149100000    5
 149110000    5
 149120000    4
 149130000    3
 149140000    5
 149150000    3
 149160000    5
 149170000    4
 149180000    4
 149190000    3
 149200000    3
 149210000    4
 149220000    5
 149230000    2
 149240000    4
 149250000    3
 149260000    3
 149270000    4
 149280000    4
 149290000    4
 149300000    4
 149310000    5
 149320000    3
 149330000    4
 149340000    3
 149350000    3
 149360000    4
 149370000    5
 149380000    4
 149390000    3
 149400000    3
 149410000    4
 149420000    4
 149430000    4
 149440000    4
 149450000    2
 149460000    3
 149470000    3
 149480000    3
 149490000    4
 149500000    3
 149510000    4
 149520000    3
 149530000    2
 149540000    5
 149550000    2
 149560000    4
 149570000    5
 149580000    4
 149590000    5
 149600000    5
 149610000    3
 149620000    3
 149630000    5
 149640000    3
 149650000    5
 149660000    4
 149670000    8
 149680000    3
 149690000    4
 149700000    5
 149710000    5
 149720000    4
 149730000   13
 149740000    4
 149750000    5
 149760000    3
 149770000    2
 149780000    4
 149790000    4
 149800000    4
 149810000    3
 149820000    2
 149830000    3
 149840000    3
 149850000    4
 149860000    4
 149870000    4
 149880000    3
 149890000    4
 149900000    2
 149910000    3
 149920000    4
 149930000    4
 149940000    4
 149950000    4
 149960000    4
 149970000    4
 149980000    3
 149990000    4
 150000000    4
 150000000    4
 150010000    5
 150020000    4
 150030000    4
 150040000    3
 150050000    4
 150060000    9
 150070000   14
 150080000   17
 150090000   11
 150100000   10
 150110000    4
 150120000    5
 150130000    7
 150140000    3
 150150000    7
 150160000    3
 150170000    3
 150180000    5
 150190000    4
 150200000    5
 150210000    5
 150220000    4
 150230000    4
 150240000    3
 150250000    2
 150260000    4
 150270000    3
 150280000    3
 150290000    4
 150300000    5
 150310000    2
 150320000    3
 150330000    3
 150340000    3
 150350000    4
 150360000    5
 150370000    5
 150380000    4
 150390000    4
 150400000    4
 150410000    3
 150420000    3
 150430000    3
 150440000    3
 150450000    3
 150460000    5
 150470000    2
 150480000    2
 150490000    3
 150500000    5
 150510000    3
 150520000    3
 150530000    4
 150540000    4
 150550000    4
 150560000    2
 150570000    4
 150580000    2
 150590000    3
 150600000    4
 150610000    4
 150620000    3
 150630000    1
 150640000    3
 150650000    4
 150660000    3
 150670000    2
 150680000    3
 150690000    3
 150700000    4
 150710000    3
 150720000    3
 150730000    4
 150740000    5
 150750000    4
 150760000    3
 150770000    4
 150780000    4
 150790000    3
 150800000    4
 150810000    3
 150820000    4
 150830000    3
 150840000    5
 150850000    3
 150860000    4
 150870000    4
 150880000    2
 150890000    3
 150900000    8
 150910000    3
 150920000    3
 150930000    2
 150940000    3
 150950000    3
 150960000    3
 150970000    3
 150980000    3
 150990000    5
 151000000    4
 151010000    2
 151020000    3
 151030000    5
 151040000    3
 151050000    4
 151060000    3
 151070000    3
 151080000    4
 151090000    4
 151100000    3
 151110000    3
 151120000    2
 151130000    3
 151140000    3
 151150000    6
 151160000    5
 151170000    4
 151180000    4
 151190000    3
 151200000    3
 151210000    4
 151220000    3
 151230000    4
 151240000    4
 151250000    3
 151260000    2
 151270000    4
 151280000    3
 151290000    4
 151300000    2
 151310000    2
 151320000    3
 151330000    3
 151340000    3
 151350000    3
 151360000    4
 151370000    3
 151380000    2
 151390000    3
 151400000    3
 151410000    3
 151420000    3
 151430000    3
 151440000    4
 151450000    3
 151460000    2
 151470000    2
 151480000    3
 151490000    4
 151500000    3
 151510000    4
 151520000    3
 151530000    4
 151540000    4
 151550000    4
 151560000    4
 151570000    3
 151580000    4
 151590000    3
 151600000    4
 151610000    4
 151620000    3
 151630000    4
 151640000    3
 151650000    2
 151660000    3
 151670000    4
 151680000    5
 151690000    3
 151700000    5
 151710000    7
 151720000   14
 151730000    9
 151740000    5
 151750000    5
 151760000    5
 151770000    3
 151780000    3
 151790000    3
 151800000    3
 151810000    3
 151820000    3
 151830000    3
 151840000    3
 151850000    4
 151860000    3
 151870000    3
 151880000    3
 151890000    3
 151900000    4
 151910000    3
 151920000    6
 151930000    3
 151940000    6
 151950000    5
 151960000    5
 151970000    3
 151980000    3
 151990000    4
 152000000    5
 152010000    7
 152020000    5
 152030000    7
 152040000    5
 152050000    4
 152060000    4
 152070000    3
 152080000    2
 152090000    5
 152100000    2
 152110000    9
 152120000    5
 152130000    2
 152140000    3
 152150000    3
 152160000    3
 152170000    4
 152180000    3
 152190000    3
 152200000    3
 152210000    3
 152220000    3
 152230000    3
 152240000    4
 152250000    5
 152260000    4
 152270000    5
 152280000    4
 152290000    4
 152300000    3
 152310000    4
 152320000    3
 152330000    3
 152340000    3
 152350000    3
 152360000    3
 152370000    3
 152380000    4
 152390000    4
 152400000    4
 152410000    3
 152420000    3
 152430000    5
 152440000    3
 152450000    4
 152460000    3
 152470000    4
 152480000    3
 152490000    2
 152500000    4
 152510000    3
 152520000    3
 152530000    3
 152540000    3
 152550000    4
 152560000    2
 152570000    4
 152580000    2
 152590000    5
 152600000    4
 152610000    7
 152620000    5
 152630000    3
 152640000    4
 152650000    4
 152660000    3
 152670000    4
 152680000    6
 152690000    3
 152700000   13
 152710000    4
 152720000    5
 152730000    3
 152740000    4
 152750000    9
 152760000    2
 152770000    4
 152780000    4
 152790000    4
 152800000    3
 152810000    3
 152820000    4
 152830000    5
 152840000    4
 152850000    5
 152860000    4
 152870000    4
 152880000    7
 152890000    5
 152900000    4
 152910000    4
 152920000    7
 152930000    4
 152940000    6
 152950000    4
 152960000    4
 152970000    5
 152980000    6
 152990000    4
 153000000    4
 153010000    6
 153020000    4
 153030000    3
 153040000    4
 153050000    5
 153060000    4
 153070000    4
 153080000    7
 153090000    7
 153100000    4
 153110000    4
 153120000    5
 153130000    3
 153140000    5
 153150000    3
 153160000    2
 153170000    3
 153180000    8
 153190000    4
 153200000    4
 153210000    3
 153220000    3
 153230000    2
 153240000    2
 153250000    5
 153260000   21
 153270000   20
 153280000   22
 153290000   19
 153300000    5
 153310000    5
 153320000    5
 153330000    3
 153340000    6
 153350000    3
 153360000    3
 153370000    5
 153380000    4
 153390000    6
 153400000    3
 153410000    5
 153420000    5
 153430000    3
 153440000    3
 153450000    3
 153460000    2
 153470000    2
 153480000    3
 153490000    4
 153500000    2
 153510000    3
 153520000    2
 153530000    3
 153540000    4
 153550000    3
 153560000    3
 153570000    9
 153580000    8
 153590000    3
 153600000    5
 153610000    4
 153620000    6
 153630000    3
 153640000    3
 153650000    5
 153660000    5
 153670000    5
 153680000    2
 153690000    5
 153700000    2
 153710000    4
 153720000    4
 153730000    3
 153740000    3
 153750000    5
 153760000    6
 153770000   17
 153780000    6
 153790000    4
 153800000    5
 153810000    3
 153820000    3
 153830000    3
 153840000    3
 153850000    4
 153860000    3
 153870000    3
 153880000    3
 153890000    2
 153900000    3
 153910000    3
 153920000    4
 153930000    5
 153940000    4
 153950000    6
 153960000    4
 153970000    4
 153980000    4
 153990000    3
 154000000    3
 154010000    2
 154020000    3
 154030000    4
 154040000    4
 154050000    4
 154060000    3
 154070000    5
 154080000    5
 154090000    5
 154100000    4
 154110000    3
 154120000    7
 154130000    4
 154140000    8
 154150000    3
 154160000    5
 154170000    4
 154180000    6
 154190000    3
 154200000    2
 154210000    8
 154220000    8
 154230000    5
 154240000    4
 154250000    3
 154260000    2
 154270000    4
 154280000    7
 154290000    3
 154300000    4
 154310000    5
 154320000    7
 154330000    5
 154340000    5
 154350000    3
 154360000    5
 154370000    5
 154380000    2
 154390000    2
 154400000    5
 154410000    3
 154420000    5
 154430000    4
 154440000    3
 154450000    4
 154460000    5
 154470000    4
 154480000    5
 154490000    5
 154500000    4
 154510000    6
 154520000    5
 154530000    7
 154540000    4
 154550000    4
 154560000    5
 154570000    4
 154580000    5
 154590000    3
 154600000    5
 154610000    9
 154620000    4
 154630000    3
 154640000    5
 154650000    5
 154660000    5
 154670000    4
 154680000    3
 154690000    3
 154700000    4
 154710000    4
 154720000    3
 154730000    4
 154740000    4
 154750000    4
 154760000    3
 154770000    3
 154780000    2
 154790000    2
 154800000    2
 154810000    3
 154820000    3
 154830000    3
 154840000    3
 154850000    3
 154860000    3
 154870000    4
 154880000    3
 154890000    3
 154900000    4
 154910000    4
 154920000    5
 154930000    5
 154940000    8
 154950000    3
 154960000    2
 154970000    5
 154980000    4
 154990000    5
 155000000    3
 155010000    4
 155020000    3
 155030000    2
 155040000    5
 155050000    4
 155060000    3
 155070000    3
 155080000    4
 155090000   10
 155100000   18
 155110000   10
 155120000    8
 155130000    6
 155140000    3
 155150000    5
 155160000    5
 155170000    5
 155180000    5
 155190000    5
 155200000    3
 155210000    4
 155220000    3
 155230000    3
 155240000    3
 155250000    5
 155260000    8
 155270000    3
 155280000    3
 155290000    5
 155300000    3
 155310000    3
 155320000    3
 155330000    3
 155340000    7
 155350000    3
 155360000    2
 155370000    3
 155380000    4
 155390000   12
 155400000   14
 155410000    2
 155420000    4
 155430000    4
 155440000    5
 155450000    4
 155460000    5
 155470000    4
 155480000    2
 155490000    3
 155500000    4
 155510000    3
 155520000    3
 155530000    3
 155540000    3
 155550000    6
 155560000    4
 155570000    4
 155580000    3
 155590000    2
 155600000    4
 155610000    3
 155620000    2
 155630000    3
 155640000    3
 155650000    3
 155660000    3
 155670000    6
 155680000    4
 155690000    3
 155700000    4
 155710000    4
 155720000    3
 155730000    4
 155740000    4
 155750000    3
 155760000    3
 155770000    3
 155780000    3
 155790000    3
 155800000    4
 155810000    3
 155820000    3
 155830000    3
 155840000    3
 155850000    3
 155860000    3
 155870000    5
 155880000    3
 155890000    5
 155900000    5
 155910000    4
 155920000    5
 155930000    3
 155940000    4
 155950000    4
 155960000    5
 155970000    4
 155980000    5
 155990000   10
 156000000   12
 156010000   19
 156020000   19
 156030000    8
 156040000   19
 156050000   12
 156060000    6
 156070000   15
 156080000   21
 156090000   18
 156100000   11
 156110000    5
 156120000    4
 156130000    7
 156140000    2
 156150000    4
 156160000    3
 156170000    4
 156180000    3
 156190000    4
 156200000    2
 156210000    4
 156220000    5
 156230000   12
 156240000    4
 156250000    5
 156260000    3
 156270000    2
 156280000    3
 156290000    4
 156300000    4
 156310000    3
 156320000    3
 156330000    3
 156340000    3
 156350000    2
 156360000    4
 156370000    2
 156380000    4
 156390000    3
 156400000    3
 156410000    3
 156420000    4
 156430000    4
 156440000    3
 156450000    4
 156460000    3
 156470000    4
 156480000    4
 156490000    3
 156500000    4
 156510000    4
 156520000    3
 156530000    4
 156540000    4
 156550000    5
 156560000    4
 156570000    3
 156580000    5
 156590000    2
 156600000    5
 156610000    3
 156620000    6
 156630000    3
 156640000    3
 156650000    5
 156660000    4
 156670000    4
 156680000    4
 156690000    3
 156700000    3
 156710000    4
 156720000    2
 156730000    5
 156740000    3
 156750000    4
 156760000    3
 156770000    4
 156780000    6
 156790000    5
 156800000    3
 156810000    3
 156820000    4
 156830000    5
 156840000    7
 156850000    5
 156860000    3
 156870000    3
 156880000    2
 156890000    4
 156900000    9
 156910000    7
 156920000    4
 156930000    2
 156940000    3
 156950000    4
 156960000    2
 156970000    3
 156980000    3
 156990000    3
 157000000    3
 157010000    3
 157020000    2
 157030000    4
 157040000    4
 157050000    3
 157060000    3
 157070000    5
 157080000    5
 157090000    5
 157100000    4
 157110000    5
 157120000    4
 157130000    4
 157140000    3
 157150000    4
 157160000    5
 157170000    5
 157180000    4
 157190000    3
 157200000    7
 157210000    3
 157220000    4
 157230000    3
 157240000    2
 157250000    3
 157260000    5
 157270000    5
 157280000    4
 157290000    3
 157300000    6
 157310000    3
 157320000    4
 157330000    4
 157340000    3
 157350000    3
 157360000    2
 157370000    4
 157380000    5
 157390000   19
 157400000   19
 157410000   10
 157420000    7
 157430000    5
 157440000    8
 157450000    3
 157460000    4
 157470000    4
 157480000    3
 157490000    2
 157500000    3
 157510000    3
 157520000    3
 157530000    3
 157540000    3
 157550000    3
 157560000    3
 157570000    3
 157580000    3
 157590000    3
 157600000    7
 157610000    4
 157620000    4
 157630000    3
 157640000    4
 157650000    3
 157660000    3
 157670000    2
 157680000    3
 157690000    3
 157700000    3
 157710000    3
 157720000    5
 157730000    4
 157740000    3
 157750000    5
 157760000    5
 157770000    3
 157780000    3
 157790000    4
 157800000    4
 157810000    3
 157820000    4
 157830000    6
 157840000    4
 157850000    5
 157860000    3
 157870000    2
 157880000    4
 157890000    5
 157900000    5
 157910000    7
 157920000   10
 157930000   21
 157940000   19
 157950000   21
 157960000   21
 157970000   24
 157980000   20
 157990000   20
 158000000   22
 158010000   21
 158020000   21
 158030000   23
 158040000   21
 158050000   24
 158060000   18
 158070000   19
 158080000   21
 158090000   15
 158100000    8
 158110000    4
 158120000    2
 158130000    4
 158140000    4
 158150000    4
 158160000    7
 158170000    5
 158180000    6
 158190000    8
 158200000    5
 158210000    3
 158220000    5
 158230000    5
 158240000    4
 158250000    2
 158260000    3
 158270000    2
 158280000    2
 158290000    3
 158300000    3
 158310000    2
 158320000    3
 158330000    3
 158340000    2
 158350000    3
 158360000    2
 158370000    7
 158380000    4
 158390000    3
 158400000    3
 158410000    4
 158420000    3
 158430000    5
 158440000    5
 158450000    4
 158460000    3
 158470000    3
 158480000    4
 158490000    4
 158500000    4
 158510000    3
 158520000    3
 158530000    4
 158540000    4
 158550000    5
 158560000    7
 158570000    5
 158580000    7
 158590000    6
 158600000    5
 158610000    5
 158620000    6
 158630000    4
 158640000    4
 158650000    4
 158660000    7
 158670000    5
 158680000    5
 158690000    4
 158700000    1
 158710000    3
 158720000    2
 158730000    4
 158740000    2
 158750000    3
 158760000    4
 158770000    4
 158780000    3
 158790000    3
 158800000    3
 158810000    3
 158820000    2
 158830000    3
 158840000    4
 158850000    4
 158860000    3
 158870000    4
 158880000    4
 158890000    5
 158900000    4
 158910000    3
 158920000    3
 158930000    3
 158940000    4
 158950000    2
 158960000    3
 158970000    4
 158980000    3
 158990000    3
 159000000    2
 159010000    3
 159020000    3
 159030000    3
 159040000    4
 159050000    3
 159060000    2
 159070000    4
 159080000    3
 159090000    3
 159100000    2
 159110000    3
 159120000    3
 159130000    2
 159140000    3
 159150000    3
 159160000    2
 159170000    2
 159180000    3
 159190000    3
 159200000    3
 159210000    2
 159220000    3
 159230000    5
 159240000    3
 159250000    3
 159260000    3
 159270000    4
 159280000    4
 159290000    4
 159300000    2
 159310000    6
 159320000    5
 159330000    7
 159340000    3
 159350000    4
 159360000    4
 159370000    3
 159380000    4
 159390000    4
 159400000    5
 159410000    5
 159420000    4
 159430000    5
 159440000    4
 159450000   12
 159460000    4
 159470000    3
 159480000    3
 159490000    5
 159500000    9
 159510000    4
 159520000    5
 159530000    6
 159540000    4
 159550000    5
 159560000    4
 159570000    4
 159580000    3
 159590000    3
 159600000    3
 159610000    3
 159620000    4
 159630000    4
 159640000    5
 159650000    3
 159660000    4
 159670000    4
 159680000    4
 159690000    3
 159700000    5
 159710000    4
 159720000    6
 159730000    5
 159740000    4
 159750000    4
 159760000    3
 159770000    4
 159780000    4
 159790000    4
 159800000    4
 159810000    3
 159820000    3
 159830000    2
 159840000    3
 159850000    2
 159860000    4
 159870000    2
 159880000    4
 159890000    2
 159900000    7
 159910000    5
 159920000    3
 159930000    5
 159940000   11
 159950000    4
 159960000    4
 159970000    4
 159980000    3
 159990000    3
 160000000    4
 160010000    3
 160020000   17
 160030000   21
 160040000   17
 160050000   21
 160060000   19
 160070000    5
 160080000    4
 160090000    7
 160100000    9
 160110000    5
 160120000   16
 160130000   19
 160140000    7
 160150000   13
 160160000    7
 160170000    4
 160180000    4
 160190000    5
 160200000    5
 160210000    7
 160220000   22
 160230000   21
 160240000    6
 160250000    5
 160260000    7
 160270000    6
 160280000    4
 160290000    7
 160300000    5
 160310000    5
 160320000    5
 160330000    3
 160340000    3
 160350000    4
 160360000    4
 160370000    3
 160380000    1
 160390000    3
 160400000    4
 160410000    4
 160420000    5
 160430000    4
 160440000    2
 160450000    4
 160460000    5
 160470000   11
 160480000    7
 160490000    5
 160500000    5
 160510000    5
 160520000   12
 160530000   10
 160540000   18
 160550000   13
 160560000   13
 160570000   14
 160580000    6
 160590000    3
 160600000    3
 160610000    4
 160620000    4
 160630000    3
 160640000    4
 160650000    4
 160660000    3
 160670000    3
 160680000    2
 160690000    4
 160700000    4
 160710000    3
 160720000    5
 160730000    3
 160740000    2
 160750000    4
 160760000    2
 160770000    2
 160780000    3
 160790000    2
 160800000    3
 160810000    3
 160820000    3
 160830000    4
 160840000    4
 160850000    4
 160860000    3
 160870000    2
 160880000    4
 160890000    3
 160900000    5
 160910000    3
 160920000    3
 160930000    3
 160940000    3
 160950000    3
 160960000    3
 160970000    4
 160980000    3
 160990000    3
 161000000    3
 161010000    3
 161020000    4
 161030000    2
 161040000    5
 161050000    3
 161060000    3
 161070000    3
 161080000    3
 161090000    2
 161100000    4
 161110000    3
 161120000    6
 161130000    5
 161140000    3
 161150000    5
 161160000    5
 161170000    3
 161180000    4
 161190000    3
 161200000    3
 161210000    4
 161220000    3
 161230000    4
 161240000    3
 161250000    4
 161260000    4
 161270000    4
 161280000    5
 161290000    3
 161300000    4
 161310000    4
 161320000    3
 161330000    4
 161340000    3
 161350000    5
 161360000    4
 161370000    4
 161380000    4
 161390000    5
 161400000    3
 161410000    5
 161420000    5
 161430000    4
 161440000    4
 161450000    5
 161460000    3
 161470000    4
 161480000    5
 161490000    5
 161500000   12
 161510000   19
 161520000   21
 161530000   19
 161540000   18
 161550000   15
 161560000   11
 161570000    5
 161580000   13
 161590000   15
 161600000   10
 161610000   15
 161620000   17
 161630000   15
 161640000   19
 161650000   19
 161660000   19
 161670000   22
 161680000   25
 161690000   20
 161700000   24
 161710000    8
 161720000   15
 161730000   15
 161740000   14
 161750000   11
 161760000   10
 161770000   15
 161780000   19
 161790000    5
 161800000    4
 161810000    3
 161820000    4
 161830000    4
 161840000    3
 161850000    3
 161860000    4
 161870000    4
 161880000    4
 161890000    4
 161900000   13
 161910000    4
 161920000    2
 161930000    4
 161940000    5
 161950000    3
 161960000    3
 161970000    6
 161980000   12
 161990000    5
 162000000    3
 162010000    4
 162020000    5
 162030000    4
 162040000    7
 162050000    5
 162060000    5
 162070000    4
 162080000    5
 162090000   14
 162100000    4
 162110000    4
 162120000    5
 162130000    4
 162140000    4
 162150000    9
 162160000    6
 162170000   15
 162180000   16
 162190000   18
 162200000   10
 162210000   12
 162220000   10
 162230000   11
 162240000    4
 162250000    7
 162260000    5
 162270000   15
 162280000    2
 162290000    3
 162300000    4
 162310000    6
 162320000    4
 162330000    5
 162340000    5
 162350000    5
 162360000    3
 162370000    3
 162380000    5
 162390000    3
 162400000    6
 162410000    5
 162420000    3
 162430000    3
 162440000    4
 162450000    5
 162460000    4
 162470000    5
 162480000    4
 162490000    4
 162500000    4
 162510000    3
 162520000    3
 162530000    2
 162540000    4
 162550000    3
 162560000    3
 162570000    4
 162580000    4
 162590000    5
 162600000    3
 162610000    2
 162620000    4
 162630000    4
 162640000    2
 162650000    2
 162660000    3
 162670000    4
 162680000    4
 162690000    5
 162700000    3
 162710000    4
 162720000    2
 162730000    4
 162740000    5
 162750000    7
 162760000    2
 162770000    4
 162780000    4
 162790000    4
 162800000    3
 162810000    4
 162820000    3
 162830000    4
 162840000    4
 162850000    4
 162860000    3
 162870000    4
 162880000    5
 162890000    5
 162900000    4
 162910000    3
 162920000    4
 162930000    3
 162940000    3
 162950000    4
 162960000    4
 162970000    3
 162980000    6
 162990000    8
 163000000   10
 163010000    8
 163020000    4
 163030000    5
 163040000    4
 163050000    1
 163060000    5
 163070000    5
 163080000    5
 163090000    5
 163100000    4
 163110000    3
 163120000    3
 163130000    4
 163140000    2
 163150000    3
 163160000    4
 163170000    6
 163180000    5
 163190000    7
 163200000    4
 163210000    2
 163220000    4
 163230000    3
 163240000    3
 163250000    5
 163260000    6
 163270000    4
 163280000    5
 163290000    5
 163300000    4
 163310000    4
 163320000    3
 163330000    5
 163340000    4
 163350000    2
 163360000    4
 163370000    2
 163380000    3
 163390000    5
 163400000    4
 163410000    3
 163420000    8
 163430000    4
 163440000    4
 163450000    8
 163460000    5
 163470000    4
 163480000    3
 163490000    3
 163500000    4
 163510000    4
 163520000    3
 163530000    3
 163540000    3
 163550000    4
 163560000    3
 163570000    4
 163580000    3
 163590000    3
 163600000    3
 163610000    3
 163620000    3
 163630000    4
 163640000    4
 163650000    3
 163660000    4
 163670000   20
 163680000   14
 163690000   16
 163700000   19
 163710000   12
 163720000    5
 163730000    5
 163740000    4
 163750000    4
 163760000    2
 163770000    4
 163780000    4
 163790000    4
 163800000    3
 163810000    3
 163820000    3
 163830000    2
 163840000    3
 163850000    2
 163860000    2
 163870000    3
 163880000    3
 163890000    2
 163900000    3
 163910000    3
 163920000    3
 163930000    3
 163940000    4
 163950000    3
 163960000    4
 163970000    4
 163980000    3
 163990000    5
 164000000    4
 164010000    7
 164020000   15
 164030000    5
 164040000    4
 164050000   11
 164060000   22
 164070000   19
 164080000   17
 164090000    3
 164100000    3
 164110000    5
 164120000    3
 164130000    3
 164140000    4
 164150000    6
 164160000    6
 164170000    4
 164180000    4
 164190000    3
 164200000    5
 164210000    5
 164220000    3
 164230000    4
 164240000    3
 164250000    4
 164260000    3
 164270000    4
 164280000    3
 164290000    3
 164300000    2
 164310000    3
 164320000    7
 164330000    4
 164340000    4
 164350000    4
 164360000    4
 164370000    3
 164380000    7
 164390000    5
 164400000    5
 164410000    3
 164420000    4
 164430000    4
 164440000    3
 164450000    3
 164460000    2
 164470000    3
 164480000    4
 164490000    2
 164500000    2
 164510000    3
 164520000    3
 164530000    2
 164540000    4
 164550000    3
 164560000    4
 164570000    3
 164580000    4
 164590000    3
 164600000    3
 164610000    3
 164620000    2
 164630000    3
 164640000    3
 164650000    5
 164660000    4
 164670000    3
 164680000    3
 164690000    5
 164700000    3
 164710000   20
 164720000   18
 164730000   19
 164740000   20
 164750000   22
 164760000   16
 164770000   18
 164780000   17
 164790000   19
 164800000    5
 164810000    7
 164820000    7
 164830000    6
 164840000    5
 164850000    7
 164860000   21
 164870000   21
 164880000    3
 164890000    8
 164900000    5
 164910000    5
 164920000    4
 164930000    4
 164940000    3
 164950000    2
 164960000    4
 164970000    3
 164980000    5
 164990000    4
 165000000    5
 165010000    5
 165020000   16
 165030000   21
 165040000   22
 165050000    6
 165060000    2
 165070000    5
 165080000    3
 165090000    7
 165100000    8
 165110000    5
 165120000    5
 165130000    4
 165140000    4
 165150000    5
 165160000    3
 165170000    3
 165180000    5
 165190000    4
 165200000    4
 165210000    7
 165220000    5
 165230000    3
 165240000    2
 165250000    3
 165260000    3
 165270000    5
 165280000    7
 165290000    4
 165300000    3
 165310000    4
 165320000    3
 165330000    4
 165340000    4
 165350000    4
 165360000    4
 165370000    3
 165380000    5
 165390000    5
 165400000    4
 165410000    4
 165420000    5
 165430000    3
 165440000    3
 165450000    5
 165460000    7
 165470000    5
 165480000    4
 165490000    4
 165500000    4
 165510000    3
 165520000    5
 165530000    4
 165540000    4
 165550000    3
 165560000    9
 165570000    3
 165580000    3
 165590000    9
 165600000    8
 165610000    3
 165620000    6
 165630000    3
 165640000    5
 165650000    5
 165660000    7
 165670000    5
 165680000    7
 165690000    5
 165700000    5
 165710000    5
 165720000    3
 165730000    3
 165740000    4
 165750000    4
 165760000    3
 165770000    4
 165780000    4
 165790000    4
 165800000    2
 165810000    4
 165820000    3
 165830000    4
 165840000    5
 165850000    6
 165860000    5
 165870000    5
 165880000    7
 165890000    7
 165900000    5
 165910000    5
 165920000    5
 165930000    5
 165940000    4
 165950000    5
 165960000    3
 165970000    4
 165980000    5
 165990000    6
 166000000    7
 166010000    7
 166020000    2
 166030000    3
 166040000    5
 166050000    3
 166060000    4
 166070000    4
 166080000    5
 166090000    3
 166100000    4
 166110000    3
 166120000    4
 166130000    3
 166140000    4
 166150000    4
 166160000    5
 166170000    3
 166180000    4
 166190000    5
 166200000    4
 166210000    2
 166220000    4
 166230000    4
 166240000    5
 166250000    5
 166260000    5
 166270000    4
 166280000    4
 166290000    4
 166300000    2
 166310000    4
 166320000    5
 166330000    3
 166340000    7
 166350000   15
 166360000    5
 166370000    4
 166380000   21
 166390000   10
 166400000    5
 166410000   14
 166420000   18
 166430000   19
 166440000   19
 166450000   18
 166460000   22
 166470000   17
 166480000   20
 166490000   11
 166500000   17
 166510000   12
 166520000   17
 166530000    4
 166540000    4
 166550000    3
 166560000    2
 166570000    4
 166580000    3
 166590000    3
 166600000    3
 166610000    3
 166620000    4
 166630000    3
 166640000    3
 166650000    4
 166660000    2
 166670000    3
 166680000    3
 166690000    4
 166700000    4
 166710000    3
 166720000    4
 166730000    3
 166740000    3
 166750000    3
 166760000    7
 166770000    2
 166780000    4
 166790000    4
 166800000    4
 166810000    3
 166820000    5
 166830000    4
 166840000    4
 166850000    5
 166860000    3
 166870000    3
 166880000    4
 166890000    4
 166900000    3
 166910000    3
 166920000    5
 166930000    4
 166940000    3
 166950000    4
 166960000    5
 166970000    3
 166980000    3
 166990000    6
 167000000    3
 167010000    4
 167020000    8
 167030000    5
 167040000    4
 167050000    5
 167060000    4
 167070000    3
 167080000    2
 167090000    2
 167100000    4
 167110000    5
 167120000    4
 167130000    4
 167140000    3
 167150000    2
 167160000    2
 167170000    4
 167180000    3
 167190000    5
 167200000    2
 167210000    3
 167220000    4
 167230000    4
 167240000    7
 167250000    5
 167260000    5
 167270000    4
 167280000    4
 167290000    4
 167300000    3
 167310000    2
 167320000    4
 167330000    5
 167340000    3
 167350000    5
 167360000    5
 167370000    3
 167380000    3
 167390000    5
 167400000    5
 167410000   11
 167420000    7
 167430000    6
 167440000    6
 167450000    3
 167460000    5
 167470000    4
 167480000    3
 167490000    4
 167500000    3
 167510000    3
 167520000    7
 167530000    3
 167540000    4
 167550000    4
 167560000    5
 167570000    5
 167580000    3
 167590000    5
 167600000    4
 167610000    3
 167620000    5
 167630000    4
 167640000    3
 167650000    7
 167660000    5
 167670000    7
 167680000    3
 167690000    5
 167700000    4
 167710000    5
 167720000    4
 167730000    3
 167740000    3
 167750000    3
 167760000    3
 167770000    3
 167780000    3
 167790000    3
 167800000    2
 167810000    5
 167820000    3
 167830000    2
 167840000    4
 167850000    7
 167860000    3
 167870000    4
 167880000    2
 167890000    4
 167900000    3
 167910000    2
 167920000    5
 167930000    5
 167940000    4
 167950000    5
 167960000    4
 167970000    7
 167980000    2
 167990000    3
 168000000    3
 168010000    5
 168020000    3
 168030000    3
 168040000    5
 168050000    3
 168060000    3
 168070000    3
 168080000    3
 168090000    5
 168100000    3
 168110000    5
 168120000    3
 168130000    3
 168140000    4
 168150000    4
 168160000    3
 168170000    3
 168180000    4
 168190000    4
 168200000    5
 168210000    4
 168220000    4
 168230000    3
 168240000    4
 168250000    5
 168260000    4
 168270000    4
 168280000    3
 168290000    5
 168300000    4
 168310000    5
 168320000    3
 168330000    3
 168340000    3
 168350000    2
 168360000    4
 168370000    4
 168380000    3
 168390000    3
 168400000    3
 168410000    4
 168420000    3
 168430000    3
 168440000    4
 168450000    3
 168460000    3
 168470000    3
 168480000    3
 168490000    5
 168500000    3
 168510000    2
 168520000    2
 168530000    3
 168540000    3
 168550000    3
 168560000    5
 168570000    2
 168580000    5
 168590000    4
 168600000    5
 168610000    4
 168620000    5
 168630000    2
 168640000    2
 168650000    3
 168660000    3
 168670000    4
 168680000    3
 168690000    4
 168700000    3
 168710000    5
 168720000    4
 168730000    4
 168740000    3
 168750000    4
 168760000    4
 168770000    3
 168780000    3
 168790000    2
 168800000    3
 168810000    5
 168820000    3
 168830000    5
 168840000    4
 168850000    2
 168860000    4
 168870000    4
 168880000    5
 168890000    3
 168900000    5
 168910000    5
 168920000    5
 168930000    3
 168940000    4
 168950000    4
 168960000    5
 168970000    4
 168980000    3
 168990000    5
 169000000    4
 169010000    4
 169020000    3
 169030000    4
 169040000    5
 169050000    5
 169060000    3
 169070000    2
 169080000    3
 169090000    4
 169100000    7
 169110000    3
 169120000    5
 169130000    4
 169140000    5
 169150000    4
 169160000    6
 169170000    1
 169180000    4
 169190000    3
 169200000    4
 169210000    5
 169220000    4
 169230000    4
 169240000    7
 169250000    4
 169260000    4
 169270000    4
 169280000    4
 169290000    3
 169300000    3
 169310000    4
 169320000    4
 169330000    5
 169340000    5
 169350000    3
 169360000    5
 169370000   18
 169380000    9
 169390000    3
 169400000    2
 169410000    4
 169420000    3
 169430000    3
 169440000    5
 169450000    4
 169460000    7
 169470000    6
 169480000    7
 169490000    4
 169500000    4
 169510000   11
 169520000    5
 169530000    4
 169540000    5
 169550000    3
 169560000   15
 169570000   21
 169580000   10
 169590000    5
 169600000    7
 169610000    7
 169620000    6
 169630000    3
 169640000   10
 169650000    5
 169660000    5
 169670000    4
 169680000    6
 169690000    3
 169700000    2
 169710000    7
 169720000    5
 169730000    5
 169740000    4
 169750000    5
 169760000    4
 169770000    5
 169780000    6
 169790000    4
 169800000    4
 169810000    3
 169820000    2
 169830000    4
 169840000    4
 169850000    4
 169860000    4
 169870000    4
 169880000    3
 169890000    3
 169900000    3
 169910000    4
 169920000    4
 169930000    2
 169940000    4
 169950000    4
 169960000    4
 169970000    2
 169980000    4
 169990000    5
 170000000    5
 170010000    7
 170020000    4
 170030000    4
 170040000    3
 170050000    4
 170060000    5
 170070000    4
 170080000   20
 170090000    5
 170100000    4
 170110000    1
 170120000    4
 170130000    2
 170140000    4
 170150000    5
 170160000    4
 170170000    5
 170180000    2
 170190000    3
 170200000    3
 170210000    3
 170220000    2
 170230000    3
 170240000    2
 170250000    4
 170260000    4
 170270000    6
 170280000    4
 170290000    3
 170300000    3
 170310000    4
 170320000    4
 170330000    4
 170340000    4
 170350000    4
 170360000    4
 170370000    3
 170380000    3
 170390000    3
 170400000    4
 170410000    3
 170420000    2
 170430000    3
 170440000    3
 170450000    3
 170460000    3
 170470000    3
 170480000    2
 170490000    4
 170500000    3
 170510000    2
 170520000    3
 170530000    3
 170540000    3
 170550000    2
 170560000    3
 170570000    3
 170580000    3
 170590000    2
 170600000    2
 170610000    3
 170620000    3
 170630000    3
 170640000    5
 170650000    4
 170660000    4
 170670000    4
 170680000    4
 170690000    3
 170700000    4
 170710000    4
 170720000    4
 170730000    4
 170740000    5
 170750000    4
 170760000    4
 170770000    3
 170780000    3
 170790000    5
 170800000    3
 170810000    3
 170820000    4
 170830000    5
 170840000    3
 170850000    4
 170860000    5
 170870000    3
 170880000    3
 170890000    3
 170900000    2
 170910000    3
 170920000    3
 170930000    5
 170940000    5
 170950000    4
 170960000    4
 170970000    4
 170980000    4
 170990000    5
 171000000    5
 171010000    4
 171020000    3
 171030000    4
 171040000    5
 171050000    4
 171060000    8
 171070000    3
 171080000    5
 171090000    5
 171100000    2
 171110000    3
 171120000    6
 171130000    3
 171140000    3
 171150000    3
 171160000    3
 171170000    3
 171180000    3
 171190000    3
 171200000    3
 171210000    3
 171220000    3
 171230000    3
 171240000    3
 171250000    3
 171260000    2
 171270000    3
 171280000    4
 171290000    4
 171300000    3
 171310000    4
 171320000    5
 171330000    4
 171340000    3
 171350000    3
 171360000    5
 171370000    3
 171380000    4
 171390000    4
 171400000   10
 171410000   10
 171420000    4
 171430000    5
 171440000    3
 171450000    2
 171460000    4
 171470000    4
 171480000    8
 171490000    3
 171500000    2
 171510000    3
 171520000    4
 171530000    3
 171540000    4
 171550000    4
 171560000   11
 171570000   24
 171580000   18
 171590000   18
 171600000   18
 171610000   13
 171620000    4
 171630000    5
 171640000    4
 171650000    3
 171660000    6
 171670000    4
 171680000    3
 171690000    4
 171700000    3
 171710000    2
 171720000    3
 171730000    3
 171740000    4
 171750000    3
 171760000    4
 171770000    3
 171780000    3
 171790000    3
 171800000    3
 171810000    3
 171820000    3
 171830000    3
 171840000    4
 171850000    2
 171860000    4
 171870000    4
 171880000    4
 171890000    4
 171900000    4
 171910000    2
 171920000    2
 171930000    3
 171940000    4
 171950000    4
 171960000    5
 171970000    4
 171980000    4
 171990000    4
 172000000    4
 172010000    4
 172020000    3
 172030000    4
 172040000    4
 172050000    3
 172060000    5
 172070000    6
 172080000    4
 172090000    3
 172100000    5
 172110000    3
 172120000    3
 172130000    5
 172140000    5
 172150000    3
 172160000    4
 172170000    4
 172180000    2
 172190000    2
 172200000    4
 172210000    4
 172220000    4
 172230000    4
 172240000    5
 172250000    5
 172260000    5
 172270000    4
 172280000    3
 172290000    4
 172300000    2
 172310000    3
 172320000    4
 172330000    3
 172340000    3
 172350000    4
 172360000    4
 172370000    3
 172380000    6
 172390000    3
 172400000    4
 172410000    3
 172420000    3
 172430000    5
 172440000    3
 172450000    2
 172460000    3
 172470000    3
 172480000    3
 172490000    5
 172500000    4
 172510000    3
 172520000    3
 172530000    4
 172540000    5
 172550000    4
 172560000    4
 172570000    3
 172580000    3
 172590000    2
 172600000    3
 172610000    3
 172620000    4
 172630000    3
 172640000    3
 172650000    4
 172660000    3
 172670000    4
 172680000    8
 172690000    4
 172700000    4
 172710000    4
 172720000    5
 172730000    5
 172740000    5
 172750000    5
 172760000    4
 172770000    5
 172780000    3
 172790000    3
 172800000    2
 172810000    3
 172820000    4
 172830000    5
 172840000    4
 172850000    4
 172860000    3
 172870000    4
 172880000    5
 172890000    3
 172900000    5
 172910000   13
 172920000    4
 172930000    4
 172940000    4
 172950000    4
 172960000    5
 172970000    5
 172980000    4
 172990000    4
 173000000    3
 173010000    5
 173020000    4
 173030000    4
 173040000    3
 173050000    3
 173060000    3
 173070000    3
 173080000    3
 173090000    3
 173100000    2
 173110000    3
 173120000    3
 173130000    4
 173140000    2
 173150000    3
 173160000    3
 173170000    3
 173180000    2
 173190000    3
 173200000    4
 173210000    3
 173220000    1
 173230000    4
 173240000    3
 173250000    3
 173260000    3
 173270000    2
 173280000    2
 173290000    3
 173300000    2
 173310000    3
 173320000    4
 173330000    3
 173340000    4
 173350000    2
 173360000    2
 173370000    3
 173380000    3
 173390000    4
 173400000    4
 173410000    3
 173420000    4
 173430000    4
 173440000    4
 173450000    3
 173460000    4
 173470000    4
 173480000    3
 173490000    3
 173500000    3
 173510000    4
 173520000    5
 173530000    4
 173540000    5
 173550000    5
 173560000    5
 173570000    2
 173580000    3
 173590000    3
 173600000    3
 173610000    3
 173620000    4
 173630000    2
 173640000    4
 173650000   13
 173660000   19
 173670000   18
 173680000   15
 173690000   16
 173700000   13
 173710000   15
 173720000   16
 173730000   13
 173740000   13
 173750000   17
 173760000   16
 173770000   16
 173780000   13
 173790000   18
 173800000   19
 173810000   17
 173820000   19
 173830000   20
 173840000    5
 173850000    4
 173860000    3
 173870000    5
 173880000    4
 173890000    7
 173900000    3
 173910000    5
 173920000    4
 173930000    3
 173940000    3
 173950000    6
 173960000   13
 173970000    5
 173980000    5
 173990000    5
 174000000    5
 174010000    4
 174020000    2
 174030000    5
 174040000    4
 174050000    5
 174060000    5
 174070000    5
 174080000    5
 174090000    4
 174100000    3
 174110000    3
 174120000    3
 174130000    3
 174140000    3
 174150000    3
 174160000    4
 174170000    4
 174180000    5
 174190000    3
 174200000    5
 174210000    4
 174220000    4
 174230000    4
 174240000    3
 174250000    4
 174260000    4
 174270000    5
 174280000    7
 174290000    5
 174300000    8
 174310000    5
 174320000    8
 174330000   19
 174340000    8
 174350000   16
 174360000   16
 174370000   16
 174380000   15
 174390000   10
 174400000    4
 174410000    4
 174420000    2
 174430000    4
 174440000    3
 174450000    4
 174460000    4
 174470000    7
 174480000    3
 174490000    3
 174500000    3
 174510000    4
 174520000    3
 174530000    3
 174540000    3
 174550000    3
 174560000    4
 174570000   10
 174580000    5
 174590000    5
 174600000    4
 174610000    4
 174620000    5
 174630000    3
 174640000    5
 174650000    4
 174660000    7
 174670000    4
 174680000    4
 174690000    5
 174700000    5
 174710000    6
 174720000    4
 174730000    5
 174740000    5
 174750000    4
 174760000    4
 174770000    3
 174780000    4
 174790000    3
 174800000    4
 174810000    3
 174820000    3
 174830000    2
 174840000    4
 174850000    4
 174860000    6
 174870000    4
 174880000    5
 174890000    4
 174900000    5
 174910000    4
 174920000    4
 174930000    8
 174940000    5
 174950000    4
 174960000    4
 174970000    4
 174980000    4
 174990000    4
 175000000    2
 175010000    5
 175020000    3
 175030000    4
 175040000    5
 175050000    4
 175060000    3
 175070000    3
 175080000    7
 175090000    4
 175100000    7
 175110000    4
 175120000    4
 175130000    5
 175140000    2
 175150000    4
 175160000    5
 175170000    3
 175180000   14
 175190000   17
 175200000   22
 175210000   19
 175220000   17
 175230000   21
 175240000   22
 175250000   19
 175260000   21
 175270000   20
 175280000   23
 175290000   21
 175300000   20
 175310000   19
 175320000   19
 175330000   22
 175340000   21
 175350000   18
 175360000   19
 175370000   21
 175380000   13
 175390000   20
 175400000   16
 175410000    9
 175420000   17
 175430000   19
 175440000   14
 175450000   10
 175460000   15
 175470000   17
 175480000   15
 175490000   13
 175500000   17
 175510000   14
 175520000   13
 175530000    5
 175540000    2
 175550000    2
 175560000    3
 175570000    8
 175580000    3
 175590000    3
 175600000    4
 175610000    3
 175620000    4
 175630000    5
 175640000   14
 175650000   21
 175660000   10
 175670000    6
 175680000    7
 175690000    4
 175700000    3
 175710000    4
 175720000    4
 175730000    4
 175740000    3
 175750000    3
 175760000    3
 175770000    2
 175780000    4
 175790000    3
 175800000    4
 175810000    3
 175820000    7
 175830000    5
 175840000    3
 175850000    4
 175860000    4
 175870000    5
 175880000    4
 175890000    3
 175900000    3
 175910000    3
 175920000    3
 175930000    3
 175940000    4
 175950000    2
 175960000    4
 175970000    5
 175980000    3
 175990000    5
 176000000    4
 176010000    2
 176020000    6
 176030000    4
 176040000    3
 176050000    3
 176060000    4
 176070000    4
 176080000    4
 176090000    4
 176100000    4
 176110000    4
 176120000    5
 176130000    6
 176140000    5
 176150000    3
 176160000    4
 176170000    3
 176180000    5
 176190000    4
 176200000    5
 176210000    4
 176220000    4
 176230000    3
 176240000    5
 176250000    3
 176260000    6
 176270000    8
 176280000    7
 176290000    4
 176300000    2
 176310000    7
 176320000    3
 176330000    4
 176340000    3
 176350000    4
 176360000    3
 176370000    3
 176380000    3
 176390000    3
 176400000    2
 176410000    3
 176420000    4
 176430000    5
 176440000    6
 176450000    3
 176460000    5
 176470000    4
 176480000    2
 176490000    5
 176500000    7
 176510000    6
 176520000    3
 176530000    5
 176540000    2
 176550000    3
 176560000    5
 176570000    5
 176580000    7
 176590000    5
 176600000    5
 176610000    4
 176620000    4
 176630000    4
 176640000    3
 176650000    2
 176660000    4
 176670000    4
 176680000    2
 176690000    3
 176700000    3
 176710000    4
 176720000    4
 176730000    3
 176740000    3
 176750000    3
 176760000    3
 176770000    4
 176780000    2
 176790000    2
 176800000    3
 176810000    3
 176820000    4
 176830000    4
 176840000    3
 176850000    5
 176860000    4
 176870000    4
 176880000    4
 176890000    3
 176900000    4
 176910000    3
 176920000    2
 176930000    3
 176940000    4
 176950000    3
 176960000    3
 176970000    4
 176980000    3
 176990000    3
 177000000    3
 177010000    4
 177020000    3
 177030000    2
 177040000    3
 177050000    3
 177060000    3
 177070000    3
 177080000    2
 177090000    2
 177100000    3
 177110000    3
 177120000    3
 177130000    4
 177140000    3
 177150000    3
 177160000    4
 177170000    4
 177180000    4
 177190000    6
 177200000    5
 177210000    5
 177220000    4
 177230000    4
 177240000    5
 177250000    5
 177260000    5
 177270000    7
 177280000    8
 177290000    6
 177300000    5
 177310000    7
 177320000    5
 177330000    6
 177340000    7
 177350000    5
 177360000    7
 177370000    5
 177380000    7
 177390000    7
 177400000    4
 177410000    8
 177420000    7
 177430000    8
 177440000    7
 177450000    7
 177460000   21
 177470000   25
 177480000   27
 177490000   20
 177500000   19
 177510000   21
 177520000   19
 177530000   23
 177540000   19
 177550000   23
 177560000   19
 177570000    5
 177580000    4
 177590000    4
 177600000    3
 177610000   19
 177620000   19
 177630000   16
 177640000    5
 177650000    4
 177660000    2
 177670000    3
 177680000    3
 177690000    4
 177700000    4
 177710000    4
 177720000    4
 177730000    5
 177740000    4
 177750000    3
 177760000    3
 177770000    3
 177780000    4
 177790000    4
 177800000    1
 177810000    4
 177820000    4
 177830000    4
 177840000    4
 177850000    3
 177860000    4
 177870000    4
 177880000    4
 177890000    3
 177900000    3
 177910000    3
 177920000    3
 177930000    3
 177940000    3
 177950000    3
 177960000    4
 177970000    3
 177980000    5
 177990000    3
 178000000    5
 178010000    3
 178020000    3
 178030000    4
 178040000    3
 178050000    4
 178060000    3
 178070000    3
 178080000    4
 178090000    3
 178100000    3
 178110000    3
 178120000    3
 178130000    3
 178140000    4
 178150000    4
 178160000    4
 178170000    3
 178180000    5
 178190000    3
 178200000    3
 178210000    4
 178220000    4
 178230000    5
 178240000    4
 178250000    3
 178260000    3
 178270000    4
 178280000    5
 178290000    3
 178300000    4
 178310000    5
 178320000    4
 178330000    7
 178340000    5
 178350000    3
 178360000    2
 178370000    3
 178380000    3
 178390000    3
 178400000    2
 178410000    3
 178420000    4
 178430000    3
 178440000    4
 178450000    3
 178460000    3
 178470000    3
 178480000    4
 178490000    1
 178500000    3
 178510000    3
 178520000    5
 178530000    7
 178540000    4
 178550000    4
 178560000    5
 178570000    5
 178580000    3
 178590000    4
 178600000    4
 178610000    5
 178620000    7
 178630000    4
 178640000    3
 178650000    7
 178660000    5
 178670000    5
 178680000    3
 178690000    5
 178700000    3
 178710000    4
 178720000    5
 178730000    1
 178740000    4
 178750000    5
 178760000    4
 178770000    2
 178780000    5
 178790000    2
 178800000    4
 178810000    5
 178820000    5
 178830000    4
 178840000    4
 178850000    2
 178860000    5
 178870000    4
 178880000    3
 178890000    3
 178900000    5
 178910000    3
 178920000    5
 178930000    3
 178940000    3
 178950000    4
 178960000    3
 178970000    3
 178980000    8
 178990000   18
 179000000    2
 179010000    3
 179020000    3
 179030000    3
 179040000    3
 179050000    2
 179060000    3
 179070000    5
 179080000   10
 179090000    7
 179100000    4
 179110000    4
 179120000    2
 179130000    2
 179140000    4
 179150000   12
 179160000    8
 179170000    8
 179180000    5
 179190000    4
 179200000    5
 179210000   19
 179220000    3
 179230000    6
 179240000    4
 179250000    5
 179260000    5
 179270000    5
 179280000    4
 179290000    5
 179300000    5
 179310000    5
 179320000    5
 179330000    6
 179340000    3
 179350000    5
 179360000    6
 179370000    7
 179380000    4
 179390000    4
 179400000    4
 179410000    6
 179420000    4
 179430000    7
 179440000    5
 179450000    4
 179460000    4
 179470000   18
 179480000    7
 179490000    5
 179500000    6
 179510000    3
 179520000    3
 179530000    4
 179540000    4
 179550000    4
 179560000    3
 179570000    5
 179580000    2
 179590000    5
 179600000    4
 179610000   19
 179620000    7
 179630000    8
 179640000    5
 179650000    4
 179660000    5
 179670000    5
 179680000    7
 179690000    4
 179700000    5
 179710000    4
 179720000    3
 179730000    3
 179740000    5
 179750000    5
 179760000    3
 179770000    4
 179780000    3
 179790000    3
 179800000    4
 179810000    3
 179820000    4
 179830000    3
 179840000    5
 179850000    3
 179860000    3
 179870000    6
 179880000    3
 179890000    3
 179900000    3
 179910000    3
 179920000    3
 179930000    4
 179940000    4
 179950000    4
 179960000    2
 179970000    4
 179980000    5
 179990000    3
 180000000    4
 180010000    5
 180020000    3
 180030000    4
 180040000    3
 180050000    4
 180060000    5
 180070000    7
 180080000    3
 180090000    5
 180100000    4
 180110000    7
 180120000    4
 180130000    4
 180140000    2
 180150000    7
 180160000    5
 180170000    3
 180180000    4
 180190000    5
 180200000    4
 180210000    7
 180220000    3
 180230000    4
 180240000    4
 180250000    5
 180260000    4
 180270000    4
 180280000    8
 180290000    7
 180300000   15
 180310000   21
 180320000   16
 180330000   13
 180340000    7
 180350000   17
 180360000   12
 180370000    3
 180380000    4
 180390000    3
 180400000    4
 180410000    4
 180420000    3
 180430000    3
 180440000    7
 180450000    4
 180460000    7
 180470000   17
 180480000   19
 180490000   17
 180500000   18
 180510000   19
 180520000   17
 180530000    5
 180540000    5
 180550000    3
 180560000    3
 180570000    3
 180580000    4
 180590000    4
 180600000    3
 180610000    4
 180620000    3
 180630000    3
 180640000    2
 180650000    4
 180660000    3
 180670000    5
 180680000    4
 180690000    3
 180700000    3
 180710000    5
 180720000    4
 180730000    6
 180740000    5
 180750000    4
 180760000    5
 180770000    5
 180780000    5
 180790000   19
 180800000   17
 180810000   21
 180820000   21
 180830000   22
 180840000   19
 180850000   14
 180860000   15
 180870000   21
 180880000   19
 180890000   19
 180900000   13
 180910000    4
 180920000    3
 180930000    3
 180940000    2
 180950000    5
 180960000    3
 180970000    5
 180980000    5
 180990000    5
 181000000    3
 181010000    5
 181020000    4
 181030000    4
 181040000    2
 181050000    2
 181060000    3
 181070000    3
 181080000    2
 181090000    4
 181100000    4
 181110000    4
 181120000    5
 181130000    2
 181140000    3
 181150000    2
 181160000    3
 181170000    3
 181180000    3
 181190000    3
 181200000    3
 181210000    2
 181220000    2
 181230000    3
 181240000    3
 181250000    3
 181260000    3
 181270000    3
 181280000    3
 181290000   12
 181300000    4
 181310000    2
 181320000    3
 181330000    3
 181340000    3
 181350000    5
 181360000    3
 181370000    4
 181380000    4
 181390000    3
 181400000    4
 181410000   14
 181420000   13
 181430000   17
 181440000   17
 181450000   18
 181460000   13
 181470000   16
 181480000   19
 181490000   12
 181500000    3
 181510000    5
 181520000    7
 181530000    4
 181540000    7
 181550000    7
 181560000    3
 181570000    4
 181580000    3
 181590000    4
 181600000    6
 181610000    7
 181620000    4
 181630000    7
 181640000    5
 181650000    5
 181660000    7
 181670000    7
 181680000    5
 181690000    4
 181700000    9
 181710000    4
 181720000    5
 181730000    5
 181740000    4
 181750000    5
 181760000    3
 181770000    4
 181780000    3
 181790000    5
 181800000    3
 181810000    3
 181820000    3
 181830000    3
 181840000    3
 181850000    4
 181860000    5
 181870000    5
 181880000    4
 181890000    5
 181900000    7
 181910000    5
 181920000    5
 181930000    5
 181940000    3
 181950000    4
 181960000    4
 181970000    3
 181980000    4
 181990000    4
 182000000    4
 182010000    3
 182020000    4
 182030000    4
 182040000    4
 182050000   16
 182060000   22
 182070000   17
 182080000    8
 182090000    3
 182100000    3
 182110000    4
 182120000    2
 182130000    4
 182140000    3
 182150000    3
 182160000    4
 182170000    3
 182180000    5
 182190000    4
 182200000    2
 182210000    3
 182220000    3
 182230000    3
 182240000    6
 182250000    5
 182260000    4
 182270000    4
 182280000    4
 182290000   12
 182300000    5
 182310000    6
 182320000    3
 182330000    5
 182340000    4
 182350000    5
 182360000    4
 182370000    4
 182380000    5
 182390000    4
 182400000    3
 182410000    5
 182420000    5
 182430000    5
 182440000    4
 182450000    3
 182460000    4
 182470000    5
 182480000    3
 182490000    5
 182500000    4
 182510000    4
 182520000    8
 182530000    8
 182540000    5
 182550000    3
 182560000    4
 182570000    4
 182580000    4
 182590000    3
 182600000    3
 182610000    3
 182620000    3
 182630000    3
 182640000    4
 182650000    4
 182660000    4
 182670000    4
 182680000    4
 182690000    2
 182700000    4
 182710000    3
 182720000    3
 182730000    7
 182740000    4
 182750000    4
 182760000    3
 182770000    2
 182780000    4
 182790000    6
 182800000    6
 182810000    4
 182820000    6
 182830000    4
 182840000    4
 182850000    7
 182860000    5
 182870000    6
 182880000    5
 182890000    3
 182900000    5
 182910000    3
 182920000    5
 182930000    4
 182940000    4
 182950000    7
 182960000    4
 182970000    3
 182980000    4
 182990000    2
 183000000    4
 183010000    3
 183020000    4
 183030000    3
 183040000    3
 183050000    3
 183060000    2
 183070000    3
 183080000    3
 183090000    5
 183100000    2
 183110000    2
 183120000    2
 183130000    5
 183140000    4
 183150000    3
 183160000   12
 183170000    5
 183180000    8
 183190000    4
 183200000    2
 183210000    6
 183220000   16
 183230000   19
 183240000   17
 183250000    8
 183260000    9
 183270000    3
 183280000    3
 183290000    2
 183300000    3
 183310000    3
 183320000    3
 183330000    4
 183340000    3
 183350000    3
 183360000    4
 183370000    4
 183380000    3
 183390000    3
 183400000    3
 183410000    5
 183420000    4
 183430000    5
 183440000    5
 183450000    4
 183460000    3
 183470000    4
 183480000    3
 183490000    3
 183500000    3
 183510000    4
 183520000    3
 183530000    3
 183540000    3
 183550000    4
 183560000    2
 183570000    5
 183580000    5
 183590000    4
 183600000    3
 183610000    3
 183620000    4
 183630000    3
 183640000    4
 183650000    4
 183660000    4
 183670000    4
 183680000    5
 183690000    5
 183700000    3
 183710000    5
 183720000    1
 183730000    5
 183740000    4
 183750000    4
 183760000    4
 183770000    4
 183780000    3
 183790000    4
 183800000    3
 183810000    3
 183820000    5
 183830000    2
 183840000    5
 183850000    5
 183860000    5
 183870000    5
 183880000    4
 183890000    7
 183900000    7
 183910000   25
 183920000   19
 183930000   18
 183940000   17
 183950000   19
 183960000   17
 183970000   18
 183980000    5
 183990000    7
 184000000   16
 184010000   21
 184020000   21
 184030000   21
 184040000    5
 184050000    5
 184060000    7
 184070000    6
 184080000    5
 184090000    5
 184100000    4
 184110000    5
 184120000    4
 184130000    5
 184140000    5
 184150000    5
 184160000    7
 184170000    4
 184180000    4
 184190000    9
 184200000    4
 184210000   18
 184220000    4
 184230000    5
 184240000    5
 184250000    8
 184260000    5
 184270000   22
 184280000   21
 184290000   22
 184300000   19
 184310000   24
 184320000   22
 184330000   23
 184340000   23
 184350000   22
 184360000   19
 184370000   23
 184380000   21
 184390000   22
 184400000   21
 184410000   18
 184420000   21
 184430000   21
 184440000   25
 184450000   26
 184460000   28
 184470000   24
 184480000   23
 184490000   25
 184500000   26
 184510000   23
 184520000   23
 184530000   26
 184540000   23
 184550000   18
 184560000   22
 184570000   22
 184580000   16
 184590000   19
 184600000   19
 184610000   16
 184620000   21
 184630000   21
 184640000   18
 184650000   22
 184660000   22
 184670000   19
 184680000   21
 184690000   23
 184700000   21
 184710000   24
 184720000   25
 184730000   26
 184740000   23
 184750000   26
 184760000   19
 184770000   11
 184780000    3
 184790000    4
 184800000    5
 184810000    3
 184820000    5
 184830000    5
 184840000    4
 184850000    4
 184860000    4
 184870000    4
 184880000    5
 184890000    4
 184900000    4
 184910000    5
 184920000    3
 184930000    3
 184940000    3
 184950000    4
 184960000    4
 184970000    4
 184980000    4
 184990000    7
 185000000    4
 185010000    4
 185020000    5
 185030000    4
 185040000    4
 185050000    3
 185060000    4
 185070000    2
 185080000    4
 185090000    5
 185100000    4
 185110000    5
 185120000    3
 185130000    4
 185140000    4
 185150000    4
 185160000    4
 185170000    3
 185180000    3
 185190000    7
 185200000   10
 185210000    4
 185220000    4
 185230000    5
 185240000    7
 185250000   16
 185260000   18
 185270000    7
 185280000    5
 185290000    5
 185300000    4
 185310000    5
 185320000    4
 185330000    6
 185340000    4
 185350000    3
 185360000    3
 185370000    5
 185380000    4
 185390000    5
 185400000    4
 185410000    3
 185420000    3
 185430000    4
 185440000    3
 185450000    3
 185460000    3
 185470000    4
 185480000    4
 185490000   11
 185500000   23
 185510000   21
 185520000   18
 185530000   16
 185540000   10
 185550000    5
 185560000    5
 185570000    5
 185580000    8
 185590000    4
 185600000    3
 185610000    3
 185620000    2
 185630000    2
 185640000    4
 185650000    3
 185660000    3
 185670000    4
 185680000    3
 185690000    2
 185700000    5
 185710000    5
 185720000    2
 185730000    2
 185740000    3
 185750000    2
 185760000    3
 185770000    4
 185780000    3
 185790000    4
 185800000    5
 185810000    4
 185820000    4
 185830000    2
 185840000    3
 185850000    3
 185860000    3
 185870000    3
 185880000    3
 185890000    5
 185900000    3
 185910000    2
 185920000    4
 185930000    3
 185940000    5
 185950000    5
 185960000    3
 185970000    5
 185980000    5
 185990000    3
 186000000    2
 186010000    5
 186020000    4
 186030000    4
 186040000    8
 186050000    7
 186060000    5
 186070000    3
 186080000    4
 186090000    4
 186100000    5
 186110000    4
 186120000    3
 186130000    3
 186140000    4
 186150000    4
 186160000    4
 186170000    5
 186180000    3
 186190000    5
 186200000    3
 186210000    4
 186220000    3
 186230000    3
 186240000    4
 186250000    4
 186260000    5
 186270000    5
 186280000    5
 186290000    7
 186300000    4
 186310000    5
 186320000    7
 186330000   10
 186340000    4
 186350000    5
 186360000    7
 186370000    8
 186380000   13
 186390000    3
 186400000    5
 186410000    3
 186420000    7
 186430000    4
 186440000    2
 186450000    5
 186460000    4
 186470000   16
 186480000   13
 186490000   16
 186500000   15
 186510000    5
 186520000    3
 186530000    3
 186540000    4
 186550000    4
 186560000    9
 186570000    4
 186580000    4
 186590000    3
 186600000    4
 186610000    3
 186620000    3
 186630000    5
 186640000    5
 186650000    5
 186660000    4
 186670000    5
 186680000    4
 186690000    4
 186700000    4
 186710000    3
 186720000    3
 186730000    3
 186740000    4
 186750000    3
 186760000    3
 186770000    3
 186780000    4
 186790000   15
 186800000    4
 186810000    5
 186820000    5
 186830000    4
 186840000    5
 186850000   13
 186860000   11
 186870000    9
 186880000    7
 186890000   10
 186900000    9
 186910000    5
 186920000    5
 186930000    7
 186940000    5
 186950000    3
 186960000    5
 186970000    5
 186980000    5
 186990000    4
 187000000    2
 187010000    7
 187020000    4
 187030000    5
 187040000    5
 187050000    5
 187060000    5
 187070000    3
 187080000    3
 187090000    4
 187100000    3
 187110000    4
 187120000    3
 187130000    2
 187140000    3
 187150000    3
 187160000    3
 187170000    4
 187180000    4
 187190000    5
 187200000    5
 187210000    5
 187220000    4
 187230000    5
 187240000    7
 187250000    5
 187260000   20
 187270000    6
 187280000   16
 187290000    5
 187300000    5
 187310000    5
 187320000    5
 187330000    3
 187340000    3
 187350000    3
 187360000    3
 187370000    4
 187380000    4
 187390000    3
 187400000    3
 187410000    4
 187420000    4
 187430000    5
 187440000   16
 187450000   13
 187460000   12
 187470000   11
 187480000   14
 187490000   18
 187500000    4
 187510000    5
 187520000    3
 187530000    3
 187540000    4
 187550000    5
 187560000    4
 187570000    4
 187580000    5
 187590000    5
 187600000    3
 187610000    5
 187620000    5
 187630000    4
 187640000    4
 187650000    4
 187660000    5
 187670000    4
 187680000    5
 187690000   11
 187700000    7
 187710000    7
 187720000    5
 187730000    7
 187740000    7
 187750000    9
 187760000    5
 187770000    7
 187780000   18
 187790000   19
 187800000   17
 187810000   21
 187820000   16
 187830000   19
 187840000   20
 187850000   22
 187860000   19
 187870000   17
 187880000   19
 187890000    5
 187900000    7
 187910000    9
 187920000    9
 187930000    5
 187940000    5
 187950000    4
 187960000    3
 187970000    4
 187980000    4
 187990000    4
 188000000    6
 188010000    7
 188020000    5
 188030000    5
 188040000    4
 188050000   10
 188060000    4
 188070000    5
 188080000    7
 188090000    9
 188100000    4
 188110000    4
 188120000    4
 188130000    5
 188140000    5
 188150000    2
 188160000    4
 188170000    3
 188180000    4
 188190000    3
 188200000    5
 188210000    5
 188220000    4
 188230000    3
 188240000    4
 188250000    5
 188260000    7
 188270000    7
 188280000    4
 188290000    3
 188300000    4
 188310000    3
 188320000    3
 188330000    5
 188340000    8
 188350000    6
 188360000    5
 188370000    4
 188380000    1
 188390000    4
 188400000    3
 188410000    5
 188420000    6
 188430000    5
 188440000    4
 188450000    5
 188460000    5
 188470000    5
 188480000    7
 188490000    5
 188500000    3
 188510000    3
 188520000    5
 188530000    4
 188540000    2
 188550000    3
 188560000    4
 188570000    7
 188580000    4
 188590000    4
 188600000    4
 188610000    5
 188620000    5
 188630000    8
 188640000    4
 188650000    5
 188660000    7
 188670000    4
 188680000    2
 188690000    4
 188700000    3
 188710000    5
 188720000    4
 188730000    4
 188740000    4
 188750000    3
 188760000    4
 188770000    4
 188780000    2
 188790000    4
 188800000    4
 188810000    4
 188820000    3
 188830000    3
 188840000    4
 188850000    3
 188860000    4
 188870000    8
 188880000    2
 188890000    6
 188900000    4
 188910000    3
 188920000    2
 188930000    5
 188940000    4
 188950000    3
 188960000    4
 188970000    4
 188980000    3
 188990000    3
 189000000    2
 189010000    3
 189020000    4
 189030000    5
 189040000    3
 189050000    4
 189060000    7
 189070000    5
 189080000    5
 189090000    4
 189100000    4
 189110000    3
 189120000    3
 189130000    3
 189140000    3
 189150000    3
 189160000    3
 189170000    2
 189180000    4
 189190000    3
 189200000    2
 189210000    5
 189220000    3
 189230000    3
 189240000    4
 189250000    4
 189260000    3
 189270000    2
 189280000    5
 189290000    3
 189300000    4
 189310000    3
 189320000    3
 189330000    4
 189340000    4
 189350000    5
 189360000    5
 189370000    5
 189380000    7
 189390000    4
 189400000   14
 189410000   18
 189420000   19
 189430000   22
 189440000   20
 189450000    5
 189460000    8
 189470000   11
 189480000    5
 189490000    8
 189500000    6
 189510000    7
 189520000    4
 189530000    6
 189540000    4
 189550000    3
 189560000    3
 189570000    4
 189580000    5
 189590000    4
 189600000    3
 189610000    5
 189620000    3
 189630000    5
 189640000    4
 189650000    5
 189660000    4
 189670000    4
 189680000    4
 189690000    4
 189700000    3
 189710000    2
 189720000    3
 189730000    3
 189740000    3
 189750000    4
 189760000    3
 189770000    4
 189780000    4
 189790000    3
 189800000    3
 189810000    5
 189820000    4
 189830000    5
 189840000    5
 189850000    4
 189860000    5
 189870000    3
 189880000    7
 189890000    5
 189900000    5
 189910000    4
 189920000    5
 189930000    4
 189940000    7
 189950000    5
 189960000    7
 189970000    4
 189980000    5
 189990000    5
 190000000    3
 190010000    5
 190020000    7
 190030000    6
 190040000    5
 190050000    8
 190060000    4
 190070000    5
 190080000    4
 190090000    5
 190100000    4
 190110000    7
 190120000    4
 190130000    3
 190140000    4
 190150000    6
 190160000    5
 190170000    4
 190180000    4
 190190000    4
 190200000    5
 190210000    7
 190220000    5
 190230000    7
 190240000    5
 190250000    6
 190260000    4
 190270000    2
 190280000    6
 190290000    4
 190300000    3
 190310000    3
 190320000    2
 190330000    4
 190340000    4
 190350000    4
 190360000    5
 190370000    4
 190380000    5
 190390000    8
 190400000    5
 190410000    5
 190420000    6
 190430000    4
 190440000    5
 190450000    3
 190460000    4
 190470000    2
 190480000    7
 190490000   13
 190500000    7
 190510000   21
 190520000   16
 190530000    5
 190540000    4
 190550000    5
 190560000   16
 190570000    5
 190580000   17
 190590000   11
 190600000   25
 190610000   26
 190620000   26
 190630000   15
 190640000    8
 190650000    9
 190660000   17
 190670000   13
 190680000   16
 190690000   21
 190700000   19
 190710000   21
 190720000   20
 190730000   22
 190740000   21
 190750000   20
 190760000   20
 190770000   15
 190780000   15
 190790000   18
 190800000   22
 190810000   22
 190820000   21
 190830000   22
 190840000   19
 190850000   23
 190860000   21
 190870000   23
 190880000   22
 190890000   26
 190900000   18
 190910000   23
 190920000   21
 190930000   25
 190940000   15
 190950000   21
 190960000   19
 190970000   20
 190980000   21
 190990000    5
 191000000   19
 191010000   19
 191020000   19
 191030000   17
 191040000   23
 191050000   22
 191060000   26
 191070000   25
 191080000   24
 191090000   21
 191100000   17
 191110000   14
 191120000    2
 191130000    7
 191140000    8
 191150000    4
 191160000    6
 191170000    7
 191180000    8
 191190000    8
 191200000    5
 191210000   11
 191220000    4
 191230000    6
 191240000    6
 191250000    4
 191260000    3
 191270000    4
 191280000    3
 191290000    4
 191300000    4
 191310000    4
 191320000    5
 191330000    3
 191340000    2
 191350000    3
 191360000    3
 191370000    4
 191380000    3
 191390000    4
 191400000    2
 191410000    4
 191420000    4
 191430000    2
 191440000    4
 191450000    4
 191460000    3
 191470000    2
 191480000    4
 191490000    3
 191500000    5
 191510000    4
 191520000    4
 191530000    5
 191540000    5
 191550000    6
 191560000    4
 191570000    3
 191580000    5
 191590000    3
 191600000    4
 191610000    5
 191620000    4
 191630000    5
 191640000    5
 191650000    6
 191660000    5
 191670000    4
 191680000    5
 191690000    5
 191700000    4
 191710000    4
 191720000    3
 191730000    2
 191740000    4
 191750000    4
 191760000    4
 191770000    3
 191780000    4
 191790000    3
 191800000    4
 191810000    4
 191820000    3
 191830000    4
 191840000    4
 191850000    4
 191860000    3
 191870000    4
 191880000    4
 191890000    3
 191900000    5
 191910000    2
 191920000    1
 191930000    2
 191940000    4
 191950000    3
 191960000    3
 191970000    3
 191980000    4
 191990000    2
 192000000    4
 192010000    4
 192020000    3
 192030000    5
 192040000    6
 192050000    4
 192060000    4
 192070000    3
 192080000    5
 192090000    5
 192100000    6
 192110000    5
 192120000    9
 192130000    4
 192140000   14
 192150000    5
 192160000    5
 192170000    8
 192180000    5
 192190000    7
 192200000    3
 192210000    3
 192220000    4
 192230000    4
 192240000    3
 192250000    4
 192260000    4
 192270000    2
 192280000    5
 192290000    5
 192300000    6
 192310000    4
 192320000    5
 192330000    5
 192340000    6
 192350000    5
 192360000    4
 192370000    7
 192380000    5
 192390000    5
 192400000    5
 192410000    7
 192420000    5
 192430000   16
 192440000    4
 192450000    6
 192460000    8
 192470000    5
 192480000    5
 192490000    5
 192500000    4
 192510000    9
 192520000    5
 192530000    3
 192540000    5
 192550000    4
 192560000    4
 192570000    3
 192580000    4
 192590000    4
 192600000    4
 192610000    3
 192620000    3
 192630000    3
 192640000    3
 192650000    4
 192660000    4
 192670000    3
 192680000    5
 192690000    5
 192700000    3
 192710000    4
 192720000    3
 192730000    3
 192740000    3
 192750000    4
 192760000    4
 192770000    3
 192780000    2
 192790000    4
 192800000    2
 192810000    3
 192820000    3
 192830000    3
 192840000    4
 192850000    3
 192860000    3
 192870000    4
 192880000    3
 192890000    3
 192900000    4
 192910000    3
 192920000    3
 192930000    3
 192940000    5
 192950000    3
 192960000    4
 192970000    4
 192980000    2
 192990000    2
 193000000    4
 193010000    3
 193020000    8
 193030000    2
 193040000    3
 193050000    2
 193060000   12
 193070000    5
 193080000    3
 193090000    3
 193100000    3
 193110000    3
 193120000    3
 193130000    3
 193140000    3
 193150000    4
 193160000    3
 193170000    5
 193180000    6
 193190000    4
 193200000    7
 193210000    8
 193220000    9
 193230000   12
 193240000   18
 193250000   10
 193260000   10
 193270000    4
 193280000    4
 193290000    4
 193300000    3
 193310000    4
 193320000    4
 193330000    3
 193340000    3
 193350000    4
 193360000    5
 193370000    5
 193380000    4
 193390000    3
 193400000    3
 193410000    3
 193420000    4
 193430000    4
 193440000    3
 193450000    4
 193460000    3
 193470000    4
 193480000    4
 193490000    7
 193500000    5
 193510000    5
 193520000    5
 193530000    4
 193540000    5
 193550000    2
 193560000    4
 193570000    3
 193580000    4
 193590000    7
 193600000    5
 193610000    3
 193620000    3
 193630000    3
 193640000    3
 193650000    5
 193660000    3
 193670000    3
 193680000    2
 193690000    4
 193700000    2
 193710000    3
 193720000    4
 193730000    4
 193740000    3
 193750000    5
 193760000    2
 193770000    4
 193780000    4
 193790000    4
 193800000    3
 193810000    3
 193820000    4
 193830000    5
 193840000    2
 193850000    4
 193860000    3
 193870000   18
 193880000   18
 193890000   20
 193900000   16
 193910000   24
 193920000   23
 193930000   24
 193940000   22
 193950000   21
 193960000   21
 193970000   16
 193980000    9
 193990000   19
 194000000   21
 194010000    3
 194020000    6
 194030000    6
 194040000    5
 194050000    7
 194060000    7
 194070000    4
 194080000    5
 194090000    5
 194100000    4
 194110000    4
 194120000   13
 194130000   20
 194140000   21
 194150000   23
 194160000   24
 194170000   19
 194180000   23
 194190000   26
 194200000   24
 194210000   22
 194220000   23
 194230000   23
 194240000   22
 194250000   20
 194260000   19
 194270000   19
 194280000   23
 194290000   22
 194300000   22
 194310000   22
 194320000   24
 194330000   23
 194340000   26
 194350000   26
 194360000   22
 194370000   22
 194380000   19
 194390000   22
 194400000   22
 194410000   22
 194420000   22
 194430000   22
 194440000   19
 194450000   14
 194460000   16
 194470000   12
 194480000   18
 194490000   21
 194500000   18
 194510000   19
 194520000   16
 194530000   18
 194540000   23
 194550000   25
 194560000   22
 194570000   19
 194580000   22
 194590000   22
 194600000   23
 194610000   19
 194620000   19
 194630000   24
 194640000   25
 194650000   22
 194660000   20
 194670000   23
 194680000   21
 194690000   24
 194700000   20
 194710000   24
 194720000   26
 194730000   24
 194740000   21
 194750000   21
 194760000   23
 194770000   22
 194780000   20
 194790000   18
 194800000   16
 194810000   21
 194820000   18
 194830000   15
 194840000    9
 194850000    3
 194860000    3
 194870000    4
 194880000    5
 194890000    5
 194900000    5
 194910000    3
 194920000    7
 194930000   14
 194940000    3
 194950000    5
 194960000    4
 194970000    7
 194980000    5
 194990000    7
 195000000    4
 195010000    5
 195020000    6
 195030000    4
 195040000    4
 195050000    4
 195060000    4
 195070000    2
 195080000    5
 195090000    7
 195100000    5
 195110000    5
 195120000    4
 195130000    3
 195140000    2
 195150000    3
 195160000    4
 195170000    4
 195180000    5
 195190000    4
 195200000    3
 195210000    4
 195220000    8
 195230000    4
 195240000    2
 195250000    5
 195260000    3
 195270000    4
 195280000    3
 195290000    5
 195300000    8
 195310000   12
 195320000   10
 195330000    4
 195340000    6
 195350000    2
 195360000    4
 195370000    3
 195380000    3
 195390000    4
 195400000    4
 195410000    4
 195420000    4
 195430000    5
 195440000    5
 195450000    4
 195460000    4
 195470000    3
 195480000    2
 195490000    5
 195500000    3
 195510000    4
 195520000    3
 195530000    2
 195540000    3
 195550000    4
 195560000    4
 195570000    3
 195580000    5
 195590000    3
 195600000    3
 195610000    7
 195620000    3
 195630000    4
 195640000    3
 195650000    4
 195660000    4
 195670000    4
 195680000    3
 195690000    4
 195700000    3
 195710000    3
 195720000    3
 195730000    4
 195740000    4
 195750000    5
 195760000    4
 195770000    5
 195780000    4
 195790000    3
 195800000    4
 195810000    4
 195820000    5
 195830000    5
 195840000    7
 195850000    5
 195860000    7
 195870000   12
 195880000    5
 195890000    3
 195900000    5
 195910000    6
 195920000    8
 195930000   23
 195940000   22
 195950000   25
 195960000   23
 195970000    6
 195980000    6
 195990000    5
 196000000    5
 196010000    5
 196020000    4
 196030000   14
 196040000   21
 196050000   19
 196060000   16
 196070000   21
 196080000   22
 196090000   20
 196100000   20
 196110000   23
 196120000   18
 196130000   22
 196140000   21
 196150000   23
 196160000    8
 196170000    9
 196180000    7
 196190000    9
 196200000    3
 196210000    3
 196220000    7
 196230000    5
 196240000    3
 196250000    5
 196260000    4
 196270000    5
 196280000    5
 196290000    4
 196300000    4
 196310000    5
 196320000    5
 196330000    4
 196340000    4
 196350000    5
 196360000    4
 196370000    5
 196380000    4
 196390000    4
 196400000    4
 196410000    4
 196420000    5
 196430000    4
 196440000    5
 196450000    4
 196460000   10
 196470000   16
 196480000   16
 196490000    3
 196500000    9
 196510000    7
 196520000    4
 196530000    4
 196540000    3
 196550000    9
 196560000    4
 196570000    3
 196580000    5
 196590000    4
 196600000    4
 196610000    7
 196620000    5
 196630000    5
 196640000    5
 196650000    5
 196660000    5
 196670000    5
 196680000   16
 196690000    6
 196700000   20
 196710000   22
 196720000   19
 196730000   21
 196740000   19
 196750000   21
 196760000   18
 196770000   22
 196780000   21
 196790000   19
 196800000   24
 196810000   15
 196820000   21
 196830000   25
 196840000   24
 196850000   21
 196860000   21
 196870000   24
 196880000   26
 196890000   24
 196900000   28
 196910000   27
 196920000   26
 196930000   26
 196940000   22
 196950000   27
 196960000   26
 196970000   27
 196980000   25
 196990000   23
 197000000   26
 197010000   27
 197020000   26
 197030000   22
 197040000   18
 197050000   25
 197060000   23
 197070000   27
 197080000   26
 197090000   23
 197100000   26
 197110000   25
 197120000   25
 197130000   25
 197140000   25
 197150000   26
 197160000   24
 197170000   26
 197180000   26
 197190000   22
 197200000   27
 197210000   27
 197220000   26
 197230000   25
 197240000   23
 197250000   26
 197260000   24
 197270000   24
 197280000   24
 197290000   25
 197300000   22
 197310000   24
 197320000   24
 197330000   24
 197340000   24
 197350000   26
 197360000   25
 197370000   24
 197380000   26
 197390000   27
 197400000   27
 197410000   23
 197420000   25
 197430000   22
 197440000   24
 197450000   25
 197460000   24
 197470000   25
 197480000   25
 197490000   24
 197500000   24
 197510000   26
 197520000   26
 197530000   25
 197540000   24
 197550000   24
 197560000   26
 197570000   19
 197580000   11
 197590000    4
 197600000    4
 197610000   18
 197620000   16
 197630000    5
 197640000   21
 197650000   22
 197660000   26
 197670000   19
 197680000    6
 197690000    8
 197700000   11
 197710000    7
 197720000   18
 197730000   19
 197740000   14
 197750000    6
 197760000   21
 197770000   16
 197780000   17
 197790000   16
 197800000    4
 197810000    4
 197820000    7
 197830000    5
 197840000    4
 197850000    4
 197860000    4
 197870000    4
 197880000    4
 197890000    3
 197900000    4
 197910000    5
 197920000    5
 197930000    5
 197940000    4
 197950000    3
 197960000    3
 197970000    3
 197980000    2
 197990000    3
 198000000    3
 198010000    3
 198020000    3
 198030000    4
 198040000    5
 198050000    8
 198060000   15
 198070000    6
 198080000    5
 198090000    5
 198100000    5
 198110000    5
 198120000    5
 198130000    4
 198140000    3
 198150000    4
 198160000    3
 198170000    5
 198180000    5
 198190000    9
 198200000   14
 198210000   19
 198220000   22
 198230000   18
 198240000   16
 198250000   24
 198260000   20
 198270000   24
 198280000   20
 198290000    7
 198300000   18
 198310000   24
 198320000   25
 198330000   23
 198340000   15
 198350000   10
 198360000   13
 198370000   18
 198380000   17
 198390000    5
 198400000    6
 198410000    4
 198420000    4
 198430000    2
 198440000    3
 198450000    2
 198460000    4
 198470000    3
 198480000    3
 198490000    4
 198500000    4
 198510000    4
 198520000    3
 198530000    4
 198540000    4
 198550000    3
 198560000    4
 198570000    3
 198580000    3
 198590000    5
 198600000    4
 198610000    3
 198620000    3
 198630000    3
 198640000    4
 198650000    4
 198660000    4
 198670000    1
 198680000    3
 198690000    4
 198700000    4
 198710000    3
 198720000    4
 198730000    4
 198740000    3
 198750000    4
 198760000    2
 198770000    4
 198780000    3
 198790000    4
 198800000    3
 198810000    3
 198820000    4
 198830000    3
 198840000    4
 198850000    5
 198860000    4
 198870000    5
 198880000    4
 198890000    4
 198900000    5
 198910000    3
 198920000    3
 198930000    4
 198940000    3
 198950000    4
 198960000    4
 198970000    4
 198980000    5
 198990000    5
 199000000    4
 199010000    5
 199020000    5
 199030000    4
 199040000    3
 199050000    5
 199060000    4
 199070000    5
 199080000    5
 199090000    2
 199100000    5
 199110000    4
 199120000    5
 199130000    3
 199140000    4
 199150000    5
 199160000    5
 199170000    3
 199180000    3
 199190000    3
 199200000    3
 199210000    5
 199220000    3
 199230000    4
 199240000    6
 199250000    4
 199260000    4
 199270000    2
 199280000    3
 199290000    4
 199300000    5
 199310000    3
 199320000    3
 199330000    4
 199340000    3
 199350000    8
 199360000    4
 199370000    4
 199380000    3
 199390000    3
 199400000    2
 199410000    5
 199420000    4
 199430000    3
 199440000    5
 199450000    7
 199460000    3
 199470000    7
 199480000    4
 199490000    6
 199500000    5
 199510000    4
 199520000    5
 199530000    4
 199540000    4
 199550000    5
 199560000    8
 199570000    3
 199580000    5
 199590000    5
 199600000   12
 199610000    5
 199620000    5
 199630000    4
 199640000    2
 199650000    4
 199660000    4
 199670000    4
 199680000    5
 199690000    3
 199700000    4
 199710000    5
 199720000    3
 199730000    3
 199740000    3
 199750000    3
 199760000    2
 199770000    2
 199780000    3
 199790000    3
 199800000    3
 199810000    4
 199820000    5
 199830000    4
 199840000    3
 199850000    3
 199860000    4
 199870000    4
 199880000    3
 199890000    4
 199900000    5
 199910000    3
 199920000    4
 199930000    3
 199940000    4
 199950000    4
 199960000    2
 199970000    4
 199980000    4
 199990000    4
 200000000    5
 200000000    5
 200010000    3
 200020000    3
 200030000    5
 200040000    3
 200050000    3
 200060000    4
 200070000    4
 200080000    3
 200090000    7
 200100000    3
 200110000    4
 200120000    5
 200130000    4
 200140000   10
 200150000    4
 200160000    4
 200170000    4
 200180000    4
 200190000    5
 200200000    4
 200210000    2
 200220000    5
 200230000    5
 200240000    4
 200250000    3
 200260000    5
 200270000    3
 200280000    3
 200290000    5
 200300000    4
 200310000    3
 200320000    4
 200330000    4
 200340000    4
 200350000    3
 200360000    2
 200370000    4
 200380000    4
 200390000    2
 200400000    3
 200410000    5
 200420000    5
 200430000    5
 200440000    4
 200450000    4
 200460000    4
 200470000    4
 200480000    7
 200490000    4
 200500000    5
 200510000    3
 200520000    4
 200530000    5
 200540000    5
 200550000   11
 200560000    9
 200570000   14
 200580000    2
 200590000    3
 200600000    3
 200610000    2
 200620000    5
 200630000    5
 200640000    6
 200650000    4
 200660000    5
 200670000    4
 200680000    5
 200690000    5
 200700000    5
 200710000    4
 200720000    3
 200730000    4
 200740000    3
 200750000    2
 200760000    3
 200770000    4
 200780000    3
 200790000    3
 200800000    3
 200810000    2
 200820000    3
 200830000    4
 200840000    7
 200850000    4
 200860000    5
 200870000    5
 200880000    6
 200890000    5
 200900000    5
 200910000    5
 200920000    3
 200930000    3
 200940000    5
 200950000    4
 200960000    4
 200970000    3
 200980000    3
 200990000    3
 201000000    4
 201010000   10
 201020000   14
 201030000    7
 201040000    3
 201050000    3
 201060000    3
 201070000    5
 201080000    4
 201090000    5
 201100000    7
 201110000    3
 201120000    7
 201130000    7
 201140000    4
 201150000    3
 201160000    4
 201170000    5
 201180000    7
 201190000    3
 201200000    4
 201210000    4
 201220000    6
 201230000    4
 201240000    5
 201250000    3
 201260000    3
 201270000    4
 201280000    3
 201290000    3
 201300000    4
 201310000    4
 201320000    4
 201330000    3
 201340000    4
 201350000    8
 201360000    8
 201370000   19
 201380000   16
 201390000   20
 201400000   23
 201410000   17
 201420000   21
 201430000   19
 201440000   16
 201450000   24
 201460000   22
 201470000   24
 201480000   26
 201490000   22
 201500000   22
 201510000   23
 201520000   26
 201530000   19
 201540000   19
 201550000   13
 201560000   21
 201570000   18
 201580000   20
 201590000   21
 201600000   19
 201610000   24
 201620000   19
 201630000   23
 201640000   23
 201650000   22
 201660000   21
 201670000   22
 201680000   23
 201690000   16
 201700000   23
 201710000   25
 201720000   26
 201730000   26
 201740000   26
 201750000   24
 201760000   24
 201770000   26
 201780000   19
 201790000   18
 201800000   17
 201810000   19
 201820000   21
 201830000   22
 201840000   20
 201850000   23
 201860000   21
 201870000   19
 201880000   22
 201890000   22
 201900000   25
 201910000   26
 201920000   22
 201930000   21
 201940000   22
 201950000   26
 201960000   22
 201970000   23
 201980000   26
 201990000   27
 202000000   25
 202010000   21
 202020000   19
 202030000   22
 202040000   22
 202050000   23
 202060000   19
 202070000   19
 202080000   13
 202090000   19
 202100000   23
 202110000   21
 202120000   24
 202130000   22
 202140000   21
 202150000   26
 202160000   26
 202170000   26
 202180000   27
 202190000   26
 202200000   27
 202210000   27
 202220000   24
 202230000   25
 202240000   27
 202250000   24
 202260000   25
 202270000   24
 202280000   25
 202290000   22
 202300000   22
 202310000   24
 202320000   14
 202330000   21
 202340000   21
 202350000   22
 202360000   27
 202370000   26
 202380000   19
 202390000   22
 202400000   22
 202410000   25
 202420000   26
 202430000   24
 202440000   26
 202450000   24
 202460000   20
 202470000   24
 202480000   21
 202490000   26
 202500000   24
 202510000   18
 202520000   19
 202530000   18
 202540000   19
 202550000   24
 202560000   22
 202570000   21
 202580000   22
 202590000   24
 202600000   24
 202610000   19
 202620000   20
 202630000   19
 202640000   19
 202650000   25
 202660000   23
 202670000   22
 202680000   22
 202690000   22
 202700000   20
 202710000   23
 202720000   26
 202730000   24
 202740000   26
 202750000   26
 202760000   23
 202770000   22
 202780000   22
 202790000   16
 202800000   12
 202810000    6
 202820000    4
 202830000    4
 202840000    5
 202850000    5
 202860000    6
 202870000    5
 202880000    3
 202890000    5
 202900000    5
 202910000   13
 202920000   13
 202930000   18
 202940000   14
 202950000   18
 202960000   13
 202970000    6
 202980000   18
 202990000    5
 203000000    5
 203010000    3
 203020000    3
 203030000    4
 203040000    3
 203050000    3
 203060000    3
 203070000    2
 203080000    4
 203090000    4
 203100000    4
 203110000    5
 203120000    5
 203130000    4
 203140000    5
 203150000    5
 203160000    6
 203170000    5
 203180000    4
 203190000    3
 203200000    5
 203210000    2
 203220000    4
 203230000    4
 203240000    7
 203250000    4
 203260000    4
 203270000    4
 203280000    5
 203290000    4
 203300000    3
 203310000    3
 203320000    5
 203330000    5
 203340000   15
 203350000   22
 203360000   21
 203370000   21
 203380000   22
 203390000   22
 203400000   22
 203410000   26
 203420000   25
 203430000   21
 203440000   21
 203450000   17
 203460000   21
 203470000   20
 203480000   22
 203490000   24
 203500000   21
 203510000   18
 203520000    7
 203530000   13
 203540000    7
 203550000    8
 203560000    9
 203570000   13
 203580000    5
 203590000    4
 203600000    5
 203610000    7
 203620000    4
 203630000   18
 203640000   19
 203650000   21
 203660000   17
 203670000   21
 203680000   24
 203690000   26
 203700000   23
 203710000   27
 203720000   22
 203730000   26
 203740000   24
 203750000   24
 203760000   20
 203770000   25
 203780000   23
 203790000   26
 203800000   24
 203810000   25
 203820000   24
 203830000   22
 203840000   18
 203850000   24
 203860000   21
 203870000   21
 203880000   24
 203890000   21
 203900000   21
 203910000   16
 203920000   22
 203930000   21
 203940000   24
 203950000   17
 203960000   22
 203970000   23
 203980000   16
 203990000   18
 204000000   17
 204010000   16
 204020000   19
 204030000   16
 204040000   20
 204050000   26
 204060000   23
 204070000   20
 204080000   23
 204090000   24
 204100000   21
 204110000   19
 204120000   25
 204130000   25
 204140000   27
 204150000   25
 204160000   22
 204170000   21
 204180000    7
 204190000   18
 204200000   21
 204210000   19
 204220000    4
 204230000    5
 204240000    5
 204250000    7
 204260000    4
 204270000    4
 204280000    4
 204290000    3
 204300000    4
 204310000    4
 204320000    5
 204330000    5
 204340000    4
 204350000    7
 204360000    4
 204370000    5
 204380000    7
 204390000    5
 204400000    4
 204410000    3
 204420000    5
 204430000    5
 204440000    4
 204450000    4
 204460000    4
 204470000    5
 204480000    7
 204490000    9
 204500000    7
 204510000    7
 204520000    5
 204530000    5
 204540000    4
 204550000    4
 204560000    4
 204570000    5
 204580000    4
 204590000    5
 204600000    2
 204610000    5
 204620000    5
 204630000    4
 204640000    5
 204650000    5
 204660000    6
 204670000    9
 204680000    2
 204690000    5
 204700000    7
 204710000    3
 204720000    3
 204730000    3
 204740000    5
 204750000    4
 204760000    5
 204770000    4
 204780000    5
 204790000    3
 204800000    3
 204810000    7
 204820000    4
 204830000    5
 204840000    5
 204850000    5
 204860000    3
 204870000    5
 204880000    5
 204890000    5
 204900000    6
 204910000    3
 204920000    4
 204930000    4
 204940000    4
 204950000    2
 204960000    3
 204970000    4
 204980000    3
 204990000    3
 205000000    4
 205010000    4
 205020000    5
 205030000    4
 205040000    3
 205050000    4
 205060000    4
 205070000    3
 205080000    5
 205090000    4
 205100000    4
 205110000    2
 205120000    3
 205130000    5
 205140000    5
 205150000    4
 205160000    8
 205170000    6
 205180000    5
 205190000    3
 205200000    3
 205210000    3
 205220000    3
 205230000    3
 205240000    3
 205250000    3
 205260000    5
 205270000    5
 205280000    5
 205290000    3
 205300000    4
 205310000    5
 205320000    4
 205330000    5
 205340000    4
 205350000    4
 205360000    3
 205370000    4
 205380000    3
 205390000    5
 205400000    3
 205410000    4
 205420000    3
 205430000    4
 205440000    5
 205450000    3
 205460000    3
 205470000    3
 205480000    3
 205490000    3
 205500000    3
 205510000    4
 205520000    4
 205530000    4
 205540000    6
 205550000    5
 205560000    3
 205570000    4
 205580000    4
 205590000    3
 205600000    4
 205610000    4
 205620000    4
 205630000    4
 205640000    5
 205650000    4
 205660000    3
 205670000    3
 205680000    3
 205690000    4
 205700000    3
 205710000    4
 205720000    4
 205730000    4
 205740000   17
 205750000    4
 205760000    4
 205770000    3
 205780000    4
 205790000    3
 205800000    5
 205810000    3
 205820000    4
 205830000    3
 205840000    4
 205850000    3
 205860000    2
 205870000    7
 205880000    5
 205890000    3
 205900000    2
 205910000    3
 205920000    3
 205930000    2
 205940000    3
 205950000    3
 205960000    2
 205970000    3
 205980000    3
 205990000    2
 206000000    4
 206010000    5
 206020000    5
 206030000    5
 206040000    4
 206050000    4
 206060000    3
 206070000    3
 206080000    5
 206090000    4
 206100000    3
 206110000    3
 206120000    5
 206130000    3
 206140000    2
 206150000    3
 206160000    7
 206170000    4
 206180000    5
 206190000    2
 206200000    4
 206210000   16
 206220000    4
 206230000    4
 206240000    7
 206250000    4
 206260000    5
 206270000    5
 206280000    3
 206290000    6
 206300000    5
 206310000    5
 206320000    4
 206330000    5
 206340000    7
 206350000    6
 206360000    5
 206370000    5
 206380000    3
 206390000    2
 206400000    4
 206410000    3
 206420000    2
 206430000    3
 206440000    6
 206450000    4
 206460000    5
 206470000    4
 206480000    4
 206490000    4
 206500000    4
 206510000    3
 206520000    5
 206530000    5
 206540000    4
 206550000    4
 206560000    3
 206570000    4
 206580000    3
 206590000    5
 206600000    5
 206610000    4
 206620000    4
 206630000    3
 206640000    3
 206650000    4
 206660000    4
 206670000    4
 206680000    6
 206690000    3
 206700000    4
 206710000    3
 206720000    4
 206730000    3
 206740000    4
 206750000    5
 206760000    3
 206770000    4
 206780000    4
 206790000    5
 206800000    4
 206810000    4
 206820000    5
 206830000    4
 206840000    5
 206850000    3
 206860000    5
 206870000    4
 206880000    2
 206890000    4
 206900000    4
 206910000    5
 206920000    4
 206930000    4
 206940000    5
 206950000    4
 206960000    7
 206970000    2
 206980000    4
 206990000    4
 207000000    4
 207010000    5
 207020000    3
 207030000    4
 207040000    5
 207050000    4
 207060000    5
 207070000    7
 207080000    3
 207090000    3
 207100000    5
 207110000    5
 207120000    3
 207130000    5
 207140000    3
 207150000    4
 207160000    4
 207170000    3
 207180000    2
 207190000    4
 207200000    4
 207210000    7
 207220000    5
 207230000    6
 207240000    2
 207250000    4
 207260000    5
 207270000    5
 207280000    4
 207290000    2
 207300000    4
 207310000    3
 207320000    4
 207330000    5
 207340000    4
 207350000    5
 207360000    5
 207370000    3
 207380000    2
 207390000    4
 207400000    3
 207410000    4
 207420000    3
 207430000    4
 207440000    3
 207450000    4
 207460000    3
 207470000    4
 207480000    3
 207490000    4
 207500000    3
 207510000    3
 207520000    4
 207530000    2
 207540000    3
 207550000    5
 207560000    3
 207570000    5
 207580000    4
 207590000    4
 207600000    3
 207610000    5
 207620000    7
 207630000    5
 207640000    7
 207650000    3
 207660000    4
 207670000    3
 207680000    3
 207690000    3
 207700000    3
 207710000    4
 207720000    3
 207730000    3
 207740000    4
 207750000    4
 207760000    5
 207770000    4
 207780000    2
 207790000    3
 207800000    3
 207810000    3
 207820000    3
 207830000    3
 207840000    3
 207850000    3
 207860000    3
 207870000    3
 207880000    4
 207890000    3
 207900000    2
 207910000    4
 207920000    3
 207930000    3
 207940000    3
 207950000    4
 207960000    4
 207970000    3
 207980000    4
 207990000    3
 208000000    4
 208010000    5
 208020000    5
 208030000    4
 208040000    3
 208050000    7
 208060000    9
 208070000    4
 208080000    5
 208090000   10
 208100000    3
 208110000    4
 208120000    4
 208130000    3
 208140000    4
 208150000    3
 208160000    3
 208170000    3
 208180000   10
 208190000    4
 208200000    4
 208210000    3
 208220000    3
 208230000    2
 208240000    3
 208250000    4
 208260000    3
 208270000    3
 208280000    3
 208290000    4
 208300000    5
 208310000    4
 208320000    2
 208330000    4
 208340000    5
 208350000    5
 208360000    3
 208370000    4
 208380000    3
 208390000    3
 208400000    3
 208410000    4
 208420000   14
 208430000    5
 208440000    4
 208450000    3
 208460000    5
 208470000    3
 208480000    5
 208490000    4
 208500000    5
 208510000    5
 208520000    3
 208530000    7
 208540000   19
 208550000   22
 208560000   19
 208570000   23
 208580000   16
 208590000   19
 208600000   18
 208610000   18
 208620000   10
 208630000    5
 208640000    4
 208650000   10
 208660000    4
 208670000    4
 208680000    4
 208690000    4
 208700000    4
 208710000    6
 208720000    4
 208730000    5
 208740000    4
 208750000    5
 208760000    5
 208770000    3
 208780000    4
 208790000    3
 208800000    5
 208810000    5
 208820000    7
 208830000    4
 208840000    4
 208850000    4
 208860000    2
 208870000    3
 208880000    5
 208890000    6
 208900000    6
 208910000    4
 208920000    8
 208930000    2
 208940000    5
 208950000    4
 208960000    3
 208970000    2
 208980000    5
 208990000    3
 209000000   12
 209010000    6
 209020000   22
 209030000   18
 209040000   22
 209050000   25
 209060000   21
 209070000   20
 209080000   18
 209090000   17
 209100000   19
 209110000   18
 209120000   19
 209130000   16
 209140000   14
 209150000   10
 209160000   12
 209170000   14
 209180000    4
 209190000    4
 209200000    4
 209210000    5
 209220000    3
 209230000    3
 209240000    6
 209250000    4
 209260000    5
 209270000    5
 209280000    5
 209290000    5
 209300000    5
 209310000   10
 209320000    5
 209330000    3
 209340000    2
 209350000    5
 209360000    3
 209370000    2
 209380000    3
 209390000    3
 209400000    3
 209410000    3
 209420000    3
 209430000    2
 209440000    3
 209450000    3
 209460000    4
 209470000    4
 209480000    5
 209490000    3
 209500000    9
 209510000    8
 209520000   10
 209530000   12
 209540000   12
 209550000   16
 209560000   18
 209570000   14
 209580000   14
 209590000   15
 209600000   19
 209610000   21
 209620000   19
 209630000   15
 209640000   12
 209650000    4
 209660000    2
 209670000    4
 209680000    6
 209690000    4
 209700000    3
 209710000    3
 209720000    7
 209730000    8
 209740000    5
 209750000    5
 209760000    3
 209770000    4
 209780000    4
 209790000    5
 209800000    4
 209810000    5
 209820000    3
 209830000    4
 209840000    6
 209850000    8
 209860000    5
 209870000    5
 209880000   12
 209890000    5
 209900000    7
 209910000    4
 209920000    4
 209930000    7
 209940000    7
 209950000    5
 209960000    5
 209970000    6
 209980000    5
 209990000    4
 210000000    4
 210010000    4
 210020000    4
 210030000    3
 210040000    3
 210050000    2
 210060000    6
 210070000    4
 210080000    4
 210090000    3
 210100000    2
 210110000    5
 210120000    4
 210130000    3
 210140000    5
 210150000    4
 210160000    3
 210170000    4
 210180000    2
 210190000    3
 210200000    3
 210210000    3
 210220000    3
 210230000    3
 210240000    2
 210250000   16
 210260000   21
 210270000    6
 210280000    4
 210290000    5
 210300000    5
 210310000    4
 210320000    5
 210330000    4
 210340000    4
 210350000    3
 210360000    4
 210370000    4
 210380000    5
 210390000    7
 210400000    5
 210410000    4
 210420000    4
 210430000    4
 210440000    4
 210450000    5
 210460000    4
 210470000   12
 210480000   15
 210490000   18
 210500000   17
 210510000   19
 210520000   20
 210530000   19
 210540000   18
 210550000   18
 210560000    8
 210570000   17
 210580000   15
 210590000   13
 210600000    7
 210610000   19
 210620000   26
 210630000   23
 210640000   24
 210650000   23
 210660000   26
 210670000   25
 210680000   23
 210690000   25
 210700000   16
 210710000   19
 210720000   18
 210730000   19
 210740000   21
 210750000   21
 210760000   17
 210770000   18
 210780000    9
 210790000   19
 210800000   16
 210810000    6
 210820000    3
 210830000    3
 210840000    5
 210850000    3
 210860000    3
 210870000    3
 210880000    3
 210890000    3
 210900000    7
 210910000    7
 210920000    6
 210930000    5
 210940000    5
 210950000    4
 210960000    6
 210970000    5
 210980000    5
 210990000    3
 211000000    5
 211010000    6
 211020000   14
 211030000   13
 211040000    7
 211050000    4
 211060000    4
 211070000    5
 211080000    3
 211090000    4
 211100000    4
 211110000    4
 211120000    3
 211130000    4
 211140000    4
 211150000    3
 211160000    3
 211170000    4
 211180000    4
 211190000    3
 211200000    4
 211210000    4
 211220000    3
 211230000    6
 211240000    3
 211250000    3
 211260000    2
 211270000    3
 211280000    4
 211290000    4
 211300000    5
 211310000    5
 211320000    4
 211330000    4
 211340000    3
 211350000    4
 211360000    3
 211370000    3
 211380000    4
 211390000    5
 211400000    4
 211410000    3
 211420000    7
 211430000    7
 211440000   12
 211450000    5
 211460000    7
 211470000    7
 211480000    7
 211490000    7
 211500000    5
 211510000   18
 211520000    8
 211530000    9
 211540000    4
 211550000    5
 211560000    3
 211570000    4
 211580000    4
 211590000    5
 211600000    4
 211610000    4
 211620000    4
 211630000    3
 211640000    4
 211650000    9
 211660000    3
 211670000    3
 211680000    3
 211690000    3
 211700000    4
 211710000    3
 211720000    4
 211730000    4
 211740000    4
 211750000    3
 211760000    3
 211770000    4
 211780000    4
 211790000    4
 211800000    7
 211810000    4
 211820000    4
 211830000    4
 211840000    4
 211850000    4
 211860000    5
 211870000    3
 211880000    4
 211890000    4
 211900000    5
 211910000    5
 211920000    5
 211930000    5
 211940000    8
 211950000    5
 211960000    7
 211970000    8
 211980000    8
 211990000   20
 212000000   15
 212010000   17
 212020000   14
 212030000   17
 212040000   15
 212050000   14
 212060000    8
 212070000    5
 212080000    5
 212090000    4
 212100000    5
 212110000    3
 212120000    5
 212130000    3
 212140000    3
 212150000    2
 212160000    3
 212170000    3
 212180000    3
 212190000    3
 212200000    3
 212210000    3
 212220000    3
 212230000    5
 212240000    3
 212250000    3
 212260000    5
 212270000    4
 212280000    4
 212290000    3
 212300000    3
 212310000    3
 212320000    5
 212330000    3
 212340000    3
 212350000    4
 212360000    4
 212370000    3
 212380000    3
 212390000    5
 212400000    5
 212410000    5
 212420000    7
 212430000    5
 212440000    5
 212450000    4
 212460000    4
 212470000    3
 212480000    4
 212490000    4
 212500000    3
 212510000    3
 212520000    3
 212530000    4
 212540000    4
 212550000    3
 212560000    3
 212570000    4
 212580000    4
 212590000    3
 212600000    4
 212610000    3
 212620000    4
 212630000    4
 212640000    5
 212650000    4
 212660000    5
 212670000    5
 212680000    5
 212690000    4
 212700000    9
 212710000    6
 212720000    4
 212730000   13
 212740000   17
 212750000   20
 212760000   22
 212770000   22
 212780000   15
 212790000    5
 212800000    7
 212810000    4
 212820000    5
 212830000    5
 212840000    5
 212850000    4
 212860000    7
 212870000   11
 212880000    5
 212890000   18
 212900000    3
 212910000    4
 212920000    5
 212930000    5
 212940000    5
 212950000    5
 212960000    3
 212970000    3
 212980000    3
 212990000    3
 213000000    4
 213010000    3
 213020000    4
 213030000    4
 213040000    3
 213050000    3
 213060000    5
 213070000    2
 213080000    4
 213090000    5
 213100000    5
 213110000    4
 213120000    6
 213130000    4
 213140000    4
 213150000    3
 213160000    3
 213170000    3
 213180000    3
 213190000    3
 213200000    3
 213210000    3
 213220000    3
 213230000    4
 213240000    5
 213250000    3
 213260000    3
 213270000    3
 213280000    3
 213290000    3
 213300000    3
 213310000    3
 213320000    3
 213330000    2
 213340000    4
 213350000    4
 213360000   22
 213370000   21
 213380000   13
 213390000   19
 213400000   18
 213410000   22
 213420000   22
 213430000   20
 213440000   21
 213450000   26
 213460000   23
 213470000   24
 213480000   26
 213490000   23
 213500000   22
 213510000   21
 213520000   19
 213530000   22
 213540000   22
 213550000   22
 213560000   18
 213570000   10
 213580000   15
 213590000   19
 213600000   17
 213610000   22
 213620000   16
 213630000   21
 213640000   19
 213650000   19
 213660000   20
 213670000   14
 213680000   20
 213690000    9
 213700000    4
 213710000    5
 213720000    4
 213730000   13
 213740000    5
 213750000    5
 213760000    5
 213770000    5
 213780000    4
 213790000    5
 213800000    7
 213810000    4
 213820000    3
 213830000    5
 213840000    4
 213850000    5
 213860000    4
 213870000    5
 213880000    5
 213890000    7
 213900000    4
 213910000    3
 213920000    4
 213930000    4
 213940000    5
 213950000    5
 213960000    3
 213970000    6
 213980000    3
 213990000    3
 214000000    2
 214010000    4
 214020000    4
 214030000    4
 214040000    3
 214050000    3
 214060000    4
 214070000    3
 214080000    4
 214090000    5
 214100000    2
 214110000    3
 214120000    3
 214130000    3
 214140000    3
 214150000    3
 214160000    3
 214170000    3
 214180000    3
 214190000    3
 214200000    5
 214210000    3
 214220000    3
 214230000    3
 214240000    3
 214250000    4
 214260000    5
 214270000    4
 214280000    5
 214290000    3
 214300000    4
 214310000    2
 214320000    2
 214330000    3
 214340000    2
 214350000    4
 214360000    3
 214370000    3
 214380000    4
 214390000    3
 214400000    3
 214410000    4
 214420000    3
 214430000    5
 214440000    5
 214450000    4
 214460000    4
 214470000    5
 214480000    5
 214490000    4
 214500000    3
 214510000    4
 214520000    3
 214530000    4
 214540000    3
 214550000    3
 214560000    4
 214570000    4
 214580000    4
 214590000    4
 214600000    4
 214610000    3
 214620000    2
 214630000    3
 214640000    4
 214650000    4
 214660000    4
 214670000    5
 214680000    4
 214690000    4
 214700000    3
 214710000    5
 214720000    3
 214730000    4
 214740000    4
 214750000    4
 214760000    4
 214770000    4
 214780000    3
 214790000    3
 214800000    4
 214810000    4
 214820000    9
 214830000   13
 214840000   10
 214850000   15
 214860000   13
 214870000    3
 214880000    4
 214890000    3
 214900000    4
 214910000    3
 214920000    5
 214930000    4
 214940000    3
 214950000    7
 214960000    4
 214970000    5
 214980000    4
 214990000    4
 215000000    2
 215010000    7
 215020000    2
 215030000    4
 215040000    4
 215050000    5
 215060000   15
 215070000   15
 215080000   20
 215090000   19
 215100000    7
 215110000    5
 215120000    4
 215130000    4
 215140000    3
 215150000    4
 215160000    4
 215170000    4
 215180000    3
 215190000    3
 215200000    3
 215210000    4
 215220000    4
 215230000    3
 215240000    5
 215250000    3
 215260000    3
 215270000    3
 215280000    3
 215290000    3
 215300000    3
 215310000    3
 215320000    3
 215330000    4
 215340000    3
 215350000    4
 215360000    4
 215370000    5
 215380000    4
 215390000    5
 215400000    5
 215410000    4
 215420000    3
 215430000    4
 215440000    3
 215450000    3
 215460000    2
 215470000    4
 215480000    5
 215490000    5
 215500000    5
 215510000    3
 215520000    4
 215530000   10
 215540000    3
 215550000    4
 215560000    4
 215570000    5
 215580000    3
 215590000    3
 215600000    4
 215610000    7
 215620000    4
 215630000    6
 215640000    2
 215650000    3
 215660000    5
 215670000    3
 215680000    3
 215690000    3
 215700000    4
 215710000    3
 215720000    3
 215730000    4
 215740000    3
 215750000    4
 215760000    5
 215770000    5
 215780000    6
 215790000    4
 215800000    2
 215810000    4
 215820000    4
 215830000    5
 215840000    9
 215850000    4
 215860000   20
 215870000   13
 215880000   12
 215890000   12
 215900000   13
 215910000    9
 215920000    3
 215930000    3
 215940000    3
 215950000    3
 215960000    5
 215970000    4
 215980000    2
 215990000    5
 216000000    3
 216010000    2
 216020000    3
 216030000    4
 216040000    4
 216050000    4
 216060000    3
 216070000    3
 216080000    2
 216090000    4
 216100000    2
 216110000    3
 216120000    3
 216130000    4
 216140000    3
 216150000    5
 216160000    3
 216170000    3
 216180000    3
 216190000    4
 216200000    4
 216210000    5
 216220000    4
 216230000    4
 216240000    5
 216250000    7
 216260000    5
 216270000    3
 216280000    4
 216290000    5
 216300000    4
 216310000    3
 216320000    5
 216330000    4
 216340000    5
 216350000    3
 216360000    4
 216370000    3
 216380000    2
 216390000    3
 216400000    2
 216410000    4
 216420000    7
 216430000    4
 216440000    4
 216450000    5
 216460000    4
 216470000   19
 216480000    5
 216490000    4
 216500000    4
 216510000    4
 216520000    3
 216530000    5
 216540000    4
 216550000    4
 216560000    2
 216570000    4
 216580000    3
 216590000    5
 216600000    3
 216610000    2
 216620000    2
 216630000    3
 216640000    3
 216650000    3
 216660000    2
 216670000    2
 216680000    3
 216690000    3
 216700000    2
 216710000    4
 216720000    3
 216730000    2
 216740000    3
 216750000    3
 216760000    3
 216770000    3
 216780000    4
 216790000    3
 216800000    3
 216810000    4
 216820000    3
 216830000    3
 216840000    4
 216850000    3
 216860000    3
 216870000    4
 216880000    5
 216890000    2
 216900000    4
 216910000    5
 216920000    5
 216930000    3
 216940000    4
 216950000    3
 216960000    5
 216970000    3
 216980000    4
 216990000    2
 217000000    2
 217010000    3
 217020000    8
 217030000    4
 217040000    3
 217050000    4
 217060000    4
 217070000    4
 217080000    4
 217090000    3
 217100000    6
 217110000    4
 217120000    3
 217130000    3
 217140000    3
 217150000    3
 217160000    3
 217170000    2
 217180000    3
 217190000    4
 217200000    4
 217210000   16
 217220000   17
 217230000   13
 217240000   17
 217250000   14
 217260000   16
 217270000   13
 217280000   21
 217290000   20
 217300000   17
 217310000   17
 217320000   18
 217330000   21
 217340000   18
 217350000   20
 217360000   19
 217370000   20
 217380000   22
 217390000   19
 217400000   25
 217410000   26
 217420000   22
 217430000   23
 217440000   27
 217450000   22
 217460000   21
 217470000   26
 217480000   24
 217490000   22
 217500000   23
 217510000   17
 217520000   22
 217530000   21
 217540000   27
 217550000   25
 217560000   23
 217570000   26
 217580000   22
 217590000   21
 217600000   22
 217610000   22
 217620000   22
 217630000   21
 217640000   22
 217650000   24
 217660000   24
 217670000   22
 217680000   23
 217690000   26
 217700000   23
 217710000   26
 217720000   19
 217730000   22
 217740000   26
 217750000   18
 217760000   15
 217770000   26
 217780000   22
 217790000   19
 217800000   21
 217810000   21
 217820000   20
 217830000   17
 217840000   23
 217850000   21
 217860000   20
 217870000   22
 217880000   16
 217890000   23
 217900000   14
 217910000   19
 217920000    4
 217930000    5
 217940000    3
 217950000    3
 217960000    4
 217970000    4
 217980000    4
 217990000    3
 218000000    5
 218010000    4
 218020000    5
 218030000    3
 218040000    3
 218050000    3
 218060000    7
 218070000    4
 218080000    7
 218090000    5
 218100000    4
 218110000    5
 218120000    3
 218130000    6
 218140000    4
 218150000    3
 218160000    5
 218170000    5
 218180000    4
 218190000    5
 218200000    4
 218210000    7
 218220000    3
 218230000    4
 218240000    4
 218250000    5
 218260000    3
 218270000    4
 218280000    3
 218290000    4
 218300000    4
 218310000    5
 218320000    5
 218330000    5
 218340000    5
 218350000    4
 218360000    2
 218370000    3
 218380000    3
 218390000    4
 218400000    3
 218410000    4
 218420000    4
 218430000    3
 218440000    5
 218450000    5
 218460000    3
 218470000    3
 218480000    4
 218490000    5
 218500000    3
 218510000    4
 218520000    4
 218530000    5
 218540000    5
 218550000    2
 218560000    3
 218570000    4
 218580000    5
 218590000    5
 218600000    4
 218610000    5
 218620000    3
 218630000    3
 218640000    3
 218650000    4
 218660000    3
 218670000    4
 218680000    5
 218690000    4
 218700000    5
 218710000    9
 218720000    5
 218730000    4
 218740000    4
 218750000    3
 218760000    4
 218770000    3
 218780000    3
 218790000    4
 218800000    4
 218810000    5
 218820000    5
 218830000    3
 218840000    5
 218850000    5
 218860000    4
 218870000    3
 218880000    4
 218890000    5
 218900000    3
 218910000   17
 218920000   17
 218930000   16
 218940000   17
 218950000   14
 218960000   16
 218970000   14
 218980000    5
 218990000    5
 219000000    4
 219010000    2
 219020000    4
 219030000    5
 219040000    7
 219050000    4
 219060000    5
 219070000    4
 219080000    4
 219090000    4
 219100000    2
 219110000    6
 219120000    4
 219130000    5
 219140000    4
 219150000    3
 219160000    3
 219170000    5
 219180000    5
 219190000    4
 219200000    3
 219210000    4
 219220000    5
 219230000    4
 219240000    3
 219250000    3
 219260000    4
 219270000    3
 219280000    4
 219290000    2
 219300000    3
 219310000   12
 219320000    2
 219330000    5
 219340000    4
 219350000    5
 219360000    4
 219370000    4
 219380000    7
 219390000    7
 219400000    7
 219410000    7
 219420000    5
 219430000    4
 219440000    8
 219450000    3
 219460000    5
 219470000    4
 219480000    4
 219490000    4
 219500000    2
 219510000    3
 219520000    3
 219530000    5
 219540000    4
 219550000    4
 219560000    3
 219570000    4
 219580000    5
 219590000    4
 219600000    2
 219610000    5
 219620000    5
 219630000    3
 219640000    4
 219650000    5
 219660000    5
 219670000    5
 219680000    4
 219690000    5
 219700000    3
 219710000    2
 219720000    3
 219730000    4
 219740000    4
 219750000    5
 219760000    3
 219770000    4
 219780000    4
 219790000    7
 219800000    4
 219810000    7
 219820000    5
 219830000    7
 219840000    5
 219850000    5
 219860000    5
 219870000    4
 219880000    7
 219890000    4
 219900000    4
 219910000    4
 219920000    3
 219930000    4
 219940000    4
 219950000    3
 219960000    4
 219970000    5
 219980000    4
 219990000    5
 220000000    5
 220010000    4
 220020000    4
 220030000    5
 220040000    3
 220050000    3
 220060000    3
 220070000    4
 220080000    4
 220090000    2
 220100000    3
 220110000    4
 220120000    5
 220130000    4
 220140000    8
 220150000    5
 220160000    3
 220170000    4
 220180000    4
 220190000    4
 220200000    5
 220210000    5
 220220000    2
 220230000    3
 220240000    4
 220250000    4
 220260000    4
 220270000    3
 220280000    4
 220290000    4
 220300000    4
 220310000    3
 220320000    4
 220330000    4
 220340000    4
 220350000    3
 220360000    4
 220370000    7
 220380000    4
 220390000    2
 220400000    3
 220410000    4
 220420000    5
 220430000    4
 220440000    4
 220450000    4
 220460000    4
 220470000    5
 220480000    4
 220490000    5
 220500000    3
 220510000    4
 220520000    4
 220530000    4
 220540000    3
 220550000    4
 220560000    2
 220570000    4
 220580000    3
 220590000    3
 220600000    4
 220610000    4
 220620000    4
 220630000    5
 220640000    3
 220650000    2
 220660000    3
 220670000    4
 220680000    3
 220690000    3
 220700000    3
 220710000    3
 220720000    4
 220730000    2
 220740000    3
 220750000    5
 220760000    5
 220770000    2
 220780000    3
 220790000    5
 220800000    2
 220810000    4
 220820000    3
 220830000    5
 220840000    3
 220850000    4
 220860000    2
 220870000    3
 220880000    5
 220890000    5
 220900000    4
 220910000    3
 220920000    3
 220930000    3
 220940000    3
 220950000    6
 220960000   10
 220970000    3
 220980000    4
 220990000    4
 221000000    4
 221010000    4
 221020000    3
 221030000    4
 221040000    4
 221050000    5
 221060000    3
 221070000    5
 221080000    6
 221090000    6
 221100000    4
 221110000    4
 221120000    7
 221130000    2
 221140000    4
 221150000    5
 221160000    7
 221170000    3
 221180000    4
 221190000   10
 221200000    5
 221210000    5
 221220000   18
 221230000    3
 221240000   13
 221250000   19
 221260000   13
 221270000    8
 221280000    6
 221290000    7
 221300000    3
 221310000    3
 221320000    4
 221330000    5
 221340000    4
 221350000    8
 221360000    5
 221370000    3
 221380000    3
 221390000    5
 221400000    4
 221410000    5
 221420000    4
 221430000    5
 221440000    4
 221450000    4
 221460000    5
 221470000    3
 221480000    3
 221490000    3
 221500000    3
 221510000    4
 221520000    2
 221530000    4
 221540000    4
 221550000    4
 221560000    4
 221570000    4
 221580000    3
 221590000    6
 221600000    5
 221610000    3
 221620000    4
 221630000    5
 221640000    3
 221650000    5
 221660000    6
 221670000    4
 221680000    4
 221690000    3
 221700000    4
 221710000    2
 221720000    8
 221730000    4
 221740000    5
 221750000    2
 221760000    3
 221770000    3
 221780000    3
 221790000    3
 221800000    4
 221810000    4
 221820000   11
 221830000    5
 221840000   10
 221850000   18
 221860000    4
 221870000    4
 221880000    4
 221890000    4
 221900000    2
 221910000    4
 221920000    4
 221930000   12
 221940000    4
 221950000    7
 221960000    6
 221970000    4
 221980000    4
 221990000    3
 222000000    3
 222010000    2
 222020000    5
 222030000    4
 222040000    5
 222050000    3
 222060000    3
 222070000    5
 222080000    7
 222090000    4
 222100000    4
 222110000    4
 222120000    4
 222130000    4
 222140000    5
 222150000    5
 222160000    4
 222170000    4
 222180000    3
 222190000    5
 222200000    4
 222210000    3
 222220000    3
 222230000    4
 222240000    4
 222250000    3
 222260000    5
 222270000    4
 222280000    4
 222290000    3
 222300000    3
 222310000    4
 222320000    3
 222330000    4
 222340000    4
 222350000    4
 222360000    5
 222370000    4
 222380000    4
 222390000    3
 222400000    2
 222410000    2
 222420000    3
 222430000    4
 222440000    3
 222450000    3
 222460000    3
 222470000    4
 222480000    4
 222490000    3
 222500000    3
 222510000    3
 222520000    5
 222530000    4
 222540000    2
 222550000    5
 222560000    5
 222570000    3
 222580000    7
 222590000    5
 222600000    3
 222610000    3
 222620000    5
 222630000    4
 222640000    4
 222650000    2
 222660000    5
 222670000    4
 222680000    3
 222690000    3
 222700000    5
 222710000    4
 222720000    5
 222730000    5
 222740000    4
 222750000    5
 222760000    4
 222770000    4
 222780000    4
 222790000    4
 222800000    3
 222810000    3
 222820000    5
 222830000    5
 222840000    5
 222850000    3
 222860000    7
 222870000    4
 222880000    4
 222890000    3
 222900000    7
 222910000    7
 222920000    3
 222930000    3
 222940000    5
 222950000    8
 222960000    5
 222970000    8
 222980000    4
 222990000    5
 223000000    5
 223010000   14
 223020000    4
 223030000    3
 223040000    5
 223050000    3
 223060000    4
 223070000    4
 223080000    3
 223090000    2
 223100000    3
 223110000    4
 223120000    5
 223130000    3
 223140000    4
 223150000    5
 223160000    7
 223170000    4
 223180000    4
 223190000    4
 223200000    4
 223210000    4
 223220000    5
 223230000    3
 223240000    3
 223250000    5
 223260000    3
 223270000    4
 223280000    4
 223290000    5
 223300000    5
 223310000    5
 223320000    4
 223330000    3
 223340000    4
 223350000    3
 223360000    4
 223370000    7
 223380000    4
 223390000    3
 223400000    3
 223410000    4
 223420000    5
 223430000    3
 223440000    3
 223450000    4
 223460000    5
 223470000    4
 223480000    4
 223490000    6
 223500000    6
 223510000    7
 223520000    6
 223530000    4
 223540000    9
 223550000    3
 223560000    6
 223570000    5
 223580000    5
 223590000    9
 223600000    8
 223610000   15
 223620000    9
 223630000    4
 223640000    5
 223650000    4
 223660000    3
 223670000    3
 223680000    5
 223690000    3
 223700000    2
 223710000    5
 223720000    7
 223730000    3
 223740000    3
 223750000    3
 223760000    4
 223770000    3
 223780000    5
 223790000    3
 223800000    4
 223810000    4
 223820000    4
 223830000    3
 223840000    4
 223850000    5
 223860000    4
 223870000    5
 223880000    5
 223890000    5
 223900000    4
 223910000    5
 223920000    5
 223930000    7
 223940000   12
 223950000    4
 223960000    5
 223970000   17
 223980000   12
 223990000    4
 224000000    5
 224010000    7
 224020000    4
 224030000    3
 224040000    4
 224050000    5
 224060000    3
 224070000    3
 224080000    3
 224090000    5
 224100000    5
 224110000   12
 224120000   18
 224130000   14
 224140000   19
 224150000   19
 224160000    6
 224170000   10
 224180000   25
 224190000    5
 224200000    5
 224210000    5
 224220000    5
 224230000    7
 224240000    5
 224250000    6
 224260000    7
 224270000    4
 224280000    4
 224290000    4
 224300000    3
 224310000    5
 224320000    5
 224330000    5
 224340000    5
 224350000    4
 224360000    4
 224370000    4
 224380000    4
 224390000    3
 224400000    3
 224410000    4
 224420000    2
 224430000    7
 224440000    4
 224450000    4
 224460000    6
 224470000    4
 224480000    3
 224490000    4
 224500000    3
 224510000    5
 224520000    5
 224530000    6
 224540000    4
 224550000    4
 224560000    3
 224570000    3
 224580000    3
 224590000    4
 224600000    3
 224610000    3
 224620000    3
 224630000    4
 224640000    4
 224650000    4
 224660000    4
 224670000    2
 224680000    4
 224690000    4
 224700000    4
 224710000    4
 224720000    3
 224730000    4
 224740000    4
 224750000    5
 224760000    2
 224770000    3
 224780000    2
 224790000    3
 224800000    4
 224810000    4
 224820000    3
 224830000    5
 224840000    7
 224850000    5
 224860000   11
 224870000    7
 224880000    4
 224890000    5
 224900000   20
 224910000   11
 224920000   16
 224930000   19
 224940000   21
 224950000   20
 224960000   22
 224970000   25
 224980000   23
 224990000   21
 225000000   22
 225010000   23
 225020000   19
 225030000   20
 225040000   21
 225050000   22
 225060000   21
 225070000   23
 225080000   21
 225090000   23
 225100000   26
 225110000   22
 225120000   21
 225130000   21
 225140000   21
 225150000   18
 225160000   15
 225170000   14
 225180000   20
 225190000   24
 225200000   23
 225210000   19
 225220000   17
 225230000   22
 225240000   26
 225250000   24
 225260000   20
 225270000   21
 225280000   17
 225290000   18
 225300000    6
 225310000   24
 225320000   23
 225330000   26
 225340000   23
 225350000   25
 225360000   25
 225370000   22
 225380000   26
 225390000   25
 225400000   24
 225410000   24
 225420000   23
 225430000   27
 225440000   23
 225450000   25
 225460000   24
 225470000   26
 225480000   23
 225490000   23
 225500000   24
 225510000   24
 225520000   27
 225530000   27
 225540000   27
 225550000   27
 225560000   38
 225570000   33
 225580000   27
 225590000   27
 225600000   24
 225610000   27
 225620000   27
 225630000   26
 225640000   26
 225650000   23
 225660000   27
 225670000   27
 225680000   26
 225690000   27
 225700000   25
 225710000   23
 225720000   26
 225730000   26
 225740000   22
 225750000   23
 225760000   26
 225770000   21
 225780000   20
 225790000   21
 225800000   22
 225810000   20
 225820000   20
 225830000   21
 225840000   20
 225850000   13
 225860000   19
 225870000   15
 225880000   20
 225890000   22
 225900000    8
 225910000    5
 225920000    5
 225930000    5
 225940000    4
 225950000    2
 225960000    4
 225970000    5
 225980000    4
 225990000    4
 226000000    7
 226010000    5
 226020000    6
 226030000    8
 226040000    2
 226050000    6
 226060000    7
 226070000    5
 226080000    4
 226090000    5
 226100000    4
 226110000    3
 226120000    5
 226130000    2
 226140000    7
 226150000    6
 226160000    4
 226170000    3
 226180000    6
 226190000    5
 226200000    3
 226210000    2
 226220000    2
 226230000    3
 226240000    3
 226250000    5
 226260000    7
 226270000    5
 226280000    7
 226290000    5
 226300000    5
 226310000    3
 226320000    5
 226330000    4
 226340000    5
 226350000    6
 226360000    5
 226370000    5
 226380000   10
 226390000    8
 226400000    5
 226410000    9
 226420000    5
 226430000    8
 226440000    7
 226450000    4
 226460000    7
 226470000    5
 226480000    7
 226490000    7
 226500000    6
 226510000    5
 226520000    9
 226530000   17
 226540000   21
 226550000   22
 226560000   19
 226570000   18
 226580000   13
 226590000    6
 226600000    5
 226610000    8
 226620000    5
 226630000    8
 226640000    7
 226650000    4
 226660000    2
 226670000    5
 226680000    4
 226690000    6
 226700000    5
 226710000    4
 226720000    3
 226730000    7
 226740000    8
 226750000    5
 226760000    5
 226770000   16
 226780000   19
 226790000    5
 226800000    3
 226810000   17
 226820000   15
 226830000   14
 226840000   14
 226850000   15
 226860000   20
 226870000   20
 226880000   23
 226890000   23
 226900000   21
 226910000   22
 226920000   23
 226930000   22
 226940000   23
 226950000   23
 226960000   26
 226970000   21
 226980000   23
 226990000   23
 227000000   26
 227010000   23
 227020000   22
 227030000   20
 227040000   22
 227050000   23
 227060000   15
 227070000    5
 227080000    3
 227090000    4
 227100000    6
 227110000    7
 227120000    5
 227130000    4
 227140000    5
 227150000    3
 227160000    4
 227170000    4
 227180000    2
 227190000    4
 227200000    3
 227210000    3
 227220000    3
 227230000    2
 227240000    3
 227250000    2
 227260000    2
 227270000    4
 227280000    5
 227290000    4
 227300000    4
 227310000    4
 227320000    4
 227330000    3
 227340000    4
 227350000    4
 227360000    2
 227370000    6
 227380000    5
 227390000    7
 227400000   18
 227410000   21
 227420000   20
 227430000   23
 227440000   24
 227450000   25
 227460000   25
 227470000   19
 227480000   22
 227490000   23
 227500000   20
 227510000   22
 227520000   20
 227530000   21
 227540000   20
 227550000   21
 227560000   18
 227570000   19
 227580000   18
 227590000   22
 227600000   18
 227610000   26
 227620000   23
 227630000   25
 227640000   26
 227650000   21
 227660000   23
 227670000   26
 227680000   26
 227690000   26
 227700000   25
 227710000   23
 227720000   23
 227730000   23
 227740000   21
 227750000   21
 227760000   24
 227770000   27
 227780000   23
 227790000   23
 227800000   19
 227810000   20
 227820000   19
 227830000   24
 227840000   21
 227850000   19
 227860000   15
 227870000   17
 227880000    7
 227890000   18
 227900000   22
 227910000   18
 227920000   19
 227930000   13
 227940000    5
 227950000    4
 227960000    3
 227970000   10
 227980000    3
 227990000    3
 228000000    6
 228010000   18
 228020000    3
 228030000    4
 228040000    5
 228050000    5
 228060000    4
 228070000    3
 228080000    4
 228090000    3
 228100000    7
 228110000    6
 228120000    4
 228130000    7
 228140000    3
 228150000    5
 228160000    3
 228170000    8
 228180000    5
 228190000    3
 228200000    5
 228210000    5
 228220000    5
 228230000    3
 228240000    4
 228250000    6
 228260000    8
 228270000    4
 228280000    4
 228290000    4
 228300000    4
 228310000    4
 228320000    3
 228330000    3
 228340000    4
 228350000    3
 228360000    4
 228370000    3
 228380000    3
 228390000    3
 228400000    3
 228410000    5
 228420000    5
 228430000    4
 228440000    4
 228450000    4
 228460000    3
 228470000    5
 228480000    4
 228490000    4
 228500000    4
 228510000    4
 228520000    3
 228530000    3
 228540000    3
 228550000    4
 228560000    3
 228570000    3
 228580000    4
 228590000    3
 228600000    2
 228610000    4
 228620000    3
 228630000    3
 228640000    3
 228650000    2
 228660000    3
 228670000    3
 228680000    2
 228690000    5
 228700000    3
 228710000    2
 228720000    4
 228730000    3
 228740000    3
 228750000    5
 228760000    4
 228770000    6
 228780000    5
 228790000    3
 228800000    4
 228810000    3
 228820000    5
 228830000    4
 228840000    4
 228850000   10
 228860000    5
 228870000   19
 228880000   18
 228890000   19
 228900000   22
 228910000   21
 228920000   16
 228930000   12
 228940000   11
 228950000   11
 228960000   22
 228970000   25
 228980000   19
 228990000   20
 229000000   24
 229010000   16
 229020000   13
 229030000   20
 229040000   21
 229050000   22
 229060000   24
 229070000   22
 229080000   24
 229090000   23
 229100000   20
 229110000   21
 229120000   18
 229130000   22
 229140000   22
 229150000   21
 229160000   23
 229170000   26
 229180000   23
 229190000   23
 229200000   24
 229210000   27
 229220000   26
 229230000   25
 229240000   24
 229250000   22
 229260000   23
 229270000   24
 229280000   28
 229290000   27
 229300000   26
 229310000   24
 229320000   22
 229330000   22
 229340000   21
 229350000   22
 229360000   24
 229370000   21
 229380000   22
 229390000   22
 229400000   26
 229410000   23
 229420000   26
 229430000   26
 229440000   27
 229450000   21
 229460000   21
 229470000   23
 229480000   26
 229490000   22
 229500000   22
 229510000   29
 229520000   23
 229530000   23
 229540000   24
 229550000   28
 229560000   26
 229570000   26
 229580000   22
 229590000   22
 229600000   27
 229610000   24
 229620000   22
 229630000   22
 229640000    5
 229650000    5
 229660000    6
 229670000    6
 229680000    5
 229690000    6
 229700000    5
 229710000    2
 229720000    5
 229730000    4
 229740000    5
 229750000    4
 229760000    3
 229770000    4
 229780000    5
 229790000    3
 229800000    9
 229810000   18
 229820000   19
 229830000   15
 229840000    7
 229850000   21
 229860000   22
 229870000   14
 229880000   14
 229890000   20
 229900000   15
 229910000   19
 229920000   13
 229930000   13
 229940000   18
 229950000   10
 229960000   10
 229970000    4
 229980000    4
 229990000    3
 230000000    3
 230010000    5
 230020000    3
 230030000    5
 230040000    6
 230050000    4
 230060000    7
 230070000    4
 230080000    4
 230090000    4
 230100000    4
 230110000    3
 230120000    3
 230130000    3
 230140000    2
 230150000    5
 230160000    4
 230170000    3
 230180000    3
 230190000    3
 230200000    3
 230210000    4
 230220000    3
 230230000    3
 230240000    4
 230250000    3
 230260000    5
 230270000    4
 230280000    9
 230290000   15
 230300000    4
 230310000    7
 230320000   13
 230330000    5
 230340000    6
 230350000    5
 230360000    5
 230370000    6
 230380000    5
 230390000    4
 230400000    4
 230410000    3
 230420000    2
 230430000    4
 230440000    3
 230450000    5
 230460000    4
 230470000    4
 230480000    4
 230490000    5
 230500000    4
 230510000    4
 230520000    8
 230530000    4
 230540000    2
 230550000    3
 230560000    3
 230570000    4
 230580000    4
 230590000    4
 230600000    4
 230610000    3
 230620000    3
 230630000    3
 230640000    3
 230650000    3
 230660000    4
 230670000    3
 230680000    3
 230690000    3
 230700000    3
 230710000    3
 230720000    3
 230730000    3
 230740000    2
 230750000    3
 230760000    3
 230770000    3
 230780000    3
 230790000    4
 230800000    4
 230810000    4
 230820000    3
 230830000    3
 230840000    4
 230850000    2
 230860000    3
 230870000    4
 230880000    2
 230890000    2
 230900000    4
 230910000    4
 230920000    3
 230930000    3
 230940000    3
 230950000    2
 230960000    4
 230970000    3
 230980000    3
 230990000    4
 231000000    4
 231010000    3
 231020000    3
 231030000    3
 231040000    2
 231050000    3
 231060000    4
 231070000    5
 231080000    2
 231090000    4
 231100000    4
 231110000    3
 231120000    3
 231130000    3
 231140000    4
 231150000    5
 231160000    4
 231170000    3
 231180000    4
 231190000    4
 231200000    3
 231210000    3
 231220000    3
 231230000    4
 231240000    3
 231250000    3
 231260000    4
 231270000    3
 231280000    3
 231290000    5
 231300000    3
 231310000    3
 231320000    5
 231330000    4
 231340000    5
 231350000    4
 231360000    3
 231370000    4
 231380000    4
 231390000    3
 231400000    3
 231410000    4
 231420000    4
 231430000    3
 231440000    2
 231450000    8
 231460000   18
 231470000   14
 231480000   18
 231490000   17
 231500000   15
 231510000   22
 231520000   18
 231530000   17
 231540000   11
 231550000   19
 231560000   21
 231570000   16
 231580000   14
 231590000   15
 231600000   11
 231610000   18
 231620000   11
 231630000   12
 231640000   10
 231650000    4
 231660000    4
 231670000    3
 231680000    2
 231690000    4
 231700000    4
 231710000   15
 231720000   17
 231730000    4
 231740000    5
 231750000    3
 231760000    3
 231770000    5
 231780000    4
 231790000    3
 231800000    4
 231810000    3
 231820000    4
 231830000    2
 231840000    4
 231850000    3
 231860000    5
 231870000    4
 231880000    4
 231890000    4
 231900000    2
 231910000    4
 231920000    4
 231930000    8
 231940000    3
 231950000    4
 231960000    3
 231970000    3
 231980000    3
 231990000    3
 232000000    6
 232010000    3
 232020000    4
 232030000    3
 232040000    4
 232050000    5
 232060000    3
 232070000    4
 232080000    5
 232090000    4
 232100000    3
 232110000    4
 232120000    4
 232130000    4
 232140000    4
 232150000    4
 232160000    3
 232170000    3
 232180000    2
 232190000    3
 232200000    3
 232210000    6
 232220000    3
 232230000    4
 232240000    3
 232250000    3
 232260000    2
 232270000    3
 232280000    3
 232290000    4
 232300000    3
 232310000    2
 232320000    3
 232330000    5
 232340000    4
 232350000    5
 232360000    4
 232370000    3
 232380000    7
 232390000    3
 232400000    3
 232410000    4
 232420000    2
 232430000    4
 232440000    4
 232450000    2
 232460000    3
 232470000    4
 232480000    3
 232490000    5
 232500000    4
 232510000    4
 232520000    3
 232530000    4
 232540000    4
 232550000    4
 232560000    4
 232570000    3
 232580000    4
 232590000    4
 232600000    4
 232610000    4
 232620000    4
 232630000    5
 232640000    5
 232650000    3
 232660000    4
 232670000    3
 232680000    4
 232690000    2
 232700000    3
 232710000    4
 232720000    6
 232730000    6
 232740000    4
 232750000    2
 232760000    5
 232770000    4
 232780000    5
 232790000    2
 232800000    3
 232810000    4
 232820000    4
 232830000    4
 232840000    4
 232850000    3
 232860000    3
 232870000    3
 232880000    4
 232890000    5
 232900000    5
 232910000    3
 232920000    4
 232930000    3
 232940000    5
 232950000    3
 232960000    5
 232970000    3
 232980000    3
 232990000    3
 233000000    5
 233010000    4
 233020000    4
 233030000    4
 233040000    5
 233050000    4
 233060000    4
 233070000    3
 233080000    5
 233090000    4
 233100000    5
 233110000    7
 233120000    5
 233130000    4
 233140000    5
 233150000    5
 233160000    3
 233170000    7
 233180000    3
 233190000    5
 233200000    5
 233210000    5
 233220000    4
 233230000    3
 233240000    9
 233250000   12
 233260000    5
 233270000    4
 233280000    3
 233290000    3
 233300000    3
 233310000    5
 233320000    6
 233330000    3
 233340000    3
 233350000    3
 233360000    2
 233370000    4
 233380000    6
 233390000    3
 233400000    4
 233410000    3
 233420000    5
 233430000    4
 233440000    3
 233450000    5
 233460000    2
 233470000    4
 233480000    4
 233490000    4
 233500000    3
 233510000    5
 233520000    5
 233530000    5
 233540000    3
 233550000    4
 233560000    3
 233570000    4
 233580000    3
 233590000    3
 233600000    4
 233610000    4
 233620000    8
 233630000   14
 233640000    3
 233650000    3
 233660000    4
 233670000    4
 233680000    3
 233690000    3
 233700000    6
 233710000    5
 233720000    4
 233730000    5
 233740000    4
 233750000    4
 233760000    5
 233770000    4
 233780000    4
 233790000    3
 233800000    3
 233810000    3
 233820000    5
 233830000    2
 233840000    4
 233850000    5
 233860000    5
 233870000    4
 233880000    5
 233890000    2
 233900000    4
 233910000    4
 233920000    2
 233930000   10
 233940000    4
 233950000    2
 233960000    5
 233970000    4
 233980000    3
 233990000    4
 234000000    2
 234010000    4
 234020000    4
 234030000    4
 234040000    2
 234050000    2
 234060000    5
 234070000    3
 234080000    4
 234090000    3
 234100000    5
 234110000    7
 234120000    5
 234130000    3
 234140000    4
 234150000    5
 234160000    4
 234170000    4
 234180000    4
 234190000   11
 234200000    5
 234210000    5
 234220000    3
 234230000    5
 234240000    4
 234250000    5
 234260000    3
 234270000    4
 234280000   16
 234290000   18
 234300000   21
 234310000   14
 234320000   19
 234330000   18
 234340000   20
 234350000   21
 234360000   20
 234370000   23
 234380000   20
 234390000   18
 234400000   21
 234410000   23
 234420000   23
 234430000   22
 234440000   22
 234450000   20
 234460000   22
 234470000   20
 234480000   20
 234490000   11
 234500000   12
 234510000   19
 234520000   17
 234530000   22
 234540000   15
 234550000   14
 234560000   17
 234570000   16
 234580000   18
 234590000   21
 234600000   18
 234610000   15
 234620000   15
 234630000   16
 234640000   20
 234650000   18
 234660000   16
 234670000   17
 234680000   19
 234690000   15
 234700000   12
 234710000   19
 234720000   13
 234730000   17
 234740000    4
 234750000    4
 234760000    4
 234770000    5
 234780000    4
 234790000    3
 234800000    5
 234810000    5
 234820000    3
 234830000    6
 234840000    4
 234850000    5
 234860000    5
 234870000    7
 234880000    2
 234890000    6
 234900000    5
 234910000    5
 234920000    3
 234930000    3
 234940000    4
 234950000    3
 234960000    3
 234970000    3
 234980000    3
 234990000    3
 235000000    3
 235010000    3
 235020000    3
 235030000    3
 235040000    3
 235050000    3
 235060000    4
 235070000    5
 235080000    4
 235090000    4
 235100000    5
 235110000    3
 235120000    3
 235130000    3
 235140000    4
 235150000    3
 235160000    3
 235170000    3
 235180000    3
 235190000    2
 235200000    3
 235210000    3
 235220000    3
 235230000    3
 235240000    4
 235250000    9
 235260000    4
 235270000    3
 235280000    4
 235290000    3
 235300000    4
 235310000    3
 235320000    3
 235330000    4
 235340000    3
 235350000    3
 235360000    2
 235370000    3
 235380000    5
 235390000    4
 235400000    4
 235410000    3
 235420000    7
 235430000    5
 235440000    7
 235450000    5
 235460000    6
 235470000    5
 235480000    5
 235490000    4
 235500000    4
 235510000    4
 235520000    6
 235530000    5
 235540000    4
 235550000    4
 235560000    3
 235570000    3
 235580000    4
 235590000    4
 235600000    4
 235610000    3
 235620000    4
 235630000    5
 235640000    9
 235650000    5
 235660000   12
 235670000    5
 235680000    3
 235690000    4
 235700000    5
 235710000    5
 235720000    5
 235730000    7
 235740000    4
 235750000    4
 235760000    4
 235770000    7
 235780000    3
 235790000   12
 235800000   19
 235810000   20
 235820000   24
 235830000   23
 235840000   30
 235850000   36
 235860000   29
 235870000   21
 235880000   27
 235890000   22
 235900000   19
 235910000   18
 235920000   19
 235930000   21
 235940000   17
 235950000   21
 235960000   22
 235970000   26
 235980000   22
 235990000   22
 236000000   23
 236010000   19
 236020000   27
 236030000   21
 236040000   26
 236050000   26
 236060000   19
 236070000   22
 236080000   22
 236090000   18
 236100000   26
 236110000   19
 236120000   22
 236130000   19
 236140000   23
 236150000   22
 236160000   17
 236170000   21
 236180000   20
 236190000   16
 236200000   22
 236210000   19
 236220000   15
 236230000   16
 236240000    8
 236250000    2
 236260000    5
 236270000    2
 236280000    4
 236290000    7
 236300000    3
 236310000    5
 236320000    4
 236330000    4
 236340000    7
 236350000    5
 236360000    7
 236370000    3
 236380000    5
 236390000    4
 236400000    4
 236410000    4
 236420000    6
 236430000    5
 236440000    2
 236450000    4
 236460000    5
 236470000    5
 236480000    3
 236490000    3
 236500000    4
 236510000    4
 236520000    3
 236530000    5
 236540000    4
 236550000    3
 236560000    3
 236570000    4
 236580000   10
 236590000    2
 236600000    4
 236610000    3
 236620000    3
 236630000    3
 236640000    3
 236650000    4
 236660000    3
 236670000    5
 236680000    5
 236690000    5
 236700000    5
 236710000    4
 236720000    4
 236730000    5
 236740000    7
 236750000    5
 236760000    8
 236770000    4
 236780000    4
 236790000    7
 236800000    3
 236810000    4
 236820000    5
 236830000    4
 236840000    3
 236850000    3
 236860000    4
 236870000    5
 236880000    7
 236890000    4
 236900000    9
 236910000    3
 236920000    5
 236930000    4
 236940000    6
 236950000    4
 236960000    4
 236970000   10
 236980000    5
 236990000    3
 237000000    5
 237010000    5
 237020000    5
 237030000    8
 237040000    9
 237050000    7
 237060000    6
 237070000    5
 237080000    5
 237090000   12
 237100000    5
 237110000   12
 237120000    9
 237130000    5
 237140000    5
 237150000    4
 237160000   12
 237170000   20
 237180000   22
 237190000   17
 237200000   22
 237210000   23
 237220000   19
 237230000   21
 237240000   22
 237250000   24
 237260000   25
 237270000   27
 237280000   23
 237290000   27
 237300000   26
 237310000   28
 237320000   27
 237330000   26
 237340000   23
 237350000   24
 237360000   23
 237370000   24
 237380000   22
 237390000   16
 237400000   22
 237410000   22
 237420000   24
 237430000   23
 237440000   21
 237450000   23
 237460000   22
 237470000   22
 237480000   32
 237490000   27
 237500000   21
 237510000   21
 237520000   22
 237530000   21
 237540000   23
 237550000   20
 237560000   18
 237570000   22
 237580000   25
 237590000   26
 237600000   19
 237610000   21
 237620000   24
 237630000   23
 237640000   26
 237650000   18
 237660000   21
 237670000   25
 237680000   27
 237690000   24
 237700000   25
 237710000   25
 237720000   26
 237730000   24
 237740000   23
 237750000   22
 237760000   22
 237770000   25
 237780000   26
 237790000   25
 237800000   26
 237810000   26
 237820000   26
 237830000   22
 237840000   26
 237850000   26
 237860000   27
 237870000   26
 237880000   26
 237890000   26
 237900000   27
 237910000   21
 237920000   20
 237930000   22
 237940000   21
 237950000   21
 237960000   19
 237970000   24
 237980000   22
 237990000   18
 238000000   22
 238010000   21
 238020000   17
 238030000   19
 238040000   25
 238050000   25
 238060000   23
 238070000   26
 238080000   26
 238090000   26
 238100000   26
 238110000   23
 238120000   24
 238130000   18
 238140000   23
 238150000   18
 238160000   21
 238170000   23
 238180000   18
 238190000   23
 238200000   22
 238210000    7
 238220000    5
 238230000    3
 238240000    4
 238250000   21
 238260000   13
 238270000   14
 238280000   20
 238290000   16
 238300000   21
 238310000   21
 238320000   19
 238330000   20
 238340000   21
 238350000   19
 238360000   26
 238370000   21
 238380000   20
 238390000    9
 238400000    5
 238410000    6
 238420000    3
 238430000    5
 238440000    5
 238450000    4
 238460000    5
 238470000    4
 238480000   19
 238490000   25
 238500000   21
 238510000   13
 238520000   10
 238530000    9
 238540000    4
 238550000    4
 238560000    6
 238570000   19
 238580000    7
 238590000    5
 238600000    5
 238610000   12
 238620000   23
 238630000   23
 238640000   21
 238650000   25
 238660000   23
 238670000   25
 238680000   21
 238690000   21
 238700000   26
 238710000   24
 238720000   23
 238730000   21
 238740000   25
 238750000   23
 238760000   22
 238770000   26
 238780000   26
 238790000   23
 238800000   25
 238810000   19
 238820000   23
 238830000   13
 238840000   15
 238850000   18
 238860000   17
 238870000   20
 238880000   24
 238890000   19
 238900000   19
 238910000   21
 238920000   22
 238930000   24
 238940000   22
 238950000   18
 238960000   23
 238970000   25
 238980000   25
 238990000   27
 239000000   26
 239010000   26
 239020000   23
 239030000   26
 239040000   25
 239050000   26
 239060000   25
 239070000   23
 239080000   25
 239090000   26
 239100000   23
 239110000   26
 239120000   16
 239130000   24
 239140000   18
 239150000   20
 239160000   21
 239170000   24
 239180000   23
 239190000   19
 239200000   19
 239210000   21
 239220000   22
 239230000   22
 239240000   15
 239250000   19
 239260000   18
 239270000   14
 239280000   13
 239290000   18
 239300000   17
 239310000   18
 239320000   22
 239330000   18
 239340000   14
 239350000   21
 239360000   21
 239370000   19
 239380000   16
 239390000   20
 239400000   25
 239410000   24
 239420000   18
 239430000   21
 239440000   19
 239450000   24
 239460000   22
 239470000   20
 239480000   23
 239490000   21
 239500000   21
 239510000   22
 239520000   21
 239530000   22
 239540000   24
 239550000   26
 239560000   26
 239570000   20
 239580000   24
 239590000   23
 239600000   19
 239610000   19
 239620000   20
 239630000   21
 239640000   22
 239650000   20
 239660000   15
 239670000   18
 239680000    5
 239690000   15
 239700000    4
 239710000    5
 239720000    2
 239730000    3
 239740000    8
 239750000   19
 239760000   21
 239770000   19
 239780000    4
 239790000    4
 239800000    6
 239810000    4
 239820000    6
 239830000    7
 239840000    5
 239850000    4
 239860000    7
 239870000    7
 239880000    4
 239890000    2
 239900000    4
 239910000    2
 239920000    3
 239930000    3
 239940000    3
 239950000    4
 239960000    2
 239970000    5
 239980000    4
 239990000    3
 240000000    5
 240010000    4
 240020000    4
 240030000    6
 240040000    5
 240050000    4
 240060000    7
 240070000    5
 240080000    3
 240090000    4
 240100000   15
 240110000   13
 240120000    3
 240130000    3
 240140000    4
 240150000    4
 240160000    4
 240170000    5
 240180000    5
 240190000    4
 240200000    3
 240210000    4
 240220000    4
 240230000    4
 240240000    3
 240250000    4
 240260000    4
 240270000    3
 240280000    3
 240290000    4
 240300000    2
 240310000    3
 240320000    4
 240330000    3
 240340000    4
 240350000    4
 240360000    3
 240370000    3
 240380000    3
 240390000    3
 240400000    4
 240410000    3
 240420000    3
 240430000    3
 240440000    4
 240450000    2
 240460000    5
 240470000    4
 240480000    4
 240490000    3
 240500000    4
 240510000    4
 240520000    7
 240530000    5
 240540000    8
 240550000    5
 240560000    9
 240570000    4
 240580000    5
 240590000   10
 240600000   15
 240610000   17
 240620000   16
 240630000    4
 240640000    5
 240650000    4
 240660000    4
 240670000    3
 240680000    4
 240690000    4
 240700000    4
 240710000    2
 240720000    4
 240730000    3
 240740000    4
 240750000    3
 240760000    4
 240770000    3
 240780000    3
 240790000    2
 240800000    4
 240810000    5
 240820000    4
 240830000    4
 240840000    5
 240850000    5
 240860000    4
 240870000    5
 240880000    3
 240890000    2
 240900000    5
 240910000    4
 240920000    5
 240930000    6
 240940000    5
 240950000    3
 240960000    5
 240970000    4
 240980000    4
 240990000    5
 241000000    3
 241010000    4
 241020000    3
 241030000    4
 241040000    4
 241050000    3
 241060000    3
 241070000    3
 241080000    5
 241090000    8
 241100000   15
 241110000    3
 241120000    3
 241130000    3
 241140000    3
 241150000    5
 241160000    4
 241170000    4
 241180000    3
 241190000    4
 241200000    3
 241210000    3
 241220000    3
 241230000    5
 241240000    4
 241250000    3
 241260000    3
 241270000    4
 241280000    5
 241290000    4
 241300000    4
 241310000    2
 241320000    5
 241330000    5
 241340000    4
 241350000    6
 241360000    8
 241370000    4
 241380000    4
 241390000    8
 241400000    4
 241410000    5
 241420000    5
 241430000    5
 241440000    9
 241450000    7
 241460000    5
 241470000    5
 241480000    4
 241490000    5
 241500000    3
 241510000    7
 241520000    5
 241530000    2
 241540000    4
 241550000    2
 241560000    4
 241570000    4
 241580000    4
 241590000    7
 241600000    4
 241610000    5
 241620000    4
 241630000    5
 241640000    4
 241650000    3
 241660000    3
 241670000    4
 241680000    8
 241690000    2
 241700000    4
 241710000    5
 241720000    5
 241730000    4
 241740000    5
 241750000    7
 241760000    5
 241770000    5
 241780000    5
 241790000    5
 241800000   20
 241810000    5
 241820000    4
 241830000   20
 241840000   24
 241850000   22
 241860000   22
 241870000   22
 241880000   20
 241890000   19
 241900000   19
 241910000   17
 241920000    4
 241930000    4
 241940000    7
 241950000    3
 241960000    2
 241970000    3
 241980000    6
 241990000    8
 242000000    2
 242010000    5
 242020000    5
 242030000    5
 242040000    9
 242050000    4
 242060000    6
 242070000    5
 242080000    7
 242090000    6
 242100000    5
 242110000    5
 242120000    4
 242130000    5
 242140000    6
 242150000   17
 242160000   19
 242170000   16
 242180000   13
 242190000    4
 242200000    4
 242210000    7
 242220000   20
 242230000    4
 242240000    3
 242250000    4
 242260000    4
 242270000    4
 242280000    4
 242290000    7
 242300000    6
 242310000    4
 242320000    5
 242330000    7
 242340000    4
 242350000    7
 242360000    5
 242370000    5
 242380000    4
 242390000    6
 242400000    5
 242410000    4
 242420000    5
 242430000    4
 242440000    5
 242450000    4
 242460000    4
 242470000    4
 242480000    4
 242490000   15
 242500000    4
 242510000   12
 242520000    5
 242530000    3
 242540000    3
 242550000    4
 242560000    3
 242570000    3
 242580000    3
 242590000    2
 242600000    4
 242610000    4
 242620000    4
 242630000    5
 242640000    5
 242650000    4
 242660000    5
 242670000    5
 242680000    4
 242690000    3
 242700000    5
 242710000    4
 242720000    5
 242730000    4
 242740000    5
 242750000    4
 242760000    4
 242770000    8
 242780000    5
 242790000    3
 242800000    4
 242810000    5
 242820000    5
 242830000    5
 242840000    4
 242850000    2
 242860000    3
 242870000    4
 242880000    4
 242890000    3
 242900000    3
 242910000    3
 242920000    4
 242930000    3
 242940000    2
 242950000    2
 242960000    4
 242970000    3
 242980000    4
 242990000    8
 243000000    4
 243010000    5
 243020000    4
 243030000    7
 243040000    5
 243050000    5
 243060000    4
 243070000    5
 243080000    3
 243090000    3
 243100000    2
 243110000    4
 243120000    5
 243130000    5
 243140000    4
 243150000    4
 243160000    5
 243170000    3
 243180000    4
 243190000    4
 243200000    3
 243210000    4
 243220000    3
 243230000    4
 243240000    5
 243250000    4
 243260000    5
 243270000    4
 243280000    5
 243290000    5
 243300000    5
 243310000    3
 243320000    7
 243330000    5
 243340000   12
 243350000    5
 243360000   13
 243370000    5
 243380000    5
 243390000    5
 243400000    4
 243410000    4
 243420000    4
 243430000    4
 243440000    5
 243450000    5
 243460000    7
 243470000    5
 243480000    4
 243490000    4
 243500000    4
 243510000    4
 243520000    4
 243530000    4
 243540000    5
 243550000    5
 243560000    4
 243570000    4
 243580000    5
 243590000    3
 243600000    4
 243610000    4
 243620000    4
 243630000    5
 243640000    5
 243650000    3
 243660000    4
 243670000    5
 243680000   13
 243690000    5
 243700000    8
 243710000    6
 243720000    5
 243730000    5
 243740000    4
 243750000    5
 243760000    5
 243770000    3
 243780000    5
 243790000    5
 243800000    5
 243810000   14
 243820000   21
 243830000   20
 243840000   20
 243850000   15
 243860000   16
 243870000   19
 243880000   16
 243890000   17
 243900000   20
 243910000   22
 243920000   23
 243930000   17
 243940000   17
 243950000   19
 243960000   19
 243970000   26
 243980000   23
 243990000   23
 244000000   20
 244010000   20
 244020000   21
 244030000   21
 244040000    9
 244050000    5
 244060000    7
 244070000    5
 244080000    6
 244090000    4
 244100000    5
 244110000    3
 244120000    3
 244130000    4
 244140000    4
 244150000    3
 244160000    9
 244170000    3
 244180000    4
 244190000    2
 244200000    3
 244210000    2
 244220000    3
 244230000    4
 244240000    2
 244250000    4
 244260000    3
 244270000    3
 244280000    4
 244290000    9
 244300000   14
 244310000    3
 244320000    5
 244330000    4
 244340000    3
 244350000    4
 244360000    4
 244370000    5
 244380000    5
 244390000    3
 244400000    5
 244410000    4
 244420000    3
 244430000    5
 244440000    5
 244450000    5
 244460000    4
 244470000    5
 244480000    6
 244490000    5
 244500000    7
 244510000    7
 244520000    7
 244530000    3
 244540000    5
 244550000    5
 244560000    6
 244570000    5
 244580000    5
 244590000    5
 244600000    4
 244610000    4
 244620000    3
 244630000    5
 244640000    3
 244650000    3
 244660000    4
 244670000    3
 244680000    3
 244690000    5
 244700000    4
 244710000    5
 244720000    4
 244730000    3
 244740000    4
 244750000    5
 244760000    6
 244770000    3
 244780000    5
 244790000    2
 244800000    3
 244810000    4
 244820000    5
 244830000    3
 244840000    3
 244850000    5
 244860000    5
 244870000    3
 244880000    5
 244890000    3
 244900000    5
 244910000    3
 244920000    3
 244930000    5
 244940000    5
 244950000    5
 244960000    4
 244970000    4
 244980000    3
 244990000    2
 245000000    4
 245010000    6
 245020000    3
 245030000    4
 245040000    5
 245050000    6
 245060000    6
 245070000    4
 245080000    4
 245090000    4
 245100000    5
 245110000    5
 245120000    4
 245130000    4
 245140000    4
 245150000    5
 245160000    4
 245170000    5
 245180000    5
 245190000    4
 245200000    4
 245210000    3
 245220000    4
 245230000    4
 245240000    4
 245250000    4
 245260000    3
 245270000    3
 245280000    3
 245290000    4
 245300000    4
 245310000    3
 245320000    5
 245330000    5
 245340000    3
 245350000    4
 245360000    3
 245370000    3
 245380000    4
 245390000    5
 245400000    4
 245410000    5
 245420000    4
 245430000    5
 245440000    9
 245450000    7
 245460000    4
 245470000    4
 245480000    3
 245490000    5
 245500000    4
 245510000    5
 245520000    4
 245530000    3
 245540000    4
 245550000    5
 245560000    4
 245570000    4
 245580000    3
 245590000    5
 245600000    5
 245610000    3
 245620000    2
 245630000    7
 245640000    5
 245650000    5
 245660000    4
 245670000    3
 245680000    3
 245690000    3
 245700000    3
 245710000    3
 245720000    3
 245730000    2
 245740000    5
 245750000    3
 245760000    2
 245770000    4
 245780000    3
 245790000    4
 245800000    3
 245810000    3
 245820000    2
 245830000    3
 245840000    5
 245850000    4
 245860000    3
 245870000    3
 245880000    3
 245890000    4
 245900000    3
 245910000    4
 245920000    3
 245930000    4
 245940000    4
 245950000    2
 245960000    3
 245970000    4
 245980000    5
 245990000    4
 246000000    4
 246010000    4
 246020000    5
 246030000    4
 246040000    5
 246050000    6
 246060000    5
 246070000    8
 246080000    3
 246090000    5
 246100000    8
 246110000    5
 246120000    7
 246130000   10
 246140000    8
 246150000    7
 246160000    4
 246170000    4
 246180000    7
 246190000    4
 246200000    5
 246210000    3
 246220000   16
 246230000    7
 246240000    3
 246250000    5
 246260000    8
 246270000    6
 246280000    5
 246290000    5
 246300000    4
 246310000    4
 246320000    5
 246330000    5
 246340000    5
 246350000    3
 246360000    5
 246370000    5
 246380000    7
 246390000   14
 246400000    4
 246410000    5
 246420000    7
 246430000    5
 246440000    7
 246450000    4
 246460000    3
 246470000    7
 246480000    5
 246490000    5
 246500000    5
 246510000    4
 246520000    4
 246530000    4
 246540000    5
 246550000    6
 246560000    5
 246570000    5
 246580000   15
 246590000   23
 246600000   19
 246610000   21
 246620000   16
 246630000    6
 246640000    4
 246650000    4
 246660000    5
 246670000    3
 246680000    4
 246690000    4
 246700000    4
 246710000    4
 246720000    3
 246730000    2
 246740000    7
 246750000    4
 246760000    4
 246770000    3
 246780000    3
 246790000    4
 246800000    3
 246810000    4
 246820000    5
 246830000    4
 246840000    7
 246850000    5
 246860000    4
 246870000   19
 246880000   19
 246890000   16
 246900000   20
 246910000   19
 246920000   18
 246930000   19
 246940000   20
 246950000   24
 246960000   22
 246970000   23
 246980000   23
 246990000   23
 247000000   24
 247010000   24
 247020000   26
 247030000   23
 247040000   24
 247050000   26
 247060000   21
 247070000   24
 247080000   23
 247090000   21
 247100000   25
 247110000   26
 247120000   21
 247130000   25
 247140000   23
 247150000   21
 247160000   21
 247170000   19
 247180000   23
 247190000   19
 247200000   26
 247210000   22
 247220000   23
 247230000   16
 247240000   15
 247250000    7
 247260000    4
 247270000    5
 247280000   20
 247290000   10
 247300000   20
 247310000   18
 247320000   21
 247330000   19
 247340000   19
 247350000   25
 247360000   24
 247370000   23
 247380000   21
 247390000   22
 247400000   26
 247410000   24
 247420000   26
 247430000   26
 247440000   27
 247450000   23
 247460000   22
 247470000   21
 247480000   24
 247490000   23
 247500000   24
 247510000   23
 247520000   24
 247530000   21
 247540000   19
 247550000   21
 247560000    7
 247570000   20
 247580000    5
 247590000    5
 247600000    5
 247610000    5
 247620000    4
 247630000    6
 247640000    4
 247650000    4
 247660000    5
 247670000    5
 247680000    4
 247690000    5
 247700000   12
 247710000   18
 247720000   19
 247730000   20
 247740000   22
 247750000   24
 247760000   22
 247770000   22
 247780000   21
 247790000   26
 247800000   23
 247810000   23
 247820000   23
 247830000   19
 247840000   22
 247850000   17
 247860000   19
 247870000   19
 247880000   20
 247890000   19
 247900000   15
 247910000   22
 247920000   21
 247930000   20
 247940000   19
 247950000   19
 247960000   21
 247970000   19
 247980000   19
 247990000   23
 248000000   24
 248010000   23
 248020000   22
 248030000   21
 248040000   26
 248050000   26
 248060000   26
 248070000   21
 248080000   21
 248090000   21
 248100000   20
 248110000   19
 248120000   23
 248130000   22
 248140000   17
 248150000   19
 248160000   19
 248170000   15
 248180000   17
 248190000   15
 248200000    8
 248210000    3
 248220000    4
 248230000    3
 248240000    4
 248250000   12
 248260000    4
 248270000    3
 248280000    2
 248290000    2
 248300000    3
 248310000    3
 248320000    3
 248330000    3
 248340000    2
 248350000    3
 248360000    3
 248370000    2
 248380000    3
 248390000    3
 248400000    4
 248410000    4
 248420000    5
 248430000    5
 248440000    6
 248450000    5
 248460000    5
 248470000    5
 248480000   17
 248490000   24
 248500000   23
 248510000   21
 248520000   21
 248530000   24
 248540000   25
 248550000   21
 248560000   19
 248570000   26
 248580000   27
 248590000   26
 248600000   24
 248610000   24
 248620000   22
 248630000   21
 248640000   21
 248650000   21
 248660000   25
 248670000   23
 248680000   23
 248690000   22
 248700000   22
 248710000   24
 248720000   22
 248730000   22
 248740000   24
 248750000   20
 248760000   25
 248770000   27
 248780000   24
 248790000   24
 248800000   24
 248810000   24
 248820000   26
 248830000   23
 248840000   24
 248850000   22
 248860000   24
 248870000   26
 248880000   27
 248890000   23
 248900000   24
 248910000   27
 248920000   22
 248930000   26
 248940000   22
 248950000   26
 248960000   27
 248970000   27
 248980000   26
 248990000   23
 249000000   28
 249010000   22
 249020000   23
 249030000   27
 249040000   24
 249050000   23
 249060000   23
 249070000   24
 249080000   23
 249090000   23
 249100000   30
 249110000   28
 249120000   28
 249130000   27
 249140000   32
 249150000   25
 249160000   27
 249170000   27
 249180000   26
 249190000   23
 249200000   26
 249210000   27
 249220000   26
 249230000   27
 249240000   32
 249250000   29
 249260000   28
 249270000   26
 249280000   33
 249290000   24
 249300000   29
 249310000   10
 249320000   16
 249330000   11
 249340000   19
 249350000   16
 249360000   19
 249370000   16
 249380000   17
 249390000   19
 249400000   14
 249410000    7
 249420000   21
 249430000   19
 249440000   19
 249450000   14
 249460000   18
 249470000   14
 249480000    7
 249490000   18
 249500000   19
 249510000   18
 249520000   19
 249530000   22
 249540000   23
 249550000   21
 249560000   22
 249570000   22
 249580000   16
 249590000   21
 249600000   22
 249610000   20
 249620000   19
 249630000    8
 249640000   19
 249650000   21
 249660000   23
 249670000   21
 249680000   23
 249690000   24
 249700000   26
 249710000   24
 249720000   26
 249730000   22
 249740000   19
 249750000   21
 249760000   12
 249770000    8
 249780000    6
 249790000    5
 249800000    4
 249810000    4
 249820000    5
 249830000    8
 249840000    4
 249850000   15
[truncated: 868,785 more chars]
