# Supplementary material for: Directional translocation resistance of Zika xrRNA
Source: Nat Commun. 2020 Jul 27;11:3749. doi: 10.1038/s41467-020-17508-7 (PMC7385498; doi:10.1038/s41467-020-17508-7)
Supplement: Supplementary file 4 — Source Data [file 41467_2020_17508_MOESM4_ESM.zip › Source_Data_Figures/Fig2B/5'translocation-rate_r0-T300K/r_2_translocated_portion.dat]

# Trajectory file ../../zika_rna/03_translocation_by_force_ramping/TP_END1/rate1x/t95/r_2/dump_t95_Rramped.lammpstrj
# time  length_translocated_portion
         0    3
     10000    3
     20000    3
     30000    3
     40000    3
     50000    3
     60000   10
     70000   13
     80000   18
     90000   14
    100000    7
    110000    3
    120000    3
    130000    3
    140000    2
    150000    3
    160000    2
    170000    3
    180000    3
    190000    2
    200000    2
    210000    2
    220000    3
    230000    3
    240000    4
    250000    3
    260000    3
    270000    3
    280000    3
    290000    3
    300000    3
    310000    4
    320000    4
    330000    3
    340000    3
    350000    4
    360000    3
    370000    4
    380000    2
    390000    3
    400000    5
    410000    3
    420000    3
    430000    3
    440000    3
    450000    2
    460000    4
    470000    3
    480000    3
    490000    3
    500000    2
    510000    2
    520000    3
    530000    3
    540000    2
    550000    2
    560000    2
    570000    2
    580000    3
    590000    3
    600000    2
    610000    3
    620000    3
    630000    3
    640000    3
    650000    3
    660000    3
    670000    3
    680000    3
    690000    3
    700000    3
    710000    4
    720000    3
    730000    5
    740000   12
    750000   14
    760000    9
    770000   12
    780000   14
    790000    7
    800000    2
    810000    3
    820000    4
    830000    3
    840000    3
    850000    4
    860000    4
    870000    4
    880000    3
    890000    3
    900000    2
    910000    3
    920000    3
    930000    3
    940000    3
    950000    3
    960000    4
    970000    3
    980000    4
    990000    3
   1000000    3
   1010000    4
   1020000    2
   1030000    3
   1040000    3
   1050000    2
   1060000    3
   1070000    3
   1080000    3
   1090000    2
   1100000    3
   1110000    3
   1120000    2
   1130000    2
   1140000    3
   1150000    3
   1160000    2
   1170000    2
   1180000    3
   1190000    3
   1200000    2
   1210000    3
   1220000    6
   1230000   11
   1240000    3
   1250000    2
   1260000    4
   1270000    2
   1280000    5
   1290000    3
   1300000    4
   1310000    4
   1320000    5
   1330000    3
   1340000    5
   1350000    2
   1360000    2
   1370000    3
   1380000    3
   1390000    3
   1400000    4
   1410000    2
   1420000    3
   1430000    3
   1440000    3
   1450000    3
   1460000    3
   1470000    3
   1480000    3
   1490000    2
   1500000    3
   1510000    3
   1520000    5
   1530000    4
   1540000    6
   1550000    4
   1560000    5
   1570000    3
   1580000    2
   1590000    3
   1600000    3
   1610000    4
   1620000    2
   1630000    3
   1640000    3
   1650000    2
   1660000    4
   1670000    2
   1680000    4
   1690000    3
   1700000    3
   1710000    3
   1720000    2
   1730000    3
   1740000    2
   1750000    3
   1760000    3
   1770000    3
   1780000    2
   1790000    2
   1800000    3
   1810000    3
   1820000    3
   1830000    3
   1840000    3
   1850000    3
   1860000    4
   1870000    3
   1880000    1
   1890000    3
   1900000    5
   1910000    4
   1920000    2
   1930000    2
   1940000    3
   1950000    5
   1960000    6
   1970000    8
   1980000    6
   1990000    4
   2000000    3
   2010000    3
   2020000    3
   2030000   12
   2040000   11
   2050000   10
   2060000   14
   2070000   14
   2080000   16
   2090000   14
   2100000    8
   2110000    2
   2120000    3
   2130000    2
   2140000    3
   2150000    3
   2160000    3
   2170000    3
   2180000    3
   2190000    3
   2200000    3
   2210000    4
   2220000    2
   2230000    2
   2240000    6
   2250000    3
   2260000    3
   2270000    2
   2280000    3
   2290000    2
   2300000    3
   2310000    2
   2320000    3
   2330000    4
   2340000    3
   2350000    6
   2360000    2
   2370000    3
   2380000    3
   2390000    2
   2400000    3
   2410000    2
   2420000    3
   2430000    3
   2440000    3
   2450000    3
   2460000    2
   2470000    3
   2480000    2
   2490000    2
   2500000    3
   2510000    3
   2520000    3
   2530000    2
   2540000    2
   2550000    3
   2560000    4
   2570000    3
   2580000    3
   2590000    3
   2600000    9
   2610000    3
   2620000    3
   2630000    3
   2640000    3
   2650000    3
   2660000    3
   2670000    2
   2680000    4
   2690000    3
   2700000    3
   2710000    3
   2720000    2
   2730000    3
   2740000    3
   2750000    3
   2760000    2
   2770000    3
   2780000    2
   2790000    4
   2800000    3
   2810000    2
   2820000    4
   2830000    4
   2840000    3
   2850000    3
   2860000    3
   2870000    4
   2880000    3
   2890000    3
   2900000    3
   2910000    3
   2920000    3
   2930000    2
   2940000    2
   2950000    2
   2960000    3
   2970000    4
   2980000    4
   2990000    3
   3000000    3
   3010000    3
   3020000    3
   3030000    3
   3040000    3
   3050000    8
   3060000    2
   3070000    2
   3080000    2
   3090000    2
   3100000    3
   3110000    4
   3120000    3
   3130000    2
   3140000    4
   3150000    3
   3160000    3
   3170000    3
   3180000    3
   3190000    2
   3200000    3
   3210000    2
   3220000    2
   3230000    3
   3240000    3
   3250000    2
   3260000    3
   3270000    2
   3280000    3
   3290000    3
   3300000    3
   3310000    3
   3320000    3
   3330000    4
   3340000    3
   3350000    2
   3360000    3
   3370000    2
   3380000    2
   3390000    3
   3400000    2
   3410000    3
   3420000    3
   3430000    6
   3440000    3
   3450000    4
   3460000    3
   3470000    3
   3480000    2
   3490000    3
   3500000    3
   3510000    3
   3520000    2
   3530000    3
   3540000    3
   3550000    3
   3560000    2
   3570000    3
   3580000    3
   3590000    3
   3600000    3
   3610000    4
   3620000    2
   3630000    3
   3640000    3
   3650000    3
   3660000    3
   3670000    2
   3680000    3
   3690000    2
   3700000    2
   3710000    2
   3720000    3
   3730000    4
   3740000    3
   3750000    6
   3760000    2
   3770000    3
   3780000    4
   3790000    2
   3800000    3
   3810000    2
   3820000    4
   3830000    3
   3840000    2
   3850000    3
   3860000    9
   3870000    3
   3880000    3
   3890000    3
   3900000    2
   3910000    3
   3920000    4
   3930000    3
   3940000    3
   3950000    3
   3960000    3
   3970000    2
   3980000    3
   3990000    2
   4000000    3
   4010000    3
   4020000    3
   4030000    3
   4040000    3
   4050000    3
   4060000    5
   4070000    4
   4080000    3
   4090000    3
   4100000    3
   4110000    4
   4120000    3
   4130000    3
   4140000    3
   4150000    2
   4160000    5
   4170000    3
   4180000    3
   4190000    3
   4200000    3
   4210000    4
   4220000    2
   4230000    3
   4240000    3
   4250000    3
   4260000    4
   4270000    3
   4280000    3
   4290000    2
   4300000    3
   4310000    3
   4320000    2
   4330000    3
   4340000    3
   4350000    2
   4360000    4
   4370000    3
   4380000    3
   4390000    2
   4400000    3
   4410000    2
   4420000   10
   4430000    6
   4440000    2
   4450000    3
   4460000    3
   4470000    3
   4480000    3
   4490000    2
   4500000    2
   4510000    3
   4520000    2
   4530000    2
   4540000    4
   4550000    5
   4560000    6
   4570000    3
   4580000    3
   4590000    3
   4600000    3
   4610000    2
   4620000    3
   4630000    4
   4640000    4
   4650000    3
   4660000    4
   4670000    4
   4680000    4
   4690000    3
   4700000    3
   4710000    3
   4720000    3
   4730000    2
   4740000    3
   4750000    2
   4760000    3
   4770000    3
   4780000    3
   4790000    3
   4800000    3
   4810000    2
   4820000    3
   4830000    3
   4840000    3
   4850000    3
   4860000    2
   4870000    3
   4880000    2
   4890000    3
   4900000    3
   4910000    3
   4920000    3
   4930000    3
   4940000    3
   4950000    3
   4960000    3
   4970000    2
   4980000    3
   4990000    3
   5000000    3
   5010000    3
   5020000    4
   5030000    2
   5040000    3
   5050000    3
   5060000    3
   5070000    4
   5080000    2
   5090000    3
   5100000    3
   5110000    3
   5120000    3
   5130000    3
   5140000    3
   5150000    3
   5160000    3
   5170000    2
   5180000    3
   5190000    3
   5200000    3
   5210000    2
   5220000    3
   5230000    3
   5240000    3
   5250000    2
   5260000    2
   5270000    3
   5280000    3
   5290000    3
   5300000    3
   5310000    3
   5320000    4
   5330000    3
   5340000    2
   5350000    3
   5360000    2
   5370000    3
   5380000    3
   5390000    3
   5400000    4
   5410000    3
   5420000    3
   5430000    3
   5440000    2
   5450000    3
   5460000    3
   5470000    3
   5480000    2
   5490000    3
   5500000    3
   5510000    4
   5520000    3
   5530000    3
   5540000    2
   5550000    3
   5560000    2
   5570000    2
   5580000    3
   5590000    3
   5600000    3
   5610000    3
   5620000    3
   5630000    2
   5640000    3
   5650000    2
   5660000    3
   5670000    8
   5680000    3
   5690000    3
   5700000    7
   5710000    4
   5720000    3
   5730000    3
   5740000    4
   5750000    3
   5760000    4
   5770000    3
   5780000    3
   5790000    3
   5800000    3
   5810000    3
   5820000    3
   5830000    3
   5840000    2
   5850000    2
   5860000    3
   5870000    3
   5880000    3
   5890000    4
   5900000    3
   5910000    2
   5920000    3
   5930000    3
   5940000    4
   5950000    3
   5960000    2
   5970000    3
   5980000    3
   5990000    2
   6000000    2
   6010000    2
   6020000    3
   6030000    4
   6040000    4
   6050000    3
   6060000    3
   6070000    4
   6080000    2
   6090000    2
   6100000    4
   6110000    5
   6120000    4
   6130000    3
   6140000    3
   6150000    3
   6160000    3
   6170000    2
   6180000    4
   6190000    3
   6200000    3
   6210000    3
   6220000    3
   6230000    3
   6240000    3
   6250000    3
   6260000    3
   6270000    3
   6280000    3
   6290000    3
   6300000    2
   6310000    3
   6320000    3
   6330000    2
   6340000    3
   6350000    3
   6360000    2
   6370000    3
   6380000    2
   6390000    3
   6400000   10
   6410000   10
   6420000    3
   6430000    3
   6440000    3
   6450000    3
   6460000    3
   6470000    4
   6480000    3
   6490000    2
   6500000    3
   6510000    3
   6520000    3
   6530000    3
   6540000    3
   6550000    2
   6560000    2
   6570000    2
   6580000    2
   6590000    2
   6600000    6
   6610000    3
   6620000    3
   6630000    4
   6640000   10
   6650000    9
   6660000    3
   6670000    2
   6680000    3
   6690000    3
   6700000    3
   6710000    6
   6720000    3
   6730000    3
   6740000    4
   6750000    4
   6760000    3
   6770000    3
   6780000    3
   6790000    3
   6800000    3
   6810000    4
   6820000    3
   6830000    2
   6840000    5
   6850000    3
   6860000    2
   6870000    3
   6880000    2
   6890000    2
   6900000    3
   6910000    4
   6920000    3
   6930000    3
   6940000    2
   6950000    2
   6960000    3
   6970000    2
   6980000    3
   6990000    3
   7000000    2
   7010000    5
   7020000    7
   7030000    3
   7040000    5
   7050000    3
   7060000    4
   7070000    2
   7080000    9
   7090000    5
   7100000    4
   7110000    3
   7120000    2
   7130000    2
   7140000    3
   7150000    5
   7160000    5
   7170000    3
   7180000    3
   7190000    3
   7200000    2
   7210000    4
   7220000    3
   7230000    3
   7240000    3
   7250000    2
   7260000    5
   7270000    3
   7280000    3
   7290000    4
   7300000    2
   7310000    3
   7320000    2
   7330000    2
   7340000    3
   7350000    4
   7360000    3
   7370000    3
   7380000    3
   7390000    3
   7400000    2
   7410000    3
   7420000    3
   7430000    3
   7440000    3
   7450000    2
   7460000    2
   7470000    3
   7480000    2
   7490000    3
   7500000    3
   7510000    3
   7520000    5
   7530000    3
   7540000    3
   7550000    4
   7560000    6
   7570000    3
   7580000    4
   7590000    3
   7600000    2
   7610000    2
   7620000    2
   7630000    3
   7640000    3
   7650000    3
   7660000    3
   7670000    2
   7680000    3
   7690000    2
   7700000    2
   7710000    3
   7720000    2
   7730000    3
   7740000    3
   7750000    3
   7760000    3
   7770000    4
   7780000    4
   7790000    3
   7800000    2
   7810000    3
   7820000    3
   7830000    5
   7840000    3
   7850000    4
   7860000    2
   7870000    3
   7880000    3
   7890000    2
   7900000    3
   7910000    2
   7920000    5
   7930000    2
   7940000    3
   7950000    3
   7960000    2
   7970000    3
   7980000    2
   7990000    3
   8000000    3
   8010000    2
   8020000    4
   8030000    4
   8040000    5
   8050000    3
   8060000    3
   8070000    3
   8080000    3
   8090000    3
   8100000    3
   8110000    4
   8120000    3
   8130000    3
   8140000    4
   8150000    3
   8160000    3
   8170000    4
   8180000    3
   8190000    4
   8200000    4
   8210000    2
   8220000    2
   8230000    2
   8240000    4
   8250000    3
   8260000    3
   8270000    3
   8280000    5
   8290000    2
   8300000    3
   8310000    3
   8320000    2
   8330000    2
   8340000    3
   8350000    3
   8360000    3
   8370000    3
   8380000    3
   8390000    3
   8400000    4
   8410000    4
   8420000    2
   8430000    6
   8440000    4
   8450000    3
   8460000    3
   8470000    3
   8480000    2
   8490000    3
   8500000    3
   8510000    2
   8520000    3
   8530000    4
   8540000    3
   8550000    3
   8560000    3
   8570000    3
   8580000    3
   8590000    4
   8600000    3
   8610000    4
   8620000    4
   8630000   13
   8640000   14
   8650000   17
   8660000    9
   8670000    8
   8680000    4
   8690000    3
   8700000    3
   8710000    3
   8720000    3
   8730000    4
   8740000    3
   8750000    3
   8760000    3
   8770000    3
   8780000    4
   8790000    2
   8800000    5
   8810000    5
   8820000    4
   8830000    3
   8840000    3
   8850000    3
   8860000    3
   8870000    3
   8880000    3
   8890000    5
   8900000    3
   8910000    2
   8920000    2
   8930000    3
   8940000    2
   8950000    4
   8960000    4
   8970000    3
   8980000    3
   8990000    3
   9000000    3
   9010000    3
   9020000    3
   9030000    3
   9040000    4
   9050000    3
   9060000    2
   9070000    3
   9080000    3
   9090000    3
   9100000    2
   9110000    3
   9120000    3
   9130000    2
   9140000    3
   9150000    3
   9160000    2
   9170000    4
   9180000    3
   9190000    3
   9200000    2
   9210000    3
   9220000    2
   9230000    2
   9240000    2
   9250000    3
   9260000    3
   9270000    3
   9280000    3
   9290000    3
   9300000    3
   9310000    3
   9320000    3
   9330000    3
   9340000    3
   9350000    3
   9360000    3
   9370000    3
   9380000    3
   9390000    2
   9400000    3
   9410000    2
   9420000    3
   9430000    2
   9440000    3
   9450000    3
   9460000    3
   9470000    3
   9480000    3
   9490000    3
   9500000    3
   9510000    2
   9520000    3
   9530000    2
   9540000    7
   9550000    3
   9560000    3
   9570000    3
   9580000    3
   9590000    3
   9600000    3
   9610000    3
   9620000    3
   9630000    3
   9640000    3
   9650000    3
   9660000    2
   9670000    3
   9680000    3
   9690000    4
   9700000    2
   9710000    3
   9720000    3
   9730000    4
   9740000    2
   9750000    4
   9760000    3
   9770000    4
   9780000    3
   9790000    2
   9800000    4
   9810000    3
   9820000    3
   9830000    4
   9840000    3
   9850000    4
   9860000    2
   9870000    3
   9880000    3
   9890000    3
   9900000    4
   9910000    3
   9920000    3
   9930000    2
   9940000    3
   9950000    3
   9960000    3
   9970000    3
   9980000    4
   9990000    4
  10000000    2
  10010000    4
  10020000    3
  10030000    3
  10040000    4
  10050000    3
  10060000    2
  10070000    2
  10080000    3
  10090000    3
  10100000    2
  10110000    2
  10120000    2
  10130000    3
  10140000    3
  10150000    2
  10160000    5
  10170000    4
  10180000    5
  10190000    3
  10200000    6
  10210000   18
  10220000    6
  10230000    3
  10240000    2
  10250000    3
  10260000    3
  10270000    3
  10280000    3
  10290000    3
  10300000    2
  10310000    3
  10320000    3
  10330000    4
  10340000    3
  10350000    3
  10360000    3
  10370000    2
  10380000    2
  10390000    3
  10400000    3
  10410000    3
  10420000    3
  10430000    3
  10440000    2
  10450000    3
  10460000    3
  10470000    3
  10480000    3
  10490000    4
  10500000    2
  10510000    3
  10520000    3
  10530000    3
  10540000    4
  10550000    3
  10560000    2
  10570000    2
  10580000    4
  10590000    2
  10600000    2
  10610000    3
  10620000    5
  10630000    3
  10640000    3
  10650000    2
  10660000    4
  10670000    3
  10680000    3
  10690000    2
  10700000    3
  10710000    3
  10720000    3
  10730000    2
  10740000    5
  10750000    3
  10760000    3
  10770000    3
  10780000    2
  10790000    3
  10800000    3
  10810000    2
  10820000    3
  10830000    4
  10840000    4
  10850000    2
  10860000    3
  10870000    3
  10880000    2
  10890000    2
  10900000    2
  10910000    2
  10920000    4
  10930000    3
  10940000    2
  10950000    4
  10960000    3
  10970000    2
  10980000    2
  10990000    3
  11000000    3
  11010000    3
  11020000    2
  11030000    3
  11040000    4
  11050000    4
  11060000    3
  11070000    2
  11080000    4
  11090000    4
  11100000    3
  11110000    5
  11120000    4
  11130000    3
  11140000    3
  11150000    4
  11160000    3
  11170000    4
  11180000    3
  11190000    3
  11200000    3
  11210000    3
  11220000    3
  11230000    3
  11240000    3
  11250000    4
  11260000    3
  11270000    2
  11280000    3
  11290000    6
  11300000    4
  11310000    4
  11320000    4
  11330000    3
  11340000    2
  11350000    2
  11360000    3
  11370000    4
  11380000    4
  11390000    3
  11400000    5
  11410000    2
  11420000    7
  11430000    2
  11440000    3
  11450000    3
  11460000    4
  11470000    2
  11480000    3
  11490000    2
  11500000    5
  11510000    3
  11520000    2
  11530000    2
  11540000    3
  11550000    2
  11560000    2
  11570000    2
  11580000    4
  11590000    4
  11600000    3
  11610000    3
  11620000    2
  11630000    3
  11640000    3
  11650000    3
  11660000    3
  11670000    2
  11680000    1
  11690000    3
  11700000    4
  11710000    4
  11720000    2
  11730000    3
  11740000    3
  11750000    3
  11760000    4
  11770000    3
  11780000    5
  11790000    3
  11800000    3
  11810000    3
  11820000    2
  11830000    3
  11840000    3
  11850000    3
  11860000    3
  11870000    3
  11880000    3
  11890000    3
  11900000    4
  11910000    3
  11920000    3
  11930000    9
  11940000    3
  11950000    3
  11960000    3
  11970000    3
  11980000    4
  11990000    2
  12000000    3
  12010000    3
  12020000    3
  12030000    3
  12040000    3
  12050000    3
  12060000    4
  12070000    4
  12080000    4
  12090000    4
  12100000    3
  12110000    2
  12120000    5
  12130000    5
  12140000    3
  12150000    5
  12160000    6
  12170000    5
  12180000    4
  12190000    5
  12200000    3
  12210000    3
  12220000    4
  12230000    3
  12240000    2
  12250000    4
  12260000    4
  12270000    4
  12280000    4
  12290000    3
  12300000    4
  12310000    4
  12320000    4
  12330000    3
  12340000    5
  12350000    3
  12360000    3
  12370000    3
  12380000    3
  12390000    3
  12400000    2
  12410000    4
  12420000    4
  12430000    3
  12440000    3
  12450000    2
  12460000    2
  12470000    2
  12480000    2
  12490000    3
  12500000    2
  12510000    3
  12520000    3
  12530000    3
  12540000    2
  12550000    4
  12560000    3
  12570000    3
  12580000    2
  12590000    3
  12600000    3
  12610000    3
  12620000    3
  12630000    2
  12640000    2
  12650000    3
  12660000    3
  12670000    3
  12680000    4
  12690000    1
  12700000    3
  12710000    3
  12720000    3
  12730000    4
  12740000    2
  12750000    2
  12760000    4
  12770000    3
  12780000    2
  12790000    4
  12800000    3
  12810000    3
  12820000    4
  12830000    3
  12840000    4
  12850000    4
  12860000    4
  12870000    4
  12880000   21
  12890000   16
  12900000   15
  12910000   13
  12920000   17
  12930000    8
  12940000    3
  12950000    2
  12960000    2
  12970000    3
  12980000    2
  12990000    3
  13000000    2
  13010000    2
  13020000    3
  13030000    3
  13040000    3
  13050000    3
  13060000    3
  13070000    3
  13080000    4
  13090000    4
  13100000    3
  13110000    7
  13120000    2
  13130000    2
  13140000    3
  13150000    2
  13160000    4
  13170000    4
  13180000    4
  13190000    2
  13200000    3
  13210000    2
  13220000    3
  13230000    3
  13240000    2
  13250000    3
  13260000    3
  13270000    3
  13280000    3
  13290000    2
  13300000    3
  13310000    3
  13320000    3
  13330000    3
  13340000    2
  13350000    3
  13360000    2
  13370000    2
  13380000    3
  13390000    3
  13400000    4
  13410000    2
  13420000    3
  13430000    6
  13440000    4
  13450000    4
  13460000    4
  13470000    3
  13480000    4
  13490000    2
  13500000    4
  13510000    4
  13520000    2
  13530000    8
  13540000    2
  13550000    3
  13560000    3
  13570000    3
  13580000    4
  13590000    3
  13600000    4
  13610000    2
  13620000    2
  13630000    3
  13640000    3
  13650000    2
  13660000    4
  13670000    4
  13680000    4
  13690000    4
  13700000    3
  13710000    2
  13720000    3
  13730000    3
  13740000    3
  13750000    3
  13760000    4
  13770000    3
  13780000    4
  13790000    2
  13800000    3
  13810000    5
  13820000    5
  13830000    4
  13840000    2
  13850000    5
  13860000    3
  13870000    3
  13880000    3
  13890000    3
  13900000    3
  13910000    3
  13920000    4
  13930000    3
  13940000    4
  13950000    3
  13960000    2
  13970000    5
  13980000    4
  13990000    3
  14000000    3
  14010000    3
  14020000    3
  14030000    1
  14040000    4
  14050000    3
  14060000    3
  14070000    3
  14080000    3
  14090000    4
  14100000    3
  14110000    2
  14120000    3
  14130000    3
  14140000    2
  14150000    3
  14160000    3
  14170000    2
  14180000    4
  14190000    4
  14200000    3
  14210000    3
  14220000    3
  14230000    3
  14240000    3
  14250000    2
  14260000    2
  14270000    3
  14280000    3
  14290000    3
  14300000    3
  14310000    3
  14320000    2
  14330000    4
  14340000    3
  14350000    3
  14360000    2
  14370000    3
  14380000    3
  14390000    2
  14400000    1
  14410000    3
  14420000    2
  14430000    4
  14440000    4
  14450000    3
  14460000    3
  14470000    3
  14480000    2
  14490000    2
  14500000    2
  14510000    3
  14520000    3
  14530000    3
  14540000    4
  14550000    3
  14560000    3
  14570000    4
  14580000    2
  14590000    4
  14600000    2
  14610000    2
  14620000    3
  14630000    3
  14640000    3
  14650000    3
  14660000    3
  14670000    2
  14680000    2
  14690000    3
  14700000    3
  14710000    3
  14720000    2
  14730000    2
  14740000    3
  14750000    3
  14760000    2
  14770000    3
  14780000    4
  14790000    3
  14800000    3
  14810000    3
  14820000    3
  14830000    2
  14840000    3
  14850000    3
  14860000    3
  14870000    4
  14880000    5
  14890000    3
  14900000    2
  14910000    3
  14920000    3
  14930000    4
  14940000    3
  14950000    5
  14960000    3
  14970000    4
  14980000    2
  14990000    3
  15000000    3
  15010000    3
  15020000    4
  15030000    3
  15040000    4
  15050000    4
  15060000    3
  15070000    4
  15080000    3
  15090000    2
  15100000    3
  15110000   13
  15120000    2
  15130000    4
  15140000    2
  15150000    3
  15160000    2
  15170000    3
  15180000    3
  15190000    2
  15200000    2
  15210000    3
  15220000    4
  15230000    4
  15240000    3
  15250000    4
  15260000    3
  15270000    4
  15280000    4
  15290000    3
  15300000    5
  15310000    4
  15320000    4
  15330000    3
  15340000    2
  15350000    3
  15360000    3
  15370000    5
  15380000    2
  15390000    4
  15400000    4
  15410000    3
  15420000    2
  15430000    3
  15440000    3
  15450000    3
  15460000    3
  15470000    2
  15480000    2
  15490000    2
  15500000    3
  15510000    3
  15520000    2
  15530000    3
  15540000    5
  15550000    4
  15560000    3
  15570000    2
  15580000    4
  15590000    3
  15600000    2
  15610000    4
  15620000    4
  15630000    2
  15640000    3
  15650000    4
  15660000    4
  15670000    2
  15680000    4
  15690000    4
  15700000    2
  15710000    4
  15720000    3
  15730000    3
  15740000    3
  15750000    3
  15760000    4
  15770000    7
  15780000    4
  15790000    3
  15800000    3
  15810000    3
  15820000    2
  15830000    2
  15840000    4
  15850000    4
  15860000    3
  15870000    5
  15880000    4
  15890000    3
  15900000    3
  15910000    3
  15920000    3
  15930000    3
  15940000    3
  15950000    5
  15960000   19
  15970000   15
  15980000    9
  15990000    4
  16000000    4
  16010000    3
  16020000    4
  16030000    2
  16040000    3
  16050000    4
  16060000    3
  16070000    3
  16080000    4
  16090000    2
  16100000    4
  16110000    4
  16120000    3
  16130000    3
  16140000    3
  16150000    4
  16160000    3
  16170000    3
  16180000    2
  16190000    3
  16200000    3
  16210000    3
  16220000    3
  16230000    3
  16240000    3
  16250000    2
  16260000    2
  16270000    3
  16280000    3
  16290000    2
  16300000    4
  16310000    4
  16320000    3
  16330000    4
  16340000    3
  16350000    2
  16360000    4
  16370000    5
  16380000    2
  16390000    3
  16400000    3
  16410000    2
  16420000    3
  16430000    3
  16440000    3
  16450000    3
  16460000    4
  16470000    3
  16480000    3
  16490000    2
  16500000    3
  16510000    3
  16520000    5
  16530000    6
  16540000    3
  16550000    4
  16560000    3
  16570000    5
  16580000    6
  16590000    3
  16600000    3
  16610000    3
  16620000    3
  16630000    3
  16640000    4
  16650000    2
  16660000    5
  16670000    4
  16680000    2
  16690000    4
  16700000    3
  16710000    3
  16720000    3
  16730000    3
  16740000    3
  16750000    3
  16760000    3
  16770000    4
  16780000    4
  16790000    3
  16800000    4
  16810000    3
  16820000    3
  16830000    4
  16840000    3
  16850000    3
  16860000    5
  16870000    3
  16880000    3
  16890000    3
  16900000    3
  16910000    3
  16920000    4
  16930000    3
  16940000    3
  16950000    3
  16960000    4
  16970000    2
  16980000    3
  16990000    3
  17000000    4
  17010000    4
  17020000    5
  17030000    3
  17040000    3
  17050000    3
  17060000    3
  17070000    2
  17080000    2
  17090000    3
  17100000    3
  17110000    4
  17120000    3
  17130000    3
  17140000    3
  17150000    2
  17160000    4
  17170000    3
  17180000    2
  17190000    2
  17200000    2
  17210000    2
  17220000    2
  17230000    2
  17240000    2
  17250000    3
  17260000    3
  17270000    3
  17280000    2
  17290000    3
  17300000    3
  17310000    2
  17320000    2
  17330000    2
  17340000    4
  17350000    4
  17360000    5
  17370000    5
  17380000    6
  17390000    5
  17400000    2
  17410000    4
  17420000    4
  17430000    3
  17440000    4
  17450000    3
  17460000    4
  17470000    4
  17480000    3
  17490000    2
  17500000    5
  17510000    5
  17520000    3
  17530000    4
  17540000    2
  17550000    3
  17560000    3
  17570000    3
  17580000    3
  17590000    2
  17600000    2
  17610000    3
  17620000    3
  17630000    3
  17640000    2
  17650000    3
  17660000    3
  17670000    4
  17680000    3
  17690000    3
  17700000    5
  17710000    2
  17720000    4
  17730000    2
  17740000    3
  17750000    3
  17760000    4
  17770000    3
  17780000    5
  17790000    3
  17800000    2
  17810000    4
  17820000    4
  17830000    3
  17840000    4
  17850000    3
  17860000    3
  17870000    3
  17880000    4
  17890000    7
  17900000    3
  17910000    2
  17920000    3
  17930000    2
  17940000    3
  17950000    3
  17960000    2
  17970000    2
  17980000    4
  17990000    4
  18000000    3
  18010000    3
  18020000    2
  18030000    3
  18040000    2
  18050000    3
  18060000    3
  18070000    3
  18080000    2
  18090000    4
  18100000    3
  18110000    3
  18120000    3
  18130000    3
  18140000    2
  18150000    2
  18160000    4
  18170000    3
  18180000    2
  18190000    4
  18200000    3
  18210000    3
  18220000    3
  18230000    2
  18240000    3
  18250000    3
  18260000    4
  18270000    2
  18280000    2
  18290000    3
  18300000    5
  18310000    3
  18320000    3
  18330000    4
  18340000    3
  18350000    3
  18360000    4
  18370000    3
  18380000    2
  18390000    3
  18400000    3
  18410000    3
  18420000    3
  18430000    4
  18440000    4
  18450000    4
  18460000    3
  18470000    3
  18480000    3
  18490000    2
  18500000    2
  18510000    3
  18520000    3
  18530000    3
  18540000    3
  18550000    3
  18560000    2
  18570000    3
  18580000    3
  18590000    3
  18600000    4
  18610000    4
  18620000    4
  18630000    3
  18640000    4
  18650000    3
  18660000    3
  18670000    5
  18680000    3
  18690000    5
  18700000    3
  18710000    3
  18720000    3
  18730000    3
  18740000    3
  18750000    5
  18760000    5
  18770000    3
  18780000    3
  18790000    3
  18800000    6
  18810000    3
  18820000    2
  18830000    4
  18840000    3
  18850000    3
  18860000    4
  18870000    2
  18880000    3
  18890000    6
  18900000    3
  18910000    3
  18920000    2
  18930000    1
  18940000    2
  18950000    3
  18960000    3
  18970000    4
  18980000    3
  18990000    3
  19000000    3
  19010000    3
  19020000    3
  19030000    3
  19040000    3
  19050000    3
  19060000    2
  19070000    2
  19080000    2
  19090000    3
  19100000    3
  19110000    3
  19120000    3
  19130000    3
  19140000    3
  19150000    2
  19160000    2
  19170000    2
  19180000    3
  19190000    4
  19200000    2
  19210000    4
  19220000    3
  19230000    3
  19240000    3
  19250000    3
  19260000    2
  19270000    3
  19280000    3
  19290000    3
  19300000    3
  19310000    2
  19320000    3
  19330000    2
  19340000    3
  19350000    4
  19360000    3
  19370000    3
  19380000    4
  19390000    4
  19400000    3
  19410000    3
  19420000    4
  19430000    4
  19440000    2
  19450000    3
  19460000    3
  19470000    4
  19480000    3
  19490000    2
  19500000    2
  19510000    2
  19520000    4
  19530000    2
  19540000    4
  19550000    5
  19560000    4
  19570000    4
  19580000    3
  19590000    3
  19600000    3
  19610000    4
  19620000    3
  19630000    4
  19640000    5
  19650000    4
  19660000    3
  19670000    3
  19680000    2
  19690000    3
  19700000    4
  19710000    4
  19720000    5
  19730000    9
  19740000    3
  19750000    8
  19760000    5
  19770000    3
  19780000    6
  19790000    3
  19800000    3
  19810000    3
  19820000    8
  19830000    5
  19840000    4
  19850000    4
  19860000    5
  19870000    4
  19880000    3
  19890000    3
  19900000    4
  19910000    3
  19920000    2
  19930000    3
  19940000    3
  19950000    3
  19960000    4
  19970000    3
  19980000    4
  19990000    3
  20000000    3
  20000000    3
  20010000    3
  20020000    4
  20030000    5
  20040000    3
  20050000    4
  20060000    4
  20070000    3
  20080000    4
  20090000    4
  20100000    3
  20110000    3
  20120000    3
  20130000    3
  20140000    3
  20150000    2
  20160000    2
  20170000    3
  20180000    4
  20190000    3
  20200000    3
  20210000    3
  20220000    3
  20230000    2
  20240000    4
  20250000    3
  20260000    3
  20270000    2
  20280000    2
  20290000    3
  20300000    3
  20310000    3
  20320000    3
  20330000    4
  20340000    3
  20350000    3
  20360000    2
  20370000    4
  20380000    4
  20390000    3
  20400000    3
  20410000    4
  20420000    5
  20430000    4
  20440000    3
  20450000    4
  20460000    3
  20470000    4
  20480000    3
  20490000    3
  20500000    4
  20510000    5
  20520000    5
  20530000    3
  20540000    4
  20550000    3
  20560000    2
  20570000    2
  20580000    5
  20590000    3
  20600000    2
  20610000    3
  20620000    3
  20630000    3
  20640000    3
  20650000    4
  20660000    4
  20670000    4
  20680000    5
  20690000    3
  20700000    3
  20710000    4
  20720000    2
  20730000    4
  20740000    3
  20750000    3
  20760000    2
  20770000    3
  20780000    4
  20790000    3
  20800000    4
  20810000    4
  20820000    3
  20830000    2
  20840000    3
  20850000    3
  20860000    3
  20870000    3
  20880000    2
  20890000    4
  20900000    2
  20910000    3
  20920000    2
  20930000    2
  20940000    5
  20950000    3
  20960000    3
  20970000    4
  20980000    3
  20990000    8
  21000000    3
  21010000   10
  21020000    9
  21030000   13
  21040000    9
  21050000   10
  21060000   15
  21070000    7
  21080000    3
  21090000    3
  21100000    2
  21110000    2
  21120000    3
  21130000    3
  21140000    4
  21150000    4
  21160000    3
  21170000    2
  21180000    3
  21190000    3
  21200000    3
  21210000    3
  21220000    2
  21230000    4
  21240000    3
  21250000    3
  21260000    2
  21270000    3
  21280000    4
  21290000    3
  21300000    3
  21310000    3
  21320000    3
  21330000    3
  21340000    3
  21350000    2
  21360000    3
  21370000    2
  21380000    2
  21390000    3
  21400000    3
  21410000    2
  21420000    4
  21430000    5
  21440000    3
  21450000    4
  21460000    3
  21470000    4
  21480000    3
  21490000    3
  21500000    3
  21510000    4
  21520000    9
  21530000    3
  21540000    3
  21550000    3
  21560000    3
  21570000    3
  21580000    3
  21590000    3
  21600000    3
  21610000    2
  21620000    3
  21630000    3
  21640000    3
  21650000    3
  21660000    2
  21670000    2
  21680000    2
  21690000    4
  21700000    3
  21710000    4
  21720000    3
  21730000    4
  21740000    3
  21750000    4
  21760000    4
  21770000    4
  21780000    3
  21790000    3
  21800000    2
  21810000    3
  21820000    3
  21830000    4
  21840000    3
  21850000    3
  21860000    2
  21870000    4
  21880000    4
  21890000    3
  21900000    4
  21910000    4
  21920000    3
  21930000    3
  21940000    3
  21950000    3
  21960000    3
  21970000    3
  21980000    2
  21990000    4
  22000000    3
  22010000    3
  22020000    4
  22030000    4
  22040000    3
  22050000    3
  22060000    3
  22070000    3
  22080000    4
  22090000    4
  22100000    3
  22110000    4
  22120000    3
  22130000    2
  22140000    6
  22150000    5
  22160000    3
  22170000    3
  22180000    2
  22190000    3
  22200000    2
  22210000    3
  22220000    3
  22230000    2
  22240000    3
  22250000    3
  22260000    3
  22270000    2
  22280000    4
  22290000    3
  22300000    2
  22310000    2
  22320000    4
  22330000    3
  22340000    2
  22350000    3
  22360000    5
  22370000    3
  22380000    3
  22390000    3
  22400000    3
  22410000    3
  22420000    3
  22430000    3
  22440000    3
  22450000    3
  22460000    9
  22470000    5
  22480000    2
  22490000    3
  22500000    4
  22510000    3
  22520000    3
  22530000    3
  22540000    3
  22550000    2
  22560000    3
  22570000    4
  22580000    4
  22590000    2
  22600000    3
  22610000    2
  22620000    2
  22630000    3
  22640000    3
  22650000    3
  22660000    4
  22670000    4
  22680000    4
  22690000    3
  22700000    2
  22710000    3
  22720000    3
  22730000    3
  22740000    3
  22750000    3
  22760000    2
  22770000    3
  22780000    2
  22790000    3
  22800000    3
  22810000    3
  22820000    3
  22830000    2
  22840000    4
  22850000    3
  22860000    3
  22870000    3
  22880000    3
  22890000    2
  22900000    3
  22910000    2
  22920000    3
  22930000    4
  22940000    3
  22950000    4
  22960000    6
  22970000    5
  22980000    3
  22990000    2
  23000000    5
  23010000    4
  23020000    4
  23030000    4
  23040000    4
  23050000    8
  23060000    4
  23070000    4
  23080000    4
  23090000    4
  23100000    4
  23110000    5
  23120000    3
  23130000    4
  23140000    5
  23150000    4
  23160000    3
  23170000    3
  23180000    3
  23190000    5
  23200000    2
  23210000    3
  23220000    1
  23230000    3
  23240000    3
  23250000    3
  23260000    4
  23270000    4
  23280000    3
  23290000    3
  23300000    2
  23310000    3
  23320000    3
  23330000    3
  23340000    3
  23350000    2
  23360000    3
  23370000    4
  23380000    3
  23390000    4
  23400000    4
  23410000    3
  23420000    3
  23430000    4
  23440000    2
  23450000    3
  23460000    4
  23470000    4
  23480000    3
  23490000    2
  23500000    4
  23510000    3
  23520000    3
  23530000    3
  23540000    3
  23550000    2
  23560000    3
  23570000    2
  23580000    3
  23590000    2
  23600000    4
  23610000    3
  23620000    3
  23630000    3
  23640000    4
  23650000    3
  23660000    3
  23670000    4
  23680000    2
  23690000    2
  23700000    3
  23710000    4
  23720000    3
  23730000    3
  23740000    4
  23750000    2
  23760000    3
  23770000    3
  23780000    4
  23790000    5
  23800000    3
  23810000    3
  23820000    3
  23830000    3
  23840000    2
  23850000    3
  23860000    3
  23870000    4
  23880000    4
  23890000    3
  23900000    3
  23910000    3
  23920000    4
  23930000    3
  23940000    4
  23950000    4
  23960000    3
  23970000    4
  23980000    2
  23990000    4
  24000000    3
  24010000    4
  24020000    3
  24030000    4
  24040000    5
  24050000    3
  24060000    3
  24070000    5
  24080000    3
  24090000    4
  24100000    2
  24110000    3
  24120000    3
  24130000    3
  24140000    3
  24150000    3
  24160000    3
  24170000    5
  24180000    4
  24190000    5
  24200000    3
  24210000    4
  24220000    2
  24230000    2
  24240000    4
  24250000    2
  24260000    3
  24270000    4
  24280000    3
  24290000    3
  24300000    4
  24310000    5
  24320000    2
  24330000    4
  24340000    3
  24350000    4
  24360000    4
  24370000    3
  24380000    3
  24390000    2
  24400000    3
  24410000    8
  24420000    5
  24430000    3
  24440000    4
  24450000    4
  24460000    4
  24470000    3
  24480000    3
  24490000    3
  24500000    6
  24510000    6
  24520000    4
  24530000    4
  24540000    3
  24550000    5
  24560000    2
  24570000    3
  24580000    2
  24590000    4
  24600000    3
  24610000    3
  24620000    3
  24630000    3
  24640000    3
  24650000    3
  24660000    4
  24670000    3
  24680000    3
  24690000    3
  24700000    2
  24710000    3
  24720000    4
  24730000    4
  24740000    5
  24750000    5
  24760000    3
  24770000    4
  24780000    3
  24790000    3
  24800000    5
  24810000    5
  24820000    2
  24830000    3
  24840000    2
  24850000    3
  24860000    3
  24870000    4
  24880000    2
  24890000    4
  24900000    3
  24910000    3
  24920000    3
  24930000    4
  24940000    4
  24950000    3
  24960000    3
  24970000    9
  24980000    3
  24990000    3
  25000000    2
  25010000    3
  25020000    3
  25030000    2
  25040000    4
  25050000    3
  25060000    3
  25070000    3
  25080000    4
  25090000    4
  25100000   21
  25110000   16
  25120000    3
  25130000    3
  25140000    4
  25150000    4
  25160000    3
  25170000    3
  25180000    3
  25190000    3
  25200000    2
  25210000    3
  25220000    3
  25230000    4
  25240000   22
  25250000   12
  25260000    4
  25270000    4
  25280000    3
  25290000    3
  25300000    4
  25310000    2
  25320000    2
  25330000    4
  25340000    3
  25350000    4
  25360000    2
  25370000    4
  25380000    3
  25390000    3
  25400000    4
  25410000    4
  25420000    4
  25430000    4
  25440000    4
  25450000   11
  25460000    9
  25470000    5
  25480000    5
  25490000    3
  25500000    4
  25510000    4
  25520000    5
  25530000    4
  25540000    4
  25550000    3
  25560000    4
  25570000    3
  25580000    4
  25590000    4
  25600000    4
  25610000    3
  25620000    4
  25630000    3
  25640000    4
  25650000    3
  25660000    2
  25670000    3
  25680000    3
  25690000    3
  25700000    4
  25710000    3
  25720000    5
  25730000    3
  25740000    3
  25750000    3
  25760000    3
  25770000    3
  25780000    2
  25790000    2
  25800000    3
  25810000    3
  25820000    2
  25830000    4
  25840000    3
  25850000    3
  25860000    3
  25870000    2
  25880000    3
  25890000    5
  25900000    4
  25910000    3
  25920000    2
  25930000    3
  25940000    3
  25950000    3
  25960000    3
  25970000    3
  25980000    3
  25990000    3
  26000000    3
  26010000    2
  26020000    3
  26030000    3
  26040000    2
  26050000    3
  26060000    3
  26070000    2
  26080000    3
  26090000    3
  26100000    4
  26110000    3
  26120000    3
  26130000    3
  26140000    3
  26150000    3
  26160000    3
  26170000    3
  26180000    4
  26190000    2
  26200000    4
  26210000    3
  26220000    4
  26230000    3
  26240000    3
  26250000    3
  26260000    4
  26270000    4
  26280000    9
  26290000    7
  26300000    4
  26310000    3
  26320000    2
  26330000    4
  26340000    4
  26350000    3
  26360000    3
  26370000    3
  26380000    4
  26390000    3
  26400000    5
  26410000    3
  26420000    4
  26430000    5
  26440000    5
  26450000    4
  26460000    3
  26470000    3
  26480000    3
  26490000    4
  26500000    3
  26510000    3
  26520000   12
  26530000   12
  26540000   16
  26550000   14
  26560000   15
  26570000   12
  26580000   15
  26590000    8
  26600000    9
  26610000    8
  26620000    8
  26630000   11
  26640000   12
  26650000   15
  26660000   19
  26670000   13
  26680000   14
  26690000   11
  26700000   17
  26710000   13
  26720000   22
  26730000   18
  26740000   19
  26750000   16
  26760000   15
  26770000   12
  26780000   15
  26790000    4
  26800000   12
  26810000   12
  26820000   14
  26830000   11
  26840000   11
  26850000   12
  26860000   12
  26870000   10
  26880000   18
  26890000   14
  26900000   17
  26910000   14
  26920000   13
  26930000    9
  26940000   17
  26950000    9
  26960000    9
  26970000    3
  26980000    5
  26990000    5
  27000000    5
  27010000    4
  27020000    4
  27030000    4
  27040000    3
  27050000    4
  27060000    3
  27070000    3
  27080000    2
  27090000    5
  27100000    3
  27110000    5
  27120000    3
  27130000    4
  27140000    5
  27150000    3
  27160000    2
  27170000    2
  27180000    3
  27190000    4
  27200000    3
  27210000    3
  27220000    3
  27230000    3
  27240000    2
  27250000    3
  27260000    2
  27270000    3
  27280000    3
  27290000    2
  27300000    4
  27310000    3
  27320000    3
  27330000    2
  27340000    3
  27350000    2
  27360000    3
  27370000    3
  27380000    2
  27390000    4
  27400000    5
  27410000    4
  27420000    4
  27430000    5
  27440000    4
  27450000    3
  27460000    4
  27470000    2
  27480000    2
  27490000    2
  27500000    3
  27510000    3
  27520000    2
  27530000    3
  27540000    4
  27550000    3
  27560000    3
  27570000    3
  27580000    3
  27590000    4
  27600000    3
  27610000    3
  27620000    4
  27630000    3
  27640000    3
  27650000    3
  27660000    4
  27670000    9
  27680000   15
  27690000    5
  27700000    2
  27710000    2
  27720000    2
  27730000    3
  27740000    2
  27750000    3
  27760000    2
  27770000    3
  27780000    2
  27790000    2
  27800000    2
  27810000    2
  27820000    3
  27830000    3
  27840000    3
  27850000    3
  27860000    2
  27870000    3
  27880000    2
  27890000    2
  27900000    3
  27910000    2
  27920000    3
  27930000    2
  27940000    3
  27950000    3
  27960000    3
  27970000    4
  27980000    3
  27990000    4
  28000000    3
  28010000    2
  28020000    3
  28030000    3
  28040000    3
  28050000    5
  28060000    4
  28070000    2
  28080000    4
  28090000    2
  28100000    3
  28110000    3
  28120000    3
  28130000    3
  28140000    4
  28150000    5
  28160000    4
  28170000    3
  28180000    2
  28190000    3
  28200000    4
  28210000    4
  28220000    4
  28230000    3
  28240000    3
  28250000    2
  28260000    4
  28270000    3
  28280000    2
  28290000    4
  28300000    3
  28310000    4
  28320000    4
  28330000    3
  28340000    3
  28350000    3
  28360000    3
  28370000    3
  28380000    3
  28390000    4
  28400000    4
  28410000    3
  28420000    4
  28430000    2
  28440000    3
  28450000    3
  28460000    3
  28470000    4
  28480000    3
  28490000    3
  28500000    4
  28510000    4
  28520000    3
  28530000    4
  28540000    3
  28550000    3
  28560000    3
  28570000    4
  28580000    4
  28590000    2
  28600000    2
  28610000    4
  28620000    2
  28630000    3
  28640000    2
  28650000    2
  28660000    3
  28670000    3
  28680000    3
  28690000    2
  28700000    3
  28710000    4
  28720000    2
  28730000    3
  28740000    3
  28750000    3
  28760000    3
  28770000    4
  28780000    5
  28790000    3
  28800000    3
  28810000    4
  28820000    3
  28830000    3
  28840000    2
  28850000    3
  28860000    3
  28870000    3
  28880000    3
  28890000    2
  28900000    2
  28910000    4
  28920000    3
  28930000    3
  28940000    3
  28950000    4
  28960000    4
  28970000    3
  28980000    3
  28990000    2
  29000000    3
  29010000    2
  29020000    3
  29030000    3
  29040000    3
  29050000    3
  29060000    4
  29070000    3
  29080000    3
  29090000    3
  29100000    2
  29110000    4
  29120000    3
  29130000    4
  29140000    3
  29150000    3
  29160000    3
  29170000    2
  29180000    3
  29190000    2
  29200000    3
  29210000    3
  29220000    2
  29230000    2
  29240000    3
  29250000    2
  29260000    3
  29270000    4
  29280000    6
  29290000    5
  29300000    3
  29310000    4
  29320000    4
  29330000    3
  29340000    3
  29350000    4
  29360000    3
  29370000    4
  29380000    2
  29390000    4
  29400000    3
  29410000    3
  29420000    3
  29430000    5
  29440000    3
  29450000    4
  29460000    4
  29470000    3
  29480000    2
  29490000    4
  29500000    3
  29510000    3
  29520000    3
  29530000    2
  29540000    2
  29550000    3
  29560000    3
  29570000    3
  29580000    4
  29590000    6
  29600000    4
  29610000    2
  29620000    3
  29630000    4
  29640000    4
  29650000    3
  29660000    4
  29670000    3
  29680000    3
  29690000    3
  29700000    5
  29710000    2
  29720000    3
  29730000    3
  29740000    3
  29750000    2
  29760000    4
  29770000    3
  29780000    8
  29790000    3
  29800000    4
  29810000    4
  29820000    4
  29830000    3
  29840000    3
  29850000    4
  29860000    4
  29870000    4
  29880000    3
  29890000    4
  29900000    4
  29910000    4
  29920000    5
  29930000    3
  29940000    3
  29950000    3
  29960000    2
  29970000    2
  29980000    4
  29990000    2
  30000000    4
  30010000    3
  30020000    4
  30030000    3
  30040000    3
  30050000    4
  30060000    3
  30070000    3
  30080000    2
  30090000    2
  30100000    3
  30110000    5
  30120000   12
  30130000    5
  30140000    6
  30150000   17
  30160000   19
  30170000   15
  30180000   14
  30190000    9
  30200000    9
  30210000   11
  30220000   12
  30230000   11
  30240000   17
  30250000    8
  30260000   13
  30270000   13
  30280000   10
  30290000   10
  30300000    7
  30310000    3
  30320000    2
  30330000    3
  30340000    4
  30350000    3
  30360000    3
  30370000    5
  30380000    2
  30390000    3
  30400000    3
  30410000    4
  30420000    2
  30430000    3
  30440000    4
  30450000    4
  30460000    3
  30470000    4
  30480000    2
  30490000    2
  30500000    3
  30510000    4
  30520000    3
  30530000    3
  30540000    4
  30550000    5
  30560000    2
  30570000    3
  30580000    3
  30590000    3
  30600000    4
  30610000    3
  30620000    5
  30630000    3
  30640000    5
  30650000    4
  30660000    3
  30670000    3
  30680000    4
  30690000    2
  30700000    3
  30710000    4
  30720000    2
  30730000    3
  30740000    4
  30750000    2
  30760000    2
  30770000    3
  30780000    4
  30790000    3
  30800000    4
  30810000    3
  30820000    2
  30830000    4
  30840000    4
  30850000    3
  30860000    2
  30870000    2
  30880000    3
  30890000    3
  30900000    3
  30910000    2
  30920000    3
  30930000    3
  30940000    3
  30950000    3
  30960000    3
  30970000    3
  30980000    4
  30990000    3
  31000000    3
  31010000    3
  31020000    2
  31030000    3
  31040000   12
  31050000   12
  31060000   14
  31070000   12
  31080000   14
  31090000    8
  31100000   11
  31110000   14
  31120000   12
  31130000   10
  31140000   13
  31150000   14
  31160000   11
  31170000   14
  31180000   15
  31190000   10
  31200000   16
  31210000   10
  31220000   21
  31230000   11
  31240000   18
  31250000    3
  31260000    3
  31270000    3
  31280000    4
  31290000    4
  31300000    4
  31310000    4
  31320000    2
  31330000    4
  31340000    2
  31350000    2
  31360000    2
  31370000    3
  31380000    3
  31390000    3
  31400000   12
  31410000   10
  31420000    3
  31430000    2
  31440000    4
  31450000    4
  31460000    3
  31470000    2
  31480000    3
  31490000    4
  31500000    3
  31510000    3
  31520000    3
  31530000    2
  31540000    3
  31550000    3
  31560000    2
  31570000    2
  31580000    3
  31590000    3
  31600000    4
  31610000    2
  31620000    2
  31630000    4
  31640000    2
  31650000    3
  31660000    3
  31670000    2
  31680000    3
  31690000    4
  31700000    3
  31710000    4
  31720000    3
  31730000    3
  31740000    6
  31750000   11
  31760000    3
  31770000    4
  31780000    9
  31790000    2
  31800000    3
  31810000    2
  31820000    2
  31830000    3
  31840000    3
  31850000    3
  31860000    3
  31870000    3
  31880000    3
  31890000    3
  31900000    4
  31910000    3
  31920000    2
  31930000    3
  31940000    2
  31950000    2
  31960000    2
  31970000    3
  31980000    3
  31990000    3
  32000000    4
  32010000    4
  32020000    3
  32030000    5
  32040000    4
  32050000    3
  32060000    4
  32070000    5
  32080000    3
  32090000    4
  32100000    3
  32110000    3
  32120000    4
  32130000    3
  32140000    3
  32150000    7
  32160000    3
  32170000    7
  32180000    3
  32190000    4
  32200000    3
  32210000    3
  32220000    4
  32230000    3
  32240000    3
  32250000    4
  32260000    3
  32270000    3
  32280000    4
  32290000    3
  32300000    3
  32310000    3
  32320000    3
  32330000    2
  32340000    3
  32350000    4
  32360000    4
  32370000    3
  32380000    3
  32390000    4
  32400000    3
  32410000    3
  32420000    4
  32430000    3
  32440000    3
  32450000    3
  32460000    3
  32470000    4
  32480000    3
  32490000    3
  32500000    3
  32510000    3
  32520000    3
  32530000    5
  32540000    3
  32550000    3
  32560000    3
  32570000    3
  32580000    3
  32590000    3
  32600000    2
  32610000    4
  32620000    3
  32630000    3
  32640000    4
  32650000    3
  32660000    3
  32670000    3
  32680000    3
  32690000    3
  32700000    4
  32710000    2
  32720000    3
  32730000    3
  32740000    3
  32750000    2
  32760000    3
  32770000    3
  32780000    2
  32790000    2
  32800000    2
  32810000    4
  32820000    3
  32830000    3
  32840000    3
  32850000    4
  32860000    3
  32870000    3
  32880000   10
  32890000    3
  32900000    3
  32910000    3
  32920000    3
  32930000    3
  32940000    4
  32950000    3
  32960000    3
  32970000    2
  32980000    4
  32990000    3
  33000000    3
  33010000    3
  33020000    4
  33030000    4
  33040000    4
  33050000    2
  33060000    2
  33070000    3
  33080000    3
  33090000    2
  33100000    3
  33110000    3
  33120000    3
  33130000    2
  33140000    3
  33150000    3
  33160000    3
  33170000    3
  33180000    2
  33190000    4
  33200000    3
  33210000    2
  33220000    3
  33230000    3
  33240000    3
  33250000    3
  33260000    3
  33270000    3
  33280000    3
  33290000    3
  33300000    3
  33310000    5
  33320000    3
  33330000    6
  33340000    3
  33350000    4
  33360000    5
  33370000    3
  33380000    4
  33390000    4
  33400000    3
  33410000    3
  33420000    3
  33430000    2
  33440000    3
  33450000    2
  33460000    3
  33470000    3
  33480000    3
  33490000    4
  33500000    3
  33510000    2
  33520000    3
  33530000    2
  33540000    2
  33550000    3
  33560000    4
  33570000    3
  33580000    3
  33590000    3
  33600000   11
  33610000   17
  33620000   19
  33630000   11
  33640000    3
  33650000    3
  33660000    3
  33670000    3
  33680000    4
  33690000    3
  33700000    3
  33710000    2
  33720000    3
  33730000    3
  33740000    2
  33750000    3
  33760000    3
  33770000    4
  33780000    3
  33790000    4
  33800000    2
  33810000    3
  33820000    4
  33830000    5
  33840000    3
  33850000    1
  33860000    3
  33870000    3
  33880000    2
  33890000    3
  33900000    3
  33910000    3
  33920000    2
  33930000    4
  33940000    2
  33950000    2
  33960000    3
  33970000    3
  33980000    3
  33990000    4
  34000000    2
  34010000    2
  34020000    4
  34030000    3
  34040000    3
  34050000    3
  34060000    3
  34070000    3
  34080000    3
  34090000    3
  34100000    4
  34110000    3
  34120000    2
  34130000    7
  34140000    2
  34150000    5
  34160000    3
  34170000    3
  34180000    2
  34190000    3
  34200000    4
  34210000    3
  34220000    2
  34230000    3
  34240000    3
  34250000    3
  34260000    4
  34270000   12
  34280000    3
  34290000    2
  34300000    3
  34310000    4
  34320000    2
  34330000    3
  34340000    3
  34350000    3
  34360000    3
  34370000    4
  34380000    4
  34390000    3
  34400000    3
  34410000    3
  34420000    2
  34430000    2
  34440000    4
  34450000    3
  34460000    2
  34470000    3
  34480000    3
  34490000    3
  34500000    3
  34510000    3
  34520000    3
  34530000    5
  34540000    2
  34550000    3
  34560000    3
  34570000    3
  34580000    3
  34590000    3
  34600000    3
  34610000    4
  34620000    2
  34630000    3
  34640000    3
  34650000    3
  34660000    3
  34670000    3
  34680000    4
  34690000    3
  34700000    2
  34710000    3
  34720000    3
  34730000    3
  34740000    3
  34750000    3
  34760000    3
  34770000    2
  34780000    3
  34790000    2
  34800000    3
  34810000    3
  34820000    3
  34830000    3
  34840000    2
  34850000    2
  34860000    3
  34870000    3
  34880000    3
  34890000    3
  34900000    2
  34910000    3
  34920000    3
  34930000    2
  34940000    3
  34950000    3
  34960000    3
  34970000    3
  34980000    3
  34990000    3
  35000000    3
  35010000    3
  35020000    4
  35030000    3
  35040000    3
  35050000    3
  35060000    3
  35070000    3
  35080000    3
  35090000    3
  35100000    3
  35110000    3
  35120000    4
  35130000    4
  35140000    3
  35150000    3
  35160000    4
  35170000    4
  35180000    3
  35190000    3
  35200000    2
  35210000    2
  35220000    2
  35230000    4
  35240000    3
  35250000    3
  35260000    3
  35270000    3
  35280000    3
  35290000    2
  35300000    3
  35310000    3
  35320000    2
  35330000    3
  35340000    3
  35350000    3
  35360000    3
  35370000    3
  35380000    3
  35390000    3
  35400000    2
  35410000    4
  35420000    2
  35430000    2
  35440000    2
  35450000    3
  35460000    2
  35470000    2
  35480000    3
  35490000    3
  35500000    3
  35510000    3
  35520000    3
  35530000    2
  35540000    2
  35550000    2
  35560000    3
  35570000    4
  35580000    3
  35590000    3
  35600000    3
  35610000    2
  35620000    2
  35630000    3
  35640000    3
  35650000    2
  35660000    3
  35670000    3
  35680000    3
  35690000    3
  35700000    2
  35710000    2
  35720000    3
  35730000    3
  35740000    3
  35750000    3
  35760000    3
  35770000    2
  35780000    3
  35790000    2
  35800000    3
  35810000    3
  35820000    3
  35830000    3
  35840000    3
  35850000    3
  35860000    3
  35870000    2
  35880000    3
  35890000    2
  35900000    3
  35910000    4
  35920000    3
  35930000    3
  35940000    3
  35950000    3
  35960000    3
  35970000    2
  35980000    3
  35990000    3
  36000000    3
  36010000    3
  36020000    3
  36030000    3
  36040000    3
  36050000    3
  36060000    2
  36070000    3
  36080000    2
  36090000    3
  36100000    3
  36110000    2
  36120000    3
  36130000    2
  36140000    3
  36150000    3
  36160000    2
  36170000    3
  36180000    4
  36190000    2
  36200000    3
  36210000    3
  36220000    2
  36230000    3
  36240000    4
  36250000    2
  36260000    3
  36270000    3
  36280000    3
  36290000    3
  36300000    3
  36310000    3
  36320000    2
  36330000    4
  36340000    2
  36350000    3
  36360000    2
  36370000    3
  36380000    3
  36390000    2
  36400000    3
  36410000    3
  36420000    2
  36430000    2
  36440000    3
  36450000    2
  36460000    2
  36470000    3
  36480000    2
  36490000    3
  36500000    2
  36510000    3
  36520000    2
  36530000    3
  36540000    2
  36550000    2
  36560000    3
  36570000    4
  36580000    4
  36590000    3
  36600000    3
  36610000    3
  36620000    2
  36630000    3
  36640000    3
  36650000    2
  36660000    3
  36670000    4
  36680000    9
  36690000   13
  36700000    3
  36710000    3
  36720000    4
  36730000    4
  36740000    4
  36750000    3
  36760000    4
  36770000    2
  36780000    5
  36790000    3
  36800000    2
  36810000    3
  36820000    2
  36830000    2
  36840000    3
  36850000    3
  36860000    3
  36870000    3
  36880000    3
  36890000    3
  36900000    4
  36910000    2
  36920000    3
  36930000    3
  36940000    4
  36950000    3
  36960000    4
  36970000    2
  36980000    4
  36990000    3
  37000000    3
  37010000    4
  37020000    3
  37030000    5
  37040000    3
  37050000    5
  37060000    3
  37070000    3
  37080000    8
  37090000    2
  37100000    2
  37110000    3
  37120000    3
  37130000    3
  37140000    3
  37150000    2
  37160000    5
  37170000    2
  37180000    3
  37190000    3
  37200000    3
  37210000   13
  37220000    5
  37230000    2
  37240000    3
  37250000    2
  37260000    3
  37270000    2
  37280000    3
  37290000    3
  37300000    3
  37310000    3
  37320000    3
  37330000    2
  37340000    4
  37350000    3
  37360000    3
  37370000    3
  37380000    2
  37390000    3
  37400000    3
  37410000    3
  37420000    3
  37430000    3
  37440000    3
  37450000    3
  37460000    3
  37470000    3
  37480000    4
  37490000    3
  37500000    4
  37510000    3
  37520000    3
  37530000    3
  37540000    4
  37550000    4
  37560000    3
  37570000    3
  37580000    4
  37590000    4
  37600000    3
  37610000    5
  37620000    4
  37630000    4
  37640000    4
  37650000    2
  37660000    3
  37670000    2
  37680000    4
  37690000    3
  37700000    2
  37710000    3
  37720000    4
  37730000    3
  37740000    4
  37750000    3
  37760000    2
  37770000    5
  37780000    3
  37790000    3
  37800000    4
  37810000    4
  37820000    2
  37830000    3
  37840000    7
  37850000    3
  37860000    3
  37870000    3
  37880000    3
  37890000    3
  37900000    3
  37910000    2
  37920000    2
  37930000    8
  37940000    3
  37950000    3
  37960000    2
  37970000    9
  37980000   11
  37990000    3
  38000000    3
  38010000    2
  38020000    3
  38030000    2
  38040000    2
  38050000    3
  38060000    3
  38070000    3
  38080000    4
  38090000    3
  38100000    2
  38110000    3
  38120000    3
  38130000    2
  38140000    3
  38150000    3
  38160000    3
  38170000    3
  38180000    3
  38190000    3
  38200000    3
  38210000    3
  38220000    3
  38230000    2
  38240000    3
  38250000    4
  38260000    4
  38270000    4
  38280000    3
  38290000    2
  38300000    4
  38310000    4
  38320000    4
  38330000    3
  38340000    5
  38350000    3
  38360000    3
  38370000    2
  38380000    3
  38390000    3
  38400000    2
  38410000    3
  38420000    4
  38430000    3
  38440000    3
  38450000    2
  38460000    3
  38470000    3
  38480000    3
  38490000    3
  38500000    2
  38510000   13
  38520000    6
  38530000   15
  38540000    5
  38550000    3
  38560000    3
  38570000    2
  38580000    2
  38590000    2
  38600000    3
  38610000    3
  38620000    2
  38630000    4
  38640000    3
  38650000    2
  38660000    5
  38670000    3
  38680000    6
  38690000    4
  38700000    2
  38710000    3
  38720000    2
  38730000    3
  38740000    3
  38750000    2
  38760000    3
  38770000    4
  38780000    2
  38790000    2
  38800000    2
  38810000    4
  38820000    2
  38830000    3
  38840000    2
  38850000    2
  38860000    3
  38870000    2
  38880000    3
  38890000    3
  38900000    3
  38910000    3
  38920000    4
  38930000    2
  38940000    2
  38950000    4
  38960000    3
  38970000    2
  38980000    3
  38990000    3
  39000000    1
  39010000    2
  39020000    4
  39030000    3
  39040000    3
  39050000    2
  39060000    3
  39070000    3
  39080000    2
  39090000    3
  39100000    3
  39110000    3
  39120000    3
  39130000    3
  39140000    3
  39150000    2
  39160000    3
  39170000    3
  39180000    2
  39190000    3
  39200000    4
  39210000    6
  39220000   13
  39230000    3
  39240000    2
  39250000    2
  39260000    2
  39270000    3
  39280000    3
  39290000    2
  39300000    3
  39310000    5
  39320000    3
  39330000    4
  39340000    5
  39350000    2
  39360000    3
  39370000    3
  39380000    2
  39390000    4
  39400000    3
  39410000    3
  39420000    4
  39430000    3
  39440000    3
  39450000    3
  39460000    2
  39470000    3
  39480000    3
  39490000    4
  39500000    3
  39510000    4
  39520000    2
  39530000    4
  39540000    2
  39550000    3
  39560000    2
  39570000    2
  39580000    2
  39590000    3
  39600000   14
  39610000   15
  39620000   12
  39630000    2
  39640000    3
  39650000    3
  39660000    3
  39670000    3
  39680000    3
  39690000    2
  39700000    3
  39710000    4
  39720000    3
  39730000    5
  39740000    3
  39750000    3
  39760000    3
  39770000    9
  39780000    3
  39790000   17
  39800000   17
  39810000   12
  39820000   14
  39830000   12
  39840000    8
  39850000    9
  39860000   16
  39870000   13
  39880000   19
  39890000   15
  39900000    9
  39910000   12
  39920000   16
  39930000   17
  39940000   15
  39950000   15
  39960000   15
  39970000    7
  39980000    6
  39990000   10
  40000000    9
  40000000    9
  40010000    5
  40020000    9
  40030000    8
  40040000   10
  40050000    2
  40060000    4
  40070000    3
  40080000    3
  40090000    3
  40100000    3
  40110000    2
  40120000    2
  40130000    3
  40140000    2
  40150000    3
  40160000    2
  40170000    3
  40180000    3
  40190000    3
  40200000    4
  40210000    2
  40220000    2
  40230000    3
  40240000    3
  40250000    3
  40260000    4
  40270000    2
  40280000    3
  40290000    2
  40300000    4
  40310000    3
  40320000    3
  40330000    3
  40340000    3
  40350000    3
  40360000    3
  40370000    3
  40380000    3
  40390000    3
  40400000    2
  40410000    3
  40420000    2
  40430000    3
  40440000    3
  40450000    3
  40460000    2
  40470000    3
  40480000    2
  40490000    3
  40500000    4
  40510000    3
  40520000    3
  40530000    3
  40540000    3
  40550000    2
  40560000    4
  40570000    3
  40580000    3
  40590000    2
  40600000    5
  40610000    4
  40620000    3
  40630000    3
  40640000    2
  40650000    3
  40660000    3
  40670000    5
  40680000    3
  40690000    3
  40700000    3
  40710000    4
  40720000    3
  40730000    3
  40740000    3
  40750000    4
  40760000    4
  40770000    2
  40780000    2
  40790000    2
  40800000    3
  40810000    3
  40820000    3
  40830000    4
  40840000    5
  40850000    4
  40860000    3
  40870000    9
  40880000    3
  40890000    4
  40900000    2
  40910000    2
  40920000    3
  40930000    3
  40940000    2
  40950000    3
  40960000    3
  40970000    2
  40980000    3
  40990000    4
  41000000    3
  41010000    3
  41020000    3
  41030000    3
  41040000    3
  41050000    3
  41060000    3
  41070000    3
  41080000    3
  41090000    2
  41100000    3
  41110000    3
  41120000    2
  41130000    4
  41140000    3
  41150000    4
  41160000    3
  41170000    2
  41180000    4
  41190000    5
  41200000    3
  41210000    6
  41220000    2
  41230000    5
  41240000    3
  41250000    4
  41260000    3
  41270000    3
  41280000    4
  41290000    2
  41300000    3
  41310000    3
  41320000    3
  41330000    3
  41340000    2
  41350000    8
  41360000    3
  41370000    3
  41380000    5
  41390000    2
  41400000    3
  41410000    2
  41420000    4
  41430000    3
  41440000    3
  41450000    4
  41460000    2
  41470000    3
  41480000    3
  41490000    3
  41500000    2
  41510000    5
  41520000    3
  41530000    7
  41540000    3
  41550000    3
  41560000    3
  41570000    3
  41580000    3
  41590000    3
  41600000    3
  41610000    7
  41620000    2
  41630000    3
  41640000    3
  41650000    3
  41660000    3
  41670000    2
  41680000    3
  41690000    2
  41700000    3
  41710000    3
  41720000    3
  41730000    3
  41740000    4
  41750000    3
  41760000    3
  41770000    3
  41780000    4
  41790000    4
  41800000    3
  41810000    3
  41820000    5
  41830000    2
  41840000    3
  41850000    7
  41860000   10
  41870000    3
  41880000    3
  41890000    3
  41900000    4
  41910000    4
  41920000    3
  41930000    2
  41940000    3
  41950000    3
  41960000    3
  41970000    4
  41980000    3
  41990000    3
  42000000    3
  42010000    4
  42020000    3
  42030000    3
  42040000    3
  42050000    3
  42060000    3
  42070000    2
  42080000    3
  42090000    4
  42100000    3
  42110000    3
  42120000    3
  42130000    2
  42140000    3
  42150000    3
  42160000    4
  42170000    3
  42180000    4
  42190000    4
  42200000    3
  42210000    4
  42220000    5
  42230000    3
  42240000    2
  42250000    3
  42260000    3
  42270000    3
  42280000    4
  42290000    4
  42300000    2
  42310000    4
  42320000    3
  42330000    5
  42340000    5
  42350000    8
  42360000    4
  42370000    2
  42380000    3
  42390000    3
  42400000    3
  42410000    2
  42420000    3
  42430000    3
  42440000    4
  42450000    2
  42460000    3
  42470000    3
  42480000    2
  42490000    3
  42500000    3
  42510000    3
  42520000    3
  42530000    3
  42540000    4
  42550000    4
  42560000    3
  42570000    3
  42580000    3
  42590000    4
  42600000    3
  42610000    3
  42620000    3
  42630000    2
  42640000    3
  42650000    4
  42660000    4
  42670000    3
  42680000    4
  42690000    3
  42700000    3
  42710000    2
  42720000    4
  42730000    3
  42740000    4
  42750000    3
  42760000    3
  42770000    3
  42780000    5
  42790000    3
  42800000    2
  42810000    4
  42820000    3
  42830000    3
  42840000    2
  42850000    3
  42860000    4
  42870000    2
  42880000    2
  42890000    4
  42900000    3
  42910000    3
  42920000    3
  42930000    3
  42940000    3
  42950000    2
  42960000    4
  42970000    3
  42980000    4
  42990000    3
  43000000    4
  43010000    3
  43020000    4
  43030000    3
  43040000    3
  43050000    3
  43060000    3
  43070000    3
  43080000    4
  43090000    5
  43100000    2
  43110000    3
  43120000    3
  43130000    4
  43140000    4
  43150000    4
  43160000    3
  43170000    4
  43180000    3
  43190000    3
  43200000    3
  43210000    3
  43220000    4
  43230000    3
  43240000    4
  43250000    3
  43260000    3
  43270000    3
  43280000    4
  43290000    3
  43300000    3
  43310000    3
  43320000    4
  43330000    3
  43340000    4
  43350000    3
  43360000    3
  43370000    2
  43380000    3
  43390000    3
  43400000    3
  43410000    4
  43420000    4
  43430000    3
  43440000    4
  43450000    3
  43460000    3
  43470000    3
  43480000    2
  43490000    3
  43500000    4
  43510000    3
  43520000    2
  43530000    3
  43540000    2
  43550000    2
  43560000    2
  43570000    4
  43580000    3
  43590000    2
  43600000    3
  43610000    1
  43620000    5
  43630000   12
  43640000   15
  43650000    4
  43660000    3
  43670000    3
  43680000    2
  43690000    2
  43700000    4
  43710000    4
  43720000    2
  43730000    2
  43740000    3
  43750000    3
  43760000    3
  43770000    3
  43780000    3
  43790000    3
  43800000    3
  43810000    3
  43820000    2
  43830000    4
  43840000    2
  43850000    3
  43860000    3
  43870000    3
  43880000    3
  43890000    4
  43900000    2
  43910000    3
  43920000    7
  43930000    3
  43940000    3
  43950000    3
  43960000    5
  43970000    3
  43980000    3
  43990000    3
  44000000    4
  44010000    2
  44020000    4
  44030000    4
  44040000    3
  44050000    2
  44060000    3
  44070000    4
  44080000    2
  44090000    2
  44100000    5
  44110000    2
  44120000    3
  44130000    3
  44140000    3
  44150000    3
  44160000    3
  44170000    5
  44180000    3
  44190000    3
  44200000    3
  44210000    3
  44220000    3
  44230000    3
  44240000    3
  44250000    3
  44260000    3
  44270000    3
  44280000    3
  44290000    4
  44300000    2
  44310000    3
  44320000    5
  44330000    4
  44340000    4
  44350000    2
  44360000    3
  44370000    3
  44380000    3
  44390000    3
  44400000    4
  44410000    3
  44420000    3
  44430000    2
  44440000    3
  44450000    4
  44460000    3
  44470000    2
  44480000    3
  44490000    3
  44500000    4
  44510000   11
  44520000   13
  44530000    3
  44540000    5
  44550000    3
  44560000    3
  44570000    2
  44580000    3
  44590000    2
  44600000    3
  44610000    3
  44620000    2
  44630000    3
  44640000    2
  44650000    5
  44660000    3
  44670000    3
  44680000    3
  44690000    3
  44700000    3
  44710000    3
  44720000    3
  44730000    3
  44740000    2
  44750000    2
  44760000    3
  44770000    4
  44780000    3
  44790000    2
  44800000    3
  44810000    2
  44820000    3
  44830000    2
  44840000    3
  44850000    3
  44860000    3
  44870000    3
  44880000    3
  44890000    4
  44900000    4
  44910000    2
  44920000    3
  44930000    3
  44940000    3
  44950000    4
  44960000    2
  44970000    2
  44980000    3
  44990000    2
  45000000    3
  45010000    4
  45020000    3
  45030000    5
  45040000    3
  45050000    3
  45060000    2
  45070000    4
  45080000    2
  45090000    3
  45100000    3
  45110000    2
  45120000    8
  45130000    3
  45140000    3
  45150000    2
  45160000    3
  45170000    4
  45180000    4
  45190000    3
  45200000    2
  45210000    3
  45220000    3
  45230000    3
  45240000    3
  45250000    2
  45260000    3
  45270000    4
  45280000    3
  45290000    3
  45300000    2
  45310000    3
  45320000    3
  45330000    5
  45340000    3
  45350000    2
  45360000    2
  45370000    3
  45380000    2
  45390000    2
  45400000    3
  45410000    3
  45420000    2
  45430000    3
  45440000    2
  45450000    5
  45460000    3
  45470000    3
  45480000    3
  45490000    3
  45500000    3
  45510000    1
  45520000    3
  45530000    5
  45540000    3
  45550000    3
  45560000    6
  45570000    3
  45580000    3
  45590000    3
  45600000    3
  45610000    3
  45620000    2
  45630000    2
  45640000    2
  45650000    3
  45660000    3
  45670000    2
  45680000    3
  45690000    3
  45700000    3
  45710000    3
  45720000    3
  45730000    3
  45740000    3
  45750000    3
  45760000    4
  45770000    3
  45780000    2
  45790000    3
  45800000    4
  45810000    4
  45820000    4
  45830000    2
  45840000    2
  45850000    4
  45860000    3
  45870000    3
  45880000    4
  45890000    3
  45900000    3
  45910000    3
  45920000    3
  45930000    5
  45940000    3
  45950000    4
  45960000    3
  45970000    4
  45980000    3
  45990000    2
  46000000    3
  46010000    2
  46020000    2
  46030000    2
  46040000    4
  46050000    4
  46060000    3
  46070000    2
  46080000    3
  46090000    3
  46100000    4
  46110000    5
  46120000    2
  46130000    3
  46140000    4
  46150000    2
  46160000    2
  46170000    2
  46180000    3
  46190000    2
  46200000    2
  46210000    2
  46220000    3
  46230000    3
  46240000    2
  46250000    3
  46260000    3
  46270000    4
  46280000    3
  46290000    3
  46300000    2
  46310000    5
  46320000    3
  46330000    3
  46340000    3
  46350000    4
  46360000    4
  46370000    3
  46380000    3
  46390000    2
  46400000    3
  46410000    4
  46420000    3
  46430000    3
  46440000    3
  46450000    2
  46460000    2
  46470000    3
  46480000    2
  46490000    2
  46500000    3
  46510000    4
  46520000    3
  46530000    2
  46540000    2
  46550000    4
  46560000    3
  46570000    3
  46580000    3
  46590000    2
  46600000    3
  46610000    3
  46620000    3
  46630000    3
  46640000    2
  46650000    4
  46660000    3
  46670000    3
  46680000    2
  46690000    3
  46700000    3
  46710000    3
  46720000    3
  46730000    3
  46740000    3
  46750000    2
  46760000    2
  46770000    3
  46780000    3
  46790000    3
  46800000    3
  46810000    3
  46820000    4
  46830000    4
  46840000    3
  46850000    3
  46860000    3
  46870000    3
  46880000    4
  46890000    3
  46900000    3
  46910000    4
  46920000    4
  46930000    2
  46940000    2
  46950000    2
  46960000    3
  46970000    2
  46980000    3
  46990000    4
  47000000    3
  47010000    4
  47020000    3
  47030000    4
  47040000    3
  47050000    3
  47060000    3
  47070000    3
  47080000    3
  47090000    1
  47100000    3
  47110000    3
  47120000    3
  47130000    2
  47140000    2
  47150000    3
  47160000    3
  47170000    3
  47180000    2
  47190000    2
  47200000    4
  47210000    4
  47220000    2
  47230000    2
  47240000    4
  47250000    4
  47260000    4
  47270000    4
  47280000    3
  47290000    3
  47300000    4
  47310000    4
  47320000    4
  47330000    4
  47340000    4
  47350000    4
  47360000    4
  47370000    4
  47380000    4
  47390000    3
  47400000    4
  47410000    2
  47420000    3
  47430000    4
  47440000    3
  47450000    3
  47460000    4
  47470000    3
  47480000    2
  47490000    3
  47500000    3
  47510000    3
  47520000    3
  47530000    3
  47540000    3
  47550000    3
  47560000    2
  47570000    2
  47580000    2
  47590000    2
  47600000    4
  47610000    3
  47620000    3
  47630000    3
  47640000    3
  47650000    3
  47660000    2
  47670000    3
  47680000    3
  47690000    3
  47700000    2
  47710000    3
  47720000    3
  47730000    3
  47740000    3
  47750000    3
  47760000    3
  47770000    3
  47780000    4
  47790000    6
  47800000    3
  47810000    3
  47820000    4
  47830000    3
  47840000    4
  47850000    4
  47860000    4
  47870000    3
  47880000    3
  47890000    2
  47900000   14
  47910000    3
  47920000    3
  47930000    2
  47940000    2
  47950000    4
  47960000    3
  47970000    2
  47980000    2
  47990000    3
  48000000    3
  48010000    3
  48020000    3
  48030000    3
  48040000    2
  48050000    2
  48060000    3
  48070000    3
  48080000    3
  48090000    3
  48100000    3
  48110000    4
  48120000    3
  48130000    3
  48140000    3
  48150000    3
  48160000    3
  48170000    3
  48180000    2
  48190000    3
  48200000    2
  48210000    3
  48220000    2
  48230000    2
  48240000    3
  48250000    4
  48260000    2
  48270000    2
  48280000    5
  48290000    2
  48300000    3
  48310000    3
  48320000    3
  48330000    3
  48340000    3
  48350000    3
  48360000    3
  48370000    3
  48380000    3
  48390000    4
  48400000    3
  48410000    2
  48420000    3
  48430000    3
  48440000    3
  48450000    2
  48460000    3
  48470000    3
  48480000    4
  48490000    3
  48500000    4
  48510000    3
  48520000    4
  48530000    4
  48540000    2
  48550000    4
  48560000    4
  48570000    4
  48580000    2
  48590000    3
  48600000    2
  48610000    2
  48620000    4
  48630000    3
  48640000    4
  48650000    3
  48660000    2
  48670000    3
  48680000    4
  48690000    3
  48700000    4
  48710000    3
  48720000    3
  48730000    2
  48740000    3
  48750000    3
  48760000    3
  48770000    2
  48780000    1
  48790000    3
  48800000    3
  48810000    3
  48820000    3
  48830000    3
  48840000    2
  48850000    2
  48860000    3
  48870000    5
  48880000    3
  48890000    6
  48900000    4
  48910000    3
  48920000    4
  48930000    4
  48940000    4
  48950000    3
  48960000    2
  48970000    3
  48980000    3
  48990000    4
  49000000    3
  49010000    3
  49020000    4
  49030000    5
  49040000    3
  49050000    3
  49060000    3
  49070000    5
  49080000    3
  49090000    3
  49100000    3
  49110000    2
  49120000    3
  49130000    3
  49140000    3
  49150000    3
  49160000    4
  49170000    2
  49180000    3
  49190000    3
  49200000    5
  49210000    3
  49220000    3
  49230000    2
  49240000    3
  49250000    4
  49260000    4
  49270000    4
  49280000    3
  49290000    2
  49300000    4
  49310000    2
  49320000    2
  49330000    3
  49340000    4
  49350000    3
  49360000    2
  49370000    1
  49380000    3
  49390000    2
  49400000    3
  49410000    3
  49420000    3
  49430000    3
  49440000    3
  49450000    2
  49460000    2
  49470000    3
  49480000    3
  49490000    2
  49500000    7
  49510000    3
  49520000    3
  49530000    2
  49540000    3
  49550000    3
  49560000    4
  49570000    5
  49580000    4
  49590000    5
  49600000    3
  49610000    4
  49620000    3
  49630000    3
  49640000    3
  49650000    3
  49660000    4
  49670000    3
  49680000    9
  49690000    3
  49700000    3
  49710000    4
  49720000    3
  49730000    3
  49740000    3
  49750000    3
  49760000    4
  49770000    1
  49780000    4
  49790000    2
  49800000    4
  49810000    5
  49820000    5
  49830000   10
  49840000    4
  49850000    4
  49860000    3
  49870000    2
  49880000    7
  49890000    2
  49900000    2
  49910000    3
  49920000    3
  49930000    3
  49940000    3
  49950000    4
  49960000    4
  49970000    4
  49980000    3
  49990000    3
  50000000    5
  50010000    5
  50020000    3
  50030000    3
  50040000    3
  50050000    3
  50060000    2
  50070000    2
  50080000    4
  50090000    4
  50100000    4
  50110000    3
  50120000    3
  50130000    3
  50140000    2
  50150000    2
  50160000    4
  50170000    2
  50180000    4
  50190000    3
  50200000    3
  50210000    3
  50220000    4
  50230000    2
  50240000    2
  50250000    2
  50260000    3
  50270000    3
  50280000    5
  50290000    3
  50300000    3
  50310000    2
  50320000    3
  50330000    4
  50340000    3
  50350000    4
  50360000    4
  50370000    3
  50380000    4
  50390000    3
  50400000    3
  50410000    3
  50420000    4
  50430000    4
  50440000    3
  50450000    3
  50460000    4
  50470000    4
  50480000    3
  50490000    3
  50500000    3
  50510000    4
  50520000    4
  50530000    3
  50540000    3
  50550000    3
  50560000    3
  50570000    4
  50580000    3
  50590000    3
  50600000    3
  50610000    3
  50620000    2
  50630000    2
  50640000    3
  50650000    3
  50660000    3
  50670000    3
  50680000    2
  50690000    3
  50700000    3
  50710000    2
  50720000    2
  50730000    4
  50740000    3
  50750000    2
  50760000    3
  50770000    3
  50780000    4
  50790000    2
  50800000    2
  50810000    4
  50820000    2
  50830000    3
  50840000    3
  50850000    2
  50860000    3
  50870000    5
  50880000    2
  50890000    3
  50900000    3
  50910000    2
  50920000    3
  50930000    4
  50940000    3
  50950000    3
  50960000    4
  50970000    4
  50980000    3
  50990000    3
  51000000    2
  51010000    3
  51020000    3
  51030000    5
  51040000    7
  51050000    2
  51060000    3
  51070000    2
  51080000    3
  51090000    3
  51100000    3
  51110000    5
  51120000    3
  51130000    2
  51140000    2
  51150000    3
  51160000    2
  51170000    3
  51180000    3
  51190000    3
  51200000    4
  51210000    4
  51220000    3
  51230000    3
  51240000    3
  51250000    4
  51260000    2
  51270000    5
  51280000    4
  51290000    4
  51300000    5
  51310000    2
  51320000    3
  51330000    3
  51340000    2
  51350000    2
  51360000    3
  51370000    3
  51380000    4
  51390000    4
  51400000    4
  51410000    3
  51420000    3
  51430000    4
  51440000    2
  51450000    5
  51460000    9
  51470000    5
  51480000    3
  51490000    4
  51500000    3
  51510000    4
  51520000    4
  51530000    4
  51540000    3
  51550000    3
  51560000    3
  51570000    4
  51580000    3
  51590000    3
  51600000    3
  51610000    3
  51620000    3
  51630000    4
  51640000    5
  51650000    3
  51660000    2
  51670000    5
  51680000    3
  51690000    4
  51700000    3
  51710000    2
  51720000    4
  51730000    3
  51740000    3
  51750000    7
  51760000   16
  51770000   16
  51780000    9
  51790000    5
  51800000    2
  51810000    4
  51820000    2
  51830000    3
  51840000    3
  51850000    2
  51860000    3
  51870000    2
  51880000    3
  51890000    2
  51900000    3
  51910000    2
  51920000    8
  51930000   12
  51940000   12
  51950000   15
  51960000   15
  51970000   13
  51980000   16
  51990000    6
  52000000    6
  52010000    4
  52020000    3
  52030000    7
  52040000    3
  52050000    5
  52060000    4
  52070000    3
  52080000    3
  52090000    3
  52100000    3
  52110000    3
  52120000    3
  52130000    2
  52140000    2
  52150000    3
  52160000    3
  52170000    2
  52180000    3
  52190000    2
  52200000    3
  52210000    3
  52220000    3
  52230000    3
  52240000    3
  52250000    4
  52260000    3
  52270000    4
  52280000    3
  52290000    3
  52300000    3
  52310000    4
  52320000    2
  52330000    3
  52340000    5
  52350000    3
  52360000    4
  52370000    4
  52380000    3
  52390000    3
  52400000    5
  52410000    4
  52420000    3
  52430000    5
  52440000    5
  52450000    3
  52460000    4
  52470000    2
  52480000    3
  52490000    4
  52500000    3
  52510000    4
  52520000    3
  52530000    3
  52540000    3
  52550000    2
  52560000    4
  52570000    3
  52580000    9
  52590000    4
  52600000    4
  52610000    4
  52620000    3
  52630000    3
  52640000    3
  52650000    7
  52660000    3
  52670000    2
  52680000    4
  52690000    3
  52700000    3
  52710000    3
  52720000    2
  52730000    2
  52740000    2
  52750000    1
  52760000    3
  52770000    5
  52780000    3
  52790000    2
  52800000    3
  52810000    3
  52820000    3
  52830000    3
  52840000    3
  52850000    3
  52860000    3
  52870000    3
  52880000    3
  52890000    2
  52900000    3
  52910000    4
  52920000    4
  52930000    3
  52940000    3
  52950000    3
  52960000    3
  52970000    4
  52980000    4
  52990000    3
  53000000    3
  53010000    4
  53020000    3
  53030000    3
  53040000    6
  53050000    3
  53060000    3
  53070000    2
  53080000    3
  53090000    3
  53100000    3
  53110000    3
  53120000    2
  53130000    3
  53140000    3
  53150000    2
  53160000    3
  53170000    3
  53180000    2
  53190000    3
  53200000    3
  53210000    3
  53220000    3
  53230000    2
  53240000    3
  53250000    2
  53260000    3
  53270000    4
  53280000    3
  53290000    3
  53300000    3
  53310000    5
  53320000    3
  53330000    3
  53340000    3
  53350000    4
  53360000    2
  53370000    3
  53380000    4
  53390000    3
  53400000    3
  53410000    3
  53420000    2
  53430000    4
  53440000    2
  53450000    4
  53460000    2
  53470000    2
  53480000    3
  53490000    3
  53500000    3
  53510000    2
  53520000    3
  53530000    3
  53540000    3
  53550000    2
  53560000    3
  53570000    3
  53580000    3
  53590000    2
  53600000    3
  53610000    3
  53620000    2
  53630000    3
  53640000    3
  53650000    4
  53660000    2
  53670000    3
  53680000    3
  53690000    3
  53700000    3
  53710000    3
  53720000    3
  53730000    4
  53740000    3
  53750000    4
  53760000    4
  53770000    2
  53780000    2
  53790000    2
  53800000    2
  53810000    3
  53820000    3
  53830000    2
  53840000    4
  53850000    3
  53860000    3
  53870000    3
  53880000    2
  53890000    3
  53900000    3
  53910000    3
  53920000    4
  53930000    3
  53940000    3
  53950000    4
  53960000    4
  53970000    5
  53980000    2
  53990000   10
  54000000   12
  54010000    4
  54020000    6
  54030000   11
  54040000   10
  54050000   15
  54060000    8
  54070000    3
  54080000    2
  54090000    4
  54100000    4
  54110000    3
  54120000    3
  54130000    6
  54140000    4
  54150000    5
  54160000   10
  54170000    6
  54180000   13
  54190000    9
  54200000    7
  54210000    3
  54220000    2
  54230000    3
  54240000    3
  54250000    4
  54260000    4
  54270000    2
  54280000    4
  54290000    3
  54300000    2
  54310000    2
  54320000    3
  54330000    3
  54340000    3
  54350000    2
  54360000    2
  54370000    4
  54380000    3
  54390000    4
  54400000   11
  54410000    9
  54420000   20
  54430000    9
  54440000    4
  54450000    4
  54460000    3
  54470000    4
  54480000    2
  54490000    3
  54500000    2
  54510000    3
  54520000    5
  54530000    4
  54540000    3
  54550000    2
  54560000    4
  54570000    2
  54580000    2
  54590000    3
  54600000    3
  54610000    3
  54620000    3
  54630000    2
  54640000    4
  54650000    3
  54660000    3
  54670000    5
  54680000    4
  54690000    4
  54700000    3
  54710000    2
  54720000    3
  54730000    4
  54740000    4
  54750000    3
  54760000    4
  54770000    4
  54780000    4
  54790000    4
  54800000    4
  54810000    4
  54820000    3
  54830000    4
  54840000    5
  54850000    3
  54860000    4
  54870000    3
  54880000    3
  54890000    5
  54900000   12
  54910000   14
  54920000   10
  54930000   12
  54940000   12
  54950000    9
  54960000    2
  54970000    3
  54980000    2
  54990000    4
  55000000    3
  55010000    3
  55020000    3
  55030000    4
  55040000    3
  55050000    3
  55060000    3
  55070000    2
  55080000    3
  55090000    5
  55100000    4
  55110000    3
  55120000    3
  55130000    3
  55140000    3
  55150000    2
  55160000    4
  55170000    3
  55180000    5
  55190000    3
  55200000   21
  55210000   21
  55220000   18
  55230000   14
  55240000   17
  55250000    9
  55260000    4
  55270000    4
  55280000    3
  55290000    3
  55300000    3
  55310000    3
  55320000    2
  55330000    2
  55340000    3
  55350000    3
  55360000    3
  55370000    3
  55380000    3
  55390000    4
  55400000    3
  55410000    4
  55420000    3
  55430000    3
  55440000    4
  55450000    3
  55460000    3
  55470000    2
  55480000    4
  55490000    3
  55500000    3
  55510000    3
  55520000    3
  55530000    3
  55540000    3
  55550000    3
  55560000    3
  55570000    2
  55580000    3
  55590000    2
  55600000    3
  55610000    3
  55620000    3
  55630000    3
  55640000    3
  55650000    4
  55660000    3
  55670000    3
  55680000    3
  55690000    2
  55700000    2
  55710000    3
  55720000    3
  55730000    3
  55740000    3
  55750000    3
  55760000    3
  55770000    3
  55780000    3
  55790000    3
  55800000    4
  55810000    3
  55820000    3
  55830000    3
  55840000    3
  55850000    3
  55860000    3
  55870000    2
  55880000    4
  55890000    2
  55900000    3
  55910000    3
  55920000    2
  55930000    3
  55940000    3
  55950000    3
  55960000    3
  55970000    4
  55980000    3
  55990000    3
  56000000    3
  56010000    3
  56020000    4
  56030000    3
  56040000    3
  56050000    3
  56060000    3
  56070000    3
  56080000    3
  56090000    4
  56100000    3
  56110000    3
  56120000    3
  56130000    2
  56140000    2
  56150000    5
  56160000    3
  56170000    3
  56180000    3
  56190000    3
  56200000    2
  56210000    3
  56220000    2
  56230000    3
  56240000    2
  56250000    3
  56260000    4
  56270000    3
  56280000    3
  56290000    3
  56300000    3
  56310000    4
  56320000    2
  56330000    3
  56340000    3
  56350000    4
  56360000    3
  56370000    4
  56380000    3
  56390000    2
  56400000    4
  56410000    4
  56420000    3
  56430000    3
  56440000    7
  56450000    3
  56460000    4
  56470000    2
  56480000    3
  56490000    4
  56500000    3
  56510000    5
  56520000    3
  56530000    6
  56540000    3
  56550000    4
  56560000    4
  56570000    3
  56580000    3
  56590000    3
  56600000    3
  56610000    3
  56620000    3
  56630000    3
  56640000    5
  56650000    3
  56660000    3
  56670000    3
  56680000    4
  56690000    4
  56700000    3
  56710000    4
  56720000    4
  56730000    3
  56740000    3
  56750000    3
  56760000    3
  56770000    4
  56780000    3
  56790000    3
  56800000    2
  56810000    3
  56820000    4
  56830000    3
  56840000    3
  56850000    4
  56860000    3
  56870000    3
  56880000    2
  56890000    7
  56900000    4
  56910000    3
  56920000    3
  56930000    3
  56940000    5
  56950000    3
  56960000    2
  56970000    4
  56980000    3
  56990000    4
  57000000    4
  57010000    5
  57020000    2
  57030000    3
  57040000    3
  57050000    5
  57060000    4
  57070000    2
  57080000    4
  57090000    4
  57100000    3
  57110000    5
  57120000    6
  57130000    5
  57140000    4
  57150000    4
  57160000    4
  57170000    4
  57180000    4
  57190000    3
  57200000    7
  57210000    3
  57220000    5
  57230000    4
  57240000    4
  57250000    3
  57260000    4
  57270000    3
  57280000    3
  57290000    7
  57300000    5
  57310000    3
  57320000    3
  57330000   12
  57340000    4
  57350000    5
  57360000    4
  57370000    3
  57380000    5
  57390000    3
  57400000    4
  57410000    6
  57420000    5
  57430000    4
  57440000    7
  57450000    2
  57460000    3
  57470000    3
  57480000    7
  57490000    5
  57500000    5
  57510000    3
  57520000    2
  57530000    3
  57540000    2
  57550000    3
  57560000    3
  57570000    3
  57580000    3
  57590000    3
  57600000    4
  57610000    3
  57620000    3
  57630000    4
  57640000    2
  57650000    3
  57660000    3
  57670000    2
  57680000    5
  57690000    3
  57700000    5
  57710000   18
  57720000   12
  57730000   21
  57740000   24
  57750000   17
  57760000   19
  57770000   22
  57780000   21
  57790000   23
  57800000   22
  57810000   22
  57820000   20
  57830000   20
  57840000   22
  57850000   19
  57860000   20
  57870000   15
  57880000    7
  57890000    5
  57900000    3
  57910000    5
  57920000    4
  57930000    4
  57940000    4
  57950000    3
  57960000    3
  57970000    3
  57980000    4
  57990000    3
  58000000    3
  58010000    3
  58020000    4
  58030000    3
  58040000    3
  58050000    3
  58060000    3
  58070000    1
  58080000    4
  58090000    3
  58100000    3
  58110000    2
  58120000    3
  58130000    3
  58140000    3
  58150000    3
  58160000    2
  58170000    3
  58180000    3
  58190000    3
  58200000    3
  58210000    3
  58220000    2
  58230000    4
  58240000    3
  58250000    3
  58260000    2
  58270000    2
  58280000    3
  58290000    2
  58300000    3
  58310000    3
  58320000    3
  58330000    2
  58340000    4
  58350000    3
  58360000    4
  58370000    7
  58380000   10
  58390000    9
  58400000    4
  58410000    4
  58420000    3
  58430000    4
  58440000    3
  58450000    2
  58460000    4
  58470000    3
  58480000    3
  58490000    3
  58500000    5
  58510000    7
  58520000    4
  58530000    4
  58540000    6
  58550000    2
  58560000    5
  58570000    4
  58580000    4
  58590000    3
  58600000    4
  58610000    4
  58620000    4
  58630000    3
  58640000    3
  58650000    3
  58660000    3
  58670000    4
  58680000    3
  58690000    3
  58700000    3
  58710000    3
  58720000    3
  58730000    3
  58740000    3
  58750000    3
  58760000    4
  58770000    3
  58780000    3
  58790000    2
  58800000    3
  58810000    3
  58820000    3
  58830000    3
  58840000    3
  58850000    2
  58860000    3
  58870000    2
  58880000    3
  58890000    3
  58900000    4
  58910000    4
  58920000    3
  58930000    5
  58940000    3
  58950000    4
  58960000    3
  58970000    3
  58980000    4
  58990000    4
  59000000    4
  59010000    6
  59020000   19
  59030000    3
  59040000    5
  59050000    4
  59060000    5
  59070000    2
  59080000    4
  59090000    4
  59100000    4
  59110000    5
  59120000    4
  59130000    4
  59140000    2
  59150000    3
  59160000    3
  59170000    4
  59180000   15
  59190000    3
  59200000    3
  59210000    3
  59220000    4
  59230000    3
  59240000    4
  59250000    3
  59260000    4
  59270000    3
  59280000    3
  59290000    4
  59300000    2
  59310000    3
  59320000    3
  59330000    3
  59340000    3
  59350000    3
  59360000    3
  59370000    5
  59380000    3
  59390000    4
  59400000    5
  59410000    3
  59420000    3
  59430000    3
  59440000    4
  59450000    4
  59460000    4
  59470000    3
  59480000    4
  59490000    3
  59500000    3
  59510000    4
  59520000    3
  59530000    3
  59540000    3
  59550000    3
  59560000    5
  59570000    6
  59580000    2
  59590000    4
  59600000    2
  59610000    3
  59620000    3
  59630000    3
  59640000    3
  59650000   10
  59660000    4
  59670000    5
  59680000    3
  59690000    3
  59700000    5
  59710000    4
  59720000    2
  59730000    4
  59740000    3
  59750000    3
  59760000    4
  59770000    4
  59780000    3
  59790000    4
  59800000    5
  59810000    3
  59820000    4
  59830000    5
  59840000    5
  59850000    5
  59860000    2
  59870000    2
  59880000    4
  59890000    4
  59900000    3
  59910000    4
  59920000    4
  59930000    4
  59940000    3
  59950000    4
  59960000    3
  59970000    2
  59980000    3
  59990000    3
  60000000    3
  60000000    3
  60010000    2
  60020000    2
  60030000    3
  60040000    3
  60050000    4
  60060000    4
  60070000    3
  60080000    3
  60090000    3
  60100000    2
  60110000    3
  60120000    3
  60130000    3
  60140000    2
  60150000    3
  60160000    3
  60170000    3
  60180000    3
  60190000    5
  60200000    4
  60210000    5
  60220000    4
  60230000    2
  60240000    4
  60250000    3
  60260000    3
  60270000    5
  60280000    3
  60290000    5
  60300000    3
  60310000    4
  60320000    3
  60330000    2
  60340000    4
  60350000    4
  60360000    4
  60370000    4
  60380000    5
  60390000    4
  60400000    5
  60410000    5
  60420000    4
  60430000    2
  60440000    2
  60450000    2
  60460000    4
  60470000    3
  60480000    2
  60490000    3
  60500000    3
  60510000    2
  60520000    3
  60530000    3
  60540000    3
  60550000    3
  60560000    5
  60570000    2
  60580000    3
  60590000    3
  60600000    3
  60610000    3
  60620000    3
  60630000    3
  60640000    2
  60650000    3
  60660000    4
  60670000    3
  60680000    3
  60690000    5
  60700000    4
  60710000    5
  60720000    4
  60730000    4
  60740000    4
  60750000    5
  60760000    5
  60770000    7
  60780000    4
  60790000    2
  60800000    3
  60810000    4
  60820000    4
  60830000    5
  60840000    2
  60850000    5
  60860000    2
  60870000    3
  60880000    3
  60890000    3
  60900000    3
  60910000    3
  60920000    2
  60930000    4
  60940000    3
  60950000    2
  60960000    3
  60970000    3
  60980000    4
  60990000    3
  61000000    3
  61010000    3
  61020000    4
  61030000    5
  61040000    2
  61050000    4
  61060000    4
  61070000    4
  61080000    5
  61090000    3
  61100000    4
  61110000    4
  61120000    3
  61130000    3
  61140000    5
  61150000    4
  61160000    5
  61170000   16
  61180000    3
  61190000    4
  61200000    3
  61210000    2
  61220000    3
  61230000    3
  61240000    4
  61250000    3
  61260000    4
  61270000    3
  61280000    3
  61290000    4
  61300000    3
  61310000    3
  61320000    7
  61330000    3
  61340000    4
  61350000    4
  61360000    2
  61370000    3
  61380000    6
  61390000    1
  61400000    3
  61410000    5
  61420000    4
  61430000    3
  61440000    3
  61450000    3
  61460000    3
  61470000    4
  61480000    4
  61490000    3
  61500000    4
  61510000    4
  61520000    9
  61530000    6
  61540000    3
  61550000    5
  61560000    3
  61570000    3
  61580000    4
  61590000    7
  61600000    5
  61610000    5
  61620000    5
  61630000    4
  61640000    4
  61650000    4
  61660000    3
  61670000    3
  61680000    4
  61690000    3
  61700000    3
  61710000    4
  61720000    4
  61730000    3
  61740000    3
  61750000    4
  61760000    2
  61770000    3
  61780000    3
  61790000    4
  61800000    3
  61810000    2
  61820000    4
  61830000    3
  61840000    4
  61850000    3
  61860000    2
  61870000    3
  61880000    3
  61890000    2
  61900000    3
  61910000    3
  61920000    3
  61930000    3
  61940000    2
  61950000    4
  61960000    3
  61970000    3
  61980000    2
  61990000    3
  62000000    3
  62010000    3
  62020000    3
  62030000    3
  62040000    4
  62050000    4
  62060000    3
  62070000    4
  62080000    5
  62090000    3
  62100000    4
  62110000    5
  62120000    4
  62130000    2
  62140000    3
  62150000    3
  62160000    4
  62170000    3
  62180000    6
  62190000    4
  62200000    4
  62210000    3
  62220000    3
  62230000    3
  62240000    3
  62250000    3
  62260000    3
  62270000    3
  62280000    3
  62290000    3
  62300000    4
  62310000    3
  62320000    3
  62330000    4
  62340000    2
  62350000    3
  62360000    3
  62370000    5
  62380000    3
  62390000    3
  62400000    3
  62410000    3
  62420000    2
  62430000    3
  62440000    3
  62450000    2
  62460000    2
  62470000    2
  62480000    2
  62490000    3
  62500000    2
  62510000    3
  62520000    3
  62530000    2
  62540000    2
  62550000    3
  62560000    3
  62570000    3
  62580000    3
  62590000    3
  62600000    2
  62610000    4
  62620000    3
  62630000    5
  62640000    4
  62650000    5
  62660000    3
  62670000    6
  62680000    4
  62690000    4
  62700000    4
  62710000    4
  62720000    7
  62730000    4
  62740000    3
  62750000    5
  62760000    4
  62770000    5
  62780000    4
  62790000    3
  62800000    5
  62810000    7
  62820000    4
  62830000    4
  62840000    3
  62850000    4
  62860000    4
  62870000    3
  62880000    5
  62890000    5
  62900000    4
  62910000    4
  62920000    3
  62930000    3
  62940000    3
  62950000    2
  62960000    3
  62970000    4
  62980000    3
  62990000    3
  63000000    5
  63010000    5
  63020000    3
  63030000    3
  63040000    4
  63050000    4
  63060000    3
  63070000    3
  63080000    5
  63090000    4
  63100000    2
  63110000    3
  63120000    2
  63130000    2
  63140000    2
  63150000    3
  63160000   10
  63170000    6
  63180000    4
  63190000    2
  63200000    3
  63210000    3
  63220000    3
  63230000    4
  63240000    3
  63250000    2
  63260000    3
  63270000    2
  63280000    3
  63290000    2
  63300000    5
  63310000   13
  63320000    3
  63330000    4
  63340000    3
  63350000    4
  63360000    5
  63370000    6
  63380000   10
  63390000    7
  63400000    2
  63410000    8
  63420000    4
  63430000    3
  63440000    4
  63450000    4
  63460000    2
  63470000    3
  63480000    3
  63490000    5
  63500000    4
  63510000    2
  63520000    4
  63530000   12
  63540000   11
  63550000   13
  63560000   18
  63570000   14
  63580000   14
  63590000   17
  63600000   14
  63610000   15
  63620000    9
  63630000   13
  63640000   19
  63650000   14
  63660000   16
  63670000   16
  63680000   19
  63690000   10
  63700000   14
  63710000    8
  63720000    6
  63730000   16
  63740000   24
  63750000   16
  63760000   22
  63770000   23
  63780000   26
  63790000   14
  63800000   21
  63810000   19
  63820000   21
  63830000   21
  63840000   18
  63850000   23
  63860000   18
  63870000   16
  63880000   12
  63890000    7
  63900000   12
  63910000    4
  63920000    3
  63930000    3
  63940000    7
  63950000    4
  63960000    3
  63970000    4
  63980000    3
  63990000    4
  64000000    4
  64010000    3
  64020000    3
  64030000   12
  64040000   13
  64050000   10
  64060000    3
  64070000    2
  64080000    3
  64090000    4
  64100000    2
  64110000    3
  64120000    4
  64130000    2
  64140000    3
  64150000    3
  64160000    3
  64170000    2
  64180000    3
  64190000    3
  64200000    2
  64210000    2
  64220000    2
  64230000    2
  64240000    3
  64250000    2
  64260000    2
  64270000    4
  64280000    3
  64290000    2
  64300000    3
  64310000    4
  64320000    2
  64330000    3
  64340000    2
  64350000    3
  64360000    4
  64370000    5
  64380000    3
  64390000    3
  64400000    3
  64410000    2
  64420000    3
  64430000    4
  64440000    4
  64450000    3
  64460000    3
  64470000    2
  64480000    4
  64490000    3
  64500000    2
  64510000    3
  64520000    3
  64530000    2
  64540000    4
  64550000    4
  64560000    2
  64570000    3
  64580000    2
  64590000    3
  64600000    3
  64610000    4
  64620000    2
  64630000    3
  64640000    5
  64650000    4
  64660000    4
  64670000    4
  64680000    4
  64690000    4
  64700000    3
  64710000    4
  64720000    5
  64730000    6
  64740000    4
  64750000    4
  64760000    3
  64770000    3
  64780000    3
  64790000    3
  64800000    3
  64810000    2
  64820000    3
  64830000    3
  64840000    4
  64850000    3
  64860000    3
  64870000    4
  64880000    2
  64890000    3
  64900000    4
  64910000    3
  64920000    3
  64930000    5
  64940000    3
  64950000    3
  64960000    3
  64970000    4
  64980000    3
  64990000    3
  65000000    2
  65010000    2
  65020000    2
  65030000    3
  65040000    3
  65050000    3
  65060000    3
  65070000    3
  65080000    2
  65090000    3
  65100000    2
  65110000    2
  65120000    3
  65130000    3
  65140000    2
  65150000    2
  65160000    3
  65170000    3
  65180000    5
  65190000    4
  65200000    2
  65210000    3
  65220000    3
  65230000    4
  65240000    3
  65250000    5
  65260000    2
  65270000    3
  65280000    2
  65290000    4
  65300000    4
  65310000    3
  65320000    4
  65330000    5
  65340000    3
  65350000    4
  65360000    2
  65370000    2
  65380000    2
  65390000    4
  65400000    3
  65410000    3
  65420000    3
  65430000    3
  65440000    5
  65450000    6
  65460000    5
  65470000    4
  65480000    4
  65490000    3
  65500000    3
  65510000    4
  65520000    4
  65530000    3
  65540000    2
  65550000    3
  65560000    7
  65570000    3
  65580000    4
  65590000   19
  65600000   21
  65610000   10
  65620000   10
  65630000    4
  65640000    3
  65650000    4
  65660000    4
  65670000    2
  65680000    4
  65690000    9
  65700000    2
  65710000    4
  65720000    3
  65730000    3
  65740000    3
  65750000    3
  65760000    5
  65770000    2
  65780000    4
  65790000    3
  65800000    5
  65810000    4
  65820000    5
  65830000    5
  65840000    7
  65850000    7
  65860000    6
  65870000    7
  65880000    4
  65890000    3
  65900000    5
  65910000    5
  65920000    5
  65930000    2
  65940000    3
  65950000    5
  65960000    3
  65970000    4
  65980000    2
  65990000    4
  66000000    3
  66010000    7
  66020000    4
  66030000    5
  66040000    5
  66050000    1
  66060000    7
  66070000    4
  66080000    3
  66090000    5
  66100000    3
  66110000    3
  66120000    4
  66130000    3
  66140000    2
  66150000    2
  66160000    3
  66170000    3
  66180000    4
  66190000    5
  66200000    3
  66210000    5
  66220000    2
  66230000    5
  66240000    3
  66250000    3
  66260000    2
  66270000    2
  66280000    3
  66290000    4
  66300000    3
  66310000    2
  66320000    2
  66330000    2
  66340000    4
  66350000    3
  66360000    3
  66370000    2
  66380000    2
  66390000    3
  66400000    4
  66410000    3
  66420000    4
  66430000    5
  66440000    4
  66450000    3
  66460000    2
  66470000    5
  66480000    5
  66490000    4
  66500000    3
  66510000    3
  66520000    2
  66530000    3
  66540000    2
  66550000    2
  66560000    3
  66570000    2
  66580000    3
  66590000    3
  66600000    4
  66610000    3
  66620000    3
  66630000    3
  66640000    4
  66650000    4
  66660000    4
  66670000    3
  66680000    3
  66690000    3
  66700000    2
  66710000    2
  66720000    3
  66730000    3
  66740000    3
  66750000    3
  66760000    3
  66770000    3
  66780000    3
  66790000    3
  66800000    2
  66810000    3
  66820000    4
  66830000    4
  66840000    3
  66850000    3
  66860000    3
  66870000    4
  66880000    3
  66890000    3
  66900000    3
  66910000    3
  66920000    2
  66930000    3
  66940000    4
  66950000    4
  66960000    4
  66970000    4
  66980000    4
  66990000    3
  67000000    3
  67010000    3
  67020000    5
  67030000    6
  67040000    3
  67050000    3
  67060000    3
  67070000    3
  67080000    2
  67090000    3
  67100000    3
  67110000    2
  67120000    2
  67130000    2
  67140000    2
  67150000    2
  67160000    3
  67170000    3
  67180000    3
  67190000    2
  67200000    2
  67210000    7
  67220000    3
  67230000    2
  67240000    3
  67250000    3
  67260000    4
  67270000    4
  67280000    9
  67290000    4
  67300000    2
  67310000    3
  67320000    2
  67330000    2
  67340000    2
  67350000    3
  67360000    3
  67370000    3
  67380000    3
  67390000    3
  67400000    3
  67410000    2
  67420000    2
  67430000    2
  67440000    2
  67450000    3
  67460000    4
  67470000    4
  67480000    2
  67490000    3
  67500000    3
  67510000    4
  67520000    4
  67530000    3
  67540000    4
  67550000    3
  67560000    3
  67570000    3
  67580000    3
  67590000    3
  67600000    3
  67610000    3
  67620000    5
  67630000    3
  67640000    3
  67650000    5
  67660000    3
  67670000    4
  67680000    3
  67690000    4
  67700000    3
  67710000    3
  67720000    2
  67730000   15
  67740000   19
  67750000   14
  67760000   15
  67770000   14
  67780000   15
  67790000    2
  67800000    4
  67810000    3
  67820000    3
  67830000    3
  67840000    4
  67850000    5
  67860000    5
  67870000    3
  67880000    3
  67890000    2
  67900000    3
  67910000    3
  67920000    3
  67930000    3
  67940000    3
  67950000    3
  67960000    2
  67970000    4
  67980000    3
  67990000    2
  68000000    2
  68010000    4
  68020000    4
  68030000    2
  68040000    3
  68050000    3
  68060000    5
  68070000    3
  68080000    3
  68090000    3
  68100000    3
  68110000    5
  68120000    4
  68130000    4
  68140000    7
  68150000    2
  68160000    3
  68170000    4
  68180000    3
  68190000    2
  68200000    4
  68210000    3
  68220000    5
  68230000    3
  68240000    2
  68250000    6
  68260000    2
  68270000    3
  68280000    3
  68290000    3
  68300000    3
  68310000    3
  68320000    3
  68330000    3
  68340000    3
  68350000    2
  68360000    4
  68370000    2
  68380000    3
  68390000    5
  68400000    3
  68410000    3
  68420000    4
  68430000    3
  68440000    2
  68450000    2
  68460000    2
  68470000    3
  68480000    2
  68490000    3
  68500000    3
  68510000    2
  68520000    4
  68530000    3
  68540000    3
  68550000    3
  68560000    4
  68570000    4
  68580000    3
  68590000    4
  68600000    4
  68610000    3
  68620000    3
  68630000    4
  68640000    3
  68650000    3
  68660000    3
  68670000    2
  68680000    3
  68690000    3
  68700000    3
  68710000    3
  68720000    3
  68730000    4
  68740000    4
  68750000    3
  68760000    3
  68770000    4
  68780000    3
  68790000    3
  68800000    2
  68810000    4
  68820000    3
  68830000    3
  68840000    2
  68850000    3
  68860000    4
  68870000    2
  68880000    3
  68890000    3
  68900000    3
  68910000    2
  68920000    3
  68930000    3
  68940000    3
  68950000    3
  68960000    8
  68970000    3
  68980000    2
  68990000    4
  69000000    4
  69010000    4
  69020000    4
  69030000    4
  69040000    4
  69050000    4
  69060000    3
  69070000    4
  69080000    3
  69090000    3
  69100000    2
  69110000    5
  69120000    2
  69130000    3
  69140000    2
  69150000    3
  69160000    5
  69170000    4
  69180000    3
  69190000    3
  69200000    4
  69210000    3
  69220000    3
  69230000    2
  69240000    4
  69250000    2
  69260000    3
  69270000    3
  69280000    5
  69290000    2
  69300000    3
  69310000    3
  69320000    4
  69330000    3
  69340000    5
  69350000    6
  69360000    5
  69370000    4
  69380000    3
  69390000    4
  69400000    4
  69410000    4
  69420000    5
  69430000    2
  69440000    4
  69450000    4
  69460000    7
  69470000    3
  69480000    6
  69490000    3
  69500000    3
  69510000    3
  69520000    7
  69530000    3
  69540000    3
  69550000    3
  69560000    4
  69570000    2
  69580000    4
  69590000    3
  69600000    3
  69610000    4
  69620000    4
  69630000    3
  69640000    2
  69650000    5
  69660000    5
  69670000    6
  69680000    7
  69690000    3
  69700000    4
  69710000    3
  69720000    4
  69730000    3
  69740000    5
  69750000    3
  69760000    3
  69770000    3
  69780000    4
  69790000    5
  69800000    4
  69810000    9
  69820000    2
  69830000    2
  69840000    4
  69850000    3
  69860000    4
  69870000    2
  69880000    3
  69890000    3
  69900000    2
  69910000    3
  69920000    4
  69930000    1
  69940000    3
  69950000    2
  69960000    3
  69970000    3
  69980000    4
  69990000    3
  70000000    3
  70010000    5
  70020000   16
  70030000    5
  70040000    8
  70050000   13
  70060000   20
  70070000   15
  70080000   13
  70090000   19
  70100000   16
  70110000   18
  70120000   21
  70130000   22
  70140000   18
  70150000   15
  70160000    3
  70170000    5
  70180000    4
  70190000    5
  70200000    7
  70210000    4
  70220000    6
  70230000    4
  70240000    2
  70250000   12
  70260000    3
  70270000    4
  70280000    3
  70290000    3
  70300000    2
  70310000    2
  70320000    2
  70330000    2
  70340000    3
  70350000    3
  70360000    3
  70370000    3
  70380000    3
  70390000    2
  70400000    2
  70410000    3
  70420000    5
  70430000    4
  70440000    2
  70450000    4
  70460000    4
  70470000    2
  70480000    4
  70490000    3
  70500000    3
  70510000    4
  70520000    5
  70530000    3
  70540000    5
  70550000    3
  70560000    3
  70570000    3
  70580000    3
  70590000    3
  70600000    3
  70610000    8
  70620000    4
  70630000    4
  70640000    2
  70650000    2
  70660000    3
  70670000    3
  70680000    4
  70690000    2
  70700000    4
  70710000    3
  70720000    5
  70730000    4
  70740000    4
  70750000    4
  70760000    6
  70770000    3
  70780000    4
  70790000    4
  70800000    3
  70810000    3
  70820000    3
  70830000    5
  70840000    4
  70850000    4
  70860000    6
  70870000    3
  70880000    5
  70890000    4
  70900000    4
  70910000    3
  70920000    3
  70930000    3
  70940000    4
  70950000    3
  70960000    3
  70970000    5
  70980000    2
  70990000    3
  71000000    4
  71010000    3
  71020000    3
  71030000    3
  71040000    3
  71050000   11
  71060000    9
  71070000   17
  71080000   16
  71090000   13
  71100000    4
  71110000    3
  71120000    4
  71130000    3
  71140000    3
  71150000    2
  71160000    5
  71170000    8
  71180000    4
  71190000    5
  71200000    5
  71210000    4
  71220000    4
  71230000    3
  71240000    5
  71250000    3
  71260000    4
  71270000    6
  71280000    4
  71290000    2
  71300000    7
  71310000    3
  71320000    3
  71330000    5
  71340000    4
  71350000    4
  71360000    3
  71370000    3
  71380000    4
  71390000    4
  71400000    3
  71410000    6
  71420000    3
  71430000    3
  71440000    3
  71450000    3
  71460000    2
  71470000    3
  71480000    3
  71490000    4
  71500000    3
  71510000    3
  71520000    4
  71530000    3
  71540000    4
  71550000    4
  71560000    5
  71570000    5
  71580000    2
  71590000    4
  71600000    3
  71610000    3
  71620000    2
  71630000    2
  71640000    3
  71650000    3
  71660000    5
  71670000    5
  71680000    3
  71690000    4
  71700000    4
  71710000    3
  71720000    4
  71730000    3
  71740000    4
  71750000    4
  71760000    2
  71770000    4
  71780000    3
  71790000    2
  71800000    3
  71810000    3
  71820000    3
  71830000    3
  71840000    3
  71850000    2
  71860000    3
  71870000    3
  71880000    3
  71890000    2
  71900000    4
  71910000    3
  71920000   13
  71930000    1
  71940000    2
  71950000    4
  71960000    3
  71970000    2
  71980000    3
  71990000    3
  72000000    3
  72010000    3
  72020000    3
  72030000    2
  72040000    3
  72050000    2
  72060000    3
  72070000    2
  72080000    3
  72090000    3
  72100000    3
  72110000    3
  72120000    6
  72130000    4
  72140000    4
  72150000    3
  72160000    3
  72170000    2
  72180000    4
  72190000    4
  72200000    3
  72210000    3
  72220000    4
  72230000    3
  72240000    4
  72250000    5
  72260000    3
  72270000    2
  72280000    3
  72290000    4
  72300000    3
  72310000    3
  72320000    7
  72330000    4
  72340000    3
  72350000    3
  72360000    3
  72370000    4
  72380000    3
  72390000    3
  72400000    3
  72410000    4
  72420000    3
  72430000    4
  72440000    4
  72450000    3
  72460000    2
  72470000    3
  72480000    3
  72490000    2
  72500000    2
  72510000    4
  72520000    3
  72530000    3
  72540000    4
  72550000    4
  72560000    4
  72570000    3
  72580000    4
  72590000    3
  72600000    4
  72610000    4
  72620000    4
  72630000    3
  72640000    5
  72650000    3
  72660000    3
  72670000    4
  72680000    4
  72690000    3
  72700000    3
  72710000    3
  72720000    4
  72730000    4
  72740000    3
  72750000    4
  72760000    4
  72770000    2
  72780000    3
  72790000    3
  72800000    3
  72810000    3
  72820000    3
  72830000    4
  72840000    4
  72850000    4
  72860000    3
  72870000    3
  72880000    4
  72890000    3
  72900000    4
  72910000    5
  72920000    2
  72930000    3
  72940000    2
  72950000    3
  72960000    3
  72970000    2
  72980000    4
  72990000    3
  73000000    3
  73010000    3
  73020000    3
  73030000    3
  73040000    4
  73050000    3
  73060000    2
  73070000    3
  73080000    2
  73090000    3
  73100000    3
  73110000    5
  73120000    4
  73130000    2
  73140000   10
  73150000    2
  73160000    3
  73170000    3
  73180000    2
  73190000    3
  73200000    2
  73210000    4
  73220000    3
  73230000    3
  73240000    4
  73250000    3
  73260000    3
  73270000    3
  73280000    4
  73290000    4
  73300000    2
  73310000    2
  73320000    2
  73330000    3
  73340000    3
  73350000    4
  73360000    4
  73370000    5
  73380000    3
  73390000    3
  73400000    3
  73410000    2
  73420000    3
  73430000    2
  73440000    2
  73450000    3
  73460000    3
  73470000    3
  73480000    4
  73490000    4
  73500000    3
  73510000    3
  73520000    3
  73530000    2
  73540000    3
  73550000    3
  73560000    3
  73570000    3
  73580000    5
  73590000    3
  73600000    2
  73610000    4
  73620000    3
  73630000    4
  73640000    4
  73650000    3
  73660000    4
  73670000    3
  73680000    2
  73690000    3
  73700000    3
  73710000    3
  73720000    3
  73730000    3
  73740000    3
  73750000    5
  73760000    2
  73770000    2
  73780000    2
  73790000    3
  73800000    3
  73810000    3
  73820000    3
  73830000    2
  73840000    3
  73850000    3
  73860000    2
  73870000    3
  73880000   10
  73890000    3
  73900000    6
  73910000    6
  73920000   12
  73930000    2
  73940000    2
  73950000    3
  73960000    4
  73970000    3
  73980000    4
  73990000    2
  74000000    4
  74010000    4
  74020000    3
  74030000    4
  74040000    9
  74050000    4
  74060000    3
  74070000    3
  74080000    2
  74090000    2
  74100000    3
  74110000    3
  74120000    4
  74130000    4
  74140000    3
  74150000    4
  74160000    3
  74170000    3
  74180000    3
  74190000    3
  74200000    3
  74210000    3
  74220000    5
  74230000    2
  74240000    5
  74250000    4
  74260000    2
  74270000    3
  74280000    3
  74290000    3
  74300000    3
  74310000    2
  74320000    3
  74330000    2
  74340000    3
  74350000    3
  74360000    4
  74370000    2
  74380000    3
  74390000    3
  74400000    5
  74410000    3
  74420000    3
  74430000    3
  74440000    3
  74450000    3
  74460000    3
  74470000    3
  74480000    2
  74490000    2
  74500000    3
  74510000    3
  74520000    3
  74530000    3
  74540000    3
  74550000    3
  74560000    2
  74570000    2
  74580000    3
  74590000    4
  74600000    2
  74610000    3
  74620000    2
  74630000    3
  74640000    3
  74650000    3
  74660000    3
  74670000    3
  74680000    3
  74690000    3
  74700000    3
  74710000    2
  74720000    3
  74730000    4
  74740000    2
  74750000    2
  74760000    2
  74770000    2
  74780000    2
  74790000    4
  74800000   11
  74810000   14
  74820000    3
  74830000    3
  74840000    4
  74850000    3
  74860000    2
  74870000    4
  74880000    3
  74890000    3
  74900000    4
  74910000    3
  74920000    2
  74930000    2
  74940000    3
  74950000    3
  74960000    2
  74970000    2
  74980000    3
  74990000    3
  75000000    3
  75010000    3
  75020000    3
  75030000    3
  75040000    3
  75050000    4
  75060000    3
  75070000    4
  75080000    3
  75090000    4
  75100000    2
  75110000    2
  75120000    3
  75130000    3
  75140000    3
  75150000    3
  75160000    3
  75170000    3
  75180000    3
  75190000    3
  75200000    3
  75210000    3
  75220000    2
  75230000    4
  75240000    3
  75250000    3
  75260000    3
  75270000    3
  75280000    3
  75290000    4
  75300000    4
  75310000    2
  75320000    5
  75330000    4
  75340000    3
  75350000    3
  75360000    3
  75370000    3
  75380000    4
  75390000    4
  75400000    3
  75410000    2
  75420000    3
  75430000    5
  75440000    4
  75450000    4
  75460000    3
  75470000    2
  75480000    3
  75490000    3
  75500000    3
  75510000    3
  75520000    4
  75530000    2
  75540000    3
  75550000    3
  75560000    4
  75570000   12
  75580000    2
  75590000    3
  75600000    4
  75610000    4
  75620000    4
  75630000    3
  75640000    4
  75650000    2
  75660000    2
  75670000    3
  75680000    5
  75690000    4
  75700000    3
  75710000    4
  75720000    3
  75730000    2
  75740000    4
  75750000    3
  75760000    3
  75770000    4
  75780000    3
  75790000    4
  75800000    4
  75810000    3
  75820000    2
  75830000    5
  75840000    3
  75850000    3
  75860000    3
  75870000    2
  75880000    2
  75890000    3
  75900000    2
  75910000    3
  75920000    2
  75930000    4
  75940000    3
  75950000    6
  75960000    5
  75970000    3
  75980000    1
  75990000    3
  76000000    4
  76010000    3
  76020000    3
  76030000    5
  76040000    7
  76050000    5
  76060000    4
  76070000    5
  76080000    2
  76090000    3
  76100000    5
  76110000    3
  76120000    3
  76130000    4
  76140000    2
  76150000    3
  76160000    4
  76170000    5
  76180000    3
  76190000    3
  76200000    3
  76210000    3
  76220000    3
  76230000    2
  76240000    3
  76250000    4
  76260000    5
  76270000    3
  76280000    3
  76290000    3
  76300000    6
  76310000    3
  76320000    3
  76330000    5
  76340000    2
  76350000    4
  76360000    6
  76370000    2
  76380000    4
  76390000    3
  76400000    2
  76410000    5
  76420000    2
  76430000    5
  76440000    3
  76450000    3
  76460000    3
  76470000    3
  76480000    4
  76490000    4
  76500000    5
  76510000    4
  76520000    4
  76530000    3
  76540000    3
  76550000    4
  76560000    7
  76570000    3
  76580000    3
  76590000    5
  76600000    5
  76610000    5
  76620000    5
  76630000    9
  76640000    9
  76650000    5
  76660000    5
  76670000    6
  76680000    3
  76690000    3
  76700000    3
  76710000    3
  76720000    3
  76730000    3
  76740000    4
  76750000    3
  76760000    3
  76770000    2
  76780000    4
  76790000    4
  76800000    3
  76810000    3
  76820000    3
  76830000    3
  76840000    3
  76850000    3
  76860000    3
  76870000    3
  76880000    3
  76890000    3
  76900000    3
  76910000    3
  76920000    3
  76930000    3
  76940000    3
  76950000    2
  76960000    3
  76970000    3
  76980000    2
  76990000    7
  77000000    8
  77010000    6
  77020000    3
  77030000    3
  77040000    3
  77050000    2
  77060000    3
  77070000    3
  77080000    3
  77090000    4
  77100000    3
  77110000    2
  77120000    3
  77130000    2
  77140000    3
  77150000    3
  77160000    3
  77170000    3
  77180000    2
  77190000    2
  77200000    3
  77210000    5
  77220000    3
  77230000    4
  77240000    4
  77250000    4
  77260000    3
  77270000    3
  77280000    3
  77290000    3
  77300000    2
  77310000    2
  77320000    3
  77330000    3
  77340000    2
  77350000    3
  77360000    3
  77370000    3
  77380000    3
  77390000    3
  77400000    2
  77410000    4
  77420000    3
  77430000    3
  77440000    3
  77450000    3
  77460000    3
  77470000    4
  77480000    2
  77490000    5
  77500000    3
  77510000    9
  77520000   12
  77530000   12
  77540000    4
  77550000    2
  77560000    3
  77570000    3
  77580000    2
  77590000    3
  77600000    2
  77610000    3
  77620000    2
  77630000    2
  77640000    3
  77650000    3
  77660000    4
  77670000    3
  77680000    5
  77690000    2
  77700000    3
  77710000    3
  77720000    3
  77730000    2
  77740000    3
  77750000    4
  77760000    3
  77770000    5
  77780000    4
  77790000    4
  77800000    4
  77810000    3
  77820000    4
  77830000    4
  77840000    2
  77850000    3
  77860000    3
  77870000    3
  77880000    4
  77890000    3
  77900000    3
  77910000    3
  77920000    3
  77930000    3
  77940000    3
  77950000    3
  77960000    2
  77970000    4
  77980000    4
  77990000    5
  78000000    4
  78010000    5
  78020000    4
  78030000    4
  78040000    4
  78050000    3
  78060000    4
  78070000    2
  78080000    3
  78090000    5
  78100000    3
  78110000    4
  78120000    2
  78130000    3
  78140000    6
  78150000    3
  78160000    3
  78170000    3
  78180000    3
  78190000    5
  78200000    5
  78210000    3
  78220000    3
  78230000    4
  78240000    3
  78250000    3
  78260000    2
  78270000    3
  78280000    7
  78290000    3
  78300000    4
  78310000    2
  78320000    4
  78330000    2
  78340000    3
  78350000    4
  78360000    4
  78370000    4
  78380000    4
  78390000    5
  78400000    3
  78410000    3
  78420000    4
  78430000    5
  78440000    3
  78450000    8
  78460000    5
  78470000    3
  78480000    3
  78490000    2
  78500000    3
  78510000    4
  78520000    3
  78530000    3
  78540000    4
  78550000    3
  78560000    3
  78570000    4
  78580000    5
  78590000    6
  78600000    3
  78610000    3
  78620000    5
  78630000    3
  78640000    3
  78650000    3
  78660000    3
  78670000    3
  78680000    3
  78690000    4
  78700000    4
  78710000    3
  78720000    4
  78730000    3
  78740000    5
  78750000    3
  78760000    3
  78770000    4
  78780000    5
  78790000    4
  78800000   12
  78810000    5
  78820000    3
  78830000    3
  78840000    3
  78850000    4
  78860000    4
  78870000    4
  78880000    2
  78890000    3
  78900000    3
  78910000    3
  78920000    2
  78930000    2
  78940000    2
  78950000    5
  78960000    2
  78970000    3
  78980000    3
  78990000    2
  79000000    3
  79010000    3
  79020000    3
  79030000    3
  79040000    2
  79050000    3
  79060000    4
  79070000    3
  79080000    3
  79090000    3
  79100000    5
  79110000    5
  79120000    4
  79130000    2
  79140000    3
  79150000    3
  79160000    3
  79170000    3
  79180000    2
  79190000    3
  79200000    3
  79210000    3
  79220000    5
  79230000    4
  79240000    4
  79250000    3
  79260000    5
  79270000    4
  79280000    3
  79290000    3
  79300000    3
  79310000    3
  79320000    4
  79330000    4
  79340000    4
  79350000    4
  79360000    3
  79370000   16
  79380000    3
  79390000    5
  79400000    3
  79410000    3
  79420000    4
  79430000    4
  79440000    3
  79450000    5
  79460000    5
  79470000    3
  79480000    4
  79490000    3
  79500000    3
  79510000    3
  79520000    3
  79530000    4
  79540000    4
  79550000    3
  79560000    3
  79570000    4
  79580000    3
  79590000    5
  79600000    3
  79610000    4
  79620000    3
  79630000    5
  79640000    5
  79650000    3
  79660000    3
  79670000    4
  79680000    4
  79690000    3
  79700000    4
  79710000    2
  79720000    4
  79730000    4
  79740000    2
  79750000    4
  79760000    3
  79770000    4
  79780000    3
  79790000    3
  79800000    3
  79810000    2
  79820000    4
  79830000    3
  79840000    3
  79850000    2
  79860000    3
  79870000    3
  79880000    3
  79890000    3
  79900000    3
  79910000    3
  79920000    3
  79930000    3
  79940000    2
  79950000    3
  79960000    2
  79970000    3
  79980000    3
  79990000    3
  80000000    3
  80000000    3
  80010000    3
  80020000    3
  80030000    4
  80040000    3
  80050000    5
  80060000    4
  80070000    3
  80080000    3
  80090000    4
  80100000    4
  80110000    7
  80120000    3
  80130000    3
  80140000    3
  80150000    2
  80160000    4
  80170000    5
  80180000    4
  80190000    3
  80200000    4
  80210000    5
  80220000    7
  80230000   18
  80240000   16
  80250000   13
  80260000   12
  80270000   13
  80280000   19
  80290000    4
  80300000    7
  80310000    5
  80320000   15
  80330000    9
  80340000    2
  80350000    3
  80360000    3
  80370000    3
  80380000    5
  80390000    3
  80400000    3
  80410000    3
  80420000    3
  80430000    3
  80440000    4
  80450000    3
  80460000    2
  80470000    3
  80480000    4
  80490000    3
  80500000    5
  80510000    7
  80520000    5
  80530000    4
  80540000    5
  80550000    3
  80560000    4
  80570000    3
  80580000    3
  80590000    3
  80600000    4
  80610000    3
  80620000    3
  80630000    1
  80640000    3
  80650000    3
  80660000    3
  80670000    3
  80680000    3
  80690000    3
  80700000    3
  80710000    4
  80720000    3
  80730000    3
  80740000    4
  80750000    7
  80760000    4
  80770000    3
  80780000    8
  80790000    4
  80800000    3
  80810000    3
  80820000    4
  80830000    4
  80840000    4
  80850000    2
  80860000    4
  80870000   15
  80880000   20
  80890000    3
  80900000    3
  80910000    3
  80920000    2
  80930000    3
  80940000    3
  80950000    3
  80960000    3
  80970000    3
  80980000    2
  80990000    3
  81000000    4
  81010000    8
  81020000   16
  81030000   19
  81040000    5
  81050000    9
  81060000    3
  81070000    3
  81080000    3
  81090000    3
  81100000    2
  81110000    3
  81120000    2
  81130000    3
  81140000    2
  81150000    3
  81160000    3
  81170000    4
  81180000    3
  81190000    4
  81200000    5
  81210000    2
  81220000    2
  81230000    3
  81240000    5
  81250000    3
  81260000    4
  81270000    3
  81280000    4
  81290000    2
  81300000    4
  81310000    2
  81320000    7
  81330000    3
  81340000    3
  81350000    7
  81360000    3
  81370000    3
  81380000    3
  81390000    3
  81400000    4
  81410000    3
  81420000    2
  81430000    4
  81440000    4
  81450000    2
  81460000    4
  81470000    3
  81480000    4
  81490000    4
  81500000    3
  81510000    2
  81520000    3
  81530000    4
  81540000    5
  81550000    3
  81560000    2
  81570000    2
  81580000   14
  81590000    3
  81600000    3
  81610000    4
  81620000    3
  81630000    3
  81640000    4
  81650000    3
  81660000    3
  81670000    2
  81680000    2
  81690000    2
  81700000    4
  81710000    3
  81720000    3
  81730000    4
  81740000    2
  81750000    3
  81760000    3
  81770000    2
  81780000    3
  81790000    3
  81800000    3
  81810000    3
  81820000    3
  81830000    3
  81840000    4
  81850000    1
  81860000    4
  81870000    4
  81880000    5
  81890000    4
  81900000    3
  81910000    3
  81920000    3
  81930000    2
  81940000    3
  81950000    4
  81960000    3
  81970000    3
  81980000    3
  81990000    4
  82000000    3
  82010000    3
  82020000    3
  82030000    3
  82040000    3
  82050000    4
  82060000    3
  82070000    3
  82080000    2
  82090000    3
  82100000    3
  82110000    4
  82120000    3
  82130000    4
  82140000    2
  82150000    4
  82160000    4
  82170000    6
  82180000    2
  82190000    3
  82200000    5
  82210000    4
  82220000    3
  82230000    2
  82240000    2
  82250000    3
  82260000    3
  82270000    2
  82280000    3
  82290000    3
  82300000    3
  82310000    3
  82320000    4
  82330000    5
  82340000    4
  82350000    4
  82360000    3
  82370000    2
  82380000    2
  82390000    4
  82400000    3
  82410000    3
  82420000    4
  82430000    4
  82440000    5
  82450000    3
  82460000    4
  82470000    3
  82480000    3
  82490000    3
  82500000    3
  82510000    3
  82520000    4
  82530000    4
  82540000    3
  82550000    3
  82560000    3
  82570000    3
  82580000    3
  82590000    3
  82600000    2
  82610000    3
  82620000    2
  82630000    3
  82640000   11
  82650000    3
  82660000    3
  82670000    3
  82680000    3
  82690000    2
  82700000    3
  82710000    3
  82720000    3
  82730000    3
  82740000    3
  82750000    3
  82760000    3
  82770000    4
  82780000    4
  82790000    3
  82800000    2
  82810000    2
  82820000    2
  82830000    3
  82840000    3
  82850000    3
  82860000    3
  82870000    3
  82880000    3
  82890000    3
  82900000    3
  82910000    4
  82920000    5
  82930000    4
  82940000    4
  82950000   19
  82960000    9
  82970000    4
  82980000    3
  82990000    4
  83000000    3
  83010000    2
  83020000    3
  83030000    4
  83040000    2
  83050000    4
  83060000    5
  83070000    4
  83080000    3
  83090000    3
  83100000    3
  83110000    3
  83120000    3
  83130000    3
  83140000    3
  83150000    2
  83160000    5
  83170000    3
  83180000    8
  83190000    3
  83200000    4
  83210000    3
  83220000    3
  83230000    3
  83240000    3
  83250000    7
  83260000   10
  83270000    3
  83280000    3
  83290000    3
  83300000    4
  83310000    4
  83320000    3
  83330000    3
  83340000    4
  83350000    2
  83360000    3
  83370000    4
  83380000    3
  83390000    2
  83400000    2
  83410000    4
  83420000    4
  83430000    3
  83440000    3
  83450000    5
  83460000    5
  83470000    4
  83480000    4
  83490000    3
  83500000    4
  83510000    3
  83520000    2
  83530000    4
  83540000    4
  83550000    3
  83560000    3
  83570000    3
  83580000    2
  83590000    4
  83600000    4
  83610000    4
  83620000    5
  83630000    3
  83640000    2
  83650000    4
  83660000    3
  83670000    3
  83680000    2
  83690000    4
  83700000    4
  83710000    4
  83720000    3
  83730000    3
  83740000    2
  83750000    4
  83760000    4
  83770000    5
  83780000    2
  83790000    3
  83800000    3
  83810000    4
  83820000    5
  83830000    2
  83840000    5
  83850000    4
  83860000    5
  83870000    4
  83880000    2
  83890000    5
  83900000    3
  83910000    4
  83920000    4
  83930000    4
  83940000    5
  83950000   10
  83960000    3
  83970000    5
  83980000    3
  83990000    3
  84000000    4
  84010000    3
  84020000    4
  84030000    3
  84040000    3
  84050000    2
  84060000    3
  84070000    3
  84080000    4
  84090000    3
  84100000    3
  84110000    2
  84120000    2
  84130000    3
  84140000    4
  84150000    3
  84160000    3
  84170000    3
  84180000    2
  84190000    3
  84200000    2
  84210000    3
  84220000    3
  84230000    3
  84240000    3
  84250000    3
  84260000    2
  84270000    3
  84280000    3
  84290000    3
  84300000    4
  84310000    3
  84320000    3
  84330000    2
  84340000    3
  84350000    3
  84360000    3
  84370000    4
  84380000    4
  84390000    4
  84400000    2
  84410000    5
  84420000    3
  84430000    4
  84440000    3
  84450000    4
  84460000   12
  84470000    5
  84480000    3
  84490000    3
  84500000    3
  84510000    3
  84520000    3
  84530000    3
  84540000    4
  84550000    4
  84560000    3
  84570000    2
  84580000    2
  84590000    4
  84600000    4
  84610000    3
  84620000    4
  84630000    4
  84640000    3
  84650000    2
  84660000    3
  84670000    3
  84680000    2
  84690000    3
  84700000    3
  84710000    3
  84720000    3
  84730000    3
  84740000    4
  84750000    2
  84760000    3
  84770000    4
  84780000    5
  84790000    4
  84800000    4
  84810000    4
  84820000    2
  84830000    3
  84840000    3
  84850000    4
  84860000    3
  84870000    4
  84880000    3
  84890000    5
  84900000    3
  84910000    2
  84920000    4
  84930000    4
  84940000    4
  84950000    5
  84960000    3
  84970000    2
  84980000    4
  84990000    5
  85000000    4
  85010000    3
  85020000    4
  85030000    5
  85040000    3
  85050000    7
  85060000   20
  85070000   15
  85080000   15
  85090000    5
  85100000   14
  85110000   21
  85120000   16
  85130000   16
  85140000   19
  85150000   16
  85160000   15
  85170000   16
  85180000   12
  85190000   11
  85200000    3
  85210000    2
  85220000    4
  85230000    3
  85240000    2
  85250000    4
  85260000    5
  85270000    4
  85280000    3
  85290000    5
  85300000    3
  85310000    3
  85320000    3
  85330000    3
  85340000    4
  85350000    4
  85360000    2
  85370000    3
  85380000    3
  85390000    3
  85400000    3
  85410000    3
  85420000    3
  85430000    4
  85440000    3
  85450000    3
  85460000    4
  85470000    3
  85480000    2
  85490000    2
  85500000    3
  85510000    3
  85520000    3
  85530000    2
  85540000    3
  85550000    4
  85560000    3
  85570000    3
  85580000    3
  85590000    3
  85600000    4
  85610000    3
  85620000    4
  85630000    3
  85640000    4
  85650000    4
  85660000    3
  85670000    3
  85680000    3
  85690000    4
  85700000    3
  85710000    7
  85720000    4
  85730000    3
  85740000    4
  85750000    3
  85760000    3
  85770000    3
  85780000    3
  85790000    5
  85800000    4
  85810000    3
  85820000   11
  85830000   15
  85840000   11
  85850000    3
  85860000    3
  85870000    3
  85880000    4
  85890000    3
  85900000    4
  85910000    2
  85920000    3
  85930000    3
  85940000    3
  85950000    3
  85960000    3
  85970000    4
  85980000    2
  85990000    3
  86000000    3
  86010000    2
  86020000    3
  86030000    3
  86040000    3
  86050000    3
  86060000    3
  86070000    3
  86080000    2
  86090000    3
  86100000    5
  86110000    2
  86120000    3
  86130000    3
  86140000    3
  86150000    2
  86160000    4
  86170000    4
  86180000    4
  86190000    3
  86200000    3
  86210000    2
  86220000    4
  86230000    2
  86240000    3
  86250000    2
  86260000    3
  86270000    3
  86280000    3
  86290000    4
  86300000    3
  86310000    3
  86320000    2
  86330000    2
  86340000    3
  86350000    2
  86360000    4
  86370000    4
  86380000    4
  86390000    2
  86400000    3
  86410000    3
  86420000    3
  86430000    4
  86440000    3
  86450000    3
  86460000    3
  86470000    3
  86480000    2
  86490000    3
  86500000    3
  86510000    3
  86520000    3
  86530000    3
  86540000    3
  86550000    3
  86560000    3
  86570000    3
  86580000    3
  86590000    5
  86600000    3
  86610000    2
  86620000    3
  86630000    3
  86640000    4
  86650000    3
  86660000    4
  86670000    3
  86680000    4
  86690000    3
  86700000    3
  86710000    7
  86720000    3
  86730000    3
  86740000    3
  86750000    2
  86760000    3
  86770000    3
  86780000    3
  86790000    3
  86800000    4
  86810000    3
  86820000    3
  86830000    2
  86840000    3
  86850000    2
  86860000    2
  86870000    3
  86880000    3
  86890000    2
  86900000    3
  86910000    3
  86920000    3
  86930000    4
  86940000    3
  86950000    4
  86960000    3
  86970000    2
  86980000    4
  86990000    3
  87000000    3
  87010000    3
  87020000    3
  87030000    3
  87040000    3
  87050000    5
  87060000    3
  87070000    2
  87080000    4
  87090000    3
  87100000    5
  87110000    2
  87120000    4
  87130000    3
  87140000    2
  87150000    4
  87160000    3
  87170000    3
  87180000    3
  87190000    3
  87200000    3
  87210000    3
  87220000    3
  87230000    3
  87240000    3
  87250000    2
  87260000    2
  87270000    3
  87280000    3
  87290000    3
  87300000    2
  87310000    4
  87320000    3
  87330000    3
  87340000    8
  87350000    7
  87360000    9
  87370000    8
  87380000   12
  87390000   11
  87400000   18
  87410000   12
  87420000   11
  87430000    9
  87440000   11
  87450000   13
  87460000   15
  87470000   13
  87480000    8
  87490000   14
  87500000   12
  87510000   13
  87520000    6
  87530000    4
  87540000    4
  87550000    2
  87560000    3
  87570000    3
  87580000    3
  87590000    3
  87600000    2
  87610000    3
  87620000    3
  87630000    3
  87640000    4
  87650000    3
  87660000    2
  87670000    2
  87680000    5
  87690000    2
  87700000    2
  87710000    4
  87720000    4
  87730000    3
  87740000    4
  87750000    3
  87760000    2
  87770000    3
  87780000    3
  87790000    3
  87800000    3
  87810000    2
  87820000    4
  87830000    3
  87840000    2
  87850000    3
  87860000    3
  87870000    3
  87880000    4
  87890000    3
  87900000    3
  87910000    3
  87920000    2
  87930000    2
  87940000    2
  87950000    3
  87960000    3
  87970000    3
  87980000    3
  87990000    4
  88000000    3
  88010000    2
  88020000    2
  88030000    3
  88040000    3
  88050000    3
  88060000    3
  88070000    3
  88080000    3
  88090000    2
  88100000    3
  88110000    3
  88120000    4
  88130000    4
  88140000    3
  88150000    3
  88160000    2
  88170000    3
  88180000    4
  88190000    3
  88200000    7
  88210000    3
  88220000    5
  88230000    3
  88240000    3
  88250000    4
  88260000    4
  88270000    2
  88280000    3
  88290000    3
  88300000    2
  88310000    4
  88320000    3
  88330000    3
  88340000    3
  88350000    4
  88360000    3
  88370000    3
  88380000    2
  88390000    3
  88400000    4
  88410000    3
  88420000    3
  88430000    2
  88440000    4
  88450000    2
  88460000    3
  88470000    4
  88480000    2
  88490000    3
  88500000    4
  88510000    3
  88520000    3
  88530000    3
  88540000    3
  88550000    3
  88560000    2
  88570000    2
  88580000    3
  88590000    2
  88600000    3
  88610000    3
  88620000    7
  88630000   12
  88640000    9
  88650000    9
  88660000    2
  88670000    3
  88680000    2
  88690000    3
  88700000    4
  88710000    2
  88720000    2
  88730000    3
  88740000    3
  88750000    3
  88760000    3
  88770000    3
  88780000    3
  88790000    3
  88800000    2
  88810000    2
  88820000    4
  88830000    3
  88840000    3
  88850000    2
  88860000    2
  88870000    3
  88880000    3
  88890000    3
  88900000    3
  88910000    4
  88920000    2
  88930000    3
  88940000    3
  88950000    5
  88960000    2
  88970000    7
  88980000    4
  88990000    4
  89000000    3
  89010000    3
  89020000    6
  89030000    4
  89040000    2
  89050000    2
  89060000    2
  89070000    3
  89080000    2
  89090000    3
  89100000    3
  89110000    2
  89120000    3
  89130000    3
  89140000    2
  89150000    3
  89160000    3
  89170000    3
  89180000    2
  89190000    3
  89200000    3
  89210000    4
  89220000    6
  89230000    3
  89240000    3
  89250000    2
  89260000    3
  89270000    3
  89280000    3
  89290000    2
  89300000    4
  89310000    3
  89320000    3
  89330000    3
  89340000    3
  89350000    3
  89360000    4
  89370000    3
  89380000    3
  89390000    2
  89400000    3
  89410000    3
  89420000    3
  89430000    2
  89440000    3
  89450000    3
  89460000    2
  89470000    2
  89480000    4
  89490000    3
  89500000    2
  89510000    2
  89520000    2
  89530000    3
  89540000    3
  89550000    3
  89560000    3
  89570000    3
  89580000    3
  89590000    3
  89600000    3
  89610000    3
  89620000    3
  89630000    4
  89640000    4
  89650000    3
  89660000    5
  89670000    3
  89680000    3
  89690000    4
  89700000    3
  89710000    4
  89720000    3
  89730000    3
  89740000    3
  89750000    2
  89760000    3
  89770000    3
  89780000    3
  89790000    3
  89800000    3
  89810000    3
  89820000    3
  89830000    4
  89840000    3
  89850000    4
  89860000    3
  89870000    4
  89880000    3
  89890000    3
  89900000    5
  89910000    5
  89920000    3
  89930000    3
  89940000    2
  89950000    3
  89960000    3
  89970000    3
  89980000    2
  89990000    3
  90000000    4
  90010000    3
  90020000    4
  90030000    3
  90040000    3
  90050000    4
  90060000    3
  90070000    4
  90080000    4
  90090000    3
  90100000    3
  90110000    3
  90120000    2
  90130000    4
  90140000    3
  90150000    4
  90160000    3
  90170000    3
  90180000    3
  90190000    3
  90200000    3
  90210000    3
  90220000    4
  90230000    2
  90240000    3
  90250000    3
  90260000    4
  90270000    3
  90280000    4
  90290000    3
  90300000    4
  90310000    3
  90320000    3
  90330000    2
  90340000    3
  90350000    3
  90360000    3
  90370000    3
  90380000    3
  90390000    3
  90400000    2
  90410000    3
  90420000    2
  90430000    3
  90440000    3
  90450000    4
  90460000    3
  90470000    3
  90480000    1
  90490000    3
  90500000    4
  90510000    5
  90520000    3
  90530000    3
  90540000    4
  90550000    4
  90560000    3
  90570000    4
  90580000    4
  90590000    3
  90600000    3
  90610000    4
  90620000    3
  90630000    3
  90640000    6
  90650000    4
  90660000    2
  90670000    4
  90680000    4
  90690000    3
  90700000    4
  90710000    4
  90720000    4
  90730000    2
  90740000    3
  90750000    4
  90760000    2
  90770000    3
  90780000    3
  90790000    3
  90800000    3
  90810000    3
  90820000    2
  90830000    4
  90840000    3
  90850000    3
  90860000    2
  90870000    5
  90880000    4
  90890000    5
  90900000    2
  90910000    3
  90920000    3
  90930000    4
  90940000    3
  90950000    3
  90960000    3
  90970000    4
  90980000    2
  90990000    4
  91000000    2
  91010000    3
  91020000    3
  91030000    4
  91040000    3
  91050000    4
  91060000    3
  91070000    4
  91080000    3
  91090000    5
  91100000    4
  91110000    3
  91120000    4
  91130000    4
  91140000    7
  91150000    3
  91160000    3
  91170000    2
  91180000    4
  91190000    2
  91200000    3
  91210000    4
  91220000    4
  91230000    3
  91240000    4
  91250000    3
  91260000    3
  91270000    3
  91280000    2
  91290000    3
  91300000    3
  91310000    2
  91320000    3
  91330000    5
  91340000    3
  91350000    2
  91360000    3
  91370000    3
  91380000    3
  91390000    4
  91400000    2
  91410000    2
  91420000    3
  91430000   11
  91440000    4
  91450000    4
  91460000    3
  91470000    4
  91480000    5
  91490000    2
  91500000    4
  91510000    4
  91520000    4
  91530000    3
  91540000    2
  91550000    4
  91560000    3
  91570000    2
  91580000    3
  91590000    2
  91600000    4
  91610000    3
  91620000    4
  91630000    2
  91640000    5
  91650000    2
  91660000    3
  91670000    4
  91680000    3
  91690000    3
  91700000    2
  91710000    2
  91720000    3
  91730000    4
  91740000    3
  91750000    3
  91760000    3
  91770000    3
  91780000    4
  91790000    3
  91800000    3
  91810000    3
  91820000    2
  91830000    4
  91840000    3
  91850000    3
  91860000    3
  91870000    3
  91880000    4
  91890000    3
  91900000    3
  91910000    3
  91920000    3
  91930000    2
  91940000    2
  91950000    3
  91960000    3
  91970000    3
  91980000    5
  91990000    3
  92000000    2
  92010000    3
  92020000    3
  92030000    3
  92040000    4
  92050000    4
  92060000    3
  92070000    4
  92080000    2
  92090000    3
  92100000    4
  92110000    3
  92120000    3
  92130000    3
  92140000    3
  92150000    3
  92160000    4
  92170000    3
  92180000    4
  92190000    4
  92200000    4
  92210000    3
  92220000    3
  92230000    3
  92240000    4
  92250000    2
  92260000    3
  92270000    2
  92280000    3
  92290000    5
  92300000    4
  92310000    8
  92320000    3
  92330000    3
  92340000    3
  92350000    2
  92360000    2
  92370000    4
  92380000    3
  92390000    4
  92400000    5
  92410000    4
  92420000    3
  92430000    3
  92440000    4
  92450000    2
  92460000    4
  92470000    3
  92480000    3
  92490000    3
  92500000    4
  92510000    2
  92520000    2
  92530000    3
  92540000    3
  92550000    3
  92560000    3
  92570000    3
  92580000    2
  92590000    3
  92600000    2
  92610000    4
  92620000    3
  92630000    2
  92640000    3
  92650000    2
  92660000    2
  92670000    4
  92680000    4
  92690000    4
  92700000    2
  92710000    3
  92720000    2
  92730000    3
  92740000    4
  92750000    2
  92760000    4
  92770000    4
  92780000    3
  92790000    3
  92800000    4
  92810000    5
  92820000    5
  92830000    3
  92840000    7
  92850000    5
  92860000    3
  92870000    4
  92880000    4
  92890000    2
  92900000    4
  92910000    3
  92920000    3
  92930000    2
  92940000    4
  92950000    5
  92960000    3
  92970000    4
  92980000    3
  92990000    4
  93000000    2
  93010000    3
  93020000    3
  93030000    3
  93040000    3
  93050000    3
  93060000    6
  93070000    3
  93080000    4
  93090000    5
  93100000    3
  93110000    4
  93120000    3
  93130000    4
  93140000    2
  93150000    3
  93160000    3
  93170000    3
  93180000    3
  93190000    4
  93200000    3
  93210000    3
  93220000    2
  93230000    2
  93240000    3
  93250000    3
  93260000    3
  93270000    3
  93280000    2
  93290000    4
  93300000    2
  93310000    3
  93320000    4
  93330000    2
  93340000    4
  93350000    3
  93360000    3
  93370000    4
  93380000    3
  93390000    3
  93400000    4
  93410000    2
  93420000    3
  93430000    3
  93440000    4
  93450000    2
  93460000    3
  93470000    3
  93480000    3
  93490000    3
  93500000    4
  93510000    2
  93520000    3
  93530000    2
  93540000    3
  93550000    3
  93560000    3
  93570000    3
  93580000    3
  93590000    3
  93600000    3
  93610000    4
  93620000    2
  93630000    3
  93640000    4
  93650000    3
  93660000    3
  93670000    3
  93680000    2
  93690000    2
  93700000    3
  93710000    2
  93720000    3
  93730000    3
  93740000    4
  93750000    3
  93760000    6
  93770000    4
  93780000    2
  93790000    3
  93800000    3
  93810000    3
  93820000    3
  93830000    2
  93840000    4
  93850000    4
  93860000    3
  93870000    7
  93880000    4
  93890000    4
  93900000    3
  93910000    5
  93920000    4
  93930000    4
  93940000    4
  93950000    4
  93960000    4
  93970000    3
  93980000    4
  93990000    5
  94000000    3
  94010000    5
  94020000    3
  94030000    4
  94040000    4
  94050000    3
  94060000    3
  94070000    3
  94080000    3
  94090000    5
  94100000    4
  94110000    4
  94120000    4
  94130000    7
  94140000    3
  94150000    3
  94160000    4
  94170000    3
  94180000    5
  94190000    3
  94200000    3
  94210000    3
  94220000    4
  94230000    5
  94240000   18
  94250000   15
  94260000   12
  94270000   19
  94280000   14
  94290000    6
  94300000    2
  94310000    3
  94320000    5
  94330000    3
  94340000    3
  94350000    4
  94360000    4
  94370000    3
  94380000   11
  94390000    3
  94400000    3
  94410000    4
  94420000    3
  94430000    3
  94440000    3
  94450000    3
  94460000    3
  94470000    4
  94480000    2
  94490000    3
  94500000    3
  94510000    3
  94520000    3
  94530000    4
  94540000    4
  94550000    5
  94560000    4
  94570000    5
  94580000    2
  94590000    4
  94600000    3
  94610000    3
  94620000    3
  94630000    4
  94640000    4
  94650000    5
  94660000    4
  94670000    4
  94680000    4
  94690000    4
  94700000    4
  94710000    4
  94720000    2
  94730000    4
  94740000    4
  94750000    4
  94760000    4
  94770000    3
  94780000    3
  94790000    4
  94800000    3
  94810000    4
  94820000    2
  94830000    3
  94840000    3
  94850000    3
  94860000    3
  94870000    2
  94880000    5
  94890000    5
  94900000    4
  94910000    3
  94920000    3
  94930000    3
  94940000    4
  94950000    3
  94960000    4
  94970000    3
  94980000    4
  94990000    3
  95000000    3
  95010000    6
  95020000    4
  95030000    4
  95040000    2
  95050000    3
  95060000    4
  95070000    4
  95080000    3
  95090000    4
  95100000    8
  95110000    4
  95120000    4
  95130000    7
  95140000   17
  95150000   17
  95160000   25
  95170000   21
  95180000   20
  95190000   13
  95200000    8
  95210000   16
  95220000   15
  95230000   17
  95240000   14
  95250000   14
  95260000   17
  95270000   16
  95280000   15
  95290000   14
  95300000    9
  95310000   14
  95320000   18
  95330000   17
  95340000   13
  95350000   12
  95360000   18
  95370000   23
  95380000   19
  95390000   17
  95400000   21
  95410000   19
  95420000   15
  95430000   16
  95440000   18
  95450000   14
  95460000   16
  95470000   15
  95480000   18
  95490000   21
  95500000   19
  95510000   22
  95520000   20
  95530000   18
  95540000   24
  95550000   19
  95560000   17
  95570000   12
  95580000   16
  95590000   19
  95600000   18
  95610000   16
  95620000   15
  95630000    9
  95640000    3
  95650000    4
  95660000    4
  95670000    4
  95680000    2
  95690000    3
  95700000    5
  95710000    4
  95720000    3
  95730000    3
  95740000    5
  95750000    7
  95760000    5
  95770000    5
  95780000    4
  95790000    3
  95800000    3
  95810000    2
  95820000    4
  95830000    2
  95840000    3
  95850000    3
  95860000    2
  95870000    3
  95880000    4
  95890000    5
  95900000    2
  95910000    3
  95920000    3
  95930000    4
  95940000    4
  95950000    7
  95960000    4
  95970000    4
  95980000    5
  95990000    5
  96000000    4
  96010000    3
  96020000    5
  96030000    4
  96040000    3
  96050000    3
  96060000    3
  96070000    3
  96080000    4
  96090000    3
  96100000    7
  96110000    3
  96120000    3
  96130000    4
  96140000    4
  96150000   12
  96160000    4
  96170000    4
  96180000    3
  96190000    4
  96200000    3
  96210000    2
  96220000    3
  96230000    3
  96240000    3
  96250000    3
  96260000    2
  96270000    3
  96280000    2
  96290000    3
  96300000    3
  96310000    3
  96320000    3
  96330000    4
  96340000    3
  96350000    2
  96360000    3
  96370000    2
  96380000    3
  96390000    4
  96400000    3
  96410000    5
  96420000    3
  96430000    3
  96440000    3
  96450000    3
  96460000    3
  96470000    3
  96480000    4
  96490000    4
  96500000    3
  96510000    3
  96520000    4
  96530000    2
  96540000    4
  96550000    3
  96560000    4
  96570000    2
  96580000    2
  96590000    4
  96600000    4
  96610000    2
  96620000    5
  96630000    4
  96640000    4
  96650000    4
  96660000    6
  96670000    5
  96680000    4
  96690000    4
  96700000    5
  96710000    4
  96720000    3
  96730000    4
  96740000    3
  96750000    3
  96760000    5
  96770000    3
  96780000    3
  96790000    4
  96800000    5
  96810000    3
  96820000    3
  96830000    5
  96840000    3
  96850000    3
  96860000    3
  96870000    4
  96880000    3
  96890000    3
  96900000    2
  96910000    3
  96920000    4
  96930000    7
  96940000    4
  96950000    3
  96960000    3
  96970000    2
  96980000    4
  96990000    2
  97000000    4
  97010000    4
  97020000    3
  97030000    3
  97040000    2
  97050000    3
  97060000    4
  97070000    5
  97080000    4
  97090000    2
  97100000    3
  97110000    4
  97120000    8
  97130000    5
  97140000    5
  97150000    3
  97160000    5
  97170000    2
  97180000    2
  97190000    4
  97200000    4
  97210000    5
  97220000    2
  97230000    5
  97240000    4
  97250000    2
  97260000    2
  97270000    3
  97280000    2
  97290000   11
  97300000   10
  97310000   10
  97320000    3
  97330000    5
  97340000    3
  97350000    3
  97360000    2
  97370000    3
  97380000    3
  97390000    3
  97400000    3
  97410000    4
  97420000    4
  97430000    4
  97440000    3
  97450000    2
  97460000    3
  97470000    4
  97480000    2
  97490000    3
  97500000    3
  97510000    4
  97520000    3
  97530000    4
  97540000    4
  97550000    3
  97560000    4
  97570000    2
  97580000    4
  97590000    3
  97600000    2
  97610000    3
  97620000    5
  97630000    3
  97640000    7
  97650000    6
  97660000    4
  97670000    3
  97680000    3
  97690000    5
  97700000    3
  97710000    2
  97720000    3
  97730000    4
  97740000    3
  97750000    4
  97760000    3
  97770000    2
  97780000    4
  97790000    4
  97800000    5
  97810000    6
  97820000    4
  97830000    4
  97840000    3
  97850000    4
  97860000    3
  97870000    4
  97880000    3
  97890000    4
  97900000    3
  97910000    2
  97920000    3
  97930000    3
  97940000    5
  97950000    4
  97960000    3
  97970000    4
  97980000    4
  97990000    3
  98000000    3
  98010000    3
  98020000    3
  98030000    3
  98040000    9
  98050000    2
  98060000    2
  98070000    2
  98080000    2
  98090000    8
  98100000    3
  98110000    2
  98120000    3
  98130000    4
  98140000    3
  98150000    3
  98160000    4
  98170000    3
  98180000    3
  98190000    4
  98200000    3
  98210000    4
  98220000    3
  98230000    3
  98240000    4
  98250000    3
  98260000    3
  98270000    3
  98280000    3
  98290000    5
  98300000    3
  98310000    3
  98320000    2
  98330000    3
  98340000    2
  98350000    3
  98360000    2
  98370000    2
  98380000    3
  98390000    3
  98400000    2
  98410000    3
  98420000    3
  98430000    3
  98440000    3
  98450000    3
  98460000    3
  98470000    2
  98480000    3
  98490000    2
  98500000    3
  98510000    3
  98520000    3
  98530000    4
  98540000    3
  98550000    3
  98560000    3
  98570000    2
  98580000    3
  98590000    3
  98600000    3
  98610000    3
  98620000    2
  98630000    3
  98640000    3
  98650000    5
  98660000    3
  98670000    3
  98680000    3
  98690000    2
  98700000    3
  98710000    3
  98720000    3
  98730000    3
  98740000    3
  98750000    4
  98760000    2
  98770000    3
  98780000    2
  98790000    3
  98800000    3
  98810000    4
  98820000    3
  98830000    3
  98840000    4
  98850000    3
  98860000    3
  98870000    4
  98880000    5
  98890000    3
  98900000    3
  98910000    2
  98920000    2
  98930000    4
  98940000    2
  98950000    4
  98960000   15
  98970000    4
  98980000    5
  98990000    3
  99000000    4
  99010000    4
  99020000    2
  99030000    3
  99040000    5
  99050000    5
  99060000    5
  99070000    4
  99080000    4
  99090000    4
  99100000    3
  99110000    4
  99120000    3
  99130000    3
  99140000    5
  99150000    3
  99160000    3
  99170000    3
  99180000    3
  99190000    3
  99200000    4
  99210000    3
  99220000    4
  99230000    3
  99240000    6
  99250000    3
  99260000    5
  99270000    3
  99280000    2
  99290000    2
  99300000    3
  99310000    2
  99320000    3
  99330000    3
  99340000    3
  99350000    4
  99360000    4
  99370000    4
  99380000    3
  99390000    2
  99400000    3
  99410000    4
  99420000    4
  99430000    4
  99440000    4
  99450000    4
  99460000    4
  99470000    4
  99480000    5
  99490000    5
  99500000    2
  99510000    3
  99520000    3
  99530000    4
  99540000    3
  99550000    3
  99560000    5
  99570000    3
  99580000    3
  99590000    3
  99600000    3
  99610000    4
  99620000    3
  99630000    3
  99640000    3
  99650000    3
  99660000    4
  99670000    2
  99680000    4
  99690000    3
  99700000    5
  99710000    5
  99720000    3
  99730000    3
  99740000    4
  99750000    4
  99760000    4
  99770000    3
  99780000    5
  99790000    4
  99800000    2
  99810000    3
  99820000    4
  99830000    3
  99840000    2
  99850000    3
  99860000    8
  99870000    6
  99880000    3
  99890000    4
  99900000    3
  99910000    4
  99920000    3
  99930000    3
  99940000    4
  99950000    4
  99960000    3
  99970000    3
  99980000    3
  99990000    3
 100000000    3
 100000000    3
 100010000    3
 100020000    3
 100030000    2
 100040000    3
 100050000    3
 100060000    4
 100070000    3
 100080000    3
 100090000    4
 100100000    5
 100110000    1
 100120000    2
 100130000    3
 100140000    3
 100150000    4
 100160000    4
 100170000    3
 100180000    3
 100190000    3
 100200000    3
 100210000    6
 100220000   16
 100230000    4
 100240000    3
 100250000    3
 100260000    5
 100270000    3
 100280000    3
 100290000    3
 100300000    4
 100310000    2
 100320000    2
 100330000    5
 100340000    3
 100350000    4
 100360000    5
 100370000    3
 100380000    3
 100390000    6
 100400000    2
 100410000    3
 100420000    3
 100430000    3
 100440000    3
 100450000    2
 100460000    3
 100470000    4
 100480000    2
 100490000    3
 100500000    5
 100510000    5
 100520000    6
 100530000    3
 100540000    4
 100550000    6
 100560000    4
 100570000    5
 100580000    5
 100590000    3
 100600000    3
 100610000    4
 100620000    4
 100630000   21
 100640000   22
 100650000   23
 100660000   24
 100670000   15
 100680000   18
 100690000   16
 100700000   22
 100710000   14
 100720000   22
 100730000   21
 100740000   17
 100750000   15
 100760000   15
 100770000    5
 100780000    8
 100790000   20
 100800000   20
 100810000   17
 100820000   19
 100830000   19
 100840000   12
 100850000   13
 100860000    2
 100870000    4
 100880000    3
 100890000    3
 100900000    3
 100910000    3
 100920000    4
 100930000    3
 100940000    2
 100950000    3
 100960000    2
 100970000    3
 100980000    3
 100990000    4
 101000000    4
 101010000    4
 101020000    4
 101030000    3
 101040000    2
 101050000    4
 101060000    4
 101070000    3
 101080000    4
 101090000    5
 101100000   19
 101110000   19
 101120000   18
 101130000   20
 101140000   16
 101150000   13
 101160000   15
 101170000   15
 101180000   10
 101190000   11
 101200000   20
 101210000   19
 101220000   17
 101230000    4
 101240000    4
 101250000    5
 101260000    5
 101270000    3
 101280000    5
 101290000    2
 101300000    5
 101310000    4
 101320000    3
 101330000    3
 101340000    5
 101350000    4
 101360000    2
 101370000    4
 101380000    5
 101390000    5
 101400000    3
 101410000    6
 101420000   10
 101430000   10
 101440000   13
 101450000    3
 101460000    3
 101470000    2
 101480000    3
 101490000    4
 101500000    4
 101510000    3
 101520000    3
 101530000    3
 101540000    4
 101550000   10
 101560000    9
 101570000    3
 101580000    4
 101590000    5
 101600000    3
 101610000    3
 101620000    3
 101630000    3
 101640000    3
 101650000    3
 101660000    3
 101670000    2
 101680000    3
 101690000    3
 101700000    4
 101710000    3
 101720000    3
 101730000    3
 101740000    3
 101750000    2
 101760000    3
 101770000    3
 101780000    3
 101790000    4
 101800000    3
 101810000    3
 101820000    3
 101830000    4
 101840000    2
 101850000    4
 101860000    3
 101870000    3
 101880000    2
 101890000    4
 101900000    3
 101910000    3
 101920000    4
 101930000    3
 101940000    3
 101950000    3
 101960000    9
 101970000    3
 101980000    3
 101990000    3
 102000000    3
 102010000    3
 102020000    3
 102030000    2
 102040000    2
 102050000    2
 102060000    6
 102070000    3
 102080000    3
 102090000    4
 102100000    3
 102110000    3
 102120000    7
 102130000    2
 102140000    3
 102150000    3
 102160000    2
 102170000    3
 102180000    4
 102190000    6
 102200000    5
 102210000    5
 102220000    5
 102230000    5
 102240000    4
 102250000    4
 102260000    4
 102270000    4
 102280000    4
 102290000    5
 102300000    3
 102310000    3
 102320000    3
 102330000    3
 102340000    4
 102350000    4
 102360000    3
 102370000    4
 102380000    4
 102390000    5
 102400000    3
 102410000    4
 102420000    3
 102430000    3
 102440000    4
 102450000    7
 102460000    4
 102470000    4
 102480000    3
 102490000    3
 102500000    4
 102510000    4
 102520000    3
 102530000    4
 102540000    4
 102550000    3
 102560000    3
 102570000    4
 102580000    3
 102590000    3
 102600000    4
 102610000    4
 102620000    2
 102630000    4
 102640000    3
 102650000    3
 102660000    3
 102670000    4
 102680000    9
 102690000    4
 102700000    4
 102710000    3
 102720000    4
 102730000    4
 102740000    4
 102750000    4
 102760000   17
 102770000   12
 102780000    4
 102790000    3
 102800000    4
 102810000    2
 102820000    4
 102830000    3
 102840000    3
 102850000    2
 102860000    2
 102870000    2
 102880000    3
 102890000    2
 102900000    3
 102910000    4
 102920000    5
 102930000    4
 102940000    3
 102950000    4
 102960000    4
 102970000    2
 102980000    3
 102990000    3
 103000000    2
 103010000    3
 103020000    4
 103030000    4
 103040000    4
 103050000    4
 103060000    4
 103070000    4
 103080000    3
 103090000    5
 103100000    4
 103110000    3
 103120000    4
 103130000    4
 103140000    4
 103150000    4
 103160000    3
 103170000    4
 103180000    3
 103190000    2
 103200000    3
 103210000    5
 103220000    3
 103230000    3
 103240000    4
 103250000    4
 103260000    3
 103270000    2
 103280000    2
 103290000    3
 103300000    2
 103310000    3
 103320000    3
 103330000    3
 103340000    2
 103350000    4
 103360000    4
 103370000    3
 103380000    5
 103390000    3
 103400000    2
 103410000    5
 103420000    3
 103430000    4
 103440000    3
 103450000    3
 103460000    2
 103470000    3
 103480000    2
 103490000    3
 103500000    3
 103510000    3
 103520000    4
 103530000    3
 103540000    3
 103550000    3
 103560000    2
 103570000    2
 103580000    3
 103590000    2
 103600000   10
 103610000    4
 103620000    3
 103630000    3
 103640000    2
 103650000    3
 103660000    3
 103670000    3
 103680000    3
 103690000    3
 103700000    3
 103710000    3
 103720000    2
 103730000    3
 103740000    3
 103750000    3
 103760000    4
 103770000    2
 103780000    3
 103790000    5
 103800000    3
 103810000    3
 103820000    2
 103830000    4
 103840000    4
 103850000    3
 103860000    3
 103870000    4
 103880000    3
 103890000    4
 103900000    4
 103910000    4
 103920000    4
 103930000    4
 103940000    3
 103950000    3
 103960000    4
 103970000    3
 103980000    3
 103990000    3
 104000000    3
 104010000    4
 104020000    5
 104030000    4
 104040000    3
 104050000    3
 104060000    3
 104070000    3
 104080000    3
 104090000    4
 104100000    4
 104110000    3
 104120000    3
 104130000    2
 104140000    2
 104150000    3
 104160000    4
 104170000    2
 104180000    3
 104190000    2
 104200000    3
 104210000    3
 104220000    2
 104230000    3
 104240000    3
 104250000    2
 104260000    4
 104270000    3
 104280000    3
 104290000    3
 104300000    3
 104310000    2
 104320000    4
 104330000    3
 104340000    4
 104350000    4
 104360000    2
 104370000    2
 104380000    4
 104390000    3
 104400000    3
 104410000    2
 104420000    2
 104430000    2
 104440000    3
 104450000    3
 104460000    2
 104470000    3
 104480000    2
 104490000    3
 104500000    3
 104510000    2
 104520000    3
 104530000    3
 104540000    4
 104550000    4
 104560000    3
 104570000    3
 104580000    4
 104590000    3
 104600000    3
 104610000    4
 104620000    3
 104630000    4
 104640000    3
 104650000    4
 104660000    2
 104670000    4
 104680000    2
 104690000    3
 104700000    2
 104710000    3
 104720000    2
 104730000    4
 104740000    4
 104750000    3
 104760000    3
 104770000    4
 104780000    3
 104790000    3
 104800000    2
 104810000    3
 104820000    3
 104830000    3
 104840000    3
 104850000    3
 104860000    3
 104870000    2
 104880000    3
 104890000    3
 104900000    3
 104910000    3
 104920000    2
 104930000    4
 104940000    3
 104950000    3
 104960000    4
 104970000    5
 104980000    4
 104990000    3
 105000000    3
 105010000    3
 105020000    2
 105030000    4
 105040000    4
 105050000    4
 105060000    4
 105070000    3
 105080000    5
 105090000    5
 105100000    4
 105110000    4
 105120000    4
 105130000    4
 105140000    3
 105150000    3
 105160000    3
 105170000    3
 105180000    3
 105190000    3
 105200000    3
 105210000    3
 105220000    3
 105230000    3
 105240000    3
 105250000    3
 105260000    3
 105270000    3
 105280000    3
 105290000    2
 105300000    3
 105310000    3
 105320000    3
 105330000    3
 105340000    4
 105350000    3
 105360000    4
 105370000    3
 105380000    2
 105390000    3
 105400000    3
 105410000    4
 105420000    5
 105430000    3
 105440000    2
 105450000    3
 105460000    2
 105470000    3
 105480000    4
 105490000    3
 105500000    4
 105510000    5
 105520000    3
 105530000    4
 105540000    3
 105550000    6
 105560000    4
 105570000    5
 105580000    4
 105590000    5
 105600000    2
 105610000    4
 105620000    4
 105630000    2
 105640000    3
 105650000    4
 105660000    3
 105670000    4
 105680000    3
 105690000    3
 105700000    4
 105710000    2
 105720000    3
 105730000    4
 105740000    3
 105750000    4
 105760000    7
 105770000    7
 105780000    4
 105790000    2
 105800000    3
 105810000    5
 105820000    3
 105830000    5
 105840000    4
 105850000    3
 105860000    3
 105870000    3
 105880000    5
 105890000    5
 105900000    4
 105910000    3
 105920000    5
 105930000    5
 105940000    4
 105950000    3
 105960000    5
 105970000    4
 105980000    4
 105990000    5
 106000000    2
 106010000    3
 106020000    3
 106030000    3
 106040000    3
 106050000    3
 106060000    5
 106070000    3
 106080000    4
 106090000    4
 106100000    2
 106110000    5
 106120000    5
 106130000    5
 106140000    3
 106150000    5
 106160000    5
 106170000    3
 106180000    2
 106190000    3
 106200000    4
 106210000    6
 106220000    5
 106230000    3
 106240000    3
 106250000    3
 106260000    5
 106270000    4
 106280000    3
 106290000   19
 106300000   19
 106310000   15
 106320000   21
 106330000   22
 106340000    7
 106350000    9
 106360000   15
 106370000   20
 106380000   20
 106390000   16
 106400000   19
 106410000   18
 106420000    9
 106430000   14
 106440000    2
 106450000    4
 106460000    3
 106470000    7
 106480000    3
 106490000    2
 106500000    3
 106510000    2
 106520000    4
 106530000    4
 106540000    3
 106550000    4
 106560000    3
 106570000    3
 106580000    5
 106590000    4
 106600000    3
 106610000    4
 106620000    3
 106630000    2
 106640000    2
 106650000    3
 106660000    3
 106670000    3
 106680000    2
 106690000    3
 106700000    3
 106710000    2
 106720000    3
 106730000    3
 106740000    5
 106750000    3
 106760000    3
 106770000    4
 106780000    4
 106790000    4
 106800000    4
 106810000    3
 106820000    3
 106830000    3
 106840000    3
 106850000    3
 106860000    5
 106870000    3
 106880000    5
 106890000    3
 106900000    3
 106910000    4
 106920000    5
 106930000    3
 106940000    4
 106950000    5
 106960000    2
 106970000    3
 106980000    3
 106990000    4
 107000000    3
 107010000    4
 107020000    4
 107030000    3
 107040000    4
 107050000    3
 107060000    5
 107070000   13
 107080000    8
 107090000   16
 107100000   14
 107110000    5
 107120000    6
 107130000    4
 107140000    4
 107150000    2
 107160000    3
 107170000    4
 107180000    3
 107190000    3
 107200000    4
 107210000    3
 107220000    4
 107230000    5
 107240000    4
 107250000    4
 107260000    4
 107270000    4
 107280000    4
 107290000    3
 107300000    3
 107310000    2
 107320000    4
 107330000    3
 107340000    4
 107350000    4
 107360000    4
 107370000    4
 107380000    3
 107390000    4
 107400000    4
 107410000    2
 107420000    3
 107430000    2
 107440000    3
 107450000    3
 107460000    2
 107470000    3
 107480000    3
 107490000    3
 107500000    3
 107510000    2
 107520000    3
 107530000    3
 107540000    3
 107550000    4
 107560000    3
 107570000    3
 107580000    3
 107590000    3
 107600000    3
 107610000    3
 107620000    3
 107630000    3
 107640000    3
 107650000    3
 107660000    3
 107670000    3
 107680000    3
 107690000    3
 107700000    4
 107710000    3
 107720000    3
 107730000    2
 107740000    3
 107750000    4
 107760000    3
 107770000    4
 107780000    5
 107790000    5
 107800000    5
 107810000    5
 107820000    5
 107830000    5
 107840000    4
 107850000    4
 107860000    3
 107870000    3
 107880000    5
 107890000    4
 107900000    4
 107910000    4
 107920000    5
 107930000    4
 107940000    4
 107950000    4
 107960000    5
 107970000    4
 107980000    5
 107990000    7
 108000000    3
 108010000    4
 108020000    5
 108030000    3
 108040000    3
 108050000    4
 108060000    4
 108070000    5
 108080000    7
 108090000    8
 108100000    3
 108110000    3
 108120000    3
 108130000    2
 108140000    4
 108150000    2
 108160000    2
 108170000    4
 108180000   17
 108190000   17
 108200000   12
 108210000   12
 108220000   12
 108230000    3
 108240000    5
 108250000    7
 108260000    8
 108270000    4
 108280000    3
 108290000    4
 108300000    4
 108310000    5
 108320000    3
 108330000    2
 108340000    3
 108350000    4
 108360000    2
 108370000    2
 108380000    3
 108390000    3
 108400000    3
 108410000    3
 108420000    3
 108430000    3
 108440000    2
 108450000    3
 108460000    3
 108470000    4
 108480000    3
 108490000    3
 108500000    3
 108510000    3
 108520000    3
 108530000    3
 108540000    2
 108550000    3
 108560000    3
 108570000    2
 108580000    4
 108590000    3
 108600000    2
 108610000    4
 108620000    3
 108630000    3
 108640000    3
 108650000    3
 108660000    4
 108670000    3
 108680000    2
 108690000    5
 108700000    4
 108710000    4
 108720000    4
 108730000    3
 108740000    4
 108750000    3
 108760000    3
 108770000    3
 108780000    3
 108790000    3
 108800000    4
 108810000    3
 108820000    3
 108830000    3
 108840000    4
 108850000    3
 108860000    3
 108870000    4
 108880000    3
 108890000    3
 108900000    4
 108910000    3
 108920000    4
 108930000    4
 108940000    5
 108950000    3
 108960000    4
 108970000    3
 108980000    4
 108990000    3
 109000000    3
 109010000    7
 109020000    4
 109030000    4
 109040000    3
 109050000    3
 109060000    3
 109070000    2
 109080000    2
 109090000    4
 109100000    3
 109110000    3
 109120000    2
 109130000    3
 109140000    5
 109150000    4
 109160000    3
 109170000    3
 109180000   16
 109190000   10
 109200000    5
 109210000    3
 109220000    4
 109230000    4
 109240000    3
 109250000    4
 109260000    4
 109270000    4
 109280000    3
 109290000    4
 109300000    5
 109310000    3
 109320000    5
 109330000    4
 109340000    4
 109350000    2
 109360000    3
 109370000    3
 109380000    3
 109390000    3
 109400000    4
 109410000    3
 109420000    4
 109430000    5
 109440000    6
 109450000    5
 109460000    4
 109470000    3
 109480000    6
 109490000    4
 109500000    4
 109510000    4
 109520000    2
 109530000    4
 109540000    3
 109550000    7
 109560000    4
 109570000    4
 109580000    3
 109590000    7
 109600000    3
 109610000    3
 109620000    3
 109630000    4
 109640000    3
 109650000    3
 109660000    3
 109670000    3
 109680000    4
 109690000    3
 109700000    5
 109710000    4
 109720000    4
 109730000    2
 109740000    5
 109750000    3
 109760000    4
 109770000    3
 109780000    3
 109790000    3
 109800000    3
 109810000    3
 109820000    3
 109830000    4
 109840000    3
 109850000    4
 109860000    3
 109870000    4
 109880000    5
 109890000    4
 109900000    3
 109910000    3
 109920000    3
 109930000    4
 109940000    2
 109950000    2
 109960000    3
 109970000    2
 109980000    3
 109990000    3
 110000000    2
 110010000    4
 110020000    2
 110030000    4
 110040000    3
 110050000    4
 110060000    3
 110070000    4
 110080000    3
 110090000    3
 110100000    3
 110110000    3
 110120000    4
 110130000    5
 110140000    3
 110150000    4
 110160000    3
 110170000    3
 110180000    3
 110190000    3
 110200000    3
 110210000    3
 110220000    3
 110230000    2
 110240000    3
 110250000    3
 110260000    3
 110270000    4
 110280000    4
 110290000    3
 110300000    2
 110310000    4
 110320000    3
 110330000    3
 110340000    3
 110350000    3
 110360000    2
 110370000    3
 110380000    5
 110390000    5
 110400000    4
 110410000    4
 110420000    3
 110430000    3
 110440000    3
 110450000    3
 110460000    3
 110470000    2
 110480000    3
 110490000    2
 110500000    5
 110510000    3
 110520000    2
 110530000    3
 110540000    4
 110550000    7
 110560000    2
 110570000    3
 110580000    4
 110590000    5
 110600000    2
 110610000    5
 110620000    3
 110630000    6
 110640000    7
 110650000    3
 110660000    3
 110670000    5
 110680000    3
 110690000    3
 110700000    3
 110710000    2
 110720000    4
 110730000    4
 110740000    9
 110750000    3
 110760000    3
 110770000    4
 110780000    4
 110790000    5
 110800000    4
 110810000    3
 110820000    3
 110830000    7
 110840000    3
 110850000    3
 110860000    2
 110870000    2
 110880000    2
 110890000    5
 110900000    3
 110910000    4
 110920000    3
 110930000    3
 110940000    2
 110950000    3
 110960000    3
 110970000    3
 110980000    4
 110990000    4
 111000000    3
 111010000    2
 111020000    3
 111030000    3
 111040000    3
 111050000    3
 111060000    3
 111070000    4
 111080000    4
 111090000    4
 111100000    2
 111110000    3
 111120000    3
 111130000    3
 111140000    4
 111150000    3
 111160000    3
 111170000    3
 111180000    4
 111190000    3
 111200000    3
 111210000    9
 111220000   16
 111230000    4
 111240000    3
 111250000    4
 111260000    7
 111270000    4
 111280000    3
 111290000    3
 111300000    4
 111310000    4
 111320000    4
 111330000    5
 111340000    5
 111350000    5
 111360000    5
 111370000    3
 111380000    4
 111390000    4
 111400000    4
 111410000    6
 111420000    4
 111430000    3
 111440000    3
 111450000    4
 111460000    4
 111470000    3
 111480000    4
 111490000    3
 111500000   15
 111510000   13
 111520000    4
 111530000    3
 111540000    4
 111550000    4
 111560000    4
 111570000    4
 111580000    3
 111590000    4
 111600000    3
 111610000    3
 111620000    3
 111630000    2
 111640000   14
 111650000    3
 111660000    2
 111670000    2
 111680000    2
 111690000    3
 111700000    5
 111710000    1
 111720000    4
 111730000    4
 111740000    4
 111750000    2
 111760000    3
 111770000    2
 111780000    4
 111790000    4
 111800000    5
 111810000    3
 111820000    3
 111830000    4
 111840000    2
 111850000    4
 111860000    3
 111870000    3
 111880000    5
 111890000    4
 111900000    4
 111910000    5
 111920000    5
 111930000    4
 111940000    3
 111950000    5
 111960000    3
 111970000    2
 111980000    2
 111990000    2
 112000000    4
 112010000    4
 112020000    3
 112030000    4
 112040000    3
 112050000    4
 112060000    7
 112070000    4
 112080000    3
 112090000    4
 112100000    3
 112110000    3
 112120000    4
 112130000    2
 112140000    3
 112150000    5
 112160000    5
 112170000   17
 112180000    4
 112190000    3
 112200000    4
 112210000    3
 112220000    3
 112230000    2
 112240000    2
 112250000    4
 112260000    4
 112270000    3
 112280000    3
 112290000    3
 112300000    3
 112310000    4
 112320000    5
 112330000    2
 112340000    3
 112350000    3
 112360000    2
 112370000    3
 112380000    3
 112390000    4
 112400000    3
 112410000    5
 112420000    4
 112430000    4
 112440000    3
 112450000    3
 112460000    5
 112470000    4
 112480000    4
 112490000    4
 112500000    2
 112510000    5
 112520000    3
 112530000    3
 112540000    2
 112550000    3
 112560000    3
 112570000    2
 112580000    2
 112590000    8
 112600000    4
 112610000    2
 112620000    3
 112630000    5
 112640000    6
 112650000    5
 112660000    4
 112670000    6
 112680000    3
 112690000    4
 112700000    4
 112710000    5
 112720000    3
 112730000    3
 112740000    4
 112750000    5
 112760000    3
 112770000    4
 112780000    3
 112790000    3
 112800000    5
 112810000    4
 112820000    3
 112830000    6
 112840000    7
 112850000    3
 112860000    4
 112870000    3
 112880000    4
 112890000    4
 112900000    5
 112910000    5
 112920000    3
 112930000    4
 112940000    3
 112950000    3
 112960000    4
 112970000    3
 112980000    4
 112990000    3
 113000000    3
 113010000    4
 113020000    2
 113030000    2
 113040000    3
 113050000    3
 113060000    4
 113070000    3
 113080000    3
 113090000    5
 113100000    3
 113110000    3
 113120000    3
 113130000    4
 113140000    2
 113150000    3
 113160000    3
 113170000    3
 113180000    2
 113190000    3
 113200000    3
 113210000    3
 113220000    3
 113230000    2
 113240000    3
 113250000    3
 113260000    3
 113270000    3
 113280000    3
 113290000    3
 113300000    5
 113310000    2
 113320000    4
 113330000    4
 113340000    4
 113350000    3
 113360000    4
 113370000    3
 113380000    3
 113390000    4
 113400000    4
 113410000    3
 113420000    3
 113430000    3
 113440000    3
 113450000    6
 113460000    3
 113470000    3
 113480000    4
 113490000    3
 113500000    4
 113510000    3
 113520000    2
 113530000    3
 113540000    4
 113550000    4
 113560000    3
 113570000    2
 113580000    3
 113590000    3
 113600000    3
 113610000    3
 113620000    5
 113630000    3
 113640000    4
 113650000    3
 113660000    2
 113670000    5
 113680000    4
 113690000    4
 113700000    3
 113710000    3
 113720000    2
 113730000    3
 113740000    3
 113750000    3
 113760000    3
 113770000    4
 113780000    5
 113790000    4
 113800000    4
 113810000    4
 113820000    5
 113830000    4
 113840000    4
 113850000    5
 113860000    5
 113870000    3
 113880000    3
 113890000    5
 113900000    3
 113910000    3
 113920000    3
 113930000    4
 113940000    4
 113950000    4
 113960000    4
 113970000    3
 113980000    3
 113990000    4
 114000000    4
 114010000    4
 114020000    3
 114030000    4
 114040000    4
 114050000    5
 114060000    3
 114070000    4
 114080000    5
 114090000    4
 114100000    3
 114110000    4
 114120000    3
 114130000    3
 114140000    3
 114150000    4
 114160000    2
 114170000    4
 114180000    3
 114190000    3
 114200000    5
 114210000    3
 114220000    2
 114230000    3
 114240000    5
 114250000    3
 114260000    3
 114270000    3
 114280000    3
 114290000    4
 114300000    4
 114310000    3
 114320000    3
 114330000    2
 114340000    4
 114350000    3
 114360000    3
 114370000    4
 114380000    4
 114390000    4
 114400000    3
 114410000    3
 114420000    3
 114430000    3
 114440000    4
 114450000    3
 114460000    4
 114470000    2
 114480000    4
 114490000    4
 114500000    4
 114510000    4
 114520000    5
 114530000    4
 114540000    3
 114550000    3
 114560000    4
 114570000    4
 114580000    3
 114590000    3
 114600000    3
 114610000    4
 114620000    4
 114630000    3
 114640000    3
 114650000    4
 114660000    4
 114670000    3
 114680000    2
 114690000    4
 114700000    3
 114710000    3
 114720000    4
 114730000    4
 114740000    4
 114750000    3
 114760000    4
 114770000    3
 114780000    3
 114790000    5
 114800000    3
 114810000    3
 114820000    4
 114830000    4
 114840000    3
 114850000    3
 114860000    3
 114870000    5
 114880000    3
 114890000    8
 114900000    3
 114910000    2
 114920000    4
 114930000    3
 114940000    3
 114950000    3
 114960000    9
 114970000    3
 114980000    2
 114990000    4
 115000000    3
 115010000    3
 115020000    6
 115030000    2
 115040000    2
 115050000    4
 115060000    4
 115070000    3
 115080000    3
 115090000    2
 115100000    3
 115110000    3
 115120000    3
 115130000    3
 115140000    3
 115150000    3
 115160000    3
 115170000    7
 115180000    7
 115190000    5
 115200000    3
 115210000    5
 115220000    3
 115230000    2
 115240000    3
 115250000    3
 115260000    4
 115270000    3
 115280000    6
 115290000    3
 115300000    3
 115310000    3
 115320000    4
 115330000    6
 115340000    4
 115350000    4
 115360000    4
 115370000    3
 115380000    3
 115390000    3
 115400000    3
 115410000    4
 115420000    4
 115430000    4
 115440000    2
 115450000    3
 115460000    4
 115470000    5
 115480000    4
 115490000    5
 115500000    5
 115510000    5
 115520000    3
 115530000    4
 115540000    7
 115550000    4
 115560000    3
 115570000    5
 115580000    5
 115590000    3
 115600000    4
 115610000    3
 115620000    4
 115630000    3
 115640000    4
 115650000    2
 115660000    3
 115670000    2
 115680000    3
 115690000    2
 115700000    3
 115710000    3
 115720000    2
 115730000    2
 115740000    3
 115750000    2
 115760000    4
 115770000    4
 115780000    4
 115790000    5
 115800000    4
 115810000    3
 115820000    4
 115830000    3
 115840000    2
 115850000    3
 115860000    3
 115870000    2
 115880000    3
 115890000    1
 115900000    3
 115910000    5
 115920000    3
 115930000    5
 115940000    2
 115950000    3
 115960000    3
 115970000    3
 115980000    4
 115990000    3
 116000000    3
 116010000    3
 116020000    3
 116030000    2
 116040000    3
 116050000    3
 116060000    3
 116070000    3
 116080000    3
 116090000    3
 116100000    3
 116110000    2
 116120000    3
 116130000    3
 116140000    4
 116150000    4
 116160000    3
 116170000    2
 116180000    4
 116190000    2
 116200000    2
 116210000    2
 116220000    4
 116230000    6
 116240000    2
 116250000    2
 116260000    3
 116270000    5
 116280000    5
 116290000    5
 116300000    4
 116310000    4
 116320000    5
 116330000    4
 116340000    3
 116350000    4
 116360000    4
 116370000    4
 116380000    2
 116390000    2
 116400000    2
 116410000    3
 116420000    3
 116430000    2
 116440000    4
 116450000    3
 116460000    4
 116470000    5
 116480000    3
 116490000    3
 116500000    3
 116510000    3
 116520000    3
 116530000    5
 116540000    4
 116550000    3
 116560000    5
 116570000    4
 116580000    3
 116590000    4
 116600000    3
 116610000    3
 116620000    3
 116630000    3
 116640000    3
 116650000    3
 116660000    4
 116670000    3
 116680000    4
 116690000    3
 116700000    3
 116710000    4
 116720000    4
 116730000    3
 116740000    3
 116750000    5
 116760000    2
 116770000    2
 116780000    4
 116790000    5
 116800000    5
 116810000    7
 116820000    6
 116830000    3
 116840000    3
 116850000    3
 116860000    3
 116870000    6
 116880000    3
 116890000    4
 116900000    3
 116910000    3
 116920000    5
 116930000    5
 116940000    4
 116950000    4
 116960000    4
 116970000    3
 116980000    2
 116990000    3
 117000000    4
 117010000    3
 117020000    2
 117030000    4
 117040000    3
 117050000    3
 117060000    3
 117070000    3
 117080000    3
 117090000    3
 117100000    3
 117110000    4
 117120000    4
 117130000    3
 117140000    4
 117150000    9
 117160000    3
 117170000    3
 117180000    5
 117190000    4
 117200000    3
 117210000    3
 117220000    4
 117230000    5
 117240000    3
 117250000    7
 117260000    2
 117270000    4
 117280000    4
 117290000    3
 117300000    2
 117310000    9
 117320000    4
 117330000    4
 117340000    4
 117350000    3
 117360000    3
 117370000    3
 117380000    2
 117390000    3
 117400000    4
 117410000    3
 117420000    3
 117430000    3
 117440000    4
 117450000    4
 117460000    3
 117470000    5
 117480000    5
 117490000    4
 117500000    3
 117510000    3
 117520000    3
 117530000    4
 117540000    4
 117550000   13
 117560000    4
 117570000    5
 117580000    2
 117590000    3
 117600000    4
 117610000    3
 117620000    3
 117630000    3
 117640000    3
 117650000    3
 117660000    4
 117670000    2
 117680000    4
 117690000    8
 117700000    3
 117710000    4
 117720000    3
 117730000    3
 117740000    3
 117750000    4
 117760000    4
 117770000    3
 117780000    3
 117790000    3
 117800000    4
 117810000    3
 117820000    4
 117830000    3
 117840000    3
 117850000    3
 117860000    3
 117870000    7
 117880000    3
 117890000    3
 117900000    3
 117910000    3
 117920000    3
 117930000    3
 117940000    3
 117950000    4
 117960000    4
 117970000    8
 117980000   10
 117990000   15
 118000000   15
 118010000   20
 118020000    3
 118030000   19
 118040000   15
 118050000   10
 118060000    4
 118070000    3
 118080000    4
 118090000    3
 118100000    3
 118110000    4
 118120000    4
 118130000    2
 118140000    5
 118150000    3
 118160000    3
 118170000    2
 118180000    3
 118190000    4
 118200000    3
 118210000    2
 118220000    3
 118230000    3
 118240000    5
 118250000    4
 118260000    4
 118270000    4
 118280000    3
 118290000    4
 118300000    4
 118310000    4
 118320000    3
 118330000    3
 118340000    2
 118350000    3
 118360000    3
 118370000    4
 118380000    4
 118390000    4
 118400000    5
 118410000    5
 118420000    4
 118430000    3
 118440000    4
 118450000    3
 118460000    3
 118470000    4
 118480000    2
 118490000    3
 118500000    3
 118510000    2
 118520000    3
 118530000    3
 118540000    2
 118550000    3
 118560000    3
 118570000    3
 118580000    4
 118590000    3
 118600000    3
 118610000    3
 118620000    3
 118630000    3
 118640000    2
 118650000    3
 118660000    3
 118670000    5
 118680000    4
 118690000    3
 118700000    3
 118710000    3
 118720000    3
 118730000    4
 118740000    2
 118750000    3
 118760000    3
 118770000    3
 118780000    2
 118790000    3
 118800000    3
 118810000    3
 118820000    2
 118830000    2
 118840000    3
 118850000    3
 118860000    3
 118870000    3
 118880000    2
 118890000    3
 118900000    4
 118910000    4
 118920000    4
 118930000    3
 118940000    3
 118950000    3
 118960000    3
 118970000    3
 118980000    3
 118990000    3
 119000000    3
 119010000    2
 119020000    4
 119030000    4
 119040000    3
 119050000    3
 119060000    4
 119070000    2
 119080000    2
 119090000    3
 119100000    3
 119110000    3
 119120000    3
 119130000    4
 119140000    3
 119150000    5
 119160000    3
 119170000    2
 119180000    4
 119190000    3
 119200000    3
 119210000    5
 119220000    3
 119230000    4
 119240000    3
 119250000    3
 119260000    4
 119270000    3
 119280000    2
 119290000    3
 119300000    2
 119310000    3
 119320000    3
 119330000    3
 119340000    4
 119350000    3
 119360000    9
 119370000   13
 119380000   16
 119390000   13
 119400000   13
 119410000    8
 119420000    2
 119430000    2
 119440000    2
 119450000    3
 119460000    3
 119470000    2
 119480000    2
 119490000    2
 119500000    3
 119510000    4
 119520000    3
 119530000    3
 119540000    4
 119550000    4
 119560000    5
 119570000    3
 119580000    3
 119590000    3
 119600000    3
 119610000    3
 119620000    3
 119630000    5
 119640000    3
 119650000    2
 119660000    3
 119670000    3
 119680000    3
 119690000    3
 119700000    3
 119710000    3
 119720000    3
 119730000    3
 119740000    3
 119750000    4
 119760000    2
 119770000    3
 119780000    3
 119790000    4
 119800000    3
 119810000    3
 119820000    2
 119830000    2
 119840000    3
 119850000    3
 119860000    2
 119870000    3
 119880000    3
 119890000    4
 119900000    3
 119910000    4
 119920000    3
 119930000    3
 119940000    3
 119950000    3
 119960000    3
 119970000    2
 119980000    4
 119990000    4
 120000000    2
 120000000    2
 120010000    3
 120020000    2
 120030000    5
 120040000    4
 120050000    3
 120060000    4
 120070000    3
 120080000    4
 120090000    3
 120100000    2
 120110000    3
 120120000    3
 120130000    4
 120140000    3
 120150000    3
 120160000    4
 120170000    3
 120180000    4
 120190000    1
 120200000    2
 120210000    3
 120220000    3
 120230000    2
 120240000    2
 120250000    2
 120260000    3
 120270000    3
 120280000    3
 120290000    3
 120300000    5
 120310000    3
 120320000    3
 120330000    3
 120340000    2
 120350000    3
 120360000    3
 120370000    2
 120380000    4
 120390000    4
 120400000    4
 120410000    4
 120420000   10
 120430000    5
 120440000    4
 120450000    5
 120460000    5
 120470000    3
 120480000    4
 120490000    7
 120500000    3
 120510000    2
 120520000    4
 120530000    3
 120540000    4
 120550000   15
 120560000    4
 120570000    2
 120580000    3
 120590000    3
 120600000    3
 120610000    3
 120620000   12
 120630000   12
 120640000    8
 120650000    3
 120660000    3
 120670000    3
 120680000    2
 120690000    3
 120700000    3
 120710000    3
 120720000    3
 120730000    2
 120740000    2
 120750000    3
 120760000    3
 120770000    3
 120780000    2
 120790000    4
 120800000    3
 120810000    4
 120820000    3
 120830000    3
 120840000    3
 120850000    2
 120860000    3
 120870000    3
 120880000    3
 120890000    4
 120900000    3
 120910000    3
 120920000    4
 120930000    2
 120940000    3
 120950000    3
 120960000    4
 120970000    2
 120980000    3
 120990000    2
 121000000    3
 121010000    5
 121020000    3
 121030000    4
 121040000    4
 121050000    4
 121060000    4
 121070000    3
 121080000    3
 121090000    3
 121100000    3
 121110000    3
 121120000    3
 121130000    3
 121140000    4
 121150000    3
 121160000    2
 121170000    4
 121180000    4
 121190000    3
 121200000    3
 121210000    3
 121220000    3
 121230000    3
 121240000    4
 121250000    2
 121260000    3
 121270000    3
 121280000    3
 121290000    3
 121300000    3
 121310000    3
 121320000    3
 121330000    3
 121340000    2
 121350000    2
 121360000    3
 121370000    4
 121380000    2
 121390000    3
 121400000    4
 121410000    4
 121420000    3
 121430000    2
 121440000    4
 121450000    4
 121460000    3
 121470000    4
 121480000    5
 121490000    3
 121500000    3
 121510000    3
 121520000    2
 121530000    3
 121540000    3
 121550000    2
 121560000    2
 121570000    2
 121580000    2
 121590000    3
 121600000    4
 121610000    3
 121620000    4
 121630000    3
 121640000    3
 121650000    3
 121660000    6
 121670000    8
 121680000    3
 121690000    2
 121700000    3
 121710000    3
 121720000    4
 121730000    3
 121740000    3
 121750000    4
 121760000    3
 121770000    2
 121780000    4
 121790000    3
 121800000    3
 121810000    3
 121820000    3
 121830000    2
 121840000    2
 121850000    3
 121860000    3
 121870000    3
 121880000    3
 121890000    3
 121900000    3
 121910000    3
 121920000    5
 121930000   11
 121940000    3
 121950000    3
 121960000    2
 121970000    3
 121980000    4
 121990000    3
 122000000    4
 122010000    3
 122020000    4
 122030000    3
 122040000    4
 122050000    4
 122060000    3
 122070000    9
 122080000    3
 122090000    2
 122100000    3
 122110000    3
 122120000    3
 122130000    4
 122140000    4
 122150000    4
 122160000    3
 122170000    5
 122180000    3
 122190000    4
 122200000    3
 122210000    2
 122220000    3
 122230000    3
 122240000    3
 122250000    4
 122260000    5
 122270000    4
 122280000    4
 122290000    3
 122300000    4
 122310000    3
 122320000    4
 122330000    3
 122340000    4
 122350000    2
 122360000    5
 122370000    3
 122380000    3
 122390000    3
 122400000    5
 122410000    2
 122420000    4
 122430000    2
 122440000    3
 122450000    3
 122460000    3
 122470000    4
 122480000    3
 122490000    3
 122500000    3
 122510000    2
 122520000    4
 122530000    4
 122540000    2
 122550000    3
 122560000    3
 122570000    2
 122580000    2
 122590000    3
 122600000    3
 122610000    4
 122620000    3
 122630000    4
 122640000    4
 122650000    2
 122660000    4
 122670000    3
 122680000    2
 122690000    4
 122700000    4
 122710000    4
 122720000    4
 122730000    3
 122740000    3
 122750000    2
 122760000    2
 122770000    4
 122780000    3
 122790000    3
 122800000    2
 122810000    3
 122820000    4
 122830000    2
 122840000    3
 122850000    4
 122860000    4
 122870000    3
 122880000    4
 122890000    3
 122900000    5
 122910000    4
 122920000    3
 122930000    4
 122940000    3
 122950000    4
 122960000    3
 122970000    4
 122980000    3
 122990000    3
 123000000    3
 123010000    3
 123020000    2
 123030000    3
 123040000    2
 123050000    3
 123060000    3
 123070000    2
 123080000    7
 123090000    3
 123100000    4
 123110000    3
 123120000    8
 123130000    3
 123140000    3
 123150000    5
 123160000    4
 123170000    3
 123180000    1
 123190000    4
 123200000    5
 123210000    3
 123220000    3
 123230000    4
 123240000    3
 123250000    3
 123260000    3
 123270000    3
 123280000    2
 123290000    2
 123300000    4
 123310000    3
 123320000    2
 123330000    4
 123340000    3
 123350000    4
 123360000    4
 123370000    2
 123380000    3
 123390000    3
 123400000    2
 123410000    3
 123420000    3
 123430000    2
 123440000    3
 123450000    3
 123460000    4
 123470000    2
 123480000    4
 123490000    3
 123500000    4
 123510000    3
 123520000    4
 123530000    3
 123540000    2
 123550000    3
 123560000    3
 123570000    2
 123580000    4
 123590000    4
 123600000    3
 123610000    3
 123620000    4
 123630000    3
 123640000    2
 123650000    4
 123660000    3
 123670000    2
 123680000    2
 123690000    3
 123700000    4
 123710000    3
 123720000    4
 123730000    3
 123740000    3
 123750000    2
 123760000    4
 123770000    3
 123780000    5
 123790000    4
 123800000    2
 123810000    2
 123820000    3
 123830000    3
 123840000    2
 123850000    4
 123860000    4
 123870000    2
 123880000    3
 123890000    4
 123900000   16
 123910000   13
 123920000   12
 123930000   12
 123940000    6
 123950000    3
 123960000    3
 123970000    3
 123980000    3
 123990000    3
 124000000    2
 124010000    3
 124020000    3
 124030000    2
 124040000    2
 124050000    2
 124060000    2
 124070000    3
 124080000    3
 124090000    2
 124100000    3
 124110000    2
 124120000    3
 124130000    4
 124140000    3
 124150000    3
 124160000    6
 124170000    4
 124180000    4
 124190000    3
 124200000    4
 124210000    3
 124220000    3
 124230000    5
 124240000    4
 124250000    3
 124260000    3
 124270000    5
 124280000    3
 124290000    4
 124300000    4
 124310000    3
 124320000    3
 124330000    3
 124340000    2
 124350000    5
 124360000    3
 124370000    3
 124380000    3
 124390000    4
 124400000    4
 124410000    7
 124420000    5
 124430000    4
 124440000    2
 124450000    3
 124460000    3
 124470000    4
 124480000    4
 124490000    3
 124500000    3
 124510000    3
 124520000    4
 124530000    7
 124540000    3
 124550000    3
 124560000    4
 124570000    4
 124580000    3
 124590000    5
 124600000    4
 124610000    3
 124620000    3
 124630000    3
 124640000    4
 124650000    3
 124660000    2
 124670000    3
 124680000    3
 124690000    3
 124700000    2
 124710000    3
 124720000    3
 124730000    3
 124740000    2
 124750000    3
 124760000    4
 124770000    3
 124780000    3
 124790000    4
 124800000    4
 124810000    4
 124820000    2
 124830000    4
 124840000    4
 124850000    4
 124860000    4
 124870000    4
 124880000    2
 124890000    3
 124900000    5
 124910000    3
 124920000    3
 124930000    4
 124940000    3
 124950000    4
 124960000    3
 124970000    3
 124980000    3
 124990000    3
 125000000    6
 125010000    3
 125020000    3
 125030000    3
 125040000    3
 125050000    3
 125060000    3
 125070000    3
 125080000    4
 125090000    4
 125100000    4
 125110000    4
 125120000    3
 125130000    3
 125140000    2
 125150000    3
 125160000    4
 125170000    3
 125180000    2
 125190000    6
 125200000    3
 125210000    4
 125220000    3
 125230000    3
 125240000    3
 125250000    3
 125260000    3
 125270000    2
 125280000    3
 125290000    2
 125300000    3
 125310000    3
 125320000    4
 125330000    3
 125340000    4
 125350000    3
 125360000    4
 125370000    3
 125380000    4
 125390000    3
 125400000    3
 125410000    6
 125420000    3
 125430000    3
 125440000    5
 125450000    4
 125460000    5
 125470000    5
 125480000    3
 125490000    4
 125500000    3
 125510000    4
 125520000    3
 125530000    5
 125540000    5
 125550000    4
 125560000    3
 125570000    3
 125580000    3
 125590000    3
 125600000    2
 125610000    6
 125620000    3
 125630000    5
 125640000    4
 125650000    4
 125660000    5
 125670000    4
 125680000    3
 125690000    5
 125700000    6
 125710000    4
 125720000    3
 125730000    5
 125740000    3
 125750000    3
 125760000    4
 125770000    3
 125780000    3
 125790000    3
 125800000    2
 125810000    3
 125820000    3
 125830000    3
 125840000    3
 125850000    3
 125860000    3
 125870000    3
 125880000    3
 125890000    4
 125900000    4
 125910000    3
 125920000    3
 125930000    3
 125940000    3
 125950000    2
 125960000    4
 125970000    4
 125980000    3
 125990000    4
 126000000    5
 126010000    7
 126020000    5
 126030000    4
 126040000    5
 126050000    7
 126060000    3
 126070000    4
 126080000    4
 126090000    3
 126100000    4
 126110000    4
 126120000    3
 126130000    2
 126140000    4
 126150000    3
 126160000    3
 126170000    4
 126180000    6
 126190000    3
 126200000    4
 126210000    2
 126220000    2
 126230000    3
 126240000    5
 126250000    3
 126260000    4
 126270000    5
 126280000    4
 126290000    3
 126300000    3
 126310000    8
 126320000    3
 126330000    4
 126340000    4
 126350000    4
 126360000    4
 126370000    3
 126380000    3
 126390000    4
 126400000    5
 126410000    3
 126420000    4
 126430000    3
 126440000    3
 126450000    2
 126460000    2
 126470000    4
 126480000    5
 126490000    3
 126500000    4
 126510000    7
 126520000    3
 126530000    5
 126540000    5
 126550000    3
 126560000    2
 126570000    3
 126580000    2
 126590000    3
 126600000    2
 126610000    4
 126620000    3
 126630000    4
 126640000    3
 126650000    4
 126660000    3
 126670000    7
 126680000    5
 126690000    2
 126700000    3
 126710000    4
 126720000    4
 126730000    4
 126740000    4
 126750000    3
 126760000    4
 126770000    4
 126780000    5
 126790000    4
 126800000    4
 126810000    4
 126820000    4
 126830000    6
 126840000    5
 126850000    4
 126860000    6
 126870000    7
 126880000    7
 126890000    6
 126900000    6
 126910000    4
 126920000    3
 126930000    4
 126940000    6
 126950000    4
 126960000    5
 126970000   13
 126980000   20
 126990000   21
 127000000   20
 127010000   21
 127020000   21
 127030000   21
 127040000   22
 127050000   26
 127060000   24
 127070000   20
 127080000   23
 127090000   22
 127100000   22
 127110000   26
 127120000   22
 127130000   24
 127140000   22
 127150000   21
 127160000   22
 127170000   15
 127180000   22
 127190000   24
 127200000   21
 127210000   16
 127220000   19
 127230000   16
 127240000   13
 127250000    9
 127260000   10
 127270000   19
 127280000   21
 127290000   11
 127300000   19
 127310000   19
 127320000   15
 127330000   19
 127340000   19
 127350000   22
 127360000   21
 127370000   22
 127380000   23
 127390000   21
 127400000   19
 127410000   23
 127420000   13
 127430000   11
 127440000   17
 127450000   17
 127460000   15
 127470000   10
 127480000   17
 127490000   20
 127500000   14
 127510000   18
 127520000   14
 127530000    6
 127540000   15
 127550000   13
 127560000   11
 127570000   11
 127580000   15
 127590000   16
 127600000   12
 127610000   13
 127620000   12
 127630000   18
 127640000   13
 127650000    3
 127660000    3
 127670000    4
 127680000    3
 127690000    3
 127700000    2
 127710000    3
 127720000    3
 127730000    3
 127740000    2
 127750000    2
 127760000    2
 127770000    2
 127780000    3
 127790000    3
 127800000    5
 127810000    2
 127820000    3
 127830000    5
 127840000    2
 127850000    4
 127860000    3
 127870000    2
 127880000    3
 127890000    4
 127900000    2
 127910000    3
 127920000    3
 127930000    3
 127940000    3
 127950000    4
 127960000    3
 127970000    4
 127980000    4
 127990000    2
 128000000   10
 128010000   20
 128020000    5
 128030000   11
 128040000    4
 128050000    5
 128060000    5
 128070000    3
 128080000    5
 128090000    3
 128100000    5
 128110000    3
 128120000    3
 128130000    3
 128140000    3
 128150000    2
 128160000    3
 128170000    4
 128180000    3
 128190000    3
 128200000    3
 128210000    3
 128220000    3
 128230000    2
 128240000    2
 128250000    3
 128260000    2
 128270000    3
 128280000    4
 128290000    3
 128300000    2
 128310000    3
 128320000    4
 128330000    4
 128340000    3
 128350000    3
 128360000    3
 128370000    3
 128380000    4
 128390000    4
 128400000    4
 128410000    5
 128420000    4
 128430000    3
 128440000    3
 128450000    4
 128460000    3
 128470000    2
 128480000    3
 128490000    3
 128500000    3
 128510000    3
 128520000    3
 128530000    2
 128540000    3
 128550000    3
 128560000    4
 128570000    4
 128580000    2
 128590000    3
 128600000    4
 128610000    2
 128620000    3
 128630000    3
 128640000    4
 128650000    3
 128660000    2
 128670000    3
 128680000    2
 128690000    3
 128700000    2
 128710000    4
 128720000    3
 128730000    4
 128740000    4
 128750000    3
 128760000    5
 128770000    4
 128780000    4
 128790000    3
 128800000   16
 128810000   21
 128820000   19
 128830000   18
 128840000   21
 128850000   19
 128860000    4
 128870000   13
 128880000    3
 128890000    3
 128900000    2
 128910000    3
 128920000    4
 128930000    4
 128940000    3
 128950000    4
 128960000    4
 128970000    3
 128980000    4
 128990000    2
 129000000    3
 129010000    3
 129020000    3
 129030000    3
 129040000    6
 129050000    4
 129060000    3
 129070000    3
 129080000    3
 129090000    3
 129100000    3
 129110000    4
 129120000    3
 129130000    3
 129140000    2
 129150000    3
 129160000    3
 129170000    3
 129180000    1
 129190000    3
 129200000    5
 129210000    4
 129220000    3
 129230000    3
 129240000    7
 129250000    4
 129260000    2
 129270000    4
 129280000    3
 129290000    4
 129300000    7
 129310000    8
 129320000    5
 129330000    3
 129340000    4
 129350000    5
 129360000    3
 129370000    4
 129380000    5
 129390000    5
 129400000    3
 129410000    4
 129420000    3
 129430000    3
 129440000    3
 129450000    5
 129460000    4
 129470000    4
 129480000    5
 129490000    5
 129500000    5
 129510000    4
 129520000    5
 129530000    3
 129540000    6
 129550000    4
 129560000    4
 129570000    3
 129580000    4
 129590000    5
 129600000    3
 129610000    5
 129620000    3
 129630000    4
 129640000    3
 129650000    3
 129660000    3
 129670000    3
 129680000    3
 129690000    3
 129700000    3
 129710000    3
 129720000    4
 129730000    4
 129740000    3
 129750000    3
 129760000    3
 129770000    3
 129780000    2
 129790000    3
 129800000    4
 129810000    2
 129820000    2
 129830000    2
 129840000    3
 129850000    3
 129860000    3
 129870000    4
 129880000    5
 129890000    4
 129900000    2
 129910000    3
 129920000    3
 129930000    3
 129940000    3
 129950000    3
 129960000    3
 129970000    3
 129980000    3
 129990000    3
 130000000    3
 130010000    2
 130020000    3
 130030000    3
 130040000    5
 130050000    3
 130060000    5
 130070000    2
 130080000    3
 130090000    4
 130100000    2
 130110000    3
 130120000    3
 130130000    3
 130140000    3
 130150000    2
 130160000    2
 130170000    2
 130180000    3
 130190000    3
 130200000    4
 130210000    5
 130220000    4
 130230000    2
 130240000    3
 130250000    3
 130260000    2
 130270000    4
 130280000    3
 130290000    3
 130300000    2
 130310000    3
 130320000    2
 130330000    4
 130340000    4
 130350000    3
 130360000    4
 130370000    3
 130380000    3
 130390000    2
 130400000    3
 130410000    3
 130420000    5
 130430000    3
 130440000    8
 130450000    3
 130460000    4
 130470000    4
 130480000    4
 130490000    4
 130500000    2
 130510000    5
 130520000    3
 130530000    3
 130540000    3
 130550000    5
 130560000    5
 130570000    4
 130580000    4
 130590000    3
 130600000    4
 130610000    3
 130620000    4
 130630000    4
 130640000    4
 130650000    4
 130660000    3
 130670000    4
 130680000    3
 130690000    4
 130700000    6
 130710000    3
 130720000    5
 130730000    3
 130740000    7
 130750000    5
 130760000    5
 130770000    4
 130780000    7
 130790000    6
 130800000    4
 130810000    8
 130820000    4
 130830000    3
 130840000    7
 130850000    3
 130860000    3
 130870000    3
 130880000    3
 130890000    3
 130900000    3
 130910000    3
 130920000    5
 130930000    4
 130940000    3
 130950000    7
 130960000    5
 130970000    4
 130980000    7
 130990000    9
 131000000   18
 131010000   15
 131020000   12
 131030000   14
 131040000   16
 131050000   12
 131060000    4
 131070000    4
 131080000    4
 131090000    2
 131100000    4
 131110000    3
 131120000    3
 131130000    3
 131140000    5
 131150000    3
 131160000    4
 131170000    3
 131180000    3
 131190000    3
 131200000    3
 131210000    3
 131220000    5
 131230000    2
 131240000    4
 131250000    3
 131260000    4
 131270000    4
 131280000    3
 131290000    4
 131300000    3
 131310000    4
 131320000    1
 131330000    2
 131340000    2
 131350000    3
 131360000    3
 131370000    4
 131380000    3
 131390000    3
 131400000    3
 131410000    5
 131420000    4
 131430000    3
 131440000    3
 131450000    4
 131460000    3
 131470000    4
 131480000    4
 131490000    4
 131500000    3
 131510000    2
 131520000    5
 131530000   19
 131540000    3
 131550000    4
 131560000    3
 131570000    3
 131580000    4
 131590000    4
 131600000    2
 131610000    3
 131620000    2
 131630000    4
 131640000    3
 131650000    4
 131660000    5
 131670000    3
 131680000    3
 131690000    4
 131700000    4
 131710000    3
 131720000    4
 131730000    4
 131740000    5
 131750000    5
 131760000    3
 131770000    3
 131780000    4
 131790000    3
 131800000    5
 131810000    5
 131820000    4
 131830000    4
 131840000    3
 131850000    4
 131860000    5
 131870000    4
 131880000    4
 131890000    4
 131900000    5
 131910000    5
 131920000    4
 131930000    5
 131940000   16
 131950000    9
 131960000    3
 131970000    5
 131980000    5
 131990000    3
 132000000    4
 132010000    3
 132020000    3
 132030000    3
 132040000    4
 132050000    3
 132060000    3
 132070000    4
 132080000    3
 132090000    3
 132100000    2
 132110000    2
 132120000    3
 132130000    3
 132140000    4
 132150000    3
 132160000    2
 132170000    3
 132180000    5
 132190000    4
 132200000    3
 132210000    2
 132220000    2
 132230000    5
 132240000    5
 132250000    4
 132260000    5
 132270000    4
 132280000    5
 132290000    4
 132300000    5
 132310000    4
 132320000    5
 132330000    4
 132340000    4
 132350000    3
 132360000    5
 132370000    4
 132380000    3
 132390000    3
 132400000    5
 132410000    4
 132420000    2
 132430000    6
 132440000    2
 132450000    4
 132460000    3
 132470000    3
 132480000    3
 132490000    3
 132500000    3
 132510000    3
 132520000    3
 132530000    3
 132540000    3
 132550000    3
 132560000    3
 132570000    3
 132580000    3
 132590000    3
 132600000    4
 132610000    3
 132620000    4
 132630000    4
 132640000    4
 132650000    5
 132660000    5
 132670000    4
 132680000    3
 132690000    5
 132700000    4
 132710000    5
 132720000    4
 132730000    4
 132740000    5
 132750000    5
 132760000    3
 132770000    3
 132780000    3
 132790000    3
 132800000    3
 132810000    6
 132820000    5
 132830000    5
 132840000    4
 132850000    4
 132860000    2
 132870000    3
 132880000    5
 132890000    3
 132900000    3
 132910000   18
 132920000    3
 132930000    3
 132940000    3
 132950000    3
 132960000    3
 132970000    2
 132980000    3
 132990000    5
 133000000    5
 133010000    3
 133020000    4
 133030000    3
 133040000    4
 133050000    3
 133060000    3
 133070000    3
 133080000    3
 133090000    3
 133100000    3
 133110000    3
 133120000    4
 133130000    5
 133140000    4
 133150000    5
 133160000    4
 133170000    4
 133180000    5
 133190000    3
 133200000    4
 133210000    2
 133220000    4
 133230000    4
 133240000    3
 133250000    4
 133260000    4
 133270000    4
 133280000    3
 133290000    2
 133300000    3
 133310000    2
 133320000    3
 133330000    3
 133340000    3
 133350000    3
 133360000    3
 133370000    2
 133380000    3
 133390000    3
 133400000    2
 133410000    5
 133420000    3
 133430000    3
 133440000    3
 133450000    4
 133460000    3
 133470000    4
 133480000    3
 133490000    4
 133500000    3
 133510000    2
 133520000    3
 133530000    3
 133540000    4
 133550000    3
 133560000    3
 133570000    4
 133580000    4
 133590000    3
 133600000    3
 133610000    4
 133620000    3
 133630000    3
 133640000    4
 133650000    4
 133660000    3
 133670000    2
 133680000    4
 133690000    4
 133700000    5
 133710000    4
 133720000    4
 133730000    4
 133740000    5
 133750000    4
 133760000    3
 133770000    4
 133780000    4
 133790000    4
 133800000    3
 133810000    3
 133820000    4
 133830000    3
 133840000    3
 133850000    3
 133860000    3
 133870000    3
 133880000    3
 133890000    3
 133900000    3
 133910000    3
 133920000    3
 133930000    3
 133940000    3
 133950000    4
 133960000    2
 133970000    4
 133980000    3
 133990000    4
 134000000    4
 134010000    4
 134020000    4
 134030000    4
 134040000    2
 134050000    3
 134060000    7
 134070000   10
 134080000    4
 134090000    3
 134100000    4
 134110000    3
 134120000    3
 134130000    4
 134140000    3
 134150000    3
 134160000    3
 134170000    3
 134180000    4
 134190000    3
 134200000    3
 134210000    4
 134220000    3
 134230000    3
 134240000    4
 134250000    4
 134260000    2
 134270000    2
 134280000    3
 134290000    6
 134300000    4
 134310000    4
 134320000    3
 134330000    3
 134340000    3
 134350000    4
 134360000    3
 134370000    3
 134380000    4
 134390000    2
 134400000    3
 134410000    4
 134420000    9
 134430000    5
 134440000    3
 134450000    3
 134460000    3
 134470000    3
 134480000    5
 134490000    2
 134500000    3
 134510000    2
 134520000    5
 134530000    3
 134540000    3
 134550000    5
 134560000    1
 134570000    3
 134580000    3
 134590000    4
 134600000    4
 134610000    5
 134620000    5
 134630000    4
 134640000    3
 134650000    2
 134660000    2
 134670000    5
 134680000    4
 134690000    5
 134700000    3
 134710000    4
 134720000    3
 134730000    4
 134740000    4
 134750000    5
 134760000    3
 134770000    2
 134780000    4
 134790000    4
 134800000    5
 134810000    4
 134820000    6
 134830000    7
 134840000    5
 134850000    7
 134860000    7
 134870000   11
 134880000    5
 134890000    3
 134900000    4
 134910000    3
 134920000    4
 134930000    5
 134940000    3
 134950000    2
 134960000    3
 134970000    3
 134980000    2
 134990000    3
 135000000    3
 135010000    2
 135020000    3
 135030000    3
 135040000    3
 135050000    3
 135060000    3
 135070000    4
 135080000    3
 135090000    3
 135100000    4
 135110000    3
 135120000    3
 135130000    5
 135140000    5
 135150000    5
 135160000    3
 135170000    4
 135180000    5
 135190000    4
 135200000    3
 135210000    3
 135220000    3
 135230000    4
 135240000    3
 135250000    3
 135260000    4
 135270000    3
 135280000    4
 135290000    3
 135300000    3
 135310000    5
 135320000    5
 135330000    3
 135340000    2
 135350000    5
 135360000    3
 135370000    4
 135380000    3
 135390000    4
 135400000    5
 135410000    4
 135420000    4
 135430000    5
 135440000    3
 135450000    4
 135460000    4
 135470000    3
 135480000    3
 135490000    5
 135500000    3
 135510000    4
 135520000    3
 135530000    2
 135540000    5
 135550000    3
 135560000    3
 135570000    3
 135580000    3
 135590000    2
 135600000    3
 135610000    3
 135620000    6
 135630000    4
 135640000    3
 135650000    5
 135660000    8
 135670000    5
 135680000    3
 135690000    5
 135700000    3
 135710000    2
 135720000    4
 135730000    4
 135740000    3
 135750000    4
 135760000    3
 135770000    3
 135780000    2
 135790000    2
 135800000    4
 135810000    3
 135820000    4
 135830000    5
 135840000    3
 135850000    2
 135860000    3
 135870000    3
 135880000    5
 135890000    4
 135900000    3
 135910000    3
 135920000    4
 135930000    4
 135940000    2
 135950000    4
 135960000    7
 135970000    4
 135980000    4
 135990000    4
 136000000    3
 136010000    4
 136020000    5
 136030000    4
 136040000    4
 136050000    2
 136060000    7
 136070000    3
 136080000    4
 136090000    5
 136100000    3
 136110000    3
 136120000    2
 136130000    3
 136140000    3
 136150000    2
 136160000    4
 136170000    3
 136180000    2
 136190000    3
 136200000    3
 136210000    4
 136220000    3
 136230000    3
 136240000    8
 136250000    4
 136260000    4
 136270000    5
 136280000    4
 136290000    4
 136300000    4
 136310000    3
 136320000    3
 136330000    2
 136340000    3
 136350000    5
 136360000    5
 136370000    3
 136380000    4
 136390000    4
 136400000    3
 136410000    4
 136420000    4
 136430000    4
 136440000    3
 136450000    9
 136460000    4
 136470000    4
 136480000    3
 136490000    3
 136500000    3
 136510000    4
 136520000    3
 136530000    4
 136540000    4
 136550000    3
 136560000    4
 136570000    3
 136580000    4
 136590000    6
 136600000    4
 136610000    4
 136620000    3
 136630000    4
 136640000    3
 136650000    3
 136660000    5
 136670000    5
 136680000    5
 136690000    3
 136700000    4
 136710000    3
 136720000    3
 136730000    3
 136740000    2
 136750000    3
 136760000    2
 136770000    2
 136780000    4
 136790000    2
 136800000    3
 136810000    3
 136820000    4
 136830000    3
 136840000    4
 136850000    3
 136860000    3
 136870000    3
 136880000    2
 136890000    4
 136900000    5
 136910000    9
 136920000   10
 136930000    4
 136940000    4
 136950000    5
 136960000    5
 136970000    4
 136980000    5
 136990000    3
 137000000    4
 137010000    3
 137020000    5
 137030000    5
 137040000    6
 137050000    2
 137060000    4
 137070000    4
 137080000    5
 137090000    4
 137100000    4
 137110000    4
 137120000    5
 137130000    4
 137140000    2
 137150000    4
 137160000    3
 137170000    3
 137180000    9
 137190000    3
 137200000    5
 137210000    3
 137220000    4
 137230000    3
 137240000    4
 137250000    4
 137260000    4
 137270000    6
 137280000    3
 137290000    2
 137300000   15
 137310000    9
 137320000    8
 137330000    8
 137340000    5
 137350000    4
 137360000    4
 137370000    4
 137380000    3
 137390000    4
 137400000    4
 137410000    3
 137420000    5
 137430000    5
 137440000    3
 137450000    6
 137460000    5
 137470000    4
 137480000    3
 137490000    4
 137500000    5
 137510000    4
 137520000    5
 137530000    2
 137540000    4
 137550000    6
 137560000    5
 137570000    5
 137580000    5
 137590000    7
 137600000    5
 137610000    4
 137620000    2
 137630000    4
 137640000    3
 137650000    5
 137660000    5
 137670000    3
 137680000    5
 137690000    4
 137700000    5
 137710000    3
 137720000    2
 137730000    2
 137740000    4
 137750000    5
 137760000    5
 137770000    5
 137780000    3
 137790000    3
 137800000    4
 137810000    4
 137820000    3
 137830000    4
 137840000    3
 137850000    4
 137860000    5
 137870000    4
 137880000    4
 137890000    4
 137900000    4
 137910000    3
 137920000    8
 137930000    3
 137940000    4
 137950000    3
 137960000    7
 137970000    4
 137980000    7
 137990000    5
 138000000    4
 138010000    4
 138020000   12
 138030000    5
 138040000    5
 138050000    8
 138060000    9
 138070000    5
 138080000    5
 138090000    5
 138100000    5
 138110000    4
 138120000    3
 138130000    3
 138140000    3
 138150000    3
 138160000    5
 138170000    3
 138180000    3
 138190000    3
 138200000    3
 138210000    3
 138220000    4
 138230000    3
 138240000    3
 138250000    5
 138260000    5
 138270000    5
 138280000    4
 138290000    4
 138300000    4
 138310000    5
 138320000    3
 138330000   12
 138340000    7
 138350000    3
 138360000    5
 138370000    4
 138380000    5
 138390000    5
 138400000    5
 138410000    3
 138420000    5
 138430000    4
 138440000    5
 138450000    4
 138460000    3
 138470000    2
 138480000    4
 138490000    5
 138500000    3
 138510000    2
 138520000    3
 138530000    3
 138540000    3
 138550000    3
 138560000    4
 138570000    3
 138580000    4
 138590000    4
 138600000    3
 138610000    3
 138620000    3
 138630000    3
 138640000    4
 138650000    2
 138660000    4
 138670000    2
 138680000    4
 138690000    4
 138700000    4
 138710000    4
 138720000    5
 138730000    3
 138740000    3
 138750000    3
 138760000    3
 138770000    3
 138780000    3
 138790000    3
 138800000    3
 138810000    4
 138820000    4
 138830000    2
 138840000    3
 138850000    3
 138860000   11
 138870000    7
 138880000    3
 138890000    3
 138900000    4
 138910000    4
 138920000    3
 138930000    3
 138940000    3
 138950000    3
 138960000    4
 138970000    3
 138980000    3
 138990000    3
 139000000    3
 139010000    3
 139020000    3
 139030000    3
 139040000    5
 139050000    4
 139060000    3
 139070000    3
 139080000    4
 139090000    4
 139100000    3
 139110000    4
 139120000    3
 139130000    4
 139140000    5
 139150000    3
 139160000    4
 139170000    4
 139180000    3
 139190000    4
 139200000    3
 139210000    5
 139220000    3
 139230000    4
 139240000    3
 139250000    3
 139260000    2
 139270000    3
 139280000    3
 139290000    4
 139300000    3
 139310000    5
 139320000    3
 139330000    5
 139340000    3
 139350000    5
 139360000    3
 139370000    4
 139380000    5
 139390000    2
 139400000    3
 139410000    3
 139420000    3
 139430000    4
 139440000    4
 139450000    5
 139460000    3
 139470000    5
 139480000    2
 139490000    3
 139500000    4
 139510000    4
 139520000    3
 139530000    2
 139540000    3
 139550000    2
 139560000    2
 139570000    2
 139580000    3
 139590000    3
 139600000    3
 139610000    3
 139620000    2
 139630000    3
 139640000    2
 139650000    4
 139660000    3
 139670000    4
 139680000    2
 139690000    3
 139700000    4
 139710000    3
 139720000    4
 139730000    2
 139740000    3
 139750000    3
 139760000    3
 139770000    3
 139780000    3
 139790000    3
 139800000    3
 139810000    3
 139820000    3
 139830000    4
 139840000    3
 139850000    3
 139860000    3
 139870000    3
 139880000    4
 139890000    4
 139900000    3
 139910000    3
 139920000    2
 139930000    3
 139940000    2
 139950000    3
 139960000    3
 139970000    2
 139980000    3
 139990000    3
 140000000    2
 140000000    2
 140010000    3
 140020000    2
 140030000    3
 140040000    3
 140050000    3
 140060000    4
 140070000    2
 140080000    3
 140090000    3
 140100000    3
 140110000    3
 140120000    3
 140130000    3
 140140000    3
 140150000    2
 140160000    3
 140170000    2
 140180000    3
 140190000    3
 140200000    3
 140210000    4
 140220000    3
 140230000    3
 140240000    4
 140250000    3
 140260000    2
 140270000    2
 140280000    2
 140290000    3
 140300000    2
 140310000    3
 140320000    4
 140330000    4
 140340000    3
 140350000    3
 140360000    3
 140370000    3
 140380000    3
 140390000    5
 140400000    5
 140410000    3
 140420000    5
 140430000    5
 140440000    5
 140450000    5
 140460000    5
 140470000    7
 140480000    4
 140490000    3
 140500000    5
 140510000    5
 140520000    4
 140530000    3
 140540000    5
 140550000    3
 140560000    6
 140570000    4
 140580000    3
 140590000    5
 140600000    3
 140610000    4
 140620000    3
 140630000    3
 140640000    2
 140650000    4
 140660000    4
 140670000    2
 140680000    5
 140690000    4
 140700000    2
 140710000    3
 140720000    2
 140730000    3
 140740000    3
 140750000    3
 140760000    3
 140770000    2
 140780000    4
 140790000    4
 140800000    4
 140810000    3
 140820000    2
 140830000    2
 140840000    3
 140850000    3
 140860000    4
 140870000    7
 140880000    3
 140890000    3
 140900000    4
 140910000    3
 140920000    3
 140930000    4
 140940000    4
 140950000    3
 140960000    3
 140970000    3
 140980000    5
 140990000    4
 141000000    4
 141010000    6
 141020000    5
 141030000    7
 141040000    5
 141050000    4
 141060000    3
 141070000    3
 141080000    4
 141090000    3
 141100000    2
 141110000    4
 141120000    3
 141130000    3
 141140000    3
 141150000    3
 141160000    4
 141170000    5
 141180000    3
 141190000    8
 141200000    6
 141210000    4
 141220000    3
 141230000    3
 141240000    5
 141250000    5
 141260000    4
 141270000    5
 141280000    3
 141290000    3
 141300000    3
 141310000    5
 141320000    3
 141330000    3
 141340000    3
 141350000    5
 141360000    4
 141370000   11
 141380000    4
 141390000    3
 141400000    4
 141410000    4
 141420000    3
 141430000    6
 141440000    4
 141450000    3
 141460000    3
 141470000    4
 141480000    4
 141490000    3
 141500000    5
 141510000    2
 141520000    5
 141530000    4
 141540000    5
 141550000    5
 141560000    4
 141570000    5
 141580000    2
 141590000    3
 141600000    4
 141610000    2
 141620000    3
 141630000    4
 141640000    2
 141650000    3
 141660000    4
 141670000    5
 141680000    3
 141690000    4
 141700000    2
 141710000    3
 141720000    3
 141730000   11
 141740000    5
 141750000    4
 141760000    3
 141770000    3
 141780000    4
 141790000    3
 141800000    5
 141810000    4
 141820000    6
 141830000    3
 141840000    4
 141850000   16
 141860000   16
 141870000   13
 141880000   12
 141890000   12
 141900000   15
 141910000   18
 141920000   15
 141930000    9
 141940000    6
 141950000   13
 141960000   12
 141970000    7
 141980000    3
 141990000    2
 142000000    4
 142010000    3
 142020000    3
 142030000    4
 142040000    5
 142050000    4
 142060000    4
 142070000    5
 142080000    2
 142090000    3
 142100000    4
 142110000    3
 142120000    3
 142130000    3
 142140000    3
 142150000    3
 142160000    3
 142170000    4
 142180000    3
 142190000    4
 142200000    2
 142210000    2
 142220000    3
 142230000    3
 142240000    2
 142250000    4
 142260000    3
 142270000    3
 142280000    3
 142290000    3
 142300000    4
 142310000    3
 142320000    5
 142330000    3
 142340000    4
 142350000    3
 142360000    5
 142370000    4
 142380000    3
 142390000    5
 142400000    4
 142410000    3
 142420000    5
 142430000    4
 142440000    4
 142450000    4
 142460000    3
 142470000    6
 142480000   10
 142490000   12
 142500000    7
 142510000    4
 142520000    3
 142530000    3
 142540000    4
 142550000    2
 142560000    4
 142570000    4
 142580000    3
 142590000    3
 142600000    3
 142610000    4
 142620000    3
 142630000    4
 142640000    4
 142650000    4
 142660000    2
 142670000    4
 142680000    3
 142690000    4
 142700000    3
 142710000    3
 142720000    3
 142730000    5
 142740000    4
 142750000    3
 142760000    3
 142770000    5
 142780000    4
 142790000    2
 142800000    3
 142810000    3
 142820000    2
 142830000    4
 142840000    5
 142850000    3
 142860000    3
 142870000    4
 142880000    4
 142890000    4
 142900000    3
 142910000    4
 142920000    5
 142930000    3
 142940000    4
 142950000    3
 142960000    4
 142970000    3
 142980000    4
 142990000    3
 143000000    4
 143010000    3
 143020000    5
 143030000    3
 143040000    2
 143050000    4
 143060000    3
 143070000    9
 143080000    5
 143090000    3
 143100000    4
 143110000    5
 143120000    2
 143130000    4
 143140000    3
 143150000    4
 143160000    9
 143170000    3
 143180000    4
 143190000    4
 143200000    5
 143210000    5
 143220000    9
 143230000    7
 143240000    4
 143250000    5
 143260000    2
 143270000    2
 143280000    5
 143290000    4
 143300000    5
 143310000    3
 143320000    4
 143330000    3
 143340000    3
 143350000    4
 143360000    6
 143370000    5
 143380000    5
 143390000    3
 143400000    4
 143410000    4
 143420000    4
 143430000    3
 143440000    2
 143450000    3
 143460000    2
 143470000    4
 143480000    2
 143490000    5
 143500000    5
 143510000    3
 143520000    3
 143530000    2
 143540000    3
 143550000    3
 143560000    2
 143570000    3
 143580000    2
 143590000    2
 143600000    2
 143610000    3
 143620000    4
 143630000    4
 143640000    3
 143650000    3
 143660000    3
 143670000    4
 143680000    3
 143690000    5
 143700000    3
 143710000    4
 143720000    2
 143730000    1
 143740000    5
 143750000    6
 143760000    2
 143770000    3
 143780000    5
 143790000    6
 143800000    3
 143810000    2
 143820000    4
 143830000    2
 143840000    3
 143850000    3
 143860000    3
 143870000    3
 143880000    3
 143890000    2
 143900000    3
 143910000    3
 143920000    3
 143930000    3
 143940000    2
 143950000    3
 143960000    3
 143970000    4
 143980000    2
 143990000    4
 144000000    3
 144010000    3
 144020000    4
 144030000    3
 144040000    4
 144050000    3
 144060000    5
 144070000    2
 144080000    4
 144090000    3
 144100000    3
 144110000    3
 144120000    2
 144130000    3
 144140000    3
 144150000    5
 144160000    2
 144170000    3
 144180000    3
 144190000    4
 144200000    3
 144210000    3
 144220000    4
 144230000    4
 144240000    3
 144250000    3
 144260000    4
 144270000    3
 144280000    3
 144290000    4
 144300000    3
 144310000    5
 144320000    4
 144330000    5
 144340000    3
 144350000    3
 144360000    4
 144370000    3
 144380000    3
 144390000    2
 144400000    2
 144410000    3
 144420000    3
 144430000    3
 144440000    3
 144450000    3
 144460000    4
 144470000    4
 144480000    4
 144490000    4
 144500000    3
 144510000    3
 144520000    2
 144530000    5
 144540000    3
 144550000    3
 144560000    3
 144570000    3
 144580000    5
 144590000    4
 144600000    3
 144610000    2
 144620000    5
 144630000    3
 144640000    3
 144650000    4
 144660000    4
 144670000    4
 144680000    3
 144690000    3
 144700000    3
 144710000    4
 144720000    3
 144730000    3
 144740000    3
 144750000    2
 144760000    3
 144770000    3
 144780000    4
 144790000    5
 144800000    4
 144810000    2
 144820000   11
 144830000   18
 144840000   20
 144850000   17
 144860000   18
 144870000   21
 144880000   12
 144890000    5
 144900000    6
 144910000    3
 144920000    4
 144930000    5
 144940000    3
 144950000    4
 144960000    5
 144970000    3
 144980000    2
 144990000    3
 145000000    2
 145010000    2
 145020000    5
 145030000    3
 145040000    4
 145050000    2
 145060000    3
 145070000    3
 145080000    3
 145090000    4
 145100000    4
 145110000    3
 145120000    3
 145130000    4
 145140000    3
 145150000    4
 145160000    3
 145170000    3
 145180000    3
 145190000    5
 145200000    3
 145210000    5
 145220000    3
 145230000    3
 145240000    3
 145250000    7
 145260000   17
 145270000   17
 145280000   16
 145290000    5
 145300000    4
 145310000    4
 145320000    2
 145330000    4
 145340000    3
 145350000    2
 145360000    4
 145370000    4
 145380000    2
 145390000    4
 145400000    8
 145410000    5
 145420000    3
 145430000    4
 145440000    3
 145450000    3
 145460000    3
 145470000    6
 145480000    8
 145490000    2
 145500000    3
 145510000    3
 145520000    3
 145530000    4
 145540000    4
 145550000    5
 145560000    2
 145570000    3
 145580000    3
 145590000    3
 145600000    4
 145610000    3
 145620000    5
 145630000    3
 145640000    3
 145650000    3
 145660000    4
 145670000    3
 145680000    2
 145690000    2
 145700000    4
 145710000    4
 145720000    2
 145730000    3
 145740000    4
 145750000    3
 145760000    4
 145770000    2
 145780000    3
 145790000    4
 145800000    2
 145810000    3
 145820000    2
 145830000    3
 145840000    2
 145850000    2
 145860000    2
 145870000    4
 145880000    3
 145890000    4
 145900000    3
 145910000    3
 145920000    3
 145930000    4
 145940000    3
 145950000    3
 145960000    3
 145970000    2
 145980000    5
 145990000    3
 146000000    4
 146010000    2
 146020000    3
 146030000    4
 146040000    5
 146050000    5
 146060000    5
 146070000    5
 146080000    4
 146090000    3
 146100000    5
 146110000    3
 146120000    4
 146130000    3
 146140000    5
 146150000    3
 146160000    2
 146170000    3
 146180000    3
 146190000    3
 146200000    3
 146210000    5
 146220000    8
 146230000   10
 146240000    9
 146250000   16
 146260000   14
 146270000   17
 146280000   12
 146290000   11
 146300000    4
 146310000    3
 146320000    3
 146330000    4
 146340000    4
 146350000    3
 146360000    3
 146370000    4
 146380000    3
 146390000    4
 146400000    3
 146410000    4
 146420000    5
 146430000    4
 146440000    3
 146450000    2
 146460000    3
 146470000    3
 146480000    2
 146490000    2
 146500000    3
 146510000    2
 146520000    3
 146530000    3
 146540000    2
 146550000    3
 146560000    3
 146570000    3
 146580000   10
 146590000    5
 146600000    2
 146610000    3
 146620000    3
 146630000    5
 146640000   19
 146650000   12
 146660000   17
 146670000    9
 146680000   14
 146690000   14
 146700000   16
 146710000   13
 146720000   19
 146730000   15
 146740000   16
 146750000   16
 146760000   18
 146770000    7
 146780000    4
 146790000    3
 146800000    3
 146810000    7
 146820000    3
 146830000    5
 146840000    3
 146850000    2
 146860000    5
 146870000    3
 146880000    3
 146890000    3
 146900000    3
 146910000    3
 146920000    4
 146930000    4
 146940000    3
 146950000    2
 146960000    3
 146970000    3
 146980000    3
 146990000    2
 147000000    3
 147010000    3
 147020000    3
 147030000    5
 147040000    4
 147050000    3
 147060000    3
 147070000    4
 147080000    3
 147090000    4
 147100000    3
 147110000    3
 147120000    4
 147130000    3
 147140000    3
 147150000    3
 147160000    2
 147170000    4
 147180000    3
 147190000    3
 147200000    3
 147210000    3
 147220000    4
 147230000    5
 147240000    3
 147250000    4
 147260000    2
 147270000    3
 147280000    3
 147290000    4
 147300000    3
 147310000    3
 147320000    3
 147330000    3
 147340000    5
 147350000    4
 147360000    4
 147370000    3
 147380000    4
 147390000    3
 147400000    3
 147410000    3
 147420000    3
 147430000    5
 147440000    2
 147450000    5
 147460000    4
 147470000    4
 147480000    4
 147490000    2
 147500000    6
 147510000    3
 147520000    3
 147530000    4
 147540000    4
 147550000    3
 147560000    3
 147570000    2
 147580000    3
 147590000    3
 147600000    4
 147610000    3
 147620000    3
 147630000    4
 147640000    3
 147650000    4
 147660000    4
 147670000    3
 147680000    4
 147690000    3
 147700000    4
 147710000    4
 147720000    5
 147730000    2
 147740000    5
 147750000    4
 147760000    4
 147770000    3
 147780000    4
 147790000    2
 147800000    7
 147810000    3
 147820000    3
 147830000   14
 147840000    4
 147850000    2
 147860000    3
 147870000    4
 147880000    5
 147890000    5
 147900000    4
 147910000    3
 147920000    3
 147930000    4
 147940000    3
 147950000    5
 147960000    5
 147970000    5
 147980000    5
 147990000    5
 148000000    4
 148010000    4
 148020000    4
 148030000    3
 148040000    3
 148050000    3
 148060000    3
 148070000    3
 148080000    2
 148090000    2
 148100000    2
 148110000    4
 148120000    9
 148130000    3
 148140000    3
 148150000    3
 148160000    5
 148170000    3
 148180000    3
 148190000    3
 148200000   14
 148210000   11
 148220000   12
 148230000    4
 148240000    3
 148250000    4
 148260000    2
 148270000    3
 148280000    4
 148290000    5
 148300000    3
 148310000    3
 148320000    4
 148330000    7
 148340000    5
 148350000    4
 148360000    4
 148370000    3
 148380000    3
 148390000    4
 148400000    5
 148410000    3
 148420000    3
 148430000    3
 148440000    3
 148450000    2
 148460000    4
 148470000    4
 148480000    4
 148490000    3
 148500000    4
 148510000    3
 148520000    3
 148530000    5
 148540000    3
 148550000    4
 148560000    5
 148570000    5
 148580000    5
 148590000    4
 148600000    5
 148610000    4
 148620000    4
 148630000    7
 148640000    4
 148650000    7
 148660000    5
 148670000    6
 148680000    7
 148690000    5
 148700000    4
 148710000    3
 148720000    3
 148730000    5
 148740000    3
 148750000    4
 148760000    3
 148770000    3
 148780000    4
 148790000    5
 148800000    5
 148810000    7
 148820000    4
 148830000    5
 148840000    2
 148850000    4
 148860000    2
 148870000    5
 148880000    3
 148890000    4
 148900000    4
 148910000    3
 148920000    4
 148930000    5
 148940000    3
 148950000    2
 148960000    4
 148970000    4
 148980000    6
 148990000    6
 149000000    5
 149010000    5
 149020000    4
 149030000    3
 149040000   10
 149050000    4
 149060000    4
 149070000    5
 149080000    3
 149090000    4
 149100000    3
 149110000    3
 149120000    4
 149130000    4
 149140000    3
 149150000    4
 149160000    4
 149170000    4
 149180000    3
 149190000    3
 149200000    5
 149210000    3
 149220000    4
 149230000    4
 149240000    3
 149250000    6
 149260000    4
 149270000    4
 149280000    3
 149290000    2
 149300000    5
 149310000   10
 149320000    6
 149330000   17
 149340000   20
 149350000    8
 149360000   18
 149370000   19
 149380000   18
 149390000   19
 149400000   23
 149410000   16
 149420000   15
 149430000   12
 149440000   17
 149450000   16
 149460000    3
 149470000    4
 149480000    4
 149490000    4
 149500000    3
 149510000    4
 149520000    3
 149530000    3
 149540000    5
 149550000    4
 149560000    4
 149570000    4
 149580000    3
 149590000    4
 149600000    5
 149610000    3
 149620000    2
 149630000    4
 149640000    3
 149650000    3
 149660000    3
 149670000    3
 149680000    3
 149690000    5
 149700000    5
 149710000    3
 149720000    2
 149730000    4
 149740000    4
 149750000    4
 149760000    3
 149770000    4
 149780000    3
 149790000    2
 149800000    2
 149810000    4
 149820000    2
 149830000    4
 149840000    3
 149850000    4
 149860000    4
 149870000    5
 149880000    3
 149890000    3
 149900000    4
 149910000    4
 149920000    3
 149930000    4
 149940000    4
 149950000    2
 149960000    2
 149970000    4
 149980000    4
 149990000    3
 150000000    3
 150010000    3
 150020000    4
 150030000    3
 150040000    3
 150050000    5
 150060000   10
 150070000    4
 150080000    2
 150090000    3
 150100000    3
 150110000    4
 150120000    5
 150130000    4
 150140000    2
 150150000    5
 150160000    5
 150170000    4
 150180000    7
 150190000    5
 150200000    4
 150210000    3
 150220000    5
 150230000    2
 150240000    2
 150250000    3
 150260000    2
 150270000    4
 150280000    3
 150290000    4
 150300000    3
 150310000    3
 150320000    2
 150330000    2
 150340000    6
 150350000    3
 150360000    4
 150370000    4
 150380000    4
 150390000    4
 150400000    3
 150410000    3
 150420000    5
 150430000    2
 150440000    5
 150450000    5
 150460000    3
 150470000    2
 150480000    2
 150490000    3
 150500000    3
 150510000    4
 150520000    3
 150530000    2
 150540000    3
 150550000    4
 150560000    5
 150570000    4
 150580000    5
 150590000    3
 150600000    3
 150610000    3
 150620000    3
 150630000    3
 150640000    3
 150650000    2
 150660000    2
 150670000    3
 150680000    4
 150690000    4
 150700000    3
 150710000    4
 150720000    4
 150730000    3
 150740000    4
 150750000    5
 150760000    3
 150770000    4
 150780000    4
 150790000    7
 150800000    3
 150810000    3
 150820000    4
 150830000    3
 150840000    3
 150850000    4
 150860000    3
 150870000    4
 150880000    5
 150890000    3
 150900000    3
 150910000    4
 150920000    3
 150930000    3
 150940000    3
 150950000    3
 150960000    3
 150970000    3
 150980000    4
 150990000    3
 151000000    3
 151010000    4
 151020000    3
 151030000    2
 151040000    2
 151050000    2
 151060000    2
 151070000    3
 151080000    3
 151090000    2
 151100000    3
 151110000    3
 151120000    4
 151130000    3
 151140000    2
 151150000    5
 151160000    4
 151170000    4
 151180000    3
 151190000    5
 151200000    5
 151210000    4
 151220000    4
 151230000    3
 151240000    4
 151250000    5
 151260000    3
 151270000    4
 151280000    7
 151290000    4
 151300000    5
 151310000    7
 151320000    5
 151330000    3
 151340000    7
 151350000    4
 151360000    4
 151370000    4
 151380000    3
 151390000    4
 151400000    4
 151410000    3
 151420000    3
 151430000    3
 151440000    3
 151450000    3
 151460000    2
 151470000    2
 151480000    3
 151490000    3
 151500000    4
 151510000    3
 151520000    3
 151530000    3
 151540000    3
 151550000    3
 151560000    3
 151570000    5
 151580000    4
 151590000    3
 151600000    4
 151610000    3
 151620000    3
 151630000    4
 151640000   10
 151650000    4
 151660000    5
 151670000   10
 151680000    7
 151690000    5
 151700000    5
 151710000    4
 151720000    5
 151730000    4
 151740000    3
 151750000    2
 151760000    3
 151770000    3
 151780000    3
 151790000    6
 151800000    4
 151810000    3
 151820000    2
 151830000    3
 151840000    3
 151850000    3
 151860000    4
 151870000    4
 151880000   16
 151890000    4
 151900000    5
 151910000    4
 151920000    5
 151930000    5
 151940000    4
 151950000    3
 151960000    4
 151970000    3
 151980000    3
 151990000    6
 152000000    5
 152010000    4
 152020000    4
 152030000    2
 152040000    9
 152050000    5
 152060000    8
 152070000    5
 152080000    5
 152090000    4
 152100000    6
 152110000    3
 152120000    4
 152130000    4
 152140000    6
 152150000    7
 152160000   18
 152170000   16
 152180000   13
 152190000    9
 152200000    7
 152210000   14
 152220000   19
 152230000   17
 152240000   21
 152250000   16
 152260000   19
 152270000    5
 152280000    4
 152290000    9
 152300000    8
 152310000    3
 152320000    2
 152330000    3
 152340000    3
 152350000    3
 152360000    3
 152370000    3
 152380000    6
 152390000    8
 152400000    4
 152410000    4
 152420000    4
 152430000    5
 152440000    3
 152450000    5
 152460000    2
 152470000    3
 152480000    2
 152490000    2
 152500000    6
 152510000    3
 152520000    3
 152530000    3
 152540000    3
 152550000    4
 152560000    3
 152570000    2
 152580000    2
 152590000    3
 152600000    4
 152610000    2
 152620000    3
 152630000    3
 152640000    4
 152650000    2
 152660000    2
 152670000    3
 152680000    3
 152690000    3
 152700000    4
 152710000    3
 152720000    5
 152730000    3
 152740000    3
 152750000    3
 152760000    4
 152770000    4
 152780000    4
 152790000    3
 152800000    3
 152810000    2
 152820000    3
 152830000    3
 152840000    3
 152850000    3
 152860000    4
 152870000    2
 152880000    3
 152890000    3
 152900000    4
 152910000    3
 152920000    3
 152930000    3
 152940000    4
 152950000    3
 152960000    2
 152970000    3
 152980000    2
 152990000    3
 153000000    4
 153010000    8
 153020000    6
 153030000    3
 153040000    2
 153050000    3
 153060000    2
 153070000    4
 153080000    5
 153090000    2
 153100000    2
 153110000    5
 153120000    7
 153130000    8
 153140000    3
 153150000    6
 153160000    4
 153170000    3
 153180000    3
 153190000    3
 153200000    2
 153210000    3
 153220000    4
 153230000    3
 153240000    3
 153250000    3
 153260000    3
 153270000    4
 153280000    3
 153290000    5
 153300000    4
 153310000    4
 153320000    3
 153330000    5
 153340000    3
 153350000    6
 153360000    3
 153370000    5
 153380000    4
 153390000    4
 153400000    3
 153410000    4
 153420000    4
 153430000    7
 153440000   16
 153450000   22
 153460000   19
 153470000   19
 153480000    4
 153490000    5
 153500000    4
 153510000    5
 153520000    4
 153530000    3
 153540000    4
 153550000    4
 153560000    5
 153570000    5
 153580000    5
 153590000    5
 153600000    5
 153610000    4
 153620000    7
 153630000    2
 153640000    4
 153650000    4
 153660000    3
 153670000    8
 153680000    4
 153690000    3
 153700000    4
 153710000    4
 153720000    6
 153730000    7
 153740000    6
 153750000    3
 153760000    5
 153770000    5
 153780000    4
 153790000    4
 153800000    5
 153810000    4
 153820000    4
 153830000    4
 153840000    5
 153850000    8
 153860000    4
 153870000    4
 153880000    5
 153890000    4
 153900000    4
 153910000    2
 153920000    3
 153930000    2
 153940000    3
 153950000    4
 153960000    4
 153970000    2
 153980000    3
 153990000    6
 154000000    4
 154010000    3
 154020000    4
 154030000    5
 154040000    7
 154050000    5
 154060000    3
 154070000    7
 154080000   19
 154090000   22
 154100000   18
 154110000   19
 154120000   20
 154130000   16
 154140000   18
 154150000   22
 154160000   19
 154170000   19
 154180000   19
 154190000   22
 154200000   21
 154210000   14
 154220000   19
 154230000   22
 154240000   20
 154250000   14
 154260000   17
 154270000   17
 154280000   16
 154290000   14
 154300000    9
 154310000    4
 154320000    4
 154330000    2
 154340000    7
 154350000    8
 154360000    6
 154370000    5
 154380000   12
 154390000    5
 154400000    8
 154410000   18
 154420000    7
 154430000   10
 154440000    5
 154450000    5
 154460000    5
 154470000    5
 154480000    7
 154490000    3
 154500000    3
 154510000    3
 154520000    3
 154530000    5
 154540000    7
 154550000    3
 154560000    5
 154570000    5
 154580000    3
 154590000    5
 154600000    5
 154610000    4
 154620000    4
 154630000    5
 154640000    4
 154650000    4
 154660000   15
 154670000    3
 154680000    3
 154690000    3
 154700000    3
 154710000    3
 154720000    2
 154730000    5
 154740000    9
 154750000    6
 154760000    8
 154770000   10
 154780000   13
 154790000   10
 154800000   11
 154810000    8
 154820000    3
 154830000    4
 154840000    5
 154850000    5
 154860000    4
 154870000    5
 154880000    4
 154890000    4
 154900000    3
 154910000    5
 154920000    5
 154930000    6
 154940000    4
 154950000    5
 154960000    4
 154970000   19
 154980000    4
 154990000    5
 155000000    3
 155010000    7
 155020000   15
 155030000    7
 155040000   19
 155050000   18
 155060000   11
 155070000   16
 155080000    9
 155090000   16
 155100000   19
 155110000   19
 155120000   18
 155130000   19
 155140000   16
 155150000   21
 155160000   22
 155170000   21
 155180000   19
 155190000   19
 155200000   18
 155210000   22
 155220000   22
 155230000   22
 155240000    4
 155250000    5
 155260000    7
 155270000    4
 155280000    3
 155290000    5
 155300000    5
 155310000    4
 155320000    4
 155330000    3
 155340000    2
 155350000    2
 155360000    3
 155370000    3
 155380000    4
 155390000    5
 155400000    3
 155410000    5
 155420000    6
 155430000    3
 155440000    5
 155450000    3
 155460000    3
 155470000    4
 155480000    2
 155490000    4
 155500000   10
 155510000    4
 155520000    3
 155530000    4
 155540000    9
 155550000    8
 155560000   14
 155570000    3
 155580000    4
 155590000    4
 155600000    3
 155610000    3
 155620000    3
 155630000    2
 155640000    4
 155650000    3
 155660000    3
 155670000    3
 155680000    4
 155690000    4
 155700000    3
 155710000    5
 155720000    3
 155730000    5
 155740000    7
 155750000    4
 155760000    4
 155770000    5
 155780000    3
 155790000    3
 155800000    3
 155810000    3
 155820000    2
 155830000    3
 155840000    3
 155850000    5
 155860000    4
 155870000    3
 155880000    4
 155890000    3
 155900000    4
 155910000    3
 155920000    3
 155930000    6
 155940000    3
 155950000    4
 155960000    5
 155970000    5
 155980000    3
 155990000    3
 156000000    4
 156010000    3
 156020000    3
 156030000    3
 156040000    3
 156050000    4
 156060000    3
 156070000    4
 156080000    2
 156090000    3
 156100000    2
 156110000    3
 156120000    2
 156130000    4
 156140000    3
 156150000    2
 156160000    3
 156170000    4
 156180000    3
 156190000    3
 156200000    5
 156210000    5
 156220000    5
 156230000    5
 156240000    5
 156250000    8
 156260000    8
 156270000    5
 156280000   16
 156290000   19
 156300000   26
 156310000   22
 156320000   22
 156330000   23
 156340000   24
 156350000   22
 156360000    7
 156370000    5
 156380000    3
 156390000    3
 156400000    3
 156410000    5
 156420000   11
 156430000    6
 156440000    7
 156450000    4
 156460000    5
 156470000    8
 156480000    7
 156490000    4
 156500000    5
 156510000    4
 156520000    3
 156530000    5
 156540000    4
 156550000    4
 156560000    3
 156570000    5
 156580000    5
 156590000    7
 156600000    5
 156610000    4
 156620000    6
 156630000    3
 156640000    4
 156650000    8
 156660000    6
 156670000    7
 156680000    8
 156690000    4
 156700000    5
 156710000    4
 156720000    4
 156730000    4
 156740000    5
 156750000    4
 156760000    3
 156770000    3
 156780000    4
 156790000    4
 156800000    3
 156810000    2
 156820000    4
 156830000    3
 156840000    3
 156850000    3
 156860000    1
 156870000    3
 156880000    4
 156890000    3
 156900000    2
 156910000    3
 156920000    3
 156930000    3
 156940000    4
 156950000    4
 156960000    4
 156970000    5
 156980000    4
 156990000    2
 157000000    5
 157010000    2
 157020000    3
 157030000    4
 157040000    3
 157050000    5
 157060000    4
 157070000    3
 157080000    4
 157090000    3
 157100000    4
 157110000    4
 157120000    2
 157130000    3
 157140000    3
 157150000    3
 157160000    3
 157170000    4
 157180000    4
 157190000    4
 157200000    5
 157210000    4
 157220000    3
 157230000    6
 157240000    3
 157250000    7
 157260000    5
 157270000    4
 157280000    4
 157290000    5
 157300000    2
 157310000    4
 157320000    2
 157330000    7
 157340000    4
 157350000    4
 157360000    7
 157370000    5
 157380000    3
 157390000    5
 157400000    5
 157410000    2
 157420000    5
 157430000    4
 157440000    4
 157450000    4
 157460000    2
 157470000    3
 157480000    3
 157490000    4
 157500000    4
 157510000    4
 157520000    4
 157530000    5
 157540000    4
 157550000    4
 157560000    3
 157570000    3
 157580000    4
 157590000    4
 157600000    3
 157610000    3
 157620000    5
 157630000    2
 157640000    3
 157650000    3
 157660000    4
 157670000    3
 157680000    3
 157690000    3
 157700000    3
 157710000    5
 157720000    4
 157730000    4
 157740000    7
 157750000    4
 157760000    2
 157770000    4
 157780000    4
 157790000    3
 157800000    3
 157810000    3
 157820000    3
 157830000    3
 157840000    3
 157850000    3
 157860000    3
 157870000    2
 157880000    3
 157890000    3
 157900000    2
 157910000    4
 157920000    3
 157930000    3
 157940000    5
 157950000    4
 157960000    5
 157970000    4
 157980000    3
 157990000    3
 158000000    4
 158010000    4
 158020000    9
 158030000   16
 158040000    3
 158050000    3
 158060000    4
 158070000    5
 158080000    8
 158090000   14
 158100000   22
 158110000   21
 158120000   10
 158130000   16
 158140000    5
 158150000    2
 158160000    2
 158170000    4
 158180000    4
 158190000    3
 158200000    3
 158210000    4
 158220000    4
 158230000    4
 158240000    3
 158250000    3
 158260000    3
 158270000    3
 158280000    4
 158290000    4
 158300000    4
 158310000    3
 158320000    4
 158330000    3
 158340000    3
 158350000    2
 158360000    3
 158370000    3
 158380000    3
 158390000    4
 158400000    3
 158410000    2
 158420000    2
 158430000    2
 158440000    3
 158450000    3
 158460000    3
 158470000    7
 158480000    2
 158490000    2
 158500000    3
 158510000    3
 158520000    3
 158530000    5
 158540000   13
 158550000    5
 158560000    4
 158570000    4
 158580000    3
 158590000    3
 158600000    3
 158610000    4
 158620000    5
 158630000    4
 158640000    3
 158650000    3
 158660000    3
 158670000    4
 158680000    2
 158690000    2
 158700000    3
 158710000    4
 158720000    6
 158730000    3
 158740000    5
 158750000    3
 158760000    2
 158770000    3
 158780000    3
 158790000    4
 158800000    3
 158810000    3
 158820000    2
 158830000    2
 158840000    4
 158850000    3
 158860000    3
 158870000    6
 158880000   17
 158890000    6
 158900000    6
 158910000    3
 158920000    2
 158930000    3
 158940000    4
 158950000    3
 158960000    3
 158970000    3
 158980000    3
 158990000    3
 159000000    3
 159010000    3
 159020000    4
 159030000    2
 159040000    4
 159050000    3
 159060000    3
 159070000    2
 159080000    4
 159090000    2
 159100000    3
 159110000    3
 159120000    3
 159130000    9
 159140000    3
 159150000    4
 159160000    3
 159170000    4
 159180000    5
 159190000    4
 159200000    4
 159210000    2
 159220000    4
 159230000    4
 159240000    4
 159250000    4
 159260000    4
 159270000    3
 159280000    4
 159290000    3
 159300000    5
 159310000    3
 159320000    2
 159330000    1
 159340000    3
 159350000    4
 159360000   15
 159370000   15
 159380000   10
 159390000    9
 159400000    4
 159410000    3
 159420000    2
 159430000    3
 159440000    4
 159450000    4
 159460000    4
 159470000    3
 159480000    3
 159490000    3
 159500000    4
 159510000    3
 159520000    4
 159530000    3
 159540000    3
 159550000    3
 159560000    3
 159570000    3
 159580000    3
 159590000    3
 159600000    3
 159610000    3
 159620000    3
 159630000    3
 159640000    4
 159650000    5
 159660000    4
 159670000    3
 159680000    5
 159690000    3
 159700000    3
 159710000    3
 159720000    3
 159730000    3
 159740000    3
 159750000    3
 159760000    3
 159770000    3
 159780000    3
 159790000    3
 159800000    2
 159810000    3
 159820000    3
 159830000    3
 159840000    4
 159850000    3
 159860000    3
 159870000    4
 159880000    4
 159890000    5
 159900000    4
 159910000    5
 159920000    5
 159930000    6
 159940000    3
 159950000    4
 159960000    4
 159970000    4
 159980000    4
 159990000    4
 160000000    3
 160000000    3
 160010000    5
 160020000    3
 160030000    4
 160040000    3
 160050000    4
 160060000    4
 160070000    5
 160080000    4
 160090000    5
 160100000    4
 160110000    4
 160120000    2
 160130000    2
 160140000    3
 160150000    5
 160160000    7
 160170000    2
 160180000   11
 160190000    4
 160200000    4
 160210000    4
 160220000    7
 160230000    3
 160240000    8
 160250000    5
 160260000    7
 160270000    4
 160280000    3
 160290000   10
 160300000   12
 160310000    4
 160320000    3
 160330000    3
 160340000    5
 160350000    4
 160360000    5
 160370000    3
 160380000    4
 160390000    5
 160400000    4
 160410000    5
 160420000    3
 160430000    5
 160440000    5
 160450000    5
 160460000    2
 160470000    3
 160480000    4
 160490000    4
 160500000    5
 160510000    3
 160520000    3
 160530000    3
 160540000    3
 160550000    4
 160560000    2
 160570000    5
 160580000    5
 160590000    1
 160600000    4
 160610000    9
 160620000   19
 160630000   10
 160640000    4
 160650000    4
 160660000    4
 160670000    4
 160680000    4
 160690000    3
 160700000    9
 160710000    4
 160720000    4
 160730000    3
 160740000    3
 160750000    3
 160760000    4
 160770000    5
 160780000    2
 160790000    4
 160800000    5
 160810000    3
 160820000    4
 160830000    5
 160840000    6
 160850000    3
 160860000    4
 160870000    7
 160880000    3
 160890000    3
 160900000    4
 160910000    3
 160920000    2
 160930000    4
 160940000    3
 160950000    3
 160960000    2
 160970000    3
 160980000   13
 160990000   18
 161000000   14
 161010000    4
 161020000    4
 161030000    4
 161040000    3
 161050000    4
 161060000    3
 161070000    3
 161080000    3
 161090000    5
 161100000    2
 161110000    4
 161120000    5
 161130000    3
 161140000    3
 161150000    4
 161160000    3
 161170000    5
 161180000    3
 161190000    5
 161200000    5
 161210000    4
 161220000    4
 161230000    3
 161240000    4
 161250000    3
 161260000    4
 161270000    3
 161280000    3
 161290000    3
 161300000    3
 161310000    5
 161320000    2
 161330000    3
 161340000    4
 161350000    3
 161360000    4
 161370000    4
 161380000    3
 161390000    4
 161400000    4
 161410000    4
 161420000    3
 161430000    4
 161440000    4
 161450000    3
 161460000    3
 161470000    2
 161480000    2
 161490000    3
 161500000    2
 161510000    2
 161520000    3
 161530000    3
 161540000    2
 161550000    4
 161560000    5
 161570000    3
 161580000    4
 161590000    5
 161600000    7
 161610000    5
 161620000    2
 161630000    4
 161640000    4
 161650000    4
 161660000    5
 161670000    4
 161680000    3
 161690000    3
 161700000    4
 161710000    3
 161720000    4
 161730000    3
 161740000    2
 161750000    3
 161760000    3
 161770000    3
 161780000    3
 161790000    2
 161800000    4
 161810000    4
 161820000    3
 161830000    4
 161840000    3
 161850000    4
 161860000    3
 161870000    4
 161880000    4
 161890000    5
 161900000    4
 161910000    3
 161920000    3
 161930000   18
 161940000   19
 161950000   17
 161960000    3
 161970000    3
 161980000    3
 161990000    3
 162000000    4
 162010000    5
 162020000    4
 162030000    5
 162040000    5
 162050000    6
 162060000    4
 162070000    4
 162080000    5
 162090000    5
 162100000    4
 162110000    5
 162120000    4
 162130000    4
 162140000    4
 162150000    4
 162160000    2
 162170000    2
 162180000    4
 162190000    5
 162200000    4
 162210000    3
 162220000    2
 162230000    5
 162240000    5
 162250000    2
 162260000    7
 162270000    7
 162280000    3
 162290000    5
 162300000    4
 162310000    6
 162320000   13
 162330000   18
 162340000   15
 162350000   19
 162360000   19
 162370000   22
 162380000   17
 162390000   15
 162400000   21
 162410000   12
 162420000    5
 162430000    4
 162440000    4
 162450000    7
 162460000    4
 162470000    4
 162480000    3
 162490000   12
 162500000   18
 162510000   15
 162520000    4
 162530000    3
 162540000    3
 162550000    5
 162560000    4
 162570000    5
 162580000    4
 162590000    3
 162600000    3
 162610000    4
 162620000    4
 162630000    5
 162640000    2
 162650000    5
 162660000    3
 162670000    4
 162680000    3
 162690000    4
 162700000    2
 162710000    4
 162720000    3
 162730000    3
 162740000    2
 162750000    3
 162760000    3
 162770000    3
 162780000    3
 162790000    3
 162800000    9
 162810000    3
 162820000    4
 162830000    5
 162840000    3
 162850000    5
 162860000    5
 162870000    4
 162880000    6
 162890000    3
 162900000    2
 162910000    2
 162920000    2
 162930000    2
 162940000    3
 162950000    4
 162960000    4
 162970000    3
 162980000    3
 162990000    5
 163000000    5
 163010000    5
 163020000    4
 163030000    4
 163040000    4
 163050000    3
 163060000    4
 163070000    4
 163080000    4
 163090000    3
 163100000    4
 163110000    4
 163120000    3
 163130000    4
 163140000    4
 163150000    4
 163160000    4
 163170000    4
 163180000    3
 163190000    4
 163200000    4
 163210000    4
 163220000    2
 163230000    4
 163240000    3
 163250000    4
 163260000    3
 163270000    4
 163280000    5
 163290000    5
 163300000    5
 163310000    4
 163320000    4
 163330000    4
 163340000    3
 163350000    3
 163360000    2
 163370000    3
 163380000    4
 163390000    3
 163400000    4
 163410000    5
 163420000    4
 163430000    5
 163440000    5
 163450000    5
 163460000    3
 163470000    5
 163480000    3
 163490000    4
 163500000   18
 163510000   12
 163520000    3
 163530000    4
 163540000    4
 163550000    2
 163560000    4
 163570000    5
 163580000    4
 163590000    3
 163600000    4
 163610000    4
 163620000    3
 163630000    2
 163640000    5
 163650000    4
 163660000    4
 163670000    4
 163680000    4
 163690000    2
 163700000    2
 163710000    3
 163720000    4
 163730000    3
 163740000    5
 163750000    5
 163760000    4
 163770000    5
 163780000    4
 163790000   18
 163800000    6
 163810000    5
 163820000    4
 163830000    5
 163840000    4
 163850000    5
 163860000    5
 163870000    4
 163880000    4
 163890000    4
 163900000    3
 163910000    4
 163920000    2
 163930000    3
 163940000    3
 163950000    5
 163960000    5
 163970000    4
 163980000    4
 163990000    3
 164000000    4
 164010000    5
 164020000    3
 164030000    4
 164040000    4
 164050000    7
 164060000    5
 164070000    5
 164080000    5
 164090000    4
 164100000    2
 164110000    2
 164120000    4
 164130000    4
 164140000    3
 164150000    3
 164160000    3
 164170000    6
 164180000    7
 164190000    4
 164200000    7
 164210000    4
 164220000    7
 164230000    5
 164240000    6
 164250000    7
 164260000    5
 164270000    6
 164280000    3
 164290000    6
 164300000    7
 164310000    3
 164320000    5
 164330000    5
 164340000    5
 164350000    3
 164360000    2
 164370000    4
 164380000    3
 164390000    3
 164400000    4
 164410000    5
 164420000    4
 164430000    5
 164440000    5
 164450000    4
 164460000    4
 164470000    2
 164480000    4
 164490000    3
 164500000    4
 164510000    3
 164520000    4
 164530000    2
 164540000    3
 164550000    4
 164560000    5
 164570000    4
 164580000    3
 164590000    2
 164600000    4
 164610000    3
 164620000    4
 164630000    3
 164640000    4
 164650000    4
 164660000    7
 164670000    4
 164680000    4
 164690000    3
 164700000    4
 164710000    9
 164720000    4
 164730000    2
 164740000   17
 164750000    4
 164760000   14
 164770000    3
 164780000    7
 164790000    5
 164800000    4
 164810000    5
 164820000    4
 164830000    3
 164840000    5
 164850000    6
 164860000    7
 164870000    5
 164880000    5
 164890000   11
 164900000    5
 164910000    3
 164920000    5
 164930000    3
 164940000    4
 164950000    5
 164960000    5
 164970000    6
 164980000    5
 164990000    5
 165000000    5
 165010000    5
 165020000    6
 165030000    3
 165040000    4
 165050000    5
 165060000    5
 165070000    3
 165080000    3
 165090000    5
 165100000    5
 165110000    3
 165120000    7
 165130000    3
 165140000    5
 165150000    4
 165160000    4
 165170000    4
 165180000    5
 165190000    5
 165200000    4
 165210000    5
 165220000    5
 165230000    4
 165240000    4
 165250000    3
 165260000    5
 165270000    5
 165280000    4
 165290000    5
 165300000    5
 165310000    5
 165320000    4
 165330000    3
 165340000    4
 165350000    7
 165360000    4
 165370000    4
 165380000    3
 165390000    7
 165400000    8
 165410000    4
 165420000    3
 165430000    3
 165440000    5
 165450000    4
 165460000    3
 165470000    3
 165480000    3
 165490000    3
 165500000    3
 165510000   10
 165520000   17
 165530000   19
 165540000   13
 165550000    5
 165560000   11
 165570000    4
 165580000    7
 165590000    4
 165600000    4
 165610000    3
 165620000    3
 165630000    3
 165640000    4
 165650000    5
 165660000    2
 165670000    3
 165680000    4
 165690000    4
 165700000    4
 165710000    3
 165720000    3
 165730000    3
 165740000    3
 165750000    3
 165760000    3
 165770000    3
 165780000    3
 165790000    3
 165800000    3
 165810000    2
 165820000    4
 165830000    3
 165840000    2
 165850000    3
 165860000    3
 165870000    3
 165880000    4
 165890000    3
 165900000    3
 165910000    3
 165920000    3
 165930000    2
 165940000    3
 165950000    3
 165960000    3
 165970000    2
 165980000    3
 165990000    4
 166000000    3
 166010000    4
 166020000    4
 166030000    4
 166040000   19
 166050000   14
 166060000   17
 166070000   15
 166080000   15
 166090000   17
 166100000   19
 166110000   14
 166120000   18
 166130000    5
 166140000    6
 166150000    7
 166160000    3
 166170000    4
 166180000    4
 166190000    5
 166200000    3
 166210000    2
 166220000    3
 166230000    3
 166240000    3
 166250000    3
 166260000    3
 166270000    5
 166280000    4
 166290000    2
 166300000    4
 166310000    5
 166320000    4
 166330000    3
 166340000    4
 166350000    5
 166360000   10
 166370000    4
 166380000    3
 166390000    2
 166400000    4
 166410000    2
 166420000    3
 166430000    3
 166440000    4
 166450000    3
 166460000    2
 166470000    3
 166480000    4
 166490000    2
 166500000    3
 166510000    4
 166520000    4
 166530000    4
 166540000    4
 166550000    5
 166560000    3
 166570000    5
 166580000    3
 166590000    3
 166600000    2
 166610000    3
 166620000    3
 166630000    3
 166640000    3
 166650000    4
 166660000    5
 166670000    3
 166680000    4
 166690000    2
 166700000    3
 166710000    2
 166720000    1
 166730000    3
 166740000    3
 166750000    3
 166760000    5
 166770000   10
 166780000   13
 166790000   12
 166800000    2
 166810000    4
 166820000    5
 166830000    4
 166840000   14
 166850000    4
 166860000    4
 166870000    3
 166880000    3
 166890000    3
 166900000    3
 166910000    2
 166920000    3
 166930000    4
 166940000    4
 166950000    4
 166960000    4
 166970000    5
 166980000    4
 166990000    3
 167000000    4
 167010000    4
 167020000    2
 167030000    4
 167040000    4
 167050000    3
 167060000    3
 167070000    5
 167080000    4
 167090000    3
 167100000    4
 167110000    2
 167120000    3
 167130000    3
 167140000    5
 167150000    3
 167160000    6
 167170000    5
 167180000    2
 167190000    3
 167200000    7
 167210000    8
 167220000    4
 167230000    5
 167240000    4
 167250000    3
 167260000    4
 167270000    2
 167280000    3
 167290000    4
 167300000    5
 167310000    4
 167320000    5
 167330000    4
 167340000    3
 167350000    4
 167360000    4
 167370000    5
 167380000    4
 167390000    3
 167400000    3
 167410000    3
 167420000    5
 167430000    3
 167440000    4
 167450000    4
 167460000    3
 167470000    3
 167480000    4
 167490000    5
 167500000    7
 167510000    5
 167520000    3
 167530000    3
 167540000    3
 167550000    3
 167560000    2
 167570000    4
 167580000    3
 167590000    3
 167600000    5
 167610000    2
 167620000    3
 167630000    3
 167640000    4
 167650000    4
 167660000    3
 167670000    2
 167680000    3
 167690000    3
 167700000    3
 167710000    3
 167720000    3
 167730000    5
 167740000    3
 167750000    3
 167760000    3
 167770000    3
 167780000    3
 167790000    4
 167800000    3
 167810000    3
 167820000    7
 167830000   10
 167840000    3
 167850000    5
 167860000    5
 167870000    4
 167880000    3
 167890000    3
 167900000    6
 167910000    8
 167920000    5
 167930000    4
 167940000    5
 167950000    3
 167960000    4
 167970000    6
 167980000    3
 167990000    4
 168000000    4
 168010000    5
 168020000    3
 168030000    3
 168040000    5
 168050000    4
 168060000    2
 168070000    3
 168080000    3
 168090000    4
 168100000    4
 168110000    3
 168120000    2
 168130000   13
 168140000    2
 168150000    4
 168160000    2
 168170000    4
 168180000    3
 168190000    4
 168200000    4
 168210000   10
 168220000   10
 168230000    4
 168240000    7
 168250000    4
 168260000    3
 168270000    7
 168280000    3
 168290000    3
 168300000    2
 168310000    7
 168320000    4
 168330000    5
 168340000    4
 168350000    4
 168360000   13
 168370000   12
 168380000   11
 168390000   13
 168400000    5
 168410000    5
 168420000    6
 168430000    3
 168440000    5
 168450000    5
 168460000    4
 168470000    4
 168480000    3
 168490000    3
 168500000    3
 168510000    4
 168520000    3
 168530000    3
 168540000    3
 168550000    4
 168560000    3
 168570000    3
 168580000    2
 168590000    4
 168600000    2
 168610000    3
 168620000    3
 168630000    3
 168640000    4
 168650000    3
 168660000    4
 168670000   20
 168680000   11
 168690000   13
 168700000   13
 168710000    3
 168720000    5
 168730000    3
 168740000    4
 168750000    3
 168760000    3
 168770000    2
 168780000    4
 168790000    4
 168800000    2
 168810000    3
 168820000    4
 168830000    4
 168840000    3
 168850000    4
 168860000    4
 168870000    3
 168880000    2
 168890000    3
 168900000    3
 168910000    2
 168920000    3
 168930000    3
 168940000    3
 168950000    5
 168960000    2
 168970000    2
 168980000    4
 168990000    3
 169000000    3
 169010000    3
 169020000    4
 169030000    3
 169040000    3
 169050000    2
 169060000    4
 169070000    4
 169080000    2
 169090000    3
 169100000    4
 169110000    4
 169120000    5
 169130000    4
 169140000    3
 169150000    2
 169160000    4
 169170000    4
 169180000    3
 169190000    2
 169200000    2
 169210000    3
 169220000    2
 169230000    3
 169240000    3
 169250000    2
 169260000    3
 169270000    4
 169280000    4
 169290000    6
 169300000    3
 169310000    4
 169320000    3
 169330000    3
 169340000    3
 169350000    4
 169360000    3
 169370000    4
 169380000    2
 169390000    4
 169400000    4
 169410000    3
 169420000    2
 169430000    3
 169440000    3
 169450000    2
 169460000    5
 169470000    3
 169480000    4
 169490000    3
 169500000    3
 169510000    3
 169520000    3
 169530000    3
 169540000    3
 169550000    3
 169560000    2
 169570000    5
 169580000    3
 169590000    4
 169600000    2
 169610000    4
 169620000    7
 169630000    4
 169640000    2
 169650000    4
 169660000    4
 169670000   13
 169680000    4
 169690000    2
 169700000    3
 169710000    3
 169720000    4
 169730000    5
 169740000    4
 169750000    4
 169760000    5
 169770000    4
 169780000    2
 169790000    4
 169800000    5
 169810000    4
 169820000    5
 169830000    5
 169840000    2
 169850000    4
 169860000    3
 169870000    3
 169880000    3
 169890000    2
 169900000    3
 169910000    3
 169920000    4
 169930000    4
 169940000    3
 169950000    5
 169960000    5
 169970000    5
 169980000    5
 169990000    7
 170000000    7
 170010000    8
 170020000    5
 170030000    6
 170040000    3
 170050000    6
 170060000    7
 170070000    8
 170080000    6
 170090000    7
 170100000    5
 170110000    4
 170120000    7
 170130000    7
 170140000   12
 170150000    7
 170160000    7
 170170000    6
 170180000    5
 170190000    6
 170200000    3
 170210000    5
 170220000    4
 170230000    5
 170240000    5
 170250000    5
 170260000    5
 170270000    3
 170280000    5
 170290000    5
 170300000    5
 170310000    5
 170320000    5
 170330000    5
 170340000    5
 170350000    5
 170360000    4
 170370000    4
 170380000    3
 170390000    5
 170400000    4
 170410000    4
 170420000    3
 170430000    3
 170440000    5
 170450000    5
 170460000    5
 170470000    4
 170480000    4
 170490000    2
 170500000    4
 170510000    6
 170520000    4
 170530000    3
 170540000    3
 170550000    3
 170560000    3
 170570000    2
 170580000    3
 170590000    3
 170600000    4
 170610000    4
 170620000    2
 170630000    4
 170640000    5
 170650000    5
 170660000   15
 170670000    7
 170680000    4
 170690000    7
 170700000    3
 170710000    4
 170720000    2
 170730000    3
 170740000    4
 170750000    3
 170760000    3
 170770000    2
 170780000    4
 170790000    4
 170800000    4
 170810000    3
 170820000    3
 170830000    3
 170840000    4
 170850000    4
 170860000    6
 170870000    5
 170880000    4
 170890000    4
 170900000    7
 170910000    7
 170920000    9
 170930000    4
 170940000    4
 170950000    3
 170960000    4
 170970000    4
 170980000    4
 170990000    5
 171000000    4
 171010000    3
 171020000    4
 171030000    4
 171040000    4
 171050000    3
 171060000    3
 171070000    3
 171080000    3
 171090000    3
 171100000    3
 171110000    5
 171120000    5
 171130000    6
 171140000    4
 171150000    4
 171160000    5
 171170000    3
 171180000    3
 171190000    6
 171200000    4
 171210000    3
 171220000    4
 171230000    5
 171240000    5
 171250000    7
 171260000    7
 171270000    5
 171280000    7
 171290000   19
 171300000   12
 171310000    9
 171320000    4
 171330000    8
 171340000    5
 171350000    5
 171360000    5
 171370000    5
 171380000    4
 171390000    4
 171400000    6
 171410000    5
 171420000    3
 171430000    7
 171440000    8
 171450000    8
 171460000    7
 171470000    4
 171480000    5
 171490000    4
 171500000    3
 171510000    5
 171520000    5
 171530000   21
 171540000   15
 171550000    4
 171560000    4
 171570000    2
 171580000    5
 171590000    3
 171600000    7
 171610000    7
 171620000    5
 171630000    7
 171640000    4
 171650000    7
 171660000    3
 171670000    6
 171680000    4
 171690000    3
 171700000    2
 171710000    4
 171720000    2
 171730000    3
 171740000    5
 171750000    5
 171760000    5
 171770000    4
 171780000    3
 171790000    4
 171800000    5
 171810000    6
 171820000    2
 171830000    4
 171840000    3
 171850000   10
 171860000    4
 171870000    2
 171880000    4
 171890000    5
 171900000    5
 171910000    5
 171920000    4
 171930000    4
 171940000    5
 171950000   14
 171960000    7
 171970000   19
 171980000   19
 171990000   15
 172000000   13
 172010000   19
 172020000    4
 172030000    5
 172040000    3
 172050000    5
 172060000    7
 172070000    5
 172080000    5
 172090000    4
 172100000    5
 172110000    7
 172120000    4
 172130000    4
 172140000    4
 172150000    4
 172160000    6
 172170000    8
 172180000    6
 172190000    5
 172200000    4
 172210000    4
 172220000    4
 172230000   10
 172240000    4
 172250000    5
 172260000    3
 172270000    3
 172280000    5
 172290000    3
 172300000    4
 172310000    2
 172320000    7
 172330000    7
 172340000    6
 172350000    7
 172360000    5
 172370000    4
 172380000    5
 172390000   11
 172400000    4
 172410000    2
 172420000    5
 172430000    4
 172440000    4
 172450000    5
 172460000    4
 172470000    3
 172480000    4
 172490000    3
 172500000    2
 172510000    3
 172520000    3
 172530000    2
 172540000    2
 172550000    3
 172560000    3
 172570000    3
 172580000    4
 172590000    3
 172600000    4
 172610000    4
 172620000    3
 172630000    3
 172640000    4
 172650000    3
 172660000    5
 172670000    2
 172680000    2
 172690000    2
 172700000    3
 172710000    3
 172720000    4
 172730000    3
 172740000    3
 172750000    4
 172760000    3
 172770000    2
 172780000    3
 172790000    3
 172800000    4
 172810000    4
 172820000    7
 172830000    3
 172840000   12
 172850000   15
 172860000   18
 172870000   22
 172880000   19
 172890000   21
 172900000   19
 172910000   24
 172920000   18
 172930000   18
 172940000   19
 172950000    9
 172960000   19
 172970000   19
 172980000   19
 172990000   20
 173000000   19
 173010000   14
 173020000   18
 173030000   19
 173040000   21
 173050000   19
 173060000   18
 173070000   21
 173080000   20
 173090000   12
 173100000   12
 173110000   22
 173120000   19
 173130000   20
 173140000   12
 173150000   20
 173160000   16
 173170000   12
 173180000    4
 173190000   19
 173200000   22
 173210000   22
 173220000   19
 173230000   20
 173240000   23
 173250000   22
 173260000   12
 173270000   12
 173280000   13
 173290000   15
 173300000   19
 173310000   12
 173320000   11
 173330000   13
 173340000    9
 173350000    4
 173360000    1
 173370000    3
 173380000    2
 173390000    3
 173400000    4
 173410000    4
 173420000    6
 173430000    4
 173440000    3
 173450000    2
 173460000    4
 173470000    3
 173480000    1
 173490000    3
 173500000    4
 173510000    3
 173520000    3
 173530000    3
 173540000    4
 173550000    2
 173560000    2
 173570000    3
 173580000    3
 173590000    4
 173600000    4
 173610000    4
 173620000    3
 173630000    3
 173640000    2
 173650000    4
 173660000    3
 173670000    3
 173680000    3
 173690000    4
 173700000    5
 173710000    3
 173720000    3
 173730000    2
 173740000    3
 173750000    3
 173760000    4
 173770000    5
 173780000    5
 173790000    3
 173800000    3
 173810000    5
 173820000    5
 173830000    4
 173840000    4
 173850000    4
 173860000    4
 173870000    4
 173880000    4
 173890000    3
 173900000    5
 173910000    3
 173920000   13
 173930000    6
 173940000    5
 173950000   18
 173960000   18
 173970000   16
 173980000   12
 173990000   19
 174000000   19
 174010000   16
 174020000   18
 174030000   12
 174040000   14
 174050000   13
 174060000   16
 174070000   17
 174080000   23
 174090000   18
 174100000   16
 174110000    8
 174120000    8
 174130000   13
 174140000   10
 174150000   13
 174160000   15
 174170000   17
 174180000   19
 174190000   19
 174200000   17
 174210000    3
 174220000    3
 174230000    4
 174240000    2
 174250000    4
 174260000    2
 174270000    5
 174280000    4
 174290000    5
 174300000    3
 174310000    3
 174320000    3
 174330000    2
 174340000    2
 174350000    3
 174360000    7
 174370000    3
 174380000    4
 174390000    3
 174400000    4
 174410000    3
 174420000    3
 174430000    4
 174440000    3
 174450000    3
 174460000    3
 174470000    3
 174480000    3
 174490000    2
 174500000    5
 174510000    4
 174520000    3
 174530000    4
 174540000    4
 174550000    3
 174560000    3
 174570000    3
 174580000    3
 174590000    3
 174600000    7
 174610000    3
 174620000    4
 174630000    3
 174640000    5
 174650000    4
 174660000    3
 174670000    4
 174680000   12
 174690000    4
 174700000    3
 174710000    3
 174720000    5
 174730000    3
 174740000    3
 174750000    2
 174760000    2
 174770000    3
 174780000    2
 174790000    3
 174800000    3
 174810000    3
 174820000    3
 174830000    3
 174840000    5
 174850000    4
 174860000    5
 174870000    3
 174880000    4
 174890000    3
 174900000    9
 174910000    4
 174920000    3
 174930000    4
 174940000    4
 174950000    5
 174960000    7
 174970000    4
 174980000    2
 174990000    3
 175000000    3
 175010000    2
 175020000    4
 175030000    3
 175040000    3
 175050000    3
 175060000    4
 175070000    3
 175080000    3
 175090000    6
 175100000    5
 175110000    5
 175120000    3
 175130000    5
 175140000    4
 175150000    3
 175160000    3
 175170000    2
 175180000    2
 175190000    3
 175200000    4
 175210000    3
 175220000    5
 175230000    5
 175240000    5
 175250000    3
 175260000    4
 175270000    4
 175280000    7
 175290000    8
 175300000    4
 175310000    3
 175320000    5
 175330000    7
 175340000    4
 175350000    7
 175360000    4
 175370000    6
 175380000    3
 175390000    3
 175400000    3
 175410000    4
 175420000    4
 175430000    3
 175440000    4
 175450000    3
 175460000    3
 175470000    4
 175480000    4
 175490000    2
 175500000    5
 175510000    4
 175520000    3
 175530000    3
 175540000    3
 175550000    4
 175560000    2
 175570000    2
 175580000    4
 175590000    2
 175600000    4
 175610000    3
 175620000    2
 175630000    6
 175640000    2
 175650000    3
 175660000    3
 175670000    4
 175680000    4
 175690000    3
 175700000    2
 175710000    2
 175720000    2
 175730000    2
 175740000    4
 175750000    2
 175760000    3
 175770000    3
 175780000    3
 175790000    3
 175800000    3
 175810000    4
 175820000    4
 175830000    4
 175840000    3
 175850000    3
 175860000    4
 175870000    4
 175880000    2
 175890000    3
 175900000    2
 175910000    4
 175920000    3
 175930000    4
 175940000    3
 175950000    3
 175960000    7
 175970000    4
 175980000    4
 175990000    4
 176000000    5
 176010000    4
 176020000    5
 176030000    3
 176040000   16
 176050000   13
 176060000   19
 176070000   13
 176080000   20
 176090000   21
 176100000   26
 176110000   25
 176120000   17
 176130000    4
 176140000   15
 176150000    3
 176160000    5
 176170000    3
 176180000    2
 176190000    7
 176200000    6
 176210000    2
 176220000    3
 176230000    3
 176240000    3
 176250000    7
 176260000    5
 176270000    3
 176280000    5
 176290000    5
 176300000    5
 176310000    6
 176320000    4
 176330000    5
 176340000    4
 176350000    4
 176360000    3
 176370000    4
 176380000    5
 176390000    4
 176400000    3
 176410000    5
 176420000    3
 176430000    5
 176440000    4
 176450000    6
 176460000   17
 176470000   19
 176480000   21
 176490000   22
 176500000   19
 176510000   19
 176520000   23
 176530000   16
 176540000   18
 176550000    7
 176560000    5
 176570000    7
 176580000    7
 176590000    7
 176600000    7
 176610000    4
 176620000    4
 176630000    2
 176640000    5
 176650000    7
 176660000    4
 176670000    6
 176680000    3
 176690000    5
 176700000    5
 176710000   19
 176720000    5
 176730000    5
 176740000    5
 176750000    5
 176760000    4
 176770000    4
 176780000    5
 176790000   13
 176800000   20
 176810000   21
 176820000   22
 176830000   19
 176840000   19
 176850000   22
 176860000   21
 176870000   19
 176880000   17
 176890000   22
 176900000   22
 176910000   20
 176920000   24
 176930000   26
 176940000   23
 176950000   24
 176960000   21
 176970000   21
 176980000   24
 176990000   23
 177000000   17
 177010000   20
 177020000   18
 177030000   19
 177040000   14
 177050000   12
 177060000   16
 177070000   12
 177080000    3
 177090000    2
 177100000    5
 177110000    5
 177120000    4
 177130000    4
 177140000    4
 177150000    3
 177160000    4
 177170000    3
 177180000    2
 177190000    3
 177200000    2
 177210000    4
 177220000    4
 177230000    4
 177240000    2
 177250000    3
 177260000    3
 177270000    6
 177280000    4
 177290000    3
 177300000   10
 177310000    4
 177320000    3
 177330000    4
 177340000    4
 177350000    3
 177360000    3
 177370000    4
 177380000    3
 177390000    4
 177400000    3
 177410000    1
 177420000    2
 177430000    3
 177440000    7
 177450000   13
 177460000    4
 177470000    5
 177480000    5
 177490000    3
 177500000    4
 177510000    5
 177520000    3
 177530000    4
 177540000    3
 177550000    3
 177560000    4
 177570000    3
 177580000    4
 177590000    4
 177600000    3
 177610000    3
 177620000    5
 177630000    2
 177640000    9
 177650000    5
 177660000    3
 177670000    4
 177680000    4
 177690000    5
 177700000    4
 177710000    4
 177720000    3
 177730000    2
 177740000    3
 177750000    3
 177760000    3
 177770000    5
 177780000    4
 177790000    3
 177800000    6
 177810000    5
 177820000    6
 177830000    3
 177840000    7
 177850000    3
 177860000    7
 177870000    4
 177880000    4
 177890000    2
 177900000    4
 177910000    3
 177920000    3
 177930000    4
 177940000    4
 177950000    4
 177960000    3
 177970000    4
 177980000    3
 177990000    5
 178000000    4
 178010000    3
 178020000    7
 178030000   17
 178040000   22
 178050000   20
 178060000   21
 178070000   17
 178080000   21
 178090000   19
 178100000   19
 178110000    9
 178120000   19
 178130000   23
 178140000   19
 178150000   18
 178160000   16
 178170000   13
 178180000    7
 178190000   13
 178200000    4
 178210000    4
 178220000    4
 178230000    4
 178240000    7
 178250000    5
 178260000    6
 178270000    4
 178280000    4
 178290000    6
 178300000    5
 178310000    3
 178320000    6
 178330000    4
 178340000    5
 178350000    4
 178360000    4
 178370000    4
 178380000    4
 178390000    3
 178400000    3
 178410000    3
 178420000    3
 178430000    3
 178440000    3
 178450000    3
 178460000    3
 178470000    4
 178480000    4
 178490000    5
 178500000    3
 178510000    4
 178520000    2
 178530000    4
 178540000    4
 178550000    3
 178560000    3
 178570000    3
 178580000    3
 178590000    3
 178600000    3
 178610000    3
 178620000    5
 178630000    3
 178640000    3
 178650000    5
 178660000    4
 178670000    3
 178680000    3
 178690000    3
 178700000    3
 178710000    3
 178720000    2
 178730000    3
 178740000    4
 178750000    6
 178760000    3
 178770000    2
 178780000    3
 178790000    5
 178800000    4
 178810000    4
 178820000    3
 178830000    3
 178840000    3
 178850000    4
 178860000    4
 178870000    4
 178880000    3
 178890000   15
 178900000   13
 178910000    4
 178920000    4
 178930000    4
 178940000    4
 178950000    3
 178960000    3
 178970000    4
 178980000    6
 178990000    5
 179000000    3
 179010000    5
 179020000    7
 179030000    7
 179040000    4
 179050000    4
 179060000    5
 179070000    3
 179080000    4
 179090000    5
 179100000    4
 179110000    5
 179120000    3
 179130000    4
 179140000    7
 179150000    4
 179160000    5
 179170000    4
 179180000    5
 179190000    4
 179200000    3
 179210000    4
 179220000    4
 179230000    4
 179240000    4
 179250000   12
 179260000    4
 179270000    4
 179280000    5
 179290000    3
 179300000    3
 179310000    7
 179320000    4
 179330000    5
 179340000    7
 179350000    7
 179360000    5
 179370000    4
 179380000    2
 179390000    4
 179400000    5
 179410000    4
 179420000    5
 179430000    2
 179440000    5
 179450000    4
 179460000    6
 179470000    4
 179480000    9
 179490000    5
 179500000    4
 179510000    3
 179520000    2
 179530000    4
 179540000    5
 179550000    4
 179560000    8
 179570000    5
 179580000    5
 179590000    4
 179600000    4
 179610000    4
 179620000    2
 179630000    4
 179640000    3
 179650000    4
 179660000    3
 179670000    4
 179680000    6
 179690000   18
 179700000    4
 179710000    4
 179720000    3
 179730000    3
 179740000    3
 179750000    2
 179760000    4
 179770000    4
 179780000    3
 179790000    4
 179800000    3
 179810000    3
 179820000    3
 179830000    2
 179840000    3
 179850000    2
 179860000    3
 179870000    3
 179880000    3
 179890000    3
 179900000    2
 179910000    3
 179920000    3
 179930000    4
 179940000    3
 179950000    3
 179960000    3
 179970000    3
 179980000    3
 179990000    3
 180000000    4
 180000000    4
 180010000    4
 180020000    3
 180030000    4
 180040000    4
 180050000    4
 180060000    4
 180070000    3
 180080000    4
 180090000    2
 180100000    5
 180110000    4
 180120000    3
 180130000    3
 180140000    4
 180150000    3
 180160000    3
 180170000    2
 180180000    2
 180190000    4
 180200000    3
 180210000    4
 180220000    3
 180230000    5
 180240000    3
 180250000    2
 180260000    3
 180270000    7
 180280000    4
 180290000    3
 180300000    3
 180310000    2
 180320000    3
 180330000    3
 180340000    3
 180350000    4
 180360000    3
 180370000    3
 180380000    3
 180390000    3
 180400000    3
 180410000    3
 180420000    3
 180430000    3
 180440000    3
 180450000    4
 180460000    4
 180470000    8
 180480000   18
 180490000   17
 180500000    4
 180510000   16
 180520000   13
 180530000    9
 180540000    4
 180550000    3
 180560000    3
 180570000    5
 180580000    4
 180590000    3
 180600000    5
 180610000    4
 180620000    5
 180630000    3
 180640000    3
 180650000    5
 180660000    4
 180670000    4
 180680000    3
 180690000    5
 180700000    4
 180710000    4
 180720000    5
 180730000    3
 180740000    3
 180750000    7
 180760000    6
 180770000    5
 180780000    5
 180790000   10
 180800000   18
 180810000   14
 180820000    6
 180830000    5
 180840000    3
 180850000    3
 180860000    4
 180870000    4
 180880000    4
 180890000    4
 180900000   10
 180910000   15
 180920000   13
 180930000   12
 180940000    3
 180950000    2
 180960000    3
 180970000    4
 180980000    3
 180990000    3
 181000000    3
 181010000    4
 181020000    4
 181030000    3
 181040000    4
 181050000    3
 181060000    4
 181070000    3
 181080000   11
 181090000   16
 181100000   12
 181110000    5
 181120000    3
 181130000    5
 181140000    3
 181150000    4
 181160000    4
 181170000    5
 181180000    3
 181190000    4
 181200000    3
 181210000    4
 181220000    4
 181230000    4
 181240000    4
 181250000    4
 181260000    5
 181270000    5
 181280000    4
 181290000    5
 181300000    4
 181310000    5
 181320000    5
 181330000    4
 181340000    3
 181350000    3
 181360000    3
 181370000    3
 181380000    4
 181390000    5
 181400000    3
 181410000    3
 181420000    4
 181430000    3
 181440000    3
 181450000    3
 181460000    3
 181470000    4
 181480000    4
 181490000    3
 181500000    3
 181510000    2
 181520000    3
 181530000    4
 181540000    4
 181550000    3
 181560000    3
 181570000    4
 181580000    3
 181590000    4
 181600000    3
 181610000    3
 181620000    3
 181630000    3
 181640000    4
 181650000    3
 181660000    4
 181670000    5
 181680000    3
 181690000    5
 181700000    3
 181710000    5
 181720000    3
 181730000    4
 181740000    2
 181750000    3
 181760000    3
 181770000    3
 181780000    6
 181790000    5
 181800000   15
 181810000   15
 181820000   15
 181830000   13
 181840000    9
 181850000    3
 181860000    3
 181870000    3
 181880000    4
 181890000    5
 181900000    2
 181910000    4
 181920000    3
 181930000    5
 181940000    3
 181950000    4
 181960000    3
 181970000    3
 181980000    3
 181990000    3
 182000000    3
 182010000    4
 182020000    2
 182030000    2
 182040000    3
 182050000    3
 182060000    3
 182070000    3
 182080000    2
 182090000    3
 182100000    3
 182110000    3
 182120000    3
 182130000    4
 182140000    3
 182150000    3
 182160000    2
 182170000    4
 182180000    5
 182190000    5
 182200000    3
 182210000    3
 182220000    3
 182230000    3
 182240000    3
 182250000    3
 182260000    4
 182270000    8
 182280000    4
 182290000    5
 182300000    4
 182310000    5
 182320000    4
 182330000    3
 182340000    4
 182350000    5
 182360000    4
 182370000    4
 182380000    2
 182390000    4
 182400000    3
 182410000    4
 182420000    4
 182430000    5
 182440000    5
 182450000    4
 182460000    4
 182470000    5
 182480000    7
 182490000    4
 182500000    4
 182510000    6
 182520000    4
 182530000    4
 182540000    4
 182550000    4
 182560000    3
 182570000    3
 182580000    4
 182590000    4
 182600000    3
 182610000    3
 182620000    4
 182630000    4
 182640000    5
 182650000    4
 182660000    3
 182670000    5
 182680000    5
 182690000    5
 182700000    5
 182710000    7
 182720000    3
 182730000    4
 182740000    4
 182750000    3
 182760000    3
 182770000    3
 182780000    5
 182790000    5
 182800000   15
 182810000    7
 182820000   11
 182830000   12
 182840000   19
 182850000    8
 182860000    6
 182870000    7
 182880000    4
 182890000    9
 182900000    4
 182910000    7
 182920000   11
 182930000   16
 182940000   17
 182950000    7
 182960000   11
 182970000    8
 182980000    4
 182990000    6
 183000000    5
 183010000    7
 183020000    7
 183030000    8
 183040000    4
 183050000    3
 183060000    3
 183070000    5
 183080000    3
 183090000    3
 183100000    1
 183110000    3
 183120000    5
 183130000    3
 183140000    3
 183150000    4
 183160000    2
 183170000    4
 183180000    3
 183190000    3
 183200000    2
 183210000    3
 183220000    4
 183230000    4
 183240000    3
 183250000    2
 183260000    4
 183270000    3
 183280000    2
 183290000    3
 183300000    2
 183310000    3
 183320000    2
 183330000    3
 183340000    3
 183350000    3
 183360000    9
 183370000   11
 183380000    5
 183390000    6
 183400000    3
 183410000    2
 183420000    2
 183430000    4
 183440000    4
 183450000    5
 183460000    3
 183470000    3
 183480000    5
 183490000    3
 183500000    3
 183510000    4
 183520000    2
 183530000    7
 183540000    8
 183550000    8
 183560000    5
 183570000    3
 183580000    3
 183590000    5
 183600000    2
 183610000    3
 183620000    3
 183630000    3
 183640000    4
 183650000    4
 183660000    3
 183670000    3
 183680000    2
 183690000    2
 183700000    3
 183710000   12
 183720000    6
 183730000    4
 183740000    4
 183750000    4
 183760000    4
 183770000    4
 183780000    3
 183790000    2
 183800000    4
 183810000    4
 183820000    4
 183830000    3
 183840000    3
 183850000    4
 183860000    3
 183870000    3
 183880000    3
 183890000    4
 183900000    4
 183910000    4
 183920000    3
 183930000    3
 183940000    5
 183950000    3
 183960000    4
 183970000    2
 183980000    4
 183990000    5
 184000000    3
 184010000    4
 184020000    3
 184030000    3
 184040000    2
 184050000    3
 184060000    4
 184070000    4
 184080000    5
 184090000    4
 184100000    2
 184110000    5
 184120000    3
 184130000    3
 184140000    3
 184150000    3
 184160000    6
 184170000    2
 184180000    2
 184190000    5
 184200000    3
 184210000    5
 184220000    3
 184230000    3
 184240000    4
 184250000    5
 184260000    3
 184270000    4
 184280000    4
 184290000    4
 184300000    7
 184310000    4
 184320000    2
 184330000    3
 184340000    3
 184350000    4
 184360000    3
 184370000    4
 184380000    4
 184390000    4
 184400000    4
 184410000    4
 184420000    4
 184430000    3
 184440000    2
 184450000    2
 184460000    3
 184470000    2
 184480000    4
 184490000    4
 184500000    3
 184510000    3
 184520000    4
 184530000    5
 184540000    6
 184550000    6
 184560000    4
 184570000    6
 184580000    3
 184590000    4
 184600000    4
 184610000    3
 184620000    5
 184630000    4
 184640000    4
 184650000    3
 184660000    4
 184670000    4
 184680000    2
 184690000    5
 184700000    7
 184710000    4
 184720000    3
 184730000    4
 184740000    5
 184750000    3
 184760000    4
 184770000    2
 184780000    3
 184790000    4
 184800000    5
 184810000    5
 184820000    3
 184830000    5
 184840000   11
 184850000    3
 184860000    4
 184870000    3
 184880000    2
 184890000    3
 184900000    3
 184910000   16
 184920000   18
 184930000   19
 184940000   15
 184950000   22
 184960000   16
 184970000   18
 184980000   15
 184990000   17
 185000000   16
 185010000   19
 185020000   19
 185030000   22
 185040000   19
 185050000   17
 185060000   19
 185070000   12
 185080000   17
 185090000   19
 185100000   20
 185110000   22
 185120000   14
 185130000   19
 185140000   15
 185150000   21
 185160000   21
 185170000   21
 185180000   16
 185190000   13
 185200000   23
 185210000   17
 185220000   21
 185230000   19
 185240000   16
 185250000   14
 185260000   21
 185270000   19
 185280000   17
 185290000   12
 185300000    4
 185310000    5
 185320000    7
 185330000    4
 185340000    4
 185350000    3
 185360000    4
 185370000    4
 185380000    6
 185390000    3
 185400000    3
 185410000    4
 185420000    3
 185430000    4
 185440000    3
 185450000    4
 185460000    4
 185470000    3
 185480000    4
 185490000    5
 185500000    4
 185510000    4
 185520000    3
 185530000    6
 185540000    5
 185550000    4
 185560000    6
 185570000    4
 185580000    5
 185590000    4
 185600000    3
 185610000    4
 185620000    5
 185630000    4
 185640000    4
 185650000    4
 185660000    3
 185670000    4
 185680000    3
 185690000    3
 185700000    3
 185710000    3
 185720000    4
 185730000    3
 185740000    3
 185750000    4
 185760000    3
 185770000    5
 185780000    3
 185790000    4
 185800000    4
 185810000    4
 185820000    4
 185830000    4
 185840000    3
 185850000    4
 185860000    2
 185870000    4
 185880000    4
 185890000    5
 185900000    2
 185910000    5
 185920000    5
 185930000    2
 185940000    3
 185950000    5
 185960000   11
 185970000    7
 185980000    4
 185990000   16
 186000000   21
 186010000   26
 186020000   22
 186030000   21
 186040000   28
 186050000   23
 186060000   21
 186070000   22
 186080000   18
 186090000   19
 186100000   19
 186110000   14
 186120000   13
 186130000   12
 186140000   15
 186150000   16
 186160000   15
 186170000   20
 186180000   21
 186190000   21
 186200000   22
 186210000   14
 186220000   19
 186230000   10
 186240000    2
 186250000    2
 186260000    4
 186270000    4
 186280000    3
 186290000    3
 186300000    3
 186310000    2
 186320000    4
 186330000    3
 186340000    3
 186350000    3
 186360000    3
 186370000    3
 186380000    3
 186390000    3
 186400000    3
 186410000    2
 186420000    3
 186430000    4
 186440000    5
 186450000    4
 186460000    4
 186470000    4
 186480000    4
 186490000    2
 186500000    4
 186510000    3
 186520000    3
 186530000    3
 186540000    3
 186550000    3
 186560000    2
 186570000    3
 186580000    3
 186590000    3
 186600000    3
 186610000    2
 186620000    4
 186630000    4
 186640000    3
 186650000    3
 186660000    4
 186670000    2
 186680000    3
 186690000    4
 186700000    4
 186710000    4
 186720000    4
 186730000    4
 186740000    3
 186750000    4
 186760000    4
 186770000    4
 186780000    4
 186790000    2
 186800000    5
 186810000    4
 186820000    4
 186830000    3
 186840000    4
 186850000    2
 186860000    3
 186870000    3
 186880000    4
 186890000    3
 186900000    3
 186910000    3
 186920000    4
 186930000    3
 186940000    3
 186950000    3
 186960000    3
 186970000    2
 186980000    3
 186990000    3
 187000000    2
 187010000    2
 187020000    4
 187030000    3
 187040000    3
 187050000    3
 187060000    3
 187070000    3
 187080000    3
 187090000    2
 187100000    3
 187110000    3
 187120000    3
 187130000    3
 187140000    4
 187150000    5
 187160000    4
 187170000    4
 187180000    5
 187190000    6
 187200000   21
 187210000   19
 187220000   21
 187230000   19
 187240000   18
 187250000   16
 187260000   16
 187270000   19
 187280000   14
 187290000   18
 187300000    3
 187310000    5
 187320000    4
 187330000    3
 187340000    5
 187350000    7
 187360000   11
 187370000    5
 187380000    7
 187390000    5
 187400000    4
 187410000    3
 187420000    4
 187430000    5
 187440000    7
 187450000    6
 187460000    6
 187470000    5
 187480000    5
 187490000    7
 187500000    5
 187510000    5
 187520000    4
 187530000    7
 187540000    8
 187550000    4
 187560000    6
 187570000    6
 187580000   19
 187590000   24
 187600000   24
 187610000   21
 187620000   21
 187630000   21
 187640000   26
 187650000   26
 187660000   25
 187670000   19
 187680000   20
 187690000   17
 187700000   18
 187710000   18
 187720000   19
 187730000   24
 187740000   24
 187750000   20
 187760000   13
 187770000    6
 187780000    5
 187790000    2
 187800000    5
 187810000    3
 187820000    4
 187830000    3
 187840000    3
 187850000    4
 187860000    4
 187870000    3
 187880000    3
 187890000    5
 187900000    3
 187910000    4
 187920000    5
 187930000    5
 187940000    4
 187950000    5
 187960000    4
 187970000    4
 187980000    5
 187990000    5
 188000000    4
 188010000    4
 188020000    3
 188030000    4
 188040000    3
 188050000    3
 188060000    4
 188070000    3
 188080000    3
 188090000    2
 188100000    4
 188110000    3
 188120000    4
 188130000    3
 188140000    4
 188150000    6
 188160000    6
 188170000    5
 188180000    4
 188190000    3
 188200000    3
 188210000    4
 188220000    3
 188230000    4
 188240000    3
 188250000    5
 188260000    7
 188270000    7
 188280000    5
 188290000    5
 188300000    4
 188310000    3
 188320000    4
 188330000    4
 188340000    4
 188350000    3
 188360000    7
 188370000    9
 188380000   18
 188390000   19
 188400000    7
 188410000   16
 188420000   19
 188430000   24
 188440000   20
 188450000   20
 188460000   16
 188470000   15
 188480000   22
 188490000   16
 188500000   22
 188510000   19
 188520000   19
 188530000   17
 188540000   18
 188550000   24
 188560000   26
 188570000   22
 188580000   22
 188590000   20
 188600000   17
 188610000   23
 188620000   23
 188630000   21
 188640000   21
 188650000   21
 188660000   17
 188670000   19
 188680000   23
 188690000   21
 188700000   25
 188710000   21
 188720000   22
 188730000   22
 188740000   21
 188750000   24
 188760000   26
 188770000   26
 188780000   18
 188790000    5
 188800000    4
 188810000    8
 188820000    5
 188830000    9
 188840000    7
 188850000   11
 188860000   21
 188870000   21
 188880000   16
 188890000    6
 188900000    7
 188910000    9
 188920000    4
 188930000    7
 188940000    5
 188950000    5
 188960000    6
 188970000    8
 188980000    3
 188990000    9
 189000000    3
 189010000   12
 189020000   14
 189030000    8
 189040000   15
 189050000   14
 189060000   19
 189070000   21
 189080000    8
 189090000    4
 189100000    4
 189110000    6
 189120000    5
 189130000    4
 189140000    5
 189150000    5
 189160000    5
 189170000    5
 189180000    3
 189190000    4
 189200000    5
 189210000    5
 189220000   11
 189230000   25
 189240000   20
 189250000   21
 189260000   24
 189270000   24
 189280000   21
 189290000   22
 189300000   23
 189310000   21
 189320000   24
 189330000   28
 189340000   26
 189350000   22
 189360000   30
 189370000   27
 189380000   31
 189390000   19
 189400000   24
 189410000   19
 189420000   19
 189430000   14
 189440000   22
 189450000   21
 189460000   22
 189470000   19
 189480000   19
 189490000   16
 189500000   21
 189510000   19
 189520000   18
 189530000    4
 189540000    4
 189550000    5
 189560000    6
 189570000    7
 189580000    5
 189590000    4
 189600000    4
 189610000    3
 189620000    3
 189630000    4
 189640000    5
 189650000    4
 189660000    2
 189670000    3
 189680000    3
 189690000    4
 189700000    3
 189710000    3
 189720000    4
 189730000    4
 189740000    4
 189750000    4
 189760000    3
 189770000    4
 189780000    4
 189790000    5
 189800000    3
 189810000    3
 189820000    3
 189830000    3
 189840000    4
 189850000    7
 189860000    5
 189870000    4
 189880000    4
 189890000    8
 189900000    9
 189910000    7
 189920000    7
 189930000    7
 189940000    7
 189950000    5
 189960000    4
 189970000    5
 189980000    5
 189990000    2
 190000000    4
 190010000    4
 190020000    3
 190030000    2
 190040000    4
 190050000    4
 190060000    3
 190070000    3
 190080000    3
 190090000    3
 190100000    4
 190110000    4
 190120000    4
 190130000    5
 190140000    4
 190150000    3
 190160000    5
 190170000    3
 190180000    4
 190190000    3
 190200000    5
 190210000    4
 190220000    2
 190230000    3
 190240000    4
 190250000    5
 190260000    4
 190270000    4
 190280000    4
 190290000    4
 190300000    4
 190310000    4
 190320000    6
 190330000    5
 190340000    3
 190350000    5
 190360000    4
 190370000    4
 190380000    3
 190390000    7
 190400000    2
 190410000    2
 190420000    3
 190430000    3
 190440000    3
 190450000    4
 190460000    4
 190470000    5
 190480000    4
 190490000    3
 190500000    3
 190510000    4
 190520000    2
 190530000    4
 190540000    5
 190550000    5
 190560000    4
 190570000    3
 190580000    3
 190590000    4
 190600000    4
 190610000    4
 190620000    4
 190630000    4
 190640000    4
 190650000    4
 190660000    2
 190670000    4
 190680000   15
 190690000   12
 190700000   16
 190710000   19
 190720000    3
 190730000    3
 190740000    3
 190750000    5
 190760000    3
 190770000    5
 190780000    5
 190790000    5
 190800000    3
 190810000    3
 190820000    5
 190830000    4
 190840000    4
 190850000    3
 190860000    6
 190870000    4
 190880000    6
 190890000    3
 190900000    5
 190910000    5
 190920000    4
 190930000    3
 190940000    5
 190950000    5
 190960000    5
 190970000    3
 190980000    3
 190990000    5
 191000000    3
 191010000    3
 191020000    3
 191030000    3
 191040000    4
 191050000    3
 191060000    3
 191070000    4
 191080000    2
 191090000    4
 191100000    4
 191110000    5
 191120000    3
 191130000    5
 191140000    3
 191150000    6
 191160000   10
 191170000    8
 191180000    7
 191190000    9
 191200000    7
 191210000   12
 191220000   15
 191230000    4
 191240000    5
 191250000    5
 191260000    4
 191270000    7
 191280000    3
 191290000    6
 191300000    3
 191310000    5
 191320000    3
 191330000    5
 191340000    4
 191350000    3
 191360000    3
 191370000    4
 191380000    4
 191390000    4
 191400000    4
 191410000    5
 191420000    4
 191430000    3
 191440000    3
 191450000    3
 191460000    7
 191470000    4
 191480000    2
 191490000    2
 191500000    7
 191510000    4
 191520000    4
 191530000    4
 191540000    4
 191550000    5
 191560000    3
 191570000    4
 191580000    4
 191590000    5
 191600000    4
 191610000    6
 191620000    4
 191630000    5
 191640000    3
 191650000    5
 191660000    4
 191670000   13
 191680000    8
 191690000    4
 191700000    4
 191710000    5
 191720000    4
 191730000    4
 191740000    4
 191750000    5
 191760000    5
 191770000    4
 191780000    5
 191790000    4
 191800000    5
 191810000    3
 191820000    6
 191830000    5
 191840000    5
 191850000    5
 191860000    4
 191870000    3
 191880000    3
 191890000    4
 191900000    3
 191910000    3
 191920000    3
 191930000    3
 191940000    2
 191950000    3
 191960000    4
 191970000    4
 191980000    4
 191990000    3
 192000000    4
 192010000    5
 192020000    4
 192030000    4
 192040000    7
 192050000    3
 192060000    4
 192070000    3
 192080000    4
 192090000    3
 192100000    2
 192110000    4
 192120000    3
 192130000    4
 192140000    3
 192150000    3
 192160000    3
 192170000    4
 192180000    3
 192190000    3
 192200000    4
 192210000    3
 192220000    3
 192230000    4
 192240000    3
 192250000    4
 192260000    3
 192270000    5
 192280000    3
 192290000    4
 192300000    5
 192310000    4
 192320000    4
 192330000    3
 192340000    3
 192350000    2
 192360000    3
 192370000    3
 192380000    2
 192390000    3
 192400000    4
 192410000    3
 192420000    3
 192430000    4
 192440000    3
 192450000    4
 192460000    5
 192470000    4
 192480000    5
 192490000    3
 192500000    3
 192510000    2
 192520000    4
 192530000    3
 192540000    3
 192550000    3
 192560000    4
 192570000    3
 192580000    4
 192590000    2
 192600000    3
 192610000    3
 192620000    2
 192630000    4
 192640000    4
 192650000    3
 192660000    4
 192670000    3
 192680000    2
 192690000    3
 192700000    4
 192710000    2
 192720000    2
 192730000    3
 192740000    3
 192750000    3
 192760000    3
 192770000    3
 192780000    3
 192790000    4
 192800000    5
 192810000    2
 192820000    3
 192830000    3
 192840000    3
 192850000    5
 192860000   11
 192870000    4
 192880000    3
 192890000    3
 192900000    4
 192910000    4
 192920000    4
 192930000    4
 192940000    3
 192950000    4
 192960000    4
 192970000    4
 192980000    4
 192990000    6
 193000000    4
 193010000    4
 193020000    3
 193030000    4
 193040000    4
 193050000    4
 193060000    3
 193070000    3
 193080000    2
 193090000    3
 193100000    3
 193110000    4
 193120000    6
 193130000    5
 193140000    5
 193150000    4
 193160000    4
 193170000    2
 193180000    3
 193190000    5
 193200000    5
 193210000    4
 193220000    7
 193230000    7
 193240000    5
 193250000    5
 193260000    5
 193270000    9
 193280000    6
 193290000    5
 193300000   12
 193310000    5
 193320000    7
 193330000   14
 193340000    6
 193350000    5
 193360000    7
 193370000   11
 193380000    5
 193390000    7
 193400000    6
 193410000    3
 193420000    7
 193430000    4
 193440000    5
 193450000    2
 193460000    3
 193470000    7
 193480000    3
 193490000    4
 193500000    4
 193510000    3
 193520000    4
 193530000    3
 193540000    4
 193550000    3
 193560000    4
 193570000    5
 193580000    5
 193590000    5
 193600000    4
 193610000    4
 193620000    5
 193630000    3
 193640000    3
 193650000    4
 193660000    5
 193670000    4
 193680000    5
 193690000    4
 193700000    4
 193710000    4
 193720000    5
 193730000    5
 193740000    5
 193750000    5
 193760000    4
 193770000    3
 193780000    7
 193790000    3
 193800000    8
 193810000    3
 193820000    4
 193830000    3
 193840000    4
 193850000    4
 193860000    8
 193870000    5
 193880000    5
 193890000    3
 193900000   14
 193910000    5
 193920000    4
 193930000    5
 193940000    5
 193950000    4
 193960000    3
 193970000    3
 193980000    5
 193990000    3
 194000000    5
 194010000    4
 194020000    3
 194030000    2
 194040000    4
 194050000    3
 194060000    3
 194070000    3
 194080000    5
 194090000    4
 194100000    4
 194110000    4
 194120000    3
 194130000    3
 194140000    4
 194150000    3
 194160000    3
 194170000    4
 194180000    4
 194190000    2
 194200000    3
 194210000    4
 194220000    2
 194230000    2
 194240000    3
 194250000    3
 194260000    5
 194270000    4
 194280000    5
 194290000    5
 194300000    4
 194310000    3
 194320000    3
 194330000    3
 194340000    3
 194350000    4
 194360000    5
 194370000    3
 194380000    6
 194390000    5
 194400000    3
 194410000    4
 194420000    3
 194430000    2
 194440000    3
 194450000    5
 194460000    4
 194470000    4
 194480000    4
 194490000    5
 194500000    5
 194510000    3
 194520000    5
 194530000    4
 194540000    3
 194550000    5
 194560000    3
 194570000    2
 194580000    3
 194590000    3
 194600000    3
 194610000    3
 194620000    2
 194630000    4
 194640000    4
 194650000    3
 194660000    2
 194670000    4
 194680000    3
 194690000    4
 194700000    4
 194710000    3
 194720000    2
 194730000    5
 194740000    3
 194750000    3
 194760000    3
 194770000    3
 194780000    4
 194790000    7
 194800000    4
 194810000    4
 194820000    5
 194830000    4
 194840000    2
 194850000    5
 194860000    3
 194870000    5
 194880000    4
 194890000    4
 194900000    3
 194910000    4
 194920000    4
 194930000    4
 194940000    4
 194950000    3
 194960000    3
 194970000    4
 194980000    3
 194990000    3
 195000000    4
 195010000    4
 195020000    4
 195030000    4
 195040000    3
 195050000    4
 195060000    3
 195070000    5
 195080000    4
 195090000    3
 195100000    3
 195110000    4
 195120000    4
 195130000    3
 195140000    4
 195150000    4
 195160000    2
 195170000    2
 195180000    4
 195190000    4
 195200000    4
 195210000    3
 195220000    4
 195230000    9
 195240000    4
 195250000    3
 195260000    4
 195270000    3
 195280000    4
 195290000    2
 195300000    1
 195310000    3
 195320000    5
 195330000    2
 195340000    5
 195350000    3
 195360000    3
 195370000    3
 195380000    4
 195390000    4
 195400000    2
 195410000    4
 195420000    5
 195430000    5
 195440000    3
 195450000    4
 195460000    3
 195470000    2
 195480000    5
 195490000    2
 195500000    2
 195510000    4
 195520000    4
 195530000    4
 195540000    3
 195550000    3
 195560000    4
 195570000    5
 195580000    4
 195590000    4
 195600000    5
 195610000    4
 195620000    3
 195630000    3
 195640000    4
 195650000    4
 195660000    4
 195670000    3
 195680000    3
 195690000    3
 195700000    4
 195710000    3
 195720000    4
 195730000    4
 195740000    7
 195750000    4
 195760000    3
 195770000    6
 195780000    6
 195790000    4
 195800000    4
 195810000    5
 195820000    4
 195830000    3
 195840000    3
 195850000    3
 195860000    3
 195870000    5
 195880000    5
 195890000    3
 195900000    4
 195910000    4
 195920000    4
 195930000    3
 195940000    4
 195950000    5
 195960000    3
 195970000    5
 195980000   18
 195990000    6
 196000000    4
 196010000    3
 196020000    7
 196030000    5
 196040000    3
 196050000    4
 196060000    5
 196070000    3
 196080000    3
 196090000    3
 196100000    3
 196110000    3
 196120000    4
 196130000    4
 196140000    3
 196150000    4
 196160000    4
 196170000    6
 196180000    5
 196190000    3
 196200000    5
 196210000    4
 196220000   12
 196230000    4
 196240000    3
 196250000    3
 196260000    4
 196270000    5
 196280000    5
 196290000    6
 196300000    4
 196310000    5
 196320000    3
 196330000    3
 196340000    3
 196350000    5
 196360000    5
 196370000    4
 196380000    5
 196390000    3
 196400000    3
 196410000    4
 196420000    3
 196430000    3
 196440000    4
 196450000    4
 196460000    3
 196470000    4
 196480000    3
 196490000    3
 196500000    3
 196510000    4
 196520000    3
 196530000    3
 196540000    3
 196550000    5
 196560000    3
 196570000    3
 196580000    4
 196590000   15
 196600000    3
 196610000    3
 196620000    5
 196630000    3
 196640000    3
 196650000    2
 196660000    4
 196670000    5
 196680000    2
 196690000    3
 196700000    5
 196710000   14
 196720000    3
 196730000    5
 196740000    3
 196750000    3
 196760000    4
 196770000    3
 196780000    5
 196790000    3
 196800000    3
 196810000    3
 196820000    2
 196830000    3
 196840000    2
 196850000    4
 196860000    7
 196870000    4
 196880000    4
 196890000    2
 196900000    3
 196910000    3
 196920000    4
 196930000    4
 196940000    3
 196950000    4
 196960000    5
 196970000    5
 196980000    3
 196990000    3
 197000000    3
 197010000    4
 197020000    3
 197030000    3
 197040000    3
 197050000    5
 197060000    4
 197070000    4
 197080000    3
 197090000    4
 197100000    3
 197110000    2
 197120000    2
 197130000    5
 197140000    4
 197150000    3
 197160000    5
 197170000    5
 197180000    5
 197190000    4
 197200000    5
 197210000    5
 197220000    5
 197230000    3
 197240000    3
 197250000    3
 197260000    4
 197270000    7
 197280000    4
 197290000    5
 197300000    4
 197310000    3
 197320000    3
 197330000    3
 197340000    3
 197350000    4
 197360000    3
 197370000    4
 197380000    3
 197390000    4
 197400000    4
 197410000    3
 197420000    3
 197430000    2
 197440000    4
 197450000    4
 197460000    2
 197470000    3
 197480000    2
 197490000    4
 197500000    4
 197510000    3
 197520000    5
 197530000    4
 197540000    3
 197550000    3
 197560000    5
 197570000    3
 197580000    4
 197590000    3
 197600000    3
 197610000    4
 197620000    4
 197630000    4
 197640000    4
 197650000    4
 197660000    3
 197670000    5
 197680000    3
 197690000    4
 197700000    3
 197710000    3
 197720000    3
 197730000    3
 197740000    3
 197750000    3
 197760000    8
 197770000    3
 197780000    4
 197790000   21
 197800000   20
 197810000   20
 197820000   21
 197830000   19
 197840000   19
 197850000   18
 197860000    8
 197870000    4
 197880000    5
 197890000    3
 197900000    4
 197910000    3
 197920000    4
 197930000    5
 197940000    4
 197950000    3
 197960000    3
 197970000    3
 197980000    2
 197990000    2
 198000000    4
 198010000    4
 198020000    3
 198030000    4
 198040000    3
 198050000    5
 198060000   22
 198070000   23
 198080000    6
 198090000    4
 198100000    5
 198110000    3
 198120000    3
 198130000    4
 198140000    4
 198150000    8
 198160000   11
 198170000   12
 198180000    4
 198190000   14
 198200000    5
 198210000    3
 198220000    3
 198230000    4
 198240000    5
 198250000    4
 198260000    2
 198270000    3
 198280000    5
 198290000    5
 198300000    3
 198310000    4
 198320000    7
 198330000    8
 198340000    4
 198350000    2
 198360000    3
 198370000    5
 198380000    5
 198390000    4
 198400000    3
 198410000    2
 198420000    4
 198430000    7
 198440000    4
 198450000    4
 198460000    5
 198470000    4
 198480000   15
 198490000   15
 198500000    9
 198510000    6
 198520000    5
 198530000    7
 198540000   18
 198550000    7
 198560000    5
 198570000    4
 198580000    7
 198590000    4
 198600000    7
 198610000    3
 198620000   19
 198630000    5
 198640000    5
 198650000    5
 198660000    2
 198670000    4
 198680000    4
 198690000    4
 198700000    3
 198710000    4
 198720000    5
 198730000    4
 198740000    3
 198750000    3
 198760000    5
 198770000    4
 198780000    2
 198790000    3
 198800000    3
 198810000    2
 198820000    2
 198830000    3
 198840000    3
 198850000    4
 198860000    3
 198870000    3
 198880000    3
 198890000    2
 198900000    3
 198910000    4
 198920000    5
 198930000    4
 198940000    3
 198950000    2
 198960000    3
 198970000    4
 198980000    4
 198990000    5
 199000000   20
 199010000   13
 199020000   20
 199030000    4
 199040000   17
 199050000   15
 199060000   16
 199070000   19
 199080000    9
 199090000   18
 199100000   16
 199110000   18
 199120000   11
 199130000    3
 199140000    2
 199150000    3
 199160000    3
 199170000    4
 199180000    3
 199190000    3
 199200000    2
 199210000    4
 199220000    2
 199230000    4
 199240000   21
 199250000   19
 199260000   19
 199270000   17
 199280000   17
 199290000   24
 199300000   21
 199310000   22
 199320000   15
 199330000   13
 199340000   18
 199350000   19
 199360000   19
 199370000   18
 199380000   19
 199390000   16
 199400000   15
 199410000   20
 199420000   12
 199430000    5
 199440000    4
 199450000    4
 199460000    3
 199470000    4
 199480000    5
 199490000    3
 199500000    3
 199510000    4
 199520000    2
 199530000    5
 199540000    3
 199550000    3
 199560000    3
 199570000    5
 199580000    3
 199590000    3
 199600000    4
 199610000    4
 199620000    4
 199630000    2
 199640000    3
 199650000    3
 199660000    3
 199670000    4
 199680000    2
 199690000    4
 199700000    3
 199710000    4
 199720000    5
 199730000    4
 199740000    4
 199750000    3
 199760000    4
 199770000    4
 199780000    4
 199790000    4
 199800000    3
 199810000    3
 199820000    5
 199830000    3
 199840000    3
 199850000    4
 199860000    5
 199870000   17
 199880000    4
 199890000    4
 199900000    5
 199910000    4
 199920000    3
 199930000    6
 199940000    4
 199950000    3
 199960000    5
 199970000    5
 199980000    3
 199990000    3
 200000000    4
 200000000    4
 200010000    4
 200020000    4
 200030000    3
 200040000    3
 200050000    4
 200060000    4
 200070000    4
 200080000    2
 200090000    4
 200100000    4
 200110000    4
 200120000    4
 200130000    4
 200140000    4
 200150000    3
 200160000    5
 200170000    5
 200180000    3
 200190000    5
 200200000    4
 200210000    4
 200220000    4
 200230000    4
 200240000    2
 200250000    3
 200260000    5
 200270000    4
 200280000    3
 200290000    3
 200300000    5
 200310000    4
 200320000    2
 200330000    3
 200340000    2
 200350000    3
 200360000    2
 200370000    4
 200380000    4
 200390000    3
 200400000    3
 200410000    4
 200420000    3
 200430000    4
 200440000    4
 200450000    2
 200460000    3
 200470000    2
 200480000    3
 200490000    4
 200500000    5
 200510000    5
 200520000    4
 200530000    3
 200540000    4
 200550000    4
 200560000    3
 200570000    5
 200580000    3
 200590000    3
 200600000    4
 200610000    3
 200620000    4
 200630000    5
 200640000    7
 200650000    5
 200660000    7
 200670000    6
 200680000    2
 200690000    2
 200700000    4
 200710000    3
 200720000    3
 200730000    3
 200740000    5
 200750000    5
 200760000    4
 200770000   14
 200780000   19
 200790000    3
 200800000    4
 200810000    4
 200820000    3
 200830000    3
 200840000    4
 200850000    3
 200860000    4
 200870000    3
 200880000    3
 200890000    4
 200900000    4
 200910000    3
 200920000    3
 200930000    4
 200940000    3
 200950000    2
 200960000    4
 200970000    3
 200980000    4
 200990000    2
 201000000    4
 201010000    4
 201020000    4
 201030000    2
 201040000    4
 201050000    4
 201060000    3
 201070000    4
 201080000    3
 201090000    4
 201100000    2
 201110000    3
 201120000    4
 201130000    3
 201140000    4
 201150000    4
 201160000    2
 201170000    2
 201180000    3
 201190000    2
 201200000    2
 201210000    4
 201220000    2
 201230000    3
 201240000    2
 201250000    3
 201260000    4
 201270000    3
 201280000    4
 201290000    3
 201300000    4
 201310000    5
 201320000    3
 201330000    2
 201340000    3
 201350000    4
 201360000    5
 201370000    3
 201380000    3
 201390000    2
 201400000    3
 201410000    2
 201420000    4
 201430000    2
 201440000    3
 201450000    3
 201460000    2
 201470000    4
 201480000    3
 201490000    2
 201500000    4
 201510000    3
 201520000    3
 201530000    5
 201540000    3
 201550000    3
 201560000    3
 201570000    3
 201580000    2
 201590000    3
 201600000    3
 201610000    4
 201620000    4
 201630000    3
 201640000    3
 201650000    3
 201660000    4
 201670000    2
 201680000    4
 201690000    3
 201700000    5
 201710000    5
 201720000    5
 201730000    3
 201740000    4
 201750000    8
 201760000    4
 201770000    7
 201780000    4
 201790000    3
 201800000    4
 201810000    4
 201820000    5
 201830000    3
 201840000    4
 201850000    4
 201860000    5
 201870000    3
 201880000    4
 201890000    2
 201900000    5
 201910000    3
 201920000    4
 201930000    5
 201940000    4
 201950000    4
 201960000    3
 201970000    6
 201980000    2
 201990000    3
 202000000    2
 202010000    3
 202020000    3
 202030000    4
 202040000    3
 202050000    4
 202060000    4
 202070000    3
 202080000    5
 202090000    3
 202100000    3
 202110000    3
 202120000    3
 202130000    3
 202140000    4
 202150000    3
 202160000    3
 202170000    4
 202180000    3
 202190000    4
 202200000    3
 202210000    3
 202220000    4
 202230000    2
 202240000    3
 202250000    4
 202260000    2
 202270000    3
 202280000    3
 202290000    4
 202300000    3
 202310000    4
 202320000    5
 202330000    3
 202340000    9
 202350000    5
 202360000    3
 202370000    3
 202380000    2
 202390000    5
 202400000    3
 202410000    2
 202420000    3
 202430000    5
 202440000    4
 202450000    2
 202460000    3
 202470000    4
 202480000    3
 202490000    5
 202500000    3
 202510000    5
 202520000    5
 202530000    3
 202540000    5
 202550000    3
 202560000    5
 202570000    4
 202580000    3
 202590000    4
 202600000    4
 202610000    5
 202620000    6
 202630000    4
 202640000    3
 202650000    5
 202660000    5
 202670000    3
 202680000    3
 202690000    4
 202700000    3
 202710000    3
 202720000    3
 202730000    4
 202740000    7
 202750000    5
 202760000    4
 202770000    4
 202780000    5
 202790000    7
 202800000    6
 202810000   12
 202820000    6
 202830000    1
 202840000    5
 202850000    4
 202860000    9
 202870000    4
 202880000    4
 202890000    4
 202900000    7
 202910000    4
 202920000    5
 202930000    5
 202940000    5
 202950000    3
 202960000   18
 202970000   15
 202980000    4
 202990000    6
 203000000    4
 203010000    5
 203020000    4
 203030000    3
 203040000    3
 203050000    5
 203060000    3
 203070000    4
 203080000    5
 203090000    5
 203100000    9
 203110000    2
 203120000    3
 203130000    3
 203140000    3
 203150000    4
 203160000    4
 203170000    5
 203180000    3
 203190000    4
 203200000    2
 203210000    4
 203220000    2
 203230000    4
 203240000    4
 203250000    4
 203260000    3
 203270000    2
 203280000    2
 203290000    3
 203300000    2
 203310000    3
 203320000    3
 203330000    3
 203340000    3
 203350000    3
 203360000    3
 203370000    4
 203380000    3
 203390000    4
 203400000   11
 203410000   14
 203420000   16
 203430000    6
 203440000    3
 203450000    3
 203460000    3
 203470000    4
 203480000    3
 203490000    5
 203500000    3
 203510000    4
 203520000   10
 203530000   12
 203540000    5
 203550000    5
 203560000    4
 203570000    5
 203580000    5
 203590000    3
 203600000    4
 203610000    5
 203620000    4
 203630000    3
 203640000    4
 203650000    5
 203660000    4
 203670000    3
 203680000    4
 203690000   10
 203700000    2
 203710000    4
 203720000    3
 203730000    3
 203740000    3
 203750000    3
 203760000    4
 203770000    3
 203780000    4
 203790000    4
 203800000    3
 203810000    4
 203820000    4
 203830000    3
 203840000    3
 203850000    3
 203860000    3
 203870000    4
 203880000    4
 203890000    4
 203900000    2
 203910000    7
 203920000    3
 203930000    3
 203940000    4
 203950000    4
 203960000    3
 203970000    4
 203980000    4
 203990000    3
 204000000    3
 204010000   10
 204020000   15
 204030000    4
 204040000    3
 204050000    2
 204060000    2
 204070000    3
 204080000    5
 204090000    3
 204100000    2
 204110000    4
 204120000    4
 204130000    3
 204140000    4
 204150000    5
 204160000    3
 204170000    5
 204180000    4
 204190000    3
 204200000    2
 204210000    3
 204220000    3
 204230000    3
 204240000    3
 204250000    3
 204260000    3
 204270000    5
 204280000    4
 204290000    4
 204300000    4
 204310000    3
 204320000    7
 204330000    3
 204340000    3
 204350000    4
 204360000   13
 204370000   19
 204380000   11
 204390000   15
 204400000   15
 204410000   17
 204420000   21
 204430000   19
 204440000    5
 204450000    4
 204460000    7
 204470000    5
 204480000    4
 204490000    4
 204500000    3
 204510000    2
 204520000    3
 204530000    4
 204540000    4
 204550000    3
 204560000    3
 204570000    3
 204580000    4
 204590000    3
 204600000    2
 204610000    2
 204620000    3
 204630000    3
 204640000    3
 204650000    5
 204660000    9
 204670000    4
 204680000   11
 204690000   16
 204700000   18
 204710000   10
 204720000    4
 204730000    5
 204740000    3
 204750000    4
 204760000    2
 204770000    4
 204780000    3
 204790000    2
 204800000    4
 204810000    5
 204820000    4
 204830000    4
 204840000    5
 204850000    4
 204860000    4
 204870000    4
 204880000    5
 204890000    4
 204900000    3
 204910000    2
 204920000    4
 204930000    3
 204940000    4
 204950000    7
 204960000    7
 204970000    4
 204980000    5
 204990000    4
 205000000    3
 205010000    7
 205020000    5
 205030000    8
 205040000    3
 205050000    2
 205060000    3
 205070000    3
 205080000    4
 205090000    4
 205100000    5
 205110000    7
 205120000    7
 205130000    4
 205140000    5
 205150000    7
 205160000    8
 205170000   19
 205180000    5
 205190000    5
 205200000    4
 205210000    5
 205220000   12
 205230000   17
 205240000   19
 205250000   22
 205260000   16
 205270000   10
 205280000    5
 205290000    8
 205300000   13
 205310000    5
 205320000    5
 205330000    4
 205340000    5
 205350000    4
 205360000    5
 205370000    3
 205380000    5
 205390000    5
 205400000    6
 205410000    4
 205420000    4
 205430000    9
 205440000    8
 205450000    6
 205460000    3
 205470000    3
 205480000   10
 205490000    7
 205500000    5
 205510000    4
 205520000    5
 205530000    4
 205540000    4
 205550000    7
 205560000    4
 205570000    7
 205580000    3
 205590000    5
 205600000    2
 205610000   14
 205620000    4
 205630000    7
 205640000    5
 205650000    4
 205660000    5
 205670000    5
 205680000    6
 205690000    3
 205700000    4
 205710000    4
 205720000    4
 205730000    5
 205740000    3
 205750000    4
 205760000    4
 205770000    3
 205780000    4
 205790000    4
 205800000    4
 205810000    6
 205820000    4
 205830000    5
 205840000    5
 205850000    7
 205860000    4
 205870000    5
 205880000    4
 205890000    6
 205900000    4
 205910000    7
 205920000    3
 205930000    4
 205940000    4
 205950000    3
 205960000    3
 205970000    5
 205980000    3
 205990000    3
 206000000    3
 206010000   16
 206020000   12
 206030000   16
 206040000   16
 206050000   19
 206060000   23
 206070000   21
 206080000   19
 206090000   18
 206100000   21
 206110000   19
 206120000   18
 206130000   17
 206140000   19
 206150000   16
 206160000   11
 206170000   14
 206180000   22
 206190000   18
 206200000   18
 206210000   22
 206220000   21
 206230000   23
 206240000   21
 206250000   24
 206260000   26
 206270000   28
 206280000   25
 206290000   26
 206300000   25
 206310000   19
 206320000   22
 206330000   24
 206340000   23
 206350000   23
 206360000   21
 206370000   19
 206380000   22
 206390000   20
 206400000   25
 206410000   23
 206420000   22
 206430000   21
 206440000   19
 206450000   22
 206460000   19
 206470000   18
 206480000   18
 206490000   19
 206500000   21
 206510000   19
 206520000   19
 206530000   21
 206540000   22
 206550000   18
 206560000   20
 206570000   22
 206580000   20
 206590000   15
 206600000   19
 206610000   26
 206620000   24
 206630000   16
 206640000   26
 206650000   18
 206660000   22
 206670000   21
 206680000   19
 206690000   21
 206700000   21
 206710000   23
 206720000   23
 206730000   20
 206740000    6
 206750000    4
 206760000    4
 206770000    5
 206780000   14
 206790000    7
 206800000    5
 206810000    8
 206820000    4
 206830000    9
 206840000   20
 206850000   19
 206860000   22
 206870000   24
 206880000   21
 206890000   18
 206900000   21
 206910000   21
 206920000   16
 206930000   22
 206940000   17
 206950000   15
 206960000   17
 206970000    4
 206980000    5
 206990000    5
 207000000    5
 207010000    4
 207020000    4
 207030000    4
 207040000    4
 207050000    3
 207060000    4
 207070000    7
 207080000    8
 207090000    5
 207100000    6
 207110000    4
 207120000    5
 207130000    4
 207140000    5
 207150000    5
 207160000    5
 207170000    5
 207180000    5
 207190000    5
 207200000    5
 207210000    5
 207220000    5
 207230000    7
 207240000    7
 207250000    7
 207260000    6
 207270000    8
 207280000   12
 207290000    8
 207300000    8
 207310000   15
 207320000    5
 207330000    5
 207340000    4
 207350000    4
 207360000    4
 207370000    5
 207380000    4
 207390000    3
 207400000    7
 207410000    4
 207420000    3
 207430000    5
 207440000    5
 207450000    5
 207460000    4
 207470000    4
 207480000    5
 207490000    4
 207500000    4
 207510000    4
 207520000    3
 207530000    3
 207540000    3
 207550000    3
 207560000    4
 207570000    4
 207580000    3
 207590000    3
 207600000    3
 207610000    3
 207620000    3
 207630000    3
 207640000    4
 207650000    3
 207660000    4
 207670000    5
 207680000    4
 207690000    4
 207700000    5
 207710000    5
 207720000    5
 207730000    3
 207740000    5
 207750000    4
 207760000    5
 207770000    7
 207780000    5
 207790000    5
 207800000    7
 207810000    5
 207820000    6
 207830000   13
 207840000    7
 207850000    5
 207860000    8
 207870000    5
 207880000    8
 207890000    7
 207900000    4
 207910000    5
 207920000    8
 207930000    7
 207940000    9
 207950000    8
 207960000    5
 207970000    4
 207980000    5
 207990000    4
 208000000    5
 208010000    4
 208020000    3
 208030000    3
 208040000    4
 208050000    5
 208060000    5
 208070000    5
 208080000    4
 208090000    4
 208100000    3
 208110000    4
 208120000    3
 208130000    3
 208140000    3
 208150000    4
 208160000    4
 208170000    2
 208180000    4
 208190000    2
 208200000    5
 208210000    3
 208220000    6
 208230000    3
 208240000    3
 208250000    3
 208260000    2
 208270000    4
 208280000    3
 208290000   12
 208300000   17
 208310000   13
 208320000   13
 208330000   18
 208340000   18
 208350000   16
 208360000   10
 208370000    7
 208380000   19
 208390000    4
 208400000    3
 208410000    4
 208420000    7
 208430000   14
 208440000   15
 208450000   23
 208460000   15
 208470000   18
 208480000   19
 208490000   17
 208500000   22
 208510000   19
 208520000   22
 208530000   17
 208540000   15
 208550000   16
 208560000    7
 208570000    5
 208580000    4
 208590000    3
 208600000    4
 208610000    4
 208620000    7
 208630000    6
 208640000    6
 208650000    7
 208660000    5
 208670000    4
 208680000    5
 208690000    3
 208700000    4
 208710000    4
 208720000    3
 208730000    2
 208740000    4
 208750000    2
 208760000    4
 208770000    4
 208780000    3
 208790000    4
 208800000    3
 208810000    5
 208820000    5
 208830000    4
 208840000    5
 208850000    3
 208860000    3
 208870000    5
 208880000    3
 208890000    4
 208900000    5
 208910000    5
 208920000    3
 208930000    3
 208940000    3
 208950000    4
 208960000    5
 208970000    3
 208980000    8
 208990000   11
 209000000   21
 209010000   17
 209020000   20
 209030000   16
 209040000   16
 209050000   21
 209060000   17
 209070000   14
 209080000   13
 209090000   14
 209100000   14
 209110000   17
 209120000    3
 209130000    4
 209140000    2
 209150000    3
 209160000    4
 209170000    5
 209180000    4
 209190000    3
 209200000    5
 209210000    5
 209220000    4
 209230000    4
 209240000    5
 209250000    4
 209260000    3
 209270000    3
 209280000    3
 209290000    3
 209300000    5
 209310000    3
 209320000    4
 209330000    3
 209340000    4
 209350000    4
 209360000    3
 209370000    4
 209380000    4
 209390000    4
 209400000    3
 209410000    4
 209420000    4
 209430000    5
 209440000   10
 209450000    4
 209460000   10
 209470000    9
 209480000   21
 209490000   21
 209500000   24
 209510000   20
 209520000   22
 209530000   19
 209540000    3
 209550000    4
 209560000    8
 209570000    7
 209580000    6
 209590000    4
 209600000    3
 209610000    4
 209620000    6
 209630000    4
 209640000    5
 209650000    4
 209660000    5
 209670000    4
 209680000    4
 209690000    4
 209700000    4
 209710000    3
 209720000    3
 209730000    3
 209740000    2
 209750000    3
 209760000    2
 209770000    4
 209780000    4
 209790000    5
 209800000    4
 209810000    4
 209820000    4
 209830000    4
 209840000    3
 209850000    3
 209860000    2
 209870000    3
 209880000    5
 209890000    3
 209900000    4
 209910000    5
 209920000    2
 209930000    4
 209940000    5
 209950000    3
 209960000    4
 209970000    4
 209980000    3
 209990000    5
 210000000    3
 210010000    4
 210020000    2
 210030000    4
 210040000    3
 210050000    4
 210060000    3
 210070000    3
 210080000    3
 210090000    3
 210100000    2
 210110000    3
 210120000    3
 210130000    3
 210140000    4
 210150000    3
 210160000    5
 210170000    5
 210180000    5
 210190000    5
 210200000    4
 210210000    5
 210220000    5
 210230000    7
 210240000    3
 210250000   13
 210260000   15
 210270000   17
 210280000   11
 210290000    3
 210300000    3
 210310000    2
 210320000    4
 210330000    4
 210340000    3
 210350000    4
 210360000    3
 210370000   14
 210380000    3
 210390000    3
 210400000    3
 210410000    8
 210420000    8
 210430000   14
 210440000   16
 210450000   22
 210460000   20
 210470000   23
 210480000   22
 210490000   23
 210500000   18
 210510000   19
 210520000   22
 210530000   23
 210540000   19
 210550000   18
 210560000   19
 210570000   15
 210580000   14
 210590000   10
 210600000    5
 210610000    4
 210620000    3
 210630000    4
 210640000    7
 210650000    5
 210660000    5
 210670000    3
 210680000    3
 210690000    4
 210700000    3
 210710000    4
 210720000    3
 210730000    5
 210740000    4
 210750000    3
 210760000    4
 210770000    3
 210780000    5
 210790000    3
 210800000    3
 210810000    3
 210820000    5
 210830000   19
 210840000   19
 210850000   15
 210860000   15
 210870000   21
 210880000   22
 210890000   19
 210900000   22
 210910000   25
 210920000   27
 210930000   26
 210940000   18
 210950000   22
 210960000   26
 210970000   22
 210980000   24
 210990000   26
 211000000   22
 211010000   26
 211020000   26
 211030000   26
 211040000   26
 211050000   21
 211060000   23
 211070000   19
 211080000   25
 211090000   21
 211100000   24
 211110000   22
 211120000   19
 211130000   19
 211140000   20
 211150000    5
 211160000    4
 211170000    6
 211180000    5
 211190000    3
 211200000    7
 211210000    6
 211220000    5
 211230000    5
 211240000    4
 211250000    5
 211260000    4
 211270000    3
 211280000    3
 211290000    3
 211300000    3
 211310000    4
 211320000    3
 211330000    4
 211340000    3
 211350000    2
 211360000    3
 211370000    5
 211380000    4
 211390000    5
 211400000    5
 211410000    4
 211420000    4
 211430000    4
 211440000    5
 211450000    4
 211460000    4
 211470000    5
 211480000    3
 211490000    5
 211500000    6
 211510000    4
 211520000    3
 211530000    2
 211540000    4
 211550000    4
 211560000    3
 211570000    4
 211580000    4
 211590000    5
 211600000    3
 211610000    4
 211620000    5
 211630000    7
 211640000    5
 211650000    5
 211660000    3
 211670000    4
 211680000    4
 211690000    4
 211700000    2
 211710000    4
 211720000    5
 211730000    5
 211740000    4
 211750000    4
 211760000    3
 211770000    5
 211780000    4
 211790000    7
 211800000    4
 211810000    4
 211820000    3
 211830000    5
 211840000    5
 211850000    4
 211860000    3
 211870000    6
 211880000    3
 211890000    4
 211900000    3
 211910000    5
 211920000    5
 211930000    6
 211940000    4
 211950000    4
 211960000    4
 211970000    5
 211980000    5
 211990000    4
 212000000    5
 212010000    5
 212020000    5
 212030000    4
 212040000    3
 212050000    4
 212060000    3
 212070000    5
 212080000    4
 212090000    4
 212100000    3
 212110000    4
 212120000    4
 212130000    3
 212140000    4
 212150000    4
 212160000    5
 212170000    5
 212180000    5
 212190000    4
 212200000    7
 212210000    5
 212220000    5
 212230000    3
 212240000    3
 212250000    3
 212260000    4
 212270000    5
 212280000    4
 212290000    3
 212300000    2
 212310000    5
 212320000    8
 212330000    8
 212340000    9
 212350000    3
 212360000    5
 212370000    5
 212380000    3
 212390000    4
 212400000    4
 212410000    3
 212420000    2
 212430000    3
 212440000    3
 212450000    3
 212460000    4
 212470000    3
 212480000    3
 212490000    4
 212500000    5
 212510000    4
 212520000    3
 212530000    4
 212540000    5
 212550000    4
 212560000    3
 212570000    5
 212580000    3
 212590000    3
 212600000    2
 212610000    2
 212620000    3
 212630000    5
 212640000    3
 212650000    4
 212660000    3
 212670000    4
 212680000    3
 212690000    3
 212700000    4
 212710000    4
 212720000    3
 212730000    3
 212740000    3
 212750000    3
 212760000    3
 212770000   15
 212780000   14
 212790000   14
 212800000   21
 212810000   19
 212820000   22
 212830000   21
 212840000   17
 212850000    3
 212860000   15
 212870000   13
 212880000    4
 212890000    6
 212900000    3
 212910000    7
 212920000   17
 212930000   19
 212940000   19
 212950000   17
 212960000   16
 212970000   17
 212980000   17
 212990000   17
 213000000   21
 213010000   22
 213020000   16
 213030000    6
 213040000    4
 213050000    2
 213060000   10
 213070000    3
 213080000   13
 213090000    5
 213100000    9
 213110000    5
 213120000    5
 213130000   11
 213140000   10
 213150000    7
 213160000    7
 213170000    5
 213180000    3
 213190000    5
 213200000    5
 213210000    3
 213220000    9
 213230000   12
 213240000   20
 213250000    3
 213260000   15
 213270000   17
 213280000   21
 213290000    8
 213300000   16
 213310000    4
 213320000    3
 213330000    2
 213340000    5
 213350000    3
 213360000    3
 213370000    6
 213380000    7
 213390000    2
 213400000    5
 213410000    3
 213420000    9
 213430000    8
 213440000    4
 213450000    3
 213460000    7
 213470000    6
 213480000    8
 213490000   18
 213500000   19
 213510000    9
 213520000   11
 213530000    7
 213540000    4
 213550000   21
 213560000   21
 213570000   21
 213580000   23
 213590000   26
 213600000   27
 213610000   25
 213620000   41
 213630000   24
 213640000   27
 213650000   22
 213660000   26
 213670000   27
 213680000   23
 213690000   21
 213700000   22
 213710000   19
 213720000   22
 213730000   18
 213740000   24
 213750000   17
 213760000   23
 213770000   19
 213780000   24
 213790000   24
 213800000   21
 213810000   17
 213820000   21
 213830000   22
 213840000   22
 213850000   23
 213860000   20
 213870000   19
 213880000   21
 213890000   24
 213900000   11
 213910000   16
 213920000   21
 213930000   23
 213940000   22
 213950000   21
 213960000   23
 213970000   13
 213980000   21
 213990000    4
 214000000    5
 214010000    4
 214020000    5
 214030000    7
 214040000    7
 214050000    5
 214060000    5
 214070000    5
 214080000    4
 214090000   11
 214100000    6
 214110000    4
 214120000    3
 214130000    4
 214140000    4
 214150000    5
 214160000    9
 214170000    7
 214180000    5
 214190000    5
 214200000    6
 214210000   10
 214220000   10
 214230000   19
 214240000   20
 214250000   16
 214260000   21
 214270000   19
 214280000   20
 214290000   22
 214300000   18
 214310000   21
 214320000   20
 214330000    6
 214340000    9
 214350000   11
 214360000   21
 214370000   18
 214380000   21
 214390000   12
 214400000    6
 214410000    8
 214420000    4
 214430000    7
 214440000    9
 214450000    5
 214460000    6
 214470000    4
 214480000    4
 214490000    9
 214500000    5
 214510000    7
 214520000    7
 214530000    5
 214540000    8
 214550000    5
 214560000    4
 214570000    4
 214580000    4
 214590000    3
 214600000    4
 214610000    3
 214620000    5
 214630000    3
 214640000    4
 214650000    4
 214660000    3
 214670000    4
 214680000    6
 214690000    4
 214700000    4
 214710000    3
 214720000    5
 214730000    5
 214740000    5
 214750000    4
 214760000    4
 214770000    5
 214780000    4
 214790000    4
 214800000    7
 214810000    4
 214820000   11
 214830000    4
 214840000    3
 214850000    4
 214860000    3
 214870000    4
 214880000    4
 214890000    4
 214900000    4
 214910000    4
 214920000    5
 214930000    6
 214940000    4
 214950000    3
 214960000    4
 214970000    3
 214980000    5
 214990000    4
 215000000    4
 215010000    4
 215020000    4
 215030000    3
 215040000    3
 215050000    3
 215060000    4
 215070000    4
 215080000    3
 215090000    3
 215100000    5
 215110000    2
 215120000    4
 215130000    4
 215140000    5
 215150000    4
 215160000    7
 215170000    4
 215180000    4
 215190000    3
 215200000    4
 215210000    5
 215220000    5
 215230000    5
 215240000    3
 215250000    4
 215260000    5
 215270000    5
 215280000    5
 215290000    4
 215300000    3
 215310000    4
 215320000    4
 215330000    3
 215340000    3
 215350000    3
 215360000    5
 215370000    5
 215380000    5
 215390000    3
 215400000    3
 215410000    3
 215420000    5
 215430000    3
 215440000    4
 215450000    5
 215460000    4
 215470000    5
 215480000    5
 215490000    4
 215500000    4
 215510000    4
 215520000    4
 215530000    4
 215540000    4
 215550000    4
 215560000    5
 215570000    4
 215580000    3
 215590000    4
 215600000    5
 215610000    4
 215620000    5
 215630000    4
 215640000    3
 215650000    4
 215660000    5
 215670000    4
 215680000    5
 215690000    4
 215700000    5
 215710000    3
 215720000    3
 215730000    3
 215740000    2
 215750000    4
 215760000    2
 215770000    4
 215780000    4
 215790000    5
 215800000    4
 215810000    3
 215820000    3
 215830000    5
 215840000    4
 215850000    5
 215860000    5
 215870000    5
 215880000    3
 215890000    5
 215900000    5
 215910000    5
 215920000    6
 215930000    5
 215940000    7
 215950000    5
 215960000    5
 215970000    4
 215980000    5
 215990000    5
 216000000    5
 216010000    3
 216020000    3
 216030000    2
 216040000    3
 216050000    3
 216060000    4
 216070000    3
 216080000    4
 216090000    3
 216100000    4
 216110000    3
 216120000    4
 216130000    5
 216140000    4
 216150000    5
 216160000    2
 216170000    4
 216180000    4
 216190000    3
 216200000    5
 216210000    6
 216220000   13
 216230000    5
 216240000    5
 216250000   23
 216260000   21
 216270000   21
 216280000   24
 216290000   19
 216300000   21
 216310000   21
 216320000   19
 216330000   23
 216340000   19
 216350000    7
 216360000   18
 216370000   24
 216380000   22
 216390000   25
 216400000   23
 216410000   20
 216420000   15
 216430000    7
 216440000    5
 216450000    5
 216460000    6
 216470000    5
 216480000    7
 216490000    3
 216500000    6
 216510000    5
 216520000    4
 216530000    5
 216540000    3
 216550000   12
 216560000    7
 216570000    4
 216580000    2
 216590000    5
 216600000    4
 216610000    4
 216620000    5
 216630000    4
 216640000    4
 216650000    4
 216660000    4
 216670000    3
 216680000    2
 216690000    4
 216700000   15
 216710000   16
 216720000   12
 216730000   13
 216740000   10
 216750000   14
 216760000   19
 216770000   17
 216780000    3
 216790000   17
 216800000   19
 216810000   15
 216820000   16
 216830000    5
 216840000    6
 216850000    5
 216860000    4
 216870000    2
 216880000    3
 216890000    5
 216900000    7
 216910000    7
 216920000    4
 216930000    3
 216940000    4
 216950000    5
 216960000    4
 216970000    4
 216980000    3
 216990000    4
 217000000    3
 217010000    5
 217020000    4
 217030000    4
 217040000    5
 217050000    5
 217060000    7
 217070000    5
 217080000    9
 217090000    8
 217100000    7
 217110000    7
 217120000    5
 217130000    5
 217140000    5
 217150000    4
 217160000    3
 217170000    5
 217180000    5
 217190000    3
 217200000    9
 217210000    4
 217220000    8
 217230000    4
 217240000    5
 217250000    5
 217260000    5
 217270000    5
 217280000   15
 217290000   15
 217300000   14
 217310000    7
 217320000    5
 217330000    4
 217340000    5
 217350000    5
 217360000    5
 217370000    6
 217380000    5
 217390000    4
 217400000    7
 217410000    7
 217420000    7
 217430000    7
 217440000    8
 217450000    5
 217460000    7
 217470000    4
 217480000    5
 217490000    4
 217500000    5
 217510000    8
 217520000    5
 217530000    8
 217540000   13
 217550000   19
 217560000   22
 217570000   21
 217580000   21
 217590000   19
 217600000   19
 217610000   19
 217620000   22
 217630000   22
 217640000   26
 217650000   21
 217660000   26
 217670000   24
 217680000   22
 217690000   23
 217700000   22
 217710000   22
 217720000   19
 217730000   21
 217740000   23
 217750000   18
 217760000   22
 217770000   21
 217780000   11
 217790000   18
 217800000   10
 217810000   14
 217820000    6
 217830000    5
 217840000    7
 217850000    3
 217860000    5
 217870000    5
 217880000    4
 217890000    3
 217900000    3
 217910000    4
 217920000    4
 217930000    3
 217940000    3
 217950000    4
 217960000    4
 217970000    3
 217980000    3
 217990000    3
 218000000    3
 218010000    3
 218020000    4
 218030000    3
 218040000    4
 218050000    3
 218060000    2
 218070000    2
 218080000    3
 218090000    2
 218100000    2
 218110000    3
 218120000    3
 218130000    3
 218140000    3
 218150000    4
 218160000    4
 218170000    4
 218180000    3
 218190000    3
 218200000    3
 218210000    4
 218220000    3
 218230000    7
 218240000    1
 218250000    4
 218260000    3
 218270000    4
 218280000    3
 218290000    2
 218300000    3
 218310000    5
 218320000    5
 218330000    5
 218340000    5
 218350000    4
 218360000    4
 218370000    4
 218380000    4
 218390000    4
 218400000    3
 218410000    3
 218420000    3
 218430000    4
 218440000    4
 218450000    3
 218460000    5
 218470000    4
 218480000    4
 218490000    3
 218500000    3
 218510000    3
 218520000    2
 218530000    3
 218540000    5
 218550000    4
 218560000    5
 218570000    4
 218580000    4
 218590000    7
 218600000    4
 218610000    5
 218620000    4
 218630000    5
 218640000    8
 218650000   19
 218660000   16
 218670000   11
 218680000    5
 218690000    3
 218700000    3
 218710000    4
 218720000    4
 218730000    4
 218740000    4
 218750000    2
 218760000    4
 218770000    4
 218780000    2
 218790000    3
 218800000    4
 218810000    4
 218820000    5
 218830000    2
 218840000    3
 218850000    4
 218860000    3
 218870000    3
 218880000    3
 218890000    2
 218900000    2
 218910000    3
 218920000    2
 218930000    3
 218940000    3
 218950000    2
 218960000    2
 218970000    4
 218980000    5
 218990000    3
 219000000    2
 219010000    3
 219020000    3
 219030000    3
 219040000    4
 219050000    3
 219060000    3
 219070000    3
 219080000    4
 219090000    3
 219100000    5
 219110000    4
 219120000    4
 219130000    2
 219140000    4
 219150000    3
 219160000    4
 219170000    3
 219180000    2
 219190000    3
 219200000    4
 219210000    4
 219220000    4
 219230000    3
 219240000    3
 219250000    4
 219260000    4
 219270000    7
 219280000    5
 219290000    4
 219300000    5
 219310000    5
 219320000    4
 219330000    7
 219340000    6
 219350000    4
 219360000    4
 219370000    4
 219380000    3
 219390000    4
 219400000    4
 219410000    4
 219420000    5
 219430000    5
 219440000    4
 219450000    5
 219460000    4
 219470000   16
 219480000    3
 219490000    3
 219500000    3
 219510000    4
 219520000    3
 219530000    3
 219540000    4
 219550000    7
 219560000    4
 219570000    3
 219580000    3
 219590000    4
 219600000    3
 219610000    4
 219620000    5
 219630000    5
 219640000    3
 219650000    5
 219660000    3
 219670000    2
 219680000    4
 219690000    4
 219700000    4
 219710000    4
 219720000   18
 219730000    5
 219740000    3
 219750000    3
 219760000    5
 219770000    5
 219780000    4
 219790000    5
 219800000    5
 219810000    5
 219820000    3
 219830000    5
 219840000    4
 219850000    3
 219860000    2
 219870000    4
 219880000    3
 219890000    3
 219900000    3
 219910000    3
 219920000    3
 219930000    2
 219940000    2
 219950000   15
 219960000    3
 219970000   19
 219980000   14
 219990000   16
 220000000   17
 220000000   17
 220010000   10
 220020000    4
 220030000    5
 220040000    3
 220050000    5
 220060000    5
 220070000    4
 220080000    4
 220090000    3
 220100000    4
 220110000    4
 220120000   14
 220130000    3
 220140000    6
 220150000    7
 220160000    5
 220170000    3
 220180000    4
 220190000    4
 220200000    5
 220210000    5
 220220000    3
 220230000    4
 220240000    5
 220250000    4
 220260000    3
 220270000    2
 220280000    4
 220290000    5
 220300000    5
 220310000    3
 220320000    4
 220330000    5
 220340000    4
 220350000    5
 220360000    3
 220370000    4
 220380000    4
 220390000    3
 220400000    2
 220410000    3
 220420000    4
 220430000    2
 220440000    3
 220450000    3
 220460000    3
 220470000    1
 220480000    3
 220490000    4
 220500000    4
 220510000   10
 220520000   24
 220530000   21
 220540000   21
 220550000   21
 220560000   24
 220570000   23
 220580000   23
 220590000   22
 220600000   22
 220610000   19
 220620000   20
 220630000   19
 220640000   17
 220650000   19
 220660000   22
 220670000   21
 220680000   21
 220690000   17
 220700000   23
 220710000   23
 220720000   23
 220730000   22
 220740000   25
 220750000   22
 220760000   26
 220770000   26
 220780000   25
 220790000   26
 220800000   21
 220810000   24
 220820000   28
 220830000   22
 220840000   24
 220850000   26
 220860000   22
 220870000   23
 220880000   23
 220890000   26
 220900000   23
 220910000   23
 220920000   23
 220930000   26
 220940000   24
 220950000   22
 220960000   24
 220970000   26
 220980000   22
 220990000   22
 221000000    7
 221010000    5
 221020000    5
 221030000    7
 221040000    5
 221050000    4
 221060000    3
 221070000    5
 221080000    5
 221090000    4
 221100000    5
 221110000    4
 221120000    5
 221130000    4
 221140000    3
 221150000    3
 221160000    4
 221170000    3
 221180000    4
 221190000    5
 221200000    5
 221210000    5
 221220000    3
 221230000    4
 221240000    4
 221250000    5
 221260000    3
 221270000    5
 221280000    4
 221290000    5
 221300000    3
 221310000    5
 221320000    4
 221330000    5
 221340000    4
 221350000    5
 221360000    5
 221370000    5
 221380000    3
 221390000    5
 221400000    3
 221410000    2
 221420000    4
 221430000    3
 221440000    4
 221450000    3
 221460000    4
 221470000    2
 221480000    3
 221490000    3
 221500000    5
 221510000   15
 221520000    4
 221530000    3
 221540000    3
 221550000    3
 221560000    3
 221570000    2
 221580000    2
 221590000    4
 221600000    3
 221610000    4
 221620000    4
 221630000    5
 221640000    4
 221650000    5
 221660000    3
 221670000    3
 221680000    4
 221690000    3
 221700000    2
 221710000    3
 221720000    4
 221730000    3
 221740000    4
 221750000    4
 221760000    4
 221770000    4
 221780000    3
 221790000    4
 221800000    7
 221810000    5
 221820000    3
 221830000    2
 221840000    4
 221850000    3
 221860000    2
 221870000    4
 221880000    5
 221890000    4
 221900000    5
 221910000    3
 221920000    3
 221930000    5
 221940000    3
 221950000    3
 221960000    4
 221970000    3
 221980000    2
 221990000    2
 222000000    4
 222010000    3
 222020000    3
 222030000    3
 222040000    5
 222050000    3
 222060000    6
 222070000    6
 222080000    4
 222090000    3
 222100000    3
 222110000    4
 222120000    4
 222130000    5
 222140000    4
 222150000    3
 222160000    3
 222170000    3
 222180000    4
 222190000    5
 222200000    7
 222210000    5
 222220000    4
 222230000    4
 222240000    4
 222250000    4
 222260000    2
 222270000    5
 222280000    4
 222290000    3
 222300000   11
 222310000    5
 222320000    4
 222330000    3
 222340000    3
 222350000    3
 222360000    3
 222370000    3
 222380000    7
 222390000    3
 222400000    4
 222410000    4
 222420000    4
 222430000    3
 222440000    5
 222450000    4
 222460000    3
 222470000    4
 222480000   16
 222490000   10
 222500000   19
 222510000   15
 222520000   14
 222530000   15
 222540000   17
 222550000   20
 222560000   19
 222570000   15
 222580000   18
 222590000   10
 222600000   15
 222610000    5
 222620000    4
 222630000    3
 222640000    4
 222650000    4
 222660000    3
 222670000    4
 222680000    4
 222690000    3
 222700000    3
 222710000    3
 222720000    3
 222730000    4
 222740000    4
 222750000    3
 222760000    4
 222770000    2
 222780000    4
 222790000    2
 222800000    3
 222810000    4
 222820000    5
 222830000    4
 222840000    3
 222850000    3
 222860000    3
 222870000    3
 222880000    3
 222890000    4
 222900000    4
 222910000    4
 222920000    2
 222930000    2
 222940000    4
 222950000    4
 222960000    2
 222970000    3
 222980000    4
 222990000    3
 223000000    3
 223010000    3
 223020000    3
 223030000    3
 223040000    4
 223050000    4
 223060000    3
 223070000    4
 223080000    5
 223090000    5
 223100000    4
 223110000    4
 223120000    5
 223130000    1
 223140000    5
 223150000    4
 223160000    5
 223170000    5
 223180000    4
 223190000    6
 223200000    5
 223210000    5
 223220000    5
 223230000    3
 223240000    5
 223250000    3
 223260000    2
 223270000    4
 223280000    4
 223290000    3
 223300000    5
 223310000    3
 223320000    3
 223330000    4
 223340000    3
 223350000    2
 223360000    3
 223370000    5
 223380000    3
 223390000    4
 223400000    3
 223410000    4
 223420000    5
 223430000    6
 223440000    4
 223450000    4
 223460000    3
 223470000    3
 223480000    4
 223490000    3
 223500000    3
 223510000    3
 223520000    3
 223530000    4
 223540000    3
 223550000    3
 223560000    4
 223570000    5
 223580000    4
 223590000    7
 223600000    5
 223610000    3
 223620000    2
 223630000    5
 223640000    3
 223650000    2
 223660000    4
 223670000    4
 223680000    4
 223690000    4
 223700000    4
 223710000    4
 223720000    4
 223730000    5
 223740000    5
 223750000    4
 223760000    5
 223770000    3
 223780000    3
 223790000    3
 223800000    3
 223810000    3
 223820000    4
 223830000    4
 223840000    3
 223850000    4
 223860000    3
 223870000    3
 223880000    3
 223890000    4
 223900000    9
 223910000    4
 223920000    3
 223930000    4
 223940000    4
 223950000    4
 223960000    3
 223970000    5
 223980000    5
 223990000    3
 224000000    4
 224010000    4
 224020000    4
 224030000    5
 224040000    2
 224050000    5
 224060000    3
 224070000    4
 224080000    3
 224090000    3
 224100000    2
 224110000    2
 224120000    2
 224130000    3
 224140000    3
 224150000    3
 224160000    6
 224170000    4
 224180000    2
 224190000    3
 224200000    4
 224210000    3
 224220000    4
 224230000    4
 224240000    3
 224250000    2
 224260000    4
 224270000    3
 224280000    5
 224290000    3
 224300000    3
 224310000    3
 224320000    4
 224330000    2
 224340000    3
 224350000    3
 224360000    3
 224370000    3
 224380000    4
 224390000    4
 224400000    4
 224410000    4
 224420000    2
 224430000    4
 224440000    2
 224450000    3
 224460000    5
 224470000    5
 224480000    4
 224490000    4
 224500000    3
 224510000    4
 224520000    4
 224530000    3
 224540000    3
 224550000    2
 224560000    4
 224570000    4
 224580000    4
 224590000    4
 224600000    3
 224610000    3
 224620000    3
 224630000    3
 224640000    3
 224650000    3
 224660000    3
 224670000    3
 224680000    3
 224690000    4
 224700000    4
 224710000    5
 224720000    4
 224730000    3
 224740000    3
 224750000    3
 224760000    5
 224770000    3
 224780000    4
 224790000    4
 224800000    5
 224810000    3
 224820000    2
 224830000    3
 224840000    3
 224850000    4
 224860000    3
 224870000    4
 224880000    4
 224890000    2
 224900000    4
 224910000    3
 224920000    7
 224930000    2
 224940000    3
 224950000    3
 224960000    4
 224970000    5
 224980000    4
 224990000    5
 225000000    4
 225010000    6
 225020000    4
 225030000    3
 225040000    5
 225050000    3
 225060000    3
 225070000    4
 225080000    2
 225090000    5
 225100000    3
 225110000    7
 225120000    5
 225130000    7
 225140000    6
 225150000    6
 225160000    7
 225170000    6
 225180000    7
 225190000    7
 225200000    7
 225210000    5
 225220000    7
 225230000    7
 225240000    7
 225250000    4
 225260000    5
 225270000    3
 225280000   14
 225290000    3
 225300000    4
 225310000    4
 225320000    4
 225330000   13
 225340000   14
 225350000   21
 225360000   20
 225370000   19
 225380000   20
 225390000   23
 225400000   22
 225410000   23
 225420000    5
 225430000   10
 225440000   19
 225450000   19
 225460000   21
 225470000   22
 225480000   22
 225490000   10
 225500000    6
 225510000    5
 225520000    3
 225530000    6
 225540000    5
 225550000    7
 225560000    3
 225570000    5
 225580000    4
 225590000    5
 225600000    4
 225610000    5
 225620000    5
 225630000    7
 225640000    4
 225650000    5
 225660000    4
 225670000    5
 225680000    3
 225690000    3
 225700000    4
 225710000    4
 225720000    3
 225730000    3
 225740000    5
 225750000    3
 225760000    3
 225770000   13
 225780000    4
 225790000    5
 225800000    5
 225810000    4
 225820000    7
 225830000    6
 225840000    5
 225850000    4
 225860000    4
 225870000    3
 225880000    4
 225890000    4
 225900000    5
 225910000    5
 225920000    4
 225930000    4
 225940000    3
 225950000    5
 225960000    4
 225970000    3
 225980000    4
 225990000    4
 226000000    4
 226010000    3
 226020000    4
 226030000    5
 226040000    4
 226050000    4
 226060000    3
 226070000    4
 226080000    3
 226090000    2
 226100000    5
 226110000    3
 226120000    5
 226130000    5
 226140000    3
 226150000    7
 226160000    5
 226170000   11
 226180000   19
 226190000   18
 226200000   26
 226210000   26
 226220000   22
 226230000   22
 226240000   21
 226250000   20
 226260000   15
 226270000   18
 226280000   20
 226290000   23
 226300000   26
 226310000   26
 226320000   26
 226330000   27
 226340000   21
 226350000   18
 226360000   25
 226370000   23
 226380000   22
 226390000   21
 226400000   21
 226410000   24
 226420000   26
 226430000   26
 226440000   21
 226450000   23
 226460000   23
 226470000   26
 226480000   27
 226490000   26
 226500000   26
 226510000   22
 226520000   19
 226530000   17
 226540000   21
 226550000   27
 226560000   26
 226570000   28
 226580000   26
 226590000   27
 226600000   27
 226610000   26
 226620000   21
 226630000   23
 226640000   21
 226650000   21
 226660000   24
 226670000   24
 226680000   22
 226690000   23
 226700000   23
 226710000   21
 226720000   19
 226730000   24
 226740000   26
 226750000   26
 226760000   25
 226770000   21
 226780000   24
 226790000   19
 226800000   19
 226810000   21
 226820000   26
 226830000   23
 226840000   23
 226850000   20
 226860000   19
 226870000   19
 226880000   21
 226890000   25
 226900000   21
 226910000   20
 226920000   20
 226930000   18
 226940000   22
 226950000   26
 226960000   20
 226970000   19
 226980000   15
 226990000   19
 227000000   19
 227010000   21
 227020000   20
 227030000   22
 227040000   19
 227050000   19
 227060000   22
 227070000   21
 227080000   26
 227090000   19
 227100000   17
 227110000   22
 227120000   21
 227130000   17
 227140000   18
 227150000   20
 227160000   24
 227170000   21
 227180000   20
 227190000   26
 227200000   24
 227210000   19
 227220000   19
 227230000   20
 227240000   22
 227250000   23
 227260000   24
 227270000   20
 227280000   14
 227290000   11
 227300000    4
 227310000    7
 227320000    5
 227330000    6
 227340000    5
 227350000    5
 227360000    4
 227370000   19
 227380000    8
 227390000    4
 227400000    4
 227410000    5
 227420000    4
 227430000    4
 227440000    5
 227450000    7
 227460000    4
 227470000    7
 227480000   18
 227490000   13
 227500000   16
 227510000   14
 227520000   12
 227530000    9
 227540000    5
 227550000    5
 227560000    5
 227570000    5
 227580000    5
 227590000   11
 227600000    4
 227610000    6
 227620000    4
 227630000    5
 227640000    4
 227650000    7
 227660000   10
 227670000    7
 227680000    6
 227690000    6
 227700000    8
 227710000    5
 227720000   10
 227730000    6
 227740000    5
 227750000    5
 227760000    5
 227770000    6
 227780000    6
 227790000   12
 227800000    6
 227810000    6
 227820000    5
 227830000    5
 227840000    9
 227850000    5
 227860000    5
 227870000    5
 227880000    5
 227890000    8
 227900000    7
 227910000    7
 227920000    7
 227930000    4
 227940000    4
 227950000    2
 227960000    4
 227970000    4
 227980000    3
 227990000    4
 228000000    3
 228010000    5
 228020000    3
 228030000    3
 228040000    3
 228050000    3
 228060000    4
 228070000    5
 228080000    4
 228090000    4
 228100000    4
 228110000    6
 228120000    4
 228130000    5
 228140000    5
 228150000    4
 228160000    4
 228170000    5
 228180000    5
 228190000    5
 228200000    6
 228210000    7
 228220000    3
 228230000    5
 228240000    4
 228250000    4
 228260000    5
 228270000    5
 228280000    6
 228290000    7
 228300000    4
 228310000    5
 228320000    5
 228330000   18
 228340000   21
 228350000   21
 228360000   19
 228370000    8
 228380000    5
 228390000    5
 228400000    6
 228410000    7
 228420000    5
 228430000    4
 228440000    3
 228450000    4
 228460000    7
 228470000    7
 228480000    7
 228490000   21
 228500000   17
 228510000   24
 228520000   22
 228530000   24
 228540000   25
 228550000   22
 228560000   27
 228570000   23
 228580000   23
 228590000   25
 228600000   21
 228610000   26
 228620000   26
 228630000   26
 228640000   21
 228650000   21
 228660000   20
 228670000   23
 228680000   26
 228690000   21
 228700000   27
 228710000   24
 228720000   21
 228730000   23
 228740000   18
 228750000   19
 228760000   26
 228770000   22
 228780000   21
 228790000   24
 228800000   26
 228810000   26
 228820000   24
 228830000   26
 228840000   23
 228850000   25
 228860000   24
 228870000   21
 228880000   19
 228890000    6
 228900000    4
 228910000    7
 228920000    3
 228930000    4
 228940000    7
 228950000    8
 228960000    9
 228970000    5
 228980000    8
 228990000    5
 229000000    5
 229010000    3
 229020000    2
 229030000    4
 229040000    5
 229050000    4
 229060000    5
 229070000    4
 229080000    4
 229090000    5
 229100000    8
 229110000    3
 229120000    5
 229130000    7
 229140000    4
 229150000    4
 229160000    7
 229170000    3
 229180000    7
 229190000    5
 229200000    5
 229210000    7
 229220000    4
 229230000    5
 229240000    5
 229250000    5
 229260000    5
 229270000    4
 229280000    7
 229290000   13
 229300000   19
 229310000    6
 229320000    4
 229330000    5
 229340000    5
 229350000    8
 229360000    5
 229370000    5
 229380000    7
 229390000    2
 229400000    4
 229410000    5
 229420000    8
 229430000    3
 229440000    4
 229450000    3
 229460000    5
 229470000   12
 229480000    8
 229490000    6
 229500000    2
 229510000    5
 229520000    8
 229530000   10
 229540000   11
 229550000    5
 229560000    7
 229570000    4
 229580000    4
 229590000    4
 229600000    3
 229610000    5
 229620000    4
 229630000    5
 229640000    7
 229650000    5
 229660000    4
 229670000    4
 229680000    3
 229690000    3
 229700000    3
 229710000    4
 229720000    2
 229730000    3
 229740000    3
 229750000    4
 229760000    4
 229770000    3
 229780000    4
 229790000    4
 229800000    3
 229810000    5
 229820000    5
 229830000    5
 229840000    7
 229850000    7
 229860000    5
 229870000    7
 229880000    4
 229890000    5
 229900000    6
 229910000    5
 229920000    5
 229930000    5
 229940000    2
 229950000    4
 229960000    5
 229970000    4
 229980000    5
 229990000    4
 230000000    4
 230010000    4
 230020000    3
 230030000   10
 230040000    5
 230050000    4
 230060000    4
 230070000    3
 230080000    3
 230090000    3
 230100000    4
 230110000    3
 230120000    4
 230130000    4
 230140000    2
 230150000    4
 230160000    3
 230170000    3
 230180000    3
 230190000    5
 230200000    3
 230210000    4
 230220000    4
 230230000    4
 230240000    3
 230250000    4
 230260000    4
 230270000    5
 230280000    4
 230290000    5
 230300000    5
 230310000    3
 230320000    5
 230330000    5
 230340000    4
 230350000    5
 230360000    5
 230370000    5
 230380000    7
 230390000    5
 230400000    5
 230410000    5
 230420000   22
 230430000   22
 230440000   21
 230450000   19
 230460000   24
 230470000   11
 230480000   15
 230490000   23
 230500000   18
 230510000   24
 230520000   19
 230530000   21
 230540000   20
 230550000   22
 230560000   23
 230570000   22
 230580000   19
 230590000   17
 230600000   23
 230610000   24
 230620000   23
 230630000   21
 230640000   23
 230650000   26
 230660000   26
 230670000   23
 230680000   21
 230690000   23
 230700000   19
 230710000   26
 230720000   16
 230730000   20
 230740000   21
 230750000   14
 230760000    7
 230770000    6
 230780000    7
 230790000    5
 230800000    5
 230810000    7
 230820000    9
 230830000    3
 230840000    5
 230850000    5
 230860000    5
 230870000    5
 230880000    7
 230890000    5
 230900000    5
 230910000   17
 230920000   21
 230930000   19
 230940000   21
 230950000   21
 230960000   10
 230970000   11
 230980000   10
 230990000   17
 231000000   16
 231010000   18
 231020000   10
 231030000   10
 231040000   19
 231050000   19
 231060000   22
 231070000   21
 231080000   17
 231090000   19
 231100000   21
 231110000   21
 231120000   22
 231130000   19
 231140000   23
 231150000   17
 231160000   20
 231170000   18
 231180000   18
 231190000   19
 231200000   22
 231210000   19
 231220000   19
 231230000   22
 231240000   21
 231250000   16
 231260000   10
 231270000    5
 231280000    5
 231290000    5
 231300000    3
 231310000    5
 231320000    4
 231330000    4
 231340000    5
 231350000    3
 231360000    4
 231370000    5
 231380000    4
 231390000    3
 231400000    2
 231410000    5
 231420000    7
 231430000    5
 231440000    5
 231450000    4
 231460000    5
 231470000    3
 231480000    4
 231490000    5
 231500000   11
 231510000   13
 231520000    8
 231530000    5
 231540000    4
 231550000    5
 231560000   16
 231570000   16
 231580000   11
 231590000   13
 231600000   22
 231610000   24
 231620000   21
 231630000   20
 231640000   19
 231650000   24
 231660000   17
 231670000   19
 231680000   16
 231690000   19
 231700000    4
 231710000    8
 231720000    5
 231730000   14
 231740000   19
 231750000   18
 231760000   16
 231770000   21
 231780000   18
 231790000   22
 231800000   21
 231810000   23
 231820000   19
 231830000   23
 231840000   19
 231850000    5
 231860000    4
 231870000   11
 231880000    5
 231890000    5
 231900000   15
 231910000   18
 231920000    7
 231930000    5
 231940000    7
 231950000    6
 231960000    7
 231970000    5
 231980000    5
 231990000    5
 232000000    4
 232010000    5
 232020000    5
 232030000    7
 232040000    6
 232050000    5
 232060000    6
 232070000    7
 232080000    5
 232090000    5
 232100000    5
 232110000    4
 232120000    5
 232130000    5
 232140000    6
 232150000    5
 232160000    7
 232170000    5
 232180000    5
 232190000    4
 232200000    2
 232210000    5
 232220000    5
 232230000    3
 232240000    5
 232250000    3
 232260000    5
 232270000    4
 232280000    4
 232290000    5
 232300000    5
 232310000    6
 232320000    5
 232330000   11
 232340000    4
 232350000    3
 232360000    6
 232370000    5
 232380000    5
 232390000   11
 232400000    5
 232410000    5
 232420000    5
 232430000    5
 232440000    3
 232450000    7
 232460000    4
 232470000    5
 232480000    4
 232490000    4
 232500000    4
 232510000    4
 232520000    2
 232530000    4
 232540000    3
 232550000    3
 232560000    4
 232570000    4
 232580000    4
 232590000    5
 232600000    3
 232610000    3
 232620000    4
 232630000    5
 232640000    5
 232650000    5
 232660000    4
 232670000    4
 232680000    4
 232690000    7
 232700000    3
 232710000    5
 232720000    5
 232730000    4
 232740000    4
 232750000    5
 232760000    7
 232770000    5
 232780000    5
 232790000    7
 232800000    5
 232810000    5
 232820000    4
 232830000    5
 232840000    5
 232850000    5
 232860000    5
 232870000    5
 232880000    4
 232890000    5
 232900000    5
 232910000    8
 232920000    4
 232930000    4
 232940000    4
 232950000    6
 232960000    5
 232970000    7
 232980000    5
 232990000    3
 233000000    5
 233010000    5
 233020000    5
 233030000    3
 233040000    3
 233050000    5
 233060000    4
 233070000    5
 233080000    3
 233090000    5
 233100000    3
 233110000    3
 233120000    6
 233130000    7
 233140000    3
 233150000    4
 233160000    2
 233170000    4
 233180000    6
 233190000    5
 233200000    7
 233210000    5
 233220000    7
 233230000    5
 233240000    5
 233250000    8
 233260000    4
 233270000   18
 233280000   12
 233290000    5
 233300000    8
 233310000   10
 233320000    5
 233330000    5
 233340000    5
 233350000    5
 233360000    5
 233370000   18
 233380000   24
 233390000   26
 233400000   25
 233410000   21
 233420000   26
 233430000   21
 233440000   22
 233450000   18
 233460000   22
 233470000    7
 233480000    3
 233490000    3
 233500000    5
 233510000    5
 233520000    4
 233530000    5
 233540000    4
 233550000    5
 233560000    4
 233570000    5
 233580000    4
 233590000   11
 233600000    9
 233610000    5
 233620000    8
 233630000    7
 233640000    7
 233650000    5
 233660000    5
 233670000    7
 233680000    4
 233690000    3
 233700000    4
 233710000    4
 233720000    4
 233730000    5
 233740000    4
 233750000    3
 233760000    3
 233770000    4
 233780000    5
 233790000    4
 233800000    4
 233810000    4
 233820000    4
 233830000    5
 233840000    4
 233850000    3
 233860000    2
 233870000    3
 233880000    4
 233890000    4
 233900000    4
 233910000    5
 233920000    3
 233930000    3
 233940000    4
 233950000    4
 233960000    3
 233970000    7
 233980000    3
 233990000    5
 234000000    2
 234010000    5
 234020000    7
 234030000    6
 234040000    5
 234050000    7
 234060000    5
 234070000    3
 234080000    4
 234090000    6
 234100000    3
 234110000    5
 234120000    8
 234130000   10
 234140000    7
 234150000    5
 234160000    7
 234170000    9
 234180000   10
 234190000    5
 234200000    5
 234210000    7
 234220000    3
 234230000    6
 234240000    5
 234250000    7
 234260000    7
 234270000    7
 234280000    4
 234290000    4
 234300000    5
 234310000    5
 234320000    5
 234330000    3
 234340000    5
 234350000    4
 234360000    4
 234370000    5
 234380000    5
 234390000    4
 234400000    4
 234410000    3
 234420000    4
 234430000    3
 234440000    7
 234450000    4
 234460000    4
 234470000    2
 234480000    3
 234490000    3
 234500000    4
 234510000    3
 234520000    3
 234530000    4
 234540000    3
 234550000    3
 234560000    4
 234570000    3
 234580000    3
 234590000    4
 234600000    2
 234610000    6
 234620000    3
 234630000    3
 234640000    4
 234650000    3
 234660000    3
 234670000    3
 234680000    3
 234690000    3
 234700000    3
 234710000    3
 234720000    4
 234730000    4
 234740000    7
 234750000    5
 234760000    5
 234770000    4
 234780000    4
 234790000    8
 234800000    5
 234810000    4
 234820000    4
 234830000    4
 234840000    5
 234850000    7
 234860000    4
 234870000    3
 234880000    4
 234890000    3
 234900000    5
 234910000    4
 234920000    4
 234930000    2
 234940000    4
 234950000    3
 234960000    5
 234970000    4
 234980000    4
 234990000    5
 235000000    4
 235010000    2
 235020000    3
 235030000    3
 235040000    4
 235050000    4
 235060000    4
 235070000    4
 235080000    4
 235090000    3
 235100000    3
 235110000    3
 235120000    6
 235130000    5
 235140000    4
 235150000    3
 235160000   15
 235170000    3
 235180000    3
 235190000    6
 235200000    3
 235210000   10
 235220000    7
 235230000    7
 235240000    7
 235250000    6
 235260000   11
 235270000    7
 235280000    5
 235290000    5
 235300000    5
 235310000   19
 235320000    4
 235330000    6
 235340000    9
 235350000    4
 235360000    4
 235370000    5
 235380000    5
 235390000    5
 235400000    4
 235410000    4
 235420000    3
 235430000    4
 235440000    5
 235450000    4
 235460000    5
 235470000    8
 235480000    3
 235490000    4
 235500000    3
 235510000    3
 235520000   10
 235530000    3
 235540000    4
 235550000    4
 235560000    4
 235570000    4
 235580000    4
 235590000    5
 235600000    4
 235610000    3
 235620000    5
 235630000    3
 235640000    5
 235650000    4
 235660000    6
 235670000    5
 235680000    3
 235690000    3
 235700000    3
 235710000    7
 235720000    3
 235730000    6
 235740000    4
 235750000    5
 235760000    4
 235770000    4
 235780000    3
 235790000    3
 235800000    3
 235810000    4
 235820000    5
 235830000    4
 235840000    5
 235850000    3
 235860000    4
 235870000    4
 235880000    3
 235890000    2
 235900000   10
 235910000    5
 235920000    5
 235930000    4
 235940000    5
 235950000    4
 235960000    5
 235970000    5
 235980000    4
 235990000    3
 236000000    3
 236010000    3
 236020000    5
 236030000    5
 236040000    5
 236050000    4
 236060000    4
 236070000    3
 236080000    4
 236090000    4
 236100000    3
 236110000    3
 236120000    5
 236130000    4
 236140000    4
 236150000    3
 236160000    3
 236170000    3
 236180000    4
 236190000    3
 236200000    4
 236210000    4
 236220000    4
 236230000    3
 236240000    3
 236250000    5
 236260000    3
 236270000    2
 236280000    7
 236290000   10
 236300000   19
 236310000   16
 236320000   18
 236330000   19
 236340000   16
 236350000   19
 236360000   23
 236370000   23
 236380000   23
 236390000   23
 236400000   24
 236410000   21
 236420000   20
 236430000   21
 236440000   26
 236450000   21
 236460000   15
 236470000   18
 236480000   12
 236490000   13
 236500000   19
 236510000    4
 236520000    4
 236530000    4
 236540000    4
 236550000    3
 236560000    3
 236570000    4
 236580000    2
 236590000    4
 236600000   17
 236610000   18
 236620000   15
 236630000   13
 236640000    8
 236650000   19
 236660000   22
 236670000   21
 236680000   18
 236690000   19
 236700000   19
 236710000   24
 236720000   19
 236730000   22
 236740000   25
 236750000   21
 236760000   22
 236770000   18
 236780000   23
 236790000   23
 236800000   19
 236810000   28
 236820000   26
 236830000   22
 236840000   21
 236850000   21
 236860000   21
 236870000   26
 236880000   21
 236890000   25
 236900000   22
 236910000   23
 236920000   26
 236930000   24
 236940000   22
 236950000   22
 236960000   21
 236970000   21
 236980000   17
 236990000   20
 237000000    4
 237010000    7
 237020000    5
 237030000    5
 237040000    5
 237050000    7
 237060000    4
 237070000    5
 237080000    4
 237090000    7
 237100000    5
 237110000    4
 237120000    5
 237130000    4
 237140000    4
 237150000    4
 237160000    3
 237170000    5
 237180000    4
 237190000    4
 237200000    7
 237210000    5
 237220000    3
 237230000    5
 237240000    4
 237250000    3
 237260000    5
 237270000    4
 237280000    5
 237290000    4
 237300000    6
 237310000    5
 237320000    5
 237330000    4
 237340000    4
 237350000    3
 237360000    7
 237370000    5
 237380000    4
 237390000    4
 237400000    3
 237410000    4
 237420000    3
 237430000    4
 237440000    5
 237450000    5
 237460000    6
 237470000    5
 237480000    4
 237490000    3
 237500000    4
 237510000    3
 237520000    3
 237530000    3
 237540000    4
 237550000    5
 237560000    4
 237570000    4
 237580000    5
 237590000    7
 237600000    4
 237610000    7
 237620000    5
 237630000    6
 237640000    5
 237650000    8
 237660000    7
 237670000    5
 237680000    6
 237690000    9
 237700000   13
 237710000   21
 237720000   20
 237730000   20
 237740000   19
 237750000   13
 237760000   14
 237770000   21
 237780000   22
 237790000   24
 237800000   22
 237810000   22
 237820000   24
 237830000   21
 237840000   18
 237850000   21
 237860000   21
 237870000   22
 237880000   21
 237890000   19
 237900000   21
 237910000   21
 237920000   27
 237930000   23
 237940000   21
 237950000   24
 237960000   24
 237970000   24
 237980000   24
 237990000   19
 238000000   20
 238010000   21
 238020000   23
 238030000   26
 238040000   23
 238050000   26
 238060000   23
 238070000   23
 238080000   23
 238090000   22
 238100000   24
 238110000   26
 238120000   22
 238130000   23
 238140000   26
 238150000   24
 238160000   26
 238170000   21
 238180000   23
 238190000   24
 238200000   24
 238210000   23
 238220000   24
 238230000   18
 238240000   20
 238250000   23
 238260000   21
 238270000   23
 238280000   22
 238290000   23
 238300000   22
 238310000   19
 238320000   22
 238330000   24
 238340000   27
 238350000   21
 238360000   21
 238370000   23
 238380000   24
 238390000   22
 238400000   26
 238410000   23
 238420000   24
 238430000   23
 238440000   23
 238450000   19
 238460000   22
 238470000   21
 238480000   21
 238490000   18
 238500000   20
 238510000   20
 238520000   10
 238530000   19
 238540000   18
 238550000    5
 238560000    5
 238570000    3
 238580000    3
 238590000    5
 238600000    8
 238610000   11
 238620000   19
 238630000   13
 238640000    5
 238650000    5
 238660000    3
 238670000    5
 238680000    5
 238690000   11
 238700000   24
 238710000   24
 238720000   22
 238730000   22
 238740000   23
 238750000   23
 238760000   22
 238770000   24
 238780000   26
 238790000   26
 238800000   21
 238810000   24
 238820000   23
 238830000   26
 238840000   23
 238850000   23
 238860000   25
 238870000   23
 238880000   23
 238890000   27
 238900000   20
 238910000   21
 238920000   23
 238930000   26
 238940000   22
 238950000   23
 238960000   22
 238970000   25
 238980000   25
 238990000   24
 239000000   22
 239010000   21
 239020000   19
 239030000   14
 239040000    4
 239050000    5
 239060000    3
 239070000    5
 239080000    5
 239090000    4
 239100000    5
 239110000    5
 239120000    3
 239130000    3
 239140000    3
 239150000    4
 239160000    7
 239170000    7
 239180000    4
 239190000    5
 239200000    9
 239210000    5
 239220000    5
 239230000   10
 239240000    4
 239250000    5
 239260000    9
 239270000    5
 239280000    6
 239290000    8
 239300000   17
 239310000   16
 239320000    8
 239330000   21
 239340000   15
 239350000   19
 239360000   20
 239370000   19
 239380000   21
 239390000    4
 239400000    5
 239410000    7
 239420000    5
 239430000    4
 239440000    5
 239450000    5
 239460000    3
 239470000    5
 239480000    5
 239490000    4
 239500000   12
 239510000    4
 239520000    5
 239530000    5
 239540000   19
 239550000   16
 239560000    5
 239570000    7
 239580000    3
 239590000    7
 239600000    6
 239610000    6
 239620000    5
 239630000    4
 239640000    4
 239650000    4
 239660000    6
 239670000    2
 239680000    6
 239690000    7
 239700000    7
 239710000    7
 239720000    7
 239730000    4
 239740000    7
 239750000    5
 239760000   12
 239770000    6
 239780000    7
 239790000    4
 239800000    7
 239810000    5
 239820000    7
 239830000    5
 239840000    5
 239850000    9
 239860000    4
 239870000    4
 239880000    5
 239890000    5
 239900000    3
 239910000    5
 239920000    4
 239930000    4
 239940000    5
 239950000    5
 239960000    4
 239970000    4
 239980000   18
 239990000   19
 240000000   18
 240000000   18
 240010000   21
 240020000   19
 240030000   21
 240040000   24
 240050000   23
 240060000   22
 240070000   25
 240080000   25
 240090000   25
 240100000   25
 240110000   26
 240120000   24
 240130000   26
 240140000   27
 240150000   26
 240160000   26
 240170000   25
 240180000   24
 240190000   27
 240200000   25
 240210000   27
 240220000   27
 240230000   24
 240240000   25
 240250000   26
 240260000   21
 240270000   19
 240280000   21
 240290000   23
 240300000   23
 240310000   25
 240320000   23
 240330000   21
 240340000   26
 240350000   27
 240360000   23
 240370000   22
 240380000   16
 240390000   25
 240400000   21
 240410000   19
 240420000   20
 240430000   22
 240440000   24
 240450000   21
 240460000   19
 240470000   21
 240480000    9
 240490000    7
 240500000    6
 240510000    5
 240520000    5
 240530000    5
 240540000    3
 240550000    4
 240560000    5
 240570000    5
 240580000    5
 240590000    7
 240600000   12
 240610000    4
 240620000    3
 240630000    5
 240640000    7
 240650000    5
 240660000    5
 240670000    7
 240680000    6
 240690000    3
 240700000    6
 240710000    6
 240720000    5
 240730000    6
 240740000    5
 240750000    3
 240760000    7
 240770000    4
 240780000    4
 240790000    4
 240800000    3
 240810000   19
 240820000   22
 240830000   23
 240840000   25
 240850000   25
 240860000   23
 240870000   21
 240880000   18
 240890000   23
 240900000   20
 240910000   25
 240920000   24
 240930000   22
 240940000   25
 240950000   23
 240960000    7
 240970000    7
 240980000    7
 240990000    6
 241000000   10
 241010000    3
 241020000    7
 241030000    6
 241040000    5
 241050000    5
 241060000    5
 241070000    4
 241080000    6
 241090000    7
 241100000    4
 241110000    4
 241120000    4
 241130000    6
 241140000    3
 241150000    4
 241160000    3
 241170000    3
 241180000    4
 241190000    4
 241200000    4
 241210000    5
 241220000    7
 241230000    5
 241240000    5
 241250000    5
 241260000    4
 241270000   13
 241280000    5
 241290000    3
 241300000    5
 241310000    5
 241320000    4
 241330000    4
 241340000    2
 241350000    3
 241360000    5
 241370000    7
 241380000    4
 241390000    4
 241400000    4
 241410000    4
 241420000    4
 241430000    3
 241440000    5
 241450000    5
 241460000    3
 241470000    4
 241480000    3
 241490000    3
 241500000    3
 241510000   10
 241520000    5
 241530000    4
 241540000    5
 241550000    2
 241560000    3
 241570000    4
 241580000    2
 241590000    4
 241600000    3
 241610000    4
 241620000    3
 241630000    2
 241640000    4
 241650000    3
 241660000    6
 241670000    4
 241680000    5
 241690000    7
 241700000    3
 241710000    4
 241720000    5
 241730000    5
 241740000    3
 241750000   17
 241760000   22
 241770000   22
 241780000   20
 241790000   22
 241800000   17
 241810000   23
 241820000   20
 241830000   19
 241840000   22
 241850000   26
 241860000   22
 241870000   19
 241880000   19
 241890000   20
 241900000   21
 241910000    5
 241920000    5
 241930000   10
 241940000    4
 241950000    4
 241960000    5
 241970000    5
 241980000    6
 241990000   10
 242000000    6
 242010000    6
 242020000    4
 242030000    5
 242040000    4
 242050000    4
 242060000    4
 242070000    4
 242080000    3
 242090000    4
 242100000    3
 242110000    4
 242120000    5
 242130000    4
 242140000    4
 242150000    5
 242160000    4
 242170000    5
 242180000    4
 242190000    3
 242200000    4
 242210000    4
 242220000    3
 242230000    3
 242240000    3
 242250000    5
 242260000    4
 242270000    5
 242280000    5
 242290000    5
 242300000    7
 242310000    5
 242320000    6
 242330000    5
 242340000    7
 242350000    4
 242360000    4
 242370000    6
 242380000    4
 242390000    4
 242400000   10
 242410000    5
 242420000    4
 242430000    7
 242440000    4
 242450000    4
 242460000   19
 242470000   18
 242480000   19
 242490000   18
 242500000   22
 242510000   23
 242520000   26
 242530000   22
 242540000   21
 242550000   26
 242560000   26
 242570000   25
 242580000   21
 242590000   22
 242600000   19
 242610000   18
 242620000   19
 242630000   15
 242640000   17
 242650000   19
 242660000   12
 242670000   19
 242680000   22
 242690000   14
 242700000   19
 242710000    4
 242720000    2
 242730000    2
 242740000    4
 242750000    4
 242760000    4
 242770000    4
 242780000    4
 242790000    5
 242800000    5
 242810000    6
 242820000    3
 242830000    2
 242840000    3
 242850000    4
 242860000    4
 242870000    4
 242880000    5
 242890000    3
 242900000    3
 242910000    4
 242920000    4
 242930000    4
 242940000    3
 242950000    3
 242960000    4
 242970000    3
 242980000    4
 242990000    4
 243000000    3
 243010000    4
 243020000    3
 243030000    4
 243040000    4
 243050000    5
 243060000    4
 243070000    6
 243080000    6
 243090000    6
 243100000   20
 243110000    5
 243120000    4
 243130000    3
 243140000    5
 243150000    3
 243160000    3
 243170000    3
 243180000    4
 243190000    4
 243200000    3
 243210000    5
 243220000    5
 243230000    3
 243240000    3
 243250000    5
 243260000    5
 243270000    5
 243280000    3
 243290000    5
 243300000    4
 243310000    4
 243320000    3
 243330000    4
 243340000    4
 243350000    4
 243360000    4
 243370000    4
 243380000    4
 243390000    7
 243400000    5
 243410000    2
 243420000    3
 243430000    4
 243440000    4
 243450000    4
 243460000    7
 243470000    5
 243480000    5
 243490000    6
 243500000    3
 243510000    7
 243520000    4
 243530000    8
 243540000    5
 243550000    2
 243560000    4
 243570000    4
 243580000    3
 243590000    7
 243600000    5
 243610000    4
 243620000    4
 243630000    4
 243640000    4
 243650000    3
 243660000    4
 243670000    4
 243680000    5
 243690000    3
 243700000    5
 243710000    5
 243720000    4
 243730000    4
 243740000    4
 243750000    4
 243760000    3
 243770000    3
 243780000    4
 243790000    5
 243800000    6
 243810000    7
 243820000    5
 243830000    7
 243840000    8
 243850000    5
 243860000    6
 243870000    5
 243880000    4
 243890000    6
 243900000    3
 243910000    4
 243920000    4
 243930000    3
 243940000    4
 243950000    5
 243960000    4
 243970000    7
 243980000    4
 243990000    3
 244000000    6
 244010000    5
 244020000    6
 244030000    6
 244040000    5
 244050000    7
 244060000   12
 244070000    9
 244080000    7
 244090000   12
 244100000   17
 244110000   10
 244120000    5
 244130000    3
 244140000    7
 244150000    7
 244160000    7
 244170000    6
 244180000    7
 244190000    5
 244200000    5
 244210000    4
 244220000    5
 244230000    5
 244240000    5
 244250000    6
 244260000    3
 244270000    4
 244280000    5
 244290000    3
 244300000    3
 244310000    4
 244320000    5
 244330000    4
 244340000    2
 244350000    4
 244360000    3
 244370000    5
 244380000    5
 244390000    4
 244400000    4
 244410000    7
 244420000    4
 244430000   15
 244440000    7
 244450000    4
 244460000    4
 244470000    5
 244480000    5
 244490000    4
 244500000    4
 244510000    4
 244520000    3
 244530000    4
 244540000    5
 244550000    4
 244560000    3
 244570000    4
 244580000    4
 244590000    4
 244600000    6
 244610000    5
 244620000    4
 244630000    4
 244640000    5
 244650000    7
 244660000    5
 244670000    6
 244680000    7
 244690000    5
 244700000    7
 244710000    5
 244720000    5
 244730000    5
 244740000    5
 244750000    4
 244760000    4
 244770000    4
 244780000    3
 244790000    3
 244800000    5
 244810000    3
 244820000    3
 244830000    3
 244840000    4
 244850000    5
 244860000    7
 244870000    4
 244880000    5
 244890000    2
 244900000    4
 244910000    3
 244920000    4
 244930000    3
 244940000    5
 244950000    5
 244960000    5
 244970000    4
 244980000    4
 244990000    4
 245000000   17
 245010000   14
 245020000   10
 245030000    4
 245040000    3
 245050000    3
 245060000    4
 245070000    5
 245080000    4
 245090000    6
 245100000    5
 245110000    5
 245120000    5
 245130000    7
 245140000    4
 245150000    4
 245160000    5
 245170000    5
 245180000    5
 245190000    5
 245200000    5
 245210000    3
 245220000    5
 245230000    6
 245240000    4
 245250000    5
 245260000    5
 245270000    5
 245280000    4
 245290000    5
 245300000    4
 245310000    5
 245320000    4
 245330000    2
 245340000    4
 245350000    5
 245360000    5
 245370000    4
 245380000    3
 245390000    4
 245400000    4
 245410000    5
 245420000    7
 245430000    5
 245440000    7
 245450000    5
 245460000    5
 245470000    5
 245480000    6
 245490000    4
 245500000   11
 245510000   14
 245520000    5
 245530000   17
 245540000   24
 245550000   22
 245560000   26
 245570000   27
 245580000   25
 245590000   23
 245600000   24
 245610000   26
 245620000   24
 245630000   10
 245640000    5
 245650000    3
 245660000    6
 245670000    6
 245680000    5
 245690000    6
 245700000    4
 245710000    5
 245720000    5
 245730000    3
 245740000    4
 245750000    4
 245760000    7
 245770000    4
 245780000    4
 245790000    5
 245800000    4
 245810000    4
 245820000    4
 245830000    3
 245840000    5
 245850000    5
 245860000    4
 245870000    5
 245880000    4
 245890000    5
 245900000    3
 245910000   12
 245920000   17
 245930000   17
 245940000   13
 245950000   21
 245960000   16
 245970000   10
 245980000   17
 245990000   26
 246000000   26
 246010000   19
 246020000   19
 246030000   23
 246040000   19
 246050000   23
 246060000   21
 246070000   23
 246080000   13
 246090000   21
 246100000   15
 246110000   20
 246120000    5
 246130000    9
 246140000    3
 246150000    4
 246160000    7
 246170000    3
 246180000    5
 246190000    2
 246200000    3
 246210000    3
 246220000    4
 246230000    4
 246240000    3
 246250000    3
 246260000    4
 246270000    6
 246280000    4
 246290000   10
 246300000    9
 246310000    7
 246320000    4
 246330000    5
 246340000    7
 246350000    5
 246360000    4
 246370000    7
 246380000    5
 246390000    7
 246400000    5
 246410000   18
 246420000   25
 246430000    9
 246440000    5
 246450000    6
 246460000    9
 246470000   16
 246480000    5
 246490000    7
 246500000    4
 246510000    3
 246520000    3
 246530000    3
 246540000    5
 246550000    5
 246560000    5
 246570000    4
 246580000    3
 246590000    3
 246600000    4
 246610000    4
 246620000    4
 246630000    3
 246640000    2
 246650000    3
 246660000    4
 246670000    4
 246680000    5
 246690000    4
 246700000    3
 246710000    5
 246720000    4
 246730000    7
 246740000    7
 246750000    9
 246760000   10
 246770000    7
 246780000    5
 246790000    7
 246800000    7
 246810000    6
 246820000    5
 246830000    7
 246840000    8
 246850000    7
 246860000    4
 246870000    2
 246880000    5
 246890000    6
 246900000    4
 246910000    4
 246920000    4
 246930000    5
 246940000    4
 246950000    5
 246960000    2
 246970000    4
 246980000    3
 246990000    3
 247000000    2
 247010000    4
 247020000    6
 247030000    4
 247040000    5
 247050000    3
 247060000    5
 247070000    7
 247080000    5
 247090000    5
 247100000    5
 247110000    5
 247120000    5
 247130000    3
 247140000    6
 247150000    4
 247160000    3
 247170000    4
 247180000    5
 247190000    5
 247200000    5
 247210000    3
 247220000    5
 247230000    4
 247240000    5
 247250000    5
 247260000    6
 247270000    5
 247280000    8
 247290000    7
 247300000   20
 247310000    6
 247320000    3
 247330000    4
 247340000    4
 247350000    2
 247360000    3
 247370000    3
 247380000    3
 247390000    4
 247400000    4
 247410000    3
 247420000    8
 247430000    6
 247440000    4
 247450000    4
 247460000    5
 247470000    7
 247480000    4
 247490000    9
 247500000    5
 247510000   16
 247520000   21
 247530000   23
 247540000   22
 247550000   12
 247560000   11
 247570000   19
 247580000   19
 247590000   10
 247600000    6
 247610000    5
 247620000    5
 247630000    5
 247640000    8
 247650000    6
 247660000    7
 247670000   17
 247680000   23
 247690000   27
 247700000   28
 247710000   27
 247720000   26
 247730000   22
 247740000   24
 247750000   26
 247760000   26
 247770000   21
 247780000   21
 247790000   26
 247800000   26
 247810000    7
 247820000    6
 247830000    9
 247840000   16
 247850000    5
 247860000    5
 247870000    5
 247880000    7
 247890000    4
 247900000    4
 247910000    5
 247920000    3
 247930000    3
 247940000    3
 247950000    3
 247960000    4
 247970000    5
 247980000   17
 247990000   13
 248000000    9
 248010000    2
 248020000    5
 248030000    4
 248040000    3
 248050000    3
 248060000    3
 248070000    3
 248080000    3
 248090000    5
 248100000    9
 248110000    5
 248120000    4
 248130000    5
 248140000    5
 248150000    4
 248160000    7
 248170000    7
 248180000   10
 248190000    9
 248200000    8
 248210000    5
 248220000    4
 248230000    4
 248240000    4
 248250000    4
 248260000    7
 248270000    4
 248280000    3
 248290000    4
 248300000    3
 248310000    2
 248320000    2
 248330000    4
 248340000    4
 248350000    4
 248360000    3
 248370000    5
 248380000    2
 248390000    3
 248400000    3
 248410000    3
 248420000    3
 248430000    3
 248440000    2
 248450000    3
 248460000    3
 248470000    2
 248480000    4
 248490000    3
 248500000    3
 248510000    5
 248520000    9
 248530000    5
 248540000    4
 248550000    3
 248560000    4
 248570000    4
 248580000    3
 248590000    5
 248600000    5
 248610000    5
 248620000   18
 248630000   19
 248640000   21
 248650000   21
 248660000   18
 248670000   15
 248680000   22
 248690000   21
 248700000    5
 248710000    5
 248720000    4
 248730000    2
 248740000    5
 248750000   18
 248760000    3
 248770000    5
 248780000    3
 248790000    4
 248800000    5
 248810000    5
 248820000    3
 248830000    4
 248840000    4
 248850000    4
 248860000    6
 248870000   21
 248880000    3
 248890000    4
 248900000    5
 248910000    4
 248920000    7
 248930000    5
 248940000    8
 248950000    6
 248960000    5
 248970000    7
 248980000    4
 248990000    6
 249000000   13
 249010000   19
 249020000   19
 249030000   19
 249040000   22
 249050000   24
 249060000   21
 249070000   24
 249080000   26
 249090000   26
 249100000   24
 249110000   27
 249120000   25
 249130000   22
 249140000   23
 249150000   21
 249160000   23
 249170000   20
 249180000   19
 249190000   24
 249200000   22
 249210000   21
 249220000   19
 249230000   21
 249240000   21
 249250000   21
 249260000   22
 249270000   21
 249280000   14
 249290000   19
 249300000   21
 249310000    5
 249320000    4
 249330000   17
 249340000    4
 249350000    4
 249360000    4
 249370000    3
 249380000    3
 249390000    5
 249400000    4
 249410000    4
 249420000    6
 249430000    7
 249440000    6
 249450000    8
 249460000    5
 249470000    5
 249480000    3
 249490000    5
 249500000    4
 249510000    5
 249520000    5
 249530000    4
 249540000    4
 249550000    5
 249560000    3
 249570000    4
 249580000    4
 249590000    4
 249600000    6
 249610000    7
 249620000   18
 249630000   27
 249640000   25
 249650000   27
 249660000   24
 249670000   23
 249680000   19
 249690000    7
 249700000    9
 249710000    7
 249720000    5
 249730000    4
 249740000    9
 249750000    5
 249760000    4
 249770000   12
[truncated: 1,202,289 more chars]
