# Supplementary material for: Directional translocation resistance of Zika xrRNA
Source: Nat Commun. 2020 Jul 27;11:3749. doi: 10.1038/s41467-020-17508-7 (PMC7385498; doi:10.1038/s41467-020-17508-7)
Supplement: Supplementary file 4 — Source Data [file 41467_2020_17508_MOESM4_ESM.zip › Source_Data_Figures/Fig2B/5'translocation-rate_r0-T300K/r_6_translocated_portion.dat]

# Trajectory file ../../zika_rna/03_translocation_by_force_ramping/TP_END1/rate1x/t95/r_6/dump_t95_Rramped.lammpstrj
# time  length_translocated_portion
         0    3
     10000    3
     20000    4
     30000    3
     40000    2
     50000    3
     60000    3
     70000    3
     80000    4
     90000    5
    100000    3
    110000    3
    120000    3
    130000    3
    140000    2
    150000    3
    160000    4
    170000    3
    180000    3
    190000    2
    200000    3
    210000    3
    220000    2
    230000    4
    240000    3
    250000    4
    260000    4
    270000    3
    280000    3
    290000    4
    300000    3
    310000    2
    320000    4
    330000    3
    340000    6
    350000    3
    360000    3
    370000    2
    380000    3
    390000    2
    400000    3
    410000    3
    420000    4
    430000    9
    440000   11
    450000    2
    460000    4
    470000    3
    480000    3
    490000    3
    500000    3
    510000    3
    520000    3
    530000    2
    540000    3
    550000    2
    560000    3
    570000    3
    580000    3
    590000    3
    600000    2
    610000    2
    620000    4
    630000    3
    640000    3
    650000    4
    660000    3
    670000    4
    680000    2
    690000    4
    700000    4
    710000    3
    720000    3
    730000    3
    740000    3
    750000    3
    760000    3
    770000    3
    780000    5
    790000    3
    800000    4
    810000    3
    820000    2
    830000    2
    840000    4
    850000    4
    860000    3
    870000    3
    880000    2
    890000    2
    900000    2
    910000    3
    920000    3
    930000    2
    940000    3
    950000    3
    960000    4
    970000    2
    980000    3
    990000    3
   1000000    4
   1010000    3
   1020000    4
   1030000    3
   1040000    3
   1050000    2
   1060000    4
   1070000    3
   1080000    4
   1090000    3
   1100000    3
   1110000    3
   1120000    2
   1130000    3
   1140000    3
   1150000    3
   1160000    3
   1170000    3
   1180000    3
   1190000    2
   1200000    3
   1210000    3
   1220000    3
   1230000    2
   1240000    4
   1250000    4
   1260000    4
   1270000    3
   1280000    3
   1290000    3
   1300000    3
   1310000    3
   1320000    4
   1330000    3
   1340000    3
   1350000    2
   1360000    3
   1370000    2
   1380000    3
   1390000    4
   1400000    3
   1410000    5
   1420000    3
   1430000    3
   1440000    5
   1450000    4
   1460000    4
   1470000    4
   1480000    4
   1490000    4
   1500000    4
   1510000    4
   1520000    3
   1530000    4
   1540000    3
   1550000    2
   1560000    5
   1570000    3
   1580000    2
   1590000    1
   1600000    5
   1610000    4
   1620000    5
   1630000   10
   1640000    4
   1650000    4
   1660000    7
   1670000    3
   1680000    3
   1690000    2
   1700000    3
   1710000    5
   1720000    4
   1730000    3
   1740000    4
   1750000    3
   1760000    3
   1770000    2
   1780000    3
   1790000    3
   1800000    4
   1810000    3
   1820000    3
   1830000    3
   1840000    4
   1850000    3
   1860000    2
   1870000    4
   1880000    4
   1890000    3
   1900000    3
   1910000    3
   1920000    4
   1930000    5
   1940000    3
   1950000    2
   1960000    2
   1970000    3
   1980000    3
   1990000    2
   2000000    2
   2010000    5
   2020000    4
   2030000    4
   2040000    2
   2050000    2
   2060000    3
   2070000    2
   2080000    3
   2090000    3
   2100000    3
   2110000    3
   2120000    3
   2130000    3
   2140000    2
   2150000    2
   2160000    2
   2170000    4
   2180000    3
   2190000    4
   2200000    3
   2210000    3
   2220000    3
   2230000    3
   2240000    3
   2250000    4
   2260000    2
   2270000    3
   2280000    3
   2290000    2
   2300000    3
   2310000    3
   2320000    3
   2330000    3
   2340000    3
   2350000    3
   2360000    3
   2370000    2
   2380000   13
   2390000    2
   2400000    3
   2410000    2
   2420000    3
   2430000    3
   2440000    2
   2450000    3
   2460000    2
   2470000    2
   2480000    2
   2490000    2
   2500000    2
   2510000    3
   2520000    3
   2530000    5
   2540000    3
   2550000    3
   2560000    3
   2570000    3
   2580000    3
   2590000    2
   2600000    3
   2610000    3
   2620000    3
   2630000    3
   2640000    3
   2650000    3
   2660000    3
   2670000    3
   2680000    3
   2690000    2
   2700000    3
   2710000    3
   2720000    3
   2730000    4
   2740000    3
   2750000    2
   2760000    2
   2770000    2
   2780000    3
   2790000    3
   2800000    3
   2810000    3
   2820000    3
   2830000    2
   2840000    3
   2850000    2
   2860000    2
   2870000    4
   2880000    3
   2890000    3
   2900000    4
   2910000    3
   2920000    3
   2930000    3
   2940000    4
   2950000    3
   2960000    3
   2970000    3
   2980000    3
   2990000    4
   3000000    3
   3010000    2
   3020000    4
   3030000    4
   3040000    3
   3050000    2
   3060000    3
   3070000    2
   3080000    2
   3090000    4
   3100000    4
   3110000    4
   3120000    3
   3130000    4
   3140000    3
   3150000    3
   3160000    2
   3170000    2
   3180000    2
   3190000    2
   3200000    2
   3210000    3
   3220000    2
   3230000    4
   3240000    3
   3250000    3
   3260000    3
   3270000    3
   3280000    4
   3290000    3
   3300000    3
   3310000    3
   3320000    2
   3330000    3
   3340000    3
   3350000    2
   3360000    2
   3370000    3
   3380000    4
   3390000    4
   3400000    4
   3410000    3
   3420000    3
   3430000    3
   3440000    2
   3450000    2
   3460000    3
   3470000    3
   3480000    2
   3490000    3
   3500000    2
   3510000    2
   3520000    3
   3530000    3
   3540000    3
   3550000    2
   3560000    3
   3570000    3
   3580000    3
   3590000    4
   3600000    3
   3610000    3
   3620000    3
   3630000    3
   3640000    3
   3650000    3
   3660000    3
   3670000    3
   3680000    3
   3690000    3
   3700000    3
   3710000    3
   3720000    2
   3730000    2
   3740000    4
   3750000    7
   3760000    3
   3770000    3
   3780000    2
   3790000    3
   3800000    3
   3810000    2
   3820000    2
   3830000    2
   3840000    3
   3850000    3
   3860000    3
   3870000    3
   3880000    3
   3890000    3
   3900000    2
   3910000    2
   3920000    3
   3930000    3
   3940000    2
   3950000    3
   3960000    3
   3970000    2
   3980000    3
   3990000    3
   4000000    2
   4010000    3
   4020000    2
   4030000    3
   4040000    3
   4050000    2
   4060000    3
   4070000    3
   4080000    3
   4090000    3
   4100000    2
   4110000    3
   4120000    3
   4130000    2
   4140000    4
   4150000    3
   4160000    3
   4170000    3
   4180000    3
   4190000    2
   4200000    3
   4210000    3
   4220000    3
   4230000    2
   4240000    3
   4250000    2
   4260000    5
   4270000    3
   4280000    3
   4290000    3
   4300000    4
   4310000    3
   4320000    3
   4330000    2
   4340000    2
   4350000    3
   4360000    4
   4370000    3
   4380000    3
   4390000    2
   4400000    3
   4410000    2
   4420000    8
   4430000    3
   4440000    3
   4450000    3
   4460000    3
   4470000    3
   4480000    3
   4490000    2
   4500000    2
   4510000    2
   4520000    3
   4530000    1
   4540000    4
   4550000    3
   4560000    3
   4570000    3
   4580000    3
   4590000    4
   4600000    2
   4610000    3
   4620000    3
   4630000    9
   4640000    3
   4650000    3
   4660000    5
   4670000    3
   4680000    4
   4690000    3
   4700000    3
   4710000    5
   4720000    4
   4730000    2
   4740000    3
   4750000    5
   4760000    4
   4770000    3
   4780000    3
   4790000    3
   4800000    7
   4810000    2
   4820000    2
   4830000    2
   4840000    3
   4850000    2
   4860000    4
   4870000    3
   4880000    2
   4890000    3
   4900000    3
   4910000    3
   4920000    2
   4930000    3
   4940000    3
   4950000    3
   4960000    3
   4970000    3
   4980000    3
   4990000    3
   5000000    2
   5010000    3
   5020000    2
   5030000    3
   5040000    3
   5050000    2
   5060000    3
   5070000    3
   5080000    2
   5090000    3
   5100000    2
   5110000    3
   5120000    2
   5130000    3
   5140000    3
   5150000    5
   5160000    1
   5170000    2
   5180000    2
   5190000    1
   5200000    3
   5210000    3
   5220000    3
   5230000    3
   5240000    3
   5250000    2
   5260000    3
   5270000    3
   5280000    4
   5290000    4
   5300000    5
   5310000    5
   5320000    3
   5330000    3
   5340000    2
   5350000    3
   5360000    2
   5370000    3
   5380000    3
   5390000    4
   5400000    2
   5410000    5
   5420000    6
   5430000    4
   5440000    4
   5450000    4
   5460000    5
   5470000    3
   5480000    3
   5490000    3
   5500000    4
   5510000    3
   5520000    5
   5530000    4
   5540000    3
   5550000    3
   5560000    4
   5570000    4
   5580000    3
   5590000    3
   5600000    3
   5610000    3
   5620000    3
   5630000    2
   5640000    3
   5650000    2
   5660000    3
   5670000    3
   5680000    3
   5690000    3
   5700000    3
   5710000    3
   5720000    3
   5730000    3
   5740000    3
   5750000    3
   5760000    3
   5770000    3
   5780000    3
   5790000    3
   5800000    3
   5810000    3
   5820000    2
   5830000    2
   5840000    3
   5850000   10
   5860000   16
   5870000    9
   5880000   12
   5890000   17
   5900000    8
   5910000    7
   5920000   13
   5930000   16
   5940000   13
   5950000    3
   5960000    5
   5970000    3
   5980000    4
   5990000    3
   6000000    3
   6010000    5
   6020000    4
   6030000    4
   6040000    3
   6050000    3
   6060000    3
   6070000    3
   6080000    3
   6090000    3
   6100000    5
   6110000    4
   6120000    3
   6130000    3
   6140000    2
   6150000    4
   6160000    4
   6170000    2
   6180000    5
   6190000    6
   6200000    3
   6210000    2
   6220000    3
   6230000    2
   6240000    6
   6250000    3
   6260000    4
   6270000    4
   6280000    3
   6290000    3
   6300000    4
   6310000    4
   6320000    2
   6330000    5
   6340000    3
   6350000    3
   6360000    3
   6370000    3
   6380000    3
   6390000    4
   6400000    4
   6410000    5
   6420000   10
   6430000    3
   6440000    4
   6450000    3
   6460000    3
   6470000    4
   6480000    2
   6490000    3
   6500000    4
   6510000    3
   6520000   14
   6530000    6
   6540000    5
   6550000    3
   6560000    4
   6570000    4
   6580000    5
   6590000    7
   6600000    5
   6610000   10
   6620000    4
   6630000    7
   6640000    3
   6650000    3
   6660000    2
   6670000    3
   6680000    4
   6690000    4
   6700000    5
   6710000    5
   6720000    4
   6730000    3
   6740000    5
   6750000    2
   6760000    2
   6770000    4
   6780000    4
   6790000    3
   6800000    2
   6810000    2
   6820000    3
   6830000    3
   6840000    4
   6850000    4
   6860000    3
   6870000    4
   6880000    5
   6890000    3
   6900000    4
   6910000    4
   6920000    3
   6930000    3
   6940000    3
   6950000    3
   6960000    3
   6970000    3
   6980000    4
   6990000    4
   7000000    2
   7010000    5
   7020000    3
   7030000    2
   7040000    3
   7050000    4
   7060000    4
   7070000    3
   7080000    4
   7090000    3
   7100000    3
   7110000    3
   7120000    3
   7130000    3
   7140000    2
   7150000    2
   7160000    3
   7170000    2
   7180000    3
   7190000    3
   7200000    2
   7210000    4
   7220000    2
   7230000    2
   7240000    2
   7250000    3
   7260000    3
   7270000    3
   7280000    3
   7290000    4
   7300000    3
   7310000    3
   7320000    3
   7330000    2
   7340000    3
   7350000    2
   7360000    3
   7370000    5
   7380000    3
   7390000    3
   7400000    3
   7410000    4
   7420000    6
   7430000    3
   7440000    3
   7450000    3
   7460000    3
   7470000    3
   7480000    2
   7490000    3
   7500000    3
   7510000    4
   7520000    4
   7530000    3
   7540000    3
   7550000    3
   7560000    3
   7570000    3
   7580000    2
   7590000    3
   7600000    3
   7610000    3
   7620000    4
   7630000    3
   7640000    2
   7650000    2
   7660000    3
   7670000    3
   7680000    3
   7690000    3
   7700000    4
   7710000    3
   7720000    4
   7730000    4
   7740000    2
   7750000    3
   7760000    4
   7770000    4
   7780000    3
   7790000    3
   7800000    3
   7810000    3
   7820000    4
   7830000    2
   7840000    3
   7850000    3
   7860000    3
   7870000    3
   7880000    3
   7890000    3
   7900000    3
   7910000    3
   7920000    2
   7930000    3
   7940000    2
   7950000    3
   7960000    3
   7970000    3
   7980000    2
   7990000    3
   8000000    3
   8010000    2
   8020000    3
   8030000    3
   8040000    2
   8050000    3
   8060000    3
   8070000    3
   8080000    3
   8090000    3
   8100000    3
   8110000    3
   8120000    3
   8130000    3
   8140000    2
   8150000    2
   8160000    3
   8170000    4
   8180000    4
   8190000    5
   8200000    2
   8210000    3
   8220000    2
   8230000    3
   8240000    3
   8250000    4
   8260000    3
   8270000    3
   8280000    8
   8290000    4
   8300000    3
   8310000    4
   8320000    3
   8330000    5
   8340000    2
   8350000    2
   8360000    3
   8370000    3
   8380000    4
   8390000    3
   8400000    3
   8410000    2
   8420000    3
   8430000    2
   8440000    3
   8450000    3
   8460000    3
   8470000    3
   8480000    3
   8490000    3
   8500000    3
   8510000    3
   8520000    3
   8530000    3
   8540000    3
   8550000    3
   8560000    3
   8570000    2
   8580000    3
   8590000    3
   8600000    3
   8610000    2
   8620000    3
   8630000    4
   8640000    3
   8650000    2
   8660000    3
   8670000    5
   8680000    5
   8690000    3
   8700000    3
   8710000    3
   8720000    3
   8730000    2
   8740000    2
   8750000    4
   8760000    3
   8770000    3
   8780000    3
   8790000    3
   8800000    3
   8810000    3
   8820000    2
   8830000    3
   8840000    4
   8850000    3
   8860000    2
   8870000    4
   8880000    4
   8890000    4
   8900000    4
   8910000    2
   8920000    2
   8930000    2
   8940000    3
   8950000    3
   8960000    3
   8970000    3
   8980000    3
   8990000    3
   9000000    4
   9010000    3
   9020000    4
   9030000    2
   9040000    3
   9050000    3
   9060000    2
   9070000    3
   9080000    3
   9090000    9
   9100000    3
   9110000    3
   9120000    3
   9130000    3
   9140000    3
   9150000    2
   9160000    3
   9170000    4
   9180000    3
   9190000    3
   9200000    3
   9210000    3
   9220000    4
   9230000    3
   9240000    3
   9250000    3
   9260000    3
   9270000    4
   9280000    4
   9290000    2
   9300000    3
   9310000    3
   9320000    3
   9330000    2
   9340000    4
   9350000    4
   9360000    3
   9370000    5
   9380000    3
   9390000    4
   9400000    2
   9410000    5
   9420000    6
   9430000    3
   9440000    3
   9450000    5
   9460000    3
   9470000    4
   9480000    3
   9490000    2
   9500000    2
   9510000    5
   9520000    4
   9530000    4
   9540000    3
   9550000    3
   9560000    4
   9570000    3
   9580000    8
   9590000    4
   9600000    5
   9610000    3
   9620000    3
   9630000    4
   9640000    3
   9650000    3
   9660000    3
   9670000    2
   9680000    4
   9690000    3
   9700000    3
   9710000    4
   9720000    5
   9730000    2
   9740000    3
   9750000    2
   9760000    2
   9770000    3
   9780000    4
   9790000    3
   9800000    4
   9810000    3
   9820000    3
   9830000    4
   9840000    3
   9850000    2
   9860000    4
   9870000    2
   9880000    4
   9890000    3
   9900000    3
   9910000    3
   9920000    4
   9930000    3
   9940000    3
   9950000    3
   9960000    3
   9970000    3
   9980000    3
   9990000    4
  10000000    4
  10010000    5
  10020000    2
  10030000    3
  10040000    3
  10050000    3
  10060000    3
  10070000    4
  10080000    3
  10090000    3
  10100000    3
  10110000    3
  10120000    3
  10130000    3
  10140000    3
  10150000    3
  10160000    3
  10170000    3
  10180000    3
  10190000    2
  10200000    3
  10210000    3
  10220000    2
  10230000    4
  10240000    3
  10250000    4
  10260000    4
  10270000    5
  10280000    4
  10290000    3
  10300000    3
  10310000    4
  10320000    4
  10330000    4
  10340000    2
  10350000    2
  10360000    2
  10370000    2
  10380000    3
  10390000    4
  10400000    3
  10410000    3
  10420000    2
  10430000    2
  10440000    4
  10450000    2
  10460000    3
  10470000    2
  10480000    3
  10490000    3
  10500000    4
  10510000    3
  10520000    5
  10530000    3
  10540000    3
  10550000    3
  10560000    3
  10570000    3
  10580000    3
  10590000    4
  10600000    3
  10610000    3
  10620000    2
  10630000    3
  10640000    3
  10650000    3
  10660000    4
  10670000    3
  10680000    3
  10690000    3
  10700000    3
  10710000    3
  10720000    3
  10730000    3
  10740000    2
  10750000    2
  10760000    3
  10770000    2
  10780000    3
  10790000    3
  10800000    3
  10810000    2
  10820000    7
  10830000    4
  10840000    3
  10850000    4
  10860000    3
  10870000    2
  10880000    3
  10890000    3
  10900000    2
  10910000    3
  10920000    2
  10930000    3
  10940000    5
  10950000    2
  10960000    4
  10970000    2
  10980000    7
  10990000   11
  11000000   14
  11010000   19
  11020000    6
  11030000    4
  11040000    3
  11050000   11
  11060000    5
  11070000    5
  11080000    3
  11090000    4
  11100000    5
  11110000    4
  11120000    3
  11130000    2
  11140000    4
  11150000    3
  11160000    2
  11170000    3
  11180000    3
  11190000    5
  11200000    4
  11210000    2
  11220000    3
  11230000    3
  11240000    2
  11250000    3
  11260000    3
  11270000    3
  11280000    2
  11290000    2
  11300000    3
  11310000    3
  11320000    5
  11330000    2
  11340000    3
  11350000    2
  11360000    3
  11370000    3
  11380000    3
  11390000    2
  11400000    2
  11410000    3
  11420000    2
  11430000    4
  11440000    2
  11450000    2
  11460000    3
  11470000    4
  11480000    4
  11490000    3
  11500000    3
  11510000    9
  11520000    8
  11530000    2
  11540000    3
  11550000    3
  11560000    2
  11570000    3
  11580000    4
  11590000    3
  11600000    4
  11610000    4
  11620000    4
  11630000    3
  11640000    3
  11650000    3
  11660000    2
  11670000    4
  11680000    3
  11690000    3
  11700000    2
  11710000    4
  11720000    3
  11730000    4
  11740000    4
  11750000    4
  11760000    4
  11770000    3
  11780000    2
  11790000    3
  11800000    3
  11810000    4
  11820000    3
  11830000    4
  11840000    4
  11850000   10
  11860000   14
  11870000   17
  11880000   22
  11890000   17
  11900000   22
  11910000   15
  11920000   18
  11930000   12
  11940000    3
  11950000    4
  11960000    3
  11970000    4
  11980000    3
  11990000    2
  12000000    4
  12010000    2
  12020000    3
  12030000    3
  12040000    3
  12050000    2
  12060000    2
  12070000    3
  12080000    3
  12090000    4
  12100000    3
  12110000    2
  12120000    4
  12130000    4
  12140000    3
  12150000    3
  12160000    4
  12170000    3
  12180000    4
  12190000    3
  12200000    3
  12210000    4
  12220000    3
  12230000    5
  12240000    4
  12250000    2
  12260000    3
  12270000    4
  12280000    3
  12290000    2
  12300000    4
  12310000    3
  12320000    3
  12330000    2
  12340000    4
  12350000    3
  12360000    3
  12370000    3
  12380000    2
  12390000    3
  12400000    3
  12410000    3
  12420000    2
  12430000    4
  12440000    3
  12450000    3
  12460000    2
  12470000    3
  12480000    6
  12490000    4
  12500000    3
  12510000    4
  12520000    4
  12530000    3
  12540000    4
  12550000    2
  12560000    3
  12570000    3
  12580000    2
  12590000    5
  12600000    2
  12610000    3
  12620000    3
  12630000    4
  12640000    3
  12650000    3
  12660000    4
  12670000    4
  12680000    4
  12690000    3
  12700000    3
  12710000    2
  12720000    2
  12730000    4
  12740000    3
  12750000    3
  12760000    2
  12770000    3
  12780000    3
  12790000    3
  12800000    3
  12810000    3
  12820000    3
  12830000    2
  12840000    3
  12850000    3
  12860000    2
  12870000    3
  12880000    2
  12890000    2
  12900000    3
  12910000    4
  12920000    2
  12930000    3
  12940000    3
  12950000    2
  12960000    2
  12970000    3
  12980000    3
  12990000    2
  13000000    3
  13010000    2
  13020000    3
  13030000    3
  13040000    3
  13050000    3
  13060000    4
  13070000    3
  13080000    3
  13090000    3
  13100000    3
  13110000    3
  13120000    2
  13130000    3
  13140000    4
  13150000    3
  13160000    3
  13170000    3
  13180000    2
  13190000    3
  13200000    3
  13210000    3
  13220000    2
  13230000    2
  13240000    3
  13250000    4
  13260000    3
  13270000    2
  13280000    4
  13290000    3
  13300000    2
  13310000    2
  13320000    4
  13330000    4
  13340000    3
  13350000    2
  13360000    2
  13370000    3
  13380000    3
  13390000    4
  13400000    2
  13410000    2
  13420000    3
  13430000    2
  13440000    3
  13450000    2
  13460000    3
  13470000    2
  13480000    4
  13490000    2
  13500000    3
  13510000    4
  13520000    2
  13530000    4
  13540000    3
  13550000    4
  13560000    3
  13570000    3
  13580000    3
  13590000    3
  13600000    3
  13610000    3
  13620000    3
  13630000    4
  13640000    3
  13650000    3
  13660000    3
  13670000    3
  13680000    4
  13690000    3
  13700000    4
  13710000    3
  13720000    3
  13730000    2
  13740000    3
  13750000    2
  13760000    2
  13770000    3
  13780000    2
  13790000    4
  13800000    3
  13810000    3
  13820000    2
  13830000    3
  13840000    3
  13850000    2
  13860000    4
  13870000    3
  13880000    3
  13890000    4
  13900000    3
  13910000    2
  13920000    2
  13930000    4
  13940000    2
  13950000    3
  13960000    3
  13970000    4
  13980000    3
  13990000    3
  14000000    4
  14010000    3
  14020000    4
  14030000    4
  14040000    4
  14050000    4
  14060000    2
  14070000    3
  14080000    2
  14090000    2
  14100000    5
  14110000    2
  14120000    2
  14130000    3
  14140000    3
  14150000    3
  14160000    3
  14170000    4
  14180000    4
  14190000    3
  14200000    3
  14210000    2
  14220000    3
  14230000    3
  14240000    3
  14250000    3
  14260000    2
  14270000    2
  14280000    3
  14290000    3
  14300000    3
  14310000    3
  14320000    4
  14330000    4
  14340000    5
  14350000    3
  14360000    3
  14370000    2
  14380000    2
  14390000    3
  14400000    3
  14410000    4
  14420000    8
  14430000    2
  14440000    5
  14450000    5
  14460000    2
  14470000    4
  14480000    3
  14490000    2
  14500000    3
  14510000    4
  14520000    2
  14530000    3
  14540000    3
  14550000    3
  14560000    2
  14570000    5
  14580000    3
  14590000    3
  14600000    3
  14610000    3
  14620000    3
  14630000    3
  14640000    1
  14650000    3
  14660000    2
  14670000    1
  14680000    4
  14690000    3
  14700000    5
  14710000    4
  14720000    3
  14730000    2
  14740000    3
  14750000    3
  14760000    3
  14770000    4
  14780000    3
  14790000    4
  14800000    4
  14810000    3
  14820000    4
  14830000    3
  14840000    2
  14850000    3
  14860000    3
  14870000    3
  14880000    3
  14890000    3
  14900000    3
  14910000    2
  14920000    3
  14930000    2
  14940000    3
  14950000    5
  14960000    3
  14970000    3
  14980000    3
  14990000    3
  15000000    3
  15010000    3
  15020000    2
  15030000    4
  15040000    3
  15050000    2
  15060000    3
  15070000    3
  15080000    3
  15090000    5
  15100000    3
  15110000    4
  15120000    3
  15130000    3
  15140000    4
  15150000    3
  15160000    2
  15170000    3
  15180000    2
  15190000    3
  15200000    4
  15210000    6
  15220000    3
  15230000    3
  15240000    2
  15250000    3
  15260000    3
  15270000    3
  15280000    2
  15290000    3
  15300000    2
  15310000    4
  15320000    3
  15330000    3
  15340000    3
  15350000    3
  15360000    3
  15370000    3
  15380000    3
  15390000    3
  15400000    3
  15410000    3
  15420000    2
  15430000    2
  15440000    3
  15450000    2
  15460000    3
  15470000    3
  15480000    2
  15490000    2
  15500000    2
  15510000    3
  15520000    3
  15530000    2
  15540000    3
  15550000    2
  15560000    2
  15570000    3
  15580000    4
  15590000    3
  15600000    3
  15610000    3
  15620000    3
  15630000    3
  15640000    3
  15650000    5
  15660000    4
  15670000    3
  15680000    3
  15690000    3
  15700000    2
  15710000    3
  15720000    3
  15730000    3
  15740000    3
  15750000    3
  15760000    3
  15770000    3
  15780000    4
  15790000    3
  15800000    3
  15810000    3
  15820000    3
  15830000    3
  15840000    3
  15850000    4
  15860000    3
  15870000    4
  15880000    3
  15890000    3
  15900000    3
  15910000    3
  15920000    3
  15930000    4
  15940000    2
  15950000    3
  15960000    2
  15970000    4
  15980000    3
  15990000    4
  16000000    3
  16010000    2
  16020000    3
  16030000    3
  16040000    2
  16050000    3
  16060000    2
  16070000    3
  16080000    3
  16090000    2
  16100000    3
  16110000    3
  16120000    3
  16130000    4
  16140000    4
  16150000    3
  16160000    3
  16170000    2
  16180000    3
  16190000    3
  16200000    3
  16210000    2
  16220000    3
  16230000    2
  16240000    2
  16250000    3
  16260000    3
  16270000    2
  16280000    3
  16290000    3
  16300000    3
  16310000    2
  16320000    2
  16330000    3
  16340000    2
  16350000    3
  16360000    2
  16370000    3
  16380000    3
  16390000    3
  16400000    2
  16410000    3
  16420000    3
  16430000    3
  16440000    3
  16450000    3
  16460000    3
  16470000    2
  16480000    4
  16490000    2
  16500000    3
  16510000    3
  16520000    3
  16530000    4
  16540000    3
  16550000    5
  16560000    4
  16570000    4
  16580000    3
  16590000    3
  16600000    4
  16610000    3
  16620000    3
  16630000    2
  16640000    3
  16650000    4
  16660000    2
  16670000    2
  16680000    3
  16690000    3
  16700000    3
  16710000    3
  16720000    4
  16730000    3
  16740000    2
  16750000    3
  16760000    2
  16770000    3
  16780000    2
  16790000    3
  16800000    5
  16810000    3
  16820000    4
  16830000    3
  16840000    3
  16850000    8
  16860000    5
  16870000    7
  16880000    3
  16890000    4
  16900000    4
  16910000    2
  16920000    4
  16930000    3
  16940000    2
  16950000    4
  16960000    3
  16970000    3
  16980000    3
  16990000    3
  17000000    4
  17010000    2
  17020000    3
  17030000    4
  17040000    5
  17050000    2
  17060000    4
  17070000    3
  17080000    4
  17090000    4
  17100000    3
  17110000    4
  17120000    3
  17130000    4
  17140000    5
  17150000   10
  17160000   14
  17170000   13
  17180000   11
  17190000   10
  17200000   12
  17210000   15
  17220000    9
  17230000    9
  17240000    3
  17250000   10
  17260000   14
  17270000    9
  17280000    3
  17290000    2
  17300000    2
  17310000    2
  17320000    3
  17330000    3
  17340000    4
  17350000    3
  17360000    3
  17370000    3
  17380000    3
  17390000    3
  17400000    2
  17410000    3
  17420000    2
  17430000    3
  17440000    3
  17450000    2
  17460000    3
  17470000    3
  17480000    3
  17490000    3
  17500000    4
  17510000    2
  17520000    3
  17530000    3
  17540000    3
  17550000    4
  17560000    2
  17570000    4
  17580000    3
  17590000    3
  17600000    3
  17610000    3
  17620000    3
  17630000    3
  17640000    3
  17650000    4
  17660000    3
  17670000    2
  17680000    3
  17690000    2
  17700000    3
  17710000    3
  17720000    3
  17730000    2
  17740000    2
  17750000    3
  17760000    3
  17770000    4
  17780000    4
  17790000    3
  17800000    2
  17810000    3
  17820000    4
  17830000    4
  17840000    3
  17850000    3
  17860000    3
  17870000    3
  17880000    3
  17890000    4
  17900000    3
  17910000    3
  17920000    5
  17930000    4
  17940000    3
  17950000    7
  17960000    3
  17970000    4
  17980000    2
  17990000    5
  18000000    3
  18010000    4
  18020000    4
  18030000    7
  18040000    4
  18050000    3
  18060000    3
  18070000    3
  18080000    2
  18090000    3
  18100000    3
  18110000    3
  18120000    3
  18130000    4
  18140000    3
  18150000    2
  18160000    3
  18170000    3
  18180000    3
  18190000    4
  18200000    3
  18210000    3
  18220000    2
  18230000    3
  18240000    3
  18250000    3
  18260000    2
  18270000    2
  18280000    4
  18290000    2
  18300000    2
  18310000    2
  18320000    2
  18330000    2
  18340000    2
  18350000    4
  18360000    3
  18370000    2
  18380000    4
  18390000    4
  18400000    3
  18410000    3
  18420000   12
  18430000    7
  18440000    9
  18450000    3
  18460000    3
  18470000    3
  18480000    5
  18490000    3
  18500000    4
  18510000    4
  18520000    6
  18530000    2
  18540000    3
  18550000    4
  18560000    3
  18570000    3
  18580000    3
  18590000    3
  18600000    3
  18610000    2
  18620000    3
  18630000    4
  18640000    2
  18650000    3
  18660000    3
  18670000    3
  18680000    3
  18690000    3
  18700000    4
  18710000    4
  18720000    3
  18730000    2
  18740000    2
  18750000    4
  18760000    3
  18770000    3
  18780000    3
  18790000    4
  18800000    4
  18810000    3
  18820000    2
  18830000    2
  18840000    4
  18850000    2
  18860000    2
  18870000    3
  18880000    3
  18890000    4
  18900000    3
  18910000    3
  18920000    3
  18930000    4
  18940000    4
  18950000    4
  18960000    3
  18970000    7
  18980000    3
  18990000    4
  19000000    3
  19010000    3
  19020000    4
  19030000    2
  19040000    3
  19050000    2
  19060000    5
  19070000    3
  19080000    3
  19090000    3
  19100000    2
  19110000    4
  19120000    4
  19130000    3
  19140000    4
  19150000    3
  19160000    2
  19170000    3
  19180000    2
  19190000    3
  19200000    4
  19210000    4
  19220000    2
  19230000    4
  19240000    3
  19250000    3
  19260000    4
  19270000    4
  19280000    3
  19290000    2
  19300000    3
  19310000    2
  19320000    2
  19330000    3
  19340000    3
  19350000    3
  19360000    3
  19370000    3
  19380000    3
  19390000    4
  19400000    4
  19410000    5
  19420000    3
  19430000    2
  19440000    2
  19450000    4
  19460000    4
  19470000    5
  19480000    4
  19490000    2
  19500000    4
  19510000    4
  19520000    3
  19530000    3
  19540000    4
  19550000    3
  19560000    3
  19570000    3
  19580000    3
  19590000    4
  19600000    2
  19610000    3
  19620000    3
  19630000    4
  19640000    2
  19650000    4
  19660000    4
  19670000    3
  19680000    2
  19690000    3
  19700000    3
  19710000    4
  19720000    3
  19730000    4
  19740000    2
  19750000    3
  19760000    3
  19770000    3
  19780000    3
  19790000    2
  19800000    3
  19810000    2
  19820000    4
  19830000    2
  19840000    3
  19850000    3
  19860000    2
  19870000    3
  19880000    3
  19890000    3
  19900000    3
  19910000    3
  19920000    3
  19930000    3
  19940000    3
  19950000    8
  19960000    3
  19970000    3
  19980000    3
  19990000    3
  20000000    3
  20000000    3
  20010000    3
  20020000    3
  20030000    3
  20040000    3
  20050000    4
  20060000    3
  20070000    3
  20080000    2
  20090000    2
  20100000    3
  20110000    4
  20120000    3
  20130000    3
  20140000    4
  20150000    5
  20160000    3
  20170000    5
  20180000    3
  20190000    3
  20200000    3
  20210000    4
  20220000    3
  20230000    3
  20240000    3
  20250000    3
  20260000    3
  20270000    2
  20280000    3
  20290000    3
  20300000    3
  20310000    2
  20320000    3
  20330000    3
  20340000    3
  20350000    2
  20360000    2
  20370000    3
  20380000    2
  20390000    3
  20400000    3
  20410000    3
  20420000    3
  20430000    3
  20440000    3
  20450000    3
  20460000    3
  20470000    2
  20480000    3
  20490000    2
  20500000    3
  20510000    2
  20520000    3
  20530000    2
  20540000    3
  20550000    3
  20560000    3
  20570000    4
  20580000    4
  20590000    3
  20600000    5
  20610000    4
  20620000    3
  20630000    3
  20640000    3
  20650000    3
  20660000    3
  20670000    3
  20680000    4
  20690000    3
  20700000    4
  20710000    4
  20720000    5
  20730000    4
  20740000    6
  20750000    4
  20760000    3
  20770000    2
  20780000    3
  20790000    3
  20800000    3
  20810000    3
  20820000    3
  20830000    3
  20840000    3
  20850000    4
  20860000    2
  20870000    2
  20880000    3
  20890000    3
  20900000    3
  20910000    3
  20920000    2
  20930000    3
  20940000    3
  20950000    3
  20960000    2
  20970000    3
  20980000    3
  20990000    4
  21000000    3
  21010000    2
  21020000    3
  21030000    3
  21040000    3
  21050000    4
  21060000    2
  21070000    3
  21080000    3
  21090000    2
  21100000    3
  21110000    4
  21120000    3
  21130000    3
  21140000    3
  21150000    2
  21160000    3
  21170000    3
  21180000    4
  21190000    3
  21200000    4
  21210000    3
  21220000    3
  21230000    2
  21240000    3
  21250000    2
  21260000    3
  21270000    4
  21280000    3
  21290000    3
  21300000    2
  21310000    4
  21320000    3
  21330000    3
  21340000    3
  21350000    3
  21360000    3
  21370000    2
  21380000    2
  21390000    3
  21400000    4
  21410000    3
  21420000    4
  21430000    3
  21440000    3
  21450000    3
  21460000    3
  21470000    3
  21480000    3
  21490000    3
  21500000    3
  21510000    3
  21520000    3
  21530000    5
  21540000    2
  21550000    3
  21560000    2
  21570000    2
  21580000    3
  21590000    2
  21600000    4
  21610000    3
  21620000    5
  21630000    2
  21640000    4
  21650000    2
  21660000    3
  21670000    3
  21680000    3
  21690000    3
  21700000    3
  21710000    5
  21720000    2
  21730000    3
  21740000    3
  21750000    3
  21760000    5
  21770000    3
  21780000    3
  21790000    3
  21800000    3
  21810000    3
  21820000    2
  21830000    3
  21840000    3
  21850000    2
  21860000    3
  21870000    3
  21880000    3
  21890000    3
  21900000    4
  21910000    3
  21920000    4
  21930000    3
  21940000    3
  21950000    3
  21960000    3
  21970000    4
  21980000    4
  21990000    3
  22000000    3
  22010000    3
  22020000    3
  22030000    3
  22040000    4
  22050000    3
  22060000    2
  22070000    3
  22080000    3
  22090000    3
  22100000    3
  22110000    3
  22120000    3
  22130000    3
  22140000    4
  22150000    3
  22160000    3
  22170000    4
  22180000    2
  22190000    5
  22200000    1
  22210000    3
  22220000    3
  22230000    3
  22240000    3
  22250000    3
  22260000    3
  22270000    3
  22280000    2
  22290000    3
  22300000    3
  22310000    4
  22320000    2
  22330000    3
  22340000    2
  22350000    4
  22360000    4
  22370000    4
  22380000    5
  22390000    3
  22400000    3
  22410000    3
  22420000    2
  22430000    3
  22440000    3
  22450000    3
  22460000    2
  22470000    2
  22480000    4
  22490000    3
  22500000    3
  22510000    3
  22520000    5
  22530000    3
  22540000    3
  22550000    3
  22560000    3
  22570000    4
  22580000    3
  22590000    4
  22600000    3
  22610000    2
  22620000    4
  22630000    2
  22640000    3
  22650000    4
  22660000    3
  22670000    3
  22680000    4
  22690000    2
  22700000    4
  22710000    3
  22720000    2
  22730000    3
  22740000    4
  22750000    3
  22760000    2
  22770000    3
  22780000    2
  22790000    4
  22800000    4
  22810000    3
  22820000    6
  22830000    3
  22840000    3
  22850000    4
  22860000    4
  22870000    3
  22880000    5
  22890000    5
  22900000    4
  22910000    2
  22920000    5
  22930000    3
  22940000    4
  22950000    4
  22960000    3
  22970000    4
  22980000    3
  22990000    2
  23000000    3
  23010000    2
  23020000    4
  23030000    2
  23040000    3
  23050000    3
  23060000    2
  23070000    5
  23080000    2
  23090000    3
  23100000    3
  23110000    2
  23120000    3
  23130000    3
  23140000    4
  23150000    3
  23160000    2
  23170000    4
  23180000    4
  23190000    3
  23200000    2
  23210000    3
  23220000    4
  23230000    2
  23240000    3
  23250000    3
  23260000    2
  23270000    3
  23280000    3
  23290000    3
  23300000    3
  23310000    3
  23320000    5
  23330000    3
  23340000    3
  23350000    3
  23360000    3
  23370000    3
  23380000    2
  23390000    3
  23400000    3
  23410000    3
  23420000    2
  23430000    5
  23440000    3
  23450000    2
  23460000    3
  23470000    3
  23480000    3
  23490000    4
  23500000    3
  23510000    4
  23520000    3
  23530000    3
  23540000    3
  23550000    3
  23560000    2
  23570000    5
  23580000    5
  23590000    4
  23600000    3
  23610000    3
  23620000    3
  23630000    3
  23640000    3
  23650000    3
  23660000    3
  23670000    2
  23680000    4
  23690000    6
  23700000    3
  23710000    3
  23720000    2
  23730000    2
  23740000    3
  23750000    3
  23760000    3
  23770000    4
  23780000    3
  23790000    4
  23800000    3
  23810000    3
  23820000    3
  23830000    2
  23840000    3
  23850000    3
  23860000    2
  23870000    3
  23880000    3
  23890000    4
  23900000    4
  23910000    3
  23920000    6
  23930000    2
  23940000    3
  23950000    4
  23960000    3
  23970000    3
  23980000    3
  23990000    7
  24000000    4
  24010000    3
  24020000    3
  24030000    4
  24040000    3
  24050000    3
  24060000    3
  24070000    3
  24080000    2
  24090000    3
  24100000    3
  24110000    4
  24120000    3
  24130000    3
  24140000    3
  24150000    3
  24160000    3
  24170000    3
  24180000    3
  24190000    3
  24200000    3
  24210000    3
  24220000    2
  24230000    3
  24240000    3
  24250000    2
  24260000    2
  24270000    3
  24280000    3
  24290000    4
  24300000    3
  24310000    3
  24320000    4
  24330000    3
  24340000    2
  24350000    3
  24360000    2
  24370000    3
  24380000    3
  24390000    2
  24400000    2
  24410000    3
  24420000    3
  24430000    2
  24440000    4
  24450000    3
  24460000    3
  24470000    3
  24480000    3
  24490000    2
  24500000    3
  24510000    2
  24520000    3
  24530000    4
  24540000    3
  24550000    3
  24560000    2
  24570000    4
  24580000    4
  24590000    3
  24600000   17
  24610000   21
  24620000   19
  24630000   20
  24640000   18
  24650000   13
  24660000   18
  24670000   12
  24680000    3
  24690000    6
  24700000    3
  24710000    3
  24720000    4
  24730000    4
  24740000    4
  24750000    3
  24760000    3
  24770000    4
  24780000    2
  24790000    2
  24800000    2
  24810000    3
  24820000    3
  24830000    3
  24840000    4
  24850000    3
  24860000    4
  24870000    3
  24880000    4
  24890000    2
  24900000    3
  24910000    3
  24920000    3
  24930000    2
  24940000    3
  24950000    4
  24960000    4
  24970000    4
  24980000    3
  24990000    3
  25000000    2
  25010000    3
  25020000    3
  25030000    5
  25040000    3
  25050000    3
  25060000    3
  25070000    3
  25080000    3
  25090000    2
  25100000    2
  25110000    4
  25120000    5
  25130000    4
  25140000    3
  25150000    6
  25160000    4
  25170000    2
  25180000    4
  25190000    3
  25200000    3
  25210000    3
  25220000    5
  25230000    3
  25240000    3
  25250000    3
  25260000    4
  25270000    4
  25280000    3
  25290000    3
  25300000    3
  25310000    5
  25320000    3
  25330000    4
  25340000    2
  25350000    4
  25360000    3
  25370000    2
  25380000    3
  25390000    2
  25400000    2
  25410000    3
  25420000    3
  25430000    4
  25440000    3
  25450000    3
  25460000    4
  25470000    3
  25480000    3
  25490000    3
  25500000    3
  25510000    2
  25520000    5
  25530000    3
  25540000    2
  25550000    4
  25560000    2
  25570000    2
  25580000    3
  25590000    3
  25600000    3
  25610000    3
  25620000    3
  25630000    3
  25640000    2
  25650000    3
  25660000    3
  25670000    2
  25680000    2
  25690000    3
  25700000    3
  25710000    4
  25720000    4
  25730000    3
  25740000    4
  25750000    2
  25760000    3
  25770000    2
  25780000    3
  25790000    3
  25800000    4
  25810000    3
  25820000    3
  25830000    3
  25840000    3
  25850000    3
  25860000    4
  25870000    3
  25880000    3
  25890000    4
  25900000    4
  25910000    4
  25920000    4
  25930000    4
  25940000    2
  25950000    3
  25960000    4
  25970000    4
  25980000    3
  25990000    2
  26000000    3
  26010000    2
  26020000    3
  26030000    3
  26040000   13
  26050000    9
  26060000    2
  26070000    3
  26080000    2
  26090000    4
  26100000    3
  26110000    3
  26120000    3
  26130000    3
  26140000    3
  26150000    2
  26160000    3
  26170000    3
  26180000    3
  26190000    3
  26200000    3
  26210000    3
  26220000    3
  26230000    2
  26240000    2
  26250000    3
  26260000    3
  26270000    4
  26280000    3
  26290000    2
  26300000    4
  26310000    4
  26320000    3
  26330000    2
  26340000    2
  26350000    2
  26360000    3
  26370000    3
  26380000    2
  26390000    3
  26400000    3
  26410000    2
  26420000    3
  26430000    2
  26440000    3
  26450000    2
  26460000    3
  26470000    6
  26480000    5
  26490000    2
  26500000    3
  26510000    4
  26520000    3
  26530000    4
  26540000    2
  26550000    3
  26560000    3
  26570000    3
  26580000    3
  26590000    2
  26600000    3
  26610000    3
  26620000    3
  26630000    3
  26640000    2
  26650000    3
  26660000    4
  26670000    3
  26680000    3
  26690000    2
  26700000    3
  26710000    4
  26720000    2
  26730000    3
  26740000    3
  26750000    2
  26760000    2
  26770000    4
  26780000   15
  26790000   12
  26800000    8
  26810000    2
  26820000    3
  26830000    4
  26840000    2
  26850000    3
  26860000    2
  26870000    2
  26880000    3
  26890000    4
  26900000    2
  26910000    3
  26920000    3
  26930000    4
  26940000    3
  26950000    2
  26960000    3
  26970000    4
  26980000    3
  26990000    4
  27000000    7
  27010000    3
  27020000    3
  27030000    3
  27040000    2
  27050000    3
  27060000    3
  27070000    3
  27080000    5
  27090000    4
  27100000    3
  27110000    4
  27120000    3
  27130000    3
  27140000    4
  27150000    3
  27160000    2
  27170000    4
  27180000    2
  27190000    3
  27200000    3
  27210000    3
  27220000    4
  27230000    3
  27240000    4
  27250000    4
  27260000    3
  27270000    2
  27280000    2
  27290000    3
  27300000    2
  27310000    3
  27320000    4
  27330000    3
  27340000    3
  27350000    4
  27360000    3
  27370000    3
  27380000    3
  27390000    4
  27400000    3
  27410000    3
  27420000    3
  27430000    3
  27440000    3
  27450000    3
  27460000    2
  27470000    3
  27480000    3
  27490000    5
  27500000    2
  27510000    4
  27520000    4
  27530000    3
  27540000    3
  27550000    3
  27560000    2
  27570000    3
  27580000    3
  27590000    3
  27600000    3
  27610000    3
  27620000    3
  27630000    4
  27640000    3
  27650000    2
  27660000    7
  27670000    6
  27680000    2
  27690000    2
  27700000   18
  27710000    4
  27720000    2
  27730000    2
  27740000    3
  27750000    4
  27760000    3
  27770000    2
  27780000    3
  27790000    3
  27800000    3
  27810000    2
  27820000    1
  27830000    2
  27840000    3
  27850000    2
  27860000    4
  27870000    3
  27880000    3
  27890000    2
  27900000    2
  27910000    4
  27920000    3
  27930000    3
  27940000    3
  27950000    3
  27960000    2
  27970000    3
  27980000    3
  27990000    3
  28000000    2
  28010000    4
  28020000    3
  28030000    2
  28040000    3
  28050000    4
  28060000    3
  28070000    3
  28080000    3
  28090000    2
  28100000    4
  28110000    2
  28120000    3
  28130000    3
  28140000    4
  28150000    4
  28160000    5
  28170000    5
  28180000    4
  28190000    3
  28200000    2
  28210000    5
  28220000    3
  28230000    2
  28240000    3
  28250000    4
  28260000    3
  28270000    3
  28280000    7
  28290000    3
  28300000    5
  28310000    3
  28320000    2
  28330000    2
  28340000    4
  28350000    4
  28360000    3
  28370000    3
  28380000    4
  28390000    5
  28400000    4
  28410000    4
  28420000    3
  28430000    8
  28440000    3
  28450000    2
  28460000    2
  28470000    2
  28480000    4
  28490000    3
  28500000   13
  28510000    3
  28520000    4
  28530000    2
  28540000    3
  28550000    4
  28560000    5
  28570000    7
  28580000    4
  28590000    4
  28600000    2
  28610000    3
  28620000    4
  28630000    2
  28640000    6
  28650000    3
  28660000    3
  28670000    5
  28680000    3
  28690000    3
  28700000    2
  28710000    3
  28720000    2
  28730000    3
  28740000    4
  28750000    5
  28760000    5
  28770000    3
  28780000    4
  28790000    2
  28800000    3
  28810000    4
  28820000    2
  28830000    4
  28840000    5
  28850000    3
  28860000    3
  28870000    3
  28880000    3
  28890000    4
  28900000    4
  28910000    5
  28920000    6
  28930000    3
  28940000    2
  28950000    3
  28960000    3
  28970000    7
  28980000    3
  28990000    3
  29000000    3
  29010000    4
  29020000    3
  29030000   10
  29040000    2
  29050000    7
  29060000    6
  29070000    4
  29080000    3
  29090000    3
  29100000    3
  29110000    2
  29120000    2
  29130000    3
  29140000    3
  29150000    3
  29160000    3
  29170000    3
  29180000    3
  29190000    4
  29200000    3
  29210000    2
  29220000    3
  29230000    3
  29240000    4
  29250000    3
  29260000    3
  29270000    5
  29280000    5
  29290000    2
  29300000    3
  29310000    2
  29320000    4
  29330000    3
  29340000    3
  29350000    3
  29360000   12
  29370000   20
  29380000   21
  29390000   17
  29400000   15
  29410000   15
  29420000   17
  29430000   14
  29440000   16
  29450000   11
  29460000    8
  29470000   12
  29480000   14
  29490000   11
  29500000   19
  29510000   19
  29520000   16
  29530000    6
  29540000    4
  29550000    3
  29560000    4
  29570000    4
  29580000    5
  29590000    7
  29600000    5
  29610000    4
  29620000    4
  29630000    4
  29640000    2
  29650000    4
  29660000    3
  29670000    2
  29680000    4
  29690000    3
  29700000    2
  29710000    3
  29720000    3
  29730000    3
  29740000    3
  29750000    3
  29760000    3
  29770000    3
  29780000    4
  29790000    3
  29800000    3
  29810000    3
  29820000    2
  29830000    3
  29840000    2
  29850000    2
  29860000    3
  29870000    2
  29880000    4
  29890000    4
  29900000    3
  29910000    2
  29920000    3
  29930000    3
  29940000    3
  29950000    2
  29960000    2
  29970000    3
  29980000    4
  29990000    4
  30000000    4
  30010000    3
  30020000    2
  30030000    4
  30040000    2
  30050000    4
  30060000    3
  30070000    3
  30080000    3
  30090000    4
  30100000    4
  30110000    3
  30120000    4
  30130000    2
  30140000    2
  30150000    3
  30160000    4
  30170000    2
  30180000    3
  30190000    3
  30200000    4
  30210000    2
  30220000    4
  30230000    3
  30240000    4
  30250000    3
  30260000    3
  30270000    4
  30280000    4
  30290000    4
  30300000    3
  30310000    5
  30320000    4
  30330000    3
  30340000    4
  30350000    3
  30360000    3
  30370000    2
  30380000    4
  30390000    3
  30400000    3
  30410000    2
  30420000    2
  30430000    3
  30440000    4
  30450000    4
  30460000    4
  30470000    3
  30480000    4
  30490000    3
  30500000    4
  30510000    4
  30520000    3
  30530000    3
  30540000    3
  30550000    3
  30560000    2
  30570000    3
  30580000    2
  30590000    3
  30600000    3
  30610000    3
  30620000    3
  30630000    3
  30640000    2
  30650000    4
  30660000    2
  30670000    3
  30680000    3
  30690000    2
  30700000    2
  30710000    4
  30720000    3
  30730000    4
  30740000    4
  30750000    2
  30760000    2
  30770000    3
  30780000    3
  30790000    3
  30800000    3
  30810000    4
  30820000    3
  30830000    3
  30840000    4
  30850000    3
  30860000    4
  30870000    5
  30880000    3
  30890000    3
  30900000    2
  30910000    7
  30920000    5
  30930000    6
  30940000    4
  30950000    4
  30960000    3
  30970000    4
  30980000    3
  30990000    3
  31000000    4
  31010000    3
  31020000    5
  31030000    3
  31040000    5
  31050000    4
  31060000    4
  31070000   16
  31080000    3
  31090000    4
  31100000    3
  31110000    3
  31120000    3
  31130000    2
  31140000    3
  31150000    3
  31160000    1
  31170000    3
  31180000    4
  31190000    3
  31200000    5
  31210000    3
  31220000    3
  31230000    4
  31240000    4
  31250000    3
  31260000    3
  31270000    3
  31280000    3
  31290000    2
  31300000    3
  31310000    3
  31320000    3
  31330000    3
  31340000    3
  31350000    3
  31360000    2
  31370000    2
  31380000    4
  31390000    3
  31400000    3
  31410000    3
  31420000    2
  31430000    3
  31440000    3
  31450000    2
  31460000    3
  31470000    3
  31480000    3
  31490000    3
  31500000    2
  31510000    3
  31520000    3
  31530000    3
  31540000    3
  31550000    3
  31560000    5
  31570000    3
  31580000    4
  31590000    3
  31600000    2
  31610000    3
  31620000    2
  31630000    3
  31640000    3
  31650000    2
  31660000    3
  31670000    2
  31680000    3
  31690000    3
  31700000    3
  31710000   14
  31720000    8
  31730000    4
  31740000    2
  31750000    5
  31760000    3
  31770000    4
  31780000    5
  31790000    7
  31800000    4
  31810000    4
  31820000    4
  31830000    4
  31840000    4
  31850000    3
  31860000    3
  31870000    3
  31880000    3
  31890000    3
  31900000    3
  31910000    5
  31920000    5
  31930000    4
  31940000    3
  31950000    3
  31960000    3
  31970000    3
  31980000    3
  31990000    2
  32000000    4
  32010000    3
  32020000    3
  32030000    3
  32040000    5
  32050000    3
  32060000    3
  32070000    3
  32080000    7
  32090000    2
  32100000    5
  32110000    5
  32120000    5
  32130000   12
  32140000   14
  32150000   10
  32160000    2
  32170000    4
  32180000    3
  32190000    2
  32200000    2
  32210000    3
  32220000    3
  32230000    3
  32240000    3
  32250000    3
  32260000    4
  32270000    4
  32280000    4
  32290000    3
  32300000    3
  32310000    3
  32320000    3
  32330000    2
  32340000    2
  32350000    3
  32360000    3
  32370000    3
  32380000    3
  32390000    3
  32400000    3
  32410000    2
  32420000    3
  32430000    3
  32440000    3
  32450000    3
  32460000    3
  32470000    3
  32480000    3
  32490000    3
  32500000    3
  32510000    3
  32520000    2
  32530000    5
  32540000    3
  32550000    3
  32560000    3
  32570000    2
  32580000    2
  32590000    3
  32600000    4
  32610000    3
  32620000    3
  32630000    3
  32640000    3
  32650000    3
  32660000    3
  32670000    4
  32680000    3
  32690000    3
  32700000    3
  32710000    4
  32720000    4
  32730000    2
  32740000    4
  32750000    3
  32760000   14
  32770000   11
  32780000    4
  32790000    4
  32800000    2
  32810000    5
  32820000    3
  32830000    2
  32840000    3
  32850000    2
  32860000    2
  32870000    3
  32880000    7
  32890000    5
  32900000    3
  32910000    3
  32920000    2
  32930000    2
  32940000    3
  32950000    2
  32960000    3
  32970000    3
  32980000    2
  32990000    2
  33000000    3
  33010000    3
  33020000    3
  33030000    4
  33040000    3
  33050000    3
  33060000    4
  33070000    3
  33080000    2
  33090000    3
  33100000    3
  33110000    2
  33120000    2
  33130000    3
  33140000    3
  33150000    2
  33160000    4
  33170000    3
  33180000    2
  33190000    4
  33200000    3
  33210000    2
  33220000    3
  33230000    3
  33240000    3
  33250000    3
  33260000    3
  33270000    2
  33280000    3
  33290000    3
  33300000    3
  33310000    4
  33320000    2
  33330000    3
  33340000    3
  33350000    3
  33360000    3
  33370000    4
  33380000    3
  33390000    3
  33400000    3
  33410000    3
  33420000    4
  33430000    4
  33440000    3
  33450000    3
  33460000    3
  33470000    3
  33480000    3
  33490000    3
  33500000    3
  33510000    5
  33520000    3
  33530000    5
  33540000    4
  33550000    6
  33560000    4
  33570000    4
  33580000    3
  33590000    3
  33600000    3
  33610000    2
  33620000    3
  33630000    3
  33640000    3
  33650000    3
  33660000    3
  33670000    3
  33680000    2
  33690000    2
  33700000    3
  33710000    4
  33720000    3
  33730000    3
  33740000    3
  33750000    2
  33760000    2
  33770000    4
  33780000    3
  33790000    3
  33800000    5
  33810000    7
  33820000    2
  33830000    2
  33840000    3
  33850000    3
  33860000    2
  33870000    5
  33880000    4
  33890000    4
  33900000    4
  33910000    2
  33920000    4
  33930000    3
  33940000    4
  33950000    2
  33960000    3
  33970000    3
  33980000    3
  33990000    2
  34000000    3
  34010000    2
  34020000    3
  34030000    3
  34040000    7
  34050000    3
  34060000    3
  34070000    4
  34080000    3
  34090000    2
  34100000    3
  34110000    1
  34120000    3
  34130000    3
  34140000    2
  34150000    2
  34160000    2
  34170000    3
  34180000    4
  34190000    3
  34200000    3
  34210000    2
  34220000    3
  34230000    4
  34240000    3
  34250000    3
  34260000    3
  34270000    3
  34280000    4
  34290000    5
  34300000    2
  34310000    2
  34320000    3
  34330000    2
  34340000    3
  34350000    3
  34360000    3
  34370000    3
  34380000    2
  34390000    3
  34400000    3
  34410000    4
  34420000    3
  34430000    3
  34440000    3
  34450000    2
  34460000    4
  34470000    3
  34480000    4
  34490000    4
  34500000    2
  34510000    4
  34520000    3
  34530000    2
  34540000    3
  34550000    4
  34560000    3
  34570000    3
  34580000    3
  34590000    2
  34600000    9
  34610000   12
  34620000    8
  34630000   12
  34640000   11
  34650000   10
  34660000   13
  34670000    3
  34680000    3
  34690000    3
  34700000    3
  34710000    4
  34720000    6
  34730000    3
  34740000    3
  34750000    5
  34760000   11
  34770000    3
  34780000    3
  34790000    3
  34800000    3
  34810000    2
  34820000    2
  34830000    3
  34840000    2
  34850000    3
  34860000    3
  34870000    3
  34880000    3
  34890000    3
  34900000    2
  34910000    4
  34920000    3
  34930000    3
  34940000    5
  34950000    3
  34960000    3
  34970000    3
  34980000    3
  34990000    4
  35000000    3
  35010000    2
  35020000    3
  35030000    3
  35040000    2
  35050000    3
  35060000    3
  35070000    3
  35080000    3
  35090000    5
  35100000    2
  35110000    2
  35120000    3
  35130000    3
  35140000    3
  35150000    3
  35160000    3
  35170000    3
  35180000    3
  35190000    3
  35200000    3
  35210000    2
  35220000    3
  35230000    3
  35240000    3
  35250000    3
  35260000    5
  35270000    3
  35280000    4
  35290000    4
  35300000    4
  35310000    4
  35320000    4
  35330000    2
  35340000    4
  35350000    3
  35360000    3
  35370000    3
  35380000    4
  35390000    4
  35400000    5
  35410000    2
  35420000    4
  35430000    3
  35440000    3
  35450000    3
  35460000    4
  35470000    4
  35480000    3
  35490000    3
  35500000    3
  35510000    3
  35520000    3
  35530000    3
  35540000    4
  35550000    3
  35560000    3
  35570000    5
  35580000    3
  35590000    5
  35600000    2
  35610000    4
  35620000    3
  35630000    3
  35640000    3
  35650000    3
  35660000    3
  35670000    4
  35680000    5
  35690000    3
  35700000    3
  35710000    4
  35720000    3
  35730000    5
  35740000    3
  35750000    3
  35760000    2
  35770000    3
  35780000    2
  35790000    3
  35800000    3
  35810000    3
  35820000    3
  35830000    3
  35840000    3
  35850000    4
  35860000    3
  35870000   16
  35880000    7
  35890000   11
  35900000   13
  35910000   14
  35920000   13
  35930000   14
  35940000   12
  35950000   14
  35960000   16
  35970000   19
  35980000   17
  35990000   19
  36000000   15
  36010000   10
  36020000    3
  36030000    2
  36040000    4
  36050000    3
  36060000    4
  36070000    3
  36080000    4
  36090000    3
  36100000    3
  36110000    2
  36120000    2
  36130000    3
  36140000    3
  36150000    3
  36160000    4
  36170000    2
  36180000    2
  36190000    3
  36200000    5
  36210000    3
  36220000    3
  36230000    5
  36240000    3
  36250000    5
  36260000    4
  36270000    3
  36280000    4
  36290000    3
  36300000    4
  36310000    2
  36320000    5
  36330000    3
  36340000    3
  36350000    3
  36360000    3
  36370000    3
  36380000    3
  36390000    3
  36400000    3
  36410000    2
  36420000    4
  36430000    3
  36440000    2
  36450000    2
  36460000    3
  36470000    3
  36480000    2
  36490000    2
  36500000    3
  36510000    3
  36520000    3
  36530000    3
  36540000    3
  36550000    3
  36560000    3
  36570000    4
  36580000    2
  36590000    3
  36600000    3
  36610000    3
  36620000    5
  36630000    4
  36640000    5
  36650000    5
  36660000    4
  36670000    3
  36680000    4
  36690000    3
  36700000    4
  36710000    2
  36720000    3
  36730000    4
  36740000    3
  36750000    4
  36760000    3
  36770000    3
  36780000    4
  36790000    3
  36800000    3
  36810000    3
  36820000    2
  36830000    3
  36840000    3
  36850000    3
  36860000    2
  36870000    2
  36880000    4
  36890000    3
  36900000    4
  36910000    3
  36920000    3
  36930000    3
  36940000    3
  36950000    4
  36960000    4
  36970000    3
  36980000    3
  36990000    3
  37000000    3
  37010000    3
  37020000    3
  37030000    3
  37040000    1
  37050000    3
  37060000    4
  37070000    3
  37080000    4
  37090000    5
  37100000    3
  37110000    2
  37120000    5
  37130000    4
  37140000    3
  37150000    4
  37160000    4
  37170000    3
  37180000    3
  37190000    4
  37200000    3
  37210000    2
  37220000    3
  37230000    2
  37240000    2
  37250000    4
  37260000    4
  37270000    4
  37280000    2
  37290000    4
  37300000    2
  37310000    3
  37320000    4
  37330000   12
  37340000    5
  37350000    4
  37360000    3
  37370000    3
  37380000    3
  37390000    3
  37400000    2
  37410000    3
  37420000    2
  37430000    2
  37440000    3
  37450000    2
  37460000    2
  37470000    3
  37480000    3
  37490000    3
  37500000    3
  37510000    3
  37520000    9
  37530000    3
  37540000    3
  37550000    4
  37560000    4
  37570000    3
  37580000   11
  37590000    5
  37600000    4
  37610000    4
  37620000    3
  37630000    3
  37640000    2
  37650000    4
  37660000    3
  37670000    4
  37680000    3
  37690000    4
  37700000    3
  37710000    3
  37720000    2
  37730000    4
  37740000    3
  37750000    2
  37760000    4
  37770000    3
  37780000    3
  37790000    4
  37800000    2
  37810000    2
  37820000    3
  37830000    3
  37840000    3
  37850000    3
  37860000    2
  37870000    2
  37880000    2
  37890000    2
  37900000    3
  37910000    3
  37920000    4
  37930000    2
  37940000    5
  37950000    4
  37960000    3
  37970000    3
  37980000    4
  37990000    3
  38000000    3
  38010000    2
  38020000    2
  38030000    2
  38040000    2
  38050000    3
  38060000    4
  38070000    3
  38080000    2
  38090000    4
  38100000    3
  38110000    3
  38120000    3
  38130000    3
  38140000    4
  38150000    4
  38160000    5
  38170000    3
  38180000    6
  38190000    5
  38200000    2
  38210000    3
  38220000    5
  38230000    6
  38240000   15
  38250000   12
  38260000   17
  38270000   17
  38280000   22
  38290000   19
  38300000   20
  38310000   19
  38320000    6
  38330000   12
  38340000   19
  38350000   15
  38360000    3
  38370000    5
  38380000    3
  38390000    3
  38400000    2
  38410000    2
  38420000    3
  38430000    3
  38440000    4
  38450000    2
  38460000    4
  38470000    3
  38480000    4
  38490000    3
  38500000    4
  38510000    4
  38520000    3
  38530000    2
  38540000    2
  38550000    3
  38560000    3
  38570000    4
  38580000    4
  38590000    3
  38600000    3
  38610000    2
  38620000    3
  38630000    3
  38640000    3
  38650000    3
  38660000    3
  38670000    3
  38680000    1
  38690000    5
  38700000    5
  38710000    2
  38720000    3
  38730000    4
  38740000    5
  38750000    5
  38760000    3
  38770000    3
  38780000    2
  38790000    5
  38800000    5
  38810000    5
  38820000    4
  38830000    3
  38840000    4
  38850000    4
  38860000    3
  38870000    4
  38880000    4
  38890000    5
  38900000    3
  38910000    3
  38920000    3
  38930000    5
  38940000    3
  38950000    2
  38960000    5
  38970000    3
  38980000    2
  38990000    4
  39000000    3
  39010000    5
  39020000    2
  39030000    3
  39040000    4
  39050000    4
  39060000    2
  39070000    5
  39080000    6
  39090000    3
  39100000    2
  39110000    4
  39120000    3
  39130000    4
  39140000    3
  39150000    2
  39160000    4
  39170000    4
  39180000    4
  39190000    4
  39200000    3
  39210000    4
  39220000    3
  39230000    8
  39240000    3
  39250000    2
  39260000    3
  39270000    4
  39280000    4
  39290000    4
  39300000    4
  39310000    3
  39320000    3
  39330000    3
  39340000    3
  39350000    3
  39360000    3
  39370000    3
  39380000    4
  39390000    4
  39400000    4
  39410000    3
  39420000    3
  39430000    3
  39440000    4
  39450000    3
  39460000    4
  39470000   12
  39480000    3
  39490000    4
  39500000    2
  39510000    3
  39520000    3
  39530000    5
  39540000    4
  39550000    4
  39560000    3
  39570000    4
  39580000    4
  39590000    4
  39600000    3
  39610000    3
  39620000    3
  39630000    6
  39640000   13
  39650000    3
  39660000    3
  39670000    2
  39680000    3
  39690000    3
  39700000    2
  39710000    3
  39720000    3
  39730000    3
  39740000    2
  39750000    2
  39760000    2
  39770000    2
  39780000    2
  39790000    2
  39800000    3
  39810000    2
  39820000    2
  39830000    3
  39840000    3
  39850000    3
  39860000    3
  39870000    3
  39880000    3
  39890000    3
  39900000    3
  39910000    3
  39920000    4
  39930000    3
  39940000    3
  39950000    3
  39960000    3
  39970000    3
  39980000    3
  39990000    2
  40000000    3
  40000000    3
  40010000    2
  40020000    3
  40030000    2
  40040000    2
  40050000    3
  40060000    2
  40070000    4
  40080000    5
  40090000    4
  40100000    3
  40110000    4
  40120000    3
  40130000    4
  40140000    3
  40150000    3
  40160000    3
  40170000    3
  40180000    3
  40190000    3
  40200000    5
  40210000    2
  40220000    3
  40230000    2
  40240000    2
  40250000    3
  40260000    3
  40270000    3
  40280000    3
  40290000    3
  40300000    3
  40310000    4
  40320000    3
  40330000    3
  40340000    3
  40350000    3
  40360000    3
  40370000    3
  40380000    3
  40390000    2
  40400000    3
  40410000    2
  40420000    3
  40430000    2
  40440000    3
  40450000    3
  40460000    4
  40470000    4
  40480000    3
  40490000    4
  40500000    3
  40510000    3
  40520000    4
  40530000    3
  40540000    3
  40550000    3
  40560000    3
  40570000    4
  40580000    4
  40590000    3
  40600000    2
  40610000    4
  40620000    3
  40630000    4
  40640000    4
  40650000    2
  40660000    4
  40670000    3
  40680000    4
  40690000    2
  40700000    3
  40710000    3
  40720000    2
  40730000    3
  40740000    3
  40750000    2
  40760000    3
  40770000   13
  40780000    3
  40790000    4
  40800000    3
  40810000    3
  40820000    3
  40830000    4
  40840000    2
  40850000    2
  40860000    3
  40870000    2
  40880000    4
  40890000    2
  40900000    2
  40910000    2
  40920000    3
  40930000    3
  40940000    3
  40950000    2
  40960000    3
  40970000    3
  40980000    3
  40990000    4
  41000000    4
  41010000    2
  41020000    4
  41030000    4
  41040000    4
  41050000    3
  41060000    3
  41070000    2
  41080000    2
  41090000    4
  41100000    4
  41110000    2
  41120000    3
  41130000    4
  41140000    4
  41150000    2
  41160000    3
  41170000    3
  41180000    3
  41190000    4
  41200000    3
  41210000    2
  41220000    2
  41230000    3
  41240000    2
  41250000    3
  41260000    3
  41270000    2
  41280000    3
  41290000    3
  41300000    3
  41310000    3
  41320000    3
  41330000    3
  41340000    3
  41350000    6
  41360000    4
  41370000    5
  41380000    3
  41390000    2
  41400000    3
  41410000    4
  41420000    3
  41430000    3
  41440000    3
  41450000    3
  41460000    2
  41470000    3
  41480000    3
  41490000    2
  41500000    3
  41510000    5
  41520000    4
  41530000    2
  41540000    3
  41550000    3
  41560000    5
  41570000    5
  41580000    4
  41590000    3
  41600000    5
  41610000    4
  41620000    4
  41630000    3
  41640000    5
  41650000    4
  41660000    5
  41670000    5
  41680000    8
  41690000    5
  41700000    5
  41710000    6
  41720000    6
  41730000    3
  41740000    4
  41750000    8
  41760000    6
  41770000    4
  41780000    5
  41790000    5
  41800000    3
  41810000    3
  41820000    4
  41830000    3
  41840000    3
  41850000    3
  41860000    3
  41870000    3
  41880000    3
  41890000    2
  41900000    4
  41910000    2
  41920000    3
  41930000    4
  41940000    3
  41950000    4
  41960000    4
  41970000    3
  41980000    4
  41990000    3
  42000000    4
  42010000    3
  42020000    4
  42030000    2
  42040000    4
  42050000    3
  42060000    4
  42070000    4
  42080000    3
  42090000    3
  42100000    4
  42110000    3
  42120000    3
  42130000    3
  42140000    3
  42150000    3
  42160000    5
  42170000    5
  42180000    3
  42190000    2
  42200000    3
  42210000    2
  42220000    3
  42230000    3
  42240000    4
  42250000    3
  42260000    2
  42270000    2
  42280000    3
  42290000    2
  42300000    3
  42310000    3
  42320000    4
  42330000    2
  42340000    3
  42350000    6
  42360000    5
  42370000    2
  42380000    2
  42390000    3
  42400000    4
  42410000    3
  42420000    4
  42430000    4
  42440000    3
  42450000    3
  42460000    2
  42470000    3
  42480000    3
  42490000    3
  42500000    4
  42510000    3
  42520000    2
  42530000    3
  42540000    2
  42550000    3
  42560000    2
  42570000    3
  42580000    3
  42590000    3
  42600000    2
  42610000    3
  42620000    2
  42630000    3
  42640000    3
  42650000    3
  42660000    3
  42670000    3
  42680000    3
  42690000    3
  42700000    3
  42710000    4
  42720000    3
  42730000    2
  42740000    2
  42750000    3
  42760000    3
  42770000    3
  42780000    4
  42790000    3
  42800000    3
  42810000    5
  42820000    3
  42830000    3
  42840000    2
  42850000    3
  42860000    3
  42870000    4
  42880000    3
  42890000    5
  42900000    2
  42910000    3
  42920000    4
  42930000    4
  42940000    3
  42950000    2
  42960000    2
  42970000    4
  42980000    4
  42990000    3
  43000000    3
  43010000    3
  43020000    2
  43030000    2
  43040000    3
  43050000    3
  43060000    4
  43070000    4
  43080000    7
  43090000   11
  43100000    3
  43110000    3
  43120000    3
  43130000    9
  43140000    2
  43150000    3
  43160000    3
  43170000    3
  43180000    3
  43190000    2
  43200000    2
  43210000    3
  43220000    3
  43230000    3
  43240000    3
  43250000    3
  43260000    3
  43270000    3
  43280000    2
  43290000    2
  43300000    2
  43310000    3
  43320000    3
  43330000    3
  43340000    3
  43350000    4
  43360000    3
  43370000    2
  43380000    3
  43390000    2
  43400000    4
  43410000    4
  43420000    3
  43430000    3
  43440000    3
  43450000    3
  43460000    3
  43470000    3
  43480000    4
  43490000    5
  43500000    4
  43510000    3
  43520000    3
  43530000    3
  43540000    3
  43550000    5
  43560000    3
  43570000    2
  43580000    3
  43590000    4
  43600000    3
  43610000    3
  43620000    3
  43630000    3
  43640000    3
  43650000    3
  43660000    3
  43670000    4
  43680000    4
  43690000    4
  43700000    4
  43710000    2
  43720000    4
  43730000    3
  43740000    2
  43750000    3
  43760000    3
  43770000    4
  43780000    4
  43790000    3
  43800000    4
  43810000    2
  43820000    4
  43830000    2
  43840000    3
  43850000    2
  43860000    3
  43870000    2
  43880000    4
  43890000    3
  43900000    3
  43910000    4
  43920000    3
  43930000    3
  43940000    4
  43950000    3
  43960000    2
  43970000    3
  43980000    3
  43990000    3
  44000000    3
  44010000    4
  44020000    3
  44030000    3
  44040000    2
  44050000    5
  44060000    3
  44070000    2
  44080000    5
  44090000    5
  44100000   17
  44110000    3
  44120000    5
  44130000    4
  44140000    4
  44150000    9
  44160000    3
  44170000    5
  44180000    4
  44190000    5
  44200000    4
  44210000    4
  44220000    3
  44230000    3
  44240000    4
  44250000    5
  44260000    4
  44270000    3
  44280000    2
  44290000    3
  44300000    3
  44310000    3
  44320000    4
  44330000    4
  44340000    3
  44350000    3
  44360000    4
  44370000    5
  44380000    3
  44390000    4
  44400000    5
  44410000    3
  44420000    4
  44430000    5
  44440000    2
  44450000    3
  44460000    2
  44470000    4
  44480000    4
  44490000    3
  44500000    4
  44510000    5
  44520000    4
  44530000    3
  44540000    5
  44550000    4
  44560000    5
  44570000    8
  44580000    7
  44590000    3
  44600000    5
  44610000    5
  44620000    4
  44630000    5
  44640000    3
  44650000    4
  44660000    4
  44670000    4
  44680000    3
  44690000    2
  44700000    3
  44710000    4
  44720000    3
  44730000    5
  44740000    4
  44750000    3
  44760000   11
  44770000   12
  44780000    5
  44790000    3
  44800000    2
  44810000    3
  44820000    3
  44830000    4
  44840000    3
  44850000    3
  44860000    4
  44870000    3
  44880000    8
  44890000    6
  44900000   14
  44910000   12
  44920000    3
  44930000    4
  44940000    3
  44950000    3
  44960000    2
  44970000    3
  44980000    4
  44990000    5
  45000000    3
  45010000    3
  45020000    2
  45030000    4
  45040000    5
  45050000    4
  45060000    4
  45070000    3
  45080000    2
  45090000    3
  45100000    4
  45110000    3
  45120000    5
  45130000    5
  45140000    4
  45150000    4
  45160000    5
  45170000    5
  45180000    3
  45190000    2
  45200000    3
  45210000    2
  45220000    3
  45230000    3
  45240000    3
  45250000    2
  45260000    5
  45270000    3
  45280000    4
  45290000    5
  45300000    3
  45310000    3
  45320000    3
  45330000    3
  45340000    2
  45350000    3
  45360000    2
  45370000    3
  45380000    3
  45390000    4
  45400000    2
  45410000    4
  45420000    4
  45430000    2
  45440000    2
  45450000    2
  45460000    3
  45470000    4
  45480000    3
  45490000    2
  45500000    2
  45510000    7
  45520000    3
  45530000    3
  45540000    3
  45550000    4
  45560000    3
  45570000    3
  45580000    3
  45590000    4
  45600000    3
  45610000    3
  45620000    3
  45630000    2
  45640000    3
  45650000    3
  45660000    3
  45670000    3
  45680000    3
  45690000    3
  45700000    3
  45710000    2
  45720000    3
  45730000    3
  45740000    4
  45750000    5
  45760000    4
  45770000    5
  45780000    3
  45790000    3
  45800000    3
  45810000    6
  45820000    3
  45830000    4
  45840000    3
  45850000    3
  45860000    4
  45870000    7
  45880000    4
  45890000    2
  45900000    4
  45910000    5
  45920000    2
  45930000    3
  45940000    2
  45950000    5
  45960000    6
  45970000    4
  45980000    4
  45990000    3
  46000000    2
  46010000    3
  46020000    4
  46030000    3
  46040000    3
  46050000    3
  46060000    4
  46070000    3
  46080000    3
  46090000    4
  46100000    3
  46110000    3
  46120000    3
  46130000    5
  46140000    5
  46150000    3
  46160000    5
  46170000    2
  46180000    4
  46190000    3
  46200000    3
  46210000    3
  46220000    3
  46230000    2
  46240000    5
  46250000    3
  46260000    3
  46270000    3
  46280000    5
  46290000    3
  46300000    3
  46310000    3
  46320000    3
  46330000    3
  46340000    4
  46350000    3
  46360000    3
  46370000    3
  46380000    3
  46390000    2
  46400000    3
  46410000    2
  46420000    3
  46430000    3
  46440000    3
  46450000    3
  46460000    3
  46470000    3
  46480000    3
  46490000    3
  46500000    2
  46510000    3
  46520000    2
  46530000    3
  46540000    3
  46550000    3
  46560000    3
  46570000    2
  46580000    4
  46590000    2
  46600000    4
  46610000    3
  46620000    3
  46630000    5
  46640000    2
  46650000    3
  46660000    3
  46670000    3
  46680000    3
  46690000    3
  46700000    2
  46710000    2
  46720000    3
  46730000    4
  46740000    3
  46750000    3
  46760000    4
  46770000    3
  46780000    3
  46790000    3
  46800000    2
  46810000    3
  46820000    4
  46830000    3
  46840000    2
  46850000    3
  46860000    2
  46870000    4
  46880000    3
  46890000    4
  46900000    2
  46910000    3
  46920000    2
  46930000    3
  46940000    4
  46950000    3
  46960000    2
  46970000    3
  46980000    3
  46990000    3
  47000000    3
  47010000    5
  47020000    3
  47030000    3
  47040000    3
  47050000    3
  47060000    2
  47070000    3
  47080000    4
  47090000    4
  47100000    3
  47110000    2
  47120000    3
  47130000    3
  47140000    3
  47150000    2
  47160000    2
  47170000    3
  47180000    3
  47190000    3
  47200000    3
  47210000    2
  47220000    2
  47230000    3
  47240000    2
  47250000    2
  47260000    2
  47270000    2
  47280000    2
  47290000    1
  47300000    3
  47310000    3
  47320000    4
  47330000    5
  47340000    3
  47350000    4
  47360000    2
  47370000    3
  47380000    4
  47390000    2
  47400000    4
  47410000    2
  47420000    2
  47430000    2
  47440000    3
  47450000    3
  47460000    3
  47470000    3
  47480000    3
  47490000    2
  47500000    1
  47510000    2
  47520000    3
  47530000    3
  47540000    3
  47550000    3
  47560000    2
  47570000    4
  47580000    3
  47590000    2
  47600000    3
  47610000    5
  47620000    5
  47630000    2
  47640000    5
  47650000    4
  47660000    5
  47670000    3
  47680000    4
  47690000    4
  47700000    3
  47710000    3
  47720000    5
  47730000    7
  47740000    5
  47750000    3
  47760000    4
  47770000    3
  47780000    4
  47790000    3
  47800000    3
  47810000    3
  47820000    3
  47830000    4
  47840000    3
  47850000    3
  47860000    3
  47870000    3
  47880000    3
  47890000    3
  47900000    3
  47910000    3
  47920000    4
  47930000    4
  47940000    3
  47950000    3
  47960000    2
  47970000    5
  47980000    2
  47990000    3
  48000000    2
  48010000    4
  48020000    3
  48030000    7
  48040000    2
  48050000    3
  48060000    2
  48070000    3
  48080000    4
  48090000    3
  48100000    4
  48110000    3
  48120000    4
  48130000    2
  48140000    3
  48150000    3
  48160000    2
  48170000    3
  48180000    3
  48190000    2
  48200000    3
  48210000    2
  48220000    9
  48230000    3
  48240000    2
  48250000    9
  48260000    3
  48270000    2
  48280000    4
  48290000    4
  48300000    3
  48310000    3
  48320000    3
  48330000    3
  48340000    3
  48350000    3
  48360000    4
  48370000    3
  48380000    3
  48390000    3
  48400000    3
  48410000    2
  48420000    4
  48430000    3
  48440000    4
  48450000    2
  48460000    3
  48470000    3
  48480000    2
  48490000    4
  48500000    4
  48510000    3
  48520000    3
  48530000    7
  48540000    3
  48550000    2
  48560000    4
  48570000    2
  48580000    3
  48590000    2
  48600000    4
  48610000    3
  48620000    4
  48630000    8
  48640000    3
  48650000    3
  48660000    2
  48670000    2
  48680000    4
  48690000    4
  48700000    4
  48710000    3
  48720000    4
  48730000    2
  48740000    3
  48750000    3
  48760000    3
  48770000    3
  48780000    4
  48790000    4
  48800000    3
  48810000    5
  48820000    3
  48830000    4
  48840000    3
  48850000    4
  48860000    2
  48870000    3
  48880000    3
  48890000    3
  48900000    3
  48910000    3
  48920000    2
  48930000    4
  48940000    8
  48950000   15
  48960000    3
  48970000    2
  48980000    3
  48990000    3
  49000000    4
  49010000    3
  49020000   10
  49030000    3
  49040000    3
  49050000    3
  49060000    3
  49070000    2
  49080000    3
  49090000    3
  49100000    2
  49110000    4
  49120000    4
  49130000    3
  49140000    3
  49150000    3
  49160000    3
  49170000    4
  49180000    4
  49190000    2
  49200000    3
  49210000    3
  49220000    3
  49230000    4
  49240000    3
  49250000    4
  49260000    3
  49270000    5
  49280000    9
  49290000   13
  49300000   15
  49310000    3
  49320000    2
  49330000    3
  49340000    3
  49350000    3
  49360000    3
  49370000    3
  49380000    2
  49390000    2
  49400000    3
  49410000    3
  49420000    2
  49430000    4
  49440000    5
  49450000    5
  49460000    5
  49470000    3
  49480000    4
  49490000    5
  49500000    3
  49510000    1
  49520000    6
  49530000    8
  49540000    3
  49550000    4
  49560000    3
  49570000    4
  49580000    4
  49590000    3
  49600000    2
  49610000    4
  49620000    2
  49630000    3
  49640000    4
  49650000    3
  49660000    4
  49670000    7
  49680000    9
  49690000    4
  49700000    3
  49710000    3
  49720000    2
  49730000    3
  49740000    3
  49750000    3
  49760000    3
  49770000    3
  49780000    4
  49790000    3
  49800000    2
  49810000    2
  49820000    2
  49830000    6
  49840000    3
  49850000    2
  49860000    3
  49870000    3
  49880000    5
  49890000    3
  49900000    3
  49910000    3
  49920000    2
  49930000    4
  49940000    4
  49950000    4
  49960000    5
  49970000    3
  49980000    2
  49990000    5
  50000000    2
  50010000    4
  50020000    2
  50030000    3
  50040000    4
  50050000    4
  50060000    3
  50070000    4
  50080000    5
  50090000    2
  50100000    3
  50110000    4
  50120000    3
  50130000    5
  50140000    3
  50150000    3
  50160000    3
  50170000    3
  50180000    3
  50190000    3
  50200000    3
  50210000    3
  50220000    3
  50230000    3
  50240000    3
  50250000    3
  50260000    5
  50270000    5
  50280000    7
  50290000    3
  50300000    4
  50310000    3
  50320000    3
  50330000    3
  50340000    4
  50350000    3
  50360000    3
  50370000    5
  50380000    4
  50390000    3
  50400000    3
  50410000    7
  50420000    3
  50430000    3
  50440000    3
  50450000    4
  50460000    3
  50470000    3
  50480000    2
  50490000    4
  50500000    4
  50510000    3
  50520000    4
  50530000    3
  50540000    3
  50550000    4
  50560000    3
  50570000    3
  50580000    2
  50590000    2
  50600000    4
  50610000    2
  50620000    4
  50630000    3
  50640000    4
  50650000    4
  50660000    2
  50670000    3
  50680000    2
  50690000    3
  50700000    3
  50710000    4
  50720000    4
  50730000    2
  50740000    3
  50750000    4
  50760000    8
  50770000    4
  50780000    4
  50790000    5
  50800000    3
  50810000    2
  50820000    2
  50830000    2
  50840000    4
  50850000    3
  50860000    3
  50870000    4
  50880000    3
  50890000    3
  50900000    3
  50910000    3
  50920000    3
  50930000    3
  50940000    4
  50950000    3
  50960000    4
  50970000    4
  50980000    2
  50990000    4
  51000000    2
  51010000    3
  51020000    3
  51030000    2
  51040000    4
  51050000    3
  51060000    2
  51070000    5
  51080000    4
  51090000    5
  51100000    4
  51110000    3
  51120000    3
  51130000    3
  51140000    3
  51150000    5
  51160000    3
  51170000    2
  51180000    3
  51190000    3
  51200000    3
  51210000    3
  51220000    4
  51230000    4
  51240000    4
  51250000    3
  51260000    2
  51270000    4
  51280000    2
  51290000    4
  51300000    3
  51310000    4
  51320000    3
  51330000    3
  51340000    3
  51350000    5
  51360000    5
  51370000    5
  51380000    6
  51390000    4
  51400000    5
  51410000    5
  51420000    5
  51430000    2
  51440000    4
  51450000    4
  51460000    4
  51470000    4
  51480000    5
  51490000    3
  51500000    3
  51510000    3
  51520000    4
  51530000    5
  51540000    4
  51550000    3
  51560000    4
  51570000    4
  51580000    2
  51590000    4
  51600000    4
  51610000    3
  51620000    3
  51630000    4
  51640000    2
  51650000    3
  51660000    3
  51670000    2
  51680000    3
  51690000    2
  51700000    3
  51710000    4
  51720000    3
  51730000    3
  51740000    3
  51750000    2
  51760000    3
  51770000    3
  51780000    3
  51790000    2
  51800000    3
  51810000    3
  51820000    4
  51830000    5
  51840000    4
  51850000    4
  51860000    3
  51870000    3
  51880000    2
  51890000    4
  51900000    3
  51910000    3
  51920000    3
  51930000    3
  51940000    3
  51950000    4
  51960000    4
  51970000    3
  51980000    3
  51990000    4
  52000000    2
  52010000    3
  52020000    4
  52030000    3
  52040000    3
  52050000    4
  52060000    5
  52070000    4
  52080000    3
  52090000    3
  52100000    2
  52110000    3
  52120000    3
  52130000    3
  52140000    3
  52150000    4
  52160000    3
  52170000    3
  52180000    3
  52190000    4
  52200000    3
  52210000    3
  52220000    2
  52230000    3
  52240000    2
  52250000    3
  52260000    3
  52270000    2
  52280000    2
  52290000    4
  52300000    3
  52310000    4
  52320000    2
  52330000    3
  52340000    3
  52350000    4
  52360000    3
  52370000    3
  52380000    4
  52390000    3
  52400000    6
  52410000    7
  52420000    5
  52430000    4
  52440000    5
  52450000    5
  52460000    3
  52470000    4
  52480000    2
  52490000    3
  52500000    2
  52510000    2
  52520000    3
  52530000    3
  52540000    3
  52550000    4
  52560000    4
  52570000    3
  52580000    4
  52590000    3
  52600000    4
  52610000    2
  52620000    4
  52630000    4
  52640000    4
  52650000    2
  52660000    3
  52670000    3
  52680000    3
  52690000    4
  52700000    4
  52710000    3
  52720000    3
  52730000    3
  52740000    4
  52750000    2
  52760000    3
  52770000    3
  52780000    3
  52790000    3
  52800000    4
  52810000    7
  52820000    3
  52830000    3
  52840000    3
  52850000    2
  52860000    3
  52870000    2
  52880000    3
  52890000    2
  52900000    3
  52910000    2
  52920000    3
  52930000    2
  52940000    5
  52950000    2
  52960000    3
  52970000    3
  52980000    3
  52990000    3
  53000000    3
  53010000    2
  53020000    3
  53030000    3
  53040000    4
  53050000    2
  53060000    4
  53070000    4
  53080000    7
  53090000    3
  53100000    4
  53110000    3
  53120000    4
  53130000    7
  53140000    4
  53150000    3
  53160000    3
  53170000    4
  53180000    4
  53190000    4
  53200000    3
  53210000    3
  53220000    2
  53230000    2
  53240000    2
  53250000    3
  53260000    3
  53270000    2
  53280000    4
  53290000    4
  53300000    3
  53310000    3
  53320000    3
  53330000    3
  53340000    3
  53350000    3
  53360000    3
  53370000    3
  53380000    3
  53390000    6
  53400000    3
  53410000    3
  53420000    4
  53430000    5
  53440000    4
  53450000    4
  53460000    5
  53470000    4
  53480000    4
  53490000    4
  53500000    3
  53510000    6
  53520000    4
  53530000    4
  53540000    3
  53550000    3
  53560000    5
  53570000    3
  53580000    4
  53590000    4
  53600000    4
  53610000    3
  53620000    5
  53630000    3
  53640000    4
  53650000    3
  53660000    3
  53670000    4
  53680000    2
  53690000    4
  53700000    5
  53710000    4
  53720000    4
  53730000    4
  53740000    4
  53750000    3
  53760000    3
  53770000    9
  53780000    7
  53790000    3
  53800000    3
  53810000    3
  53820000    4
  53830000    4
  53840000    6
  53850000    3
  53860000    3
  53870000    4
  53880000    4
  53890000    6
  53900000    7
  53910000   12
  53920000    8
  53930000   10
  53940000    8
  53950000   12
  53960000    8
  53970000   13
  53980000    8
  53990000    4
  54000000    3
  54010000    2
  54020000    3
  54030000    2
  54040000    2
  54050000    9
  54060000    3
  54070000    4
  54080000    2
  54090000    5
  54100000    4
  54110000    3
  54120000    5
  54130000    3
  54140000    3
  54150000    3
  54160000    5
  54170000    4
  54180000    4
  54190000    3
  54200000    3
  54210000    3
  54220000    3
  54230000    3
  54240000    3
  54250000    3
  54260000    3
  54270000    4
  54280000    3
  54290000    3
  54300000    3
  54310000    3
  54320000    3
  54330000    3
  54340000    3
  54350000    3
  54360000    3
  54370000    3
  54380000    3
  54390000    4
  54400000    2
  54410000    3
  54420000    2
  54430000    3
  54440000    3
  54450000    4
  54460000    3
  54470000    3
  54480000    3
  54490000    3
  54500000    3
  54510000    3
  54520000    3
  54530000    2
  54540000    3
  54550000    4
  54560000    3
  54570000    3
  54580000    3
  54590000    2
  54600000    3
  54610000    3
  54620000    4
  54630000    3
  54640000    3
  54650000    2
  54660000    3
  54670000    3
  54680000    3
  54690000    3
  54700000    3
  54710000    3
  54720000    2
  54730000    2
  54740000    2
  54750000    3
  54760000    5
  54770000    4
  54780000    2
  54790000    3
  54800000    3
  54810000    3
  54820000    3
  54830000    3
  54840000    2
  54850000    2
  54860000    3
  54870000    2
  54880000    3
  54890000    3
  54900000    4
  54910000    3
  54920000    3
  54930000    2
  54940000    4
  54950000    3
  54960000    4
  54970000    4
  54980000   11
  54990000    4
  55000000    3
  55010000    3
  55020000   13
  55030000    9
  55040000   15
  55050000   17
  55060000   19
  55070000   13
  55080000    3
  55090000    3
  55100000    4
  55110000    2
  55120000    3
  55130000    2
  55140000    4
  55150000    5
  55160000    6
  55170000    5
  55180000    2
  55190000    4
  55200000    4
  55210000    4
  55220000    3
  55230000    3
  55240000    3
  55250000    2
  55260000    3
  55270000    2
  55280000    4
  55290000    3
  55300000    3
  55310000    3
  55320000    4
  55330000    5
  55340000    3
  55350000    3
  55360000    4
  55370000    3
  55380000    3
  55390000    2
  55400000    4
  55410000    3
  55420000    3
  55430000    2
  55440000    3
  55450000    3
  55460000    2
  55470000    2
  55480000    3
  55490000    3
  55500000    2
  55510000    3
  55520000    4
  55530000    3
  55540000    3
  55550000    3
  55560000    4
  55570000    5
  55580000    5
  55590000    3
  55600000    5
  55610000    8
  55620000    8
  55630000    3
  55640000    4
  55650000    4
  55660000    5
  55670000    3
  55680000    4
  55690000    3
  55700000    4
  55710000    4
  55720000    3
  55730000    3
  55740000    2
  55750000    5
  55760000    4
  55770000    6
  55780000    4
  55790000    3
  55800000    3
  55810000    2
  55820000    5
  55830000    3
  55840000    3
  55850000    2
  55860000    3
  55870000    4
  55880000    3
  55890000    4
  55900000    4
  55910000    3
  55920000    3
  55930000    4
  55940000    3
  55950000    4
  55960000    4
  55970000    3
  55980000    2
  55990000    4
  56000000    2
  56010000    3
  56020000    3
  56030000    3
  56040000    2
  56050000    2
  56060000    2
  56070000    3
  56080000    3
  56090000    3
  56100000    3
  56110000    5
  56120000    4
  56130000    3
  56140000    3
  56150000    5
  56160000    4
  56170000    5
  56180000    3
  56190000    4
  56200000    3
  56210000    3
  56220000    3
  56230000    3
  56240000    3
  56250000    4
  56260000    3
  56270000    4
  56280000    3
  56290000    3
  56300000    3
  56310000    5
  56320000    3
  56330000    3
  56340000    3
  56350000    4
  56360000    3
  56370000    2
  56380000    4
  56390000    3
  56400000    4
  56410000    3
  56420000    3
  56430000    3
  56440000    3
  56450000    3
  56460000    3
  56470000    3
  56480000    2
  56490000    2
  56500000    3
  56510000    3
  56520000    2
  56530000    3
  56540000    4
  56550000    2
  56560000    3
  56570000    4
  56580000    5
  56590000    4
  56600000    4
  56610000    3
  56620000    4
  56630000    3
  56640000    3
  56650000    5
  56660000    5
  56670000    4
  56680000    3
  56690000    3
  56700000    5
  56710000    5
  56720000    4
  56730000    5
  56740000    4
  56750000    4
  56760000    7
  56770000    3
  56780000    6
  56790000    5
  56800000    4
  56810000    4
  56820000    3
  56830000    3
  56840000    3
  56850000    3
  56860000    2
  56870000    3
  56880000    4
  56890000    2
  56900000    3
  56910000    3
  56920000    3
  56930000    3
  56940000    3
  56950000    3
  56960000    3
  56970000    5
  56980000   11
  56990000   14
  57000000    5
  57010000    3
  57020000    3
  57030000    3
  57040000    3
  57050000    2
  57060000    3
  57070000    3
  57080000    2
  57090000    3
  57100000    3
  57110000    3
  57120000    3
  57130000    2
  57140000    3
  57150000    3
  57160000    4
  57170000    3
  57180000    3
  57190000    2
  57200000    3
  57210000    3
  57220000    2
  57230000    4
  57240000    3
  57250000    3
  57260000    4
  57270000    4
  57280000    5
  57290000    4
  57300000    3
  57310000    3
  57320000   16
  57330000    3
  57340000    4
  57350000    3
  57360000    3
  57370000    3
  57380000    2
  57390000    2
  57400000    3
  57410000    3
  57420000    3
  57430000    4
  57440000    2
  57450000    2
  57460000    4
  57470000   10
  57480000    3
  57490000    4
  57500000    4
  57510000    2
  57520000    3
  57530000    3
  57540000    4
  57550000    2
  57560000    3
  57570000    3
  57580000    3
  57590000    4
  57600000    4
  57610000    3
  57620000    2
  57630000    2
  57640000    3
  57650000    2
  57660000    3
  57670000    3
  57680000    3
  57690000    4
  57700000    4
  57710000    3
  57720000    3
  57730000    6
  57740000    5
  57750000    5
  57760000    2
  57770000    3
  57780000    3
  57790000    3
  57800000    4
  57810000    4
  57820000    3
  57830000    5
  57840000    2
  57850000    3
  57860000    6
  57870000    3
  57880000    4
  57890000    3
  57900000    3
  57910000    5
  57920000    3
  57930000    3
  57940000    3
  57950000    3
  57960000    5
  57970000    2
  57980000    3
  57990000    3
  58000000    3
  58010000    2
  58020000    3
  58030000    3
  58040000    3
  58050000    3
  58060000    3
  58070000    2
  58080000    2
  58090000    4
  58100000    3
  58110000    3
  58120000    3
  58130000    3
  58140000    7
  58150000    4
  58160000    8
  58170000    5
  58180000    7
  58190000    7
  58200000    5
  58210000    4
  58220000    5
  58230000    5
  58240000    2
  58250000    4
  58260000   14
  58270000    8
  58280000    3
  58290000    4
  58300000    2
  58310000    2
  58320000    3
  58330000    3
  58340000    2
  58350000    3
  58360000    3
  58370000    3
  58380000    3
  58390000    3
  58400000    3
  58410000    3
  58420000    4
  58430000    3
  58440000   11
  58450000    5
  58460000    3
  58470000    3
  58480000    3
  58490000    3
  58500000    3
  58510000    4
  58520000    4
  58530000    4
  58540000    4
  58550000    4
  58560000    3
  58570000    4
  58580000    4
  58590000    3
  58600000    4
  58610000    3
  58620000    3
  58630000    3
  58640000    2
  58650000    4
  58660000    4
  58670000    2
  58680000    4
  58690000    4
  58700000    4
  58710000    3
  58720000    4
  58730000    4
  58740000    4
  58750000    4
  58760000    7
  58770000   15
  58780000   19
  58790000   12
  58800000   17
  58810000   13
  58820000   14
  58830000   16
  58840000    9
  58850000    5
  58860000    3
  58870000    7
  58880000    4
  58890000    3
  58900000    3
  58910000    7
  58920000    7
  58930000    3
  58940000    5
  58950000    5
  58960000    2
  58970000    4
  58980000    2
  58990000    4
  59000000    2
  59010000    3
  59020000    4
  59030000    4
  59040000    4
  59050000    5
  59060000    4
  59070000    3
  59080000    3
  59090000    4
  59100000    6
  59110000    3
  59120000    4
  59130000    4
  59140000    8
  59150000    5
  59160000    4
  59170000    5
  59180000    3
  59190000    4
  59200000    3
  59210000    3
  59220000    3
  59230000    3
  59240000    2
  59250000    3
  59260000    4
  59270000    3
  59280000    4
  59290000    3
  59300000    3
  59310000    2
  59320000    3
  59330000    3
  59340000    2
  59350000    3
  59360000    3
  59370000    3
  59380000    3
  59390000    4
  59400000    3
  59410000    3
  59420000    3
  59430000    2
  59440000    3
  59450000    3
  59460000    3
  59470000    3
  59480000    2
  59490000    4
  59500000    3
  59510000    5
  59520000    4
  59530000    3
  59540000    3
  59550000    3
  59560000    3
  59570000    3
  59580000    3
  59590000    2
  59600000    5
  59610000    3
  59620000    3
  59630000    3
  59640000    3
  59650000    3
  59660000    3
  59670000    5
  59680000    2
  59690000    3
  59700000    3
  59710000    2
  59720000    3
  59730000    3
  59740000    5
  59750000    4
  59760000    3
  59770000    2
  59780000    3
  59790000    4
  59800000    3
  59810000    4
  59820000    1
  59830000    3
  59840000    3
  59850000    3
  59860000    2
  59870000    2
  59880000    3
  59890000    3
  59900000    3
  59910000    3
  59920000    4
  59930000    4
  59940000    3
  59950000    4
  59960000    3
  59970000    3
  59980000    2
  59990000    3
  60000000    3
  60000000    3
  60010000    3
  60020000    3
  60030000    3
  60040000    2
  60050000    1
  60060000    4
  60070000    3
  60080000    3
  60090000    7
  60100000    7
  60110000    7
  60120000    8
  60130000    7
  60140000    5
  60150000    5
  60160000    3
  60170000    3
  60180000    4
  60190000    3
  60200000    3
  60210000    4
  60220000    4
  60230000    3
  60240000    4
  60250000    3
  60260000    2
  60270000    4
  60280000    3
  60290000    3
  60300000    3
  60310000    3
  60320000    3
  60330000    3
  60340000    3
  60350000    3
  60360000    3
  60370000    4
  60380000    3
  60390000    3
  60400000    4
  60410000    3
  60420000    4
  60430000    3
  60440000    2
  60450000    3
  60460000    4
  60470000    2
  60480000    4
  60490000    3
  60500000    2
  60510000    3
  60520000    3
  60530000    3
  60540000    3
  60550000    3
  60560000    3
  60570000    4
  60580000    4
  60590000    4
  60600000    4
  60610000    5
  60620000    3
  60630000    4
  60640000    4
  60650000    5
  60660000    5
  60670000    3
  60680000    2
  60690000    3
  60700000    3
  60710000    3
  60720000    3
  60730000    3
  60740000    4
  60750000    2
  60760000    2
  60770000    3
  60780000    4
  60790000    5
  60800000    3
  60810000    2
  60820000    3
  60830000    3
  60840000    4
  60850000    3
  60860000    3
  60870000    3
  60880000    4
  60890000    3
  60900000    3
  60910000    3
  60920000    4
  60930000    2
  60940000    2
  60950000    3
  60960000    4
  60970000    4
  60980000    2
  60990000    4
  61000000    5
  61010000    5
  61020000    4
  61030000    7
  61040000    3
  61050000    3
  61060000    4
  61070000    2
  61080000    3
  61090000    3
  61100000    2
  61110000    3
  61120000    3
  61130000    3
  61140000    4
  61150000    2
  61160000    3
  61170000    2
  61180000    3
  61190000    2
  61200000    3
  61210000    2
  61220000    3
  61230000    3
  61240000    3
  61250000    3
  61260000    3
  61270000    2
  61280000    3
  61290000    9
  61300000    3
  61310000    3
  61320000    3
  61330000    3
  61340000    3
  61350000    3
  61360000    3
  61370000    3
  61380000    2
  61390000    3
  61400000    5
  61410000    2
  61420000    3
  61430000    3
  61440000    3
  61450000    4
  61460000    3
  61470000    4
  61480000    4
  61490000    2
  61500000    3
  61510000    3
  61520000    3
  61530000    3
  61540000    3
  61550000    3
  61560000    3
  61570000    2
  61580000    3
  61590000    3
  61600000    3
  61610000    3
  61620000    3
  61630000    3
  61640000    3
  61650000    3
  61660000    3
  61670000    3
  61680000    3
  61690000    4
  61700000    3
  61710000    3
  61720000    3
  61730000    3
  61740000    3
  61750000    4
  61760000    3
  61770000    3
  61780000    4
  61790000    4
  61800000    2
  61810000    2
  61820000    4
  61830000    5
  61840000    4
  61850000    3
  61860000    3
  61870000    3
  61880000    4
  61890000    3
  61900000    5
  61910000    3
  61920000    3
  61930000    3
  61940000    3
  61950000    4
  61960000    3
  61970000    2
  61980000    4
  61990000    4
  62000000    2
  62010000    3
  62020000    3
  62030000    3
  62040000    5
  62050000    2
  62060000    3
  62070000    2
  62080000    2
  62090000    3
  62100000    2
  62110000    3
  62120000    2
  62130000    4
  62140000    2
  62150000    3
  62160000    3
  62170000    4
  62180000    3
  62190000    3
  62200000    3
  62210000    2
  62220000    3
  62230000    3
  62240000    2
  62250000    3
  62260000    4
  62270000    3
  62280000    5
  62290000    3
  62300000    4
  62310000    5
  62320000    4
  62330000    2
  62340000    4
  62350000    4
  62360000    4
  62370000    2
  62380000    4
  62390000    4
  62400000    5
  62410000    3
  62420000    3
  62430000    4
  62440000    3
  62450000    3
  62460000    3
  62470000    3
  62480000    3
  62490000    3
  62500000    3
  62510000    5
  62520000    3
  62530000    2
  62540000    3
  62550000    2
  62560000    4
  62570000    5
  62580000    4
  62590000    2
  62600000    3
  62610000    3
  62620000    2
  62630000    2
  62640000    3
  62650000    3
  62660000    3
  62670000    4
  62680000    3
  62690000    3
  62700000    4
  62710000    4
  62720000    5
  62730000    4
  62740000    4
  62750000    4
  62760000    2
  62770000    4
  62780000    4
  62790000    3
  62800000    3
  62810000    3
  62820000    3
  62830000    3
  62840000    2
  62850000    3
  62860000    2
  62870000    2
  62880000    3
  62890000    2
  62900000    4
  62910000    4
  62920000    3
  62930000    3
  62940000   12
  62950000    4
  62960000    3
  62970000    3
  62980000    3
  62990000    4
  63000000    4
  63010000    7
  63020000   14
  63030000   19
  63040000   15
  63050000   14
  63060000   16
  63070000    7
  63080000    9
  63090000   17
  63100000   15
  63110000   13
  63120000   13
  63130000    4
  63140000    3
  63150000    4
  63160000    2
  63170000    2
  63180000    3
  63190000    3
  63200000    2
  63210000    3
  63220000    2
  63230000    4
  63240000    3
  63250000    2
  63260000    3
  63270000    4
  63280000    3
  63290000    3
  63300000    2
  63310000    2
  63320000    7
  63330000    2
  63340000    3
  63350000    3
  63360000    2
  63370000    2
  63380000    3
  63390000    3
  63400000    3
  63410000    3
  63420000    3
  63430000    7
  63440000    5
  63450000    4
  63460000    3
  63470000    4
  63480000    3
  63490000    3
  63500000    4
  63510000    3
  63520000    5
  63530000    5
  63540000    3
  63550000    3
  63560000    3
  63570000    3
  63580000    4
  63590000    3
  63600000    4
  63610000    4
  63620000    3
  63630000    4
  63640000    2
  63650000    4
  63660000    3
  63670000    3
  63680000    4
  63690000    3
  63700000    4
  63710000    3
  63720000    2
  63730000    4
  63740000    2
  63750000    3
  63760000    3
  63770000    2
  63780000    3
  63790000    3
  63800000    3
  63810000    3
  63820000    3
  63830000    3
  63840000    4
  63850000    2
  63860000    3
  63870000    2
  63880000    3
  63890000    3
  63900000    3
  63910000    3
  63920000    3
  63930000    3
  63940000    3
  63950000    3
  63960000    3
  63970000    3
  63980000    3
  63990000    3
  64000000    3
  64010000    3
  64020000    9
  64030000    4
  64040000    3
  64050000    3
  64060000    3
  64070000    2
  64080000    4
  64090000    3
  64100000    3
  64110000    3
  64120000    4
  64130000    3
  64140000    2
  64150000    3
  64160000    3
  64170000    4
  64180000    3
  64190000    4
  64200000    5
  64210000    4
  64220000    5
  64230000    4
  64240000    7
  64250000    3
  64260000    4
  64270000    3
  64280000    5
  64290000    3
  64300000    5
  64310000    7
  64320000    3
  64330000    5
  64340000    5
  64350000    5
  64360000    3
  64370000    3
  64380000    5
  64390000    3
  64400000    5
  64410000    3
  64420000    3
  64430000    2
  64440000    2
  64450000    4
  64460000    5
  64470000    3
  64480000    5
  64490000    3
  64500000    4
  64510000    6
  64520000    4
  64530000    4
  64540000    4
  64550000    4
  64560000    4
  64570000    3
  64580000    3
  64590000    3
  64600000    3
  64610000    3
  64620000    3
  64630000    2
  64640000    3
  64650000    4
  64660000    3
  64670000    3
  64680000    3
  64690000    3
  64700000    3
  64710000    3
  64720000    3
  64730000    3
  64740000    3
  64750000    4
  64760000    4
  64770000    4
  64780000    3
  64790000    3
  64800000    3
  64810000    3
  64820000    3
  64830000    4
  64840000    3
  64850000    3
  64860000    6
  64870000    3
  64880000    3
  64890000    4
  64900000    3
  64910000    5
  64920000    2
  64930000    3
  64940000    2
  64950000    4
  64960000    3
  64970000    4
  64980000    3
  64990000    4
  65000000    2
  65010000    4
  65020000    3
  65030000    2
  65040000    4
  65050000    3
  65060000    2
  65070000    5
  65080000    3
  65090000    5
  65100000    5
  65110000    4
  65120000    4
  65130000    3
  65140000    4
  65150000    4
  65160000    3
  65170000    2
  65180000    4
  65190000    2
  65200000    2
  65210000    4
  65220000    3
  65230000    7
  65240000    3
  65250000    3
  65260000    4
  65270000    4
  65280000    5
  65290000    2
  65300000    3
  65310000    4
  65320000    4
  65330000    3
  65340000    3
  65350000    3
  65360000    3
  65370000    4
  65380000    3
  65390000    6
  65400000    4
  65410000    2
  65420000    4
  65430000    3
  65440000    3
  65450000    4
  65460000    6
  65470000    3
  65480000    4
  65490000    5
  65500000    3
  65510000    4
  65520000    4
  65530000    4
  65540000    3
  65550000    4
  65560000    3
  65570000    4
  65580000    4
  65590000    4
  65600000    4
  65610000    3
  65620000    3
  65630000    4
  65640000    5
  65650000    2
  65660000    4
  65670000    4
  65680000    4
  65690000    3
  65700000    4
  65710000    2
  65720000    2
  65730000    3
  65740000    3
  65750000    2
  65760000    3
  65770000    5
  65780000    3
  65790000    4
  65800000    4
  65810000    3
  65820000    4
  65830000    4
  65840000    3
  65850000    3
  65860000    3
  65870000    4
  65880000    3
  65890000    3
  65900000    5
  65910000    3
  65920000    2
  65930000    4
  65940000    5
  65950000    2
  65960000    4
  65970000    3
  65980000    2
  65990000    2
  66000000    3
  66010000    3
  66020000    3
  66030000    4
  66040000    4
  66050000    4
  66060000    3
  66070000    3
  66080000    4
  66090000    3
  66100000    3
  66110000    2
  66120000    2
  66130000    3
  66140000    3
  66150000    7
  66160000    3
  66170000    4
  66180000    5
  66190000    2
  66200000    2
  66210000    3
  66220000    3
  66230000    2
  66240000    3
  66250000    2
  66260000    3
  66270000    2
  66280000    3
  66290000    3
  66300000    3
  66310000    3
  66320000    5
  66330000    3
  66340000    5
  66350000    4
  66360000    3
  66370000    4
  66380000    3
  66390000    7
  66400000    3
  66410000    3
  66420000    3
  66430000    3
  66440000    3
  66450000    3
  66460000    3
  66470000    4
  66480000    3
  66490000    2
  66500000    3
  66510000    3
  66520000    4
  66530000    4
  66540000    4
  66550000    4
  66560000    6
  66570000    3
  66580000    4
  66590000    2
  66600000   11
  66610000   14
  66620000   13
  66630000   14
  66640000   13
  66650000    7
  66660000    4
  66670000    5
  66680000    3
  66690000    3
  66700000    4
  66710000    4
  66720000    4
  66730000    8
  66740000   19
  66750000   15
  66760000   10
  66770000    2
  66780000    3
  66790000    3
  66800000    4
  66810000    3
  66820000    1
  66830000    2
  66840000    3
  66850000    3
  66860000    2
  66870000    3
  66880000    3
  66890000    3
  66900000    3
  66910000    4
  66920000    3
  66930000    3
  66940000    3
  66950000    4
  66960000    3
  66970000    2
  66980000    4
  66990000    3
  67000000    3
  67010000    3
  67020000    4
  67030000    3
  67040000    3
  67050000    3
  67060000    3
  67070000    3
  67080000    3
  67090000    6
  67100000    3
  67110000    4
  67120000    4
  67130000    4
  67140000    4
  67150000    3
  67160000    3
  67170000    4
  67180000    4
  67190000    4
  67200000    3
  67210000    2
  67220000    3
  67230000    3
  67240000    2
  67250000    9
  67260000   13
  67270000   12
  67280000   15
  67290000   14
  67300000   12
  67310000    9
  67320000    6
  67330000   15
  67340000   19
  67350000    4
  67360000    3
  67370000    2
  67380000    3
  67390000    3
  67400000    3
  67410000    2
  67420000    3
  67430000    3
  67440000    1
  67450000    3
  67460000    4
  67470000    4
  67480000    2
  67490000    4
  67500000    4
  67510000    5
  67520000    4
  67530000    4
  67540000    4
  67550000    4
  67560000    3
  67570000    3
  67580000    5
  67590000    4
  67600000    4
  67610000    5
  67620000    4
  67630000    3
  67640000    5
  67650000    4
  67660000    3
  67670000    4
  67680000    3
  67690000    2
  67700000    2
  67710000    3
  67720000    3
  67730000    4
  67740000    5
  67750000    3
  67760000    3
  67770000    3
  67780000    3
  67790000    9
  67800000    4
  67810000    4
  67820000    5
  67830000    4
  67840000   17
  67850000   11
  67860000   18
  67870000    9
  67880000   18
  67890000   16
  67900000   11
  67910000   16
  67920000   21
  67930000   14
  67940000   20
  67950000   26
  67960000   23
  67970000   18
  67980000    3
  67990000    4
  68000000    3
  68010000    3
  68020000    3
  68030000    4
  68040000    4
  68050000    4
  68060000    5
  68070000    3
  68080000    2
  68090000    2
  68100000    4
  68110000    3
  68120000    5
  68130000    7
  68140000    3
  68150000    5
  68160000    3
  68170000    4
  68180000    3
  68190000    3
  68200000    3
  68210000    4
  68220000    2
  68230000    3
  68240000    3
  68250000    4
  68260000    4
  68270000    3
  68280000    3
  68290000    3
  68300000    3
  68310000    2
  68320000    2
  68330000    2
  68340000    3
  68350000    4
  68360000    5
  68370000    2
  68380000    2
  68390000    3
  68400000    4
  68410000    4
  68420000    7
  68430000    4
  68440000    4
  68450000    2
  68460000    3
  68470000    3
  68480000    2
  68490000    2
  68500000    3
  68510000    2
  68520000    3
  68530000    3
  68540000    2
  68550000    3
  68560000    3
  68570000    4
  68580000    4
  68590000    3
  68600000    3
  68610000    3
  68620000    4
  68630000    3
  68640000    3
  68650000    3
  68660000    3
  68670000    5
  68680000    5
  68690000    3
  68700000    4
  68710000    5
  68720000    3
  68730000    4
  68740000    6
  68750000    3
  68760000    2
  68770000    3
  68780000    2
  68790000    2
  68800000    3
  68810000    3
  68820000    5
  68830000    4
  68840000    4
  68850000    3
  68860000    5
  68870000    6
  68880000   13
  68890000    5
  68900000   10
  68910000    9
  68920000    3
  68930000    4
  68940000    3
  68950000    4
  68960000    4
  68970000    3
  68980000    3
  68990000    2
  69000000    2
  69010000    3
  69020000    2
  69030000    3
  69040000    4
  69050000    5
  69060000    2
  69070000    2
  69080000    3
  69090000    4
  69100000    4
  69110000    3
  69120000    3
  69130000    2
  69140000   18
  69150000   13
  69160000    2
  69170000    4
  69180000    3
  69190000    3
  69200000    3
  69210000    3
  69220000    3
  69230000    2
  69240000    3
  69250000    5
  69260000    3
  69270000    3
  69280000    7
  69290000    6
  69300000    6
  69310000    4
  69320000    3
  69330000    2
  69340000    3
  69350000    5
  69360000    4
  69370000    4
  69380000    3
  69390000    4
  69400000    3
  69410000    4
  69420000    3
  69430000    3
  69440000    4
  69450000    5
  69460000    4
  69470000    2
  69480000    7
  69490000    3
  69500000    3
  69510000    4
  69520000    3
  69530000    3
  69540000    3
  69550000    2
  69560000    4
  69570000    3
  69580000    4
  69590000    3
  69600000    3
  69610000    3
  69620000    2
  69630000    2
  69640000    4
  69650000    2
  69660000    2
  69670000    2
  69680000    5
  69690000    4
  69700000    4
  69710000    5
  69720000    5
  69730000    8
  69740000    4
  69750000    5
  69760000    3
  69770000    2
  69780000    3
  69790000    4
  69800000    3
  69810000    4
  69820000    3
  69830000    2
  69840000    4
  69850000    9
  69860000    3
  69870000    3
  69880000    2
  69890000    2
  69900000    4
  69910000    4
  69920000    2
  69930000    3
  69940000    3
  69950000    5
  69960000    3
  69970000    4
  69980000    4
  69990000    5
  70000000    3
  70010000    2
  70020000    4
  70030000    4
  70040000    5
  70050000    3
  70060000    3
  70070000    4
  70080000    3
  70090000    2
  70100000    4
  70110000    5
  70120000    3
  70130000    3
  70140000    3
  70150000    3
  70160000    5
  70170000    3
  70180000    3
  70190000    3
  70200000    7
  70210000    4
  70220000    2
  70230000    2
  70240000    3
  70250000    2
  70260000    4
  70270000    3
  70280000    2
  70290000    3
  70300000    4
  70310000    4
  70320000    3
  70330000    4
  70340000    3
  70350000    3
  70360000    2
  70370000    4
  70380000    5
  70390000    4
  70400000    4
  70410000    3
  70420000    4
  70430000    3
  70440000    3
  70450000    3
  70460000    4
  70470000    3
  70480000    3
  70490000    2
  70500000    3
  70510000    3
  70520000    4
  70530000    4
  70540000    2
  70550000    3
  70560000    5
  70570000    4
  70580000    3
  70590000    3
  70600000    3
  70610000    3
  70620000    3
  70630000    5
  70640000    5
  70650000    4
  70660000    4
  70670000    3
  70680000    4
  70690000    4
  70700000    4
  70710000    3
  70720000    3
  70730000    4
  70740000    4
  70750000    4
  70760000    6
  70770000    3
  70780000    3
  70790000    2
  70800000    3
  70810000    4
  70820000    3
  70830000    3
  70840000    4
  70850000    3
  70860000    4
  70870000    3
  70880000    4
  70890000    4
  70900000    5
  70910000    3
  70920000    4
  70930000    3
  70940000    3
  70950000    3
  70960000    3
  70970000    2
  70980000    4
  70990000    3
  71000000    2
  71010000    3
  71020000    2
  71030000    2
  71040000    3
  71050000    3
  71060000    4
  71070000    3
  71080000    3
  71090000    5
  71100000    3
  71110000    5
  71120000    3
  71130000    2
  71140000    4
  71150000    2
  71160000    3
  71170000    3
  71180000    3
  71190000    5
  71200000    4
  71210000    4
  71220000    4
  71230000    4
  71240000    3
  71250000    3
  71260000    9
  71270000    4
  71280000    2
  71290000    4
  71300000    4
  71310000    3
  71320000    3
  71330000    3
  71340000    3
  71350000    2
  71360000    9
  71370000    1
  71380000    3
  71390000    4
  71400000    7
  71410000    5
  71420000    5
  71430000    5
  71440000    6
  71450000    5
  71460000    2
  71470000    5
  71480000    3
  71490000    3
  71500000    5
  71510000    2
  71520000    3
  71530000    4
  71540000    3
  71550000    2
  71560000    4
  71570000    4
  71580000    3
  71590000    3
  71600000    3
  71610000    4
  71620000    5
  71630000    3
  71640000    4
  71650000    5
  71660000    4
  71670000    7
  71680000    2
  71690000    3
  71700000    4
  71710000    3
  71720000    8
  71730000    3
  71740000    4
  71750000    2
  71760000    4
  71770000    3
  71780000    2
  71790000    3
  71800000    3
  71810000    3
  71820000    3
  71830000    3
  71840000    3
  71850000    3
  71860000    3
  71870000    4
  71880000    4
  71890000    2
  71900000    3
  71910000    4
  71920000    3
  71930000    3
  71940000    5
  71950000    3
  71960000    3
  71970000    3
  71980000    3
  71990000    3
  72000000    3
  72010000    3
  72020000    3
  72030000    2
  72040000    2
  72050000    2
  72060000    4
  72070000    2
  72080000    4
  72090000    3
  72100000    2
  72110000    5
  72120000    5
  72130000    4
  72140000    3
  72150000    3
  72160000    3
  72170000    2
  72180000    3
  72190000    2
  72200000    2
  72210000    2
  72220000    4
  72230000    3
  72240000    3
  72250000    2
  72260000    3
  72270000    3
  72280000    2
  72290000    2
  72300000    2
  72310000    2
  72320000    3
  72330000    3
  72340000    3
  72350000    4
  72360000    3
  72370000    3
  72380000    3
  72390000    3
  72400000    2
  72410000    4
  72420000    3
  72430000    4
  72440000    3
  72450000    2
  72460000    4
  72470000    3
  72480000    3
  72490000    2
  72500000    3
  72510000    4
  72520000    4
  72530000    3
  72540000    4
  72550000    3
  72560000    3
  72570000    3
  72580000    3
  72590000    3
  72600000    3
  72610000    2
  72620000    4
  72630000    7
  72640000    3
  72650000    5
  72660000    3
  72670000    4
  72680000    5
  72690000    3
  72700000    3
  72710000    3
  72720000    4
  72730000    3
  72740000    2
  72750000    3
  72760000    2
  72770000    3
  72780000    4
  72790000    3
  72800000    4
  72810000    2
  72820000    3
  72830000    2
  72840000    3
  72850000    2
  72860000    3
  72870000    3
  72880000    3
  72890000    3
  72900000    3
  72910000    5
  72920000    3
  72930000    2
  72940000    3
  72950000    2
  72960000    3
  72970000    3
  72980000    3
  72990000    2
  73000000    2
  73010000    3
  73020000    3
  73030000    3
  73040000    2
  73050000    2
  73060000    3
  73070000    5
  73080000    4
  73090000    4
  73100000    4
  73110000    3
  73120000    3
  73130000    4
  73140000    2
  73150000   10
  73160000   13
  73170000   11
  73180000   13
  73190000   17
  73200000   17
  73210000   14
  73220000    7
  73230000    2
  73240000    4
  73250000    5
  73260000    3
  73270000    4
  73280000    3
  73290000    4
  73300000    3
  73310000    4
  73320000    3
  73330000    3
  73340000    3
  73350000    3
  73360000    3
  73370000    3
  73380000    2
  73390000    3
  73400000    3
  73410000    2
  73420000    2
  73430000    2
  73440000    2
  73450000    3
  73460000    2
  73470000    3
  73480000    3
  73490000    4
  73500000    2
  73510000    2
  73520000    2
  73530000    3
  73540000    3
  73550000    7
  73560000   11
  73570000    3
  73580000    6
  73590000    3
  73600000    3
  73610000    2
  73620000    3
  73630000    3
  73640000    4
  73650000    3
  73660000    3
  73670000    3
  73680000    3
  73690000    3
  73700000    3
  73710000    2
  73720000    3
  73730000    3
  73740000    3
  73750000    3
  73760000    3
  73770000    3
  73780000    3
  73790000    2
  73800000    3
  73810000    3
  73820000    3
  73830000    3
  73840000    2
  73850000    3
  73860000    3
  73870000    4
  73880000    4
  73890000    3
  73900000    3
  73910000    3
  73920000    3
  73930000    3
  73940000    3
  73950000    3
  73960000    3
  73970000    3
  73980000    2
  73990000    4
  74000000    3
  74010000    3
  74020000    4
  74030000    3
  74040000    3
  74050000    2
  74060000    3
  74070000    3
  74080000    3
  74090000    2
  74100000    4
  74110000    3
  74120000    3
  74130000    3
  74140000    2
  74150000    3
  74160000    2
  74170000    3
  74180000    3
  74190000    3
  74200000    3
  74210000    2
  74220000    4
  74230000    3
  74240000    3
  74250000    4
  74260000    3
  74270000    3
  74280000    4
  74290000    4
  74300000    3
  74310000    3
  74320000    5
  74330000    3
  74340000    4
  74350000    6
  74360000    5
  74370000    3
  74380000    4
  74390000    3
  74400000    3
  74410000    3
  74420000    3
  74430000    3
  74440000    2
  74450000    3
  74460000    3
  74470000    3
  74480000    3
  74490000    3
  74500000    4
  74510000    3
  74520000    3
  74530000    2
  74540000    2
  74550000    3
  74560000    3
  74570000    4
  74580000    3
  74590000    4
  74600000    2
  74610000    2
  74620000    2
  74630000    4
  74640000    4
  74650000    3
  74660000    3
  74670000    3
  74680000    3
  74690000    3
  74700000    7
  74710000    3
  74720000    3
  74730000    3
  74740000    3
  74750000    3
  74760000    4
  74770000    3
  74780000    3
  74790000    2
  74800000    3
  74810000    2
  74820000    3
  74830000    3
  74840000    3
  74850000    2
  74860000    2
  74870000    3
  74880000    3
  74890000    3
  74900000    3
  74910000    3
  74920000    2
  74930000    3
  74940000    3
  74950000    3
  74960000    2
  74970000    2
  74980000    3
  74990000    2
  75000000    3
  75010000    2
  75020000    3
  75030000    3
  75040000    2
  75050000    2
  75060000    3
  75070000    4
  75080000    4
  75090000    3
  75100000    3
  75110000    4
  75120000    3
  75130000    3
  75140000    4
  75150000    9
  75160000    4
  75170000    3
  75180000    5
  75190000    3
  75200000    5
  75210000    5
  75220000   15
  75230000    2
  75240000    3
  75250000    3
  75260000    3
  75270000    3
  75280000    3
  75290000    3
  75300000    6
  75310000    3
  75320000    3
  75330000    3
  75340000    3
  75350000    3
  75360000    3
  75370000    3
  75380000    4
  75390000    3
  75400000    2
  75410000    4
  75420000    3
  75430000    3
  75440000    3
  75450000    4
  75460000    3
  75470000    4
  75480000    3
  75490000    3
  75500000    5
  75510000    2
  75520000    4
  75530000    6
  75540000    3
  75550000    2
  75560000    3
  75570000    3
  75580000    3
  75590000    2
  75600000    3
  75610000    4
  75620000    3
  75630000    3
  75640000    3
  75650000    3
  75660000    3
  75670000    2
  75680000    2
  75690000    3
  75700000    2
  75710000    3
  75720000    2
  75730000    3
  75740000    3
  75750000    3
  75760000    2
  75770000    3
  75780000    3
  75790000    3
  75800000    2
  75810000    3
  75820000    4
  75830000    3
  75840000    3
  75850000    4
  75860000    3
  75870000    3
  75880000    2
  75890000    3
  75900000    3
  75910000    3
  75920000    4
  75930000    3
  75940000    3
  75950000    5
  75960000    3
  75970000    3
  75980000    2
  75990000    2
  76000000    3
  76010000    3
  76020000    3
  76030000    3
  76040000    3
  76050000    3
  76060000    3
  76070000    3
  76080000    2
  76090000    3
  76100000   14
  76110000    4
  76120000    3
  76130000    3
  76140000    3
  76150000    3
  76160000    4
  76170000    3
  76180000    4
  76190000    3
  76200000    3
  76210000    3
  76220000    2
  76230000    5
  76240000    3
  76250000    2
  76260000    3
  76270000    2
  76280000    3
  76290000    2
  76300000    3
  76310000    2
  76320000    2
  76330000    3
  76340000    5
  76350000    3
  76360000    3
  76370000    3
  76380000    3
  76390000    2
  76400000    3
  76410000    3
  76420000    4
  76430000    4
  76440000    3
  76450000    3
  76460000    4
  76470000    3
  76480000    3
  76490000    3
  76500000    3
  76510000    3
  76520000    5
  76530000    3
  76540000    4
  76550000    2
  76560000    2
  76570000    3
  76580000    3
  76590000    2
  76600000    3
  76610000    3
  76620000    3
  76630000    5
  76640000    3
  76650000    3
  76660000    4
  76670000    3
  76680000    3
  76690000    4
  76700000    3
  76710000    3
  76720000    3
  76730000    3
  76740000    2
  76750000    2
  76760000    3
  76770000   13
  76780000    5
  76790000   17
  76800000   10
  76810000   19
  76820000    9
  76830000    2
  76840000    4
  76850000    5
  76860000    4
  76870000    4
  76880000    4
  76890000    2
  76900000    3
  76910000    4
  76920000    2
  76930000    4
  76940000    3
  76950000    2
  76960000    4
  76970000    3
  76980000    3
  76990000    4
  77000000    3
  77010000    3
  77020000    3
  77030000    3
  77040000    3
  77050000    3
  77060000    3
  77070000    3
  77080000    3
  77090000    3
  77100000    4
  77110000    3
  77120000    4
  77130000    3
  77140000    3
  77150000    2
  77160000    3
  77170000    3
  77180000    3
  77190000    3
  77200000    3
  77210000    3
  77220000    3
  77230000    4
  77240000    4
  77250000    3
  77260000    2
  77270000    3
  77280000    2
  77290000    3
  77300000    3
  77310000    2
  77320000    3
  77330000    4
  77340000    2
  77350000    3
  77360000    3
  77370000    3
  77380000    6
  77390000    2
  77400000    2
  77410000    4
  77420000    3
  77430000    3
  77440000    3
  77450000    2
  77460000    3
  77470000    4
  77480000    2
  77490000    3
  77500000    4
  77510000    3
  77520000    2
  77530000    4
  77540000    3
  77550000    5
  77560000    2
  77570000    2
  77580000    3
  77590000    4
  77600000    4
  77610000    3
  77620000    3
  77630000    2
  77640000    4
  77650000    5
  77660000    2
  77670000    4
  77680000    3
  77690000    3
  77700000    2
  77710000    3
  77720000    4
  77730000    3
  77740000    4
  77750000    2
  77760000    2
  77770000    2
  77780000    3
  77790000    2
  77800000    3
  77810000    3
  77820000    4
  77830000    5
  77840000    4
  77850000    3
  77860000    3
  77870000    2
  77880000    5
  77890000    5
  77900000    3
  77910000    3
  77920000    3
  77930000    3
  77940000    3
  77950000    3
  77960000    3
  77970000    3
  77980000    4
  77990000    2
  78000000    3
  78010000    3
  78020000    4
  78030000    2
  78040000    3
  78050000    2
  78060000    5
  78070000    5
  78080000    4
  78090000    6
  78100000    4
  78110000    3
  78120000    3
  78130000    3
  78140000    3
  78150000    4
  78160000    4
  78170000    3
  78180000    3
  78190000    4
  78200000    3
  78210000    3
  78220000    1
  78230000   11
  78240000    5
  78250000    3
  78260000    3
  78270000    3
  78280000    3
  78290000    3
  78300000    3
  78310000    3
  78320000    4
  78330000    3
  78340000    4
  78350000    3
  78360000    5
  78370000    4
  78380000    2
  78390000    3
  78400000    3
  78410000    3
  78420000    4
  78430000    3
  78440000    7
  78450000    4
  78460000    3
  78470000    4
  78480000    3
  78490000    2
  78500000    3
  78510000    4
  78520000    5
  78530000    5
  78540000    4
  78550000   16
  78560000   19
  78570000   12
  78580000   15
  78590000   12
  78600000   13
  78610000   13
  78620000   14
  78630000   14
  78640000    8
  78650000   19
  78660000   13
  78670000   18
  78680000   15
  78690000   12
  78700000   14
  78710000    3
  78720000    4
  78730000    1
  78740000    7
  78750000    3
  78760000    3
  78770000    3
  78780000    2
  78790000    3
  78800000    4
  78810000    2
  78820000    2
  78830000    2
  78840000    3
  78850000    2
  78860000    3
  78870000    4
  78880000    3
  78890000    3
  78900000    3
  78910000    3
  78920000    3
  78930000    4
  78940000    2
  78950000    2
  78960000    3
  78970000    2
  78980000    4
  78990000    3
  79000000    2
  79010000    4
  79020000    3
  79030000    4
  79040000    3
  79050000    4
  79060000    3
  79070000    3
  79080000    3
  79090000    3
  79100000    3
  79110000    4
  79120000    3
  79130000    3
  79140000    3
  79150000    3
  79160000    4
  79170000    3
  79180000    2
  79190000    3
  79200000    4
  79210000    3
  79220000    3
  79230000    3
  79240000    3
  79250000    4
  79260000    4
  79270000    4
  79280000    3
  79290000    3
  79300000    3
  79310000    3
  79320000    3
  79330000    3
  79340000    3
  79350000    3
  79360000    3
  79370000    3
  79380000    3
  79390000    5
  79400000    3
  79410000    3
  79420000    3
  79430000    3
  79440000    4
  79450000    2
  79460000    4
  79470000    4
  79480000    3
  79490000    3
  79500000    3
  79510000    3
  79520000    2
  79530000    4
  79540000    3
  79550000    3
  79560000    3
  79570000    3
  79580000    3
  79590000    4
  79600000    3
  79610000    3
  79620000    3
  79630000    3
  79640000    3
  79650000    3
  79660000    3
  79670000    3
  79680000    4
  79690000    5
  79700000    4
  79710000    5
  79720000    8
  79730000    4
  79740000    3
  79750000    3
  79760000    4
  79770000   13
  79780000    8
  79790000    3
  79800000    3
  79810000    2
  79820000    3
  79830000    3
  79840000    5
  79850000    3
  79860000    3
  79870000    5
  79880000    2
  79890000    4
  79900000    4
  79910000    4
  79920000    7
  79930000    3
  79940000    4
  79950000    3
  79960000    3
  79970000    4
  79980000    2
  79990000    3
  80000000    4
  80000000    4
  80010000    4
  80020000    4
  80030000    5
  80040000    3
  80050000    4
  80060000    3
  80070000    3
  80080000    3
  80090000    3
  80100000    4
  80110000    3
  80120000    3
  80130000    2
  80140000    4
  80150000    4
  80160000    5
  80170000    3
  80180000    3
  80190000    3
  80200000    4
  80210000    3
  80220000    4
  80230000    3
  80240000    3
  80250000    3
  80260000    3
  80270000    3
  80280000    6
  80290000   10
  80300000    3
  80310000    4
  80320000    2
  80330000    3
  80340000    3
  80350000    3
  80360000    3
  80370000    4
  80380000    3
  80390000    3
  80400000    5
  80410000    3
  80420000    3
  80430000    5
  80440000    4
  80450000    5
  80460000    3
  80470000    4
  80480000    2
  80490000    3
  80500000    4
  80510000    3
  80520000    3
  80530000    2
  80540000    3
  80550000    3
  80560000    2
  80570000    3
  80580000    3
  80590000    2
  80600000    2
  80610000    3
  80620000    2
  80630000    3
  80640000    3
  80650000    2
  80660000    2
  80670000    3
  80680000    3
  80690000    3
  80700000    3
  80710000    3
  80720000    3
  80730000    3
  80740000    2
  80750000    2
  80760000    3
  80770000    3
  80780000    3
  80790000    3
  80800000    4
  80810000    4
  80820000    3
  80830000    3
  80840000    3
  80850000    4
  80860000    4
  80870000    4
  80880000    3
  80890000    3
  80900000    3
  80910000    4
  80920000    2
  80930000    3
  80940000    5
  80950000    2
  80960000    3
  80970000    3
  80980000    4
  80990000    4
  81000000    5
  81010000    3
  81020000    3
  81030000    4
  81040000    3
  81050000    4
  81060000    3
  81070000    3
  81080000    4
  81090000    4
  81100000    3
  81110000    4
  81120000    3
  81130000    5
  81140000    2
  81150000    3
  81160000    3
  81170000    3
  81180000    5
  81190000    2
  81200000    4
  81210000    3
  81220000   11
  81230000   19
  81240000   17
  81250000   15
  81260000   16
  81270000   18
  81280000   18
  81290000    3
  81300000    5
  81310000    5
  81320000    3
  81330000    3
  81340000    3
  81350000    5
  81360000    3
  81370000    4
  81380000    4
  81390000    8
  81400000    4
  81410000   14
  81420000   18
  81430000   23
  81440000   21
  81450000   11
  81460000    5
  81470000    6
  81480000    7
  81490000    5
  81500000    5
  81510000    4
  81520000    5
  81530000    4
  81540000    3
  81550000    3
  81560000    3
  81570000    3
  81580000    3
  81590000    4
  81600000    4
  81610000    3
  81620000    4
  81630000    4
  81640000    4
  81650000    4
  81660000    4
  81670000    4
  81680000    4
  81690000    3
  81700000    3
  81710000    3
  81720000    3
  81730000    4
  81740000    4
  81750000    4
  81760000    2
  81770000    3
  81780000    3
  81790000    5
  81800000    3
  81810000    5
  81820000    5
  81830000    7
  81840000    4
  81850000    4
  81860000    3
  81870000    5
  81880000    3
  81890000    3
  81900000    4
  81910000    3
  81920000    2
  81930000    3
  81940000    2
  81950000    3
  81960000    3
  81970000    3
  81980000    3
  81990000    3
  82000000    3
  82010000    4
  82020000    4
  82030000    3
  82040000    4
  82050000    3
  82060000    3
  82070000    8
  82080000    4
  82090000    3
  82100000    4
  82110000    3
  82120000    2
  82130000    2
  82140000    2
  82150000    3
  82160000    3
  82170000    3
  82180000    3
  82190000    2
  82200000    2
  82210000    6
  82220000    2
  82230000    4
  82240000    1
  82250000    3
  82260000    2
  82270000    3
  82280000    3
  82290000    2
  82300000    3
  82310000    3
  82320000    3
  82330000    3
  82340000    2
  82350000    3
  82360000    3
  82370000    4
  82380000    3
  82390000    3
  82400000    3
  82410000    2
  82420000    3
  82430000    3
  82440000    3
  82450000    2
  82460000    3
  82470000    3
  82480000    2
  82490000    3
  82500000    3
  82510000    2
  82520000    3
  82530000    2
  82540000    2
  82550000    2
  82560000    2
  82570000    3
  82580000    3
  82590000    3
  82600000    2
  82610000    3
  82620000    4
  82630000    3
  82640000    4
  82650000    3
  82660000    2
  82670000    2
  82680000    3
  82690000    3
  82700000    4
  82710000    3
  82720000    3
  82730000    5
  82740000    4
  82750000    3
  82760000    3
  82770000    4
  82780000    4
  82790000    2
  82800000    3
  82810000    2
  82820000    3
  82830000    3
  82840000    2
  82850000    3
  82860000    3
  82870000    2
  82880000    2
  82890000    4
  82900000    4
  82910000    3
  82920000    3
  82930000    3
  82940000    3
  82950000    4
  82960000    5
  82970000    4
  82980000    3
  82990000    4
  83000000    3
  83010000    3
  83020000    5
  83030000    4
  83040000    7
  83050000    6
  83060000    4
  83070000    5
  83080000    3
  83090000    4
  83100000    3
  83110000    3
  83120000    3
  83130000    4
  83140000    5
  83150000    6
  83160000    5
  83170000    4
  83180000    3
  83190000    4
  83200000    3
  83210000    2
  83220000    3
  83230000    4
  83240000    3
  83250000    4
  83260000    3
  83270000    3
  83280000    4
  83290000    2
  83300000    3
  83310000    2
  83320000    3
  83330000    8
  83340000    5
  83350000    3
  83360000    4
  83370000    3
  83380000    5
  83390000    3
  83400000    3
  83410000    3
  83420000    3
  83430000    4
  83440000    3
  83450000    3
  83460000    3
  83470000    3
  83480000    4
  83490000    4
  83500000    4
  83510000    3
  83520000    2
  83530000    4
  83540000    4
  83550000    3
  83560000    3
  83570000    3
  83580000    3
  83590000    4
  83600000    3
  83610000    3
  83620000    3
  83630000    4
  83640000    2
  83650000    4
  83660000    3
  83670000    3
  83680000    4
  83690000    3
  83700000    1
  83710000    3
  83720000    3
  83730000    4
  83740000    3
  83750000    3
  83760000    4
  83770000    3
  83780000    3
  83790000    4
  83800000    4
  83810000    4
  83820000    3
  83830000    3
  83840000    2
  83850000    3
  83860000    3
  83870000    4
  83880000    3
  83890000    3
  83900000    5
  83910000    4
  83920000    4
  83930000    5
  83940000    3
  83950000    3
  83960000    3
  83970000    3
  83980000    4
  83990000    3
  84000000    3
  84010000    3
  84020000    3
  84030000    3
  84040000    3
  84050000    3
  84060000    2
  84070000    3
  84080000    3
  84090000    4
  84100000    5
  84110000    3
  84120000    4
  84130000    2
  84140000    2
  84150000    4
  84160000    4
  84170000    4
  84180000    4
  84190000    3
  84200000    4
  84210000    6
  84220000    3
  84230000    5
  84240000    5
  84250000    4
  84260000    2
  84270000    3
  84280000    3
  84290000    5
  84300000    4
  84310000    2
  84320000    2
  84330000    4
  84340000    3
  84350000    4
  84360000    4
  84370000    4
  84380000    4
  84390000   11
  84400000   18
  84410000   12
  84420000   14
  84430000   14
  84440000   13
  84450000   14
  84460000   18
  84470000   20
  84480000   16
  84490000   14
  84500000   10
  84510000    8
  84520000    3
  84530000    5
  84540000    4
  84550000   14
  84560000    4
  84570000    7
  84580000   10
  84590000    4
  84600000    5
  84610000    4
  84620000    3
  84630000    3
  84640000    3
  84650000    3
  84660000    4
  84670000    4
  84680000    4
  84690000    3
  84700000    3
  84710000    3
  84720000    4
  84730000    4
  84740000    6
  84750000    4
  84760000    4
  84770000    4
  84780000    7
  84790000    5
  84800000    2
  84810000    3
  84820000    5
  84830000    3
  84840000    4
  84850000    7
  84860000    4
  84870000    5
  84880000    4
  84890000    3
  84900000    4
  84910000    7
  84920000    4
  84930000    3
  84940000    3
  84950000    4
  84960000    4
  84970000    4
  84980000    4
  84990000    3
  85000000    4
  85010000    3
  85020000    3
  85030000    4
  85040000    4
  85050000    5
  85060000    4
  85070000    8
  85080000    3
  85090000    8
  85100000    7
  85110000    3
  85120000    1
  85130000    7
  85140000    4
  85150000    5
  85160000    3
  85170000    3
  85180000    5
  85190000    7
  85200000    7
  85210000    5
  85220000    5
  85230000    4
  85240000    3
  85250000    4
  85260000    3
  85270000    4
  85280000    3
  85290000    3
  85300000    3
  85310000    2
  85320000    2
  85330000    2
  85340000    5
  85350000    4
  85360000    4
  85370000    5
  85380000    2
  85390000    6
  85400000    4
  85410000    4
  85420000    4
  85430000    3
  85440000    5
  85450000    7
  85460000    5
  85470000    3
  85480000    4
  85490000    4
  85500000    4
  85510000    4
  85520000    3
  85530000    5
  85540000    3
  85550000    5
  85560000    3
  85570000    6
  85580000    6
  85590000    5
  85600000    4
  85610000    5
  85620000    3
  85630000    3
  85640000    3
  85650000    3
  85660000    4
  85670000    4
  85680000    3
  85690000    3
  85700000    3
  85710000    3
  85720000    5
  85730000    5
  85740000    3
  85750000    4
  85760000    3
  85770000    3
  85780000    4
  85790000    4
  85800000    4
  85810000    4
  85820000    3
  85830000    3
  85840000    4
  85850000    4
  85860000    3
  85870000    3
  85880000    5
  85890000    4
  85900000    4
  85910000    5
  85920000    4
  85930000    4
  85940000    4
  85950000    4
  85960000    5
  85970000    2
  85980000    2
  85990000    2
  86000000    4
  86010000    3
  86020000    4
  86030000    2
  86040000    3
  86050000    2
  86060000    4
  86070000    3
  86080000    4
  86090000    2
  86100000    4
  86110000    3
  86120000    5
  86130000    3
  86140000    3
  86150000    3
  86160000    4
  86170000    4
  86180000    4
  86190000    3
  86200000    5
  86210000    3
  86220000    4
  86230000    3
  86240000    4
  86250000    3
  86260000    5
  86270000    4
  86280000    3
  86290000    5
  86300000    5
  86310000    3
  86320000    6
  86330000    3
  86340000    4
  86350000    3
  86360000    2
  86370000    3
  86380000    4
  86390000    3
  86400000    3
  86410000    2
  86420000    3
  86430000    3
  86440000    2
  86450000    2
  86460000    3
  86470000    3
  86480000    4
  86490000    4
  86500000    4
  86510000    6
  86520000    4
  86530000    4
  86540000    2
  86550000    3
  86560000    3
  86570000    3
  86580000    3
  86590000    2
  86600000    3
  86610000    2
  86620000    3
  86630000    2
  86640000    3
  86650000    2
  86660000    3
  86670000    3
  86680000    3
  86690000    3
  86700000    4
  86710000    4
  86720000    3
  86730000    3
  86740000    3
  86750000    3
  86760000    2
  86770000    3
  86780000    3
  86790000    3
  86800000    3
  86810000    4
  86820000    3
  86830000    3
  86840000    4
  86850000    4
  86860000    4
  86870000    3
  86880000    4
  86890000    4
  86900000    3
  86910000    5
  86920000    2
  86930000    3
  86940000    2
  86950000    3
  86960000    3
  86970000    2
  86980000    3
  86990000    3
  87000000    2
  87010000    3
  87020000    3
  87030000    2
  87040000    4
  87050000    3
  87060000    3
  87070000    3
  87080000    3
  87090000    2
  87100000    3
  87110000    3
  87120000    3
  87130000    3
  87140000    3
  87150000    3
  87160000    3
  87170000    3
  87180000    3
  87190000    3
  87200000    4
  87210000    4
  87220000    3
  87230000    4
  87240000    3
  87250000    2
  87260000    3
  87270000    2
  87280000    3
  87290000    3
  87300000    6
  87310000    6
  87320000    4
  87330000    5
  87340000    4
  87350000    3
  87360000    4
  87370000    4
  87380000    4
  87390000    3
  87400000    2
  87410000    3
  87420000    3
  87430000    2
  87440000    3
  87450000    5
  87460000    3
  87470000    4
  87480000    5
  87490000    3
  87500000    4
  87510000    2
  87520000    4
  87530000    5
  87540000    4
  87550000    4
  87560000    4
  87570000    3
  87580000    3
  87590000    5
  87600000    2
  87610000    5
  87620000    2
  87630000    4
  87640000    7
  87650000    4
  87660000    3
  87670000    7
  87680000    2
  87690000    7
  87700000    5
  87710000    4
  87720000    3
  87730000    2
  87740000    7
  87750000    8
  87760000    3
  87770000    6
  87780000    5
  87790000    4
  87800000    2
  87810000    3
  87820000    4
  87830000    4
  87840000   12
  87850000   14
  87860000    3
  87870000    5
  87880000    4
  87890000    5
  87900000    5
  87910000    5
  87920000    7
  87930000    5
  87940000    6
  87950000    4
  87960000    3
  87970000    4
  87980000    7
  87990000    4
  88000000    3
  88010000    2
  88020000    4
  88030000    3
  88040000    4
  88050000    3
  88060000    2
  88070000    3
  88080000    2
  88090000    3
  88100000    1
  88110000    4
  88120000    3
  88130000    4
  88140000    2
  88150000    3
  88160000    3
  88170000    7
  88180000    5
  88190000    4
  88200000   10
  88210000   15
  88220000   19
  88230000   14
  88240000   17
  88250000   15
  88260000   12
  88270000    2
  88280000   19
  88290000    3
  88300000    4
  88310000    4
  88320000    4
  88330000    4
  88340000    2
  88350000    4
  88360000    4
  88370000    5
  88380000    6
  88390000    2
  88400000    5
  88410000    3
  88420000    4
  88430000    2
  88440000    3
  88450000    5
  88460000    3
  88470000    3
  88480000    2
  88490000    2
  88500000    3
  88510000    4
  88520000    4
  88530000    3
  88540000    4
  88550000    2
  88560000    5
  88570000    4
  88580000    3
  88590000    7
  88600000    6
  88610000    7
  88620000    2
  88630000    4
  88640000    5
  88650000    3
  88660000    1
  88670000    3
  88680000    3
  88690000    3
  88700000    3
  88710000    4
  88720000    4
  88730000    3
  88740000    3
  88750000    3
  88760000    3
  88770000    3
  88780000    4
  88790000    4
  88800000    4
  88810000    2
  88820000    5
  88830000    3
  88840000    3
  88850000    4
  88860000    4
  88870000    3
  88880000    4
  88890000    3
  88900000    3
  88910000    3
  88920000    2
  88930000    4
  88940000    5
  88950000    4
  88960000    4
  88970000    3
  88980000    3
  88990000    9
  89000000    3
  89010000    4
  89020000    3
  89030000    4
  89040000    3
  89050000    4
  89060000    5
  89070000    4
  89080000    3
  89090000    3
  89100000    3
  89110000    4
  89120000    4
  89130000    3
  89140000    3
  89150000    4
  89160000    2
  89170000    4
  89180000    5
  89190000    5
  89200000    3
  89210000    4
  89220000    4
  89230000    5
  89240000   10
  89250000   19
  89260000    7
  89270000    3
  89280000    3
  89290000    3
  89300000    3
  89310000    4
  89320000    3
  89330000    2
  89340000    3
  89350000    4
  89360000    4
  89370000    2
  89380000    3
  89390000    4
  89400000    5
  89410000    4
  89420000    2
  89430000    4
  89440000    3
  89450000    2
  89460000    5
  89470000    3
  89480000    5
  89490000    8
  89500000    2
  89510000    4
  89520000    4
  89530000    4
  89540000    5
  89550000    4
  89560000    4
  89570000    4
  89580000    3
  89590000    2
  89600000    2
  89610000    4
  89620000    3
  89630000    4
  89640000    3
  89650000    2
  89660000    3
  89670000    5
  89680000    3
  89690000    4
  89700000    4
  89710000    5
  89720000    8
  89730000    7
  89740000    3
  89750000    3
  89760000    3
  89770000    3
  89780000    3
  89790000    4
  89800000    3
  89810000    5
  89820000    3
  89830000    2
  89840000    4
  89850000    2
  89860000    3
  89870000    5
  89880000    5
  89890000    3
  89900000    4
  89910000    4
  89920000    2
  89930000    4
  89940000    4
  89950000    3
  89960000    3
  89970000    4
  89980000    3
  89990000    3
  90000000    2
  90010000    5
  90020000    2
  90030000    3
  90040000    5
  90050000    4
  90060000    5
  90070000    4
  90080000    3
  90090000    6
  90100000    4
  90110000    3
  90120000    3
  90130000    2
  90140000    2
  90150000    3
  90160000    3
  90170000    3
  90180000    4
  90190000    4
  90200000    3
  90210000    3
  90220000    3
  90230000    3
  90240000    3
  90250000    2
  90260000    4
  90270000    2
  90280000    3
  90290000    3
  90300000    2
  90310000    4
  90320000    4
  90330000    3
  90340000    2
  90350000    2
  90360000    4
  90370000    3
  90380000    3
  90390000    2
  90400000    4
  90410000    3
  90420000    3
  90430000    3
  90440000    2
  90450000    3
  90460000    3
  90470000    2
  90480000    3
  90490000    2
  90500000    3
  90510000    4
  90520000    3
  90530000    3
  90540000    3
  90550000    2
  90560000    3
  90570000   11
  90580000   12
  90590000    7
  90600000    4
  90610000    3
  90620000    4
  90630000    4
  90640000    2
  90650000    2
  90660000    2
  90670000    5
  90680000    4
  90690000   17
  90700000   14
  90710000   17
  90720000    6
  90730000    4
  90740000    3
  90750000    3
  90760000    4
  90770000    4
  90780000    4
  90790000    6
  90800000    5
  90810000    5
  90820000    4
  90830000    3
  90840000   10
  90850000    9
  90860000    4
  90870000    5
  90880000    6
  90890000    2
  90900000    4
  90910000    5
  90920000    4
  90930000    5
  90940000    3
  90950000    3
  90960000    4
  90970000    4
  90980000    2
  90990000    2
  91000000    2
  91010000    4
  91020000    3
  91030000    3
  91040000    2
  91050000    4
  91060000    5
  91070000    3
  91080000    4
  91090000    4
  91100000    3
  91110000    3
  91120000    2
  91130000    4
  91140000   12
  91150000   12
  91160000   12
  91170000    3
  91180000    4
  91190000    4
  91200000    3
  91210000    3
  91220000    5
  91230000    3
  91240000    2
  91250000    4
  91260000    4
  91270000    3
  91280000    7
  91290000    5
  91300000    4
  91310000    3
  91320000    4
  91330000    5
  91340000    4
  91350000    4
  91360000    4
  91370000    5
  91380000    4
  91390000    3
  91400000    4
  91410000    4
  91420000    3
  91430000    4
  91440000    3
  91450000    4
  91460000    3
  91470000    4
  91480000    3
  91490000    4
  91500000    2
  91510000    4
  91520000    3
  91530000    2
  91540000    3
  91550000    3
  91560000    3
  91570000    3
  91580000    3
  91590000    5
  91600000    5
  91610000    3
  91620000    5
  91630000    5
  91640000    4
  91650000    3
  91660000    3
  91670000    8
  91680000    5
  91690000    7
  91700000    3
  91710000    6
  91720000    3
  91730000    3
  91740000    3
  91750000    3
  91760000    3
  91770000    3
  91780000    3
  91790000    4
  91800000    3
  91810000    2
  91820000    3
  91830000    3
  91840000    3
  91850000    3
  91860000    2
  91870000    3
  91880000    4
  91890000    3
  91900000    1
  91910000    2
  91920000    4
  91930000    2
  91940000    3
  91950000    3
  91960000    3
  91970000    4
  91980000    9
  91990000   13
  92000000   14
  92010000   13
  92020000    4
  92030000    2
  92040000    3
  92050000    3
  92060000    4
  92070000    3
  92080000    4
  92090000    3
  92100000    4
  92110000    5
  92120000    4
  92130000    5
  92140000    3
  92150000    3
  92160000    4
  92170000    2
  92180000    3
  92190000    7
  92200000    4
  92210000    4
  92220000    5
  92230000    4
  92240000    3
  92250000    4
  92260000    3
  92270000    5
  92280000    4
  92290000    3
  92300000    3
  92310000    4
  92320000    3
  92330000    4
  92340000    3
  92350000    3
  92360000    3
  92370000    3
  92380000    3
  92390000    4
  92400000    3
  92410000    2
  92420000    3
  92430000    2
  92440000    4
  92450000    5
  92460000    4
  92470000    4
  92480000    3
  92490000    4
  92500000    4
  92510000    2
  92520000    3
  92530000    5
  92540000    4
  92550000    3
  92560000    3
  92570000    2
  92580000    2
  92590000    3
  92600000    4
  92610000    2
  92620000    3
  92630000    4
  92640000    3
  92650000    7
  92660000    3
  92670000    2
  92680000    3
  92690000    2
  92700000    2
  92710000    2
  92720000    3
  92730000    3
  92740000    3
  92750000    4
  92760000    4
  92770000    4
  92780000    5
  92790000    1
  92800000    4
  92810000    4
  92820000    5
  92830000   15
  92840000    3
  92850000    4
  92860000    3
  92870000    3
  92880000    4
  92890000    3
  92900000    3
  92910000    3
  92920000    3
  92930000    3
  92940000    4
  92950000    2
  92960000    3
  92970000    4
  92980000    4
  92990000    3
  93000000    4
  93010000    3
  93020000    3
  93030000    2
  93040000    3
  93050000    3
  93060000    3
  93070000    4
  93080000    3
  93090000    4
  93100000    3
  93110000    2
  93120000    4
  93130000    3
  93140000    4
  93150000    4
  93160000    3
  93170000    3
  93180000    3
  93190000    3
  93200000    3
  93210000    3
  93220000    3
  93230000    3
  93240000    3
  93250000    3
  93260000    4
  93270000    2
  93280000    3
  93290000    3
  93300000    3
  93310000    2
  93320000    3
  93330000    3
  93340000    3
  93350000    3
  93360000    3
  93370000    3
  93380000    3
  93390000    2
  93400000    4
  93410000    3
  93420000    3
  93430000    2
  93440000    2
  93450000    3
  93460000    3
  93470000    2
  93480000    2
  93490000    3
  93500000    4
  93510000    3
  93520000    2
  93530000    2
  93540000    4
  93550000    3
  93560000    2
  93570000    3
  93580000    2
  93590000    2
  93600000    3
  93610000    2
  93620000    2
  93630000    3
  93640000    5
  93650000    5
  93660000    5
  93670000    3
  93680000    5
  93690000    3
  93700000    3
  93710000    4
  93720000    4
  93730000    2
  93740000    6
  93750000    4
  93760000    4
  93770000    9
  93780000   13
  93790000   13
  93800000   15
  93810000    9
  93820000    9
  93830000   11
  93840000    2
  93850000    2
  93860000    3
  93870000    4
  93880000    2
  93890000    3
  93900000    3
  93910000    3
  93920000    4
  93930000    3
  93940000    3
  93950000    2
  93960000    3
  93970000    2
  93980000    2
  93990000    4
  94000000    4
  94010000    3
  94020000    3
  94030000    3
  94040000    3
  94050000    2
  94060000    3
  94070000    3
  94080000    3
  94090000    2
  94100000    4
  94110000    3
  94120000    4
  94130000    3
  94140000    4
  94150000    3
  94160000    3
  94170000    2
  94180000    3
  94190000    3
  94200000    3
  94210000    3
  94220000    3
  94230000    5
  94240000    7
  94250000    3
  94260000    4
  94270000    4
  94280000    4
  94290000    4
  94300000    3
  94310000    3
  94320000    3
  94330000    2
  94340000    3
  94350000    3
  94360000    4
  94370000    3
  94380000    3
  94390000    5
  94400000    4
  94410000    6
  94420000    6
  94430000    5
  94440000    3
  94450000    4
  94460000    3
  94470000    2
  94480000    3
  94490000    3
  94500000    3
  94510000    3
  94520000    2
  94530000    4
  94540000    3
  94550000    3
  94560000    3
  94570000    2
  94580000    3
  94590000    3
  94600000    2
  94610000    4
  94620000    3
  94630000    4
  94640000    3
  94650000    2
  94660000    9
  94670000    3
  94680000    3
  94690000    3
  94700000    2
  94710000    2
  94720000    2
  94730000    3
  94740000    3
  94750000    2
  94760000    3
  94770000    2
  94780000    3
  94790000    3
  94800000    5
  94810000    3
  94820000    3
  94830000    2
  94840000    3
  94850000    3
  94860000    3
  94870000    2
  94880000    2
  94890000    2
  94900000   15
  94910000    3
  94920000    4
  94930000    3
  94940000    3
  94950000    2
  94960000    2
  94970000    3
  94980000    2
  94990000    4
  95000000    3
  95010000    3
  95020000    3
  95030000    3
  95040000    4
  95050000    3
  95060000    4
  95070000    4
  95080000    4
  95090000    3
  95100000    5
  95110000    3
  95120000    3
  95130000    3
  95140000    3
  95150000    3
  95160000    3
  95170000    4
  95180000    3
  95190000    3
  95200000    3
  95210000    3
  95220000    5
  95230000    3
  95240000    4
  95250000    3
  95260000    4
  95270000    3
  95280000    3
  95290000    3
  95300000    3
  95310000    3
  95320000    2
  95330000    3
  95340000    3
  95350000    3
  95360000    3
  95370000    2
  95380000    3
  95390000    3
  95400000    3
  95410000    3
  95420000    4
  95430000    3
  95440000    2
  95450000    2
  95460000    2
  95470000    3
  95480000    2
  95490000    5
  95500000    4
  95510000    4
  95520000    3
  95530000    2
  95540000    2
  95550000    3
  95560000    4
  95570000    9
  95580000    4
  95590000    3
  95600000   18
  95610000    4
  95620000    3
  95630000    3
  95640000    2
  95650000    3
  95660000    3
  95670000    3
  95680000    3
  95690000    3
  95700000    4
  95710000    3
  95720000    3
  95730000    3
  95740000    2
  95750000    3
  95760000    2
  95770000    3
  95780000    3
  95790000    7
  95800000    4
  95810000    3
  95820000    3
  95830000    4
  95840000    3
  95850000    2
  95860000    4
  95870000    2
  95880000    3
  95890000    3
  95900000    4
  95910000    3
  95920000    3
  95930000    2
  95940000    2
  95950000    3
  95960000    3
  95970000    5
  95980000    7
  95990000    3
  96000000    3
  96010000    3
  96020000    3
  96030000    3
  96040000    3
  96050000    3
  96060000    3
  96070000    4
  96080000    3
  96090000    2
  96100000    3
  96110000    3
  96120000    3
  96130000    3
  96140000    2
  96150000    2
  96160000    3
  96170000    3
  96180000    3
  96190000    4
  96200000    3
  96210000    3
  96220000    3
  96230000    3
  96240000    2
  96250000    3
  96260000    3
  96270000    2
  96280000    3
  96290000    3
  96300000    2
  96310000    3
  96320000    3
  96330000    3
  96340000    2
  96350000    2
  96360000    2
  96370000    3
  96380000    2
  96390000    2
  96400000    3
  96410000    3
  96420000    3
  96430000    3
  96440000    4
  96450000    2
  96460000    3
  96470000    2
  96480000    4
  96490000    3
  96500000    4
  96510000    3
  96520000    2
  96530000    2
  96540000    3
  96550000    3
  96560000    3
  96570000    3
  96580000    3
  96590000    3
  96600000    2
  96610000    3
  96620000    2
  96630000    3
  96640000    3
  96650000    3
  96660000    4
  96670000    3
  96680000    2
  96690000    4
  96700000    3
  96710000    2
  96720000    3
  96730000    3
  96740000    4
  96750000    3
  96760000    2
  96770000    3
  96780000    4
  96790000    3
  96800000    3
  96810000    3
  96820000    3
  96830000    3
  96840000    3
  96850000    3
  96860000    3
  96870000    3
  96880000    4
  96890000    3
  96900000    3
  96910000    3
  96920000    3
  96930000    3
  96940000    3
  96950000    3
  96960000    2
  96970000    3
  96980000    3
  96990000    3
  97000000    2
  97010000    2
  97020000    3
  97030000    4
  97040000    4
  97050000    5
  97060000    3
  97070000    3
  97080000    4
  97090000    4
  97100000    2
  97110000    4
  97120000    5
  97130000    3
  97140000    4
  97150000    3
  97160000    4
  97170000    4
  97180000    3
  97190000    3
  97200000    2
  97210000    3
  97220000    3
  97230000    5
  97240000    3
  97250000    5
  97260000    3
  97270000    4
  97280000    5
  97290000    5
  97300000    4
  97310000    4
  97320000    4
  97330000    3
  97340000    3
  97350000    4
  97360000    3
  97370000    7
  97380000    3
  97390000    4
  97400000    5
  97410000    4
  97420000    3
  97430000    4
  97440000    4
  97450000    3
  97460000    3
  97470000    4
  97480000    2
  97490000    4
  97500000    3
  97510000    4
  97520000    5
  97530000    3
  97540000    3
  97550000    4
  97560000    5
  97570000    3
  97580000    7
  97590000    3
  97600000    3
  97610000    3
  97620000    3
  97630000    3
  97640000    3
  97650000    3
  97660000    4
  97670000    4
  97680000    2
  97690000    3
  97700000    3
  97710000    3
  97720000    5
  97730000    3
  97740000    3
  97750000    5
  97760000    3
  97770000    3
  97780000    3
  97790000    4
  97800000    9
  97810000    4
  97820000    3
  97830000    4
  97840000    4
  97850000    4
  97860000    3
  97870000    4
  97880000    3
  97890000    3
  97900000    2
  97910000    2
  97920000    4
  97930000    4
  97940000    3
  97950000    3
  97960000    4
  97970000    2
  97980000    3
  97990000    3
  98000000    5
  98010000    5
  98020000    3
  98030000    3
  98040000    2
  98050000    3
  98060000    3
  98070000    2
  98080000    3
  98090000    4
  98100000    6
  98110000    4
  98120000    3
  98130000    3
  98140000    3
  98150000    6
  98160000    4
  98170000    3
  98180000    3
  98190000    2
  98200000    3
  98210000    3
  98220000    5
  98230000    8
  98240000    4
  98250000    3
  98260000    4
  98270000    5
  98280000    3
  98290000    3
  98300000    3
  98310000    3
  98320000    3
  98330000    3
  98340000    2
  98350000    3
  98360000    3
  98370000    3
  98380000    3
  98390000    3
  98400000    4
  98410000    4
  98420000    5
  98430000    3
  98440000    5
  98450000    2
  98460000    3
  98470000    4
  98480000    3
  98490000    5
  98500000    4
  98510000    3
  98520000    3
  98530000    3
  98540000    3
  98550000    4
  98560000    4
  98570000    3
  98580000    3
  98590000    3
  98600000    3
  98610000    3
  98620000    3
  98630000    3
  98640000    3
  98650000    3
  98660000    3
  98670000    2
  98680000    3
  98690000    3
  98700000    3
  98710000    3
  98720000    2
  98730000    3
  98740000    3
  98750000    3
  98760000    8
  98770000    2
  98780000    3
  98790000    2
  98800000    2
  98810000    3
  98820000    2
  98830000    4
  98840000    4
  98850000    3
  98860000    3
  98870000    2
  98880000    2
  98890000    4
  98900000    4
  98910000    6
  98920000    3
  98930000    3
  98940000    3
  98950000    3
  98960000    3
  98970000    4
  98980000    3
  98990000    3
  99000000    2
  99010000    4
  99020000    3
  99030000    3
  99040000    3
  99050000    4
  99060000    4
  99070000    2
  99080000    3
  99090000    4
  99100000    3
  99110000    3
  99120000    3
  99130000    3
  99140000    3
  99150000    3
  99160000    4
  99170000    4
  99180000    5
  99190000   19
  99200000   16
  99210000   10
  99220000   14
  99230000    9
  99240000   17
  99250000   14
  99260000   13
  99270000   12
  99280000   16
  99290000   18
  99300000   21
  99310000   20
  99320000   20
  99330000    8
  99340000    4
  99350000    4
  99360000    3
  99370000    5
  99380000    5
  99390000    4
  99400000    4
  99410000    3
  99420000    3
  99430000    3
  99440000    3
  99450000    3
  99460000    3
  99470000    4
  99480000    3
  99490000    3
  99500000    4
  99510000    5
  99520000    3
  99530000    3
  99540000    2
  99550000    3
  99560000    4
  99570000    2
  99580000    3
  99590000    3
  99600000    2
  99610000    3
  99620000    3
  99630000    3
  99640000    4
  99650000    4
  99660000    2
  99670000    3
  99680000    3
  99690000    5
  99700000    3
  99710000    4
  99720000    2
  99730000    4
  99740000    4
  99750000    4
  99760000    2
  99770000    5
  99780000    3
  99790000    3
  99800000    4
  99810000    2
  99820000    2
  99830000    3
  99840000    3
  99850000    3
  99860000    3
  99870000    3
  99880000    3
  99890000    4
  99900000    4
  99910000    4
  99920000    3
  99930000    4
  99940000    3
  99950000    4
  99960000    3
  99970000    3
  99980000    3
  99990000    4
 100000000    4
 100000000    4
 100010000    4
 100020000    3
 100030000    3
 100040000    5
 100050000    4
 100060000    4
 100070000    3
 100080000    3
 100090000    4
 100100000    3
 100110000    4
 100120000    4
 100130000    4
 100140000    4
 100150000    4
 100160000    3
 100170000    4
 100180000    3
 100190000    3
 100200000    4
 100210000    4
 100220000    4
 100230000    5
 100240000    5
 100250000    3
 100260000    4
 100270000    3
 100280000    5
 100290000    3
 100300000    4
 100310000    4
 100320000    5
 100330000    7
 100340000    3
 100350000    6
 100360000    4
 100370000    5
 100380000    3
 100390000    2
 100400000    5
 100410000    4
 100420000    4
 100430000    5
 100440000    7
 100450000    5
 100460000    4
 100470000    3
 100480000    4
 100490000    3
 100500000    3
 100510000    5
 100520000    2
 100530000    4
 100540000    3
 100550000    5
 100560000    3
 100570000    5
 100580000    5
 100590000    5
 100600000    4
 100610000    4
 100620000    5
 100630000    5
 100640000    4
 100650000    3
 100660000    3
 100670000    5
 100680000    3
 100690000    4
 100700000    3
 100710000    3
 100720000    3
 100730000    3
 100740000    3
 100750000    3
 100760000    3
 100770000    4
 100780000    3
 100790000    4
 100800000    8
 100810000    3
 100820000    2
 100830000    4
 100840000    3
 100850000    4
 100860000    3
 100870000    3
 100880000    5
 100890000    2
 100900000    4
 100910000    4
 100920000    2
 100930000    5
 100940000    4
 100950000    3
 100960000    3
 100970000    3
 100980000    4
 100990000    3
 101000000    3
 101010000    4
 101020000    3
 101030000    4
 101040000    4
 101050000    3
 101060000    3
 101070000    3
 101080000    4
 101090000    3
 101100000    4
 101110000    3
 101120000    3
 101130000    3
 101140000    4
 101150000    4
 101160000    5
 101170000    3
 101180000    2
 101190000    3
 101200000    3
 101210000    3
 101220000    3
 101230000    3
 101240000    4
 101250000    2
 101260000    3
 101270000    4
 101280000    3
 101290000    4
 101300000    5
 101310000    4
 101320000    3
 101330000    3
 101340000    5
 101350000    2
 101360000    2
 101370000    3
 101380000    7
 101390000    8
 101400000    3
 101410000    3
 101420000    5
 101430000    3
 101440000    5
 101450000    4
 101460000    4
 101470000    4
 101480000    3
 101490000    4
 101500000    5
 101510000    4
 101520000    2
 101530000    4
 101540000    4
 101550000    4
 101560000    5
 101570000    4
 101580000    4
 101590000    3
 101600000    8
 101610000    7
 101620000    2
 101630000    4
 101640000    3
 101650000    3
 101660000    3
 101670000    4
 101680000    4
 101690000    2
 101700000    4
 101710000    6
 101720000    2
 101730000    4
 101740000    4
 101750000    4
 101760000    3
 101770000    5
 101780000    4
 101790000    3
 101800000    3
 101810000    3
 101820000    3
 101830000    3
 101840000    2
 101850000    3
 101860000    4
 101870000    3
 101880000    4
 101890000    4
 101900000    3
 101910000    3
 101920000    3
 101930000    4
 101940000    3
 101950000    3
 101960000    3
 101970000    3
 101980000    3
 101990000    3
 102000000    3
 102010000    4
 102020000    2
 102030000    2
 102040000    3
 102050000    4
 102060000    2
 102070000    2
 102080000    9
 102090000    3
 102100000    3
 102110000    4
 102120000    4
 102130000    3
 102140000    7
 102150000    4
 102160000    3
 102170000    4
 102180000    3
 102190000    3
 102200000    4
 102210000    3
 102220000    3
 102230000    2
 102240000    4
 102250000    4
 102260000    3
 102270000    3
 102280000    3
 102290000    3
 102300000    4
 102310000    4
 102320000    3
 102330000    4
 102340000    3
 102350000   15
 102360000    3
 102370000    3
 102380000    4
 102390000    6
 102400000    2
 102410000    2
 102420000    4
 102430000    4
 102440000    5
 102450000    5
 102460000    4
 102470000    3
 102480000    5
 102490000    4
 102500000    5
 102510000    4
 102520000    4
 102530000    3
 102540000    4
 102550000    5
 102560000    9
 102570000    3
 102580000    5
 102590000    2
 102600000    4
 102610000    4
 102620000    3
 102630000    4
 102640000    4
 102650000    5
 102660000    4
 102670000    4
 102680000    4
 102690000    3
 102700000    3
 102710000    2
 102720000    3
 102730000    2
 102740000    4
 102750000    3
 102760000    3
 102770000    4
 102780000    5
 102790000   10
 102800000    4
 102810000    3
 102820000    5
 102830000    3
 102840000    2
 102850000    3
 102860000    2
 102870000    3
 102880000    2
 102890000    4
 102900000   11
 102910000    3
 102920000    5
 102930000    4
 102940000    5
 102950000    5
 102960000    3
 102970000    3
 102980000    4
 102990000    4
 103000000    4
 103010000    5
 103020000    2
 103030000    4
 103040000    4
 103050000    4
 103060000    4
 103070000    2
 103080000    2
 103090000    2
 103100000    3
 103110000    3
 103120000    4
 103130000    2
 103140000   15
 103150000    6
 103160000   15
 103170000   13
 103180000   17
 103190000   18
 103200000   22
 103210000   15
 103220000   22
 103230000   18
 103240000   22
 103250000   19
 103260000   17
 103270000   18
 103280000   19
 103290000   20
 103300000   10
 103310000   17
 103320000   19
 103330000   17
 103340000   18
 103350000   18
 103360000   16
 103370000    4
 103380000    4
 103390000    4
 103400000    3
 103410000    4
 103420000    3
 103430000    3
 103440000    3
 103450000    3
 103460000    2
 103470000    4
 103480000    8
 103490000    4
 103500000   17
 103510000    6
 103520000    3
 103530000    3
 103540000    3
 103550000    4
 103560000    3
 103570000    3
 103580000    5
 103590000   13
 103600000    4
 103610000    4
 103620000    3
 103630000    2
 103640000    3
 103650000    3
 103660000    3
 103670000    2
 103680000    3
 103690000    3
 103700000    5
 103710000    5
 103720000    3
 103730000    2
 103740000    7
 103750000    5
 103760000    5
 103770000   17
 103780000   20
 103790000   20
 103800000   14
 103810000    5
 103820000    5
 103830000    4
 103840000    8
 103850000    5
 103860000    4
 103870000    4
 103880000    5
 103890000    5
 103900000    3
 103910000    7
 103920000    7
 103930000    4
 103940000    4
 103950000    4
 103960000    4
 103970000    3
 103980000    5
 103990000    5
 104000000    5
 104010000    8
 104020000   10
 104030000    4
 104040000    4
 104050000    3
 104060000    2
 104070000    4
 104080000    2
 104090000    4
 104100000    2
 104110000    5
 104120000    3
 104130000    3
 104140000    3
 104150000    3
 104160000    4
 104170000    2
 104180000    4
 104190000    5
 104200000    4
 104210000    7
 104220000    6
 104230000    3
 104240000    4
 104250000    2
 104260000    3
 104270000    4
 104280000    3
 104290000    4
 104300000    4
 104310000    2
 104320000    3
 104330000    4
 104340000    3
 104350000    4
 104360000    3
 104370000    3
 104380000    3
 104390000    3
 104400000    3
 104410000    3
 104420000    3
 104430000    3
 104440000    3
 104450000    3
 104460000    3
 104470000    3
 104480000    4
 104490000    3
 104500000    4
 104510000    4
 104520000    5
 104530000    4
 104540000    3
 104550000    3
 104560000    4
 104570000    3
 104580000    4
 104590000    4
 104600000    3
 104610000    3
 104620000    3
 104630000    4
 104640000    5
 104650000    3
 104660000    3
 104670000    3
 104680000    8
 104690000    3
 104700000    3
 104710000    4
 104720000    3
 104730000    3
 104740000    3
 104750000    3
 104760000    3
 104770000    3
 104780000    4
 104790000    4
 104800000    6
 104810000    4
 104820000    3
 104830000    3
 104840000    3
 104850000    4
 104860000    2
 104870000    2
 104880000    3
 104890000    2
 104900000    3
 104910000    3
 104920000    3
 104930000    2
 104940000    3
 104950000    4
 104960000    3
 104970000    3
 104980000    4
 104990000    2
 105000000    3
 105010000    3
 105020000    4
 105030000    3
 105040000    2
 105050000    3
 105060000    3
 105070000    6
 105080000    4
 105090000    7
 105100000    4
 105110000    5
 105120000    3
 105130000    3
 105140000    7
 105150000    3
 105160000    5
 105170000   15
 105180000    5
 105190000    4
 105200000    3
 105210000    5
 105220000    3
 105230000    5
 105240000    3
 105250000   19
 105260000    3
 105270000    3
 105280000    4
 105290000    3
 105300000    3
 105310000    4
 105320000    2
 105330000    3
 105340000    3
 105350000    2
 105360000    3
 105370000    3
 105380000    4
 105390000    5
 105400000    2
 105410000    4
 105420000    3
 105430000    4
 105440000    4
 105450000    3
 105460000    5
 105470000    2
 105480000    4
 105490000    3
 105500000    3
 105510000    5
 105520000    5
 105530000   19
 105540000   15
 105550000    3
 105560000    3
 105570000    3
 105580000    2
 105590000    5
 105600000    3
 105610000    3
 105620000    4
 105630000    3
 105640000    3
 105650000    3
 105660000    2
 105670000    3
 105680000    3
 105690000    2
 105700000    2
 105710000    3
 105720000    3
 105730000    3
 105740000    2
 105750000    3
 105760000    4
 105770000    2
 105780000    2
 105790000    4
 105800000    4
 105810000    2
 105820000    4
 105830000    4
 105840000    3
 105850000    2
 105860000    4
 105870000    3
 105880000    3
 105890000    3
 105900000    2
 105910000    4
 105920000    3
 105930000    2
 105940000    4
 105950000    3
 105960000    7
 105970000   16
 105980000    4
 105990000    7
 106000000    4
 106010000    4
 106020000    3
 106030000    3
 106040000    3
 106050000    4
 106060000    3
 106070000    3
 106080000    3
 106090000    3
 106100000    2
 106110000    4
 106120000    4
 106130000    4
 106140000    3
 106150000    3
 106160000    3
 106170000    3
 106180000    3
 106190000    5
 106200000    5
 106210000    3
 106220000    6
 106230000    9
 106240000   16
 106250000   13
 106260000   17
 106270000   18
 106280000   13
 106290000   18
 106300000   18
 106310000   19
 106320000   19
 106330000   22
 106340000   12
 106350000    3
 106360000    4
 106370000    3
 106380000    3
 106390000    4
 106400000    3
 106410000    3
 106420000    3
 106430000    3
 106440000    2
 106450000    5
 106460000    4
 106470000    4
 106480000    4
 106490000    4
 106500000    4
 106510000    5
 106520000    4
 106530000    3
 106540000    3
 106550000    4
 106560000    3
 106570000    4
 106580000    2
 106590000    3
 106600000    3
 106610000    4
 106620000    3
 106630000    4
 106640000    3
 106650000    3
 106660000    2
 106670000    4
 106680000    3
 106690000    4
 106700000    3
 106710000    4
 106720000    2
 106730000    3
 106740000    3
 106750000    4
 106760000    4
 106770000    3
 106780000    2
 106790000    4
 106800000    2
 106810000    3
 106820000    4
 106830000    5
 106840000    1
 106850000    3
 106860000    5
 106870000    4
 106880000    4
 106890000    3
 106900000    4
 106910000    5
 106920000    4
 106930000    3
 106940000    3
 106950000    3
 106960000    3
 106970000    5
 106980000    3
 106990000    3
 107000000    3
 107010000    3
 107020000    3
 107030000    3
 107040000    4
 107050000    4
 107060000    4
 107070000    4
 107080000    5
 107090000    4
 107100000    6
 107110000    6
 107120000    3
 107130000    5
 107140000    7
 107150000    5
 107160000    6
 107170000    4
 107180000    5
 107190000    4
 107200000    3
 107210000    3
 107220000    5
 107230000    3
 107240000    5
 107250000    4
 107260000    4
 107270000    4
 107280000    3
 107290000    3
 107300000    3
 107310000    4
 107320000    5
 107330000    4
 107340000    3
 107350000    2
 107360000    2
 107370000    3
 107380000    4
 107390000    3
 107400000    3
 107410000    3
 107420000    3
 107430000    4
 107440000    8
 107450000   11
 107460000    3
 107470000    7
 107480000    5
 107490000    4
 107500000    4
 107510000    3
 107520000    3
 107530000    4
 107540000    3
 107550000    3
 107560000    3
 107570000   11
 107580000    3
 107590000    5
 107600000    2
 107610000    3
 107620000    3
 107630000    4
 107640000    3
 107650000    3
 107660000    3
 107670000    3
 107680000    4
 107690000    3
 107700000    4
 107710000    2
 107720000    2
 107730000    4
 107740000    3
 107750000    3
 107760000    3
 107770000    2
 107780000    3
 107790000    4
 107800000    4
 107810000    2
 107820000    4
 107830000    4
 107840000    3
 107850000    3
 107860000    3
 107870000    4
 107880000    2
 107890000    5
 107900000    3
 107910000    3
 107920000    4
 107930000    3
 107940000    3
 107950000    3
 107960000    3
 107970000    3
 107980000    3
 107990000    2
 108000000    2
 108010000    3
 108020000    3
 108030000    3
 108040000    5
 108050000    3
 108060000    4
 108070000    2
 108080000    2
 108090000    2
 108100000    3
 108110000    3
 108120000    2
 108130000    3
 108140000    3
 108150000    2
 108160000    4
 108170000    4
 108180000    5
 108190000    5
 108200000    4
 108210000    3
 108220000    3
 108230000    5
 108240000    3
 108250000    3
 108260000    3
 108270000    3
 108280000    4
 108290000    3
 108300000    3
 108310000    3
 108320000    2
 108330000    3
 108340000    4
 108350000    3
 108360000    3
 108370000    3
 108380000    3
 108390000    3
 108400000    3
 108410000    3
 108420000    3
 108430000    4
 108440000    5
 108450000    4
 108460000    3
 108470000    3
 108480000    3
 108490000    4
 108500000    3
 108510000    3
 108520000    3
 108530000    4
 108540000    3
 108550000    2
 108560000    3
 108570000    4
 108580000    3
 108590000    4
 108600000    3
 108610000    6
 108620000    3
 108630000    3
 108640000    3
 108650000    6
 108660000    5
 108670000    4
 108680000    3
 108690000    4
 108700000    4
 108710000    4
 108720000    4
 108730000    3
 108740000    3
 108750000    3
 108760000    4
 108770000    3
 108780000    4
 108790000    4
 108800000    2
 108810000    4
 108820000    4
 108830000    4
 108840000    5
 108850000    2
 108860000    3
 108870000    5
 108880000    4
 108890000    4
 108900000    7
 108910000    9
 108920000    4
 108930000   13
 108940000    4
 108950000    5
 108960000    5
 108970000    3
 108980000    3
 108990000    4
 109000000    7
 109010000    4
 109020000    5
 109030000    4
 109040000    4
 109050000    4
 109060000    5
 109070000    4
 109080000    2
 109090000    5
 109100000    1
 109110000    4
 109120000    4
 109130000    5
 109140000    4
 109150000    4
 109160000    4
 109170000    6
 109180000    9
 109190000    3
 109200000    4
 109210000    3
 109220000    2
 109230000   10
 109240000   13
 109250000    4
 109260000    5
 109270000    2
 109280000   11
 109290000    3
 109300000    2
 109310000    2
 109320000    3
 109330000    3
 109340000    3
 109350000    3
 109360000    3
 109370000    2
 109380000    4
 109390000    3
 109400000    4
 109410000    5
 109420000   11
 109430000   19
 109440000   14
 109450000   16
 109460000   18
 109470000   17
 109480000   19
 109490000   10
 109500000    5
 109510000    3
 109520000    7
 109530000    4
 109540000    6
 109550000   21
 109560000   19
 109570000    4
 109580000    3
 109590000    4
 109600000    6
 109610000    5
 109620000   19
 109630000   21
 109640000   17
 109650000   21
 109660000   24
 109670000   20
 109680000   22
 109690000   19
 109700000   22
 109710000   17
 109720000   21
 109730000   22
 109740000   25
 109750000   21
 109760000   22
 109770000   23
 109780000   22
 109790000   21
 109800000   23
 109810000   16
 109820000   20
 109830000   21
 109840000   18
 109850000   16
 109860000   17
 109870000    4
 109880000    5
 109890000    3
 109900000    4
 109910000    3
 109920000    3
 109930000    2
 109940000    3
 109950000    5
 109960000    3
 109970000    3
 109980000    3
 109990000    2
 110000000    4
 110010000    2
 110020000    3
 110030000    2
 110040000    3
 110050000    2
 110060000    3
 110070000    3
 110080000    3
 110090000    3
 110100000    8
 110110000    4
 110120000    3
 110130000    3
 110140000    4
 110150000    2
 110160000    4
 110170000    5
 110180000    4
 110190000    3
 110200000    3
 110210000    3
 110220000    3
 110230000    3
 110240000    4
 110250000    4
 110260000   15
 110270000   15
 110280000   12
 110290000   11
 110300000   13
 110310000    9
 110320000   19
 110330000   10
 110340000   15
 110350000    5
 110360000    4
 110370000    4
 110380000    3
 110390000    4
 110400000    6
 110410000    5
 110420000   10
 110430000    8
 110440000    2
 110450000    3
 110460000    3
 110470000    4
 110480000    2
 110490000    3
 110500000    3
 110510000    3
 110520000    3
 110530000    3
 110540000    5
 110550000   12
 110560000    5
 110570000    2
 110580000    4
 110590000    3
 110600000    4
 110610000    3
 110620000    3
 110630000    3
 110640000    3
 110650000    3
 110660000    5
 110670000    4
 110680000    3
 110690000    3
 110700000    4
 110710000    3
 110720000    6
 110730000    4
 110740000   17
 110750000    5
 110760000    3
 110770000    4
 110780000    6
 110790000    5
 110800000    3
 110810000    4
 110820000    4
 110830000    4
 110840000    5
 110850000    5
 110860000    4
 110870000    4
 110880000   14
 110890000    5
 110900000    3
 110910000    3
 110920000    3
 110930000    2
 110940000    2
 110950000    3
 110960000    3
 110970000    4
 110980000    2
 110990000    3
 111000000    2
 111010000    3
 111020000    7
 111030000    4
 111040000    5
 111050000    7
 111060000    3
 111070000    3
 111080000    2
 111090000    4
 111100000    3
 111110000    3
 111120000    3
 111130000    3
 111140000    3
 111150000    5
 111160000    4
 111170000    5
 111180000    5
 111190000    3
 111200000    4
 111210000    3
 111220000    4
 111230000    3
 111240000    4
 111250000    3
 111260000    3
 111270000    3
 111280000    3
 111290000    3
 111300000    3
 111310000    3
 111320000    3
 111330000    5
 111340000    5
 111350000    5
 111360000    2
 111370000    3
 111380000    3
 111390000    4
 111400000    4
 111410000    4
 111420000    4
 111430000    5
 111440000    4
 111450000    3
 111460000    3
 111470000    4
 111480000    5
 111490000    3
 111500000    5
 111510000    4
 111520000    3
 111530000    2
 111540000    3
 111550000    3
 111560000    3
 111570000    2
 111580000    4
 111590000    2
 111600000    2
 111610000    2
 111620000    3
 111630000    2
 111640000    3
 111650000    3
 111660000    3
 111670000    3
 111680000    3
 111690000    2
 111700000    2
 111710000    3
 111720000    2
 111730000    4
 111740000    4
 111750000    4
 111760000    3
 111770000    4
 111780000    3
 111790000    4
 111800000    7
 111810000    5
 111820000    2
 111830000    3
 111840000    3
 111850000    3
 111860000    3
 111870000    5
 111880000    2
 111890000    4
 111900000    2
 111910000    4
 111920000    5
 111930000    3
 111940000    5
 111950000    3
 111960000    3
 111970000    4
 111980000    3
 111990000    4
 112000000    5
 112010000    4
 112020000    7
 112030000    3
 112040000    4
 112050000    2
 112060000    4
 112070000    4
 112080000    7
 112090000    4
 112100000    4
 112110000    3
 112120000    4
 112130000    2
 112140000    3
 112150000    4
 112160000    3
 112170000    4
 112180000    5
 112190000    3
 112200000    4
 112210000    3
 112220000    2
 112230000    3
 112240000    3
 112250000    2
 112260000    3
 112270000    3
 112280000    3
 112290000    4
 112300000    4
 112310000    2
 112320000    4
 112330000    4
 112340000    3
 112350000    3
 112360000    4
 112370000    5
 112380000    3
 112390000    2
 112400000    4
 112410000    2
 112420000    4
 112430000    3
 112440000    3
 112450000    2
 112460000    4
 112470000    4
 112480000    4
 112490000    3
 112500000    4
 112510000    7
 112520000    4
 112530000   14
 112540000   14
 112550000   17
 112560000   12
 112570000   18
 112580000   13
 112590000   17
 112600000   21
 112610000   18
 112620000   11
 112630000   13
 112640000    6
 112650000   13
 112660000    3
 112670000    4
 112680000    2
 112690000    4
 112700000    4
 112710000    4
 112720000    3
 112730000    2
 112740000    3
 112750000    3
 112760000    3
 112770000    4
 112780000    2
 112790000    2
 112800000    3
 112810000    4
 112820000    5
 112830000    3
 112840000    3
 112850000    3
 112860000    3
 112870000    3
 112880000    4
 112890000    3
 112900000    3
 112910000    2
 112920000    3
 112930000    2
 112940000    3
 112950000    2
 112960000    3
 112970000    4
 112980000    3
 112990000    3
 113000000    5
 113010000    2
 113020000    5
 113030000    4
 113040000   16
 113050000   19
 113060000   17
 113070000   13
 113080000   16
 113090000   16
 113100000   13
 113110000   14
 113120000    5
 113130000    4
 113140000    4
 113150000    3
 113160000    3
 113170000    4
 113180000   17
 113190000    2
 113200000    5
 113210000    2
 113220000    4
 113230000    4
 113240000    3
 113250000    3
 113260000    4
 113270000    4
 113280000    4
 113290000    4
 113300000    2
 113310000    4
 113320000    5
 113330000    4
 113340000    2
 113350000    4
 113360000    3
 113370000    3
 113380000    4
 113390000    3
 113400000    4
 113410000    3
 113420000    3
 113430000    3
 113440000    3
 113450000    5
 113460000    2
 113470000    5
 113480000    5
 113490000    2
 113500000    4
 113510000    3
 113520000    3
 113530000    3
 113540000    3
 113550000    7
 113560000    3
 113570000    3
 113580000    2
 113590000    3
 113600000    3
 113610000    4
 113620000    4
 113630000    5
 113640000    3
 113650000    3
 113660000    3
 113670000    2
 113680000    3
 113690000    3
 113700000    2
 113710000    2
 113720000    3
 113730000    3
 113740000    3
 113750000    4
 113760000    4
 113770000    3
 113780000    2
 113790000    3
 113800000    6
 113810000    3
 113820000    3
 113830000    3
 113840000    2
 113850000    3
 113860000    2
 113870000    4
 113880000    3
 113890000    3
 113900000    3
 113910000    3
 113920000    3
 113930000    4
 113940000    3
 113950000    3
 113960000    3
 113970000    3
 113980000    3
 113990000    3
 114000000    3
 114010000    3
 114020000    2
 114030000    4
 114040000    3
 114050000    4
 114060000    3
 114070000    3
 114080000    3
 114090000    4
 114100000    2
 114110000    3
 114120000    4
 114130000    4
 114140000    4
 114150000    3
 114160000    5
 114170000    3
 114180000    3
 114190000    3
 114200000    3
 114210000    4
 114220000    3
 114230000    3
 114240000    3
 114250000    3
 114260000    4
 114270000    4
 114280000    3
 114290000    4
 114300000    2
 114310000    3
 114320000    2
 114330000    3
 114340000    3
 114350000    4
 114360000   13
 114370000    5
 114380000    2
 114390000    2
 114400000    4
 114410000    3
 114420000    5
 114430000    5
 114440000    5
 114450000    5
 114460000    7
 114470000    4
 114480000    5
 114490000    5
 114500000    3
 114510000    4
 114520000    3
 114530000    5
 114540000    2
 114550000    2
 114560000    3
 114570000    3
 114580000    4
 114590000    3
 114600000    4
 114610000    3
 114620000    3
 114630000    3
 114640000    3
 114650000    3
 114660000    3
 114670000    3
 114680000    3
 114690000    3
 114700000    4
 114710000    3
 114720000    4
 114730000    3
 114740000    2
 114750000    3
 114760000    3
 114770000    3
 114780000    4
 114790000    2
 114800000    3
 114810000    4
 114820000    3
 114830000    3
 114840000    3
 114850000    2
 114860000    3
 114870000    4
 114880000    4
 114890000    4
 114900000    4
 114910000    4
 114920000    3
 114930000    3
 114940000    4
 114950000    3
 114960000    3
 114970000    9
 114980000    3
 114990000    3
 115000000    4
 115010000    2
 115020000    4
 115030000    3
 115040000    2
 115050000    3
 115060000    3
 115070000    3
 115080000    4
 115090000    4
 115100000    3
 115110000    4
 115120000    2
 115130000    4
 115140000    4
 115150000    3
 115160000    4
 115170000    3
 115180000    4
 115190000    1
 115200000    2
 115210000    3
 115220000    4
 115230000    4
 115240000    4
 115250000    4
 115260000    4
 115270000    3
 115280000    4
 115290000    3
 115300000    3
 115310000    2
 115320000    4
 115330000    2
 115340000    4
 115350000    5
 115360000    7
 115370000    5
 115380000    2
 115390000    3
 115400000    2
 115410000    4
 115420000    4
 115430000    4
 115440000    3
 115450000    3
 115460000    4
 115470000    7
 115480000    3
 115490000    3
 115500000    4
 115510000    3
 115520000    5
 115530000    3
 115540000    3
 115550000    3
 115560000    3
 115570000    3
 115580000    4
 115590000    3
 115600000    4
 115610000    4
 115620000    3
 115630000    5
 115640000    4
 115650000    4
 115660000    3
 115670000    5
 115680000    4
 115690000    5
 115700000    4
 115710000    3
 115720000    5
 115730000    4
 115740000    5
 115750000    4
 115760000    3
 115770000    2
 115780000    3
 115790000    3
 115800000    4
 115810000    4
 115820000    4
 115830000    4
 115840000    2
 115850000    2
 115860000    2
 115870000    4
 115880000    4
 115890000   11
 115900000    3
 115910000    2
 115920000    5
 115930000    7
 115940000    4
 115950000    4
 115960000    4
 115970000    4
 115980000    4
 115990000    4
 116000000    4
 116010000    3
 116020000    3
 116030000    2
 116040000    4
 116050000    4
 116060000   22
 116070000   20
 116080000   22
 116090000   14
 116100000   20
 116110000   17
 116120000   16
 116130000   21
 116140000   13
 116150000    6
 116160000    7
 116170000    4
 116180000    5
 116190000    4
 116200000    4
 116210000    2
 116220000   16
 116230000   22
 116240000   16
 116250000   22
 116260000   18
 116270000   21
 116280000   16
 116290000   22
 116300000   14
 116310000   10
 116320000   17
 116330000   23
 116340000   23
 116350000   14
 116360000    3
 116370000    2
 116380000    5
 116390000    5
 116400000   19
 116410000   10
 116420000   22
 116430000   16
 116440000   16
 116450000   15
 116460000    3
 116470000    4
 116480000    4
 116490000    3
 116500000    4
 116510000    7
 116520000    6
 116530000    9
 116540000    4
 116550000    5
 116560000    5
 116570000    4
 116580000    3
 116590000    5
 116600000    5
 116610000    3
 116620000    5
 116630000    3
 116640000    5
 116650000    4
 116660000    4
 116670000    4
 116680000    2
 116690000    7
 116700000    3
 116710000    4
 116720000    3
 116730000    6
 116740000    4
 116750000    4
 116760000    5
 116770000    9
 116780000   19
 116790000   17
 116800000   19
 116810000   17
 116820000   23
 116830000   23
 116840000   25
 116850000   21
 116860000   21
 116870000   13
 116880000   20
 116890000   15
 116900000   18
 116910000   16
 116920000   17
 116930000   21
 116940000   14
 116950000   18
 116960000   19
 116970000   26
 116980000   24
 116990000   22
 117000000   24
 117010000   23
 117020000   23
 117030000   17
 117040000    5
 117050000    5
 117060000    2
 117070000    3
 117080000    3
 117090000    5
 117100000    5
 117110000    4
 117120000    3
 117130000    4
 117140000    4
 117150000    5
 117160000    2
 117170000    7
 117180000    4
 117190000    6
 117200000    8
 117210000    9
 117220000    5
 117230000    4
 117240000    4
 117250000    5
 117260000    4
 117270000    4
 117280000    5
 117290000    6
 117300000    5
 117310000    4
 117320000    2
 117330000    3
 117340000    4
 117350000    4
 117360000    2
 117370000    2
 117380000    4
 117390000    3
 117400000    3
 117410000    3
 117420000    3
 117430000    3
 117440000    4
 117450000    5
 117460000    6
 117470000   18
 117480000   14
 117490000   21
 117500000   13
 117510000   20
 117520000   21
 117530000   18
 117540000   19
 117550000   19
 117560000   15
 117570000    7
 117580000   10
 117590000   16
 117600000   17
 117610000    6
 117620000    6
 117630000    7
 117640000   16
 117650000   10
 117660000    5
 117670000    4
 117680000    4
 117690000    6
 117700000    3
 117710000    4
 117720000    4
 117730000    3
 117740000    3
 117750000    2
 117760000    4
 117770000    3
 117780000    4
 117790000    3
 117800000    7
 117810000   18
 117820000   13
 117830000   14
 117840000    8
 117850000   12
 117860000    3
 117870000    3
 117880000    4
 117890000    5
 117900000    2
 117910000    4
 117920000    3
 117930000    3
 117940000    3
 117950000    4
 117960000    3
 117970000    3
 117980000    4
 117990000    5
 118000000    4
 118010000    2
 118020000    3
 118030000    3
 118040000    3
 118050000    3
 118060000    5
 118070000    3
 118080000    3
 118090000    3
 118100000    3
 118110000    3
 118120000    4
 118130000    4
 118140000    7
 118150000    3
 118160000    3
 118170000    4
 118180000    3
 118190000    3
 118200000    2
 118210000    3
 118220000    2
 118230000    3
 118240000    5
 118250000    4
 118260000    4
 118270000    3
 118280000    3
 118290000    3
 118300000    4
 118310000    4
 118320000   12
 118330000   15
 118340000   19
 118350000   19
 118360000   19
 118370000   16
 118380000   12
 118390000   14
 118400000   10
 118410000    4
 118420000    4
 118430000    4
 118440000    5
 118450000    6
 118460000    4
 118470000    4
 118480000    3
 118490000    4
 118500000    3
 118510000    2
 118520000   14
 118530000   19
 118540000   13
 118550000   12
 118560000   19
 118570000   10
 118580000   12
 118590000   11
 118600000   21
 118610000   17
 118620000   18
 118630000   18
 118640000   18
 118650000   13
 118660000    8
 118670000    3
 118680000    3
 118690000    3
 118700000    3
 118710000    5
 118720000    3
 118730000    4
 118740000    2
 118750000    3
 118760000    5
 118770000    4
 118780000    4
 118790000    3
 118800000    2
 118810000    4
 118820000    4
 118830000    5
 118840000    3
 118850000    5
 118860000    5
 118870000    3
 118880000    4
 118890000    3
 118900000    3
 118910000    4
 118920000    5
 118930000    3
 118940000    5
 118950000    4
 118960000    4
 118970000    4
 118980000    4
 118990000    3
 119000000    2
 119010000    3
 119020000    4
 119030000    4
 119040000    2
 119050000    5
 119060000    3
 119070000    4
 119080000    4
 119090000    3
 119100000    4
 119110000    4
 119120000    6
 119130000    3
 119140000    7
 119150000    3
 119160000    3
 119170000    7
 119180000    4
 119190000    5
 119200000    4
 119210000    5
 119220000    4
 119230000    3
 119240000    2
 119250000    4
 119260000    7
 119270000    3
 119280000    3
 119290000    5
 119300000    3
 119310000    2
 119320000    5
 119330000    4
 119340000    4
 119350000    4
 119360000    3
 119370000    3
 119380000    4
 119390000    4
 119400000    3
 119410000    3
 119420000    3
 119430000    4
 119440000    4
 119450000    3
 119460000    5
 119470000    4
 119480000    4
 119490000    3
 119500000    3
 119510000    5
 119520000    3
 119530000    4
 119540000    3
 119550000    5
 119560000    5
 119570000    3
 119580000    6
 119590000    9
 119600000    4
 119610000    3
 119620000    4
 119630000    3
 119640000    4
 119650000    4
 119660000    5
 119670000    3
 119680000    4
 119690000    4
 119700000    4
 119710000    4
 119720000    5
 119730000    3
 119740000    9
 119750000   17
 119760000   20
 119770000   16
 119780000   23
 119790000   21
 119800000   21
 119810000   20
 119820000   18
 119830000   20
 119840000   21
 119850000   22
 119860000   24
 119870000   21
 119880000   26
 119890000   19
 119900000   22
 119910000   26
 119920000   16
 119930000   15
 119940000   24
 119950000   22
 119960000   25
 119970000   26
 119980000   22
 119990000   21
 120000000   22
 120000000   22
 120010000   23
 120020000   20
 120030000   19
 120040000    8
 120050000   21
 120060000   20
 120070000   19
 120080000   22
 120090000   16
 120100000   21
 120110000   19
 120120000   14
 120130000   11
 120140000   10
 120150000    2
 120160000    4
 120170000    3
 120180000    3
 120190000    2
 120200000    2
 120210000    2
 120220000    3
 120230000    5
 120240000    2
 120250000    3
 120260000    4
 120270000    3
 120280000    4
 120290000    4
 120300000    3
 120310000    4
 120320000    4
 120330000    4
 120340000    4
 120350000    9
 120360000    6
 120370000   21
 120380000    5
 120390000    3
 120400000    4
 120410000    4
 120420000    5
 120430000    4
 120440000    3
 120450000    3
 120460000    5
 120470000    3
 120480000    3
 120490000    3
 120500000    4
 120510000    3
 120520000    3
 120530000    3
 120540000    2
 120550000    4
 120560000    2
 120570000    4
 120580000    3
 120590000    2
 120600000    3
 120610000    4
 120620000    4
 120630000    2
 120640000    4
 120650000    3
 120660000    5
 120670000    7
 120680000    5
 120690000    4
 120700000    3
 120710000    4
 120720000    4
 120730000    5
 120740000    2
 120750000    4
 120760000    5
 120770000    4
 120780000    3
 120790000    3
 120800000    6
 120810000    4
 120820000    5
 120830000    5
 120840000    8
 120850000    5
 120860000    4
 120870000    5
 120880000    4
 120890000    3
 120900000    4
 120910000    4
 120920000    3
 120930000    3
 120940000    4
 120950000    4
 120960000    4
 120970000    4
 120980000    3
 120990000    2
 121000000    4
 121010000    2
 121020000    5
 121030000    4
 121040000    3
 121050000    4
 121060000    5
 121070000    5
 121080000    4
 121090000    5
 121100000    3
 121110000    3
 121120000    2
 121130000   18
 121140000    4
 121150000    4
 121160000    5
 121170000    3
 121180000    5
 121190000    2
 121200000    5
 121210000   16
 121220000   26
 121230000   19
 121240000   20
 121250000   22
 121260000   21
 121270000   19
 121280000   17
 121290000   15
 121300000   16
 121310000   10
 121320000   11
 121330000    3
 121340000    3
 121350000    4
 121360000    7
 121370000    5
 121380000    4
 121390000    5
 121400000    5
 121410000    2
 121420000    4
 121430000    4
 121440000    3
 121450000    3
 121460000    5
 121470000    5
 121480000    2
 121490000    4
 121500000    3
 121510000    2
 121520000   13
 121530000   18
 121540000   13
 121550000   13
 121560000   16
 121570000   22
 121580000   18
 121590000    8
 121600000    3
 121610000    4
 121620000    3
 121630000    2
 121640000    3
 121650000    4
 121660000    3
 121670000    3
 121680000    4
 121690000    3
 121700000    3
 121710000    3
 121720000    3
 121730000    3
 121740000    3
 121750000    3
 121760000    2
 121770000    3
 121780000    4
 121790000    3
 121800000    3
 121810000    3
 121820000    4
 121830000    4
 121840000    4
 121850000    3
 121860000    4
 121870000    2
 121880000    6
 121890000    4
 121900000    4
 121910000    4
 121920000    7
 121930000    4
 121940000    2
 121950000    3
 121960000    4
 121970000    4
 121980000    2
 121990000    4
 122000000    4
 122010000    2
 122020000    4
 122030000    3
 122040000    4
 122050000    3
 122060000    4
 122070000    3
 122080000    5
 122090000    4
 122100000    4
 122110000    3
 122120000    4
 122130000    4
 122140000    4
 122150000    3
 122160000    5
 122170000    4
 122180000    3
 122190000    4
 122200000    5
 122210000    5
 122220000    6
 122230000    8
 122240000    3
 122250000    3
 122260000    6
 122270000    4
 122280000    4
 122290000    5
 122300000    5
 122310000    4
 122320000    4
 122330000    2
 122340000    5
 122350000    6
 122360000    4
 122370000    3
 122380000    4
 122390000   17
 122400000   12
 122410000   17
 122420000   17
 122430000   12
 122440000   17
 122450000   12
 122460000   11
 122470000   17
 122480000   17
 122490000   17
 122500000   14
 122510000   16
 122520000   14
 122530000   17
 122540000   12
 122550000   19
 122560000   17
 122570000   18
 122580000   13
 122590000   23
 122600000   23
 122610000   17
 122620000   18
 122630000    7
 122640000    1
 122650000    4
 122660000    4
 122670000    2
 122680000    7
 122690000    3
 122700000    5
 122710000    6
 122720000    5
 122730000    3
 122740000    4
 122750000    3
 122760000    2
 122770000    4
 122780000    4
 122790000    3
 122800000    3
 122810000    4
 122820000    3
 122830000    4
 122840000    3
 122850000    4
 122860000    3
 122870000    4
 122880000    7
 122890000    9
 122900000   16
 122910000   18
 122920000    2
 122930000    4
 122940000    3
 122950000    4
 122960000    4
 122970000    3
 122980000    3
 122990000    4
 123000000    3
 123010000    4
 123020000    5
 123030000    8
 123040000    3
 123050000    3
 123060000    4
 123070000    4
 123080000    5
 123090000    5
 123100000    3
 123110000   11
 123120000    3
 123130000   13
 123140000    3
 123150000    4
 123160000   15
 123170000    4
 123180000    4
 123190000    3
 123200000    4
 123210000    2
 123220000    2
 123230000    4
 123240000    3
 123250000    5
 123260000    4
 123270000    4
 123280000    2
 123290000    3
 123300000    3
 123310000    4
 123320000    3
 123330000    4
 123340000    3
 123350000    3
 123360000    5
 123370000    4
 123380000    2
 123390000    2
 123400000    3
 123410000    3
 123420000    2
 123430000    3
 123440000    4
 123450000    4
 123460000    3
 123470000    3
 123480000    3
 123490000    4
 123500000    5
 123510000    3
 123520000    5
 123530000    9
 123540000   13
 123550000   11
 123560000   14
 123570000   14
 123580000   15
 123590000    3
 123600000    3
 123610000    5
 123620000    4
 123630000    5
 123640000    4
 123650000    4
 123660000    3
 123670000    3
 123680000    4
 123690000    4
 123700000    3
 123710000    2
 123720000    4
 123730000    3
 123740000   10
 123750000    6
 123760000    3
 123770000    3
 123780000    5
 123790000    5
 123800000    3
 123810000    2
 123820000    3
 123830000    4
 123840000    4
 123850000    3
 123860000    5
 123870000    4
 123880000    3
 123890000    2
 123900000    5
 123910000    3
 123920000    4
 123930000    3
 123940000    3
 123950000    2
 123960000    2
 123970000    3
 123980000    4
 123990000    3
 124000000    3
 124010000    3
 124020000    4
 124030000    3
 124040000    3
 124050000    3
 124060000    4
 124070000    4
 124080000    2
 124090000    4
 124100000    3
 124110000    5
 124120000    4
 124130000    4
 124140000    3
 124150000    2
 124160000    5
 124170000    4
 124180000    3
 124190000    3
 124200000    2
 124210000    3
 124220000    3
 124230000    3
 124240000    4
 124250000    3
 124260000    3
 124270000    2
 124280000    3
 124290000    2
 124300000    2
 124310000    3
 124320000    3
 124330000    2
 124340000    3
 124350000    2
 124360000    3
 124370000    3
 124380000    3
 124390000    4
 124400000    3
 124410000    3
 124420000    3
 124430000    3
 124440000    4
 124450000    4
 124460000    3
 124470000    3
 124480000    4
 124490000    3
 124500000    4
 124510000    3
 124520000    3
 124530000    4
 124540000    2
 124550000    4
 124560000    3
 124570000    5
 124580000    8
 124590000    5
 124600000    3
 124610000    3
 124620000   12
 124630000   13
 124640000    3
 124650000    4
 124660000    3
 124670000    4
 124680000    3
 124690000    3
 124700000    3
 124710000    4
 124720000    4
 124730000    5
 124740000    3
 124750000    4
 124760000    5
 124770000    2
 124780000    4
 124790000    4
 124800000    5
 124810000    2
 124820000    3
 124830000    4
 124840000    3
 124850000    3
 124860000    3
 124870000    4
 124880000    3
 124890000    4
 124900000    4
 124910000    3
 124920000    7
 124930000    4
 124940000    4
 124950000    4
 124960000    3
 124970000    4
 124980000    5
 124990000    4
 125000000    4
 125010000    3
 125020000    3
 125030000    2
 125040000    5
 125050000    3
 125060000    4
 125070000    5
 125080000    4
 125090000    5
 125100000    6
 125110000    5
 125120000    3
 125130000    2
 125140000    3
 125150000    5
 125160000    3
 125170000    4
 125180000    3
 125190000    3
 125200000    2
 125210000    2
 125220000    5
 125230000    3
 125240000   11
 125250000   13
 125260000   18
 125270000    8
 125280000    6
 125290000    3
 125300000    3
 125310000    3
 125320000    3
 125330000    2
 125340000    3
 125350000    3
 125360000    3
 125370000    4
 125380000    5
 125390000    5
 125400000   14
 125410000    8
 125420000   18
 125430000   19
 125440000   13
 125450000   19
 125460000   18
 125470000   21
 125480000   19
 125490000   17
 125500000   19
 125510000   13
 125520000   21
 125530000   16
 125540000   19
 125550000   22
 125560000   23
 125570000   35
 125580000   21
 125590000   21
 125600000    9
 125610000   10
 125620000    4
 125630000    3
 125640000    4
 125650000    4
 125660000   16
 125670000   12
 125680000   12
 125690000   16
 125700000   16
 125710000   18
 125720000   18
 125730000   16
 125740000   18
 125750000   14
 125760000   19
 125770000   19
 125780000   18
 125790000   17
 125800000   14
 125810000   16
 125820000   22
 125830000   22
 125840000   19
 125850000   19
 125860000   10
 125870000   19
 125880000    4
 125890000    4
 125900000    4
 125910000    4
 125920000    4
 125930000    4
 125940000    7
 125950000    4
 125960000    4
 125970000    4
 125980000    4
 125990000    5
 126000000    4
 126010000    4
 126020000    5
 126030000    3
 126040000    3
 126050000    3
 126060000    5
 126070000    5
 126080000    3
 126090000    7
 126100000    4
 126110000    7
 126120000    3
 126130000    4
 126140000    3
 126150000    3
 126160000    4
 126170000    7
 126180000    4
 126190000    2
 126200000    4
 126210000    5
 126220000    4
 126230000    2
 126240000    2
 126250000    3
 126260000    3
 126270000    3
 126280000    2
 126290000    3
 126300000    3
 126310000    5
 126320000    4
 126330000    4
 126340000    2
 126350000    4
 126360000    3
 126370000    3
 126380000    4
 126390000    3
 126400000    2
 126410000    4
 126420000    4
 126430000    3
 126440000    2
 126450000    4
 126460000    4
 126470000    3
 126480000    3
 126490000    2
 126500000    4
 126510000    3
 126520000    3
 126530000    2
 126540000    3
 126550000    3
 126560000    3
 126570000    3
 126580000    4
 126590000    3
 126600000    3
 126610000    3
 126620000    5
 126630000    3
 126640000    3
 126650000    3
 126660000    3
 126670000    5
 126680000    4
 126690000    3
 126700000    4
 126710000    4
 126720000    4
 126730000    4
 126740000    4
 126750000    3
 126760000    6
 126770000    3
 126780000    7
 126790000    4
 126800000    4
 126810000    5
 126820000    4
 126830000    4
 126840000    4
 126850000    4
 126860000    5
 126870000    4
 126880000    4
 126890000    3
 126900000    3
 126910000    6
 126920000    4
 126930000    4
 126940000    5
 126950000    4
 126960000    5
 126970000    4
 126980000    5
 126990000    3
 127000000    4
 127010000    5
 127020000    4
 127030000    5
 127040000    4
 127050000    4
 127060000    5
 127070000    3
 127080000    3
 127090000    4
 127100000    3
 127110000    4
 127120000   13
 127130000    3
 127140000    4
 127150000    4
 127160000    3
 127170000    3
 127180000    2
 127190000    2
 127200000    2
 127210000    3
 127220000    3
 127230000    3
 127240000    3
 127250000    3
 127260000    2
 127270000    3
 127280000    2
 127290000    3
 127300000    2
 127310000    3
 127320000    3
 127330000    4
 127340000    4
 127350000    3
 127360000    3
 127370000    3
 127380000    3
 127390000    3
 127400000    2
 127410000    4
 127420000    2
 127430000    3
 127440000    3
 127450000    3
 127460000    3
 127470000    4
 127480000   12
 127490000   13
 127500000   20
 127510000   19
 127520000   26
 127530000   24
 127540000   18
 127550000   23
 127560000   26
 127570000   21
 127580000   22
 127590000   21
 127600000   21
 127610000   23
 127620000   23
 127630000   24
 127640000   27
 127650000   21
 127660000   22
 127670000   22
 127680000   23
 127690000   21
 127700000   26
 127710000   25
 127720000   22
 127730000   22
 127740000   20
 127750000   20
 127760000   18
 127770000   19
 127780000   23
 127790000   20
 127800000   20
 127810000   26
 127820000   19
 127830000   21
 127840000   23
 127850000   16
 127860000   22
 127870000   24
 127880000   19
 127890000   21
 127900000   26
 127910000   20
 127920000   26
 127930000   24
 127940000   24
 127950000   24
 127960000   23
 127970000   20
 127980000   19
 127990000   20
 128000000   21
 128010000   21
 128020000   22
 128030000   18
 128040000   17
 128050000   22
 128060000   21
 128070000   16
 128080000   19
 128090000   19
 128100000   15
 128110000   18
 128120000    3
 128130000    4
 128140000    3
 128150000   10
 128160000    2
 128170000    3
 128180000    3
 128190000    5
 128200000    3
 128210000    4
 128220000    7
 128230000    5
 128240000    4
 128250000    4
 128260000    4
 128270000    4
 128280000    5
 128290000    5
 128300000    4
 128310000    3
 128320000    5
 128330000    4
 128340000    3
 128350000    4
 128360000    4
 128370000    4
 128380000    4
 128390000    3
 128400000    4
 128410000    4
 128420000    3
 128430000    3
 128440000    4
 128450000    3
 128460000    4
 128470000    4
 128480000    3
 128490000    3
 128500000    4
 128510000    5
 128520000    5
 128530000    5
 128540000    3
 128550000    3
 128560000    4
 128570000    3
 128580000    2
 128590000    3
 128600000    4
 128610000    4
 128620000    4
 128630000    3
 128640000    3
 128650000    4
 128660000    7
 128670000    3
 128680000    3
 128690000    5
 128700000    7
 128710000    3
 128720000    3
 128730000    4
 128740000    4
 128750000    3
 128760000    5
 128770000    4
 128780000    2
 128790000    3
 128800000    3
 128810000    3
 128820000    3
 128830000    3
 128840000    3
 128850000    5
 128860000    3
 128870000    4
 128880000    4
 128890000    4
 128900000    3
 128910000    2
 128920000    3
 128930000    4
 128940000    3
 128950000    3
 128960000    3
 128970000    4
 128980000    2
 128990000    4
 129000000    4
 129010000    3
 129020000    5
 129030000    2
 129040000    4
 129050000    5
 129060000    3
 129070000    2
 129080000    3
 129090000    3
 129100000    5
 129110000    4
 129120000    3
 129130000    4
 129140000    3
 129150000    3
 129160000    4
 129170000    5
 129180000    5
 129190000    4
 129200000    6
 129210000    7
 129220000    4
 129230000    3
 129240000    3
 129250000    3
 129260000    5
 129270000    4
 129280000    3
 129290000    3
 129300000    3
 129310000    4
 129320000    4
 129330000    4
 129340000    4
 129350000    3
 129360000    7
 129370000    5
 129380000    5
 129390000    5
 129400000    4
 129410000    4
 129420000    4
 129430000   12
 129440000   21
 129450000   12
 129460000   18
 129470000   14
 129480000   14
 129490000   17
 129500000   18
 129510000   14
 129520000   13
 129530000   22
 129540000   17
 129550000   19
 129560000   18
 129570000   16
 129580000    3
 129590000    3
 129600000    4
 129610000    4
 129620000    4
 129630000    2
 129640000    3
 129650000    3
 129660000    3
 129670000    3
 129680000    3
 129690000    2
 129700000    2
 129710000    3
 129720000    2
 129730000    4
 129740000    3
 129750000    3
 129760000    3
 129770000    2
 129780000    3
 129790000    3
 129800000    2
 129810000    2
 129820000    3
 129830000    3
 129840000    4
 129850000    2
 129860000    4
 129870000    4
 129880000    4
 129890000    5
 129900000    5
 129910000    4
 129920000    3
 129930000    4
 129940000    4
 129950000    5
 129960000    3
 129970000    4
 129980000    3
 129990000    3
 130000000    4
 130010000    9
 130020000    5
 130030000    5
 130040000    2
 130050000    4
 130060000    5
 130070000    3
 130080000    4
 130090000    3
 130100000    3
 130110000    3
 130120000    3
 130130000    2
 130140000    3
 130150000    2
 130160000    3
 130170000    3
 130180000    3
 130190000    3
 130200000    3
 130210000    3
 130220000    4
 130230000    2
 130240000    3
 130250000    4
 130260000    4
 130270000    3
 130280000    4
 130290000    4
 130300000    4
 130310000    2
 130320000    3
 130330000    3
 130340000    3
 130350000    4
 130360000    4
 130370000    2
 130380000    3
 130390000    3
 130400000    9
 130410000    5
 130420000    4
 130430000    4
 130440000    3
 130450000    4
 130460000    5
 130470000    5
 130480000    7
 130490000    5
 130500000   16
 130510000   22
 130520000   24
 130530000   24
 130540000   22
 130550000   23
 130560000   21
 130570000   23
 130580000   25
 130590000   26
 130600000   25
 130610000   23
 130620000   16
 130630000   22
 130640000   10
 130650000    4
 130660000    4
 130670000    4
 130680000    5
 130690000    4
 130700000    5
 130710000    3
 130720000    4
 130730000    4
 130740000    3
 130750000    3
 130760000    3
 130770000    2
 130780000    2
 130790000    3
 130800000    4
 130810000    3
 130820000    4
 130830000    3
 130840000    7
 130850000    3
 130860000    3
 130870000    3
 130880000    4
 130890000    5
 130900000    5
 130910000    6
 130920000    5
 130930000    4
 130940000    4
 130950000    7
 130960000    7
 130970000    5
 130980000    2
 130990000    5
 131000000    5
 131010000    4
 131020000   10
 131030000    4
 131040000    5
 131050000    3
 131060000    3
 131070000    4
 131080000    5
 131090000    4
 131100000    3
 131110000    4
 131120000   10
 131130000   13
 131140000    4
 131150000    5
 131160000    4
 131170000    4
 131180000    4
 131190000    3
 131200000    4
 131210000    4
 131220000    3
 131230000    4
 131240000    3
 131250000    3
 131260000    4
 131270000    4
 131280000    4
 131290000    4
 131300000    4
 131310000    5
 131320000   12
 131330000    7
 131340000    6
 131350000    6
 131360000    4
 131370000    5
 131380000    3
 131390000    4
 131400000    5
 131410000    3
 131420000    3
 131430000    4
 131440000    7
 131450000    4
 131460000    2
 131470000    4
 131480000    3
 131490000    4
 131500000    3
 131510000    2
 131520000    7
 131530000   12
 131540000    3
 131550000    2
 131560000    3
 131570000    4
 131580000    2
 131590000    4
 131600000    3
 131610000    5
 131620000    3
 131630000    3
 131640000    4
 131650000    3
 131660000    3
 131670000    3
 131680000    3
 131690000    3
 131700000    3
 131710000    5
 131720000    4
 131730000    5
 131740000    3
 131750000    3
 131760000    2
 131770000    3
 131780000    3
 131790000    4
 131800000    3
 131810000    3
 131820000    3
 131830000    3
 131840000    3
 131850000    3
 131860000    4
 131870000    3
 131880000    4
 131890000    3
 131900000    4
 131910000    4
 131920000    3
 131930000    4
 131940000    3
 131950000    4
 131960000    3
 131970000    2
 131980000    2
 131990000    4
 132000000    2
 132010000    4
 132020000    4
 132030000    4
 132040000    4
 132050000    3
 132060000    3
 132070000    4
 132080000    3
 132090000   16
 132100000   14
 132110000   14
 132120000   18
 132130000   13
 132140000    3
 132150000    3
 132160000    4
 132170000    4
 132180000    6
 132190000    5
 132200000    4
 132210000    4
 132220000    4
 132230000    3
 132240000    3
 132250000    2
 132260000    3
 132270000   14
 132280000   16
 132290000   18
 132300000   17
 132310000    9
 132320000    5
 132330000    2
 132340000    4
 132350000    2
 132360000    3
 132370000    4
 132380000    4
 132390000    5
 132400000    3
 132410000    3
 132420000    3
 132430000    4
 132440000    4
 132450000    7
 132460000    4
 132470000    3
 132480000    3
 132490000    3
 132500000    2
 132510000    3
 132520000    3
 132530000    4
 132540000    4
 132550000    4
 132560000    3
 132570000    3
 132580000    4
 132590000    4
 132600000    3
 132610000    4
 132620000    5
 132630000    4
 132640000    3
 132650000    5
 132660000    4
 132670000    3
 132680000    5
 132690000    4
 132700000    4
 132710000    6
 132720000    5
 132730000    7
 132740000    5
 132750000    3
 132760000    4
 132770000    6
 132780000    3
 132790000    5
 132800000    4
 132810000    4
 132820000    4
 132830000    3
 132840000    3
 132850000   19
 132860000    3
 132870000    5
 132880000    3
 132890000    3
 132900000    5
 132910000    4
 132920000    4
 132930000    2
 132940000    6
 132950000    3
 132960000    3
 132970000    3
 132980000    4
 132990000    5
 133000000    5
 133010000    4
 133020000    5
 133030000    6
 133040000    7
 133050000    4
 133060000    3
 133070000    4
 133080000    5
 133090000    4
 133100000    4
 133110000    5
 133120000    5
 133130000    5
 133140000    8
 133150000    4
 133160000    4
 133170000    5
 133180000    4
 133190000    5
 133200000    4
 133210000    5
 133220000    4
 133230000    4
 133240000    3
 133250000    3
 133260000    4
 133270000    4
 133280000    4
 133290000   15
 133300000    5
 133310000    4
 133320000    2
 133330000    3
 133340000    4
 133350000    5
 133360000    4
 133370000    5
 133380000    4
 133390000   20
 133400000   18
 133410000    4
 133420000    9
 133430000   11
 133440000   16
 133450000   23
 133460000   26
 133470000   19
 133480000   21
 133490000   24
 133500000   26
 133510000   20
 133520000   16
 133530000   21
 133540000   14
 133550000   16
 133560000   15
 133570000   15
 133580000    8
 133590000   12
 133600000    3
 133610000    3
 133620000    4
 133630000    2
 133640000   10
 133650000    4
 133660000    4
 133670000    3
 133680000    6
 133690000    5
 133700000    5
 133710000    5
 133720000   10
 133730000    9
 133740000    3
 133750000    5
 133760000    5
 133770000    5
 133780000    4
 133790000    4
 133800000    4
 133810000    3
 133820000    3
 133830000    3
 133840000    4
 133850000    5
 133860000    4
 133870000    4
 133880000    4
 133890000    5
 133900000    2
 133910000    3
 133920000    4
 133930000    5
 133940000    3
 133950000    3
 133960000    4
 133970000    5
 133980000    5
 133990000    4
 134000000    5
 134010000    2
 134020000    3
 134030000    4
 134040000    3
 134050000    4
 134060000    3
 134070000    4
 134080000    2
 134090000    3
 134100000    3
 134110000    4
 134120000    7
 134130000    3
 134140000    5
 134150000    4
 134160000   20
 134170000   10
 134180000    5
 134190000    3
 134200000    5
 134210000    3
 134220000    2
 134230000    6
 134240000    4
 134250000    5
 134260000    4
 134270000    4
 134280000    4
 134290000    3
 134300000    3
 134310000    4
 134320000    4
 134330000    2
 134340000    3
 134350000    3
 134360000    4
 134370000   11
 134380000   13
 134390000    4
 134400000    5
 134410000    5
 134420000    3
 134430000    2
 134440000    5
 134450000    4
 134460000    3
 134470000    4
 134480000    5
 134490000    5
 134500000    4
 134510000    3
 134520000    2
 134530000    3
 134540000    4
 134550000    3
 134560000    3
 134570000    3
 134580000    3
 134590000    4
 134600000    3
 134610000    4
 134620000    5
 134630000    3
 134640000    9
 134650000    6
 134660000    3
 134670000    4
 134680000    5
 134690000    5
 134700000    5
 134710000    3
 134720000    4
 134730000    4
 134740000    3
 134750000    4
 134760000    3
 134770000   10
 134780000   12
 134790000    5
 134800000    3
 134810000    4
 134820000    3
 134830000    3
 134840000    3
 134850000    3
 134860000    3
 134870000    4
 134880000    5
 134890000    4
 134900000    4
 134910000    4
 134920000    4
 134930000    4
 134940000    5
 134950000    3
 134960000    8
 134970000    3
 134980000    7
 134990000    4
 135000000    5
 135010000    4
 135020000    4
 135030000    4
 135040000    5
 135050000    4
 135060000    5
 135070000    4
 135080000    3
 135090000    3
 135100000    6
 135110000    4
 135120000   11
 135130000    4
 135140000    5
 135150000    5
 135160000    4
 135170000    7
 135180000    6
 135190000    7
 135200000   17
 135210000   12
 135220000   19
 135230000    4
 135240000   16
 135250000   19
 135260000   19
 135270000   19
 135280000   17
 135290000   16
 135300000   13
 135310000    8
 135320000   17
 135330000    5
 135340000    4
 135350000    2
 135360000    4
 135370000    3
 135380000    3
 135390000    3
 135400000    6
 135410000    2
 135420000   12
 135430000   12
 135440000    3
 135450000    3
 135460000    2
 135470000    4
 135480000    3
 135490000    3
 135500000    3
 135510000    4
 135520000    4
 135530000    3
 135540000    2
 135550000    2
 135560000    3
 135570000    4
 135580000    5
 135590000    3
 135600000    4
 135610000    3
 135620000    4
 135630000    3
 135640000    3
 135650000    2
 135660000    4
 135670000    4
 135680000    3
 135690000    2
 135700000    3
 135710000    2
 135720000    2
 135730000    3
 135740000    4
 135750000    4
 135760000    4
 135770000    4
 135780000    4
 135790000    2
 135800000    3
 135810000    3
 135820000    3
 135830000    2
 135840000    2
 135850000    6
 135860000    3
 135870000    5
 135880000    3
 135890000    4
 135900000    4
 135910000    5
 135920000   15
 135930000    5
 135940000    5
 135950000    3
 135960000    5
 135970000    3
 135980000    7
 135990000    4
 136000000    3
 136010000    4
 136020000    3
 136030000    3
 136040000    3
 136050000    4
 136060000   17
 136070000    5
 136080000   13
 136090000   17
 136100000   13
 136110000    5
 136120000    4
 136130000    5
 136140000    4
 136150000    4
 136160000    3
 136170000    4
 136180000    3
 136190000    3
 136200000    4
 136210000    4
 136220000    3
 136230000    4
 136240000    5
 136250000    3
 136260000    3
 136270000    4
 136280000    4
 136290000    3
 136300000    5
 136310000    1
 136320000    4
 136330000    4
 136340000    4
 136350000    6
 136360000    6
 136370000    5
 136380000    8
 136390000    3
 136400000    4
 136410000    3
 136420000    5
 136430000    3
 136440000    4
 136450000    1
 136460000    3
 136470000    3
 136480000    3
 136490000    3
 136500000    3
 136510000    3
 136520000    3
 136530000    2
 136540000    3
 136550000    2
 136560000    3
 136570000    2
 136580000    4
 136590000    4
 136600000    3
 136610000    4
 136620000    5
 136630000    6
 136640000    3
 136650000   18
 136660000    7
 136670000   12
 136680000   18
 136690000   14
 136700000   15
 136710000    5
 136720000    5
 136730000    5
 136740000    2
 136750000    3
 136760000    3
 136770000    3
 136780000    3
 136790000    3
 136800000    3
 136810000    2
 136820000    3
 136830000    3
 136840000    3
 136850000    4
 136860000    2
 136870000    3
 136880000    3
 136890000    3
 136900000    3
 136910000    3
 136920000    3
 136930000    3
 136940000    3
 136950000    2
 136960000    2
 136970000    4
 136980000    4
 136990000    4
 137000000    4
 137010000    4
 137020000    4
 137030000    6
 137040000    7
 137050000   13
 137060000    8
 137070000    4
 137080000   19
 137090000    5
 137100000    4
 137110000    4
 137120000    3
 137130000    3
 137140000    2
 137150000    3
 137160000    4
 137170000    2
 137180000    4
 137190000    3
 137200000    3
 137210000    3
 137220000    2
 137230000    3
 137240000    3
 137250000    3
 137260000    3
 137270000    4
 137280000    3
 137290000    4
 137300000    3
 137310000    2
 137320000    3
 137330000    4
 137340000    4
 137350000    3
 137360000    3
 137370000    3
 137380000    5
 137390000    2
 137400000    2
 137410000    4
 137420000    5
 137430000    3
 137440000    5
 137450000    4
 137460000    3
 137470000    4
 137480000    3
 137490000    2
 137500000    3
 137510000    4
 137520000    4
 137530000    3
 137540000    3
 137550000    2
 137560000    4
 137570000    5
 137580000    5
 137590000    4
 137600000    3
 137610000    4
 137620000    3
 137630000    4
 137640000    3
 137650000    3
 137660000    4
 137670000    3
 137680000    3
 137690000    3
 137700000    3
 137710000    3
 137720000    3
 137730000    3
 137740000    4
 137750000    5
 137760000    4
 137770000    3
 137780000    3
 137790000    3
 137800000    3
 137810000    4
 137820000    4
 137830000    3
 137840000    2
 137850000    2
 137860000    4
 137870000    4
 137880000    2
 137890000    4
 137900000    4
 137910000    4
 137920000   16
 137930000   21
 137940000    7
 137950000    3
 137960000    4
 137970000    3
 137980000    3
 137990000    4
 138000000    3
 138010000    4
 138020000    4
 138030000    5
 138040000    2
 138050000    5
 138060000    2
 138070000    2
 138080000    4
 138090000    3
 138100000    3
 138110000    5
 138120000    3
 138130000    3
 138140000    4
 138150000    3
 138160000    3
 138170000    3
 138180000    7
 138190000    4
 138200000    2
 138210000    3
 138220000    2
 138230000    2
 138240000    3
 138250000    3
 138260000    2
 138270000    2
 138280000    3
 138290000    3
 138300000    3
 138310000    2
 138320000    3
 138330000    3
 138340000    2
 138350000    3
 138360000    3
 138370000    2
 138380000    4
 138390000    4
 138400000    4
 138410000    3
 138420000    3
 138430000    4
 138440000    3
 138450000    3
 138460000    4
 138470000    4
 138480000    3
 138490000    2
 138500000    3
 138510000    8
 138520000    4
 138530000    3
 138540000    4
 138550000    3
 138560000    3
 138570000    2
 138580000    3
 138590000    4
 138600000    4
 138610000    2
 138620000    4
 138630000    4
 138640000    3
 138650000    3
 138660000    3
 138670000    4
 138680000    3
 138690000    4
 138700000    4
 138710000    7
 138720000   13
 138730000    6
 138740000    4
 138750000    4
 138760000    6
 138770000    5
 138780000    4
 138790000    5
 138800000    4
 138810000    7
 138820000    5
 138830000    3
 138840000    3
 138850000    5
 138860000    4
 138870000    4
 138880000    3
 138890000    2
 138900000    3
 138910000    2
 138920000    3
 138930000    2
 138940000    2
 138950000    4
 138960000   12
 138970000    3
 138980000    3
 138990000    3
 139000000    3
 139010000    4
 139020000    3
 139030000    4
 139040000    3
 139050000    5
 139060000    4
 139070000    3
 139080000    2
 139090000    4
 139100000    3
 139110000    4
 139120000    4
 139130000    4
 139140000    3
 139150000    3
 139160000    3
 139170000    4
 139180000    4
 139190000    3
 139200000    5
 139210000    2
 139220000    3
 139230000    4
 139240000    4
 139250000    2
 139260000    5
 139270000    7
 139280000    3
 139290000    4
 139300000    3
 139310000    4
 139320000    5
 139330000    4
 139340000    6
 139350000    2
 139360000    5
 139370000    5
 139380000    5
 139390000   13
 139400000    5
 139410000    7
 139420000    4
 139430000    3
 139440000    3
 139450000    4
 139460000    4
 139470000    7
 139480000    6
 139490000    4
 139500000   15
 139510000   15
 139520000   17
 139530000   15
 139540000    6
 139550000   15
 139560000   16
 139570000   21
 139580000   19
 139590000   23
 139600000   26
 139610000   22
 139620000   23
 139630000   19
 139640000   18
 139650000   19
 139660000    9
 139670000   17
 139680000   19
 139690000   14
 139700000    4
 139710000    5
 139720000    4
 139730000    3
 139740000    3
 139750000    2
 139760000    3
 139770000    3
 139780000    3
 139790000    7
 139800000    5
 139810000    3
 139820000    3
 139830000    3
 139840000    3
 139850000    3
 139860000    2
 139870000    4
 139880000    5
 139890000    5
 139900000    2
 139910000    3
 139920000    3
 139930000    8
 139940000    3
 139950000    5
 139960000    3
 139970000    3
 139980000    3
 139990000    4
 140000000    2
 140000000    2
 140010000    4
 140020000    4
 140030000    3
 140040000    4
 140050000    3
 140060000    3
 140070000    2
 140080000    3
 140090000    4
 140100000    4
 140110000    4
 140120000    4
 140130000    2
 140140000    3
 140150000    4
 140160000    3
 140170000    4
 140180000    3
 140190000    4
 140200000    3
 140210000    4
 140220000    3
 140230000    4
 140240000    2
 140250000    3
 140260000    4
 140270000    3
 140280000    3
 140290000    3
 140300000    3
 140310000    3
 140320000    2
 140330000    4
 140340000    5
 140350000    3
 140360000    2
 140370000    3
 140380000    4
 140390000    2
 140400000    4
 140410000    3
 140420000    3
 140430000    3
 140440000    4
 140450000    3
 140460000    3
 140470000    3
 140480000    2
 140490000    4
 140500000    4
 140510000    4
 140520000    3
 140530000    4
 140540000    5
 140550000    4
 140560000    4
 140570000    5
 140580000    3
 140590000    3
 140600000    8
 140610000    3
 140620000    3
 140630000    4
 140640000    4
 140650000    3
 140660000    4
 140670000    4
 140680000    3
 140690000    3
 140700000    3
 140710000    3
 140720000    5
 140730000    4
 140740000    5
 140750000    3
 140760000    4
 140770000    3
 140780000    4
 140790000    4
 140800000    4
 140810000    4
 140820000    7
 140830000    3
 140840000    4
 140850000    5
 140860000    3
 140870000    3
 140880000    3
 140890000    3
 140900000    3
 140910000    4
 140920000    3
 140930000    3
 140940000    4
 140950000    2
 140960000    3
 140970000    4
 140980000    4
 140990000    3
 141000000    3
 141010000    5
 141020000    2
 141030000    4
 141040000    6
 141050000    4
 141060000    3
 141070000    4
 141080000    4
 141090000    5
 141100000    7
 141110000    2
 141120000    4
 141130000    3
 141140000    3
 141150000    3
 141160000    3
 141170000    4
 141180000    4
 141190000    6
 141200000    5
 141210000    3
 141220000    4
 141230000    4
 141240000    4
 141250000    3
 141260000    4
 141270000    3
 141280000    4
 141290000    4
 141300000    6
 141310000    7
 141320000    3
 141330000    4
 141340000    4
 141350000    5
 141360000    4
 141370000    5
 141380000    5
 141390000    3
 141400000    4
 141410000    4
 141420000    2
 141430000    4
 141440000    5
 141450000    4
 141460000    3
 141470000    3
 141480000    5
 141490000    2
 141500000    3
 141510000    3
 141520000    6
 141530000    2
 141540000    2
 141550000    5
 141560000    5
 141570000    4
 141580000    3
 141590000    3
 141600000    2
 141610000    3
 141620000    3
 141630000    4
 141640000    3
 141650000    3
 141660000    4
 141670000    3
 141680000    3
 141690000    4
 141700000    2
 141710000    3
 141720000    3
 141730000    4
 141740000    4
 141750000    3
 141760000    3
 141770000    4
 141780000    4
 141790000    4
 141800000    4
 141810000    5
 141820000    4
 141830000    3
 141840000    4
 141850000    3
 141860000    2
 141870000    5
 141880000    4
 141890000    5
 141900000    5
 141910000    5
 141920000    4
 141930000    4
 141940000    4
 141950000    7
 141960000    5
 141970000    5
 141980000    2
 141990000    4
 142000000    7
 142010000    5
 142020000   11
 142030000    2
 142040000    7
 142050000    4
 142060000    4
 142070000    4
 142080000    5
 142090000   10
 142100000    3
 142110000    6
 142120000    5
 142130000    3
 142140000    3
 142150000    3
 142160000    6
 142170000    5
 142180000    5
 142190000    4
 142200000    4
 142210000    3
 142220000    3
 142230000    4
 142240000    2
 142250000    3
 142260000    4
 142270000    3
 142280000    4
 142290000    4
 142300000    5
 142310000    9
 142320000   19
 142330000    5
 142340000    6
 142350000    5
 142360000    4
 142370000    4
 142380000    4
 142390000    3
 142400000    3
 142410000    3
 142420000    5
 142430000    5
 142440000    3
 142450000    3
 142460000    3
 142470000    3
 142480000    5
 142490000    4
 142500000    5
 142510000    5
 142520000    3
 142530000    9
 142540000    3
 142550000    3
 142560000    3
 142570000    3
 142580000    4
 142590000    3
 142600000    3
 142610000    4
 142620000    4
 142630000    3
 142640000    4
 142650000    5
 142660000    4
 142670000    4
 142680000    7
 142690000    8
 142700000    4
 142710000    5
 142720000    5
 142730000    4
 142740000    4
 142750000    5
 142760000    5
 142770000    3
 142780000    3
 142790000    5
 142800000    4
 142810000    3
 142820000    3
 142830000    5
 142840000    5
 142850000    3
 142860000    4
 142870000    4
 142880000    6
 142890000    4
 142900000    2
 142910000    5
 142920000    4
 142930000    3
 142940000    3
 142950000    3
 142960000    3
 142970000    3
 142980000    2
 142990000    4
 143000000    3
 143010000    4
 143020000    2
 143030000    3
 143040000    4
 143050000    3
 143060000    4
 143070000    3
 143080000    3
 143090000    3
 143100000    4
 143110000    3
 143120000    4
 143130000    5
 143140000    4
 143150000    5
 143160000    3
 143170000    4
 143180000    3
 143190000    6
 143200000    3
 143210000    4
 143220000    5
 143230000    5
 143240000    4
 143250000    4
 143260000    2
 143270000    5
 143280000    5
 143290000   12
 143300000    6
 143310000    3
 143320000    3
 143330000    4
 143340000    3
 143350000    4
 143360000    5
 143370000    3
 143380000    4
 143390000    5
 143400000    5
 143410000    4
 143420000    5
 143430000    4
 143440000    4
 143450000    4
 143460000    2
 143470000    5
 143480000    7
 143490000    2
 143500000    3
 143510000    4
 143520000    3
 143530000    2
 143540000    4
 143550000    5
 143560000    4
 143570000    4
 143580000    5
 143590000    7
 143600000    4
 143610000    5
 143620000    3
 143630000    2
 143640000    3
 143650000    4
 143660000    4
 143670000    3
 143680000    6
 143690000    5
 143700000    7
 143710000    5
 143720000    4
 143730000    5
 143740000    3
 143750000    4
 143760000    5
 143770000    4
 143780000    4
 143790000    3
 143800000    3
 143810000    6
 143820000    4
 143830000    5
 143840000    5
 143850000    4
 143860000    4
 143870000    4
 143880000    3
 143890000    3
 143900000    2
 143910000    5
 143920000    2
 143930000    4
 143940000    4
 143950000    2
 143960000    2
 143970000    3
 143980000    2
 143990000    4
 144000000    5
 144010000    5
 144020000    4
 144030000    5
 144040000    5
 144050000    8
 144060000    5
 144070000    3
 144080000    4
 144090000    3
 144100000    3
 144110000    2
 144120000    4
 144130000    4
 144140000    5
 144150000   19
 144160000    4
 144170000    3
 144180000    4
 144190000    3
 144200000    3
 144210000    3
 144220000    4
 144230000    4
 144240000    2
 144250000    5
 144260000    3
 144270000    4
 144280000    2
 144290000    2
 144300000    4
 144310000    4
 144320000    3
 144330000    3
 144340000    4
 144350000    3
 144360000    3
 144370000    3
 144380000    2
 144390000    4
 144400000    5
 144410000    4
 144420000    5
 144430000    4
 144440000    5
 144450000    3
 144460000    3
 144470000    4
 144480000    3
 144490000    3
 144500000    3
 144510000    4
 144520000    4
 144530000    2
 144540000    2
 144550000    3
 144560000    4
 144570000    4
 144580000    7
 144590000    5
 144600000    4
 144610000    4
 144620000    5
 144630000    5
 144640000    5
 144650000    7
 144660000    7
 144670000    4
 144680000   10
 144690000    3
 144700000    7
 144710000    4
 144720000    6
 144730000    4
 144740000    5
 144750000    5
 144760000    4
 144770000    4
 144780000    4
 144790000    4
 144800000    2
 144810000    3
 144820000    3
 144830000    7
 144840000    4
 144850000    3
 144860000    3
 144870000    3
 144880000    4
 144890000    4
 144900000    4
 144910000    3
 144920000    3
 144930000    4
 144940000    5
 144950000    3
 144960000    3
 144970000    5
 144980000    5
 144990000    2
 145000000    4
 145010000    4
 145020000    4
 145030000    5
 145040000    4
 145050000    4
 145060000    2
 145070000   17
 145080000   19
 145090000   18
 145100000   19
 145110000   19
 145120000   14
 145130000   19
 145140000   20
 145150000   19
 145160000   19
 145170000   16
 145180000   19
 145190000   18
 145200000   15
 145210000   16
 145220000    3
 145230000    3
 145240000    4
 145250000    4
 145260000    4
 145270000    3
 145280000    3
 145290000    4
 145300000    3
 145310000    3
 145320000    4
 145330000    6
 145340000    7
 145350000    3
 145360000    2
 145370000    5
 145380000    4
 145390000    5
 145400000    5
 145410000    4
 145420000    4
 145430000    2
 145440000    3
 145450000    3
 145460000    3
 145470000    5
 145480000    7
 145490000    4
 145500000    5
 145510000    5
 145520000    3
 145530000    4
 145540000    4
 145550000    3
 145560000    3
 145570000    3
 145580000    2
 145590000    4
 145600000    4
 145610000    4
 145620000    3
 145630000    2
 145640000    3
 145650000    3
 145660000    4
 145670000    5
 145680000    4
 145690000    3
 145700000    3
 145710000    4
 145720000    3
 145730000    5
 145740000    3
 145750000    4
 145760000    4
 145770000    3
 145780000    3
 145790000    4
 145800000    3
 145810000    3
 145820000    3
 145830000    4
 145840000    2
 145850000    2
 145860000    3
 145870000    4
 145880000    3
 145890000    3
 145900000    3
 145910000    4
 145920000    3
 145930000    3
 145940000    4
 145950000    3
 145960000    3
 145970000    4
 145980000    3
 145990000    2
 146000000    2
 146010000    2
 146020000    3
 146030000    2
 146040000    3
 146050000    3
 146060000    3
 146070000    3
 146080000    2
 146090000    3
 146100000    3
 146110000    4
 146120000    3
 146130000    2
 146140000    2
 146150000    2
 146160000    3
 146170000    3
 146180000    4
 146190000    3
 146200000    3
 146210000    3
 146220000    4
 146230000    3
 146240000    4
 146250000    3
 146260000    3
 146270000    4
 146280000    3
 146290000    3
 146300000    2
 146310000    3
 146320000    3
 146330000    2
 146340000    4
 146350000    3
 146360000    3
 146370000    2
 146380000    3
 146390000    2
 146400000    3
 146410000    3
 146420000    3
 146430000    3
 146440000    3
 146450000    2
 146460000    3
 146470000    4
 146480000    3
 146490000    3
 146500000    5
 146510000    3
 146520000    3
 146530000    4
 146540000    5
 146550000    4
 146560000    4
 146570000    5
 146580000    4
 146590000    3
 146600000    4
 146610000    4
 146620000    3
 146630000    4
 146640000    3
 146650000    5
 146660000    6
 146670000    4
 146680000    2
 146690000    3
 146700000    5
 146710000    4
 146720000    4
 146730000    4
 146740000    5
 146750000    4
 146760000    4
 146770000    5
 146780000    4
 146790000    5
 146800000    4
 146810000    6
 146820000    6
 146830000   11
 146840000    5
 146850000    5
 146860000    4
 146870000    6
 146880000    4
 146890000    5
 146900000    3
 146910000    3
 146920000    3
 146930000    3
 146940000    3
 146950000    2
 146960000    3
 146970000    5
 146980000    5
 146990000    5
 147000000    5
 147010000    2
 147020000    4
 147030000    3
 147040000    5
 147050000    5
 147060000    3
 147070000    5
 147080000    3
 147090000    3
 147100000    4
 147110000    7
 147120000    3
 147130000    4
 147140000    3
 147150000    4
 147160000    3
 147170000    3
 147180000    2
 147190000    2
 147200000    4
 147210000    3
 147220000    3
 147230000    4
 147240000    3
 147250000    5
 147260000    4
 147270000    4
 147280000   18
 147290000   19
 147300000   15
 147310000   11
 147320000    3
 147330000    3
 147340000    3
 147350000    4
 147360000    2
 147370000    3
 147380000    3
 147390000    3
 147400000    3
 147410000    3
 147420000    5
 147430000    3
 147440000    3
 147450000    4
 147460000    5
 147470000    2
 147480000    3
 147490000    4
 147500000    5
 147510000    4
 147520000    2
 147530000    4
 147540000    2
 147550000    4
 147560000    2
 147570000    3
 147580000    4
 147590000    4
 147600000    3
 147610000    3
 147620000    3
 147630000    3
 147640000    3
 147650000    2
 147660000    3
 147670000    3
 147680000    2
 147690000    3
 147700000    3
 147710000    9
 147720000    4
 147730000    3
 147740000    4
 147750000    4
 147760000    4
 147770000    4
 147780000    4
 147790000    3
 147800000    3
 147810000    3
 147820000    4
 147830000    2
 147840000    3
 147850000    2
 147860000    2
 147870000    3
 147880000    3
 147890000    3
 147900000    2
 147910000    2
 147920000    2
 147930000    3
 147940000    3
 147950000    3
 147960000    3
 147970000    3
 147980000    3
 147990000    4
 148000000    2
 148010000    3
 148020000    4
 148030000    5
 148040000    2
 148050000    3
 148060000    3
 148070000    4
 148080000    3
 148090000    3
 148100000    3
 148110000    4
 148120000    3
 148130000    5
 148140000    4
 148150000    4
 148160000    3
 148170000    3
 148180000    3
 148190000    9
 148200000    4
 148210000    3
 148220000    3
 148230000    4
 148240000    3
 148250000    4
 148260000    2
 148270000    2
 148280000    5
 148290000    3
 148300000    3
 148310000    4
 148320000    4
 148330000    5
 148340000    4
 148350000    2
 148360000    4
 148370000    3
 148380000    3
 148390000    3
 148400000    3
 148410000    2
 148420000    5
 148430000    4
 148440000    2
 148450000    3
 148460000    3
 148470000    4
 148480000    3
 148490000    3
 148500000    3
 148510000    3
 148520000    3
 148530000    3
 148540000    3
 148550000    3
 148560000    3
 148570000    3
 148580000    3
 148590000    2
 148600000    2
 148610000    4
 148620000    3
 148630000    3
 148640000    5
 148650000    4
 148660000    4
 148670000    4
 148680000    3
 148690000    5
 148700000    2
 148710000    4
 148720000    4
 148730000    4
 148740000    3
 148750000    5
 148760000    7
 148770000    5
 148780000    4
 148790000    3
 148800000    4
 148810000    5
 148820000    4
 148830000    5
 148840000    6
 148850000    3
 148860000    6
 148870000    4
 148880000    4
 148890000    5
 148900000    5
 148910000    6
 148920000    2
 148930000    3
 148940000    4
 148950000    5
 148960000    4
 148970000    3
 148980000    4
 148990000    3
 149000000    2
 149010000    2
 149020000    4
 149030000    6
 149040000    7
 149050000   11
 149060000    7
 149070000    6
 149080000    5
 149090000    7
 149100000    7
 149110000    4
 149120000    5
 149130000    4
 149140000    4
 149150000    2
 149160000    4
 149170000    4
 149180000    5
 149190000    7
 149200000    3
 149210000    5
 149220000    4
 149230000    6
 149240000    4
 149250000    3
 149260000    7
 149270000    4
 149280000    3
 149290000    4
 149300000    4
 149310000    3
 149320000    4
 149330000    2
 149340000    3
 149350000    5
 149360000    4
 149370000    2
 149380000    3
 149390000    4
 149400000    3
 149410000    3
 149420000    5
 149430000    4
 149440000    3
 149450000    5
 149460000    4
 149470000    4
 149480000    4
 149490000    5
 149500000    4
 149510000    4
 149520000    3
 149530000    6
 149540000    5
 149550000    4
 149560000    5
 149570000    4
 149580000    4
 149590000    3
 149600000    4
 149610000    5
 149620000    3
 149630000    4
 149640000    3
 149650000    3
 149660000    3
 149670000    5
 149680000    5
 149690000    5
 149700000    3
 149710000    4
 149720000    3
 149730000    3
 149740000    3
 149750000    3
 149760000    8
 149770000    3
 149780000    5
 149790000    3
 149800000    4
 149810000    3
 149820000    2
 149830000    4
 149840000    7
 149850000    5
 149860000    4
 149870000    5
 149880000    5
 149890000    3
 149900000    4
 149910000    4
 149920000    5
 149930000    4
 149940000    5
 149950000    3
 149960000    3
 149970000    3
 149980000    4
 149990000    3
 150000000    5
 150010000    3
 150020000    4
 150030000    3
 150040000    4
 150050000    3
 150060000    3
 150070000    2
 150080000    3
 150090000    2
 150100000    3
 150110000    3
 150120000    5
 150130000    4
 150140000    2
 150150000    3
 150160000    3
 150170000    4
 150180000    3
 150190000    4
 150200000    4
 150210000    7
 150220000    2
 150230000    5
 150240000    3
 150250000    3
 150260000    4
 150270000    3
 150280000    4
 150290000    3
 150300000    4
 150310000    4
 150320000    4
 150330000    3
 150340000    4
 150350000    4
 150360000    3
 150370000    3
 150380000    3
 150390000    4
 150400000    3
 150410000    4
 150420000    4
 150430000    2
 150440000    3
 150450000    3
 150460000    2
 150470000    2
 150480000    2
 150490000    5
 150500000    3
 150510000    4
 150520000    3
 150530000    4
 150540000    3
 150550000    4
 150560000    3
 150570000    2
 150580000    5
 150590000    2
 150600000    4
 150610000    3
 150620000    2
 150630000    4
 150640000    3
 150650000    4
 150660000    2
 150670000    2
 150680000    4
 150690000    7
 150700000   13
 150710000   14
 150720000   13
 150730000    4
 150740000    5
 150750000    4
 150760000    7
 150770000   19
 150780000   15
 150790000   13
 150800000   21
 150810000   14
 150820000   19
 150830000    4
 150840000    6
 150850000    2
 150860000    4
 150870000    3
 150880000    4
 150890000    4
 150900000    7
 150910000    3
 150920000    3
 150930000    3
 150940000    4
 150950000    4
 150960000    4
 150970000    5
 150980000    4
 150990000    3
 151000000    4
 151010000    3
 151020000    4
 151030000    8
 151040000    3
 151050000    3
 151060000    4
 151070000   17
 151080000    5
 151090000    4
 151100000    3
 151110000    3
 151120000    3
 151130000    4
 151140000    4
 151150000    6
 151160000    3
 151170000   11
 151180000   18
 151190000    8
 151200000    4
 151210000    3
 151220000    5
 151230000    3
 151240000    3
 151250000    5
 151260000    3
 151270000    2
 151280000    4
 151290000    4
 151300000    3
 151310000    3
 151320000    3
 151330000    4
 151340000    4
 151350000    5
 151360000    4
 151370000    4
 151380000    3
 151390000    4
 151400000    3
 151410000    4
 151420000    4
 151430000    7
 151440000    7
 151450000    3
 151460000    2
 151470000    3
 151480000    7
 151490000    4
 151500000    3
 151510000    5
 151520000    9
 151530000    6
 151540000    8
 151550000   18
 151560000    4
 151570000    6
 151580000    4
 151590000    5
 151600000    2
 151610000    3
 151620000    6
 151630000    4
 151640000    4
 151650000    7
 151660000    4
 151670000    4
 151680000    4
 151690000    2
 151700000    4
 151710000    3
 151720000    3
 151730000    3
 151740000    4
 151750000    3
 151760000    3
 151770000    3
 151780000    3
 151790000    2
 151800000    5
 151810000    4
 151820000    3
 151830000    5
 151840000    3
 151850000    2
 151860000    3
 151870000    3
 151880000    4
 151890000    4
 151900000    3
 151910000    3
 151920000    3
 151930000    2
 151940000    4
 151950000    4
 151960000    5
 151970000    4
 151980000    3
 151990000    4
 152000000    5
 152010000    5
 152020000    5
 152030000    4
 152040000    2
 152050000    4
 152060000    5
 152070000    7
 152080000    3
 152090000    3
 152100000    3
 152110000    4
 152120000    4
 152130000    4
 152140000    3
 152150000    5
 152160000    3
 152170000    4
 152180000    5
 152190000    4
 152200000    3
 152210000    2
 152220000    2
 152230000    3
 152240000    4
 152250000    3
 152260000    4
 152270000    5
 152280000    7
 152290000    3
 152300000    2
 152310000    5
 152320000    2
 152330000    3
 152340000    4
 152350000    4
 152360000    3
 152370000    4
 152380000    3
 152390000    3
 152400000    3
 152410000    3
 152420000    3
 152430000    2
 152440000    3
 152450000    4
 152460000    2
 152470000    3
 152480000    3
 152490000    3
 152500000    4
 152510000    3
 152520000    2
 152530000    3
 152540000    2
 152550000    3
 152560000    3
 152570000    2
 152580000    3
 152590000    3
 152600000    5
 152610000   14
 152620000   13
 152630000   14
 152640000   17
 152650000   19
 152660000   19
 152670000   22
 152680000   19
 152690000   19
 152700000   16
 152710000   11
 152720000    3
 152730000    6
 152740000    5
 152750000    3
 152760000    5
 152770000    7
 152780000    2
 152790000    4
 152800000    3
 152810000   14
 152820000   15
 152830000   15
 152840000   19
 152850000   20
 152860000   18
 152870000   20
 152880000   17
 152890000   12
 152900000   20
 152910000   18
 152920000   17
 152930000   15
 152940000   22
 152950000   22
 152960000   23
 152970000   23
 152980000   23
 152990000   25
 153000000   19
 153010000   20
 153020000   22
 153030000   11
 153040000   21
 153050000   18
 153060000   21
 153070000   23
 153080000   22
 153090000   22
 153100000   22
 153110000   22
 153120000   22
 153130000   24
 153140000   20
 153150000   21
 153160000   22
 153170000   17
 153180000   18
 153190000   19
 153200000   19
 153210000   16
 153220000   26
 153230000   21
 153240000   17
 153250000   18
 153260000   15
 153270000   21
 153280000   21
 153290000   23
 153300000   25
 153310000   22
 153320000   22
 153330000   22
 153340000   18
 153350000   22
 153360000   16
 153370000    5
 153380000    3
 153390000    5
 153400000    3
 153410000    4
 153420000    5
 153430000    5
 153440000    5
 153450000    5
 153460000    5
 153470000    4
 153480000    5
 153490000    5
 153500000    7
 153510000    7
 153520000    5
 153530000    4
 153540000    3
 153550000    3
 153560000    2
 153570000    3
 153580000    3
 153590000    3
 153600000    2
 153610000    3
 153620000    3
 153630000    4
 153640000    3
 153650000    7
 153660000    3
 153670000    2
 153680000    5
 153690000    3
 153700000    4
 153710000    5
 153720000    4
 153730000    4
 153740000    3
 153750000    3
 153760000    3
 153770000    4
 153780000    3
 153790000    3
 153800000    3
 153810000    3
 153820000    3
 153830000    2
 153840000    3
 153850000    2
 153860000    4
 153870000    4
 153880000    4
 153890000    4
 153900000    4
 153910000    3
 153920000    4
 153930000    4
 153940000    4
 153950000    3
 153960000    5
 153970000    3
 153980000    5
 153990000    4
 154000000    4
 154010000    3
 154020000    4
 154030000    3
 154040000    2
 154050000    4
 154060000    5
 154070000    3
 154080000    3
 154090000    6
 154100000    5
 154110000    5
 154120000    5
 154130000    7
 154140000    5
 154150000    4
 154160000    5
 154170000    4
 154180000    3
 154190000    4
 154200000    3
 154210000    5
 154220000    3
 154230000    4
 154240000    7
 154250000    3
 154260000    3
 154270000    3
 154280000   11
 154290000    3
 154300000    3
 154310000    5
 154320000    2
 154330000    4
 154340000    2
 154350000    4
 154360000    3
 154370000    4
 154380000    3
 154390000    4
 154400000    3
 154410000    3
 154420000    3
 154430000    4
 154440000    5
 154450000    4
 154460000    4
 154470000    4
 154480000    5
 154490000    4
 154500000    5
 154510000    5
 154520000    5
 154530000    2
 154540000    2
 154550000    4
 154560000    5
 154570000    5
 154580000    5
 154590000    3
 154600000    3
 154610000    4
 154620000    4
 154630000    6
 154640000    5
 154650000    4
 154660000    4
 154670000    4
 154680000    3
 154690000    4
 154700000    4
 154710000    3
 154720000    6
 154730000    4
 154740000    5
 154750000    4
 154760000    6
 154770000    3
 154780000    5
 154790000    3
 154800000    3
 154810000    3
 154820000    2
 154830000    2
 154840000    4
 154850000    5
 154860000    3
 154870000    4
 154880000    3
 154890000    6
 154900000    5
 154910000    4
 154920000    4
 154930000    3
 154940000    4
 154950000    3
 154960000    4
 154970000    5
 154980000    4
 154990000    5
 155000000    5
 155010000    9
 155020000    4
 155030000    4
 155040000    4
 155050000    3
 155060000   17
 155070000   13
 155080000   15
 155090000   14
 155100000    3
 155110000    5
 155120000    3
 155130000    3
 155140000    3
 155150000    3
 155160000    3
 155170000    5
 155180000    4
 155190000    4
 155200000    4
 155210000    3
 155220000    3
 155230000    6
 155240000    4
 155250000    5
 155260000    4
 155270000    3
 155280000    7
 155290000   12
 155300000    5
 155310000    4
 155320000    7
 155330000   17
 155340000    4
 155350000   13
 155360000   20
 155370000   22
 155380000   14
 155390000    4
 155400000    6
 155410000    4
 155420000    5
 155430000    7
 155440000    5
 155450000    4
 155460000    4
 155470000    3
 155480000    2
 155490000    2
 155500000    4
 155510000    5
 155520000    4
 155530000    4
 155540000    3
 155550000    3
 155560000    5
 155570000    5
 155580000    5
 155590000    2
 155600000    5
 155610000    3
 155620000    4
 155630000    3
 155640000    4
 155650000    4
 155660000    4
 155670000    3
 155680000    5
 155690000    3
 155700000    4
 155710000    2
 155720000    3
 155730000    4
 155740000    3
 155750000    3
 155760000    5
 155770000    3
 155780000    3
 155790000    3
 155800000    3
 155810000    4
 155820000    3
 155830000   11
 155840000    4
 155850000    3
 155860000    4
 155870000    3
 155880000    4
 155890000    4
 155900000    5
 155910000    5
 155920000    4
 155930000    5
 155940000    4
 155950000    3
 155960000    5
 155970000    3
 155980000    5
 155990000    4
 156000000    3
 156010000    3
 156020000    3
 156030000    3
 156040000    3
 156050000    5
 156060000    3
 156070000    5
 156080000    4
 156090000    5
 156100000    4
 156110000    2
 156120000    2
 156130000    2
 156140000    3
 156150000    2
 156160000    2
 156170000    3
 156180000    4
 156190000    3
 156200000    3
 156210000    5
 156220000    4
 156230000    4
 156240000   11
 156250000    2
 156260000    3
 156270000    3
 156280000    4
 156290000    4
 156300000    4
 156310000    3
 156320000    4
 156330000    2
 156340000    3
 156350000    3
 156360000    3
 156370000    3
 156380000    2
 156390000    3
 156400000    3
 156410000    3
 156420000    5
 156430000    2
 156440000    5
 156450000    3
 156460000    3
 156470000    3
 156480000    4
 156490000    4
 156500000    3
 156510000    4
 156520000    3
 156530000    4
 156540000    3
 156550000    4
 156560000    4
 156570000    3
 156580000    5
 156590000    5
 156600000    3
 156610000    3
 156620000    4
 156630000    4
 156640000    4
 156650000    3
 156660000    4
 156670000    3
 156680000    4
 156690000    3
 156700000    3
 156710000    2
 156720000    3
 156730000    2
 156740000    7
 156750000    5
 156760000    3
 156770000    3
 156780000    6
 156790000    8
 156800000    4
 156810000    3
 156820000    5
 156830000    3
 156840000    3
 156850000    3
 156860000    3
 156870000    3
 156880000    3
 156890000    4
 156900000    5
 156910000    4
 156920000    5
 156930000   12
 156940000   19
 156950000    6
 156960000   12
 156970000   19
 156980000   21
 156990000   23
 157000000   21
 157010000   19
 157020000   22
 157030000   20
 157040000   24
 157050000   22
 157060000   22
 157070000   24
 157080000   24
 157090000   24
 157100000   17
 157110000   25
 157120000   24
 157130000   25
 157140000   26
 157150000   27
 157160000   25
 157170000   26
 157180000   24
 157190000   28
 157200000   26
 157210000   24
 157220000   26
 157230000   28
 157240000   22
 157250000   26
 157260000   24
 157270000   22
 157280000   22
 157290000   19
 157300000   22
 157310000   19
 157320000   21
 157330000   19
 157340000   17
 157350000   18
 157360000   19
 157370000   12
 157380000    4
 157390000    3
 157400000    4
 157410000    3
 157420000    3
 157430000    4
 157440000    3
 157450000    4
 157460000    4
 157470000    7
 157480000    3
 157490000    5
 157500000    5
 157510000    8
 157520000    5
 157530000    5
 157540000    7
 157550000   12
 157560000   15
 157570000   19
 157580000   17
 157590000    5
 157600000    3
 157610000    4
 157620000    3
 157630000    4
 157640000    3
 157650000    4
 157660000    9
 157670000    4
 157680000    5
 157690000    2
 157700000    4
 157710000    5
 157720000    4
 157730000    2
 157740000    3
 157750000    4
 157760000    4
 157770000    3
 157780000    4
 157790000    3
 157800000    2
 157810000    4
 157820000    2
 157830000    5
 157840000    2
 157850000    3
 157860000    4
 157870000    3
 157880000    4
 157890000    4
 157900000    3
 157910000    5
 157920000    7
 157930000    4
 157940000    5
 157950000    4
 157960000    5
 157970000    7
 157980000    8
 157990000    5
 158000000    7
 158010000    7
 158020000    3
 158030000    5
 158040000    2
 158050000    5
 158060000    7
 158070000    4
 158080000    4
 158090000    4
 158100000    5
 158110000    4
 158120000    6
 158130000   10
 158140000   21
 158150000   20
 158160000   21
 158170000   24
 158180000   23
 158190000   24
 158200000   22
 158210000   21
 158220000   21
 158230000   20
 158240000    4
 158250000    4
 158260000    3
 158270000    4
 158280000    4
 158290000    6
 158300000    7
 158310000    4
 158320000    4
 158330000    4
 158340000    3
 158350000    5
 158360000    2
 158370000    3
 158380000    3
 158390000    4
 158400000    3
 158410000    3
 158420000    3
 158430000    4
 158440000    3
 158450000    3
 158460000    3
 158470000    4
 158480000    3
 158490000    3
 158500000    4
 158510000    6
 158520000   15
 158530000    5
 158540000    3
 158550000    4
 158560000    3
 158570000    3
 158580000    4
 158590000    4
 158600000    4
 158610000    5
 158620000    3
 158630000    3
 158640000    3
 158650000    3
 158660000    3
 158670000    3
 158680000    4
 158690000    2
 158700000    3
 158710000    4
 158720000    2
 158730000    3
 158740000    3
 158750000    3
 158760000    3
 158770000    3
 158780000    3
 158790000    3
 158800000    2
 158810000    2
 158820000    3
 158830000    4
 158840000    4
 158850000    4
 158860000    2
 158870000    4
 158880000    2
 158890000    4
 158900000    2
 158910000    4
 158920000    5
 158930000    4
 158940000    4
 158950000    4
 158960000    2
 158970000    4
 158980000    3
 158990000    3
 159000000    3
 159010000    5
 159020000    3
 159030000    2
 159040000    4
 159050000    3
 159060000    6
 159070000    5
 159080000    3
 159090000    3
 159100000    4
 159110000    3
 159120000    5
 159130000    4
 159140000    7
 159150000    3
 159160000    3
 159170000    3
 159180000    3
 159190000    2
 159200000    3
 159210000    4
 159220000    3
 159230000    5
 159240000   15
 159250000    4
 159260000    2
 159270000   11
 159280000    4
 159290000    3
 159300000    5
 159310000    5
 159320000    3
 159330000    5
 159340000    7
 159350000    4
 159360000    7
 159370000    8
 159380000    5
 159390000   14
 159400000    5
 159410000    7
 159420000    8
 159430000    4
 159440000    4
 159450000    7
 159460000    4
 159470000    3
 159480000    3
 159490000    3
 159500000    5
 159510000    2
 159520000    2
 159530000    3
 159540000    4
 159550000    3
 159560000    2
 159570000    3
 159580000    4
 159590000    3
 159600000    3
 159610000    4
 159620000    2
 159630000    4
 159640000    3
 159650000    3
 159660000    3
 159670000    3
 159680000    4
 159690000    4
 159700000    2
 159710000    4
 159720000    4
 159730000    3
 159740000    4
 159750000    5
 159760000    4
 159770000    7
 159780000    4
 159790000    5
 159800000    4
 159810000    5
 159820000    3
 159830000    4
 159840000    4
 159850000    3
 159860000    2
 159870000    3
 159880000    3
 159890000    2
 159900000    4
 159910000    7
 159920000    5
 159930000    3
 159940000    3
 159950000    4
 159960000    3
 159970000    5
 159980000    3
 159990000    3
 160000000    3
 160000000    3
 160010000    3
 160020000    3
 160030000    4
 160040000    3
 160050000    4
 160060000    3
 160070000    4
 160080000    3
 160090000    4
 160100000    4
 160110000    3
 160120000    2
 160130000    2
 160140000    4
 160150000    4
 160160000    2
 160170000    2
 160180000    2
 160190000    4
 160200000    4
 160210000    4
 160220000    5
 160230000    3
 160240000    3
 160250000    2
 160260000    4
 160270000    4
 160280000   11
 160290000   12
 160300000   15
 160310000   17
 160320000   10
 160330000   12
 160340000   19
 160350000    7
 160360000    5
 160370000    4
 160380000    4
 160390000    3
 160400000    3
 160410000    2
 160420000    4
 160430000    2
 160440000    3
 160450000    3
 160460000    3
 160470000    2
 160480000    4
 160490000    3
 160500000    4
 160510000    4
 160520000   19
 160530000   21
 160540000   19
 160550000   16
 160560000   19
 160570000   14
 160580000   16
 160590000   11
 160600000   19
 160610000   23
 160620000   23
 160630000   23
 160640000   20
 160650000   18
 160660000   15
 160670000   17
 160680000   19
 160690000   22
 160700000   18
 160710000   21
 160720000   21
 160730000   12
 160740000   14
 160750000   14
 160760000    9
 160770000    9
 160780000    4
 160790000    3
 160800000    4
 160810000    3
 160820000    3
 160830000    4
 160840000    3
 160850000    4
 160860000   16
 160870000   18
 160880000   21
 160890000   19
 160900000   18
 160910000   20
 160920000   15
 160930000   14
 160940000   18
 160950000   19
 160960000   16
 160970000   21
 160980000   21
 160990000   22
 161000000   14
 161010000   21
 161020000   18
 161030000   16
 161040000   23
 161050000   11
 161060000    7
 161070000    3
 161080000    4
 161090000    3
 161100000    5
 161110000    7
 161120000    4
 161130000    4
 161140000    6
 161150000    4
 161160000    4
 161170000    4
 161180000    3
 161190000    2
 161200000    5
 161210000    4
 161220000    4
 161230000    5
 161240000    4
 161250000    3
 161260000    3
 161270000    3
 161280000    4
 161290000    4
 161300000    3
 161310000    3
 161320000    3
 161330000    3
 161340000    3
 161350000    4
 161360000    6
 161370000    7
 161380000    5
 161390000    4
 161400000    4
 161410000    4
 161420000    5
 161430000    5
 161440000    3
 161450000    4
 161460000    3
 161470000    4
 161480000    3
 161490000    3
 161500000    4
 161510000    4
 161520000    3
 161530000    4
 161540000    4
 161550000    2
 161560000    3
 161570000    2
 161580000    3
 161590000    4
 161600000    4
 161610000    3
 161620000    3
 161630000    3
 161640000    3
 161650000    2
 161660000    2
 161670000    3
 161680000    3
 161690000    5
 161700000    4
 161710000    5
 161720000    4
 161730000    5
 161740000    7
 161750000    5
 161760000    3
 161770000   11
 161780000   12
 161790000   16
 161800000   13
 161810000   13
 161820000    3
 161830000    4
 161840000    3
 161850000    3
 161860000    2
 161870000    2
 161880000    4
 161890000    4
 161900000    4
 161910000    5
 161920000    5
 161930000    5
 161940000    4
 161950000    5
 161960000    4
 161970000    3
 161980000    3
 161990000    3
 162000000    5
 162010000    4
 162020000    3
 162030000    4
 162040000    2
 162050000    4
 162060000    3
 162070000    5
 162080000    3
 162090000    3
 162100000    3
 162110000    2
 162120000    3
 162130000    3
 162140000    3
 162150000    4
 162160000    7
 162170000    4
 162180000    3
 162190000    4
 162200000    3
 162210000    3
 162220000    3
 162230000    3
 162240000    3
 162250000    3
 162260000    3
 162270000    3
 162280000    3
 162290000    3
 162300000    3
 162310000    2
 162320000    2
 162330000    4
 162340000    4
 162350000    4
 162360000    5
 162370000    4
 162380000    3
 162390000    4
 162400000    4
 162410000    2
 162420000    3
 162430000   15
 162440000    8
 162450000    3
 162460000    4
 162470000    5
 162480000    5
 162490000    2
 162500000    4
 162510000    7
 162520000    9
 162530000    5
 162540000    3
 162550000   13
 162560000    2
 162570000    6
 162580000    5
 162590000    4
 162600000    5
 162610000    4
 162620000    5
 162630000    7
 162640000    7
 162650000   12
 162660000    4
 162670000    5
 162680000    5
 162690000    4
 162700000    4
 162710000    3
 162720000    4
 162730000    6
 162740000    3
 162750000    3
 162760000    5
 162770000    4
 162780000    4
 162790000    3
 162800000    4
 162810000    5
 162820000    3
 162830000    7
 162840000    3
 162850000    9
 162860000    3
 162870000    6
 162880000    3
 162890000    3
 162900000    3
 162910000    3
 162920000    2
 162930000    4
 162940000    3
 162950000    2
 162960000    3
 162970000    4
 162980000    3
 162990000    7
 163000000    4
 163010000    4
 163020000    2
 163030000    3
 163040000    4
 163050000    3
 163060000    3
 163070000    4
 163080000    4
 163090000    5
 163100000    9
 163110000    7
 163120000    5
 163130000    3
 163140000    3
 163150000    3
 163160000    4
 163170000    3
 163180000    2
 163190000    4
 163200000    4
 163210000    3
 163220000    3
 163230000    3
 163240000    2
 163250000    3
 163260000    3
 163270000    2
 163280000    4
 163290000    3
 163300000   13
 163310000   13
 163320000   14
 163330000   13
 163340000   12
 163350000    9
 163360000    5
 163370000    9
 163380000    2
 163390000    6
 163400000    3
 163410000    4
 163420000    4
 163430000    5
 163440000    4
 163450000    2
 163460000    4
 163470000    2
 163480000    4
 163490000    4
 163500000    4
 163510000    4
 163520000    3
 163530000    4
 163540000    3
 163550000    3
 163560000    3
 163570000    5
 163580000    3
 163590000    3
 163600000    4
 163610000    3
 163620000    2
 163630000    5
 163640000    4
 163650000    5
 163660000    3
 163670000    3
 163680000    4
 163690000    2
 163700000    4
 163710000    4
 163720000    4
 163730000    4
 163740000    5
 163750000    5
 163760000    5
 163770000    4
 163780000    5
 163790000    5
 163800000    5
 163810000    4
 163820000    4
 163830000    6
 163840000    5
 163850000    5
 163860000    5
 163870000    3
 163880000    3
 163890000    3
 163900000    6
 163910000    4
 163920000    3
 163930000    7
 163940000    2
 163950000    3
 163960000    3
 163970000    3
 163980000    4
 163990000    3
 164000000    4
 164010000    6
 164020000    7
 164030000    4
 164040000    5
 164050000    4
 164060000    5
 164070000    4
 164080000    3
 164090000    5
 164100000    7
 164110000    7
 164120000    4
 164130000    4
 164140000    3
 164150000    5
 164160000    5
 164170000    3
 164180000    3
 164190000    9
 164200000   21
 164210000   16
 164220000   22
 164230000   19
 164240000   11
 164250000    5
 164260000    5
 164270000    5
 164280000    5
 164290000    4
 164300000    4
 164310000    3
 164320000    4
 164330000    5
 164340000    5
 164350000    5
 164360000    7
 164370000    4
 164380000    7
 164390000    8
 164400000    3
 164410000   11
 164420000   20
 164430000    7
 164440000    4
 164450000    3
 164460000    5
 164470000    4
 164480000    5
 164490000    5
 164500000    5
 164510000    4
 164520000    3
 164530000    5
 164540000    8
 164550000    7
 164560000    4
 164570000    5
 164580000    8
 164590000    5
 164600000    4
 164610000    5
 164620000    4
 164630000    4
 164640000    4
 164650000    3
 164660000    4
 164670000    3
 164680000    5
 164690000    7
 164700000   10
 164710000    2
 164720000    2
 164730000    4
 164740000    3
 164750000    4
 164760000    2
 164770000    7
 164780000    5
 164790000    5
 164800000    5
 164810000    4
 164820000    4
 164830000    6
 164840000    4
 164850000    3
 164860000    3
 164870000    3
 164880000    3
 164890000    4
 164900000    6
 164910000    5
 164920000    3
 164930000    3
 164940000    3
 164950000    2
 164960000    3
 164970000    4
 164980000    3
 164990000    3
 165000000    3
 165010000    4
 165020000    3
 165030000    4
 165040000    3
 165050000    4
 165060000   13
 165070000   11
 165080000    5
 165090000    3
 165100000    5
 165110000    4
 165120000    4
 165130000    4
 165140000    4
 165150000    3
 165160000    4
 165170000    5
 165180000    4
 165190000    5
 165200000   10
 165210000    6
 165220000    4
 165230000    4
 165240000    5
 165250000    3
 165260000    3
 165270000    5
 165280000    5
 165290000    5
 165300000    2
 165310000    7
 165320000    5
 165330000    5
 165340000    4
 165350000   10
 165360000   18
 165370000   13
 165380000   13
 165390000    5
 165400000    5
 165410000    4
 165420000    2
 165430000   19
 165440000    9
 165450000    9
 165460000   19
 165470000    7
 165480000    2
 165490000    4
 165500000    4
 165510000    6
 165520000    8
 165530000    8
 165540000   14
 165550000   14
 165560000   17
 165570000   13
 165580000   11
 165590000   16
 165600000    3
 165610000    3
 165620000    3
 165630000    3
 165640000    3
 165650000    3
 165660000    3
 165670000    3
 165680000    3
 165690000    4
 165700000    3
 165710000    3
 165720000    4
 165730000    4
 165740000   10
 165750000    3
 165760000    9
 165770000    3
 165780000    5
 165790000    3
 165800000    4
 165810000    2
 165820000    3
 165830000    3
 165840000    4
 165850000   10
 165860000    8
 165870000    4
 165880000    9
 165890000    3
 165900000    5
 165910000    3
 165920000   13
 165930000    3
 165940000    3
 165950000    3
 165960000    5
 165970000    4
 165980000    5
 165990000    7
 166000000    5
 166010000    4
 166020000    4
 166030000    6
 166040000    4
 166050000    3
 166060000    3
 166070000    5
 166080000    4
 166090000    3
 166100000    4
 166110000    3
 166120000    4
 166130000    3
 166140000    5
 166150000    5
 166160000    5
 166170000    2
 166180000    4
 166190000    4
 166200000    5
 166210000    3
 166220000    4
 166230000    3
 166240000    3
 166250000    4
 166260000    4
 166270000    4
 166280000    2
 166290000    4
 166300000    7
 166310000    5
 166320000    5
 166330000    4
 166340000    4
 166350000   16
 166360000    5
 166370000    3
 166380000    2
 166390000    5
 166400000    4
 166410000    3
 166420000    3
 166430000    3
 166440000    3
 166450000    5
 166460000    3
 166470000    3
 166480000    3
 166490000    4
 166500000    4
 166510000    9
 166520000    2
 166530000    2
 166540000    4
 166550000    3
 166560000    3
 166570000    3
 166580000    5
 166590000    4
 166600000    9
 166610000    5
 166620000    7
 166630000    8
 166640000    4
 166650000    3
 166660000    5
 166670000    4
 166680000    4
 166690000    4
 166700000   12
 166710000    4
 166720000    4
 166730000    4
 166740000    8
 166750000    4
 166760000    3
 166770000    3
 166780000    3
 166790000    2
 166800000    4
 166810000    3
 166820000    3
 166830000    3
 166840000    4
 166850000    3
 166860000    3
 166870000    2
 166880000    5
 166890000    3
 166900000    2
 166910000    7
 166920000    3
 166930000    3
 166940000    4
 166950000    3
 166960000    5
 166970000    3
 166980000    4
 166990000    3
 167000000    4
 167010000    2
 167020000    3
 167030000    3
 167040000    3
 167050000    2
 167060000    2
 167070000    4
 167080000    3
 167090000    5
 167100000    5
 167110000    3
 167120000    4
 167130000    3
 167140000    2
 167150000    3
 167160000    3
 167170000    3
 167180000    3
 167190000    4
 167200000    3
 167210000    4
 167220000    3
 167230000    5
 167240000    3
 167250000    4
 167260000    2
 167270000    3
 167280000    5
 167290000    4
 167300000    4
 167310000    4
 167320000    4
 167330000    4
 167340000    3
 167350000    5
 167360000   10
 167370000    5
 167380000    6
 167390000   10
 167400000    3
 167410000    5
 167420000    5
 167430000    3
 167440000    3
 167450000    3
 167460000    5
 167470000    4
 167480000    4
 167490000    4
 167500000    4
 167510000    3
 167520000    2
 167530000    3
 167540000    3
 167550000    3
 167560000    3
 167570000    5
 167580000    4
 167590000    3
 167600000    3
 167610000    3
 167620000    4
 167630000    4
 167640000    4
 167650000    4
 167660000    3
 167670000    5
 167680000    3
 167690000    3
 167700000    3
 167710000    4
 167720000    3
 167730000    3
 167740000    2
 167750000    2
 167760000    3
 167770000    3
 167780000    3
 167790000    3
 167800000    3
 167810000    3
 167820000    5
 167830000    9
 167840000   11
 167850000    7
 167860000    5
 167870000    4
 167880000    3
 167890000    3
 167900000    4
 167910000    2
 167920000    4
 167930000    2
 167940000    3
 167950000    5
 167960000    4
 167970000    4
 167980000    4
 167990000    4
 168000000    3
 168010000    4
 168020000    5
 168030000    3
 168040000   16
 168050000   14
 168060000   16
 168070000    8
 168080000   19
 168090000    7
 168100000   15
 168110000   16
 168120000   19
 168130000   19
 168140000   15
 168150000    9
 168160000    4
 168170000    3
 168180000    4
 168190000    3
 168200000    3
 168210000    3
 168220000    4
 168230000    4
 168240000    3
 168250000    3
 168260000   16
 168270000    6
 168280000    7
 168290000    2
 168300000   10
 168310000    4
 168320000    3
 168330000    3
 168340000    3
 168350000    3
 168360000    3
 168370000    3
 168380000    4
 168390000    3
 168400000    5
 168410000   11
 168420000    7
 168430000    4
 168440000   14
 168450000   12
 168460000   16
 168470000    7
 168480000   10
 168490000    9
 168500000    3
 168510000    3
 168520000    3
 168530000    4
 168540000    4
 168550000    3
 168560000    6
 168570000    4
 168580000    3
 168590000    4
 168600000    5
 168610000    3
 168620000    2
 168630000    3
 168640000   10
 168650000   12
 168660000    9
 168670000   17
 168680000   13
 168690000    2
 168700000    2
 168710000    3
 168720000    4
 168730000    4
 168740000    3
 168750000    2
 168760000    3
 168770000    3
 168780000    3
 168790000    2
 168800000    3
 168810000    3
 168820000    2
 168830000    3
 168840000    2
 168850000    4
 168860000    3
 168870000    2
 168880000    3
 168890000    2
 168900000    4
 168910000    3
 168920000    4
 168930000    4
 168940000    5
 168950000    4
 168960000    3
 168970000    3
 168980000    4
 168990000    5
 169000000    2
 169010000    3
 169020000    4
 169030000    3
 169040000    3
 169050000    3
 169060000    4
 169070000    3
 169080000    4
 169090000    3
 169100000    2
 169110000    2
 169120000    5
 169130000   14
 169140000   12
 169150000    4
 169160000    5
 169170000    2
 169180000    4
 169190000    7
 169200000    5
 169210000    4
 169220000    3
 169230000    3
 169240000    3
 169250000    4
 169260000    4
 169270000    4
 169280000    3
 169290000    3
 169300000    3
 169310000    3
 169320000    3
 169330000    4
 169340000    4
 169350000    3
 169360000    3
 169370000    2
 169380000    3
 169390000    3
 169400000    2
 169410000    3
 169420000    4
 169430000    4
 169440000    4
 169450000    3
 169460000    3
 169470000    4
 169480000    2
 169490000    3
 169500000    3
 169510000    3
 169520000    3
 169530000    3
 169540000    2
 169550000    3
 169560000    3
 169570000    3
 169580000    3
 169590000    2
 169600000    3
 169610000    3
 169620000    3
 169630000   12
 169640000    9
 169650000    4
 169660000    3
 169670000    3
 169680000    4
 169690000    3
 169700000    4
 169710000    2
 169720000    2
 169730000    4
 169740000    4
 169750000    3
 169760000    3
 169770000    3
 169780000    4
 169790000    3
 169800000    5
 169810000    3
 169820000    5
 169830000    4
 169840000    5
 169850000    5
 169860000    3
 169870000    5
 169880000    3
 169890000    4
 169900000    5
 169910000    4
 169920000    4
 169930000    5
 169940000    3
 169950000    3
 169960000    4
 169970000    4
 169980000    4
 169990000    2
 170000000   11
 170010000    3
 170020000    4
 170030000    5
 170040000    5
 170050000    3
 170060000    5
 170070000    4
 170080000    3
 170090000    4
 170100000    3
 170110000    5
 170120000    4
 170130000    3
 170140000    4
 170150000    3
 170160000    4
 170170000   15
 170180000    5
 170190000    4
 170200000    5
 170210000    4
 170220000    5
 170230000    4
 170240000    3
 170250000    3
 170260000    2
 170270000    3
 170280000    3
 170290000    3
 170300000    6
 170310000    4
 170320000    4
 170330000    3
 170340000    3
 170350000    2
 170360000    3
 170370000    3
 170380000    3
 170390000    3
 170400000    3
 170410000    5
 170420000    4
 170430000    4
 170440000    4
 170450000    4
 170460000    4
 170470000    4
 170480000    3
 170490000    3
 170500000    4
 170510000    7
 170520000    3
 170530000    4
 170540000    4
 170550000    3
 170560000    5
 170570000    5
 170580000    4
 170590000    1
 170600000    2
 170610000    4
 170620000    3
 170630000    8
 170640000    3
 170650000    4
 170660000    4
 170670000    4
 170680000    3
 170690000    3
 170700000    4
 170710000    4
 170720000    5
 170730000    4
 170740000    4
 170750000    4
 170760000    4
 170770000    4
 170780000    2
 170790000    4
 170800000    3
 170810000    2
 170820000    2
 170830000    4
 170840000    4
 170850000    7
 170860000   20
 170870000   24
 170880000   26
 170890000   23
 170900000   21
 170910000   23
 170920000   26
 170930000   24
 170940000   22
 170950000   19
 170960000   19
 170970000   21
 170980000   21
 170990000   19
 171000000   17
 171010000   21
 171020000   19
 171030000   19
 171040000   22
 171050000   22
 171060000   20
 171070000   23
 171080000   23
 171090000   23
 171100000   22
 171110000   19
 171120000   15
 171130000   20
 171140000   22
 171150000   19
 171160000    9
 171170000   17
 171180000    8
 171190000    5
 171200000    3
 171210000    5
 171220000    4
 171230000    5
 171240000    2
 171250000    4
 171260000    5
 171270000    4
 171280000    5
 171290000    2
 171300000    6
 171310000    4
 171320000    2
 171330000    4
 171340000    4
 171350000    5
 171360000    7
 171370000    4
 171380000    4
 171390000   10
 171400000   14
 171410000   15
 171420000   24
 171430000   22
 171440000   19
 171450000    4
 171460000    4
 171470000    3
 171480000    5
 171490000    5
 171500000    7
 171510000    7
 171520000    4
 171530000    3
 171540000    6
 171550000    4
 171560000    4
 171570000    5
 171580000    5
 171590000    2
 171600000    3
 171610000    5
 171620000    5
 171630000    5
 171640000    2
 171650000    6
 171660000    7
 171670000   13
 171680000   12
 171690000    8
 171700000    6
 171710000   21
 171720000   19
 171730000   18
 171740000   25
 171750000   23
 171760000   19
 171770000   19
 171780000   18
 171790000   16
 171800000   17
 171810000   15
 171820000   22
 171830000   19
 171840000   22
 171850000   19
 171860000   23
 171870000   24
 171880000   26
 171890000   24
 171900000   26
 171910000   21
 171920000   24
 171930000   23
 171940000   25
 171950000   23
 171960000   24
 171970000   26
 171980000   22
 171990000   22
 172000000   20
 172010000   22
 172020000   19
 172030000   20
 172040000   26
 172050000   26
 172060000    5
 172070000    7
 172080000    4
 172090000    4
 172100000    7
 172110000    3
 172120000    3
 172130000    2
 172140000    3
 172150000    4
 172160000    7
 172170000    2
 172180000    3
 172190000    4
 172200000    4
 172210000    3
 172220000    4
 172230000    3
 172240000    3
 172250000    4
 172260000    2
 172270000    4
 172280000    4
 172290000    6
 172300000    4
 172310000    4
 172320000    3
 172330000    3
 172340000    5
 172350000    3
 172360000    3
 172370000    4
 172380000    4
 172390000    4
 172400000    3
 172410000    3
 172420000    4
 172430000    5
 172440000    4
 172450000    4
 172460000    5
 172470000    3
 172480000    5
 172490000    4
 172500000    5
 172510000    5
 172520000    5
 172530000    4
 172540000    5
 172550000    4
 172560000    4
 172570000    3
 172580000    4
 172590000    4
 172600000    5
 172610000    4
 172620000    4
 172630000    4
 172640000    2
 172650000    4
 172660000    3
 172670000    3
 172680000   19
 172690000   22
 172700000   19
 172710000   24
 172720000   26
 172730000   25
 172740000   22
 172750000   20
 172760000   22
 172770000   23
 172780000   23
 172790000   22
 172800000   18
 172810000   18
 172820000   17
 172830000   16
 172840000   16
 172850000    5
 172860000    5
 172870000    3
 172880000    2
 172890000    2
 172900000    4
 172910000    4
 172920000    3
 172930000    4
 172940000    4
 172950000   13
 172960000    2
 172970000    4
 172980000    3
 172990000    3
 173000000    4
 173010000    4
 173020000    3
 173030000    3
 173040000    4
 173050000    4
 173060000    5
 173070000    4
 173080000    5
 173090000   12
 173100000    7
 173110000    5
 173120000    3
 173130000    5
 173140000    6
 173150000    5
 173160000    4
 173170000    2
 173180000    5
 173190000    2
 173200000    3
 173210000    4
 173220000    3
 173230000    3
 173240000    4
 173250000    5
 173260000    4
 173270000    4
 173280000    3
 173290000    6
 173300000    5
 173310000    4
 173320000    4
 173330000    4
 173340000    4
 173350000    7
 173360000    5
 173370000    4
 173380000    5
 173390000    6
 173400000    5
 173410000    4
 173420000    4
 173430000    5
 173440000    4
 173450000    4
 173460000    4
 173470000    3
 173480000    3
 173490000    3
 173500000    4
 173510000    4
 173520000    6
 173530000    5
 173540000    5
 173550000    4
 173560000    5
 173570000    4
 173580000    4
 173590000    5
 173600000    4
 173610000    4
 173620000    5
 173630000    3
 173640000    3
 173650000    3
 173660000    2
 173670000    2
 173680000    4
 173690000    4
 173700000    4
 173710000    5
 173720000    6
 173730000    2
 173740000    5
 173750000    4
 173760000    5
 173770000    4
 173780000    5
 173790000    6
 173800000    6
 173810000    3
 173820000    3
 173830000    4
 173840000    3
 173850000    3
 173860000    4
 173870000    4
 173880000    2
 173890000    2
 173900000    4
 173910000    3
 173920000    4
 173930000    4
 173940000    3
 173950000    3
 173960000    3
 173970000    4
 173980000    2
 173990000    4
 174000000    3
 174010000    3
 174020000    4
 174030000    3
 174040000    4
 174050000    6
 174060000    4
 174070000    5
 174080000    5
 174090000    6
 174100000    5
 174110000    8
 174120000    3
 174130000    8
 174140000    4
 174150000    4
 174160000    4
 174170000    3
 174180000   11
 174190000   15
 174200000   19
 174210000   18
 174220000   22
 174230000   21
 174240000   19
 174250000   19
 174260000   21
 174270000   19
 174280000   20
 174290000   19
 174300000   17
 174310000   22
 174320000   21
 174330000   23
 174340000   22
 174350000   24
 174360000   23
 174370000   24
 174380000   23
 174390000   22
 174400000   22
 174410000   23
 174420000   22
 174430000   23
 174440000   25
 174450000   23
 174460000   20
 174470000   17
 174480000   13
 174490000   18
 174500000   19
 174510000   15
 174520000   20
 174530000    4
 174540000    5
 174550000    4
 174560000    3
 174570000    5
 174580000    4
 174590000    5
 174600000    4
 174610000    5
 174620000    5
 174630000    7
 174640000    3
 174650000    8
 174660000    5
 174670000    3
 174680000    5
 174690000    3
 174700000   20
 174710000    7
 174720000    7
 174730000    6
 174740000    8
 174750000    5
 174760000    6
 174770000    8
 174780000    4
 174790000    8
 174800000    5
 174810000    5
 174820000   13
 174830000   18
 174840000   19
 174850000   22
 174860000   18
 174870000   22
 174880000    9
 174890000   17
 174900000   12
 174910000   21
 174920000   21
 174930000   13
 174940000   19
 174950000   20
 174960000   18
 174970000   19
 174980000   20
 174990000   19
 175000000   16
 175010000   24
 175020000   21
 175030000   19
 175040000   19
 175050000    3
 175060000    4
 175070000    5
 175080000    6
 175090000    4
 175100000    5
 175110000    5
 175120000    5
 175130000    4
 175140000    4
 175150000    6
 175160000    4
 175170000    3
 175180000    5
 175190000    5
 175200000    4
 175210000    3
 175220000    3
 175230000    4
 175240000    5
 175250000    3
 175260000    3
 175270000    2
 175280000    2
 175290000    3
 175300000    2
 175310000    2
 175320000    3
 175330000    3
 175340000    2
 175350000    4
 175360000    4
 175370000   11
 175380000    5
 175390000    3
 175400000    3
 175410000    3
 175420000    3
 175430000    4
 175440000    2
 175450000    4
 175460000    4
 175470000    3
 175480000    2
 175490000    3
 175500000    3
 175510000    3
 175520000    4
 175530000    5
 175540000   17
 175550000   21
 175560000   21
 175570000   19
 175580000   19
 175590000   26
 175600000   23
 175610000   19
 175620000   25
 175630000   26
 175640000   26
 175650000   16
 175660000   22
 175670000    7
 175680000    5
 175690000    3
 175700000    5
 175710000    4
 175720000    4
 175730000    3
 175740000    4
 175750000    4
 175760000    7
 175770000    7
 175780000    5
 175790000    4
 175800000    4
 175810000    4
 175820000   18
 175830000   14
 175840000   16
 175850000   18
 175860000   16
 175870000   23
 175880000   20
 175890000   21
 175900000   17
 175910000   17
 175920000   22
 175930000   21
 175940000   22
 175950000   19
 175960000   21
 175970000   21
 175980000   24
 175990000   22
 176000000   26
 176010000   28
 176020000   24
 176030000   23
 176040000   20
 176050000   15
 176060000   11
 176070000    5
 176080000    4
 176090000    7
 176100000    6
 176110000    4
 176120000    7
 176130000   10
 176140000    5
 176150000    4
 176160000    3
 176170000    4
 176180000    3
 176190000    3
 176200000    2
 176210000    5
 176220000    6
 176230000    7
 176240000    6
 176250000    4
 176260000    6
 176270000    7
 176280000    5
 176290000    5
 176300000    4
 176310000    3
 176320000    4
 176330000   10
 176340000   17
 176350000   15
 176360000   15
 176370000    5
 176380000    9
 176390000    4
 176400000    4
 176410000    4
 176420000    4
 176430000    5
 176440000    5
 176450000    5
 176460000    4
 176470000    6
 176480000   17
 176490000    5
 176500000    4
 176510000    4
 176520000    3
 176530000    5
 176540000    4
 176550000    3
 176560000    5
 176570000    3
 176580000    5
 176590000    6
 176600000    7
 176610000    4
 176620000    4
 176630000    4
 176640000    8
 176650000   13
 176660000   22
 176670000   20
 176680000   22
 176690000   14
 176700000   11
 176710000    4
 176720000    5
 176730000    5
 176740000    4
 176750000    7
 176760000    7
 176770000    6
 176780000    4
 176790000    2
 176800000    2
 176810000    4
 176820000    4
 176830000    3
 176840000    4
 176850000    2
 176860000    4
 176870000    2
 176880000    2
 176890000    3
 176900000    2
 176910000    3
 176920000    3
 176930000    5
 176940000    5
 176950000    8
 176960000    5
 176970000    7
 176980000    7
 176990000    4
 177000000    7
 177010000    6
 177020000    9
 177030000   14
 177040000    3
 177050000    5
 177060000    5
 177070000    3
 177080000    3
 177090000    4
 177100000    3
 177110000    3
 177120000    3
 177130000    3
 177140000    4
 177150000    6
 177160000    4
 177170000    4
 177180000    4
 177190000    2
 177200000    2
 177210000    3
 177220000    3
 177230000    4
 177240000    3
 177250000    2
 177260000    4
 177270000    3
 177280000    3
 177290000    4
 177300000    4
 177310000    3
 177320000    4
 177330000    4
 177340000   19
 177350000   19
 177360000   17
 177370000    4
 177380000    2
 177390000    4
 177400000    4
 177410000    5
 177420000    5
 177430000    8
 177440000    8
 177450000   22
 177460000   13
 177470000    7
 177480000   22
 177490000   19
 177500000    9
 177510000    5
 177520000    7
 177530000    5
 177540000    3
 177550000    5
 177560000    4
 177570000    6
 177580000    4
 177590000    8
 177600000    5
 177610000    4
 177620000    5
 177630000    7
 177640000    4
 177650000    7
 177660000    2
 177670000    3
 177680000    2
 177690000    4
 177700000    4
 177710000    4
 177720000    7
 177730000    7
 177740000    6
 177750000    3
 177760000    4
 177770000    5
 177780000    5
 177790000    3
 177800000    3
 177810000    4
 177820000    3
 177830000    6
 177840000    3
 177850000    5
 177860000    5
 177870000    5
 177880000    7
 177890000   15
 177900000    3
 177910000    5
 177920000    4
 177930000    4
 177940000    5
 177950000    4
 177960000    4
 177970000    7
 177980000    3
 177990000    3
 178000000    3
 178010000    5
 178020000    4
 178030000    4
 178040000    2
 178050000    4
 178060000    2
 178070000    4
 178080000    4
 178090000    4
 178100000    5
 178110000    5
 178120000    4
 178130000    4
 178140000    4
 178150000    3
 178160000    4
 178170000    9
 178180000    5
 178190000    5
 178200000    5
 178210000    4
 178220000    5
 178230000    4
 178240000    3
 178250000    4
 178260000    3
 178270000    4
 178280000    4
 178290000    6
 178300000    5
 178310000   20
 178320000   22
 178330000    2
 178340000    6
 178350000    4
 178360000    4
 178370000    5
 178380000    4
 178390000    6
 178400000    5
 178410000    4
 178420000    4
 178430000    3
 178440000    3
 178450000    4
 178460000    4
 178470000    4
 178480000    2
 178490000    3
 178500000    5
 178510000    4
 178520000    3
 178530000    3
 178540000    7
 178550000    4
 178560000    2
 178570000    4
 178580000    3
 178590000    5
 178600000    3
 178610000    9
 178620000    5
 178630000    4
 178640000    3
 178650000    2
 178660000    3
 178670000    4
 178680000    4
 178690000    4
 178700000   10
 178710000    4
 178720000    5
 178730000    5
 178740000    7
 178750000    5
 178760000    3
 178770000    4
 178780000    4
 178790000    3
 178800000    4
 178810000    5
 178820000    4
 178830000    4
 178840000    5
 178850000    9
 178860000    6
 178870000    3
 178880000    3
 178890000    5
 178900000    4
 178910000    4
 178920000   15
 178930000    4
 178940000    4
 178950000    5
 178960000    4
 178970000    4
 178980000    2
 178990000    3
 179000000    4
 179010000    3
 179020000    5
 179030000    4
 179040000    3
 179050000    4
 179060000    5
 179070000    5
 179080000    3
 179090000    4
 179100000    4
 179110000    3
 179120000    4
 179130000    3
 179140000    3
 179150000    9
 179160000    2
 179170000    4
 179180000    5
 179190000    5
 179200000    5
 179210000    7
 179220000    4
 179230000    7
 179240000    3
 179250000    7
 179260000    5
 179270000    5
 179280000    4
 179290000    3
 179300000    6
 179310000    6
 179320000    3
 179330000    5
 179340000    6
 179350000    5
 179360000    5
 179370000    3
 179380000    6
 179390000    5
 179400000    4
 179410000    4
 179420000    5
 179430000    7
 179440000   17
 179450000   19
 179460000   16
 179470000    4
 179480000    5
 179490000    3
 179500000    3
 179510000    2
 179520000    3
 179530000    4
 179540000    3
 179550000    5
 179560000    4
 179570000    5
 179580000    5
 179590000    3
 179600000    6
 179610000    4
 179620000    4
 179630000    3
 179640000    5
 179650000    3
 179660000    5
 179670000    5
 179680000    4
 179690000    5
 179700000    5
 179710000    5
 179720000    5
 179730000    2
 179740000    3
 179750000    2
 179760000    4
 179770000    4
 179780000    4
 179790000    5
 179800000    5
 179810000    2
 179820000    4
 179830000    5
 179840000    5
 179850000    5
 179860000    5
 179870000    4
 179880000    6
 179890000    7
 179900000    6
 179910000    5
 179920000    6
 179930000    4
 179940000    5
 179950000    7
 179960000    5
 179970000    3
 179980000    4
 179990000    3
 180000000    4
 180000000    4
 180010000    3
 180020000    2
 180030000    5
 180040000    4
 180050000    4
 180060000    3
 180070000    3
 180080000    3
 180090000    2
 180100000    3
 180110000    4
 180120000    4
 180130000    6
 180140000    6
 180150000    5
 180160000    4
 180170000    5
 180180000    3
 180190000    2
 180200000    4
 180210000    3
 180220000    2
 180230000    3
 180240000    3
 180250000    3
 180260000    3
 180270000    4
 180280000    3
 180290000    5
 180300000    6
 180310000    9
 180320000    8
 180330000    7
 180340000    5
 180350000    5
 180360000    3
 180370000    2
 180380000    3
 180390000    4
 180400000    3
 180410000    8
 180420000    3
 180430000    4
 180440000    4
 180450000    4
 180460000    5
 180470000    3
 180480000    4
 180490000    5
 180500000    3
 180510000    5
 180520000    4
 180530000    5
 180540000    3
 180550000    3
 180560000    3
 180570000    3
 180580000    3
 180590000    2
 180600000    3
 180610000    4
 180620000    4
 180630000    3
 180640000    3
 180650000    3
 180660000    3
 180670000    5
 180680000    3
 180690000    4
 180700000    4
 180710000    5
 180720000    4
 180730000    3
 180740000    3
 180750000    2
 180760000    3
 180770000    3
 180780000    3
 180790000    4
 180800000    5
 180810000    6
 180820000    6
 180830000    5
 180840000    8
 180850000    2
 180860000    4
 180870000    5
 180880000    4
 180890000    7
 180900000    9
 180910000    4
 180920000    2
 180930000    5
 180940000    5
 180950000    5
 180960000    3
 180970000    6
 180980000    3
 180990000    4
 181000000    5
 181010000    3
 181020000    3
 181030000    4
 181040000    3
 181050000    4
 181060000    3
 181070000    4
 181080000    5
 181090000    7
 181100000    5
 181110000    5
 181120000    4
 181130000   11
 181140000   18
 181150000    6
 181160000    4
 181170000    4
 181180000    4
 181190000    7
 181200000    4
 181210000    4
 181220000    3
 181230000    3
 181240000    3
 181250000    4
 181260000    6
 181270000    4
 181280000    2
 181290000    3
 181300000    3
 181310000    2
 181320000    2
 181330000    5
 181340000    3
 181350000    5
 181360000    3
 181370000    5
 181380000    4
 181390000    3
 181400000    4
 181410000    4
 181420000    3
 181430000    3
 181440000    3
 181450000    1
 181460000    3
 181470000    4
 181480000    4
 181490000    4
 181500000    4
 181510000    5
 181520000    4
 181530000    3
 181540000    3
 181550000    2
 181560000    2
 181570000    3
 181580000    8
 181590000    5
 181600000    4
 181610000    9
 181620000    2
 181630000    4
 181640000    4
 181650000    4
 181660000    4
 181670000    6
 181680000    4
 181690000    5
 181700000    4
 181710000    3
 181720000    3
 181730000    4
 181740000    4
 181750000    3
 181760000    4
 181770000    4
 181780000    6
 181790000    3
 181800000    7
 181810000    4
 181820000    4
 181830000    4
 181840000    3
 181850000    5
 181860000    3
 181870000    4
 181880000    4
 181890000    3
 181900000    3
 181910000    3
 181920000    5
 181930000    3
 181940000    4
 181950000    4
 181960000    3
 181970000    3
 181980000    3
 181990000    4
 182000000    5
 182010000    7
 182020000    5
 182030000    8
 182040000    5
 182050000    5
 182060000    4
 182070000    6
 182080000    5
 182090000    5
 182100000    7
 182110000    9
 182120000    7
 182130000   12
 182140000    5
 182150000    5
 182160000    5
 182170000    5
 182180000    6
 182190000   24
 182200000   16
 182210000   19
 182220000   19
 182230000   21
 182240000   18
 182250000   23
 182260000   21
 182270000   21
 182280000   24
 182290000   25
 182300000   22
 182310000   23
 182320000   22
 182330000   26
 182340000   21
 182350000   24
 182360000   25
 182370000   26
 182380000   24
 182390000   23
 182400000   26
 182410000   22
 182420000   26
 182430000   27
 182440000   23
 182450000   28
 182460000   31
 182470000   27
 182480000   26
 182490000   26
 182500000   26
 182510000   26
 182520000   26
 182530000   23
 182540000   25
 182550000   26
 182560000   24
 182570000   23
 182580000   22
 182590000   21
 182600000   18
 182610000   21
 182620000   24
 182630000   19
 182640000   25
 182650000   26
 182660000   22
 182670000   24
 182680000   23
 182690000   23
 182700000   19
 182710000   18
 182720000   23
 182730000   21
 182740000   20
 182750000   22
 182760000   20
 182770000   24
 182780000   21
 182790000    8
 182800000    9
 182810000    5
 182820000    5
 182830000    5
 182840000    7
 182850000    5
 182860000    5
 182870000    6
 182880000    3
 182890000    3
 182900000    3
 182910000    2
 182920000    3
 182930000    5
 182940000    4
 182950000    3
 182960000    3
 182970000    5
 182980000    3
 182990000    6
 183000000    5
 183010000    4
 183020000    5
 183030000    3
 183040000    4
 183050000    4
 183060000    2
 183070000    1
 183080000    3
 183090000    4
 183100000    4
 183110000    3
 183120000    4
 183130000    3
 183140000    5
 183150000   10
 183160000    5
 183170000    5
 183180000    7
 183190000    5
 183200000    8
 183210000    6
 183220000    4
 183230000    5
 183240000    5
 183250000    6
 183260000    5
 183270000    5
 183280000    4
 183290000    4
 183300000    4
 183310000    3
 183320000    4
 183330000    3
 183340000    4
 183350000    2
 183360000    4
 183370000    4
 183380000    5
 183390000    4
 183400000    4
 183410000    4
 183420000    4
 183430000    5
 183440000    4
 183450000    4
 183460000    4
 183470000    4
 183480000    4
 183490000    3
 183500000    5
 183510000    3
 183520000    5
 183530000    4
 183540000    4
 183550000    3
 183560000    5
 183570000    3
 183580000    4
 183590000    3
 183600000    5
 183610000    7
 183620000    7
 183630000    3
 183640000    4
 183650000    7
 183660000    7
 183670000    7
 183680000    4
 183690000    7
 183700000    3
 183710000    5
 183720000    3
 183730000    5
 183740000    5
 183750000    5
 183760000    9
 183770000    5
 183780000    4
 183790000    4
 183800000    5
 183810000    3
 183820000    2
 183830000    4
 183840000    3
 183850000    3
 183860000    4
 183870000    9
 183880000    4
 183890000    4
 183900000    3
 183910000    3
 183920000    4
 183930000    2
 183940000    5
 183950000    4
 183960000    4
 183970000    3
 183980000    4
 183990000    3
 184000000    6
 184010000    5
 184020000    6
 184030000    3
 184040000    3
 184050000    6
 184060000    6
 184070000    3
 184080000    6
 184090000    5
 184100000    4
 184110000    5
 184120000    5
 184130000    5
 184140000    3
 184150000    5
 184160000    3
 184170000    4
 184180000    5
 184190000    4
 184200000    5
 184210000    5
 184220000    7
 184230000    6
 184240000    5
 184250000    3
 184260000    4
 184270000    5
 184280000    6
 184290000    4
 184300000    7
 184310000    5
 184320000    4
 184330000    4
 184340000    5
 184350000    7
 184360000   10
 184370000   23
 184380000   19
 184390000   19
 184400000   19
 184410000    7
 184420000    4
 184430000    3
 184440000    5
 184450000    3
 184460000    3
 184470000    4
 184480000    7
 184490000    5
 184500000    3
 184510000    4
 184520000    5
 184530000    4
 184540000    4
 184550000    2
 184560000    3
 184570000    3
 184580000    4
 184590000    5
 184600000    5
 184610000   19
 184620000   14
 184630000   16
 184640000    5
 184650000    3
 184660000    4
 184670000    4
 184680000    5
 184690000    2
 184700000    3
 184710000    2
 184720000    3
 184730000    3
 184740000    5
 184750000    3
 184760000    4
 184770000    5
 184780000    5
 184790000    5
 184800000    4
 184810000    3
 184820000    3
 184830000    2
 184840000    5
 184850000    4
 184860000    7
 184870000    3
 184880000    5
 184890000    5
 184900000    5
 184910000   14
 184920000   19
 184930000    7
 184940000    5
 184950000    5
 184960000    3
 184970000    3
 184980000    4
 184990000    4
 185000000    4
 185010000    4
 185020000    4
 185030000    6
 185040000    3
 185050000    5
 185060000    4
 185070000    4
 185080000    4
 185090000    3
 185100000    4
 185110000    3
 185120000    3
 185130000    3
 185140000    2
 185150000    3
 185160000    3
 185170000    2
 185180000    4
 185190000    3
 185200000    3
 185210000    4
 185220000    4
 185230000    4
 185240000    5
 185250000    5
 185260000    5
 185270000    3
 185280000    4
 185290000    4
 185300000    4
 185310000    4
 185320000    3
 185330000    2
 185340000    3
 185350000    3
 185360000    3
 185370000    3
 185380000    3
 185390000    3
 185400000    3
 185410000    3
 185420000    3
 185430000    4
 185440000    5
 185450000    4
 185460000    4
 185470000    3
 185480000    4
 185490000    2
 185500000    3
 185510000    6
 185520000    4
 185530000    3
 185540000    2
 185550000    5
 185560000    5
 185570000    3
 185580000    5
 185590000    3
 185600000    4
 185610000    4
 185620000    3
 185630000    4
 185640000    3
 185650000    7
 185660000    4
 185670000    4
 185680000    4
 185690000    7
 185700000    2
 185710000    3
 185720000    2
 185730000    3
 185740000    3
 185750000    4
 185760000    5
 185770000    3
 185780000    5
 185790000    5
 185800000    5
 185810000    4
 185820000    3
 185830000    3
 185840000    3
 185850000    3
 185860000    4
 185870000    4
 185880000    5
 185890000    4
 185900000    5
 185910000    4
 185920000    4
 185930000    3
 185940000    4
 185950000    4
 185960000    5
 185970000    3
 185980000    4
 185990000    4
 186000000    5
 186010000    5
 186020000    4
 186030000    4
 186040000    5
 186050000    4
 186060000    3
 186070000    3
 186080000    2
 186090000    3
 186100000    4
 186110000    3
 186120000    3
 186130000    2
 186140000    4
 186150000    2
 186160000    3
 186170000    5
 186180000    3
 186190000    3
 186200000    4
 186210000    5
 186220000    4
 186230000    3
 186240000    3
 186250000    2
 186260000    3
 186270000    6
 186280000    3
 186290000    3
 186300000    5
 186310000    3
 186320000    5
 186330000    3
 186340000    5
 186350000    2
 186360000    3
 186370000    4
 186380000    5
 186390000    4
 186400000    3
 186410000    2
 186420000    3
 186430000    5
 186440000    4
 186450000    6
 186460000   16
 186470000   18
 186480000   18
 186490000   21
 186500000   13
 186510000    2
 186520000    4
 186530000    4
 186540000    3
 186550000    2
 186560000    5
 186570000    4
 186580000    4
 186590000    3
 186600000    4
 186610000    3
 186620000    4
 186630000    4
 186640000    4
 186650000    4
 186660000    5
 186670000    4
 186680000    3
 186690000    4
 186700000    4
 186710000    3
 186720000    4
 186730000    3
 186740000    3
 186750000    2
 186760000    3
 186770000    4
 186780000    4
 186790000    3
 186800000    2
 186810000    5
 186820000    2
 186830000    3
 186840000    3
 186850000    3
 186860000    4
 186870000    4
 186880000    7
 186890000    5
 186900000    5
 186910000    4
 186920000    5
 186930000    3
 186940000    3
 186950000    5
 186960000    5
 186970000    3
 186980000    4
 186990000    5
 187000000    5
 187010000    4
 187020000    5
 187030000    4
 187040000    5
 187050000   10
 187060000   16
 187070000    8
 187080000    5
 187090000    5
 187100000    9
 187110000    8
 187120000    4
 187130000    5
 187140000    4
 187150000    4
 187160000    4
 187170000    5
 187180000    5
 187190000    4
 187200000   10
 187210000   23
 187220000   22
 187230000   22
 187240000   22
 187250000   19
 187260000   19
 187270000   19
 187280000   21
 187290000   26
 187300000   21
 187310000   22
 187320000   23
 187330000   22
 187340000   19
 187350000   19
 187360000   22
 187370000   23
 187380000   19
 187390000   22
 187400000   25
 187410000   21
 187420000   24
 187430000   22
 187440000   23
 187450000    8
 187460000    3
 187470000    4
 187480000    4
 187490000    2
 187500000    4
 187510000    7
 187520000    4
 187530000    4
 187540000    4
 187550000    5
 187560000    3
 187570000    5
 187580000    4
 187590000    3
 187600000    2
 187610000    3
 187620000    5
 187630000    3
 187640000    4
 187650000    9
 187660000   13
 187670000   14
 187680000   20
 187690000   19
 187700000   19
 187710000   11
 187720000   11
 187730000   21
 187740000   20
 187750000   14
 187760000   15
 187770000   19
 187780000   16
 187790000   22
 187800000   20
 187810000    4
 187820000    7
 187830000    9
 187840000    5
 187850000    5
 187860000    3
 187870000    4
 187880000    3
 187890000    5
 187900000    3
 187910000    3
 187920000    5
 187930000    4
 187940000    3
 187950000    3
 187960000    3
 187970000    3
 187980000    3
 187990000    4
 188000000    3
 188010000    3
 188020000    3
 188030000    3
 188040000    4
 188050000    4
 188060000    3
 188070000    4
 188080000    5
 188090000    4
 188100000    5
 188110000    3
 188120000    3
 188130000    4
 188140000    3
 188150000    4
 188160000    4
 188170000    3
 188180000    4
 188190000    4
 188200000    3
 188210000    4
 188220000    4
 188230000    3
 188240000    5
 188250000    5
 188260000    4
 188270000    4
 188280000    4
 188290000    4
 188300000    4
 188310000    3
 188320000    4
 188330000    4
 188340000    4
 188350000    4
 188360000    3
 188370000    6
 188380000    5
 188390000    4
 188400000    5
 188410000    5
 188420000    3
 188430000    4
 188440000    5
 188450000    2
 188460000    5
 188470000    4
 188480000    4
 188490000    3
 188500000    5
 188510000    4
 188520000    5
 188530000    5
 188540000    4
 188550000    5
 188560000    3
 188570000    3
 188580000    3
 188590000    3
 188600000    5
 188610000    3
 188620000    4
 188630000    3
 188640000    5
 188650000    3
 188660000    4
 188670000    3
 188680000    3
 188690000    5
 188700000    3
 188710000    3
 188720000    3
 188730000    1
 188740000    3
 188750000    3
 188760000    3
 188770000    3
 188780000    4
 188790000    3
 188800000    3
 188810000    4
 188820000    3
 188830000    5
 188840000    4
 188850000    5
 188860000    3
 188870000    3
 188880000    4
 188890000    2
 188900000    3
 188910000    3
 188920000    3
 188930000    4
 188940000    3
 188950000    3
 188960000    2
 188970000    6
 188980000    3
 188990000    3
 189000000   12
 189010000    4
 189020000    3
 189030000    4
 189040000    3
 189050000    3
 189060000    3
 189070000    3
 189080000    3
 189090000    3
 189100000    3
 189110000    3
 189120000    3
 189130000   15
 189140000    2
 189150000    3
 189160000    5
 189170000    3
 189180000    3
 189190000    3
 189200000    3
 189210000    2
 189220000    3
 189230000    3
 189240000    2
 189250000    5
 189260000    3
 189270000    4
 189280000    4
 189290000    3
 189300000    4
 189310000    4
 189320000    7
 189330000    3
 189340000    5
 189350000    5
 189360000    3
 189370000    3
 189380000    5
 189390000    4
 189400000    5
 189410000    3
 189420000    4
 189430000    5
 189440000    5
 189450000    3
 189460000    2
 189470000    3
 189480000    3
 189490000    4
 189500000    4
 189510000    4
 189520000    4
 189530000    4
 189540000    8
 189550000    3
 189560000    4
 189570000    4
 189580000    5
 189590000    5
 189600000    2
 189610000    5
 189620000    5
 189630000    9
 189640000    3
 189650000    3
 189660000    3
 189670000    5
 189680000    4
 189690000    3
 189700000    4
 189710000    2
 189720000    4
 189730000    3
 189740000    5
 189750000    3
 189760000    4
 189770000    2
 189780000    3
 189790000    6
 189800000    3
 189810000    4
 189820000    7
 189830000    5
 189840000    3
 189850000    2
 189860000    4
 189870000    4
 189880000    3
 189890000    2
 189900000    3
 189910000    5
 189920000    4
 189930000    7
 189940000    4
 189950000    4
 189960000    4
 189970000    4
 189980000    5
 189990000    4
 190000000    4
 190010000    2
 190020000    3
 190030000    4
 190040000    5
 190050000    5
 190060000    4
 190070000    7
 190080000    7
 190090000    4
 190100000    3
 190110000    5
 190120000    4
 190130000    5
 190140000    9
 190150000    4
 190160000    4
 190170000    5
 190180000    4
 190190000    3
 190200000    3
 190210000    5
 190220000    5
 190230000    4
 190240000   18
 190250000   11
 190260000    3
 190270000   10
 190280000    6
 190290000    7
 190300000    4
 190310000    5
 190320000    5
 190330000    5
 190340000    2
 190350000   13
 190360000    4
 190370000    3
 190380000    2
 190390000    2
 190400000    4
 190410000    5
 190420000    5
 190430000    5
 190440000    2
 190450000    3
 190460000    5
 190470000    4
 190480000    4
 190490000    4
 190500000    3
 190510000    4
 190520000    6
 190530000    3
 190540000    5
 190550000    5
 190560000    9
 190570000   17
 190580000    3
 190590000    5
 190600000    5
 190610000    3
 190620000    4
 190630000   19
 190640000   12
 190650000    7
 190660000   21
 190670000   21
 190680000    9
 190690000   15
 190700000   15
 190710000   17
 190720000   17
 190730000   22
 190740000   19
 190750000   17
 190760000   16
 190770000   10
 190780000   22
 190790000   21
 190800000   20
 190810000   24
 190820000   22
 190830000   26
 190840000   23
 190850000   24
 190860000   16
 190870000   23
 190880000   16
 190890000   19
 190900000   19
 190910000   13
 190920000   16
 190930000   16
 190940000   20
 190950000   19
 190960000   22
 190970000   20
 190980000   13
 190990000   19
 191000000   12
 191010000   19
 191020000   22
 191030000   19
 191040000   14
 191050000   15
 191060000   19
 191070000   22
 191080000   15
 191090000   20
 191100000   17
 191110000   21
 191120000   21
 191130000   19
 191140000   16
 191150000   17
 191160000    3
 191170000    6
 191180000    7
 191190000    4
 191200000    3
 191210000    4
 191220000    3
 191230000    4
 191240000    4
 191250000    4
 191260000    3
 191270000    3
 191280000    3
 191290000    5
 191300000    3
 191310000    3
 191320000    3
 191330000    3
 191340000    4
 191350000    2
 191360000    3
 191370000    4
 191380000    2
 191390000    4
 191400000    3
 191410000    4
 191420000    5
 191430000    5
 191440000    5
 191450000    3
 191460000    5
 191470000    5
 191480000    3
 191490000    3
 191500000    4
 191510000    7
 191520000    4
 191530000    3
 191540000    4
 191550000    2
 191560000    3
 191570000    4
 191580000    4
 191590000    4
 191600000    5
 191610000    4
 191620000    8
 191630000    2
 191640000    2
 191650000   11
 191660000    6
 191670000    4
 191680000    4
 191690000    7
 191700000    3
 191710000   18
 191720000   12
 191730000   15
 191740000    2
 191750000    4
 191760000    4
 191770000    3
 191780000    4
 191790000    3
 191800000    5
 191810000    3
 191820000    5
 191830000    2
 191840000    4
 191850000    4
 191860000    3
 191870000    5
 191880000    7
 191890000    7
 191900000    3
 191910000    3
 191920000    4
 191930000    2
 191940000    4
 191950000    3
 191960000    3
 191970000    2
 191980000    3
 191990000    5
 192000000    4
 192010000    4
 192020000    3
 192030000    3
 192040000    4
 192050000    5
 192060000    5
 192070000    3
 192080000    5
 192090000    5
 192100000    4
 192110000    4
 192120000    3
 192130000    3
 192140000    4
 192150000    5
 192160000    3
 192170000    4
 192180000    3
 192190000    3
 192200000    3
 192210000    3
 192220000    4
 192230000    3
 192240000    4
 192250000    5
 192260000    3
 192270000    4
 192280000    4
 192290000    3
 192300000    5
 192310000    4
 192320000    2
 192330000    5
 192340000    5
 192350000    5
 192360000    3
 192370000    4
 192380000    7
 192390000    4
 192400000    3
 192410000    3
 192420000    5
 192430000    3
 192440000    4
 192450000    3
 192460000    5
 192470000    4
 192480000    3
 192490000    3
 192500000    5
 192510000    3
 192520000    4
 192530000    4
 192540000    3
 192550000    2
 192560000    4
 192570000    4
 192580000    3
 192590000    3
 192600000    3
 192610000    9
 192620000   16
 192630000   19
 192640000    7
 192650000    9
 192660000    5
 192670000    4
 192680000    5
 192690000    4
 192700000    4
 192710000    3
 192720000    3
 192730000    3
 192740000    3
 192750000    4
 192760000    3
 192770000    6
 192780000    4
 192790000    3
 192800000    4
 192810000    7
 192820000    3
 192830000    4
 192840000    5
 192850000    5
 192860000    6
 192870000    4
 192880000    4
 192890000    5
 192900000    4
 192910000    4
 192920000    3
 192930000    5
 192940000    8
 192950000    3
 192960000    2
 192970000    3
 192980000   15
 192990000    5
 193000000    4
 193010000    7
 193020000    4
 193030000    4
 193040000    4
 193050000    3
 193060000    3
 193070000    4
 193080000    5
 193090000    5
 193100000    4
 193110000    6
 193120000    4
 193130000    4
 193140000    4
 193150000    4
 193160000    7
 193170000    5
 193180000    5
 193190000    6
 193200000    3
 193210000    9
 193220000   11
 193230000    5
 193240000    4
 193250000    4
 193260000    5
 193270000    5
 193280000    4
 193290000    5
 193300000    2
 193310000    4
 193320000    4
 193330000    7
 193340000    4
 193350000    7
 193360000    3
 193370000    5
 193380000    5
 193390000    4
 193400000    2
 193410000    4
 193420000    5
 193430000    4
 193440000    5
 193450000    7
 193460000    3
 193470000    4
 193480000    5
 193490000    4
 193500000    4
 193510000    4
 193520000    4
 193530000    3
 193540000    6
 193550000    5
 193560000    3
 193570000    4
 193580000    3
 193590000   12
 193600000    4
 193610000    3
 193620000    4
 193630000    4
 193640000    5
 193650000    4
 193660000    3
 193670000    2
 193680000    4
 193690000    6
 193700000    5
 193710000    5
 193720000    5
 193730000    6
 193740000    6
 193750000    5
 193760000    4
 193770000    3
 193780000    4
 193790000    4
 193800000    3
 193810000    3
 193820000    4
 193830000    4
 193840000    5
 193850000    3
 193860000    3
 193870000    3
 193880000    4
 193890000    4
 193900000    3
 193910000    4
 193920000    4
 193930000    5
 193940000    3
 193950000    4
 193960000    6
 193970000    4
 193980000    3
 193990000    5
 194000000    4
 194010000    4
 194020000    4
 194030000    3
 194040000    4
 194050000    4
 194060000    4
 194070000    5
 194080000    4
 194090000    4
 194100000    7
 194110000    7
 194120000    5
 194130000    2
 194140000    3
 194150000    2
 194160000    4
 194170000    3
 194180000    4
 194190000    4
 194200000    3
 194210000    3
 194220000    4
 194230000    2
 194240000    5
 194250000    3
 194260000    4
 194270000    3
 194280000    3
 194290000    4
 194300000    3
 194310000    4
 194320000    6
 194330000    4
 194340000    3
 194350000    4
 194360000    5
 194370000    5
 194380000    4
 194390000    3
 194400000    4
 194410000   15
 194420000    5
 194430000    4
 194440000    5
 194450000    4
 194460000    3
 194470000    4
 194480000    7
 194490000    3
 194500000    3
 194510000    2
 194520000    2
 194530000    4
 194540000    4
 194550000    2
 194560000    3
 194570000    3
 194580000    3
 194590000    3
 194600000    5
 194610000    5
 194620000    3
 194630000    3
 194640000    3
 194650000    3
 194660000    6
 194670000   21
 194680000   12
 194690000    5
 194700000    4
 194710000    4
 194720000    5
 194730000    4
 194740000    3
 194750000    3
 194760000    3
 194770000    4
 194780000    4
 194790000    3
 194800000    4
 194810000    4
 194820000    4
 194830000    3
 194840000    4
 194850000    2
 194860000    3
 194870000    3
 194880000    4
 194890000    4
 194900000    4
 194910000    3
 194920000    2
 194930000    5
 194940000    3
 194950000    4
 194960000    5
 194970000    3
 194980000    3
 194990000    4
 195000000    2
 195010000    3
 195020000    2
 195030000    3
 195040000    3
 195050000    3
 195060000    3
 195070000    3
 195080000    2
 195090000    6
 195100000    4
 195110000    3
 195120000    5
 195130000    3
 195140000    5
 195150000    2
 195160000    3
 195170000    3
 195180000    4
 195190000    3
 195200000    3
 195210000    5
 195220000    3
 195230000    5
 195240000    5
 195250000    9
 195260000    4
 195270000    2
 195280000    3
 195290000    3
 195300000    3
 195310000    4
 195320000    4
 195330000    5
 195340000    4
 195350000    5
 195360000    8
 195370000    6
 195380000    5
 195390000    3
 195400000    3
 195410000    4
 195420000    5
 195430000    4
 195440000    5
 195450000    4
 195460000    4
 195470000    4
 195480000    6
 195490000    3
 195500000   14
 195510000    3
 195520000    4
 195530000    7
 195540000    4
 195550000    4
 195560000    5
 195570000    3
 195580000    5
 195590000    3
 195600000    4
 195610000   15
 195620000   19
 195630000   19
 195640000   10
 195650000   21
 195660000   19
 195670000   13
 195680000   19
 195690000   21
 195700000   24
 195710000   22
 195720000   22
 195730000   23
 195740000   21
 195750000   21
 195760000   21
 195770000   21
 195780000   18
 195790000   22
 195800000   14
 195810000   22
 195820000   21
 195830000   21
 195840000   17
 195850000   19
 195860000   21
 195870000   18
 195880000   18
 195890000   18
 195900000   17
 195910000   10
 195920000    9
 195930000    5
 195940000    5
 195950000    5
 195960000    2
 195970000    3
 195980000    3
 195990000    7
 196000000    4
 196010000    5
 196020000    5
 196030000    4
 196040000    4
 196050000    5
 196060000    4
 196070000    5
 196080000    4
 196090000    3
 196100000    4
 196110000    3
 196120000    3
 196130000    3
 196140000    3
 196150000    3
 196160000    4
 196170000    4
 196180000    4
 196190000    2
 196200000    4
 196210000    7
 196220000    5
 196230000    3
 196240000    4
 196250000    4
 196260000    5
 196270000    6
 196280000    5
 196290000    5
 196300000    8
 196310000    5
 196320000    6
 196330000    4
 196340000    5
 196350000    8
 196360000   14
 196370000   16
 196380000   21
 196390000   20
 196400000   15
 196410000   16
 196420000   23
 196430000   26
 196440000   24
 196450000   24
 196460000   21
 196470000   16
 196480000   26
 196490000   19
 196500000   24
 196510000   23
 196520000   19
 196530000   21
 196540000   25
 196550000   25
 196560000   24
 196570000   24
 196580000   24
 196590000   22
 196600000   27
 196610000   22
 196620000   25
 196630000   25
 196640000   22
 196650000   26
 196660000   26
 196670000   22
 196680000   25
 196690000   23
 196700000   24
 196710000   24
 196720000   22
 196730000   18
 196740000   21
 196750000   23
 196760000   19
 196770000   21
 196780000   20
 196790000   13
 196800000   19
 196810000   16
 196820000   16
 196830000   19
 196840000   13
 196850000   19
 196860000   19
 196870000   21
 196880000   15
 196890000   16
 196900000    9
 196910000    5
 196920000    7
 196930000    7
 196940000    9
 196950000    7
 196960000    5
 196970000    4
 196980000    3
 196990000    6
 197000000    4
 197010000    6
 197020000   10
 197030000    6
 197040000    9
 197050000    8
 197060000    5
 197070000    4
 197080000    4
 197090000    5
 197100000    5
 197110000    7
 197120000    6
 197130000    4
 197140000    3
 197150000    4
 197160000    5
 197170000    7
 197180000    7
 197190000    3
 197200000    3
 197210000    4
 197220000    5
 197230000    3
 197240000    5
 197250000    5
 197260000    5
 197270000    4
 197280000   14
 197290000   18
 197300000   10
 197310000    4
 197320000    3
 197330000    3
 197340000   14
 197350000    3
 197360000    4
 197370000    6
 197380000    4
 197390000    4
 197400000    4
 197410000    3
 197420000    4
 197430000    3
 197440000    4
 197450000    4
 197460000    4
 197470000    4
 197480000    3
 197490000    5
 197500000    4
 197510000    3
 197520000    3
 197530000    5
 197540000    3
 197550000    2
 197560000    4
 197570000    3
 197580000    4
 197590000    3
 197600000    3
 197610000    3
 197620000    5
 197630000    4
 197640000    5
 197650000    3
 197660000    2
 197670000    5
 197680000    3
 197690000    5
 197700000    3
 197710000    3
 197720000    4
 197730000    4
 197740000    5
 197750000    3
 197760000    5
 197770000   15
 197780000    5
 197790000    7
 197800000    5
 197810000    5
 197820000    4
 197830000    5
 197840000    3
 197850000    7
 197860000   10
 197870000    3
 197880000    5
 197890000    6
 197900000   15
 197910000   21
 197920000   20
 197930000   18
 197940000   19
 197950000   22
 197960000   20
 197970000   21
 197980000   21
 197990000   20
 198000000   19
 198010000   16
 198020000   19
 198030000    4
 198040000    4
 198050000    4
 198060000    4
 198070000    5
 198080000    3
 198090000    4
 198100000    3
 198110000    4
 198120000    4
 198130000    6
 198140000    4
 198150000    3
 198160000    5
 198170000    4
 198180000    3
 198190000    5
 198200000    3
 198210000    4
 198220000    7
 198230000    4
 198240000    5
 198250000    7
 198260000    4
 198270000    5
 198280000    4
 198290000    5
 198300000    4
 198310000    5
 198320000    6
 198330000   19
 198340000   21
 198350000    5
 198360000    3
 198370000    5
 198380000    4
 198390000    3
 198400000    4
 198410000    3
 198420000    5
 198430000    4
 198440000    8
 198450000    7
 198460000    4
 198470000    5
 198480000    5
 198490000    5
 198500000    7
 198510000    6
 198520000    4
 198530000    3
 198540000    4
 198550000   16
 198560000    6
 198570000    5
 198580000    7
 198590000    3
 198600000    7
 198610000    5
 198620000    3
 198630000    3
 198640000    3
 198650000    3
 198660000    5
 198670000    5
 198680000    4
 198690000    4
 198700000    5
 198710000    6
 198720000    3
 198730000    3
 198740000    5
 198750000    4
 198760000    5
 198770000    3
 198780000    3
 198790000    5
 198800000    5
 198810000   11
 198820000    7
 198830000    5
 198840000    4
 198850000    8
 198860000    4
 198870000    3
 198880000    3
 198890000    4
 198900000    7
 198910000    5
 198920000    7
 198930000    9
 198940000    3
 198950000    5
 198960000    3
 198970000    5
 198980000    7
 198990000   11
 199000000   12
 199010000    6
 199020000    5
 199030000    5
 199040000    6
 199050000    5
 199060000    4
 199070000    5
 199080000    4
 199090000    7
 199100000   20
 199110000   16
 199120000    8
 199130000    3
 199140000    3
 199150000    4
 199160000    6
 199170000    4
 199180000    5
 199190000    5
 199200000    5
 199210000    4
 199220000    4
 199230000    5
 199240000    3
 199250000    4
 199260000    5
 199270000    6
 199280000    7
 199290000    4
 199300000    4
 199310000    2
 199320000    3
 199330000    4
 199340000    3
 199350000    5
 199360000    3
 199370000    4
 199380000    3
 199390000    3
 199400000    3
 199410000    4
 199420000    3
 199430000    3
 199440000    3
 199450000    2
 199460000    4
 199470000    2
 199480000    3
 199490000    4
 199500000    4
 199510000    4
 199520000    3
 199530000    3
 199540000    3
 199550000    3
 199560000    3
 199570000    2
 199580000    3
 199590000    4
 199600000    3
 199610000    4
 199620000    3
 199630000    4
 199640000    7
 199650000   10
 199660000   14
 199670000    3
 199680000    3
 199690000    4
 199700000    4
 199710000    3
 199720000    4
 199730000    4
 199740000    4
 199750000    4
 199760000    4
 199770000    3
 199780000    4
 199790000    3
 199800000    3
 199810000    3
 199820000    2
 199830000    3
 199840000    3
 199850000    3
 199860000    3
 199870000    4
 199880000    3
 199890000    2
 199900000    2
 199910000    2
 199920000    3
 199930000    3
 199940000    3
 199950000    4
 199960000    3
 199970000    2
 199980000    3
 199990000    2
 200000000    5
 200000000    5
 200010000    3
 200020000    5
 200030000    4
 200040000    4
 200050000    6
 200060000    4
 200070000    8
 200080000    4
 200090000    6
 200100000    4
 200110000    5
 200120000    4
 200130000    5
 200140000    4
 200150000    2
 200160000    4
 200170000    3
 200180000    3
 200190000    4
 200200000    3
 200210000    2
 200220000    4
 200230000    4
 200240000    3
 200250000    3
 200260000    4
 200270000    3
 200280000    3
 200290000    4
 200300000    3
 200310000    5
 200320000    4
 200330000    3
 200340000    3
 200350000    2
 200360000    3
 200370000    3
 200380000    3
 200390000    4
 200400000    3
 200410000    6
 200420000    4
 200430000    4
 200440000    3
 200450000    3
 200460000    3
 200470000    4
 200480000    5
 200490000    3
 200500000    4
 200510000    3
 200520000    3
 200530000    3
 200540000    4
 200550000    3
 200560000    4
 200570000    3
 200580000    3
 200590000    5
 200600000    4
 200610000    4
 200620000    2
 200630000    3
 200640000    3
 200650000    4
 200660000    5
 200670000    3
 200680000    3
 200690000    3
 200700000    2
 200710000    5
 200720000    3
 200730000    4
 200740000    3
 200750000   15
 200760000   10
 200770000    4
 200780000    2
 200790000    3
 200800000    3
 200810000    4
 200820000    3
 200830000    3
 200840000    2
 200850000    3
 200860000    5
 200870000    3
 200880000    4
 200890000    7
 200900000    3
 200910000    3
 200920000    4
 200930000    4
 200940000    1
 200950000    5
 200960000    4
 200970000    3
 200980000    5
 200990000    4
 201000000    5
 201010000    4
 201020000    5
 201030000    4
 201040000    4
 201050000    5
 201060000    3
 201070000    4
 201080000    3
 201090000    3
 201100000    3
 201110000    3
 201120000    4
 201130000    7
 201140000    4
 201150000    4
 201160000    5
 201170000    5
 201180000    6
 201190000   17
 201200000   21
 201210000   12
 201220000    4
 201230000    4
 201240000    4
 201250000    2
 201260000    2
 201270000    3
 201280000    4
 201290000    3
 201300000    3
 201310000    4
 201320000    3
 201330000    3
 201340000    4
 201350000    5
 201360000    3
 201370000    4
 201380000    3
 201390000    3
 201400000    4
 201410000    2
 201420000    4
 201430000    4
 201440000    5
 201450000    4
 201460000    6
 201470000    4
 201480000    3
 201490000    5
 201500000    5
 201510000    4
 201520000    6
 201530000    5
 201540000    5
 201550000    4
 201560000    3
 201570000   10
 201580000    5
 201590000    4
 201600000    4
 201610000    4
 201620000    5
 201630000    5
 201640000    5
 201650000    5
 201660000    4
 201670000    7
 201680000    5
 201690000    5
 201700000   14
 201710000    5
 201720000    5
 201730000    5
 201740000    5
 201750000    5
 201760000    3
 201770000    7
 201780000    5
 201790000    3
 201800000    5
 201810000    4
 201820000    4
 201830000    5
 201840000    4
 201850000    4
 201860000    3
 201870000    3
 201880000    7
 201890000    3
 201900000    4
 201910000    3
 201920000    4
 201930000    4
 201940000    3
 201950000    3
 201960000    3
 201970000    5
 201980000    3
 201990000    9
 202000000   19
 202010000   12
 202020000    7
 202030000    7
 202040000    3
 202050000    4
 202060000    2
 202070000    4
 202080000    3
 202090000    4
 202100000    3
 202110000    2
 202120000    5
 202130000    7
 202140000    4
 202150000    5
 202160000    5
 202170000    4
 202180000    5
 202190000    5
 202200000    9
 202210000    4
 202220000    5
 202230000    5
 202240000    5
 202250000    4
 202260000    4
 202270000    6
 202280000    4
 202290000    3
 202300000    4
 202310000    4
 202320000    3
 202330000    5
 202340000    5
 202350000    4
 202360000    2
 202370000    5
 202380000    5
 202390000    4
 202400000    6
 202410000    3
 202420000    5
 202430000    3
 202440000    4
 202450000    5
 202460000    5
 202470000    5
 202480000    5
 202490000    3
 202500000    4
 202510000    5
 202520000    5
 202530000    5
 202540000    7
 202550000    4
 202560000    4
 202570000    4
 202580000    5
 202590000    4
 202600000    5
 202610000    3
 202620000    3
 202630000   12
 202640000   13
 202650000    8
 202660000   18
 202670000   15
 202680000   19
 202690000   18
 202700000   13
 202710000   16
 202720000   19
 202730000   23
 202740000   23
 202750000   15
 202760000   18
 202770000   21
 202780000   17
 202790000   15
 202800000   19
 202810000   17
 202820000   20
 202830000   22
 202840000   18
 202850000   26
 202860000   25
 202870000   24
 202880000   19
 202890000   23
 202900000   22
 202910000   22
 202920000   22
 202930000   25
 202940000   23
 202950000   19
 202960000   18
 202970000   15
 202980000   19
 202990000   21
 203000000   17
 203010000   20
 203020000    4
 203030000    3
 203040000    3
 203050000    2
 203060000    3
 203070000    4
 203080000    3
 203090000    5
 203100000    3
 203110000    3
 203120000    3
 203130000    5
 203140000    4
 203150000    4
 203160000    4
 203170000    4
 203180000    3
 203190000    4
 203200000    8
 203210000    2
 203220000    5
 203230000    3
 203240000    3
 203250000    3
 203260000    4
 203270000    3
 203280000    4
 203290000    4
 203300000    3
 203310000    3
 203320000    3
 203330000    5
 203340000    5
 203350000    5
 203360000    6
 203370000    4
 203380000    4
 203390000    4
 203400000    5
 203410000    4
 203420000    5
 203430000    4
 203440000    2
 203450000    3
 203460000    6
 203470000    4
 203480000    7
 203490000    6
 203500000    5
 203510000    5
 203520000    4
 203530000    3
 203540000    4
 203550000    4
 203560000    9
 203570000   13
 203580000    3
 203590000    5
 203600000    4
 203610000    7
 203620000    4
 203630000    5
 203640000    3
 203650000   16
 203660000   13
 203670000   19
 203680000   19
 203690000   16
 203700000   13
 203710000   19
 203720000   17
 203730000   12
 203740000    9
 203750000    6
 203760000    2
 203770000    5
 203780000    5
 203790000    3
 203800000    3
 203810000    3
 203820000    4
 203830000    4
 203840000    3
 203850000    3
 203860000    3
 203870000    4
 203880000    4
 203890000    4
 203900000    3
 203910000    3
 203920000    3
 203930000    3
 203940000    3
 203950000    3
 203960000    5
 203970000    4
 203980000    3
 203990000    3
 204000000    4
 204010000    3
 204020000    2
 204030000    2
 204040000    4
 204050000    4
 204060000    3
 204070000    3
 204080000    3
 204090000    2
 204100000    3
 204110000    3
 204120000    2
 204130000    3
 204140000   10
 204150000   13
 204160000   14
 204170000   11
 204180000   12
 204190000   11
 204200000    4
 204210000    4
 204220000    3
 204230000    3
 204240000    5
 204250000    3
 204260000    3
 204270000    3
 204280000    5
 204290000    4
 204300000    4
 204310000    3
 204320000    4
 204330000    4
 204340000    3
 204350000    4
 204360000    4
 204370000    3
 204380000    3
 204390000    3
 204400000    3
 204410000    4
 204420000    4
 204430000    4
 204440000    2
 204450000    3
 204460000    2
 204470000    4
 204480000    3
 204490000    3
 204500000    4
 204510000    3
 204520000    4
 204530000    3
 204540000    5
 204550000    4
 204560000    3
 204570000    5
 204580000    5
 204590000    3
 204600000    4
 204610000    4
 204620000    3
 204630000    5
 204640000    3
 204650000    5
 204660000    3
 204670000    3
 204680000    5
 204690000    4
 204700000    2
 204710000    3
 204720000    4
 204730000    4
 204740000    5
 204750000    4
 204760000    4
 204770000    5
 204780000    3
 204790000    5
 204800000    4
 204810000    4
 204820000    4
 204830000    3
 204840000    3
 204850000    3
 204860000    6
 204870000    3
 204880000    5
 204890000    3
 204900000    4
 204910000    5
 204920000    6
 204930000   19
 204940000   15
 204950000   16
 204960000   20
 204970000   14
 204980000   17
 204990000   14
 205000000   13
 205010000    7
 205020000    4
 205030000    3
 205040000    4
 205050000   13
 205060000   15
 205070000   16
 205080000   15
 205090000   19
 205100000   19
 205110000   15
 205120000    8
 205130000   13
 205140000   15
 205150000   14
 205160000   19
 205170000   19
 205180000   20
 205190000   21
 205200000   21
 205210000   22
 205220000   15
 205230000   14
 205240000   19
 205250000    6
 205260000    7
 205270000    3
 205280000    3
 205290000    4
 205300000    3
 205310000    5
 205320000    4
 205330000    3
 205340000    2
 205350000    4
 205360000    4
 205370000    4
 205380000    5
 205390000    6
 205400000    5
 205410000    5
 205420000    5
 205430000    4
 205440000    4
 205450000    4
 205460000    5
 205470000    4
 205480000    4
 205490000    4
 205500000    7
 205510000    5
 205520000    5
 205530000    5
 205540000    3
 205550000    6
 205560000    3
 205570000    4
 205580000    4
 205590000    5
 205600000    4
 205610000    4
 205620000    4
 205630000    3
 205640000    3
 205650000    5
 205660000    3
 205670000    5
 205680000    3
 205690000   15
 205700000   19
 205710000   19
 205720000    8
 205730000   12
 205740000   14
 205750000   17
 205760000   14
 205770000   17
 205780000   13
 205790000   16
 205800000   14
 205810000   20
 205820000   12
 205830000   21
 205840000   18
 205850000   18
 205860000   18
 205870000   21
 205880000   12
 205890000   17
 205900000    5
 205910000   13
 205920000   16
 205930000   18
 205940000   18
 205950000   16
 205960000   22
 205970000   19
 205980000    9
 205990000   20
 206000000   16
 206010000   22
 206020000   17
 206030000    3
 206040000    5
 206050000    4
 206060000    7
 206070000    5
 206080000    3
 206090000    7
 206100000    5
 206110000    3
 206120000    4
 206130000    4
 206140000    4
 206150000    7
 206160000    3
 206170000    4
 206180000    3
 206190000    4
 206200000    3
 206210000    4
 206220000    4
 206230000    3
 206240000   10
 206250000   19
 206260000   12
 206270000    4
 206280000    8
 206290000    3
 206300000    4
 206310000    7
 206320000    6
 206330000    7
 206340000    5
 206350000    5
 206360000    4
 206370000    3
 206380000    6
 206390000    3
 206400000    4
 206410000    5
 206420000    3
 206430000    4
 206440000    5
 206450000    6
 206460000    5
 206470000    5
 206480000    6
 206490000    4
 206500000    5
 206510000    4
 206520000    7
 206530000    7
 206540000   11
 206550000    5
 206560000    9
 206570000   22
 206580000   22
 206590000   22
 206600000   24
 206610000   25
 206620000   28
 206630000   22
 206640000   23
 206650000   21
 206660000   25
 206670000   23
 206680000   21
 206690000   19
 206700000   22
 206710000   21
 206720000   21
 206730000   19
 206740000   19
 206750000   20
 206760000   20
 206770000    4
 206780000    5
 206790000    5
 206800000    4
 206810000    3
 206820000    4
 206830000    4
 206840000    3
 206850000    5
 206860000    4
 206870000    5
 206880000    4
 206890000    5
 206900000    4
 206910000    3
 206920000    7
 206930000    5
 206940000    7
 206950000    3
 206960000    5
 206970000    5
 206980000    5
 206990000    7
 207000000    7
 207010000    6
 207020000    4
 207030000    5
 207040000    4
 207050000    5
 207060000    6
 207070000    4
 207080000    4
 207090000    3
 207100000    3
 207110000    4
 207120000    3
 207130000    3
 207140000    2
 207150000    4
 207160000    4
 207170000    4
 207180000    4
 207190000    3
 207200000    4
 207210000    4
 207220000    3
 207230000    4
 207240000    3
 207250000    3
 207260000    3
 207270000    6
 207280000    3
 207290000    3
 207300000    3
 207310000    5
 207320000    4
 207330000    3
 207340000    3
 207350000    5
 207360000    5
 207370000    6
 207380000    3
 207390000    5
 207400000    4
 207410000    5
 207420000    5
 207430000    3
 207440000    5
 207450000    7
 207460000    5
 207470000    5
 207480000    4
 207490000    5
 207500000    5
 207510000    3
 207520000    3
 207530000    4
 207540000    4
 207550000    5
 207560000    4
 207570000    4
 207580000    4
 207590000    5
 207600000    5
 207610000    4
 207620000    5
 207630000    5
 207640000    4
 207650000    3
 207660000    5
 207670000    3
 207680000    3
 207690000    4
 207700000    5
 207710000    5
 207720000    4
 207730000    3
 207740000    3
 207750000    3
 207760000    4
 207770000    4
 207780000    3
 207790000    3
 207800000    3
 207810000    5
 207820000    5
 207830000    3
 207840000    5
 207850000    3
 207860000    5
 207870000    3
 207880000   12
 207890000    5
 207900000    3
 207910000    4
 207920000    4
 207930000    4
 207940000    4
 207950000    3
 207960000    3
 207970000    4
 207980000    4
 207990000    4
 208000000    6
 208010000    5
 208020000    5
 208030000    5
 208040000    5
 208050000    4
 208060000    4
 208070000    4
 208080000    4
 208090000    4
 208100000    3
 208110000    4
 208120000    3
 208130000    5
 208140000    4
 208150000    4
 208160000    6
 208170000    4
 208180000    2
 208190000    4
 208200000    5
 208210000    5
 208220000    3
 208230000    4
 208240000    4
 208250000    3
 208260000    4
 208270000    3
 208280000    3
 208290000    3
 208300000    4
 208310000    4
 208320000    3
 208330000    4
 208340000    3
 208350000    5
 208360000    4
 208370000    5
 208380000    7
 208390000    9
 208400000   12
 208410000    5
 208420000    5
 208430000    5
 208440000    3
 208450000    6
 208460000    7
 208470000    5
 208480000    4
 208490000    5
 208500000    5
 208510000    5
 208520000    5
 208530000    4
 208540000    2
 208550000    3
 208560000    4
 208570000    5
 208580000    5
 208590000    4
 208600000    5
 208610000    5
 208620000    4
 208630000    6
 208640000    4
 208650000    6
 208660000    7
 208670000    8
 208680000    5
 208690000    5
 208700000    3
 208710000    3
 208720000    3
 208730000    3
 208740000    4
 208750000    3
 208760000    3
 208770000    3
 208780000    5
 208790000    3
 208800000    5
 208810000    3
 208820000    3
 208830000    4
 208840000    4
 208850000    4
 208860000    3
 208870000    3
 208880000    2
 208890000    2
 208900000    5
 208910000    4
 208920000    8
 208930000    4
 208940000    2
 208950000    4
 208960000    5
 208970000    4
 208980000    4
 208990000    5
 209000000    8
 209010000    5
 209020000    4
 209030000    8
 209040000    5
 209050000    9
 209060000    8
 209070000    5
 209080000    2
 209090000    3
 209100000   11
 209110000    3
 209120000    4
 209130000    4
 209140000    3
 209150000    4
 209160000    3
 209170000    3
 209180000    4
 209190000    3
 209200000    3
 209210000    3
 209220000    3
 209230000    3
 209240000    4
 209250000    4
 209260000    4
 209270000    2
 209280000    5
 209290000    4
 209300000    4
 209310000    5
 209320000    4
 209330000    5
 209340000    3
 209350000    5
 209360000    5
 209370000    4
 209380000    4
 209390000    3
 209400000    7
 209410000    4
 209420000    3
 209430000    2
 209440000    4
 209450000    6
 209460000    3
 209470000    4
 209480000    5
 209490000    5
 209500000    3
 209510000    2
 209520000    3
 209530000    3
 209540000    4
 209550000    3
 209560000    3
 209570000    3
 209580000    3
 209590000    3
 209600000    2
 209610000    4
 209620000    4
 209630000    3
 209640000    3
 209650000    5
 209660000    5
 209670000    5
 209680000    7
 209690000    5
 209700000    4
 209710000    5
 209720000    7
 209730000    3
 209740000    6
 209750000    7
 209760000   12
 209770000    5
 209780000    5
 209790000    3
 209800000    7
 209810000    7
 209820000   10
 209830000   11
 209840000    5
 209850000    5
 209860000    7
 209870000    3
 209880000    4
 209890000    3
 209900000    4
 209910000    5
 209920000    4
 209930000    3
 209940000    3
 209950000    4
 209960000    5
 209970000    3
 209980000    5
 209990000    5
 210000000    5
 210010000    4
 210020000    4
 210030000    4
 210040000    6
 210050000    6
 210060000    5
 210070000    4
 210080000    4
 210090000    3
 210100000    5
 210110000    5
 210120000    6
 210130000    4
 210140000    5
 210150000    5
 210160000    5
 210170000    5
 210180000    5
 210190000    5
 210200000    4
 210210000    5
 210220000    5
 210230000    4
 210240000    3
 210250000    4
 210260000    4
 210270000    5
 210280000    5
 210290000    5
 210300000    7
 210310000    5
 210320000    4
 210330000    2
 210340000    3
 210350000    4
 210360000    3
 210370000    3
 210380000    3
 210390000    3
 210400000    4
 210410000    7
 210420000    5
 210430000    4
 210440000    5
 210450000    4
 210460000    5
 210470000    5
 210480000    3
 210490000    4
 210500000    5
 210510000    5
 210520000    4
 210530000    4
 210540000    3
 210550000    4
 210560000    4
 210570000    3
 210580000    3
 210590000    3
 210600000    2
 210610000    3
 210620000    3
 210630000    3
 210640000    3
 210650000    3
 210660000    3
 210670000    3
 210680000    4
 210690000    4
 210700000    3
 210710000    4
 210720000    4
 210730000    4
 210740000    3
 210750000    4
 210760000    2
 210770000    3
 210780000    2
 210790000    3
 210800000    3
 210810000    4
 210820000    5
 210830000    4
 210840000    4
 210850000    3
 210860000    3
 210870000    5
 210880000    4
 210890000    3
 210900000    3
 210910000    3
 210920000    5
 210930000    4
 210940000    7
 210950000    4
 210960000    4
 210970000    5
 210980000   19
 210990000   13
 211000000    3
 211010000    7
 211020000    5
 211030000    5
 211040000    5
 211050000    2
 211060000    5
 211070000    3
 211080000    5
 211090000    2
 211100000    4
 211110000   16
 211120000    5
 211130000    4
 211140000    4
 211150000    2
 211160000    4
 211170000    3
 211180000    5
 211190000    5
 211200000    4
 211210000    7
 211220000    4
 211230000    3
 211240000    3
 211250000   10
 211260000    5
 211270000    7
 211280000    5
 211290000    5
 211300000    4
 211310000    4
 211320000    3
 211330000    4
 211340000    5
 211350000    4
 211360000    4
 211370000    7
 211380000   18
 211390000   16
 211400000   19
 211410000   24
 211420000   26
 211430000   26
 211440000   26
 211450000   23
 211460000   27
 211470000   26
 211480000   21
 211490000   19
 211500000   26
 211510000   11
 211520000   20
 211530000   24
 211540000   27
 211550000   26
 211560000   25
 211570000   22
 211580000   25
 211590000   21
 211600000   23
 211610000   24
 211620000   22
 211630000   18
 211640000   25
 211650000   21
 211660000   20
 211670000   23
 211680000   22
 211690000   26
 211700000   22
 211710000   26
 211720000   27
 211730000   22
 211740000   25
 211750000   23
 211760000   23
 211770000   24
 211780000   23
 211790000   21
 211800000   23
 211810000   22
 211820000   23
 211830000   24
 211840000   19
 211850000   21
 211860000   16
 211870000   17
 211880000   10
 211890000    6
 211900000    4
 211910000    4
 211920000    6
 211930000   17
 211940000    4
 211950000   20
 211960000   21
 211970000   22
 211980000   22
 211990000   19
 212000000   23
 212010000   23
 212020000   20
 212030000   19
 212040000   24
 212050000   19
 212060000   22
 212070000   28
 212080000   25
 212090000   21
 212100000   26
 212110000   21
 212120000   26
 212130000   20
 212140000   21
 212150000   16
 212160000   12
 212170000   10
 212180000   20
 212190000   16
 212200000   13
 212210000   17
 212220000   15
 212230000   15
 212240000   15
 212250000    7
 212260000    4
 212270000    4
 212280000    9
 212290000    4
 212300000    5
 212310000    4
 212320000    4
 212330000    4
 212340000    4
 212350000    3
 212360000    4
 212370000    5
 212380000    3
 212390000    6
 212400000    4
 212410000    5
 212420000    4
 212430000    6
 212440000    4
 212450000    3
 212460000    7
 212470000   11
 212480000    2
 212490000    3
 212500000    3
 212510000    4
 212520000    8
 212530000    3
 212540000    4
 212550000    3
 212560000    6
 212570000   11
 212580000    3
 212590000    7
 212600000    4
 212610000    4
 212620000    5
 212630000    4
 212640000    4
 212650000    4
 212660000    4
 212670000    5
 212680000    3
 212690000    3
 212700000    4
 212710000    5
 212720000    2
 212730000    5
 212740000    3
 212750000    4
 212760000    2
 212770000    4
 212780000    5
 212790000    4
 212800000    5
 212810000    4
 212820000    5
 212830000    2
 212840000    3
 212850000    2
 212860000    3
 212870000    2
 212880000    4
 212890000    2
 212900000    4
 212910000    4
 212920000    3
 212930000    3
 212940000    3
 212950000    2
 212960000    4
 212970000    3
 212980000    7
 212990000    3
 213000000    5
 213010000    4
 213020000    4
 213030000    4
 213040000    3
 213050000    2
 213060000    4
 213070000    3
 213080000    5
 213090000    3
 213100000    5
 213110000    4
 213120000    5
 213130000    5
 213140000    6
 213150000    4
 213160000    4
 213170000    3
 213180000    4
 213190000    3
 213200000    3
 213210000    2
 213220000    4
 213230000    2
 213240000    4
 213250000    5
 213260000    3
 213270000    4
 213280000    4
 213290000    2
 213300000    3
 213310000    3
 213320000    5
 213330000    7
 213340000    4
 213350000    3
 213360000    3
 213370000    4
 213380000    2
 213390000    4
 213400000    4
 213410000    3
 213420000    4
 213430000    4
 213440000    3
 213450000    4
 213460000    2
 213470000    9
 213480000    3
 213490000    3
 213500000    4
 213510000    3
 213520000    3
 213530000    7
 213540000    5
 213550000    4
 213560000    7
 213570000    4
 213580000    5
 213590000    3
 213600000    4
 213610000    2
 213620000    3
 213630000    3
 213640000    7
 213650000    3
 213660000    4
 213670000    2
 213680000    4
 213690000    3
 213700000    2
 213710000    4
 213720000    2
 213730000    4
 213740000    4
 213750000    3
 213760000    3
 213770000    5
 213780000    4
 213790000    4
 213800000    4
 213810000    3
 213820000    4
 213830000    3
 213840000    5
 213850000    4
 213860000    3
 213870000    3
 213880000    6
 213890000    3
 213900000    9
 213910000    4
 213920000    3
 213930000    3
 213940000    4
 213950000    4
 213960000    5
 213970000   16
 213980000   19
 213990000    4
 214000000    5
 214010000    3
 214020000    3
 214030000    4
 214040000    3
 214050000    5
 214060000    4
 214070000    4
 214080000    4
 214090000   14
 214100000   16
 214110000   18
 214120000   12
 214130000   13
 214140000   19
 214150000   17
 214160000   14
 214170000   21
 214180000   18
 214190000   19
 214200000   20
 214210000   21
 214220000   15
 214230000   18
 214240000   19
 214250000   18
 214260000    3
 214270000    5
 214280000    5
 214290000    5
 214300000    4
 214310000    4
 214320000    3
 214330000    4
 214340000    4
 214350000    5
 214360000    5
 214370000    5
 214380000   15
 214390000   16
 214400000    5
 214410000    3
 214420000    3
 214430000    3
 214440000    3
 214450000    5
 214460000    4
 214470000    2
 214480000    4
 214490000    7
 214500000    7
 214510000    4
 214520000    4
 214530000    5
 214540000   11
 214550000    4
 214560000    5
 214570000    9
 214580000    5
 214590000    4
 214600000    7
 214610000    7
 214620000    7
 214630000    5
 214640000    5
 214650000    4
 214660000    4
 214670000    3
 214680000    5
 214690000    3
 214700000    5
 214710000    5
 214720000    3
 214730000    5
 214740000    5
 214750000    6
 214760000    3
 214770000    2
 214780000    4
 214790000    4
 214800000    5
 214810000    5
 214820000    2
 214830000    3
 214840000    5
 214850000    4
 214860000    3
 214870000    4
 214880000    4
 214890000    4
 214900000    4
 214910000    7
 214920000    5
 214930000    7
 214940000   23
 214950000   19
 214960000   23
 214970000   26
 214980000   26
 214990000   23
 215000000   23
 215010000   26
 215020000   26
 215030000   21
 215040000    9
 215050000    7
 215060000    7
 215070000    4
 215080000    5
 215090000    7
 215100000   13
 215110000    5
 215120000    2
 215130000    3
 215140000   15
 215150000    4
 215160000    4
 215170000    9
 215180000    3
 215190000    4
 215200000    5
 215210000    6
 215220000    4
 215230000    5
 215240000    3
 215250000    3
 215260000    5
 215270000    7
 215280000    8
 215290000    4
 215300000    4
 215310000    5
 215320000    5
 215330000   15
 215340000   16
 215350000   19
 215360000   19
 215370000   19
 215380000   19
 215390000   21
 215400000   19
 215410000   23
 215420000   21
 215430000   23
 215440000   23
 215450000   19
 215460000   23
 215470000   22
 215480000   20
 215490000   22
 215500000   24
 215510000   26
 215520000   21
 215530000   19
 215540000   19
 215550000   21
 215560000   22
 215570000   23
 215580000   23
 215590000   21
 215600000   27
 215610000   26
 215620000   26
 215630000   26
 215640000   25
 215650000   27
 215660000   26
 215670000   27
 215680000   26
 215690000   26
 215700000   26
 215710000   26
 215720000   26
 215730000   25
 215740000   25
 215750000   26
 215760000   20
 215770000   27
 215780000   23
 215790000   23
 215800000   20
 215810000   21
 215820000   25
 215830000   26
 215840000   23
 215850000   23
 215860000   22
 215870000   18
 215880000   18
 215890000   18
 215900000   19
 215910000   15
 215920000   26
 215930000   26
 215940000   26
 215950000   26
 215960000   26
 215970000   26
 215980000   25
 215990000   22
 216000000   25
 216010000   23
 216020000   25
 216030000   26
 216040000   21
 216050000    6
 216060000    5
 216070000    5
 216080000    4
 216090000    7
 216100000    5
 216110000    9
 216120000    6
 216130000    4
 216140000    4
 216150000    5
 216160000    3
 216170000    4
 216180000    5
 216190000    4
 216200000    5
 216210000    6
 216220000    4
 216230000    3
 216240000    4
 216250000    5
 216260000    7
 216270000    3
 216280000    4
 216290000    5
 216300000    5
 216310000    4
 216320000    6
 216330000    6
 216340000    5
 216350000    5
 216360000    5
 216370000    4
 216380000    5
 216390000    4
 216400000    7
 216410000    8
 216420000    5
 216430000    5
 216440000    5
 216450000    5
 216460000    5
 216470000    5
 216480000    5
 216490000    8
 216500000    5
 216510000   11
 216520000    5
 216530000    5
 216540000    7
 216550000    5
 216560000    7
 216570000    6
 216580000    9
 216590000    5
 216600000    6
 216610000    4
 216620000    4
 216630000    4
 216640000    4
 216650000    4
 216660000    4
 216670000    4
 216680000    4
 216690000    4
 216700000    2
 216710000    4
 216720000    3
 216730000    4
 216740000    4
 216750000    4
 216760000    4
 216770000    5
 216780000    9
 216790000    5
 216800000    5
 216810000    5
 216820000    5
 216830000    5
 216840000    7
 216850000    5
 216860000    6
 216870000    7
 216880000    5
 216890000    4
 216900000    9
 216910000    5
 216920000    7
 216930000    5
 216940000    6
 216950000    7
 216960000    4
 216970000   18
 216980000   15
 216990000   18
 217000000    9
 217010000   19
 217020000    8
 217030000   16
 217040000   20
 217050000   16
 217060000   14
 217070000   18
 217080000   26
 217090000   24
 217100000   27
 217110000   23
 217120000   23
 217130000   22
 217140000   23
 217150000   24
 217160000   19
 217170000   26
 217180000   26
 217190000   24
 217200000   23
 217210000   20
 217220000   13
 217230000   18
 217240000   23
 217250000    8
 217260000    7
 217270000    5
 217280000    5
 217290000   15
 217300000    8
 217310000    5
 217320000    5
 217330000    6
 217340000    5
 217350000    5
 217360000    5
 217370000    3
 217380000    2
 217390000    4
 217400000    3
 217410000    3
 217420000    2
 217430000    4
 217440000    2
 217450000    3
 217460000    4
 217470000    3
 217480000    4
 217490000    2
 217500000    4
 217510000   10
 217520000   19
 217530000   16
 217540000   18
 217550000    3
 217560000    3
 217570000    4
 217580000    5
 217590000    4
 217600000    4
 217610000    3
 217620000    2
 217630000    3
 217640000    8
 217650000    4
 217660000    3
 217670000    2
 217680000    4
 217690000    7
 217700000    3
 217710000    5
 217720000    7
 217730000    5
 217740000    5
 217750000    4
 217760000    4
 217770000    2
 217780000    3
 217790000    2
 217800000    4
 217810000    3
 217820000    4
 217830000    4
 217840000    4
 217850000    5
 217860000    5
 217870000    4
 217880000    4
 217890000    3
 217900000    3
 217910000    4
 217920000    5
 217930000    5
 217940000    5
 217950000    3
 217960000    5
 217970000    5
 217980000    4
 217990000    4
 218000000    4
 218010000    4
 218020000    9
 218030000    5
 218040000    4
 218050000    4
 218060000    4
 218070000    3
 218080000    3
 218090000    5
 218100000    4
 218110000    4
 218120000   16
 218130000   20
 218140000   21
 218150000   24
 218160000   19
 218170000   22
 218180000   23
 218190000   23
 218200000   21
 218210000   23
 218220000   24
 218230000   23
 218240000   23
 218250000   23
 218260000   19
 218270000   23
 218280000   22
 218290000   23
 218300000   17
 218310000   19
 218320000   22
 218330000   23
 218340000   19
 218350000   23
 218360000   21
 218370000   22
 218380000   21
 218390000   25
 218400000   22
 218410000   27
 218420000   20
 218430000   22
 218440000   14
 218450000   18
 218460000   20
 218470000   18
 218480000   21
 218490000   21
 218500000   14
 218510000    5
 218520000    5
 218530000    5
 218540000    5
 218550000    5
 218560000    4
 218570000    7
 218580000    4
 218590000    5
 218600000    5
 218610000    5
 218620000    5
 218630000    7
 218640000    4
 218650000    7
 218660000    9
 218670000    7
 218680000    7
 218690000    7
 218700000   14
 218710000   17
 218720000   15
 218730000    3
 218740000    5
 218750000    5
 218760000    7
 218770000    5
 218780000    5
 218790000    4
 218800000    3
 218810000    7
 218820000    8
 218830000    8
 218840000    7
 218850000    4
 218860000    4
 218870000    7
 218880000    4
 218890000    8
 218900000    6
 218910000    4
 218920000    7
 218930000    6
 218940000    6
 218950000    5
 218960000    3
 218970000    5
 218980000    6
 218990000    6
 219000000    6
 219010000    9
 219020000    5
 219030000    6
 219040000   16
 219050000    7
 219060000    9
 219070000    5
 219080000   11
 219090000    6
 219100000   22
 219110000   23
 219120000   24
 219130000   24
 219140000   26
 219150000   27
 219160000   27
 219170000   26
 219180000   26
 219190000   24
 219200000   27
 219210000   25
 219220000   26
 219230000   26
 219240000   26
 219250000   23
 219260000   27
 219270000   30
 219280000   28
 219290000   26
 219300000   27
 219310000   26
 219320000   24
 219330000   26
 219340000   25
 219350000   23
 219360000   28
 219370000   26
 219380000   26
 219390000   26
 219400000   23
 219410000   23
 219420000   26
 219430000   26
 219440000   27
 219450000   28
 219460000   27
 219470000   26
 219480000   23
 219490000   22
 219500000   22
 219510000   26
 219520000   27
 219530000   27
 219540000   23
 219550000   26
 219560000   30
 219570000   27
 219580000   28
 219590000   27
 219600000   27
 219610000   30
 219620000   27
 219630000   26
 219640000   26
 219650000   26
 219660000   26
 219670000   25
 219680000   26
 219690000   26
 219700000   26
 219710000   27
 219720000   26
 219730000   26
 219740000   24
 219750000   27
 219760000   26
 219770000   25
 219780000   24
 219790000   23
 219800000   22
 219810000   26
 219820000   26
 219830000   25
 219840000   25
 219850000   27
 219860000   26
 219870000   26
 219880000   26
 219890000   22
 219900000   26
 219910000   26
 219920000   21
 219930000   21
 219940000   25
 219950000   22
 219960000   24
 219970000   26
 219980000   23
 219990000   22
 220000000   27
 220000000   27
 220010000   23
 220020000   21
 220030000   23
 220040000   23
 220050000   26
 220060000   23
 220070000   19
 220080000   22
 220090000   24
 220100000   24
 220110000   26
 220120000   21
 220130000   25
 220140000   25
 220150000   26
 220160000   21
 220170000   23
 220180000   19
 220190000   20
 220200000   21
 220210000    4
 220220000   16
 220230000   21
 220240000   25
 220250000   24
 220260000   23
 220270000   23
 220280000   25
 220290000   24
 220300000   21
 220310000   23
 220320000   26
 220330000   21
 220340000   21
 220350000   19
 220360000   22
 220370000   21
 220380000   26
 220390000   23
 220400000   23
 220410000   22
 220420000   22
 220430000   23
 220440000   22
 220450000   21
 220460000   23
 220470000   21
 220480000   16
 220490000    7
 220500000   20
 220510000   24
 220520000   23
 220530000   26
 220540000   23
 220550000   12
 220560000   22
 220570000   22
 220580000   23
 220590000   24
 220600000   23
 220610000   26
 220620000   21
 220630000   24
 220640000   24
 220650000   25
 220660000   29
 220670000   35
 220680000   26
 220690000   27
 220700000   27
 220710000   26
 220720000   26
 220730000   29
 220740000   28
 220750000   23
 220760000   25
 220770000   26
 220780000   22
 220790000   24
 220800000   23
 220810000   21
 220820000   21
 220830000   21
 220840000   19
 220850000   21
 220860000   26
 220870000   23
 220880000   24
 220890000   25
 220900000   26
 220910000   16
 220920000   18
 220930000   21
 220940000   26
 220950000   26
 220960000   19
 220970000   13
 220980000    7
 220990000    7
 221000000    7
 221010000    5
 221020000   12
 221030000    9
 221040000    5
 221050000    6
 221060000    5
 221070000    2
 221080000    4
 221090000    8
 221100000    7
 221110000    5
 221120000    7
 221130000    7
 221140000    9
 221150000    7
 221160000    5
 221170000    7
 221180000    8
 221190000    7
 221200000    8
 221210000    5
 221220000    6
 221230000    4
 221240000    5
 221250000    5
 221260000    4
 221270000    6
 221280000    5
 221290000    4
 221300000   11
 221310000    9
 221320000    4
 221330000    5
 221340000    5
 221350000    2
 221360000    4
 221370000    4
 221380000    3
 221390000    3
 221400000    5
 221410000    3
 221420000    4
 221430000    3
 221440000    3
 221450000    4
 221460000    4
 221470000    5
 221480000    4
 221490000   16
 221500000   16
 221510000   16
 221520000    5
 221530000    5
 221540000    5
 221550000    3
 221560000    5
 221570000    3
 221580000    4
 221590000    3
 221600000    3
 221610000    3
 221620000    4
 221630000    4
 221640000    5
 221650000    4
 221660000    5
 221670000    3
 221680000    7
 221690000    5
 221700000    4
 221710000    3
 221720000    4
 221730000    6
 221740000    7
 221750000    5
 221760000    3
 221770000    5
 221780000    4
 221790000    4
 221800000    5
 221810000    4
 221820000    5
 221830000    5
 221840000    5
 221850000    4
 221860000    3
 221870000    3
 221880000    3
 221890000    5
 221900000    3
 221910000    3
 221920000    5
 221930000    5
 221940000    5
 221950000    3
 221960000    4
 221970000    5
 221980000    5
 221990000    5
 222000000    5
 222010000    5
 222020000    9
 222030000    6
 222040000    7
 222050000    3
 222060000    3
 222070000    2
 222080000    2
 222090000    4
 222100000    3
 222110000    5
 222120000    2
 222130000    3
 222140000    7
 222150000    4
 222160000    4
 222170000    4
 222180000    5
 222190000    3
 222200000    5
 222210000    5
 222220000    4
 222230000    5
 222240000    3
 222250000    3
 222260000    3
 222270000    7
 222280000    5
 222290000    5
 222300000    7
 222310000   19
 222320000    4
 222330000    5
 222340000    5
 222350000    3
 222360000    4
 222370000    5
 222380000    5
 222390000    4
 222400000    3
 222410000    6
 222420000    3
 222430000    7
 222440000    3
 222450000    5
 222460000    4
 222470000    3
 222480000    3
 222490000    4
 222500000    3
 222510000    4
 222520000    3
 222530000    2
 222540000    2
 222550000    4
 222560000    4
 222570000    4
 222580000    4
 222590000    4
 222600000    4
 222610000    8
 222620000    4
 222630000    3
 222640000    3
 222650000    4
 222660000    4
 222670000    3
 222680000    3
 222690000    3
 222700000    3
 222710000    4
 222720000    7
 222730000    2
 222740000    3
 222750000    3
 222760000    3
 222770000    3
 222780000    3
 222790000    3
 222800000    3
 222810000    3
 222820000    3
 222830000    3
 222840000    4
 222850000    5
 222860000    4
 222870000    6
 222880000    5
 222890000    3
 222900000    5
 222910000    7
 222920000    7
 222930000    5
 222940000    4
 222950000    5
 222960000    4
 222970000    5
 222980000    6
 222990000    5
 223000000    5
 223010000    5
 223020000    5
 223030000    7
 223040000    5
 223050000   14
 223060000   10
 223070000    4
 223080000    3
 223090000    5
 223100000    5
 223110000    7
 223120000    7
 223130000    7
 223140000    4
 223150000    5
 223160000    5
 223170000    3
 223180000    2
 223190000    4
 223200000    3
 223210000    4
 223220000    3
 223230000    4
 223240000    3
 223250000    4
 223260000    4
 223270000    5
 223280000    5
 223290000    3
 223300000    5
 223310000    4
 223320000    4
 223330000    4
 223340000    6
 223350000    5
 223360000    5
 223370000    5
 223380000    5
 223390000    9
 223400000    4
 223410000    4
 223420000    4
 223430000    4
 223440000    5
 223450000    4
 223460000    3
 223470000    6
 223480000    9
 223490000    7
 223500000    4
 223510000    5
 223520000    9
 223530000    5
 223540000    3
 223550000    6
 223560000    6
 223570000    6
 223580000    5
 223590000    3
 223600000    4
 223610000    5
 223620000    5
 223630000    4
 223640000    4
 223650000    4
 223660000    5
 223670000    4
 223680000    3
 223690000    5
 223700000   13
 223710000    8
 223720000   19
 223730000   22
 223740000   20
 223750000   18
 223760000   21
 223770000   19
 223780000   17
 223790000   16
 223800000   20
 223810000   21
 223820000   19
 223830000   20
 223840000   22
 223850000   22
 223860000   22
 223870000   24
 223880000   21
 223890000   16
 223900000   24
 223910000   21
 223920000   10
 223930000    5
 223940000    5
 223950000    5
 223960000    5
 223970000    5
 223980000    7
 223990000    5
 224000000    7
 224010000    5
 224020000    7
 224030000    8
 224040000   15
 224050000   16
 224060000   11
 224070000   12
 224080000   11
 224090000    6
 224100000   19
 224110000   15
 224120000   13
 224130000   15
 224140000    7
 224150000    6
 224160000    5
 224170000    5
 224180000    5
 224190000    3
 224200000    3
 224210000    4
 224220000   16
 224230000    5
 224240000    4
 224250000    4
 224260000   15
 224270000   23
 224280000   20
 224290000   13
 224300000   21
 224310000   17
 224320000   21
 224330000   20
 224340000   18
 224350000   19
 224360000   20
 224370000   15
 224380000   21
 224390000   19
 224400000   20
 224410000   20
 224420000   19
 224430000   21
 224440000   11
 224450000   13
 224460000   17
 224470000   21
 224480000   17
 224490000   20
 224500000   18
 224510000   21
 224520000   19
 224530000   19
 224540000   20
 224550000    7
 224560000    7
 224570000    6
 224580000    5
 224590000    5
 224600000    4
 224610000    3
 224620000    3
 224630000    5
 224640000    4
 224650000   11
 224660000    4
 224670000    5
 224680000    3
 224690000    4
 224700000    2
 224710000    6
 224720000    5
 224730000    4
 224740000    7
 224750000    3
 224760000    4
 224770000    3
 224780000    5
 224790000    5
 224800000    5
 224810000    4
 224820000    5
 224830000    7
 224840000    5
 224850000    7
 224860000    7
 224870000    5
 224880000    3
 224890000    5
 224900000   10
 224910000    4
 224920000    5
 224930000    5
 224940000    4
 224950000    3
 224960000    7
 224970000    5
 224980000    4
 224990000    5
 225000000    5
 225010000    8
 225020000    4
 225030000    4
 225040000    5
 225050000    3
 225060000    2
 225070000    5
 225080000    4
 225090000    7
 225100000    5
 225110000    7
 225120000    5
 225130000    4
 225140000    4
 225150000   11
 225160000    3
 225170000    4
 225180000    4
 225190000    5
 225200000    4
 225210000    4
 225220000    4
 225230000    5
 225240000    6
 225250000    5
 225260000    5
 225270000    4
 225280000   11
 225290000    5
 225300000    4
 225310000    5
 225320000    4
 225330000    5
 225340000    3
 225350000    4
 225360000    4
 225370000    4
 225380000    3
 225390000    4
 225400000    5
 225410000    4
 225420000    4
 225430000    3
 225440000    7
 225450000    4
 225460000    4
 225470000   19
 225480000   16
 225490000   22
 225500000   21
 225510000   23
 225520000   23
 225530000   25
 225540000   23
 225550000   27
 225560000   26
 225570000   21
 225580000   25
 225590000   22
 225600000   26
 225610000   23
 225620000   19
 225630000   27
 225640000   24
 225650000   20
 225660000   27
 225670000   26
 225680000   23
 225690000   21
 225700000   22
 225710000   16
 225720000   16
 225730000   21
 225740000   24
 225750000   16
 225760000   17
 225770000   22
 225780000   22
 225790000   19
 225800000   20
 225810000   15
 225820000   15
 225830000   19
 225840000   18
 225850000   24
 225860000   21
 225870000   21
 225880000   22
 225890000   21
 225900000   21
 225910000   16
 225920000   19
 225930000   20
 225940000   20
 225950000   24
 225960000   24
 225970000   19
 225980000   22
 225990000   24
 226000000   22
 226010000   19
 226020000   19
 226030000   21
 226040000   18
 226050000   23
 226060000   21
 226070000    5
 226080000    4
 226090000    7
 226100000    3
 226110000   14
 226120000   21
 226130000   17
 226140000   19
 226150000   19
 226160000   22
 226170000   23
 226180000   21
 226190000   20
 226200000   19
 226210000   23
 226220000   19
 226230000   24
 226240000   22
 226250000   25
 226260000   26
 226270000   22
 226280000   22
 226290000   16
 226300000   21
 226310000   21
 226320000   19
 226330000   19
 226340000   22
 226350000   18
 226360000   19
 226370000   18
 226380000   16
 226390000   20
 226400000   22
 226410000   21
 226420000   18
 226430000   18
 226440000   19
 226450000   21
 226460000   22
 226470000   27
 226480000   27
 226490000   25
 226500000   27
 226510000   27
 226520000   24
 226530000   22
 226540000   21
 226550000   22
 226560000   21
 226570000   22
 226580000   22
 226590000   19
 226600000   22
 226610000   21
 226620000   19
 226630000   19
 226640000   23
 226650000   24
 226660000   21
 226670000   22
 226680000   23
 226690000   25
 226700000   24
 226710000   25
 226720000   26
 226730000   26
 226740000   23
 226750000   21
 226760000   19
 226770000   20
 226780000   23
 226790000   13
 226800000   21
 226810000   21
 226820000   22
 226830000   22
 226840000   23
 226850000   25
 226860000   19
 226870000   22
 226880000   19
 226890000   19
 226900000   23
 226910000   22
 226920000   19
 226930000   22
 226940000   22
 226950000   16
 226960000   22
 226970000   16
 226980000   21
 226990000   18
 227000000   20
 227010000   21
 227020000   23
 227030000   26
 227040000   26
 227050000   22
 227060000   26
 227070000   22
 227080000   27
 227090000   23
 227100000   26
 227110000   26
 227120000   26
 227130000   25
 227140000   24
 227150000   25
 227160000   23
 227170000   26
 227180000   26
 227190000   26
 227200000   26
 227210000   23
 227220000   26
 227230000   23
 227240000   21
 227250000   22
 227260000   26
 227270000   25
 227280000   21
 227290000   24
 227300000   27
 227310000   26
 227320000   27
 227330000   24
 227340000   23
 227350000   25
 227360000   22
 227370000   21
 227380000   22
 227390000   19
 227400000   21
 227410000   24
 227420000   21
 227430000   13
 227440000    5
 227450000    8
 227460000    6
 227470000    4
 227480000    9
 227490000    5
 227500000   10
 227510000    8
 227520000    6
 227530000    7
 227540000    5
 227550000    5
 227560000    9
 227570000    4
 227580000    6
 227590000   10
 227600000   21
 227610000   21
 227620000   21
 227630000   21
 227640000   19
 227650000   18
 227660000   14
 227670000   21
 227680000   24
 227690000   23
 227700000   26
 227710000   23
 227720000   22
 227730000   21
 227740000   24
 227750000   19
 227760000   20
 227770000   16
 227780000   18
 227790000   19
 227800000   21
 227810000   17
 227820000   19
 227830000   20
 227840000   13
 227850000   12
 227860000   21
 227870000   19
 227880000   17
 227890000   15
 227900000   18
 227910000   16
 227920000   15
 227930000   12
 227940000   16
 227950000    7
 227960000    7
 227970000    5
 227980000    4
 227990000   12
 228000000   17
 228010000   12
 228020000   12
 228030000   18
 228040000   19
 228050000   20
 228060000   22
 228070000   25
 228080000   24
 228090000   23
 228100000   25
 228110000   24
 228120000   26
 228130000   26
 228140000   31
 228150000   25
 228160000   27
 228170000   27
 228180000   28
 228190000   31
 228200000   26
 228210000   28
 228220000   28
 228230000   27
 228240000   23
 228250000   27
 228260000   26
 228270000   22
 228280000   31
 228290000   24
 228300000   23
 228310000   21
 228320000   24
 228330000   23
 228340000   16
 228350000   24
 228360000   21
 228370000   19
 228380000   21
 228390000   17
 228400000   13
 228410000   15
 228420000   19
 228430000   17
 228440000   13
 228450000   16
 228460000   20
 228470000   23
 228480000   22
 228490000   20
 228500000   23
 228510000   21
 228520000   26
 228530000   20
 228540000   20
 228550000   21
 228560000   19
 228570000   17
 228580000   18
 228590000   21
 228600000   22
 228610000   21
 228620000   23
 228630000   22
 228640000   24
 228650000   22
 228660000   27
 228670000   25
 228680000   22
 228690000   26
 228700000   26
 228710000   24
 228720000   21
 228730000   21
 228740000   22
 228750000   25
 228760000   22
 228770000   24
 228780000   21
 228790000   23
 228800000   22
 228810000   21
 228820000   22
 228830000   28
 228840000   28
 228850000   32
 228860000   19
 228870000   25
 228880000   32
 228890000   18
 228900000   24
 228910000   24
 228920000   35
 228930000   32
 228940000   33
 228950000   30
 228960000   20
 228970000   23
 228980000   19
 228990000   18
 229000000   19
 229010000   21
 229020000   21
 229030000   19
 229040000   19
 229050000   21
 229060000   22
 229070000   19
 229080000   15
 229090000   19
 229100000   24
 229110000   19
 229120000   22
 229130000   19
 229140000   21
 229150000   20
 229160000   14
 229170000   20
 229180000   23
 229190000   21
 229200000   19
 229210000   24
 229220000   22
 229230000   22
 229240000   21
 229250000   25
 229260000   23
 229270000   24
 229280000   23
 229290000   25
 229300000   24
 229310000   25
 229320000   24
 229330000   22
 229340000   21
 229350000   23
 229360000   18
 229370000   16
 229380000   21
 229390000    4
 229400000    4
 229410000    5
 229420000    2
 229430000    4
 229440000    4
 229450000    5
 229460000    9
 229470000    8
 229480000    7
 229490000    4
 229500000    5
 229510000    4
 229520000    5
 229530000    5
 229540000    7
 229550000    9
 229560000    6
 229570000    7
 229580000    5
 229590000    5
 229600000    4
 229610000    4
 229620000    5
 229630000    5
 229640000    4
 229650000    7
 229660000    5
 229670000    5
 229680000    6
 229690000    5
 229700000    5
 229710000   18
 229720000   20
 229730000   23
 229740000   22
 229750000   14
 229760000   23
 229770000   19
 229780000   21
 229790000   18
 229800000   21
 229810000   18
 229820000   11
 229830000    5
 229840000    5
 229850000    3
 229860000    4
 229870000    6
 229880000    5
 229890000    4
 229900000    5
 229910000    5
 229920000    9
 229930000    6
 229940000    9
 229950000    7
 229960000    5
 229970000    5
 229980000    7
 229990000    5
 230000000    4
 230010000    4
 230020000   10
 230030000   21
 230040000   24
 230050000   14
 230060000   17
 230070000   16
 230080000   12
 230090000   19
 230100000   14
 230110000   19
 230120000   15
 230130000   13
 230140000   19
 230150000   20
 230160000    7
 230170000    7
 230180000   19
 230190000    4
 230200000    4
 230210000    7
 230220000    6
 230230000    7
 230240000    4
 230250000    5
 230260000    7
 230270000    2
 230280000    5
 230290000    4
 230300000    4
 230310000    5
 230320000    4
 230330000    3
 230340000    3
 230350000    4
 230360000    4
 230370000    4
 230380000    4
 230390000    4
 230400000    5
 230410000    4
 230420000    7
 230430000    4
 230440000    4
 230450000    3
 230460000    4
 230470000    5
 230480000    3
 230490000    4
 230500000    2
 230510000    3
 230520000    3
 230530000    3
 230540000    4
 230550000    4
 230560000    5
 230570000    3
 230580000    4
 230590000    5
 230600000    4
 230610000   10
 230620000    7
 230630000    5
 230640000    5
 230650000    5
 230660000   16
 230670000    7
 230680000    6
 230690000    3
 230700000    4
 230710000    4
 230720000    4
 230730000    3
 230740000    4
 230750000    5
 230760000    3
 230770000    2
 230780000    2
 230790000    4
 230800000    3
 230810000    4
 230820000    4
 230830000    2
 230840000    4
 230850000    4
 230860000    4
 230870000    4
 230880000    3
 230890000    3
 230900000    3
 230910000    3
 230920000    5
 230930000    5
 230940000    4
 230950000    5
 230960000    7
 230970000    4
 230980000    4
 230990000    5
 231000000    3
 231010000    3
 231020000    4
 231030000    4
 231040000    3
 231050000    5
 231060000    4
 231070000    4
 231080000    4
 231090000    2
 231100000    3
 231110000    4
 231120000    4
 231130000    3
 231140000    3
 231150000    4
 231160000    3
 231170000    3
 231180000    7
 231190000    4
 231200000    4
 231210000    3
 231220000    4
 231230000    4
 231240000    4
 231250000    2
 231260000    5
 231270000    5
 231280000    5
 231290000    7
 231300000    7
 231310000    8
 231320000    3
 231330000    7
 231340000    7
 231350000    5
 231360000   10
 231370000    5
 231380000    4
 231390000    8
 231400000    5
 231410000    7
 231420000    4
 231430000    5
 231440000    5
 231450000    5
 231460000    5
 231470000    5
 231480000    6
 231490000   19
 231500000   14
 231510000   19
 231520000   19
 231530000   21
 231540000   23
 231550000   18
 231560000   21
 231570000   15
 231580000   10
 231590000   19
 231600000    4
 231610000    4
 231620000    3
 231630000    4
 231640000    3
 231650000    5
 231660000    3
 231670000    5
 231680000    2
 231690000    4
 231700000    4
 231710000    5
 231720000    3
 231730000    5
 231740000    4
 231750000    3
 231760000    5
 231770000    4
 231780000    5
 231790000    4
 231800000    4
 231810000    6
 231820000    4
 231830000    5
 231840000    4
 231850000    3
 231860000    3
 231870000    3
 231880000    5
 231890000    9
 231900000    7
 231910000   12
 231920000    5
 231930000    3
 231940000    5
 231950000    7
 231960000    4
 231970000    4
 231980000    4
 231990000    5
 232000000    5
 232010000    5
 232020000    4
 232030000    5
 232040000    5
 232050000    5
 232060000    7
 232070000    4
 232080000   12
 232090000    7
 232100000    9
 232110000    9
 232120000   13
 232130000    7
 232140000    5
 232150000    5
 232160000   11
 232170000    5
 232180000    7
 232190000    4
 232200000    7
 232210000    4
 232220000    3
 232230000    7
 232240000    7
 232250000    3
 232260000    3
 232270000    4
 232280000    4
 232290000    6
 232300000    5
 232310000    5
 232320000    4
 232330000    4
 232340000    4
 232350000    4
 232360000    4
 232370000    5
 232380000    5
 232390000    4
 232400000    3
 232410000    3
 232420000    4
 232430000    5
 232440000    4
 232450000    4
 232460000    5
 232470000    5
 232480000    4
 232490000    2
 232500000    3
 232510000    3
 232520000    5
 232530000    6
 232540000    5
 232550000    2
 232560000    4
 232570000   16
 232580000    3
 232590000    3
 232600000    5
 232610000    4
 232620000    5
 232630000    3
 232640000    4
 232650000    4
 232660000    4
 232670000    5
 232680000    7
 232690000    5
 232700000    6
 232710000    3
 232720000    3
 232730000    5
 232740000    3
 232750000    7
 232760000    3
 232770000    4
 232780000    2
 232790000    4
 232800000    5
 232810000    3
 232820000    5
 232830000    4
 232840000    5
 232850000    6
 232860000    4
 232870000    4
 232880000    6
 232890000    3
 232900000    5
 232910000    7
 232920000    8
 232930000   10
 232940000    7
 232950000   11
 232960000    2
 232970000    4
 232980000    5
 232990000    4
 233000000    4
 233010000    3
 233020000    3
 233030000    5
 233040000    6
 233050000    6
 233060000    5
 233070000    5
 233080000   18
 233090000   26
 233100000   19
 233110000   20
 233120000   19
 233130000   19
 233140000   17
 233150000   19
 233160000   20
 233170000   21
 233180000   19
 233190000   17
 233200000   19
 233210000   18
 233220000   17
 233230000   24
 233240000   22
 233250000   17
 233260000   19
 233270000   16
 233280000   19
 233290000   13
 233300000    5
 233310000    4
 233320000    3
 233330000   11
 233340000    7
 233350000    6
 233360000    5
 233370000    4
 233380000   14
 233390000    7
 233400000   16
 233410000   21
 233420000   27
 233430000   23
 233440000   19
 233450000   21
 233460000   23
 233470000   22
 233480000   21
 233490000   23
 233500000   18
 233510000    6
 233520000   21
 233530000   20
 233540000   22
 233550000   22
 233560000   21
 233570000   22
 233580000   21
 233590000   22
 233600000   21
 233610000   19
 233620000   23
 233630000   23
 233640000   19
 233650000   15
 233660000   20
 233670000   18
 233680000   21
 233690000   17
 233700000   21
 233710000   13
 233720000   20
 233730000   20
 233740000   24
 233750000   19
 233760000   19
 233770000   21
 233780000   13
 233790000   21
 233800000   22
 233810000   26
 233820000   21
 233830000   24
 233840000   26
 233850000   26
 233860000   23
 233870000   21
 233880000   21
 233890000   21
 233900000   19
 233910000   25
 233920000   25
 233930000   21
 233940000   22
 233950000   23
 233960000   22
 233970000   23
 233980000   22
 233990000   24
 234000000   19
 234010000   21
 234020000   23
 234030000   22
 234040000   21
 234050000   23
 234060000   21
 234070000   20
 234080000   11
 234090000   13
 234100000   16
 234110000   19
 234120000   19
 234130000   20
 234140000   15
 234150000   22
 234160000    6
 234170000    4
 234180000    7
 234190000    5
 234200000    4
 234210000    4
 234220000    5
 234230000    8
 234240000    7
 234250000    7
 234260000    4
 234270000    9
 234280000    5
 234290000    6
 234300000    6
 234310000    7
 234320000    9
 234330000   12
 234340000    7
 234350000   11
 234360000    7
 234370000   21
 234380000   21
 234390000   22
 234400000   23
 234410000   27
 234420000   26
 234430000   20
 234440000   23
 234450000   23
 234460000   23
 234470000   19
 234480000   21
 234490000   25
 234500000   14
 234510000   22
 234520000   27
 234530000   24
 234540000   26
 234550000   26
 234560000   22
 234570000   23
 234580000   23
 234590000   22
 234600000   25
 234610000   20
 234620000   26
 234630000   27
 234640000   26
 234650000   27
 234660000   25
 234670000   25
 234680000   23
 234690000   27
 234700000   23
 234710000   23
 234720000   22
 234730000   25
 234740000   21
 234750000   24
 234760000   26
 234770000   28
 234780000   28
 234790000   25
 234800000   26
 234810000   27
 234820000   26
 234830000   25
 234840000   21
 234850000   25
 234860000   26
 234870000   22
 234880000   24
 234890000   23
 234900000   21
 234910000   25
 234920000   22
 234930000   23
 234940000   24
 234950000   26
 234960000   26
 234970000   26
 234980000   25
 234990000   27
 235000000   23
 235010000   25
 235020000   25
 235030000   24
 235040000   24
 235050000   21
 235060000   24
 235070000   24
 235080000   22
 235090000   23
 235100000   23
 235110000   26
 235120000   26
 235130000   22
 235140000   22
 235150000   24
 235160000   26
 235170000   31
 235180000   26
 235190000   26
 235200000   22
 235210000   24
 235220000   25
 235230000   27
 235240000   27
 235250000   26
 235260000   29
 235270000   26
 235280000   26
 235290000   24
 235300000   26
 235310000   26
 235320000   26
 235330000   26
 235340000   26
 235350000   27
 235360000   28
 235370000   26
 235380000   26
 235390000   26
 235400000   28
 235410000   27
 235420000   26
 235430000   22
 235440000   25
 235450000   27
 235460000   24
 235470000   25
 235480000   26
 235490000   25
 235500000   24
 235510000   30
 235520000   28
 235530000   27
 235540000   23
 235550000   23
 235560000   20
 235570000   23
 235580000   25
 235590000   23
 235600000   23
 235610000   24
 235620000   22
 235630000   24
 235640000   27
 235650000   26
 235660000   22
 235670000   24
 235680000   27
 235690000   25
 235700000   23
 235710000   22
 235720000   23
 235730000   21
 235740000   23
 235750000   23
 235760000   26
 235770000   22
 235780000   23
 235790000   26
 235800000   27
 235810000   25
 235820000   27
 235830000   23
 235840000   26
 235850000   21
 235860000   23
 235870000   27
 235880000   23
 235890000   18
 235900000   21
 235910000   24
 235920000   21
 235930000   19
 235940000   21
 235950000   19
 235960000   22
 235970000   15
 235980000   21
 235990000   19
 236000000   16
 236010000   22
 236020000   22
 236030000   23
 236040000   21
 236050000   16
 236060000   22
 236070000   22
 236080000   26
 236090000   26
 236100000   23
 236110000   24
 236120000   23
 236130000   25
 236140000   27
 236150000   26
 236160000   26
 236170000   26
 236180000   27
 236190000   26
 236200000   24
 236210000   20
 236220000   26
 236230000   21
 236240000   26
 236250000   26
 236260000   23
 236270000   22
 236280000   26
 236290000   22
 236300000   24
 236310000   23
 236320000   24
 236330000   25
 236340000   25
 236350000   26
 236360000   26
 236370000   25
 236380000   22
 236390000   19
 236400000   18
 236410000   19
 236420000   21
 236430000   20
 236440000   18
 236450000   19
 236460000   22
 236470000   22
 236480000   19
 236490000   23
 236500000   18
 236510000    8
 236520000   14
 236530000    8
 236540000   19
 236550000   15
 236560000    5
 236570000   11
 236580000   21
 236590000    9
 236600000    4
 236610000    6
 236620000    5
 236630000    7
 236640000    7
 236650000    4
 236660000    5
 236670000    4
 236680000    5
 236690000    5
 236700000    3
 236710000    7
 236720000    5
 236730000    4
 236740000    5
 236750000    4
 236760000    3
 236770000    5
 236780000    4
 236790000    5
 236800000    3
 236810000    3
 236820000    4
 236830000    5
 236840000    5
 236850000    5
 236860000    5
 236870000    4
 236880000    4
 236890000    4
 236900000    3
 236910000    6
 236920000    4
 236930000    3
 236940000    5
 236950000    5
 236960000    4
 236970000    5
 236980000    9
 236990000    4
 237000000    5
 237010000    5
 237020000    3
 237030000    7
 237040000    5
 237050000    5
 237060000   19
 237070000   13
 237080000   20
 237090000   19
 237100000   19
 237110000   21
 237120000   24
 237130000   20
 237140000   24
 237150000   25
 237160000   21
 237170000   26
 237180000   26
 237190000   27
 237200000   23
 237210000   22
 237220000   24
 237230000   27
 237240000   26
 237250000   26
 237260000   25
 237270000   25
 237280000   21
 237290000   22
 237300000   26
 237310000   26
 237320000   25
 237330000   24
 237340000   24
 237350000   24
 237360000   26
 237370000   23
 237380000   29
 237390000   28
 237400000   28
 237410000   26
 237420000   26
 237430000   26
 237440000   23
 237450000   25
 237460000   19
 237470000   22
 237480000   25
 237490000   26
 237500000   24
 237510000   23
 237520000   26
 237530000   26
 237540000   24
 237550000   22
 237560000   26
 237570000   21
 237580000   25
 237590000   27
 237600000   23
 237610000   23
 237620000   26
 237630000   26
 237640000   26
 237650000   26
 237660000   23
 237670000   22
 237680000   26
 237690000   24
 237700000   25
 237710000   21
 237720000   21
 237730000   21
 237740000   20
 237750000   22
 237760000   26
 237770000   22
 237780000   22
 237790000   22
 237800000   13
 237810000   23
 237820000   23
 237830000   24
 237840000   20
 237850000   23
 237860000   20
 237870000   23
 237880000   17
 237890000   19
 237900000   21
 237910000   23
 237920000   21
 237930000   19
 237940000   26
 237950000   26
 237960000   22
 237970000   23
 237980000   22
 237990000   22
 238000000   25
 238010000   20
 238020000   24
 238030000   18
 238040000   13
 238050000   24
 238060000   22
 238070000   23
 238080000   22
 238090000   20
 238100000   18
 238110000    6
 238120000    4
 238130000    5
 238140000    5
 238150000    7
 238160000    6
 238170000    5
 238180000    9
 238190000    6
 238200000    4
 238210000    9
 238220000    4
 238230000    5
 238240000    7
 238250000    3
 238260000    5
 238270000    3
 238280000    4
 238290000    5
 238300000    8
 238310000    8
 238320000    6
 238330000    6
 238340000   13
 238350000    7
 238360000    7
 238370000    6
 238380000    4
 238390000    4
 238400000    4
 238410000    5
 238420000    5
 238430000    5
 238440000    6
 238450000    5
 238460000    5
 238470000    4
 238480000    7
 238490000    5
 238500000   10
 238510000    4
 238520000    4
 238530000    4
 238540000    3
 238550000    4
 238560000    8
 238570000   10
 238580000   11
 238590000   12
 238600000   21
 238610000   25
 238620000   21
 238630000   23
 238640000   18
 238650000   25
 238660000   26
 238670000   26
 238680000   26
 238690000   22
 238700000   23
 238710000   21
 238720000   20
 238730000   22
 238740000   22
 238750000   11
 238760000    7
 238770000    4
 238780000   15
 238790000    5
 238800000   17
 238810000    5
 238820000    4
 238830000    3
 238840000    5
 238850000    7
 238860000    5
 238870000    3
 238880000    4
 238890000    4
 238900000    8
 238910000    4
 238920000    3
 238930000    4
 238940000    3
 238950000    3
 238960000    5
 238970000    5
 238980000    2
 238990000    3
 239000000    5
 239010000    2
 239020000    6
 239030000    3
 239040000    5
 239050000    3
 239060000    7
 239070000    5
 239080000    5
 239090000    7
 239100000    5
 239110000    5
 239120000    6
 239130000    6
 239140000    5
 239150000    7
 239160000    4
 239170000    4
 239180000    4
 239190000    5
 239200000    6
 239210000    5
 239220000    4
 239230000    5
 239240000    5
 239250000    6
 239260000    5
 239270000    4
 239280000    4
 239290000    5
 239300000    5
 239310000    4
 239320000    3
 239330000    2
 239340000    3
 239350000    5
 239360000    7
 239370000    4
 239380000    3
 239390000    9
 239400000   19
 239410000   22
 239420000   21
 239430000   19
 239440000    9
 239450000    7
 239460000    7
 239470000    6
 239480000    4
 239490000    7
 239500000   11
 239510000    4
 239520000    7
 239530000    5
 239540000   12
 239550000   10
 239560000    7
 239570000    7
 239580000    6
 239590000    6
 239600000    7
 239610000    6
 239620000    5
 239630000   10
 239640000   20
 239650000   22
 239660000   29
 239670000   23
 239680000   14
 239690000   20
 239700000   24
 239710000   22
 239720000   22
 239730000   24
 239740000   27
 239750000   26
 239760000   26
 239770000   23
 239780000   27
 239790000   26
 239800000   28
 239810000   28
 239820000   27
 239830000   28
 239840000   27
 239850000   24
 239860000   26
 239870000   27
 239880000   31
 239890000   33
 239900000   25
 239910000   25
 239920000   26
 239930000   25
 239940000   26
 239950000   24
 239960000   26
 239970000   26
 239980000   24
 239990000   26
 240000000   23
 240000000   23
 240010000   24
 240020000   26
 240030000   26
 240040000   25
 240050000   24
 240060000   26
 240070000   27
 240080000   25
 240090000   27
 240100000   26
 240110000   26
 240120000   26
 240130000   26
 240140000   26
 240150000   24
 240160000   26
 240170000   25
 240180000   26
 240190000   24
 240200000   26
 240210000   26
 240220000   26
 240230000   25
 240240000   27
 240250000   25
 240260000   27
 240270000   26
 240280000   25
 240290000   24
 240300000   30
 240310000   28
 240320000   26
 240330000   27
 240340000   23
 240350000   27
 240360000   24
 240370000   25
 240380000   27
 240390000   25
 240400000   25
 240410000   25
 240420000   27
 240430000   27
 240440000   23
 240450000   27
 240460000   27
 240470000   25
 240480000   21
 240490000   27
 240500000   28
 240510000   23
 240520000   27
 240530000   23
 240540000   24
 240550000   25
 240560000   23
 240570000   21
 240580000   20
 240590000    9
 240600000    5
 240610000   10
 240620000    8
 240630000    7
 240640000    6
 240650000    5
 240660000    5
 240670000    4
 240680000    2
 240690000    5
 240700000    3
 240710000    3
 240720000    3
 240730000    4
 240740000    5
 240750000    3
 240760000    4
 240770000    5
 240780000    4
 240790000    4
 240800000    3
 240810000    3
 240820000    3
 240830000    3
 240840000    3
 240850000    3
 240860000    4
 240870000    3
 240880000    4
 240890000   17
 240900000   15
 240910000    8
 240920000    9
 240930000    4
 240940000    4
 240950000    4
 240960000    4
 240970000    3
 240980000    4
 240990000    4
 241000000    4
 241010000    4
 241020000    4
 241030000    5
 241040000    3
 241050000    5
 241060000    6
 241070000    9
 241080000    4
 241090000    5
 241100000    4
 241110000    3
 241120000    7
 241130000    4
 241140000    8
 241150000    6
 241160000    7
 241170000    4
 241180000    4
 241190000    5
 241200000    4
 241210000    4
 241220000    4
 241230000    3
 241240000    3
 241250000    5
 241260000    4
 241270000   13
 241280000    5
 241290000    4
 241300000    5
 241310000    4
 241320000    3
 241330000    4
 241340000    4
 241350000    5
 241360000    5
 241370000    5
 241380000    5
 241390000    5
 241400000    9
 241410000   19
 241420000   19
 241430000   19
 241440000   19
 241450000   19
 241460000   18
 241470000   23
 241480000   23
 241490000   24
 241500000   22
 241510000   23
 241520000   24
 241530000   23
 241540000   24
 241550000   22
 241560000   23
 241570000   22
 241580000   20
 241590000   25
 241600000   23
 241610000   24
 241620000   15
 241630000   25
 241640000   26
 241650000   25
 241660000   26
 241670000   26
 241680000   26
 241690000   20
 241700000   24
 241710000   23
 241720000   26
 241730000   22
 241740000   23
 241750000   22
 241760000   22
 241770000   22
 241780000   24
 241790000   21
 241800000   22
 241810000   21
 241820000   16
 241830000   21
 241840000   19
 241850000   18
 241860000   18
 241870000   12
 241880000   16
 241890000    9
 241900000    4
 241910000    3
 241920000    3
 241930000    3
 241940000    3
 241950000    3
 241960000    4
 241970000    4
 241980000    3
 241990000    4
 242000000    3
 242010000    3
 242020000    5
 242030000    5
 242040000    4
 242050000    4
 242060000    7
 242070000    4
 242080000    4
 242090000    7
 242100000    5
 242110000    5
 242120000    5
 242130000   14
 242140000    5
 242150000   11
 242160000    8
 242170000   10
 242180000    6
 242190000    5
 242200000    5
 242210000    2
 242220000    7
 242230000    5
 242240000    5
 242250000    7
 242260000    7
 242270000    5
 242280000    5
 242290000    5
 242300000   17
 242310000    6
 242320000    7
 242330000    7
 242340000    7
 242350000    4
 242360000    5
 242370000    5
 242380000    6
 242390000    4
 242400000    4
 242410000    5
 242420000    3
 242430000   18
 242440000   22
 242450000   26
 242460000   21
 242470000   23
 242480000   20
 242490000   26
 242500000   27
 242510000   24
 242520000   27
 242530000   21
 242540000   26
 242550000   24
 242560000   23
 242570000   21
 242580000   25
 242590000   22
 242600000   22
 242610000   24
 242620000   22
 242630000    5
 242640000    3
 242650000    5
 242660000    5
 242670000    4
 242680000    5
 242690000    5
 242700000    5
 242710000    5
 242720000    5
 242730000    5
 242740000    7
 242750000    4
 242760000    4
 242770000    5
 242780000    7
 242790000    4
 242800000    3
 242810000    5
 242820000    6
 242830000    4
 242840000    4
 242850000    3
 242860000    3
 242870000    5
 242880000    4
 242890000    4
 242900000    5
 242910000    9
 242920000    5
 242930000    5
 242940000    7
 242950000    5
 242960000    5
 242970000   21
 242980000   11
 242990000    7
 243000000   15
 243010000   19
 243020000    5
 243030000    5
 243040000    5
 243050000    4
 243060000    2
 243070000    5
 243080000    3
 243090000    3
 243100000    3
 243110000    4
 243120000    4
 243130000    5
 243140000    3
 243150000    5
 243160000    5
 243170000    4
 243180000    5
 243190000    3
 243200000    7
 243210000    9
 243220000    8
 243230000    7
 243240000   12
 243250000    4
 243260000    6
 243270000   16
 243280000   26
 243290000   22
 243300000   22
 243310000   26
 243320000   25
 243330000   28
 243340000   27
 243350000   28
 243360000   27
 243370000   27
 243380000   28
 243390000   26
 243400000   27
 243410000   28
 243420000   23
 243430000   27
 243440000   27
 243450000   24
 243460000   26
 243470000   27
 243480000   26
 243490000   23
 243500000   25
 243510000   29
 243520000   25
 243530000   21
 243540000   22
 243550000   27
 243560000   25
 243570000   26
 243580000   26
 243590000   26
 243600000   22
 243610000   23
 243620000   20
 243630000   21
 243640000   23
 243650000   21
 243660000   21
 243670000   23
 243680000   16
 243690000   18
 243700000   20
 243710000   19
 243720000   14
 243730000   19
 243740000   18
 243750000   13
 243760000   17
 243770000   19
 243780000   18
 243790000   21
 243800000   18
 243810000   24
 243820000   22
 243830000   20
 243840000   25
 243850000   19
 243860000   21
 243870000   22
 243880000   12
 243890000   16
 243900000   12
 243910000   24
 243920000   19
 243930000   20
 243940000   17
 243950000   19
 243960000   18
 243970000   15
 243980000   19
 243990000   18
 244000000   20
 244010000   11
 244020000   18
 244030000   10
 244040000    5
 244050000    4
 244060000    4
 244070000    5
 244080000    7
 244090000    5
 244100000    4
 244110000    3
 244120000    4
 244130000    3
 244140000    6
 244150000    7
 244160000    5
 244170000    4
 244180000    5
 244190000    4
 244200000    1
 244210000    5
 244220000    5
 244230000    6
 244240000    4
 244250000    3
 244260000    5
 244270000    4
 244280000    3
 244290000    3
 244300000    3
 244310000    3
 244320000    5
 244330000    4
 244340000    5
 244350000   11
 244360000   22
 244370000   18
 244380000   21
 244390000   24
 244400000   26
 244410000   21
 244420000   21
 244430000   15
 244440000   21
 244450000   20
 244460000   18
 244470000   19
 244480000   22
 244490000   20
 244500000   19
 244510000   22
 244520000   21
 244530000   21
 244540000   19
 244550000   18
 244560000   21
 244570000    9
 244580000   15
 244590000   19
 244600000   16
 244610000    7
 244620000    6
 244630000    4
 244640000    5
 244650000   12
 244660000   15
 244670000   18
 244680000    9
 244690000   14
 244700000   22
 244710000   16
 244720000   15
 244730000   14
 244740000   21
 244750000   21
 244760000   19
 244770000   15
 244780000   21
 244790000   18
 244800000   19
 244810000   24
 244820000   21
 244830000   21
 244840000   23
 244850000   22
 244860000   23
 244870000   20
 244880000   23
 244890000   22
 244900000   21
 244910000   21
 244920000   18
 244930000    5
 244940000    3
 244950000    3
 244960000    4
 244970000    5
 244980000    3
 244990000    5
 245000000    5
 245010000    5
 245020000    4
 245030000    5
 245040000    5
 245050000    7
 245060000    3
 245070000    6
 245080000    4
 245090000    5
 245100000    4
 245110000    4
 245120000    5
 245130000    4
 245140000   10
 245150000    6
 245160000    4
 245170000    4
 245180000    3
 245190000    5
 245200000    2
 245210000    5
 245220000    4
 245230000    5
 245240000    7
 245250000    7
 245260000    4
 245270000    3
 245280000    5
 245290000    4
 245300000    3
 245310000    4
 245320000    9
 245330000    5
 245340000    3
 245350000    4
 245360000    4
 245370000    5
 245380000    4
 245390000    8
 245400000    5
 245410000    8
 245420000    6
 245430000    6
 245440000    3
 245450000    4
 245460000    4
 245470000    5
 245480000    4
 245490000    3
 245500000    5
 245510000    4
 245520000    5
 245530000    4
 245540000    2
 245550000    4
 245560000    4
 245570000    7
 245580000    5
 245590000    5
 245600000    5
 245610000    4
 245620000    6
 245630000    7
 245640000    5
 245650000    5
 245660000    3
 245670000    4
 245680000    5
 245690000    5
 245700000    5
 245710000    4
 245720000   14
 245730000   15
 245740000   15
 245750000   14
 245760000    3
 245770000    5
 245780000    5
 245790000    5
 245800000    7
 245810000    7
 245820000    3
 245830000    3
 245840000    4
 245850000   10
 245860000    5
 245870000    5
 245880000    7
 245890000    5
 245900000    7
 245910000    6
 245920000    5
 245930000    4
 245940000    6
 245950000    5
 245960000    5
 245970000    5
 245980000    3
 245990000    4
 246000000    9
 246010000    5
 246020000    5
 246030000    9
 246040000    2
 246050000    2
 246060000    7
 246070000    3
 246080000    4
 246090000    3
 246100000    3
 246110000    4
 246120000    4
 246130000    3
 246140000    3
 246150000    5
 246160000    5
 246170000    5
 246180000    4
 246190000    5
 246200000    7
 246210000    4
 246220000   11
 246230000   17
 246240000   18
 246250000   18
 246260000   19
 246270000   18
 246280000   18
 246290000   17
 246300000   16
 246310000   13
 246320000   19
 246330000   21
 246340000   19
 246350000   13
 246360000   14
 246370000    9
 246380000   19
 246390000    7
 246400000    7
 246410000    9
 246420000    7
 246430000    4
 246440000    4
 246450000    5
 246460000    4
 246470000    5
 246480000    5
 246490000    5
 246500000    3
 246510000    3
 246520000    3
 246530000    3
 246540000    3
 246550000    3
 246560000    4
 246570000    5
 246580000    4
 246590000    3
 246600000    4
 246610000    3
 246620000    3
 246630000    3
 246640000    3
 246650000    3
 246660000    3
 246670000    4
 246680000    3
 246690000    4
 246700000    5
 246710000    4
 246720000    3
 246730000    3
 246740000    4
 246750000    4
 246760000    4
 246770000    3
 246780000    5
 246790000    4
 246800000    3
 246810000    4
 246820000    4
 246830000    6
 246840000    5
 246850000    3
 246860000    4
 246870000    9
 246880000    7
 246890000    4
 246900000    5
 246910000    4
 246920000    3
 246930000    4
 246940000    2
 246950000    4
 246960000    3
 246970000    6
 246980000    4
 246990000    3
 247000000    5
 247010000    4
 247020000    4
 247030000    5
 247040000    4
 247050000    4
 247060000    2
 247070000    4
 247080000    5
 247090000   14
 247100000    7
 247110000   12
 247120000   20
 247130000   13
 247140000   19
 247150000   20
 247160000   13
 247170000   19
 247180000    4
 247190000   15
 247200000   15
 247210000   12
 247220000   14
 247230000   18
 247240000   19
 247250000   19
 247260000   24
 247270000   22
 247280000   18
 247290000   18
 247300000   17
 247310000   22
 247320000   19
 247330000    4
 247340000    4
 247350000    5
 247360000    4
 247370000    8
 247380000    7
 247390000    4
 247400000    5
 247410000    4
 247420000    4
 247430000    5
 247440000    5
 247450000    3
 247460000    2
 247470000    3
 247480000    2
 247490000    4
 247500000    4
 247510000    4
 247520000    4
 247530000    4
 247540000    4
 247550000    5
 247560000    5
 247570000    5
 247580000    6
 247590000    6
 247600000    5
 247610000    4
 247620000    5
 247630000    4
 247640000    5
 247650000    7
 247660000    5
 247670000    5
 247680000    7
 247690000    7
 247700000    7
 247710000    5
 247720000    5
 247730000    4
 247740000    7
 247750000    5
 247760000    4
 247770000    4
 247780000    4
 247790000    5
 247800000    5
 247810000    4
 247820000    5
 247830000    5
 247840000    3
 247850000    3
 247860000    4
 247870000    5
 247880000    3
 247890000    4
 247900000    4
 247910000   11
 247920000    4
 247930000    2
 247940000    3
 247950000    3
 247960000    3
 247970000    4
 247980000    4
 247990000    4
 248000000    4
 248010000    4
 248020000    4
 248030000    9
 248040000    5
 248050000    4
 248060000    4
 248070000    4
 248080000    3
 248090000    3
 248100000    3
 248110000    4
 248120000    4
 248130000    3
 248140000    4
 248150000    5
 248160000    2
 248170000    3
 248180000    3
 248190000    3
 248200000    3
 248210000   14
 248220000    5
 248230000    4
 248240000    7
 248250000    4
 248260000    5
 248270000    5
 248280000    6
 248290000    4
 248300000    5
 248310000    5
 248320000    7
 248330000   14
 248340000   20
 248350000   21
 248360000   23
 248370000   23
 248380000   21
 248390000   22
 248400000   23
 248410000   21
 248420000   20
 248430000   20
 248440000   22
 248450000   26
 248460000   24
 248470000   23
 248480000   23
 248490000   25
 248500000   16
 248510000   21
 248520000   21
 248530000    3
 248540000    4
 248550000    8
 248560000    5
 248570000    4
 248580000    7
 248590000    6
 248600000    5
 248610000    4
 248620000    5
 248630000    4
 248640000    4
 248650000    4
 248660000    4
 248670000    3
 248680000    5
 248690000    7
 248700000    7
 248710000    2
 248720000    4
 248730000    3
 248740000    4
 248750000    4
 248760000    5
 248770000    7
 248780000   18
 248790000    6
 248800000    4
 248810000    4
 248820000    5
 248830000    4
 248840000    3
 248850000    7
 248860000    3
 248870000    7
 248880000    6
 248890000    5
 248900000    4
 248910000    5
 248920000    4
 248930000    3
 248940000   16
 248950000   19
 248960000   19
 248970000   22
 248980000    3
 248990000    5
 249000000    3
 249010000    4
 249020000    5
 249030000    5
 249040000    5
 249050000    7
 249060000    4
 249070000    4
 249080000    2
 249090000    3
 249100000    3
 249110000    8
 249120000    8
 249130000    4
 249140000    3
 249150000    3
 249160000    5
 249170000    5
 249180000    4
 249190000    3
 249200000    5
 249210000    5
 249220000    5
 249230000    4
 249240000    4
 249250000    7
 249260000    5
 249270000    5
 249280000    5
 249290000    5
 249300000    5
 249310000    5
 249320000    6
 249330000    5
 249340000    3
 249350000    3
 249360000    8
 249370000    5
 249380000    5
 249390000    5
 249400000    2
 249410000    7
 249420000    4
 249430000    3
 249440000    8
 249450000    5
 249460000    3
 249470000    6
 249480000    5
 249490000    3
 249500000    3
 249510000    3
 249520000    4
 249530000    4
 249540000    3
 249550000    4
 249560000    3
 249570000    2
 249580000    5
 249590000    3
 249600000    4
 249610000    7
 249620000    4
 249630000    9
 249640000    4
 249650000    5
 249660000    4
 249670000    5
 249680000    4
 249690000    3
 249700000    5
 249710000    8
 249720000    4
 249730000    5
 249740000    6
 249750000    8
 249760000    5
 249770000   12
[truncated: 1,210,753 more chars]
